# Supplementary material for: The Flavoproteome of the Model Plant Arabidopsis thaliana
Source: Int J Mol Sci. 2020 Jul 28;21(15):5371. doi: 10.3390/ijms21155371 (PMC7432721; doi:10.3390/ijms21155371)
Supplement: Supplementary file 1 [file ijms-21-05371-s001.zip]

Archive with 51 entries (50 files):
- Table S3.pdf
- Table S3.xlsx
- Table S4 .pdf
- Table S4 .xlsx
- Table S5.pdf
- Table S5.xlsx
- Supplements for Table S4 pdb structure prediction evidence code 3/
- Supplements for Table S4 pdb structure prediction evidence code 3/AT1G09400.1.pdb
- Supplements for Table S4 pdb structure prediction evidence code 3/AT1G12200.1.pdb
- Supplements for Table S4 pdb structure prediction evidence code 3/AT1G12570.1.pdb
- Supplements for Table S4 pdb structure prediction evidence code 3/AT1G14185.1.pdb
- Supplements for Table S4 pdb structure prediction evidence code 3/AT1G14190.1.pdb
- Supplements for Table S4 pdb structure prediction evidence code 3/AT1G17990.1.pdb
- Supplements for Table S4 pdb structure prediction evidence code 3/AT1G18020.1.pdb
- Supplements for Table S4 pdb structure prediction evidence code 3/AT1G24340.1.pdb
- Supplements for Table S4 pdb structure prediction evidence code 3/AT1G55930.1.pdb
- Supplements for Table S4 pdb structure prediction evidence code 3/AT1G63340.1.pdb
- Supplements for Table S4 pdb structure prediction evidence code 3/AT1G63390.1.pdb
- Supplements for Table S4 pdb structure prediction evidence code 3/AT1G75200.1.pdb
- Supplements for Table S4 pdb structure prediction evidence code 3/AT2G02710.1.pdb
- Supplements for Table S4 pdb structure prediction evidence code 3/AT2G13440.1.pdb
- Supplements for Table S4 pdb structure prediction evidence code 3/AT2G20360.1.pdb
- Supplements for Table S4 pdb structure prediction evidence code 3/AT2G29720.1.pdb
- Supplements for Table S4 pdb structure prediction evidence code 3/AT2G35660.1.pdb
- Supplements for Table S4 pdb structure prediction evidence code 3/AT2G44160.1.pdb
- Supplements for Table S4 pdb structure prediction evidence code 3/AT2G47590.1.pdb
- Supplements for Table S4 pdb structure prediction evidence code 3/AT3G06690.1.pdb
- Supplements for Table S4 pdb structure prediction evidence code 3/AT3G13070.1.pdb
- Supplements for Table S4 pdb structure prediction evidence code 3/AT3G14130.1.pdb
- Supplements for Table S4 pdb structure prediction evidence code 3/AT3G14150.1.pdb
- Supplements for Table S4 pdb structure prediction evidence code 3/AT3G49640.1.pdb
- Supplements for Table S4 pdb structure prediction evidence code 3/AT3G56060.1.pdb
- Supplements for Table S4 pdb structure prediction evidence code 3/AT3G63510.1.pdb
- Supplements for Table S4 pdb structure prediction evidence code 3/AT4G27270.1.pdb
- Supplements for Table S4 pdb structure prediction evidence code 3/AT4G36750.1.pdb
- Supplements for Table S4 pdb structure prediction evidence code 3/AT4G38890.1.pdb
- Supplements for Table S4 pdb structure prediction evidence code 3/AT5G07800.1.pdb
- Supplements for Table S4 pdb structure prediction evidence code 3/AT5G11330.1.pdb
- Supplements for Table S4 pdb structure prediction evidence code 3/AT5G20080.1.pdb
- Supplements for Table S4 pdb structure prediction evidence code 3/AT5G45180.1.pdb
- Supplements for Table S4 pdb structure prediction evidence code 3/AT5G47970.1.pdb
- Supplements for Table S4 pdb structure prediction evidence code 3/AT5G51950.1.pdb
- Supplements for Table S4 pdb structure prediction evidence code 3/AT5G56470.1.pdb
- Supplements for Table S4 pdb structure prediction evidence code 3/AT5G58800.1.pdb
- Supplements for Table S4 pdb structure prediction evidence code 3/AT5G67220.1.pdb
- Supplements for Table S4 pdb structure prediction evidence code 3/extended summary informartion structure prediction.txt
- Figure S1.tif
- Table S1 21.07.2020.pdf
- Table S1 21.07.2020.xlsx
- Table S2.pdf
- Table S2.xlsx
