# Supplementary material for: The Flavoproteome of the Model Plant Arabidopsis thaliana
Source: Int J Mol Sci. 2020 Jul 28;21(15):5371. doi: 10.3390/ijms21155371 (PMC7432721; doi:10.3390/ijms21155371)
Supplement: Supplementary file 1 [file ijms-21-05371-s001.zip › Table S4 .xlsx]

## Sheet: Phyre 2 structure prediction
Table S4 Summary structure prediction of the 38 genes categorized in evidence code 3 with the Phyre 2 web server.
# Description	Job id	Hit	Confidence (%)	Sequence identity (%)	Alignment coverage (%)	Hit info 1	Hit info 2	Hit info 3
AT1G09400.1	e42a1a5ab680e0f1	d1gwja_	100	43	99	TIM beta/alpha-barrel	FMN-linked oxidoreductases	FMN-linked oxidoreductases
AT1G12200.1	5bf852ba2fc3aa75	c6wpuA_	100	60	95		PDB header:flavoprotein, oxidoreductase	Chain: A: PDB Molecule:flavin-containing monooxygenase;
AT1G12570.1	b31b32eaf70c5e29	c1ju2A_	100	41	95		PDB header:lyase	Chain: A: PDB Molecule:hydroxynitrile lyase;
AT1G14185.1	c54d62a5c9d6c4b9	c1ju2A_	100	39	97		PDB header:lyase	Chain: A: PDB Molecule:hydroxynitrile lyase;
AT1G14190.1	f464783a9da53908	c1ju2A_	100	40	95		PDB header:lyase	Chain: A: PDB Molecule:hydroxynitrile lyase;
AT1G17990.1	2da61e11fe8bb162	c6qkgB_	100	27	98		PDB header:flavoprotein	Chain: B: PDB Molecule:ncr a;
AT1G18020.1	75388141d464da53	c6qkgB_	100	27	98		PDB header:flavoprotein	Chain: B: PDB Molecule:ncr a;
AT1G24340.1	b836d7b4902631c4	c6u0pC_	100	27	93		PDB header:flavoprotein	Chain: C: PDB Molecule:2,4-dichlorophenol 6-monooxygenase;
AT1G55930.1	26f7e1f28b1b0dd3	c4hg0A_	100	30	40		PDB header:transport protein	Chain: A: PDB Molecule:magnesium and cobalt efflux protein corc;
AT1G63340.1	62339ef6c54bf635	c6se3E_	100	29	95		PDB header:membrane protein	Chain: E: PDB Molecule:ancestral flavin-containing monooxygenase (fmo) 3-6;
AT1G63390.1	208e0c724a6d7743	c6se3E_	99.8	35	93		PDB header:membrane protein	Chain: E: PDB Molecule:ancestral flavin-containing monooxygenase (fmo) 3-6;
AT1G75200.1	24a6864c4e3b81db	c2z2uA_	100	35	48		PDB header:metal binding protein	Chain: A: PDB Molecule:upf0026 protein mj0257;
AT2G02710.1	66b4174cd5c62dda	c6hmjD_	100	19	85		PDB header:signaling protein	Chain: D: PDB Molecule:putative pas/pac sensor protein;
AT2G13440.1	88c19d469e05682e	c3cp8C_	100	47	85		PDB header:oxidoreductase	Chain: C: PDB Molecule:trna uridine 5-carboxymethylaminomethyl
AT2G20360.1	77b8090b4fd0680c	c1z45A_	100	19	78		PDB header:isomerase	Chain: A: PDB Molecule:gal10 bifunctional protein;
AT2G29720.1	53ea3eedbc4b5507	c4bk2A_	100	19	89		PDB header:oxidoreductase	Chain: A: PDB Molecule:probable salicylate monooxygenase;
AT2G35660.1	8b7fc99e64d4d6bb	c6c6rA_	100	18	84		PDB header:oxidoreductase/oxidoreductase inhibitor	Chain: A: PDB Molecule:squalene monooxygenase;
AT2G44160.1	455494909bb887c8	c6fcxA_	100	45	99		PDB header:oxidoreductase	Chain: A: PDB Molecule:methylenetetrahydrofolate reductase;
AT2G47590.1	2dac5fae1f4c6c80	c2j4dA_	100	36	77		PDB header:dna binding protein	Chain: A: PDB Molecule:cryptochrome dash;
AT3G06690.1	6153d12d5272176b	d2ddha2	100	19	83	Bromodomain-like	Acyl-CoA dehydrogenase C-terminal domain-like	acyl-CoA oxidase C-terminal domains
AT3G13070.1	88483729d729af6a	c4hg0A_	100	31	40		PDB header:transport protein	Chain: A: PDB Molecule:magnesium and cobalt efflux protein corc;
AT3G14130.1	4e2375a892bd56b9	c6dvhF_	100	34	96		PDB header:oxidoreductase	Chain: F: PDB Molecule:lactate 2-monooxygenase;
AT3G14150.1	6de950eec66c27d4	c6dvhF_	100	34	96		PDB header:oxidoreductase	Chain: F: PDB Molecule:lactate 2-monooxygenase;
AT3G49640.1	ca60065fc296601e	c4xp7A_	100	46	96		PDB header:oxidoreductase	Chain: A: PDB Molecule:trna-dihydrouridine(20) synthase [nad(p)+]-like;
AT3G56060.1	e32765e6e4c9ecaa		100	20	92		PDB header:oxidoreductase	Chain: G: PDB Molecule:alcohol oxidase 1;
AT3G63510.1	69dc4230cfbcb0e2	c3b0vD_	100	36	78		PDB header:oxidoreductase/rna	Chain: D: PDB Molecule:trna-dihydrouridine synthase;
AT4G27270.1	4fde53250665b3fe	c4lafB_	100	46	97		PDB header:oxidoreductase	Chain: B: PDB Molecule:nad(p)h dehydrogenase (quinone);
AT4G36750.1	f53fcd768c35b35d	c5mp4C_	100	46	71		PDB header:oxidoreductase	Chain: C: PDB Molecule:protoplast secreted protein 2;
AT4G38890.1	398663dcdcaa05c8	d1vhna_	100	26	47	TIM beta/alpha-barrel	FMN-linked oxidoreductases	FMN-linked oxidoreductases
AT5G07800.1	5562e5fed485aa8e	c2vq7B_	100	27	92		PDB header:oxidoreductase	Chain: B: PDB Molecule:flavin-containing monooxygenase;
AT5G11330.1	cf830396d3fd8dcc	c6pvhA_	100	19	97		PDB header:biosynthetic protein	Chain: A: PDB Molecule:fad monooxygenase;
AT5G20080.1	740cc95b13d700cb	c4p6vF_	100	22	96		PDB header:oxidoreductase	Chain: F: PDB Molecule:na(+)-translocating nadh-quinone reductase subunit f;
AT5G45180.1	4f8b368cb39c5045	c6semA_	100	30	97		PDB header:membrane protein	Chain: A: PDB Molecule:ancestral flavin-containing monooxygenase (fmo) 2;
AT5G47970.1	f107bed3b307d429	c3b0vD_	100	32	82		PDB header:oxidoreductase/rna	Chain: D: PDB Molecule:trna-dihydrouridine synthase;
AT5G51950.1	e6f8594d32f129bd	c1ju2A_	100	42	94		PDB header:lyase	Chain: A: PDB Molecule:hydroxynitrile lyase;
AT5G56470.1	956fd06c8ae981d4	d2i0ka1	100	19	58	Ferredoxin-like	FAD-linked oxidases, C-terminal domain	Cholesterol oxidase
AT5G58800.1	79df30d02ab8a13a	c4lafB_	100	43	96		PDB header:oxidoreductase	Chain: B: PDB Molecule:nad(p)h dehydrogenase (quinone);
AT5G67220.1	f2a100b241673faa	d1vhna_	100	20	73	TIM beta/alpha-barrel	FMN-linked oxidoreductases	FMN-linked oxidoreductases

## Sheet: UniProt
Table S4 flavin binding prediction of the 38 genes categorized in evidence code 3 with UniProt database.
Input	Entry	Status	Protein names	Gene names	Length	Cross-reference (CDD)	Cross-reference (Pfam)	Cross-reference (PROSITE)	Protein families	Gene names (ordered locus )	Motif	Sequence similarities	Cross-reference (TIGRFAMs)	Chain	Cross-reference (InterPro)	Cross-reference (SUPFAM)	Gene ontology (biological process)	Gene ontology (cellular component)	Gene ontology (GO)	Gene ontology (molecular function)	Gene ontology IDs	Cofactor	Gene names (primary )	Gene names (synonym )
AT1G09400	A0A1P8AT55	unreviewed	FMN-linked oxidoreductases superfamily protein	At1g09400 F14J9.6 F14J9_6	265		PF00724;			At1g09400					IPR013785;IPR001155;				FMN binding [GO:0010181]; oxidoreductase activity [GO:0016491]	FMN binding [GO:0010181]; oxidoreductase activity [GO:0016491]	GO:0010181; GO:0016491
AT1G09400	Q8GYA3	reviewed	Putative 12-oxophytodienoate reductase-like protein 1 (EC 1.3.1.-)	At1g09400 F14J9.6	324		PF00724;		NADH:flavin oxidoreductase/NADH oxidase family	At1g09400		SIMILARITY: Belongs to the NADH:flavin oxidoreductase/NADH oxidase family. {ECO:0000305}.		CHAIN 1..324; /note="Putative 12-oxophytodienoate reductase-like protein 1"; /id="PRO_0000194486"	IPR013785;IPR001155;				FMN binding [GO:0010181]; oxidoreductase activity [GO:0016491]	FMN binding [GO:0010181]; oxidoreductase activity [GO:0016491]	GO:0010181; GO:0016491	COFACTOR: Name=FMN; Xref=ChEBI:CHEBI:58210; Evidence={ECO:0000250};
AT1G12200	A0A1P8AVR0	unreviewed	Flavin-containing monooxygenase (EC 1.-.-.-)	FMO flavin monooxygenase At1g12200 T28K15.7 T28K15_7	382		PF00743;		FMO family	At1g12200		SIMILARITY: Belongs to the FMO family. {ECO:0000256|RuleBase:RU361177, ECO:0000256|SAAS:SAAS00859851}.			IPR036188;IPR000960;IPR020946;	SSF51905;		integral component of membrane [GO:0016021]	integral component of membrane [GO:0016021]; flavin adenine dinucleotide binding [GO:0050660]; N,N-dimethylaniline monooxygenase activity [GO:0004499]; NADP binding [GO:0050661]	flavin adenine dinucleotide binding [GO:0050660]; N,N-dimethylaniline monooxygenase activity [GO:0004499]; NADP binding [GO:0050661]	GO:0004499; GO:0016021; GO:0050660; GO:0050661	COFACTOR: Name=FAD; Xref=ChEBI:CHEBI:57692; Evidence={ECO:0000256|RuleBase:RU361177};	FMO	flavin monooxygenase
AT1G12200	Q9FWW9	reviewed	Flavin-containing monooxygenase FMO GS-OX-like 2 (EC 1.8.-.-) (Flavin-monooxygenase glucosinolate S-oxygenase-like 2)	At1g12200 T28K15.7	465		PF00743;		FMO family	At1g12200		SIMILARITY: Belongs to the FMO family. {ECO:0000305}.		CHAIN 1..465; /note="Flavin-containing monooxygenase FMO GS-OX-like 2"; /id="PRO_0000401957"	IPR036188;IPR000960;IPR020946;	SSF51905;	defense response to fungus [GO:0050832]		flavin adenine dinucleotide binding [GO:0050660]; N,N-dimethylaniline monooxygenase activity [GO:0004499]; NADP binding [GO:0050661]; defense response to fungus [GO:0050832]	flavin adenine dinucleotide binding [GO:0050660]; N,N-dimethylaniline monooxygenase activity [GO:0004499]; NADP binding [GO:0050661]	GO:0004499; GO:0050660; GO:0050661; GO:0050832	COFACTOR: Name=FAD; Xref=ChEBI:CHEBI:57692; Evidence={ECO:0000250};
AT1G12570	A0A5S9U1C6	unreviewed	Uncharacterized protein	At1g12570 C24_LOCUS1279	539		PF05199;PF00732;	PS00624;		At1g12570					IPR036188;IPR012132;IPR000172;IPR007867;	SSF51905;			flavin adenine dinucleotide binding [GO:0050660]; oxidoreductase activity, acting on CH-OH group of donors [GO:0016614]	flavin adenine dinucleotide binding [GO:0050660]; oxidoreductase activity, acting on CH-OH group of donors [GO:0016614]	GO:0016614; GO:0050660
AT1G12570	Q66GI5	unreviewed	At1g12570 (Glucose-methanol-choline (GMC) oxidoreductase family protein)	At1g12570 F5O11.31 F5O11_31	572		PF05199;PF00732;	PS00624;		At1g12570				CHAIN 26..572; /evidence="ECO:0000256|SAM:SignalP"; /id="PRO_5014310281"	IPR036188;IPR012132;IPR000172;IPR007867;	SSF51905;			flavin adenine dinucleotide binding [GO:0050660]; oxidoreductase activity, acting on CH-OH group of donors [GO:0016614]	flavin adenine dinucleotide binding [GO:0050660]; oxidoreductase activity, acting on CH-OH group of donors [GO:0016614]	GO:0016614; GO:0050660	COFACTOR: Name=FAD; Xref=ChEBI:CHEBI:57692; Evidence={ECO:0000256|PIRSR:PIRSR000137-2};
AT1G12570	Q9LN93	unreviewed	F5O11.31	At1g12570	539		PF05199;PF00732;	PS00624;		At1g12570					IPR036188;IPR012132;IPR000172;IPR007867;	SSF51905;			flavin adenine dinucleotide binding [GO:0050660]; oxidoreductase activity, acting on CH-OH group of donors [GO:0016614]	flavin adenine dinucleotide binding [GO:0050660]; oxidoreductase activity, acting on CH-OH group of donors [GO:0016614]	GO:0016614; GO:0050660	COFACTOR: Name=FAD; Xref=ChEBI:CHEBI:57692; Evidence={ECO:0000256|PIRSR:PIRSR000137-2};
AT1G14185	Q9XI69	unreviewed	At1g14180/F7A19_27 (F7A19.27 protein) (Glucose-methanol-choline (GMC) oxidoreductase family protein)	F7A19.27 At1g14185	503		PF05199;PF00732;	PS00624;		At1g14185				CHAIN 20..503; /evidence="ECO:0000256|SAM:SignalP"; /id="PRO_5014313391"	IPR036188;IPR012132;IPR000172;IPR007867;	SSF51905;			flavin adenine dinucleotide binding [GO:0050660]; oxidoreductase activity, acting on CH-OH group of donors [GO:0016614]	flavin adenine dinucleotide binding [GO:0050660]; oxidoreductase activity, acting on CH-OH group of donors [GO:0016614]	GO:0016614; GO:0050660	COFACTOR: Name=FAD; Xref=ChEBI:CHEBI:57692; Evidence={ECO:0000256|PIRSR:PIRSR000137-2};	F7A19.27
AT1G14190	A0A1P8APH9	unreviewed	Glucose-methanol-choline (GMC) oxidoreductase family protein	At1g14190 F7A19.28 F7A19_28	522		PF05199;PF00732;	PS00624;		At1g14190				CHAIN 20..522; /evidence="ECO:0000256|SAM:SignalP"; /id="PRO_5010239008"	IPR036188;IPR012132;IPR000172;IPR007867;	SSF51905;			flavin adenine dinucleotide binding [GO:0050660]; oxidoreductase activity, acting on CH-OH group of donors [GO:0016614]	flavin adenine dinucleotide binding [GO:0050660]; oxidoreductase activity, acting on CH-OH group of donors [GO:0016614]	GO:0016614; GO:0050660	COFACTOR: Name=FAD; Xref=ChEBI:CHEBI:57692; Evidence={ECO:0000256|PIRSR:PIRSR000137-2};
AT1G14190	Q9XI68	unreviewed	F7A19.28 protein (Glucose-methanol-choline (GMC) oxidoreductase family protein)	At1g14190 F7A19.28 F7A19_28	501		PF05199;PF00732;	PS00624;		At1g14190					IPR036188;IPR012132;IPR000172;IPR007867;	SSF51905;			flavin adenine dinucleotide binding [GO:0050660]; oxidoreductase activity, acting on CH-OH group of donors [GO:0016614]	flavin adenine dinucleotide binding [GO:0050660]; oxidoreductase activity, acting on CH-OH group of donors [GO:0016614]	GO:0016614; GO:0050660	COFACTOR: Name=FAD; Xref=ChEBI:CHEBI:57692; Evidence={ECO:0000256|PIRSR:PIRSR000137-2};
AT1G17990	C0Z3F5	unreviewed	AT1G17990 protein	At1g17990	169		PF00724;			At1g17990					IPR013785;IPR001155;				FMN binding [GO:0010181]; oxidoreductase activity [GO:0016491]	FMN binding [GO:0010181]; oxidoreductase activity [GO:0016491]	GO:0010181; GO:0016491
AT1G17990	F4I949	unreviewed	FMN-linked oxidoreductases superfamily protein	At1g17990 T10F20.3	261		PF00724;			At1g17990					IPR013785;IPR001155;				FMN binding [GO:0010181]; oxidoreductase activity [GO:0016491]	FMN binding [GO:0010181]; oxidoreductase activity [GO:0016491]	GO:0010181; GO:0016491
AT1G17990	P0DI08	reviewed	Putative 12-oxophytodienoate reductase-like protein 2A (EC 1.3.1.-)	At1g17990 F2H15.21	269		PF00724;		NADH:flavin oxidoreductase/NADH oxidase family	At1g17990		SIMILARITY: Belongs to the NADH:flavin oxidoreductase/NADH oxidase family. {ECO:0000305}.		CHAIN 1..269; /note="Putative 12-oxophytodienoate reductase-like protein 2A"; /id="PRO_0000194487"	IPR013785;IPR001155;			nucleus [GO:0005634]	nucleus [GO:0005634]; FMN binding [GO:0010181]; oxidoreductase activity [GO:0016491]	FMN binding [GO:0010181]; oxidoreductase activity [GO:0016491]	GO:0005634; GO:0010181; GO:0016491	COFACTOR: Name=FMN; Xref=ChEBI:CHEBI:58210; Evidence={ECO:0000250};
AT1G18020	P0DI09	reviewed	Putative 12-oxophytodienoate reductase-like protein 2B (EC 1.3.1.-)	At1g18020 T10F20.3	269		PF00724;		NADH:flavin oxidoreductase/NADH oxidase family	At1g18020		SIMILARITY: Belongs to the NADH:flavin oxidoreductase/NADH oxidase family. {ECO:0000305}.		CHAIN 1..269; /note="Putative 12-oxophytodienoate reductase-like protein 2B"; /id="PRO_0000416556"	IPR013785;IPR001155;			nucleus [GO:0005634]	nucleus [GO:0005634]; FMN binding [GO:0010181]; oxidoreductase activity [GO:0016491]	FMN binding [GO:0010181]; oxidoreductase activity [GO:0016491]	GO:0005634; GO:0010181; GO:0016491	COFACTOR: Name=FMN; Xref=ChEBI:CHEBI:58210; Evidence={ECO:0000250};
AT1G18020	Q56XI3	unreviewed	Uncharacterized protein At1g18020	At1g18020	177		PF00724;			At1g18020					IPR013785;IPR001155;				FMN binding [GO:0010181]; oxidoreductase activity [GO:0016491]	FMN binding [GO:0010181]; oxidoreductase activity [GO:0016491]	GO:0010181; GO:0016491
AT1G24340	Q8GYJ7	unreviewed	FAD/NAD(P)-binding oxidoreductase family protein	EMB2421 EMB260 EMBRYO DEFECTIVE 2421 EMBRYO DEFECTIVE 260 At1g24340 At1g24340/F3I6_28 F3I6.28 F3I6_28	709		PF01494;			At1g24340					IPR002938;IPR036188;	SSF51905;			FAD binding [GO:0071949]	FAD binding [GO:0071949]	GO:0071949		EMB2421	EMB260 EMBRYO DEFECTIVE 2421 EMBRYO DEFECTIVE 260
AT1G55930	A0A1P8AR56	unreviewed	CBS domain-containing protein / transporter associated domain-containing protein	At1g55930 F14J16.20 F14J16_20	596		PF00571;PF03471;PF01595;	PS51371;PS51846;		At1g55930					IPR000644;IPR002550;IPR036318;IPR016169;IPR005170;	SSF56176;		integral component of membrane [GO:0016021]	integral component of membrane [GO:0016021]; flavin adenine dinucleotide binding [GO:0050660]	flavin adenine dinucleotide binding [GO:0050660]	GO:0016021; GO:0050660
AT1G55930	Q84R21	reviewed	DUF21 domain-containing protein At1g55930, chloroplastic (CBS domain-containing protein CBSDUFCH2)	CBSDUFCH2 At1g55930 F14J16.20	653		PF00571;PF03471;PF01595;	PS51371;PS51846;		At1g55930				CHAIN 73..653; /note="DUF21 domain-containing protein At1g55930, chloroplastic"; /id="PRO_0000411686"	IPR000644;IPR002550;IPR036318;IPR016169;IPR005170;	SSF56176;		chloroplast envelope [GO:0009941]; chloroplast membrane [GO:0031969]; integral component of membrane [GO:0016021]; nucleus [GO:0005634]; plastid [GO:0009536]	chloroplast envelope [GO:0009941]; chloroplast membrane [GO:0031969]; integral component of membrane [GO:0016021]; nucleus [GO:0005634]; plastid [GO:0009536]; flavin adenine dinucleotide binding [GO:0050660]	flavin adenine dinucleotide binding [GO:0050660]	GO:0005634; GO:0009536; GO:0009941; GO:0016021; GO:0031969; GO:0050660		CBSDUFCH2
AT1G63340	Q9C8T8	reviewed	Putative flavin-containing monooxygenase FMO GS-OX-like 10 (EC 1.8.-.-) (Putative flavin-monooxygenase glucosinolate S-oxygenase-like 10)	At1g63340 F9N12.4	448		PF00743;		FMO family	At1g63340		SIMILARITY: Belongs to the FMO family. {ECO:0000305}.		CHAIN 1..448; /note="Putative flavin-containing monooxygenase FMO GS-OX-like 10"; /id="PRO_0000401965"	IPR036188;IPR000960;IPR020946;	SSF51905;			flavin adenine dinucleotide binding [GO:0050660]; N,N-dimethylaniline monooxygenase activity [GO:0004499]; NADP binding [GO:0050661]	flavin adenine dinucleotide binding [GO:0050660]; N,N-dimethylaniline monooxygenase activity [GO:0004499]; NADP binding [GO:0050661]	GO:0004499; GO:0050660; GO:0050661	COFACTOR: Name=FAD; Xref=ChEBI:CHEBI:57692; Evidence={ECO:0000250};
AT1G63390	Q9SH25	reviewed	Putative flavin-containing monooxygenase FMO GS-OX-like 11 (EC 1.8.-.-) (Putative flavin-monooxygenase glucosinolate S-oxygenase-like 11)	At1g63390 F2K11.23	168		PF00743;		FMO family	At1g63390		SIMILARITY: Belongs to the FMO family. {ECO:0000305}.		CHAIN 1..168; /note="Putative flavin-containing monooxygenase FMO GS-OX-like 11"; /id="PRO_0000401966"	IPR036188;IPR020946;	SSF51905;			flavin adenine dinucleotide binding [GO:0050660]; N,N-dimethylaniline monooxygenase activity [GO:0004499]; NADP binding [GO:0050661]	flavin adenine dinucleotide binding [GO:0050660]; N,N-dimethylaniline monooxygenase activity [GO:0004499]; NADP binding [GO:0050661]	GO:0004499; GO:0050660; GO:0050661	COFACTOR: Name=FAD; Xref=ChEBI:CHEBI:57692; Evidence={ECO:0000250};
AT1G75200	Q56XF4	unreviewed	Uncharacterized protein At1g75200 (Fragment)	At1g75200	433		PF00258;PF04055;	PS50902;		At1g75200					IPR013785;IPR001094;IPR008254;IPR029039;IPR007197;	SSF52218;	oxidation-reduction process [GO:0055114]		catalytic activity [GO:0003824]; FMN binding [GO:0010181]; iron-sulfur cluster binding [GO:0051536]; oxidation-reduction process [GO:0055114]	catalytic activity [GO:0003824]; FMN binding [GO:0010181]; iron-sulfur cluster binding [GO:0051536]	GO:0003824; GO:0010181; GO:0051536; GO:0055114
AT1G75200	Q8RXN5	reviewed	S-adenosyl-L-methionine-dependent tRNA 4-demethylwyosine synthase (EC 4.1.3.44) (tRNA wybutosine-synthesizing protein 1 homolog)	TYW1 At1g75200 F22H5.13	647		PF00258;PF04055;PF08608;	PS50902;PS51918;	TYW1 family	At1g75200		SIMILARITY: Belongs to the TYW1 family. {ECO:0000305}.		CHAIN 1..647; /note="S-adenosyl-L-methionine-dependent tRNA 4-demethylwyosine synthase"; /id="PRO_0000281832"	IPR013785;IPR001094;IPR008254;IPR029039;IPR007197;IPR013917;IPR034556;	SSF52218;	oxidation-reduction process [GO:0055114]; tRNA processing [GO:0008033]	mitochondrion [GO:0005739]	mitochondrion [GO:0005739]; 4 iron, 4 sulfur cluster binding [GO:0051539]; FMN binding [GO:0010181]; metal ion binding [GO:0046872]; tRNA-4-demethylwyosine synthase activity [GO:0102521]; oxidation-reduction process [GO:0055114]; tRNA processing [GO:0008033]	4 iron, 4 sulfur cluster binding [GO:0051539]; FMN binding [GO:0010181]; metal ion binding [GO:0046872]; tRNA-4-demethylwyosine synthase activity [GO:0102521]	GO:0005739; GO:0008033; GO:0010181; GO:0046872; GO:0051539; GO:0055114; GO:0102521	COFACTOR: Name=[4Fe-4S] cluster; Xref=ChEBI:CHEBI:49883; Evidence={ECO:0000250}; Note=Binds 1 [4Fe-4S] cluster. The cluster is coordinated with 3 cysteines and an exchangeable S-adenosyl-L-methionine. {ECO:0000250};	TYW1
AT2G02710	A0A1P8AZE7	unreviewed	PAS/LOV protein B	PLPB LOV PROTEIN LOV PROTEIN A LOV protein B LOV PROTEIN C PAS PLP PLPA PLPC At2g02710 T20F6.15 T20F6_15	316	cd00130;	PF13426;	PS50113;PS50112;		At2g02710			TIGR00229;		IPR001610;IPR000014;IPR000700;IPR035965;	SSF55785;							PLPB	LOV PROTEIN LOV PROTEIN A LOV protein B LOV PROTEIN C PAS PLP PLPA PLPC
AT2G02710	A0A2H1ZE16	unreviewed	PAS/LOV protein B	PLPB LOV PROTEIN LOV PROTEIN A LOV protein B LOV PROTEIN C PAS PLP PLPA PLPC At2g02710 T20F6.15 T20F6_15	358	cd00130;	PF13426;	PS50113;PS50112;		At2g02710			TIGR00229;		IPR001610;IPR000014;IPR000700;IPR035965;	SSF55785;							PLPB	LOV PROTEIN LOV PROTEIN A LOV protein B LOV PROTEIN C PAS PLP PLPA PLPC
AT2G02710	O64511	reviewed	Protein TWIN LOV 1	TLP1 FBX4 PLP At2g02710 T20F6.15	399	cd00130;	PF13426;	PS50113;PS50112;		At2g02710			TIGR00229;	CHAIN 1..399; /note="Protein TWIN LOV 1"; /id="PRO_0000272267"	IPR001610;IPR000014;IPR000700;IPR035965;	SSF55785;	protein-chromophore linkage [GO:0018298]; response to stimulus [GO:0050896]	nucleus [GO:0005634]	nucleus [GO:0005634]; photoreceptor activity [GO:0009881]; protein-chromophore linkage [GO:0018298]; response to stimulus [GO:0050896]	photoreceptor activity [GO:0009881]	GO:0005634; GO:0009881; GO:0018298; GO:0050896		TLP1	FBX4 PLP
AT2G13440	Q9SHS2	unreviewed	Glucose-inhibited division family A protein (Similar to glucose inhibited division protein A from prokaryotes)	At2g13440 T26C18.3 T26C18_3	723		PF13932;	PS01280;		At2g13440			TIGR00136;		IPR036188;IPR026904;IPR004416;IPR002218;IPR020595;	SSF51905;	mitochondrial tRNA wobble uridine modification [GO:0070899]; tRNA methylation [GO:0030488]; tRNA wobble uridine modification [GO:0002098]	mitochondrion [GO:0005739]	mitochondrion [GO:0005739]; flavin adenine dinucleotide binding [GO:0050660]; mitochondrial tRNA wobble uridine modification [GO:0070899]; tRNA methylation [GO:0030488]; tRNA wobble uridine modification [GO:0002098]	flavin adenine dinucleotide binding [GO:0050660]	GO:0002098; GO:0005739; GO:0030488; GO:0050660; GO:0070899
AT2G20360	Q9SK66	reviewed	NADH dehydrogenase [ubiquinone] 1 alpha subcomplex subunit 9, mitochondrial	At2g20360 F11A3.9	402		PF13460;		Complex I NDUFA9 subunit family	At2g20360		SIMILARITY: Belongs to the complex I NDUFA9 subunit family. {ECO:0000305}.		CHAIN 44..402; /note="NADH dehydrogenase [ubiquinone] 1 alpha subcomplex subunit 9, mitochondrial"; /id="PRO_0000410934"	IPR016040;IPR036291;	SSF51735;	ubiquinone-6 biosynthetic process [GO:1901006]	mitochondrial matrix [GO:0005759]; mitochondrial respiratory chain complex I [GO:0005747]; mitochondrion [GO:0005739]	mitochondrial matrix [GO:0005759]; mitochondrial respiratory chain complex I [GO:0005747]; mitochondrion [GO:0005739]; NADH dehydrogenase activity [GO:0003954]; ubiquinone-6 biosynthetic process [GO:1901006]	NADH dehydrogenase activity [GO:0003954]	GO:0003954; GO:0005739; GO:0005747; GO:0005759; GO:1901006	COFACTOR: Name=FAD; Xref=ChEBI:CHEBI:57692; Evidence={ECO:0000250}; Note=Binds 1 FAD per subunit. {ECO:0000250};
AT2G29720	O82384	unreviewed	FAD/NAD(P)-binding oxidoreductase family protein (Putative monooxygenase)	CTF2B At2g29720 T27A16.18 T27A16_18	427		PF01494;			At2g29720					IPR002938;IPR036188;	SSF51905;			FAD binding [GO:0071949]; monooxygenase activity [GO:0004497]	FAD binding [GO:0071949]; monooxygenase activity [GO:0004497]	GO:0004497; GO:0071949		CTF2B
AT2G35660	F4IKT4	unreviewed	FAD/NAD(P)-binding oxidoreductase family protein	CTF2A At2g35660 T20F21.15 T20F21_15	325		PF01494;			At2g35660					IPR002938;IPR036188;	SSF51905;			FAD binding [GO:0071949]	FAD binding [GO:0071949]	GO:0071949		CTF2A
AT2G35660	Q9ZQN9	unreviewed	FAD/NAD(P)-binding oxidoreductase family protein (Putative monooxygenase)	CTF2A At2g35660 T20F21.15 T20F21_15	439		PF01494;			At2g35660					IPR002938;IPR036188;	SSF51905;			FAD binding [GO:0071949]; monooxygenase activity [GO:0004497]	FAD binding [GO:0071949]; monooxygenase activity [GO:0004497]	GO:0004497; GO:0071949		CTF2A
AT2G44160	O80585	reviewed	Methylenetetrahydrofolate reductase 2 (AtMTHFR2) (EC 1.5.1.20)	MTHFR2 At2g44160 F6E13.29	594	cd00537;	PF02219;		Methylenetetrahydrofolate reductase family	At2g44160		SIMILARITY: Belongs to the methylenetetrahydrofolate reductase family. {ECO:0000305}.	TIGR00677;	CHAIN 1..594; /note="Methylenetetrahydrofolate reductase 2"; /id="PRO_0000190250"	IPR029041;IPR004621;IPR003171;	SSF51730;	methionine biosynthetic process [GO:0009086]; one-carbon metabolic process [GO:0006730]; tetrahydrofolate interconversion [GO:0035999]	cytosol [GO:0005829]	cytosol [GO:0005829]; FAD binding [GO:0071949]; methylenetetrahydrofolate reductase (NAD(P)H) activity [GO:0004489]; methionine biosynthetic process [GO:0009086]; one-carbon metabolic process [GO:0006730]; tetrahydrofolate interconversion [GO:0035999]	FAD binding [GO:0071949]; methylenetetrahydrofolate reductase (NAD(P)H) activity [GO:0004489]	GO:0004489; GO:0005829; GO:0006730; GO:0009086; GO:0035999; GO:0071949	COFACTOR: Name=FAD; Xref=ChEBI:CHEBI:57692; Evidence={ECO:0000250};	MTHFR2
AT2G47590	Q8LB72	reviewed	Blue-light photoreceptor PHR2	PHR2 At2g47590 T30B22.11	447		PF00875;	PS51645;	DNA photolyase class-1 family	At2g47590		SIMILARITY: Belongs to the DNA photolyase class-1 family. {ECO:0000305}.		CHAIN 1..447; /note="Blue-light photoreceptor PHR2"; /id="PRO_0000253763"	IPR036134;IPR036155;IPR006050;IPR014729;	SSF48173;SSF52425;	protein-chromophore linkage [GO:0018298]; response to stimulus [GO:0050896]		photoreceptor activity [GO:0009881]; protein-chromophore linkage [GO:0018298]; response to stimulus [GO:0050896]	photoreceptor activity [GO:0009881]	GO:0009881; GO:0018298; GO:0050896	COFACTOR: Name=FAD; Xref=ChEBI:CHEBI:57692; Evidence={ECO:0000250}; Note=Binds 1 FAD per subunit. {ECO:0000250};	PHR2
AT3G06690	P0CZ24	reviewed	Putative acyl-coenzyme A oxidase At3g06690 (Acyl-CoA oxidase) (EC 1.3.3.6)	At3g06690 F3E22.17 T8E24.15	187		PF01756;		Acyl-CoA oxidase family	At3g06690		SIMILARITY: Belongs to the acyl-CoA oxidase family. {ECO:0000305}.		CHAIN 1..187; /note="Putative acyl-coenzyme A oxidase At3g06690"; /id="PRO_0000411108"	IPR002655;IPR036250;	SSF47203;	fatty acid beta-oxidation using acyl-CoA oxidase [GO:0033540]; lipid homeostasis [GO:0055088]	cytosol [GO:0005829]; peroxisome [GO:0005777]	cytosol [GO:0005829]; peroxisome [GO:0005777]; acyl-CoA oxidase activity [GO:0003997]; fatty acid binding [GO:0005504]; flavin adenine dinucleotide binding [GO:0050660]; fatty acid beta-oxidation using acyl-CoA oxidase [GO:0033540]; lipid homeostasis [GO:0055088]	acyl-CoA oxidase activity [GO:0003997]; fatty acid binding [GO:0005504]; flavin adenine dinucleotide binding [GO:0050660]	GO:0003997; GO:0005504; GO:0005777; GO:0005829; GO:0033540; GO:0050660; GO:0055088
AT3G13070	Q9LK65	reviewed	Putative DUF21 domain-containing protein At3g13070, chloroplastic (CBS domain-containing protein CBSDUFCH1)	CBSDUFCH1 At3g13070 MJG19.2	661		PF00571;PF03471;PF01595;	PS51371;PS51846;		At3g13070				CHAIN 72..661; /note="Putative DUF21 domain-containing protein At3g13070, chloroplastic"; /id="PRO_0000411685"	IPR000644;IPR002550;IPR036318;IPR016169;IPR005170;	SSF56176;		chloroplast envelope [GO:0009941]; chloroplast membrane [GO:0031969]; cytosol [GO:0005829]; integral component of membrane [GO:0016021]	chloroplast envelope [GO:0009941]; chloroplast membrane [GO:0031969]; cytosol [GO:0005829]; integral component of membrane [GO:0016021]; flavin adenine dinucleotide binding [GO:0050660]	flavin adenine dinucleotide binding [GO:0050660]	GO:0005829; GO:0009941; GO:0016021; GO:0031969; GO:0050660		CBSDUFCH1
AT3G14130	A0A1I9LRL0	unreviewed	Aldolase-type TIM barrel family protein	HAOX1 At3g14130	319	cd02809;	PF01070;	PS00557;PS51349;	FMN-dependent alpha-hydroxy acid dehydrogenase family	At3g14130		SIMILARITY: Belongs to the FMN-dependent alpha-hydroxy acid dehydrogenase family. {ECO:0000256|PROSITE-ProRule:PRU00683}.			IPR013785;IPR012133;IPR000262;IPR037396;IPR008259;				FMN binding [GO:0010181]; oxidoreductase activity [GO:0016491]	FMN binding [GO:0010181]; oxidoreductase activity [GO:0016491]	GO:0010181; GO:0016491	COFACTOR: Name=FMN; Xref=ChEBI:CHEBI:58210; Evidence={ECO:0000256|PIRSR:PIRSR000138-2, ECO:0000256|PROSITE-ProRule:PRU00683};	HAOX1
AT3G14130	A0A1I9LRL2	unreviewed	Aldolase-type TIM barrel family protein	HAOX1 At3g14130	255	cd02809;	PF01070;	PS00557;PS51349;	FMN-dependent alpha-hydroxy acid dehydrogenase family	At3g14130		SIMILARITY: Belongs to the FMN-dependent alpha-hydroxy acid dehydrogenase family. {ECO:0000256|PROSITE-ProRule:PRU00683}.			IPR013785;IPR012133;IPR000262;IPR037396;IPR008259;				FMN binding [GO:0010181]; oxidoreductase activity [GO:0016491]	FMN binding [GO:0010181]; oxidoreductase activity [GO:0016491]	GO:0010181; GO:0016491	COFACTOR: Name=FMN; Xref=ChEBI:CHEBI:58210; Evidence={ECO:0000256|PROSITE-ProRule:PRU00683};	HAOX1
AT3G14130	Q9LJH5	reviewed	Peroxisomal (S)-2-hydroxy-acid oxidase GLO4 (EC 1.1.3.15) (Glycolate oxidase 4) (AtGLO4) (GOX 4) (Short chain alpha-hydroxy acid oxidase GLO4)	GLO4 At3g14130 MAG2.2	363	cd02809;	PF01070;	PS00557;PS51349;	FMN-dependent alpha-hydroxy acid dehydrogenase family	At3g14130	MOTIF 361..363; /note="Microbody targeting signal"; /evidence="ECO:0000255"	SIMILARITY: Belongs to the FMN-dependent alpha-hydroxy acid dehydrogenase family. {ECO:0000255|PROSITE-ProRule:PRU00683}.		CHAIN 1..363; /note="Peroxisomal (S)-2-hydroxy-acid oxidase GLO4"; /id="PRO_0000403407"	IPR013785;IPR012133;IPR000262;IPR037396;IPR008259;		defense response to bacterium [GO:0042742]; hydrogen peroxide biosynthetic process [GO:0050665]; lactate oxidation [GO:0019516]; oxidative photosynthetic carbon pathway [GO:0009854]	peroxisome [GO:0005777]	peroxisome [GO:0005777]; FMN binding [GO:0010181]; L-lactate dehydrogenase activity [GO:0004459]; long-chain-(S)-2-hydroxy-long-chain-acid oxidase activity [GO:0052853]; medium-chain-(S)-2-hydroxy-acid oxidase activity [GO:0052854]; very-long-chain-(S)-2-hydroxy-acid oxidase activity [GO:0052852]; defense response to bacterium [GO:0042742]; hydrogen peroxide biosynthetic process [GO:0050665]; lac…	FMN binding [GO:0010181]; L-lactate dehydrogenase activity [GO:0004459]; long-chain-(S)-2-hydroxy-long-chain-acid oxidase activity [GO:0052853]; medium-chain-(S)-2-hydroxy-acid oxidase activity [GO:0052854]; very-long-chain-(S)-2-hydroxy-acid oxidase activity [GO:0052852]	GO:0004459; GO:0005777; GO:0009854; GO:0010181; GO:0019516; GO:0042742; GO:0050665; GO:0052852; GO:0052853; GO:0052854	COFACTOR: Name=FMN; Xref=ChEBI:CHEBI:58210; Evidence={ECO:0000255|PROSITE-ProRule:PRU00683};	GLO4
AT3G14150	A0A178VHR9	unreviewed	Aldolase-type TIM barrel family protein	HAOX2 At3g14150	255	cd02809;	PF01070;	PS00557;PS51349;	FMN-dependent alpha-hydroxy acid dehydrogenase family	At3g14150		SIMILARITY: Belongs to the FMN-dependent alpha-hydroxy acid dehydrogenase family. {ECO:0000256|PROSITE-ProRule:PRU00683}.			IPR013785;IPR012133;IPR000262;IPR037396;IPR008259;				FMN binding [GO:0010181]; oxidoreductase activity [GO:0016491]	FMN binding [GO:0010181]; oxidoreductase activity [GO:0016491]	GO:0010181; GO:0016491	COFACTOR: Name=FMN; Xref=ChEBI:CHEBI:58210; Evidence={ECO:0000256|PROSITE-ProRule:PRU00683};	HAOX2
AT3G14150	A0A178VLN8	unreviewed	HAOX2	At3g14150 AXX17_At3g14680	95		PF01070;	PS51349;	FMN-dependent alpha-hydroxy acid dehydrogenase family	At3g14150		SIMILARITY: Belongs to the FMN-dependent alpha-hydroxy acid dehydrogenase family. {ECO:0000256|PROSITE-ProRule:PRU00683}.			IPR013785;IPR000262;IPR037396;				oxidoreductase activity [GO:0016491]	oxidoreductase activity [GO:0016491]	GO:0016491	COFACTOR: Name=FMN; Xref=ChEBI:CHEBI:58210; Evidence={ECO:0000256|PROSITE-ProRule:PRU00683};
AT3G14150	A0A178VMD8	unreviewed	Aldolase-type TIM barrel family protein	HAOX2 At3g14150	277	cd02809;	PF01070;	PS00557;PS51349;	FMN-dependent alpha-hydroxy acid dehydrogenase family	At3g14150		SIMILARITY: Belongs to the FMN-dependent alpha-hydroxy acid dehydrogenase family. {ECO:0000256|PROSITE-ProRule:PRU00683}.			IPR013785;IPR012133;IPR000262;IPR037396;IPR008259;				FMN binding [GO:0010181]; oxidoreductase activity [GO:0016491]	FMN binding [GO:0010181]; oxidoreductase activity [GO:0016491]	GO:0010181; GO:0016491	COFACTOR: Name=FMN; Xref=ChEBI:CHEBI:58210; Evidence={ECO:0000256|PROSITE-ProRule:PRU00683};	HAOX2
AT3G14150	Q24JJ8	reviewed	Peroxisomal (S)-2-hydroxy-acid oxidase GLO3 (EC 1.1.3.15) (Glycolate oxidase 3) (AtGLO3) (GOX 3) (Short chain alpha-hydroxy acid oxidase GLO3)	GLO3 At3g14150 MAG2.11	363	cd02809;	PF01070;	PS00557;PS51349;	FMN-dependent alpha-hydroxy acid dehydrogenase family	At3g14150	MOTIF 361..363; /note="Microbody targeting signal"; /evidence="ECO:0000255"	SIMILARITY: Belongs to the FMN-dependent alpha-hydroxy acid dehydrogenase family. {ECO:0000255|PROSITE-ProRule:PRU00683}.		CHAIN 1..363; /note="Peroxisomal (S)-2-hydroxy-acid oxidase GLO3"; /id="PRO_0000403406"	IPR013785;IPR012133;IPR000262;IPR037396;IPR008259;		defense response to bacterium [GO:0042742]; hydrogen peroxide biosynthetic process [GO:0050665]; innate immune response-activating signal transduction [GO:0002758]; lactate oxidation [GO:0019516]; oxidative photosynthetic carbon pathway [GO:0009854]	peroxisome [GO:0005777]	peroxisome [GO:0005777]; FMN binding [GO:0010181]; L-lactate dehydrogenase activity [GO:0004459]; long-chain-(S)-2-hydroxy-long-chain-acid oxidase activity [GO:0052853]; medium-chain-(S)-2-hydroxy-acid oxidase activity [GO:0052854]; very-long-chain-(S)-2-hydroxy-acid oxidase activity [GO:0052852]; defense response to bacterium [GO:0042742]; hydrogen peroxide biosynthetic process [GO:0050665]; inn…	FMN binding [GO:0010181]; L-lactate dehydrogenase activity [GO:0004459]; long-chain-(S)-2-hydroxy-long-chain-acid oxidase activity [GO:0052853]; medium-chain-(S)-2-hydroxy-acid oxidase activity [GO:0052854]; very-long-chain-(S)-2-hydroxy-acid oxidase activity [GO:0052852]	GO:0002758; GO:0004459; GO:0005777; GO:0009854; GO:0010181; GO:0019516; GO:0042742; GO:0050665; GO:0052852; GO:0052853; GO:0052854	COFACTOR: Name=FMN; Xref=ChEBI:CHEBI:58210; Evidence={ECO:0000255|PROSITE-ProRule:PRU00683};	GLO3
AT3G49640	A0A1I9LMB6	unreviewed	Aldolase-type TIM barrel family protein	At3g49640	251	cd02801;	PF01207;	PS01136;		At3g49640					IPR013785;IPR035587;IPR001269;IPR018517;				flavin adenine dinucleotide binding [GO:0050660]; tRNA dihydrouridine synthase activity [GO:0017150]	flavin adenine dinucleotide binding [GO:0050660]; tRNA dihydrouridine synthase activity [GO:0017150]	GO:0017150; GO:0050660
AT3G49640	A0A1I9LMB7	unreviewed	Aldolase-type TIM barrel family protein	At3g49640	264	cd02801;	PF01207;	PS01136;		At3g49640					IPR013785;IPR035587;IPR001269;IPR018517;				flavin adenine dinucleotide binding [GO:0050660]; tRNA dihydrouridine synthase activity [GO:0017150]	flavin adenine dinucleotide binding [GO:0050660]; tRNA dihydrouridine synthase activity [GO:0017150]	GO:0017150; GO:0050660
AT3G49640	A0A1I9LMB8	unreviewed	tRNA-dihydrouridine synthase (EC 1.3.1.-)	At3g49640	303	cd02801;	PF01207;	PS01136;	Dus family	At3g49640		SIMILARITY: Belongs to the dus family. {ECO:0000256|PIRNR:PIRNR006621}.			IPR013785;IPR035587;IPR001269;IPR018517;				flavin adenine dinucleotide binding [GO:0050660]; tRNA dihydrouridine synthase activity [GO:0017150]	flavin adenine dinucleotide binding [GO:0050660]; tRNA dihydrouridine synthase activity [GO:0017150]	GO:0017150; GO:0050660	COFACTOR: Name=FMN; Xref=ChEBI:CHEBI:58210; Evidence={ECO:0000256|PIRNR:PIRNR006621};
AT3G49640	F4IY04	unreviewed	Aldolase-type TIM barrel family protein	At3g49640	329	cd02801;	PF01207;	PS01136;		At3g49640					IPR013785;IPR035587;IPR001269;IPR018517;				flavin adenine dinucleotide binding [GO:0050660]; tRNA dihydrouridine synthase activity [GO:0017150]	flavin adenine dinucleotide binding [GO:0050660]; tRNA dihydrouridine synthase activity [GO:0017150]	GO:0017150; GO:0050660
AT3G49640	Q8GWM4	unreviewed	Aldolase-type TIM barrel family protein	At3g49640 At3g49640/T9C5_230	290	cd02801;	PF01207;	PS01136;		At3g49640					IPR013785;IPR035587;IPR001269;IPR018517;				flavin adenine dinucleotide binding [GO:0050660]; tRNA dihydrouridine synthase activity [GO:0017150]	flavin adenine dinucleotide binding [GO:0050660]; tRNA dihydrouridine synthase activity [GO:0017150]	GO:0017150; GO:0050660
AT3G49640	Q9SCJ5	unreviewed	Uncharacterized protein T9C5.230	T9C5.230 At3g49640	519	cd02801;	PF01207;	PS01136;		At3g49640					IPR013785;IPR035587;IPR001269;IPR018517;				flavin adenine dinucleotide binding [GO:0050660]; tRNA dihydrouridine synthase activity [GO:0017150]	flavin adenine dinucleotide binding [GO:0050660]; tRNA dihydrouridine synthase activity [GO:0017150]	GO:0017150; GO:0050660		T9C5.230
AT3G56060	A0A5S9XLF4	unreviewed	Uncharacterized protein	At3g56060 C24_LOCUS15867	577		PF05199;PF00732;	PS00623;PS00624;		At3g56060					IPR036188;IPR012132;IPR000172;IPR007867;	SSF51905;			flavin adenine dinucleotide binding [GO:0050660]; oxidoreductase activity, acting on CH-OH group of donors [GO:0016614]	flavin adenine dinucleotide binding [GO:0050660]; oxidoreductase activity, acting on CH-OH group of donors [GO:0016614]	GO:0016614; GO:0050660
AT3G56060	Q93ZK1	unreviewed	AT3g56060/F18O21_20 (Glucose-methanol-choline (GMC) oxidoreductase family protein)	At3g56060	577		PF05199;PF00732;	PS00623;PS00624;	GMC oxidoreductase family	At3g56060		SIMILARITY: Belongs to the GMC oxidoreductase family. {ECO:0000256|RuleBase:RU003968}.		CHAIN 26..577; /evidence="ECO:0000256|SAM:SignalP"; /id="PRO_5015099560"	IPR036188;IPR012132;IPR000172;IPR007867;	SSF51905;			flavin adenine dinucleotide binding [GO:0050660]; oxidoreductase activity, acting on CH-OH group of donors [GO:0016614]	flavin adenine dinucleotide binding [GO:0050660]; oxidoreductase activity, acting on CH-OH group of donors [GO:0016614]	GO:0016614; GO:0050660	COFACTOR: Name=FAD; Xref=ChEBI:CHEBI:57692; Evidence={ECO:0000256|PIRSR:PIRSR000137-2};
AT3G56060	Q9LYN5	unreviewed	ADHESION OF CALYX EDGES-like protein	F18O21_20 At3g56060	557		PF05199;PF00732;	PS00623;PS00624;	GMC oxidoreductase family	At3g56060		SIMILARITY: Belongs to the GMC oxidoreductase family. {ECO:0000256|RuleBase:RU003968}.		CHAIN 26..557; /evidence="ECO:0000256|SAM:SignalP"; /id="PRO_5004333582"	IPR036188;IPR012132;IPR000172;IPR007867;	SSF51905;			flavin adenine dinucleotide binding [GO:0050660]; oxidoreductase activity, acting on CH-OH group of donors [GO:0016614]	flavin adenine dinucleotide binding [GO:0050660]; oxidoreductase activity, acting on CH-OH group of donors [GO:0016614]	GO:0016614; GO:0050660	COFACTOR: Name=FAD; Xref=ChEBI:CHEBI:57692; Evidence={ECO:0000256|PIRSR:PIRSR000137-2};	F18O21_20
AT3G63510	A8MRX7	unreviewed	tRNA-dihydrouridine synthase (EC 1.3.1.-)	At3g63510	386	cd02801;	PF01207;		Dus family	At3g63510		SIMILARITY: Belongs to the dus family. {ECO:0000256|PIRNR:PIRNR006621}.			IPR013785;IPR035587;IPR004653;IPR001269;				flavin adenine dinucleotide binding [GO:0050660]; tRNA dihydrouridine synthase activity [GO:0017150]	flavin adenine dinucleotide binding [GO:0050660]; tRNA dihydrouridine synthase activity [GO:0017150]	GO:0017150; GO:0050660	COFACTOR: Name=FMN; Xref=ChEBI:CHEBI:58210; Evidence={ECO:0000256|PIRNR:PIRNR006621};
AT3G63510	C0Z2A1	unreviewed	AT3G63510 protein	At3g63510	261	cd02801;	PF01207;			At3g63510					IPR013785;IPR035587;IPR004653;IPR001269;				flavin adenine dinucleotide binding [GO:0050660]; tRNA dihydrouridine synthase activity [GO:0017150]	flavin adenine dinucleotide binding [GO:0050660]; tRNA dihydrouridine synthase activity [GO:0017150]	GO:0017150; GO:0050660
AT3G63510	Q8H128	unreviewed	FMN-linked oxidoreductases superfamily protein	At3g63510	419	cd02801;	PF01207;			At3g63510					IPR013785;IPR035587;IPR004653;IPR001269;				flavin adenine dinucleotide binding [GO:0050660]; tRNA dihydrouridine synthase activity [GO:0017150]	flavin adenine dinucleotide binding [GO:0050660]; tRNA dihydrouridine synthase activity [GO:0017150]	GO:0017150; GO:0050660
AT4G27270	A0A1P8B765	unreviewed	Quinone reductase family protein	At4g27270 M4I22.80 M4I22_80	154		PF03358;	PS50902;		At4g27270			TIGR01755;		IPR008254;IPR029039;IPR010089;IPR005025;	SSF52218;			FMN binding [GO:0010181]; NAD(P)H dehydrogenase (quinone) activity [GO:0003955]	FMN binding [GO:0010181]; NAD(P)H dehydrogenase (quinone) activity [GO:0003955]	GO:0003955; GO:0010181
AT4G27270	A0A1P8B767	unreviewed	Quinone reductase family protein	At4g27270 M4I22.80 M4I22_80	194		PF03358;	PS50902;		At4g27270			TIGR01755;		IPR008254;IPR029039;IPR010089;IPR005025;	SSF52218;			FMN binding [GO:0010181]; NAD(P)H dehydrogenase (quinone) activity [GO:0003955]	FMN binding [GO:0010181]; NAD(P)H dehydrogenase (quinone) activity [GO:0003955]	GO:0003955; GO:0010181
AT4G27270	Q6NQE2	reviewed	Probable NAD(P)H dehydrogenase (quinone) FQR1-like 1 (EC 1.6.5.2)	At4g27270	205		PF03358;	PS50902;	WrbA family	At4g27270		SIMILARITY: Belongs to the WrbA family. {ECO:0000305}.	TIGR01755;	CHAIN 1..205; /note="Probable NAD(P)H dehydrogenase (quinone) FQR1-like 1"; /id="PRO_0000431284"	IPR008254;IPR029039;IPR010089;IPR005025;	SSF52218;	oxidation-reduction process [GO:0055114]	cytosol [GO:0005829]; plasma membrane [GO:0005886]; plasmodesma [GO:0009506]	cytosol [GO:0005829]; plasma membrane [GO:0005886]; plasmodesma [GO:0009506]; FMN binding [GO:0010181]; NAD(P)H dehydrogenase (quinone) activity [GO:0003955]; oxidation-reduction process [GO:0055114]	FMN binding [GO:0010181]; NAD(P)H dehydrogenase (quinone) activity [GO:0003955]	GO:0003955; GO:0005829; GO:0005886; GO:0009506; GO:0010181; GO:0055114	COFACTOR: Name=FMN; Xref=ChEBI:CHEBI:58210; Evidence={ECO:0000250|UniProtKB:Q9LSQ5}; Note=Binds 1 FMN per monomer. {ECO:0000250|UniProtKB:Q9LSQ5};
AT4G36750	O23207	reviewed	Probable NAD(P)H dehydrogenase (quinone) FQR1-like 2 (EC 1.6.5.2)	At4g36750 C7A10.610	273		PF03358;	PS50902;	WrbA family	At4g36750		SIMILARITY: Belongs to the WrbA family. {ECO:0000305}.	TIGR01755;	CHAIN 1..273; /note="Probable NAD(P)H dehydrogenase (quinone) FQR1-like 2"; /id="PRO_0000431285"	IPR008254;IPR029039;IPR010089;IPR005025;	SSF52218;	oxidation-reduction process [GO:0055114]	plasma membrane [GO:0005886]	plasma membrane [GO:0005886]; FMN binding [GO:0010181]; NAD(P)H dehydrogenase (quinone) activity [GO:0003955]; oxidation-reduction process [GO:0055114]	FMN binding [GO:0010181]; NAD(P)H dehydrogenase (quinone) activity [GO:0003955]	GO:0003955; GO:0005886; GO:0010181; GO:0055114	COFACTOR: Name=FMN; Xref=ChEBI:CHEBI:58210; Evidence={ECO:0000250|UniProtKB:Q9LSQ5}; Note=Binds 1 FMN per monomer. {ECO:0000250|UniProtKB:Q9LSQ5};
AT4G36750	Q941C6	unreviewed	At4g36690/C7A10_610 (C7A10_610/C7A10_610)	At4g36750	152		PF03358;	PS50902;		At4g36750			TIGR01755;		IPR008254;IPR029039;IPR010089;IPR005025;	SSF52218;			FMN binding [GO:0010181]; NAD(P)H dehydrogenase (quinone) activity [GO:0003955]	FMN binding [GO:0010181]; NAD(P)H dehydrogenase (quinone) activity [GO:0003955]	GO:0003955; GO:0010181
AT4G38890	Q9T0J6	reviewed	tRNA-dihydrouridine(47) synthase [NAD(P)(+)]-like (EC 1.3.1.-) (Zinc finger CCCH domain-containing protein 50) (AtC3H50) (tRNA-dihydrouridine synthase 3-like)	At4g38890 F19H22.4	691	cd02801;	PF01207;	PS01136;PS50103;	Dus family, Dus3 subfamily	At4g38890		SIMILARITY: Belongs to the Dus family. Dus3 subfamily. {ECO:0000305}.		CHAIN 2..691; /note="tRNA-dihydrouridine(47) synthase [NAD(P)(+)]-like"; /id="PRO_0000371960"	IPR013785;IPR035587;IPR001269;IPR018517;IPR000571;			vacuole [GO:0005773]	vacuole [GO:0005773]; flavin adenine dinucleotide binding [GO:0050660]; metal ion binding [GO:0046872]; tRNA dihydrouridine synthase activity [GO:0017150]	flavin adenine dinucleotide binding [GO:0050660]; metal ion binding [GO:0046872]; tRNA dihydrouridine synthase activity [GO:0017150]	GO:0005773; GO:0017150; GO:0046872; GO:0050660	COFACTOR: Name=FMN; Xref=ChEBI:CHEBI:58210; Evidence={ECO:0000250|UniProtKB:Q5SMC7};
AT5G07800	Q9FF12	reviewed	Flavin-containing monooxygenase FMO GS-OX-like 9 (EC 1.8.-.-) (Flavin-monooxygenase glucosinolate S-oxygenase-like 9)	At5g07800 MXM12.4	460		PF00743;		FMO family	At5g07800		SIMILARITY: Belongs to the FMO family. {ECO:0000305}.		CHAIN 1..460; /note="Flavin-containing monooxygenase FMO GS-OX-like 9"; /id="PRO_0000401964"	IPR036188;IPR000960;IPR020946;	SSF51905;			flavin adenine dinucleotide binding [GO:0050660]; N,N-dimethylaniline monooxygenase activity [GO:0004499]; NADP binding [GO:0050661]	flavin adenine dinucleotide binding [GO:0050660]; N,N-dimethylaniline monooxygenase activity [GO:0004499]; NADP binding [GO:0050661]	GO:0004499; GO:0050660; GO:0050661	COFACTOR: Name=FAD; Xref=ChEBI:CHEBI:57692; Evidence={ECO:0000250};
AT5G11330	A0A178UAI9	unreviewed	FAD_binding_3 domain-containing protein	At5g11330 AXX17_At5g11060 AN1_LOCUS21927 C24_LOCUS21817	408		PF01494;			At5g11330					IPR002938;IPR036188;	SSF51905;		plasma membrane [GO:0005886]	plasma membrane [GO:0005886]; FAD binding [GO:0071949]	FAD binding [GO:0071949]	GO:0005886; GO:0071949
AT5G11330	F4JWH3	unreviewed	FAD/NAD(P)-binding oxidoreductase family protein	At5g11330 F2I11.220 F2I11_220	262		PF01494;			At5g11330					IPR002938;IPR036188;	SSF51905;			FAD binding [GO:0071949]	FAD binding [GO:0071949]	GO:0071949
AT5G11330	Q9LFM4	unreviewed	At5g11330 (FAD/NAD(P)-binding oxidoreductase family protein)	At5g11330 At5g11330/F2I11_220 F2I11.220 F2I11_220	408		PF01494;			At5g11330					IPR002938;IPR036188;	SSF51905;		plasma membrane [GO:0005886]	plasma membrane [GO:0005886]; FAD binding [GO:0071949]	FAD binding [GO:0071949]	GO:0005886; GO:0071949
AT5G20080	P83291	reviewed	NADH-cytochrome b5 reductase-like protein (B5R) (EC 1.6.2.2)	CBR2 At5g20080 F28I16.230	328		PF00970;PF00175;	PS51384;	Flavoprotein pyridine nucleotide cytochrome reductase family	At5g20080		SIMILARITY: Belongs to the flavoprotein pyridine nucleotide cytochrome reductase family. {ECO:0000250|UniProtKB:P36060}.		CHAIN 1..328; /note="NADH-cytochrome b5 reductase-like protein"; /id="PRO_0000167626"	IPR001834;IPR008333;IPR017927;IPR001709;IPR039261;IPR001433;IPR017938;	SSF52343;SSF63380;		Golgi apparatus [GO:0005794]; mitochondrial intermembrane space [GO:0005758]; mitochondrion [GO:0005739]; plant-type cell wall [GO:0009505]; plastid [GO:0009536]	Golgi apparatus [GO:0005794]; mitochondrial intermembrane space [GO:0005758]; mitochondrion [GO:0005739]; plant-type cell wall [GO:0009505]; plastid [GO:0009536]; copper ion binding [GO:0005507]; cytochrome-b5 reductase activity, acting on NAD(P)H [GO:0004128]; oxidoreductase activity [GO:0016491]	copper ion binding [GO:0005507]; cytochrome-b5 reductase activity, acting on NAD(P)H [GO:0004128]; oxidoreductase activity [GO:0016491]	GO:0004128; GO:0005507; GO:0005739; GO:0005758; GO:0005794; GO:0009505; GO:0009536; GO:0016491	COFACTOR: Name=FAD; Xref=ChEBI:CHEBI:57692; Evidence={ECO:0000255};	CBR2
AT5G20080	Q29Q36	unreviewed	NADH-cytochrome b5 reductase (EC 1.6.2.2)	At5g20080	328		PF00970;PF00175;	PS51384;	Flavoprotein pyridine nucleotide cytochrome reductase family	At5g20080		SIMILARITY: Belongs to the flavoprotein pyridine nucleotide cytochrome reductase family. {ECO:0000256|RuleBase:RU361226}.			IPR001834;IPR008333;IPR017927;IPR001709;IPR039261;IPR001433;IPR017938;	SSF52343;SSF63380;			cytochrome-b5 reductase activity, acting on NAD(P)H [GO:0004128]	cytochrome-b5 reductase activity, acting on NAD(P)H [GO:0004128]	GO:0004128	COFACTOR: Name=FAD; Xref=ChEBI:CHEBI:57692; Evidence={ECO:0000256|RuleBase:RU361226, ECO:0000256|SAAS:SAAS01057700};
AT5G45180	Q9FKE7	reviewed	Putative flavin-containing monooxygenase 2 (EC 1.14.13.-)	FMO2 At5g45180 K18C1.6	459		PF00743;		FMO family	At5g45180		SIMILARITY: Belongs to the FMO family. {ECO:0000305}.		CHAIN 1..459; /note="Putative flavin-containing monooxygenase 2"; /id="PRO_0000249422"	CHAIN 1..459; /note="Putative flavin-containing monooxygenase 2"; /id="PRO_0000249422"+P67	SSF51905;			flavin adenine dinucleotide binding [GO:0050660]; N,N-dimethylaniline monooxygenase activity [GO:0004499]; NADP binding [GO:0050661]	flavin adenine dinucleotide binding [GO:0050660]; N,N-dimethylaniline monooxygenase activity [GO:0004499]; NADP binding [GO:0050661]	GO:0004499; GO:0050660; GO:0050661	COFACTOR: Name=FAD; Xref=ChEBI:CHEBI:57692; Evidence={ECO:0000250};	FMO2
AT5G47970	A0A1P8BFB0	unreviewed	Aldolase-type TIM barrel family protein	At5g47970 K16F13.5 K16F13_5	276	cd02801;	PF01207;	PS01136;		At5g47970					IPR013785;IPR035587;IPR004653;IPR001269;IPR018517;				flavin adenine dinucleotide binding [GO:0050660]; tRNA dihydrouridine synthase activity [GO:0017150]	flavin adenine dinucleotide binding [GO:0050660]; tRNA dihydrouridine synthase activity [GO:0017150]	GO:0017150; GO:0050660
AT5G47970	Q9FI41	unreviewed	tRNA-dihydrouridine synthase (EC 1.3.1.-)	At5g47970 K16F13.5 K16F13_5	387	cd02801;	PF01207;	PS01136;	Dus family	At5g47970		SIMILARITY: Belongs to the dus family. {ECO:0000256|PIRNR:PIRNR006621}.			IPR013785;IPR035587;IPR004653;IPR001269;IPR018517;			cytoplasm [GO:0005737]; cytosol [GO:0005829]; nucleus [GO:0005634]; phragmoplast [GO:0009524]	cytoplasm [GO:0005737]; cytosol [GO:0005829]; nucleus [GO:0005634]; phragmoplast [GO:0009524]; flavin adenine dinucleotide binding [GO:0050660]; tRNA dihydrouridine synthase activity [GO:0017150]	flavin adenine dinucleotide binding [GO:0050660]; tRNA dihydrouridine synthase activity [GO:0017150]	GO:0005634; GO:0005737; GO:0005829; GO:0009524; GO:0017150; GO:0050660	COFACTOR: Name=FMN; Xref=ChEBI:CHEBI:58210; Evidence={ECO:0000256|PIRNR:PIRNR006621};
AT5G51950	A0A1P8BHC1	unreviewed	Glucose-methanol-choline (GMC) oxidoreductase family protein	MSG15.3 MSG15_3 At5g51950	584		PF05199;PF00732;	PS00624;		At5g51950				CHAIN 24..584; /evidence="ECO:0000256|SAM:SignalP"; /id="PRO_5010297158"	IPR036188;IPR012132;IPR000172;IPR007867;	SSF51905;			flavin adenine dinucleotide binding [GO:0050660]; oxidoreductase activity, acting on CH-OH group of donors [GO:0016614]	flavin adenine dinucleotide binding [GO:0050660]; oxidoreductase activity, acting on CH-OH group of donors [GO:0016614]	GO:0016614; GO:0050660	COFACTOR: Name=FAD; Xref=ChEBI:CHEBI:57692; Evidence={ECO:0000256|PIRSR:PIRSR000137-2};	MSG15.3	MSG15_3
AT5G51950	F4KEQ8	unreviewed	Glucose-methanol-choline (GMC) oxidoreductase family protein	MSG15.3 MSG15_3 At5g51950	551		PF05199;PF00732;	PS00624;		At5g51950					IPR036188;IPR012132;IPR000172;IPR007867;	SSF51905;			flavin adenine dinucleotide binding [GO:0050660]; oxidoreductase activity, acting on CH-OH group of donors [GO:0016614]	flavin adenine dinucleotide binding [GO:0050660]; oxidoreductase activity, acting on CH-OH group of donors [GO:0016614]	GO:0016614; GO:0050660	COFACTOR: Name=FAD; Xref=ChEBI:CHEBI:57692; Evidence={ECO:0000256|PIRSR:PIRSR000137-2};	MSG15.3	MSG15_3
AT5G51950	Q56ZG6	unreviewed	Uncharacterized protein At5g51950	At5g51950	100		PF05199;			At5g51950					IPR036188;IPR007867;	SSF51905;			oxidoreductase activity, acting on CH-OH group of donors [GO:0016614]	oxidoreductase activity, acting on CH-OH group of donors [GO:0016614]	GO:0016614
AT5G51950	Q94KD2	unreviewed	AT5g51950/MSG15_3 (Glucose-methanol-choline (GMC) oxidoreductase family protein)	MSG15.3 MSG15_3 At5g51950	586		PF05199;PF00732;	PS00624;		At5g51950				CHAIN 24..586; /evidence="ECO:0000256|SAM:SignalP"; /id="PRO_5014312554"	IPR036188;IPR012132;IPR000172;IPR007867;	SSF51905;			flavin adenine dinucleotide binding [GO:0050660]; oxidoreductase activity, acting on CH-OH group of donors [GO:0016614]	flavin adenine dinucleotide binding [GO:0050660]; oxidoreductase activity, acting on CH-OH group of donors [GO:0016614]	GO:0016614; GO:0050660	COFACTOR: Name=FAD; Xref=ChEBI:CHEBI:57692; Evidence={ECO:0000256|PIRSR:PIRSR000137-2};	MSG15.3	MSG15_3
AT5G56470	Q9FM84	reviewed	Probable truncated L-gulonolactone oxidase 7, mitochondrial (AtGulLO7) (EC 1.1.3.8)	GULLO7 At5g56470 MCD7.24	252		PF04030;		Oxygen-dependent FAD-linked oxidoreductase family	At5g56470		SIMILARITY: Belongs to the oxygen-dependent FAD-linked oxidoreductase family. {ECO:0000305}.	TIGR01677;	CHAIN 103..252; /note="Probable truncated L-gulonolactone oxidase 7, mitochondrial"; /evidence="ECO:0000255"; /id="PRO_0000432508"	IPR007173;IPR010030;		L-ascorbic acid biosynthetic process [GO:0019853]	membrane [GO:0016020]; mitochondrion [GO:0005739]	membrane [GO:0016020]; mitochondrion [GO:0005739]; D-arabinono-1,4-lactone oxidase activity [GO:0003885]; L-gulonolactone oxidase activity [GO:0050105]; L-ascorbic acid biosynthetic process [GO:0019853]	D-arabinono-1,4-lactone oxidase activity [GO:0003885]; L-gulonolactone oxidase activity [GO:0050105]	GO:0003885; GO:0005739; GO:0016020; GO:0019853; GO:0050105		GULLO7
AT5G58800	A0A178U907	unreviewed	Flavodoxin-like domain-containing protein	At5g58800 AXX17_At5g58220	188		PF03358;	PS50902;		At5g58800			TIGR01755;		IPR008254;IPR029039;IPR010089;IPR005025;	SSF52218;			FMN binding [GO:0010181]; NAD(P)H dehydrogenase (quinone) activity [GO:0003955]	FMN binding [GO:0010181]; NAD(P)H dehydrogenase (quinone) activity [GO:0003955]	GO:0003955; GO:0010181
AT5G58800	Q9LUX9	reviewed	Probable NAD(P)H dehydrogenase (quinone) FQR1-like 3 (EC 1.6.5.2)	At5g58800 MZN1.26	207		PF03358;	PS50902;	WrbA family	At5g58800		SIMILARITY: Belongs to the WrbA family. {ECO:0000305}.	TIGR01755;	CHAIN 1..207; /note="Probable NAD(P)H dehydrogenase (quinone) FQR1-like 3"; /id="PRO_0000431286"	IPR008254;IPR029039;IPR010089;IPR005025;	SSF52218;	oxidation-reduction process [GO:0055114]	plasma membrane [GO:0005886]; plastid [GO:0009536]	plasma membrane [GO:0005886]; plastid [GO:0009536]; FMN binding [GO:0010181]; NAD(P)H dehydrogenase (quinone) activity [GO:0003955]; oxidation-reduction process [GO:0055114]	FMN binding [GO:0010181]; NAD(P)H dehydrogenase (quinone) activity [GO:0003955]	GO:0003955; GO:0005886; GO:0009536; GO:0010181; GO:0055114	COFACTOR: Name=FMN; Xref=ChEBI:CHEBI:58210; Evidence={ECO:0000250|UniProtKB:Q9LSQ5}; Note=Binds 1 FMN per monomer. {ECO:0000250|UniProtKB:Q9LSQ5};
AT5G67220	Q56ZN4	unreviewed	Uncharacterized protein At5g67220 (Fragment)	At5g67220	127					At5g67220
AT5G67220	Q9FH91	unreviewed	AT5g67220/K21H1_18 (FMN-linked oxidoreductases superfamily protein) (Gb|AAF51525.1)	At5g67220 K21H1.18 K21H1_18	423	cd02801;	PF01207;	PS01136;		At5g67220					IPR013785;IPR035587;IPR001269;IPR018517;				flavin adenine dinucleotide binding [GO:0050660]; tRNA dihydrouridine synthase activity [GO:0017150]	flavin adenine dinucleotide binding [GO:0050660]; tRNA dihydrouridine synthase activity [GO:0017150]	GO:0017150; GO:0050660

## Sheet: HMMER search
Table S4 flavin binding prediction of the 38 genes categorized in evidence code 3 with the HMMER biosequence analysis.
seq id	alignment start	alignment end	envelope start	envelope end	hmm acc	hmm name	hmm start	hmm end	hmm length	bit score	Individual E-value	Conditional E-value	database significant	outcompeted	clan
> AT1G09400.1 | Symbols:no symbol available | no full name available | Chr1:3033676-3034993 REVERSE LENGTH=324	2	323	1	323	PF00724.20	Oxidored_FMN	9	342	342	29203	6.3e-86	3.5e-90	1	0	CL0036
> AT1G12200.1 | A3:P14:FMO | flavin monooxygenase | Chr1:4137627-4139835 FORWARD LENGTH=465	12	244	11	247	PF00743.19	FMO-like	2	217	532	13221	1.9e-37	1.3e-40	1	0	CL0063
> AT1G12200.1 | Symbols:FMO | flavin monooxygenase | Chr1:4137627-4139835 FORWARD LENGTH=465	268	377	251	408	PF00743.19	FMO-like	306	416	532	6156	4.9e-16	3.3e-19	1	0	CL0063
> AT1G12200.1 | Symbols:FMO | flavin monooxygenase | Chr1:4137627-4139835 FORWARD LENGTH=465	81	309	74	319	PF13738.6	Pyr_redox_3	49	284	305	5511	6.8e-14	4.5e-17	1	1	CL0063
> AT1G12200.1 | Symbols:FMO | flavin monooxygenase | Chr1:4137627-4139835 FORWARD LENGTH=465	13	307	12	314	PF07992.14	Pyr_redox_2	2	253	294	5391	1.5e-13	1e-16	1	1	CL0063
> AT1G12200.1 | Symbols:FMO | flavin monooxygenase | Chr1:4137627-4139835 FORWARD LENGTH=465	13	48	13	60	PF01266.24	DAO	1	35	352	2821	1.3e-05	9e-09	1	1	CL0063
> AT1G12200.1 | Symbols:FMO | flavin monooxygenase | Chr1:4137627-4139835 FORWARD LENGTH=465	16	51	16	72	PF13450.6	NAD_binding_8	1	36	68	4134	1.3e-09	8.7e-13	1	1	CL0063
> AT1G12200.1 | Symbols:FMO | flavin monooxygenase | Chr1:4137627-4139835 FORWARD LENGTH=465	14	49	13	55	PF00890.24	FAD_binding_2	2	37	417	2923	4.7e-06	3.2e-09	1	1	CL0063
> AT1G12200.1 | Symbols:FMO | flavin monooxygenase | Chr1:4137627-4139835 FORWARD LENGTH=465	13	47	12	50	PF03486.14	HI0933_like	2	36	409	2715	1.6e-05	1e-08	1	1	CL0063
> AT1G12200.1 | Symbols:FMO | flavin monooxygenase | Chr1:4137627-4139835 FORWARD LENGTH=465	108	244	104	254	PF13434.6	K_oxygenase	92	227	342	2522	8e-05	5.4e-08	1	1	CL0063
> AT1G12200.1 | Symbols:FMO | flavin monooxygenase | Chr1:4137627-4139835 FORWARD LENGTH=465	22	55	21	181	PF01593.24	Amino_oxidase	2	36	452	2428	0.00017	1.2e-07	1	1	CL0063
> AT1G12200.1 | Symbols:FMO | flavin monooxygenase | Chr1:4137627-4139835 FORWARD LENGTH=465	15	177	15	178	PF13454.6	NAD_binding_9	1	155	156	2223	11	7.4e-07	1	1	CL0063
> AT1G12200.1 | Symbols:FMO | flavin monooxygenase | Chr1:4137627-4139835 FORWARD LENGTH=465	13	44	11	46	PF01494.19	FAD_binding_3	3	34	349	2272	0.00049	3.3e-07	1	1	CL0063
> AT1G12570.1 | Symbols:no symbol available | no full name available | Chr1:4278192-4280753 REVERSE LENGTH=572	46	319	46	320	PF00732.19	GMC_oxred_N	1	295	296	10050	1.1e-27	1.2e-31	1	0	CL0063
> AT1G12570.1 | Symbols:no symbol available | no full name available | Chr1:4278192-4280753 REVERSE LENGTH=572	409	558	409	560	PF05199.13	GMC_oxred_C	1	142	144	9505	5.5e-26	6.1e-30	1	0
> AT1G14185.1 | Symbols:no symbol available | no full name available | Chr1:4850284-4851885 FORWARD LENGTH=503	37	140	37	162	PF00732.19	GMC_oxred_N	1	105	296	4633	3.5e-11	5.8e-15	1	0	CL0063
> AT1G14185.1 | Symbols:no symbol available | no full name available | Chr1:4850284-4851885 FORWARD LENGTH=503	217	310	172	311	PF00732.19	GMC_oxred_N	208	295	296	7211	4.8e-19	8.1e-23	1	0	CL0063
> AT1G14185.1 | Symbols:no symbol available | no full name available | Chr1:4850284-4851885 FORWARD LENGTH=503	364	492	364	494	PF05199.13	GMC_oxred_C	1	141	144	9663	1.8e-26	3e-30	1	0
> AT1G14190.1 | Symbols:no symbol available | no full name available | Chr1:4852802-4854307 FORWARD LENGTH=501	16	113	16	135	PF00732.19	GMC_oxred_N	1	101	296	4438	1.4e-10	2.3e-14	1	0	CL0063
> AT1G14190.1 | Symbols:no symbol available | no full name available | Chr1:4852802-4854307 FORWARD LENGTH=501	196	290	153	291	PF00732.19	GMC_oxred_N	208	295	296	7005	2.1e-18	3.4e-22	1	0	CL0063
> AT1G14190.1 | Symbols:no symbol available | no full name available | Chr1:4852802-4854307 FORWARD LENGTH=501	344	472	344	474	PF05199.13	GMC_oxred_C	1	141	144	9863	4.3e-27	7.3e-31	1	0
> AT1G17990.1 | Symbols:no symbol available | no full name available | Chr1:6192455-6193755 REVERSE LENGTH=269	9	257	8	268	PF00724.20	Oxidored_FMN	2	254	342	24611	5.8e-72	3.2e-76	1	0	CL0036
> AT1G18020.1 | Symbols:no symbol available | no full name available | Chr1:6202272-6203572 FORWARD LENGTH=269	9	257	8	268	PF00724.20	Oxidored_FMN	2	254	342	24611	5.8e-72	3.2e-76	1	0	CL0036
> AT1G24340.1 | Symbols:EMB260,EMB2421 | EMBRYO DEFECTIVE 260,EMBRYO DEFECTIVE 2421 | Chr1:8635416-8638866 FORWARD LENGTH=709	47	421	46	427	PF01494.19	FAD_binding_3	2	343	349	24632	5.1e-72	2.9e-76	1	0	CL0063
> AT1G55930.1 | Symbols:no symbol available | no full name available | Chr1:20918895-20922133 FORWARD LENGTH=653	158	335	158	335	PF01595.20	DUF21	1	176	176	14794	2.3e-42	3.8e-46	1	0
> AT1G55930.1 | Symbols:no symbol available | no full name available | Chr1:20918895-20922133 FORWARD LENGTH=653	495	599	494	600	PF03471.17	CorC_HlyC	2	80	81	7865	2.5e-21	4.2e-25	1	0
> AT1G55930.1 | Symbols:no symbol available | no full name available | Chr1:20918895-20922133 FORWARD LENGTH=653	350	408	350	409	PF00571.28	CBS	1	56	57	1679	7	1.2e-05	1	0
> AT1G55930.1 | Symbols:no symbol available | no full name available | Chr1:20918895-20922133 FORWARD LENGTH=653	421	473	418	474	PF00571.28	CBS	4	56	57	2754	3.1e-05	5.1e-09	1	0
> AT1G63340.1 | Symbols:no symbol available | no full name available | Chr1:23491882-23494019 REVERSE LENGTH=424	13	237	11	240	PF00743.19	FMO-like	3	215	532	10805	4e-30	2.2e-33	1	0	CL0063
> AT1G63340.1 | Symbols:no symbol available | no full name available | Chr1:23491882-23494019 REVERSE LENGTH=424	254	351	246	396	PF00743.19	FMO-like	298	395	532	4539	3.9e-11	2.2e-14	1	0	CL0063
> AT1G63340.1 | Symbols:no symbol available | no full name available | Chr1:23491882-23494019 REVERSE LENGTH=424	86	304	75	326	PF13738.6	Pyr_redox_3	54	284	305	3629	3.7e-08	2e-11	1	1	CL0063
> AT1G63340.1 | Symbols:no symbol available | no full name available | Chr1:23491882-23494019 REVERSE LENGTH=424	13	301	12	308	PF07992.14	Pyr_redox_2	2	252	294	4700	1.9e-11	1.1e-14	1	1	CL0063
> AT1G63340.1 | Symbols:no symbol available | no full name available | Chr1:23491882-23494019 REVERSE LENGTH=424	16	51	16	75	PF13450.6	NAD_binding_8	1	36	68	4321	3.4e-10	1.9e-13	1	1	CL0063
> AT1G63340.1 | Symbols:no symbol available | no full name available | Chr1:23491882-23494019 REVERSE LENGTH=424	14	48	13	53	PF00890.24	FAD_binding_2	2	36	417	2861	7.3e-06	4.1e-09	1	1	CL0063
> AT1G63340.1 | Symbols:no symbol available | no full name available | Chr1:23491882-23494019 REVERSE LENGTH=424	13	47	12	49	PF03486.14	HI0933_like	2	36	409	2805	8.2e-06	4.6e-09	1	1	CL0063
> AT1G63340.1 | Symbols:no symbol available | no full name available | Chr1:23491882-23494019 REVERSE LENGTH=424	15	174	15	175	PF13454.6	NAD_binding_9	1	155	156	2343	0.00047	2.6e-07	1	1	CL0063
> AT1G63340.1 | Symbols:no symbol available | no full name available | Chr1:23491882-23494019 REVERSE LENGTH=424	22	48	21	163	PF01593.24	Amino_oxidase	2	28	452	2394	0.00022	1.2e-07	1	1	CL0063
> AT1G63390.1 | Symbols:no symbol available | no full name available | Chr1:23506461-23506967 REVERSE LENGTH=168	12	162	10	168	PF00743.19	FMO-like	3	135	532	6326	1.5e-16	7.5e-20	1	0	CL0063
> AT1G63390.1 | Symbols:no symbol available | no full name available | Chr1:23506461-23506967 REVERSE LENGTH=168	15	49	15	80	PF13450.6	NAD_binding_8	1	35	68	4295	4.1e-10	2.1e-13	1	1	CL0063
> AT1G63390.1 | Symbols:no symbol available | no full name available | Chr1:23506461-23506967 REVERSE LENGTH=168	13	48	12	52	PF00890.24	FAD_binding_2	2	37	417	3180	7.9e-07	3.9e-10	1	1	CL0063
> AT1G63390.1 | Symbols:no symbol available | no full name available | Chr1:23506461-23506967 REVERSE LENGTH=168	12	46	11	50	PF03486.14	HI0933_like	2	36	409	3075	1.3e-06	6.3e-10	1	1	CL0063
> AT1G63390.1 | Symbols:no symbol available | no full name available | Chr1:23506461-23506967 REVERSE LENGTH=168	12	51	11	142	PF07992.14	Pyr_redox_2	2	37	294	2950	4.2e-06	2.1e-09	1	1	CL0063
> AT1G63390.1 | Symbols:no symbol available | no full name available | Chr1:23506461-23506967 REVERSE LENGTH=168	12	48	12	54	PF01266.24	DAO	1	36	352	2819	1.4e-05	6.9e-09	1	1	CL0063
> AT1G63390.1 | Symbols:no symbol available | no full name available | Chr1:23506461-23506967 REVERSE LENGTH=168	21	134	20	165	PF01593.24	Amino_oxidase	2	120	452	2786	1.4e-05	7.2e-09	1	1	CL0063
> AT1G63390.1 | Symbols:no symbol available | no full name available | Chr1:23506461-23506967 REVERSE LENGTH=168	12	43	10	47	PF01494.19	FAD_binding_3	3	34	349	2406	0.00019	9.8e-08	1	1	CL0063
> AT1G63390.1 | Symbols:no symbol available | no full name available | Chr1:23506461-23506967 REVERSE LENGTH=168	12	46	12	56	PF00070.27	Pyr_redox	1	35	81	2362	0.00056	2.8e-07	1	1	CL0063
> AT1G75200.1 | Symbols:no symbol available | no full name available | Chr1:28220849-28223597 REVERSE LENGTH=647	52	193	52	193	PF00258.25	Flavodoxin_1	1	143	143	9316	1.7e-25	2.8e-29	1	0	CL0042
> AT1G75200.1 | Symbols:no symbol available | no full name available | Chr1:28220849-28223597 REVERSE LENGTH=647	511	572	510	574	PF08608.12	Wyosine_form	2	61	63	8791	4.1e-24	6.8e-28	1	0
> AT1G75200.1 | Symbols:no symbol available | no full name available | Chr1:28220849-28223597 REVERSE LENGTH=647	327	507	326	508	PF04055.21	Radical_SAM	2	166	167	8771	1.1e-23	1.8e-27	1	0	CL0036
> AT2G02710.1 | Symbols:PLPA,PLPB,PLPC,PLP | PAS/LOV protein B,PAS/LOV PROTEIN C,PAS/LOV PROTEIN A,PAS/LOV PROTEIN | Chr2:758812-760608 REVERSE LENGTH=399	49	141	39	143	PF13426.7	PAS_9	11	102	104	5612	3.5e-14	5.9e-18	1	0	CL0183
> AT2G02710.1 | Symbols:PLPA,PLPB,PLPC,PLP | PAS/LOV protein B,PAS/LOV PROTEIN C,PAS/LOV PROTEIN A,PAS/LOV PROTEIN | Chr2:758812-760608 REVERSE LENGTH=399	267	362	259	365	PF13426.7	PAS_9	7	100	104	5481	9e-14	1.5e-17	1	0	CL0183
> AT2G02710.1 | Symbols:PLPA,PLPB,PLPC,PLP | PAS/LOV protein B,PAS/LOV PROTEIN C,PAS/LOV PROTEIN A,PAS/LOV PROTEIN | Chr2:758812-760608 REVERSE LENGTH=399	51	128	43	138	PF00989.25	PAS	23	101	113	2384	0.00033	5.6e-08	1	1	CL0183
> AT2G02710.1 | Symbols:PLPA,PLPB,PLPC,PLP | PAS/LOV protein B,PAS/LOV PROTEIN C,PAS/LOV PROTEIN A,PAS/LOV PROTEIN | Chr2:758812-760608 REVERSE LENGTH=399	273	360	270	362	PF00989.25	PAS	23	109	113	2775	2e-05	3.4e-09	1	1	CL0183
> AT2G13440.1 | Symbols:no symbol available | no full name available | Chr2:5593270-5598296 REVERSE LENGTH=723	74	466	74	466	PF01134.22	GIDA	1	392	392	51700	3.3e-154	7.4e-158	1	0	CL0063
> AT2G13440.1 | Symbols:no symbol available | no full name available | Chr2:5593270-5598296 REVERSE LENGTH=723	468	683	468	683	PF13932.6	GIDA_assoc	1	210	210	23498	9.9e-69	2.2e-72	1	0
> AT2G20360.1 | Symbols:no symbol available | no full name available | Chr2:8786070-8789098 FORWARD LENGTH=402	75	271	75	272	PF13460.6	NAD_binding_10	1	183	184	4543	7.9e-11	2.2e-14	1	0	CL0063
> AT2G20360.1 | Symbols:no symbol available | no full name available | Chr2:8786070-8789098 FORWARD LENGTH=402	72	283	71	283	PF01370.21	Epimerase	2	241	241	4115	1.3e-09	3.7e-13	1	1	CL0063
> AT2G20360.1 | Symbols:no symbol available | no full name available | Chr2:8786070-8789098 FORWARD LENGTH=402	72	299	71	309	PF05368.13	NmrA	2	223	233	4155	1.1e-09	2.9e-13	1	1	CL0063
> AT2G20360.1 | Symbols:no symbol available | no full name available | Chr2:8786070-8789098 FORWARD LENGTH=402	73	146	72	184	PF01073.19	3Beta_HSD	2	75	280	2285	0.00038	1e-07	1	1	CL0063
> AT2G29720.1 | Symbols:CTF2B | | Chr2:12700592-12702289 REVERSE LENGTH=427	44	379	42	387	PF01494.19	FAD_binding_3	3	339	349	9659	1.7e-26	3.8e-30	1	0	CL0063
> AT2G29720.1 | Symbols:CTF2B | | Chr2:12700592-12702289 REVERSE LENGTH=427	187	401	186	418	PF08491.10	SE	2	210	276	3206	6e-07	1.3e-10	1	1	CL0063
> AT2G29720.1 | Symbols:CTF2B | | Chr2:12700592-12702289 REVERSE LENGTH=427	47	93	47	106	PF13450.6	NAD_binding_8	1	45	68	2875	1.1e-05	2.5e-09	1	1	CL0063
> AT2G29720.1 | Symbols:CTF2B | | Chr2:12700592-12702289 REVERSE LENGTH=427	45	226	44	237	PF05834.12	Lycopene_cycl	2	164	380	2467	0.00011	2.5e-08	1	1	CL0063
> AT2G35660.1 | Symbols:CTF2A | | Chr2:14988499-14990320 FORWARD LENGTH=439	46	384	44	391	PF01494.19	FAD_binding_3	3	342	349	9422	9e-26	2.5e-29	1	0	CL0063
> AT2G35660.1 | Symbols:CTF2A | | Chr2:14988499-14990320 FORWARD LENGTH=439	49	92	49	109	PF13450.6	NAD_binding_8	1	42	68	2642	5.9e-05	1.7e-08	1	1	CL0063
> AT2G35660.1 | Symbols:CTF2A | | Chr2:14988499-14990320 FORWARD LENGTH=439	47	202	46	234	PF05834.12	Lycopene_cycl	2	145	380	2357	0.00024	6.7e-08	1	1	CL0063
> AT2G35660.1 | Symbols:CTF2A | | Chr2:14988499-14990320 FORWARD LENGTH=439	189	382	188	401	PF08491.10	SE	2	189	276	2462	0.00011	3.1e-08	1	1	CL0063
> AT2G35660.1 | Symbols:CTF2A | | Chr2:14988499-14990320 FORWARD LENGTH=439	47	80	46	93	PF00890.24	FAD_binding_2	2	35	417	2163	0.00096	2.7e-07	1	1	CL0063
> AT2G44160.1 | Symbols:MTHFR2 | methylenetetrahydrofolate reductase 2 | Chr2:18262301-18265185 FORWARD LENGTH=594	6	301	6	301	PF02219.17	MTHFR	1	287	287	42325	4.6e-126	2.6e-130	1	0	CL0086
> AT2G47590.1 | Symbols:PHR2 | photolyase/blue-light receptor 2 | Chr2:19521888-19523732 FORWARD LENGTH=447	117	275	117	290	PF00875.18	DNA_photolyase	1	154	164	15085	3.2e-43	1.8e-47	1	0	CL0039
> AT3G06690.1 | Symbols:no symbol available | no full name available | Chr3:2115589-2116825 REVERSE LENGTH=187	39	171	35	175	PF01756.19	ACOX	6	138	180	5988	2.3e-15	1.3e-19	1	0	CL0087
> AT3G13070.1 | Symbols:no symbol available | no full name available | Chr3:4191511-4195112 REVERSE LENGTH=661	163	340	163	340	PF01595.20	DUF21	1	176	176	14501	1.8e-41	3e-45	1	0
> AT3G13070.1 | Symbols:no symbol available | no full name available | Chr3:4191511-4195112 REVERSE LENGTH=661	500	604	499	605	PF03471.17	CorC_HlyC	2	80	81	8227	1.9e-22	3.2e-26	1	0
> AT3G13070.1 | Symbols:no symbol available | no full name available | Chr3:4191511-4195112 REVERSE LENGTH=661	355	413	355	414	PF00571.28	CBS	1	56	57	2039	53	8.8e-07	1	0
> AT3G13070.1 | Symbols:no symbol available | no full name available | Chr3:4191511-4195112 REVERSE LENGTH=661	423	478	423	479	PF00571.28	CBS	1	56	57	2917	9.5e-06	1.6e-09	1	0
> AT3G14130.1 | Symbols:HAOX1 | | Chr3:4685844-4687852 REVERSE LENGTH=363	14	353	14	354	PF01070.18	FMN_dh	1	347	348	46012	4.2e-137	1.2e-140	1	0	CL0036
> AT3G14130.1 | Symbols:HAOX1 | | Chr3:4685844-4687852 REVERSE LENGTH=363	233	340	212	360	PF03060.15	NMO	146	257	331	2953	4.6e-06	1.3e-09	1	1	CL0036
> AT3G14130.1 | Symbols:HAOX1 | | Chr3:4685844-4687852 REVERSE LENGTH=363	223	307	193	319	PF00478.25	IMPDH	146	237	345	2861	6.8e-06	1.9e-09	1	1	CL0036
> AT3G14150.1 | Symbols:HAOX2 | | Chr3:4690667-4692679 REVERSE LENGTH=363	14	353	14	354	PF01070.18	FMN_dh	1	347	348	46041	3.5e-137	1.2e-140	1	0	CL0036
> AT3G14150.1 | Symbols:HAOX2 | | Chr3:4690667-4692679 REVERSE LENGTH=363	228	340	211	357	PF03060.15	NMO	141	257	331	3498	1e-07	3.4e-11	1	1	CL0036
> AT3G14150.1 | Symbols:HAOX2 | | Chr3:4690667-4692679 REVERSE LENGTH=363	212	307	202	318	PF00478.25	IMPDH	134	237	345	2974	3.1e-06	1e-09	1	1	CL0036
> AT3G14150.1 | Symbols:HAOX2 | | Chr3:4690667-4692679 REVERSE LENGTH=363	274	309	259	316	PF01645.17	Glu_synthase	271	306	368	2108	14	4.9e-07	1	1	CL0036
> AT3G49640.1 | Symbols:no symbol available | no full name available | Chr3:18400480-18402809 REVERSE LENGTH=329	8	255	8	286	PF01207.17	Dus	1	236	310	18290	7.6e-53	4.2e-57	1	0	CL0036
> AT3G56060.1 | Symbols:no symbol available | no full name available | Chr3:20803328-20805983 REVERSE LENGTH=577	46	322	46	323	PF00732.19	GMC_oxred_N	1	295	296	10837	4.4e-30	4.9e-34	1	0	CL0063
> AT3G56060.1 | Symbols:no symbol available | no full name available | Chr3:20803328-20805983 REVERSE LENGTH=577	412	557	412	559	PF05199.13	GMC_oxred_C	1	142	144	9588	3.1e-26	3.4e-30	1	0
> AT3G63510.1 | Symbols:no symbol available | no full name available | Chr3:23450542-23452682 FORWARD LENGTH=419	56	365	55	379	PF01207.17	Dus	2	297	310	21463	1.7e-62	9.2e-67	1	0	CL0036
> AT4G27270.1 | Symbols:no symbol available | no full name available | Chr4:13661458-13663243 REVERSE LENGTH=205	18	144	5	152	PF03358.15	FMN_red	18	145	155	4478	1e-10	1.2e-14	1	0	CL0042
> AT4G27270.1 | Symbols:no symbol available | no full name available | Chr4:13661458-13663243 REVERSE LENGTH=205	4	120	3	157	PF02525.17	Flavodoxin_2	2	138	198	2655	4.4e-05	4.9e-09	1	1	CL0042
> AT4G36750.1 | Symbols:no symbol available | no full name available | Chr4:17324642-17326215 FORWARD LENGTH=273	89	215	74	223	PF03358.15	FMN_red	19	145	155	4407	1.7e-10	1.9e-14	1	0	CL0042
> AT4G36750.1 | Symbols:no symbol available | no full name available | Chr4:17324642-17326215 FORWARD LENGTH=273	77	208	77	209	PF00258.25	Flavodoxin_1	1	142	143	2664	5.5e-05	6.2e-09	1	1	CL0042
> AT4G38890.1 | Symbols:no symbol available | no full name available | Chr4:18135909-18139100 REVERSE LENGTH=691	342	609	341	621	PF01207.17	Dus	2	270	310	16877	1.5e-48	2.5e-52	1	0	CL0036
> AT5G07800.1 | Symbols:no symbol available | no full name available | Chr5:2486717-2489241 REVERSE LENGTH=460	14	247	13	261	PF00743.19	FMO-like	2	215	532	12245	1.7e-34	1.1e-37	1	0	CL0063
> AT5G07800.1 | Symbols:no symbol available | no full name available | Chr5:2486717-2489241 REVERSE LENGTH=460	266	410	254	416	PF00743.19	FMO-like	298	443	532	5313	1.7e-13	1.1e-16	1	0	CL0063
> AT5G07800.1 | Symbols:no symbol available | no full name available | Chr5:2486717-2489241 REVERSE LENGTH=460	91	318	80	327	PF13738.6	Pyr_redox_3	52	286	305	5449	1e-13	6.4e-17	1	1	CL0063
> AT5G07800.1 | Symbols:no symbol available | no full name available | Chr5:2486717-2489241 REVERSE LENGTH=460	14	314	14	320	PF07992.14	Pyr_redox_2	1	253	294	7485	6.4e-20	3.9e-23	1	1	CL0063
> AT5G07800.1 | Symbols:no symbol available | no full name available | Chr5:2486717-2489241 REVERSE LENGTH=460	18	53	18	66	PF13450.6	NAD_binding_8	1	36	68	3810	1.3e-08	8.2e-12	1	1	CL0063
> AT5G07800.1 | Symbols:no symbol available | no full name available | Chr5:2486717-2489241 REVERSE LENGTH=460	15	49	14	52	PF03486.14	HI0933_like	2	36	409	2671	2.1e-05	1.3e-08	1	1	CL0063
> AT5G07800.1 | Symbols:no symbol available | no full name available | Chr5:2486717-2489241 REVERSE LENGTH=460	16	53	15	55	PF00890.24	FAD_binding_2	2	39	417	2781	1.3e-05	7.8e-09	1	1	CL0063
> AT5G07800.1 | Symbols:no symbol available | no full name available | Chr5:2486717-2489241 REVERSE LENGTH=460	117	244	102	253	PF13434.6	K_oxygenase	97	220	342	2537	7.2e-05	4.4e-08	1	1	CL0063
> AT5G07800.1 | Symbols:no symbol available | no full name available | Chr5:2486717-2489241 REVERSE LENGTH=460	15	46	13	49	PF01494.19	FAD_binding_3	3	34	349	2669	3.1e-05	1.9e-08	1	1	CL0063
> AT5G11330.1 | Symbols:no symbol available | no full name available | Chr5:3617342-3618861 REVERSE LENGTH=408	8	367	5	371	PF01494.19	FAD_binding_3	4	344	349	4991	2.7e-12	1.5e-16	1	0	CL0063
> AT5G20080.1 | Symbols:no symbol available | no full name available | Chr5:6782708-6786360 FORWARD LENGTH=328	193	299	193	300	PF00175.21	NAD_binding_1	1	108	109	10419	5.6e-29	9.4e-33	1	0	CL0091
> AT5G20080.1 | Symbols:no symbol available | no full name available | Chr5:6782708-6786360 FORWARD LENGTH=328	81	183	80	183	PF00970.24	FAD_binding_6	2	99	99	8891	2.2e-24	3.6e-28	1	0	CL0076
> AT5G45180.1 | Symbols:no symbol available | no full name available | Chr5:18274179-18276586 REVERSE LENGTH=459	11	248	10	255	PF00743.19	FMO-like	2	220	532	8442	5.8e-23	2.6e-26	1	0	CL0063
> AT5G45180.1 | Symbols:no symbol available | no full name available | Chr5:18274179-18276586 REVERSE LENGTH=459	270	459	251	459	PF00743.19	FMO-like	265	446	532	3531	4.4e-08	2e-11	1	0	CL0063
> AT5G45180.1 | Symbols:no symbol available | no full name available | Chr5:18274179-18276586 REVERSE LENGTH=459	12	247	11	264	PF07992.14	Pyr_redox_2	2	178	294	2731	1.9e-05	8.7e-09	1	1	CL0063
> AT5G45180.1 | Symbols:no symbol available | no full name available | Chr5:18274179-18276586 REVERSE LENGTH=459	15	69	15	87	PF13450.6	NAD_binding_8	1	52	68	3070	2.7e-06	1.2e-09	1	1	CL0063
> AT5G47970.1 | Symbols:no symbol available | no full name available | Chr5:19423420-19425585 FORWARD LENGTH=387	14	317	13	335	PF01207.17	Dus	2	291	310	19075	3.1e-55	1.7e-59	1	0	CL0036
> AT5G51950.1 | Symbols:no symbol available | no full name available | Chr5:21106093-21108559 REVERSE LENGTH=586	46	320	46	321	PF00732.19	GMC_oxred_N	1	295	296	10963	1.8e-30	3e-34	1	0	CL0063
> AT5G51950.1 | Symbols:no symbol available | no full name available | Chr5:21106093-21108559 REVERSE LENGTH=586	421	566	421	568	PF05199.13	GMC_oxred_C	1	142	144	9548	4.1e-26	6.8e-30	1	0
> AT5G56470.1 | Symbols:GulLO7,AtGulLO7 | L -gulono-1,4-lactone ( L -GulL) oxidase 1 | Chr5:22869060-22869958 FORWARD LENGTH=252	63	198	56	199	PF04030.14	ALO	130	259	260	5090	1.8e-12	1e-16	1	0	CL0277
> AT5G58800.1 | Symbols:no symbol available | no full name available | Chr5:23746032-23746895 REVERSE LENGTH=207	5	147	4	154	PF03358.15	FMN_red	2	146	155	3777	1.5e-08	8.4e-13	1	0	CL0042
> AT5G67220.1 | Symbols:no symbol available | no full name available | Chr5:26820276-26821926 REVERSE LENGTH=423	91	380	91	387	PF01207.17	Dus	1	290	310	24387	2.1e-71	1.2e-75	1	0	CL0036
