# Supplementary material for: The Flavoproteome of the Model Plant Arabidopsis thaliana
Source: Int J Mol Sci. 2020 Jul 28;21(15):5371. doi: 10.3390/ijms21155371 (PMC7432721; doi:10.3390/ijms21155371)
Supplement: Supplementary file 1 [file ijms-21-05371-s001.zip › Table S5.xlsx]

## Sheet: GO-term enrichment
Table S5 GO term enrichment of the flavoproteome of Arabidopsis thaliana The p-value cut off is p < 0.05
GO term	Ontology	percentage of genes	- log10 p-value	entries
GO:0055114	oxidation-reduction process	86.3454	223.62	// AT5G49730 // AT3G54660 // AT2G24580 // AT5G03630 // AT4G38540 // AT4G05020 // AT4G14210 // AT2G46740 // AT1G06820 // AT4G32360 // AT2G35660 // AT5G51060 // AT5G44360 // AT3G63440 // AT5G21482 // AT3G14415 // AT5G11540 // AT4G36400 // AT5G05320 // AT4G15760 // AT4G16310 // AT3G52880 // AT1G32300 // AT5G44410 // AT1G20020 // AT5G07390 // AT5G49740 // AT3G14150 // AT5G67220 // AT5G44390 // AT2G41…
GO:0044710	single-organism metabolic process	88.3534	149.796	// AT5G49730 // AT3G54660 // AT2G24580 // AT5G03630 // AT4G38540 // AT4G05020 // AT4G14210 // AT2G46740 // AT1G06820 // AT4G32360 // AT2G35660 // AT5G51060 // AT5G44360 // AT3G63440 // AT5G21482 // AT3G14415 // AT5G11540 // AT4G36400 // AT5G05320 // AT4G15760 // AT4G16310 // AT3G52880 // AT1G32300 // AT5G44410 // AT1G20020 // AT5G07390 // AT5G49740 // AT3G14150 // AT5G67220 // AT5G44390 // AT2G41…
GO:0044699	single-organism process	91.5663	81.5686	// AT5G49730 // AT3G54660 // AT2G24580 // AT5G03630 // AT4G38540 // AT4G05020 // AT4G14210 // AT2G46740 // AT1G06820 // AT4G32360 // AT2G35660 // AT5G51060 // AT5G44360 // AT3G63440 // AT5G21482 // AT3G14415 // AT5G11540 // AT4G36400 // AT5G05320 // AT4G15760 // AT4G16310 // AT3G52880 // AT1G32300 // AT5G44410 // AT1G20020 // AT5G07390 // AT5G49740 // AT3G14150 // AT5G67220 // AT5G44390 // AT2G41…
GO:0008152	metabolic process	93.1727	64	// AT5G49730 // AT3G54660 // AT2G24580 // AT5G03630 // AT4G38540 // AT4G05020 // AT4G14210 // AT2G46740 // AT1G06820 // AT4G32360 // AT2G35660 // AT5G51060 // AT5G44360 // AT3G63440 // AT5G21482 // AT3G14415 // AT5G11540 // AT4G36400 // AT5G05320 // AT4G15760 // AT4G16310 // AT3G52880 // AT1G32300 // AT5G44410 // AT3G15620 // AT5G07390 // AT5G49740 // AT3G14150 // AT5G67220 // AT5G44390 // AT2G41…
GO:0044281	small molecule metabolic process	27.3092	26.8539	// AT2G46760 // AT2G44160 // AT2G18450 // AT1G62540 // AT1G06310 // AT3G51840 // AT2G46740 // AT4G32360 // AT1G72970 // AT5G49970 // AT4G34890 // AT1G12140 // AT5G53460 // AT5G11540 // AT5G08530 // AT4G36400 // AT4G08920 // AT5G14760 // AT3G18030 // AT2G41220 // AT1G32300 // AT1G77760 // AT3G59970 // AT5G65110 // AT2G27150 // AT2G46750 // AT5G56490 // AT1G76680 // AT1G62570 // AT5G23300 // AT3G45…
GO:0043436	oxoacid metabolic process	20.4819	23.585	// AT2G46760 // AT2G44160 // AT1G62540 // AT1G06310 // AT3G51840 // AT2G46740 // AT4G32360 // AT1G72970 // AT1G12160 // AT1G12140 // AT5G53460 // AT5G11540 // AT1G50940 // AT4G36400 // AT2G06050 // AT2G41220 // AT1G32300 // AT1G77760 // AT5G65110 // AT2G27150 // AT5G56490 // AT1G76680 // AT1G62570 // AT3G45300 // AT3G16950 // AT1G04580 // AT5G38710 // AT2G46750 // AT1G12130 // AT3G30775 // AT3G59…
GO:0006082	organic acid metabolic process	21.2851	22.9586	// AT2G46760 // AT2G44160 // AT1G62540 // AT1G06310 // AT3G51840 // AT2G46740 // AT4G32360 // AT1G72970 // AT1G12160 // AT1G12140 // AT5G53460 // AT5G11540 // AT1G50940 // AT4G36400 // AT2G06050 // AT2G41220 // AT1G32300 // AT1G77760 // AT5G65110 // AT2G27150 // AT5G56490 // AT1G76680 // AT1G62570 // AT3G45300 // AT3G16950 // AT1G04580 // AT5G38710 // AT2G46750 // AT1G12130 // AT3G30775 // AT2G18…
GO:0042445	hormone metabolic process	9.23695	19.8239	// AT1G04610 // AT3G63440 // AT5G25620 // AT5G21482 // AT2G19500 // AT5G43890 // AT1G21430 // AT2G27150 // AT1G04580 // AT2G41510 // AT1G04180 // AT4G32540 // AT4G29740 // AT2G33230 // AT5G56970 // AT4G13260 // AT5G11320 // AT1G48910 // AT3G43600 // AT3G19820 // AT1G75450 // AT4G28720 // AT5G20960
GO:0019752	carboxylic acid metabolic process	17.2691	19	// AT2G46760 // AT2G44160 // AT1G06310 // AT3G51840 // AT2G46740 // AT4G32360 // AT1G72970 // AT5G53460 // AT5G11540 // AT1G50940 // AT4G36400 // AT2G06050 // AT2G41220 // AT1G32300 // AT5G65110 // AT2G27150 // AT5G56490 // AT1G76680 // AT3G45300 // AT3G16950 // AT1G04580 // AT2G46750 // AT5G38710 // AT3G30775 // AT3G59970 // AT1G65860 // AT5G43430 // AT5G04140 // AT5G56470 // AT4G16760 // AT5G20…
GO:0044711	single-organism biosynthetic process	23.6948	18.4559	// AT2G46760 // AT1G62540 // AT4G14210 // AT2G46740 // AT1G06820 // AT4G32360 // AT3G47930 // AT1G12160 // AT2G35660 // AT4G37760 // AT1G12140 // AT5G08740 // AT5G53460 // AT5G49970 // AT4G01690 // AT4G15760 // AT5G14760 // AT5G24160 // AT3G18030 // AT2G41220 // AT1G32300 // AT5G24140 // AT2G27150 // AT2G29720 // AT5G56490 // AT1G76680 // AT1G62570 // AT2G41680 // AT3G16950 // AT1G04580 // AT1G48…
GO:0009851	auxin biosynthetic process	6.0241	16.5229	// AT1G04610 // AT1G48910 // AT1G04580 // AT2G33230 // AT1G21430 // AT4G13260 // AT5G43890 // AT4G28720 // AT5G11320 // AT1G04180 // AT2G27150 // AT3G43600 // AT5G25620 // AT4G32540 // AT5G20960
GO:0010817	regulation of hormone levels	9.63855	16.4685	// AT1G04610 // AT3G63440 // AT5G25620 // AT5G21482 // AT2G19500 // AT4G08920 // AT5G43890 // AT1G21430 // AT2G27150 // AT1G04580 // AT2G41510 // AT1G04180 // AT4G32540 // AT4G29740 // AT2G33230 // AT5G56970 // AT4G13260 // AT5G11320 // AT1G48910 // AT3G43600 // AT3G19820 // AT1G75450 // AT4G28720 // AT5G20960
GO:0046394	carboxylic acid biosynthetic process	11.245	14.9208	// AT2G46760 // AT2G46740 // AT4G32360 // AT3G47930 // AT5G53460 // AT5G11540 // AT2G06050 // AT2G41220 // AT1G32300 // AT2G27150 // AT5G56490 // AT1G76680 // AT1G04580 // AT2G46750 // AT3G30775 // AT3G59970 // AT5G04140 // AT5G56470 // AT4G16760 // AT5G20960 // AT2G33230 // AT3G48560 // AT5G67030 // AT5G38710 // AT3G43600 // AT2G35690 // AT1G76690 // AT1G48850
GO:0009850	auxin metabolic process	6.0241	14.7447	// AT1G04610 // AT1G48910 // AT1G04580 // AT2G33230 // AT1G21430 // AT4G13260 // AT5G43890 // AT4G28720 // AT5G11320 // AT1G04180 // AT2G27150 // AT3G43600 // AT5G25620 // AT4G32540 // AT5G20960
GO:0042446	hormone biosynthetic process	6.4257	13.585	// AT1G04610 // AT1G48910 // AT1G04580 // AT2G33230 // AT1G21430 // AT4G13260 // AT5G43890 // AT4G28720 // AT5G11320 // AT1G04180 // AT2G27150 // AT3G43600 // AT5G25620 // AT3G19820 // AT4G32540 // AT5G20960
GO:0044283	small molecule biosynthetic process	12.4498	13.1612	// AT2G46760 // AT2G46740 // AT4G32360 // AT3G47930 // AT5G53460 // AT5G49970 // AT2G06050 // AT2G41220 // AT1G32300 // AT2G27150 // AT5G56490 // AT1G76680 // AT1G04580 // AT2G46750 // AT2G46580 // AT3G30775 // AT3G59970 // AT5G04140 // AT5G56470 // AT4G16760 // AT5G11540 // AT5G20960 // AT2G33230 // AT3G48560 // AT5G67030 // AT5G08740 // AT5G38710 // AT3G43600 // AT2G35690 // AT1G76690 // AT1G48…
GO:0016053	organic acid biosynthetic process	11.245	12.9586	// AT2G46760 // AT2G46740 // AT4G32360 // AT3G47930 // AT5G53460 // AT5G11540 // AT2G06050 // AT2G41220 // AT1G32300 // AT2G27150 // AT5G56490 // AT1G76680 // AT1G04580 // AT2G46750 // AT3G30775 // AT3G59970 // AT5G04140 // AT5G56470 // AT4G16760 // AT5G20960 // AT2G33230 // AT3G48560 // AT5G67030 // AT5G38710 // AT3G43600 // AT2G35690 // AT1G76690 // AT1G48850
GO:0065008	regulation of biological quality	16.4659	12.1249	// AT1G04610 // AT3G54660 // AT3G24170 // AT2G41680 // AT5G25620 // AT3G63440 // AT5G21482 // AT2G19500 // AT4G16155 // AT4G08920 // AT1G01580 // AT1G21430 // AT3G52880 // AT4G28720 // AT2G27150 // AT3G17240 // AT3G16950 // AT1G04580 // AT2G17420 // AT2G41510 // AT1G04400 // AT5G47910 // AT1G04180 // AT5G03630 // AT2G01270 // AT4G32540 // AT4G29740 // AT1G15020 // AT4G35460 // AT2G33230 // AT5G56…
GO:0072593	reactive oxygen species metabolic process	6.4257	11.0809	// AT3G14420 // AT1G77760 // AT1G37130 // AT4G08920 // AT2G41680 // AT4G18360 // AT3G52880 // AT1G04400 // AT5G47910 // AT1G64060 // AT3G14150 // AT3G27820 // AT4G34890 // AT4G35460 // AT3G14415 // AT3G14130
GO:0009823	cytokinin catabolic process	2.81124	10.9586	// AT2G19500 // AT1G75450 // AT2G41510 // AT5G56970 // AT4G29740 // AT3G63440 // AT5G21482
GO:0044237	cellular metabolic process	55.4217	10.4949	// AT3G54660 // AT2G24580 // AT4G14210 // AT2G46740 // AT1G06820 // AT4G32360 // AT5G51060 // AT3G63440 // AT5G21482 // AT3G14415 // AT5G11540 // AT4G36400 // AT5G17770 // AT4G16310 // AT3G52880 // AT1G32300 // AT1G20020 // AT5G49740 // AT3G14150 // AT2G41680 // AT3G45300 // AT5G24850 // AT1G12130 // AT2G46580 // AT4G30210 // AT4G32540 // AT1G06290 // AT2G47590 // AT2G33230 // AT5G67030 // AT1G72…
GO:0046395	carboxylic acid catabolic process	5.22088	10.4318	// AT1G50940 // AT1G06290 // AT1G06310 // AT3G51840 // AT5G38710 // AT3G06690 // AT3G30775 // AT5G65110 // AT5G43430 // AT4G16760 // AT2G43400 // AT2G35690 // AT3G45300
GO:0042447	hormone catabolic process	2.81124	10.4318	// AT2G19500 // AT1G75450 // AT2G41510 // AT5G56970 // AT4G29740 // AT3G63440 // AT5G21482
GO:0044282	small molecule catabolic process	6.0241	10.2924	// AT1G50940 // AT1G06290 // AT1G06310 // AT3G51840 // AT3G10370 // AT5G38710 // AT3G06690 // AT3G30775 // AT5G06580 // AT5G65110 // AT5G43430 // AT4G16760 // AT2G43400 // AT2G35690 // AT3G45300
GO:0042364	water-soluble vitamin biosynthetic process	4.41767	9.95861	// AT2G46760 // AT2G46750 // AT2G46740 // AT2G46580 // AT4G32360 // AT1G32300 // AT3G47930 // AT5G56470 // AT5G56490 // AT5G49970 // AT5G11540
GO:0006767	water-soluble vitamin metabolic process	4.41767	9.85387	// AT2G46760 // AT2G46750 // AT2G46740 // AT2G46580 // AT4G32360 // AT1G32300 // AT3G47930 // AT5G56470 // AT5G56490 // AT5G49970 // AT5G11540
GO:0016054	organic acid catabolic process	5.22088	9.72125	// AT1G50940 // AT1G06290 // AT1G06310 // AT3G51840 // AT5G38710 // AT3G06690 // AT3G30775 // AT5G65110 // AT5G43430 // AT4G16760 // AT2G43400 // AT2G35690 // AT3G45300
GO:1903409	reactive oxygen species biosynthetic process	3.21285	9.69897	// AT3G14420 // AT1G77760 // AT1G37130 // AT4G18360 // AT1G64060 // AT3G14150 // AT3G14415 // AT3G14130
GO:0044763	single-organism cellular process	41.3655	9.67778	// AT3G54660 // AT5G56470 // AT4G14210 // AT2G46740 // AT1G06820 // AT4G32360 // AT5G51060 // AT5G11540 // AT4G36400 // AT5G17770 // AT3G18030 // AT3G52880 // AT1G32300 // AT5G49740 // AT3G14150 // AT2G41680 // AT3G45300 // AT1G12130 // AT2G46580 // AT1G06290 // AT4G30210 // AT2G33230 // AT5G67030 // AT1G64060 // AT2G02710 // AT3G06810 // AT2G43400 // AT1G62560 // AT1G48850 // AT2G46760 // AT4G24…
GO:0019852	L-ascorbic acid metabolic process	3.21285	9.46852	// AT2G46760 // AT2G46750 // AT2G46740 // AT1G32300 // AT3G47930 // AT5G56470 // AT5G56490 // AT5G11540
GO:0019853	L-ascorbic acid biosynthetic process	3.21285	9.46852	// AT2G46760 // AT2G46750 // AT2G46740 // AT1G32300 // AT3G47930 // AT5G56470 // AT5G56490 // AT5G11540
GO:0009110	vitamin biosynthetic process	4.41767	9.24413	// AT2G46760 // AT2G46750 // AT2G46740 // AT2G46580 // AT4G32360 // AT1G32300 // AT3G47930 // AT5G56470 // AT5G56490 // AT5G49970 // AT5G11540
GO:0006766	vitamin metabolic process	4.41767	9.14874	// AT2G46760 // AT2G46750 // AT2G46740 // AT2G46580 // AT4G32360 // AT1G32300 // AT3G47930 // AT5G56470 // AT5G56490 // AT5G49970 // AT5G11540
GO:0019395	fatty acid oxidation	3.61446	9.10237	// AT1G50940 // AT1G06290 // AT1G06310 // AT3G51840 // AT3G06690 // AT1G72970 // AT5G65110 // AT4G16760 // AT2G35690
GO:0018298	protein-chromophore linkage	3.61446	8.95861	// AT3G45780 // AT4G08920 // AT2G47590 // AT1G68050 // AT2G18915 // AT1G04400 // AT5G58140 // AT2G02710 // AT5G57360
GO:0045454	cell redox homeostasis	5.22088	8.76955	// AT3G54660 // AT3G24170 // AT2G17420 // AT2G41680 // AT3G52880 // AT5G03630 // AT4G35460 // AT3G17240 // AT1G15020 // AT4G16155 // AT2G01270 // AT1G48030 // AT3G16950
GO:0051186	cofactor metabolic process	7.63052	8.42022	// AT4G01690 // AT3G59970 // AT2G24580 // AT4G08920 // AT1G48605 // AT5G14760 // AT3G10370 // AT2G41680 // AT4G32360 // AT2G44160 // AT5G08740 // AT1G04400 // AT5G43430 // AT3G02280 // AT1G04620 // AT5G14220 // AT3G16950 // AT3G18030 // AT5G49970
GO:0034440	lipid oxidation	3.61446	8.34679	// AT1G50940 // AT1G06290 // AT1G06310 // AT3G51840 // AT3G06690 // AT1G72970 // AT5G65110 // AT4G16760 // AT2G35690
GO:0009308	amine metabolic process	4.41767	8.33724	// AT2G19500 // AT1G75450 // AT3G59050 // AT2G41510 // AT5G56970 // AT1G65840 // AT4G29740 // AT2G43020 // AT3G63440 // AT5G21482 // AT5G13700
GO:0050665	hydrogen peroxide biosynthetic process	2.40964	8.3279	// AT3G14420 // AT4G18360 // AT1G64060 // AT3G14150 // AT3G14415 // AT3G14130
GO:0006635	fatty acid beta-oxidation	3.21285	8.16115	// AT1G50940 // AT1G06290 // AT1G06310 // AT3G51840 // AT3G06690 // AT5G65110 // AT4G16760 // AT2G35690
GO:0009062	fatty acid catabolic process	3.21285	8.08619	// AT1G50940 // AT1G06290 // AT1G06310 // AT3G51840 // AT3G06690 // AT5G65110 // AT4G16760 // AT2G35690
GO:0022900	electron transport chain	4.41767	7.95861	// AT5G08530 // AT4G36400 // AT5G17770 // AT3G10370 // AT4G32360 // AT2G18450 // AT5G66760 // AT5G49740 // AT2G43400 // AT5G08740 // AT5G66190
GO:0006537	glutamate biosynthetic process	2.00803	7.92082	// AT5G53460 // AT2G41220 // AT5G04140 // AT3G30775 // AT5G38710
GO:0032787	monocarboxylic acid metabolic process	8.03213	7.69897	// AT1G50940 // AT1G04580 // AT1G06290 // AT4G36400 // AT1G06310 // AT3G51840 // AT5G20960 // AT2G33230 // AT4G16760 // AT4G32360 // AT5G67030 // AT3G06690 // AT5G65110 // AT1G72970 // AT2G27150 // AT3G06810 // AT3G43600 // AT2G35690 // AT2G06050 // AT3G16950
GO:0043650	dicarboxylic acid biosynthetic process	2.40964	7.56864	// AT2G41220 // AT3G30775 // AT5G04140 // AT5G38710 // AT5G53460 // AT1G48850
GO:1901565	organonitrogen compound catabolic process	4.81928	7.284	// AT5G13700 // AT3G59050 // AT4G34900 // AT1G65840 // AT3G30775 // AT2G43020 // AT5G63910 // AT5G38710 // AT5G43430 // AT4G34890 // AT2G43400 // AT3G45300
GO:0072329	monocarboxylic acid catabolic process	3.21285	7.29243	// AT1G50940 // AT1G06290 // AT1G06310 // AT3G51840 // AT3G06690 // AT5G65110 // AT4G16760 // AT2G35690
GO:0009056	catabolic process	14.0562	7.20761	// AT1G06310 // AT3G51840 // AT2G41680 // AT3G06690 // AT3G63440 // AT5G63910 // AT3G27820 // AT4G34890 // AT5G21482 // AT2G19500 // AT5G13700 // AT3G52880 // AT5G65110 // AT3G45300 // AT1G50940 // AT3G10370 // AT2G41510 // AT4G34900 // AT3G30775 // AT5G06580 // AT4G29740 // AT2G43020 // AT5G57360 // AT4G16760 // AT2G35690 // AT1G06290 // AT3G59050 // AT1G68050 // AT5G56970 // AT2G18915 // AT1G65…
GO:0042743	hydrogen peroxide metabolic process	4.01606	7.19382	// AT3G14420 // AT4G08920 // AT2G41680 // AT4G18360 // AT3G52880 // AT1G64060 // AT3G14150 // AT3G27820 // AT3G14415 // AT3G14130
GO:0009690	cytokinin metabolic process	2.81124	7.14267	// AT2G19500 // AT1G75450 // AT2G41510 // AT5G56970 // AT4G29740 // AT3G63440 // AT5G21482
GO:0009854	oxidative photosynthetic carbon pathway	2.00803	7.04576	// AT4G18360 // AT3G14420 // AT3G14130 // AT3G14415 // AT3G14150
GO:0034754	cellular hormone metabolic process	2.81124	6.85387	// AT2G19500 // AT1G75450 // AT2G41510 // AT5G56970 // AT4G29740 // AT3G63440 // AT5G21482
GO:0022904	respiratory electron transport chain	2.81124	6.65758	// AT5G08530 // AT4G36400 // AT3G10370 // AT2G18450 // AT5G08740 // AT5G66760 // AT2G43400
GO:0019725	cellular homeostasis	6.0241	6.63827	// AT3G54660 // AT3G24170 // AT2G17420 // AT4G08920 // AT2G41680 // AT3G52880 // AT1G04400 // AT5G03630 // AT4G35460 // AT3G17240 // AT1G15020 // AT4G16155 // AT2G01270 // AT1G48030 // AT3G16950
GO:0030258	lipid modification	3.61446	6.61979	// AT1G50940 // AT1G06290 // AT1G06310 // AT3G51840 // AT3G06690 // AT1G72970 // AT5G65110 // AT4G16760 // AT2G35690
GO:0019758	glycosinolate biosynthetic process	2.81124	6.5376	// AT1G65860 // AT1G62540 // AT1G12130 // AT1G12160 // AT1G12140 // AT1G62560 // AT1G62570
GO:0019761	glucosinolate biosynthetic process	2.81124	6.5376	// AT1G65860 // AT1G62540 // AT1G12130 // AT1G12160 // AT1G12140 // AT1G62560 // AT1G62570
GO:0044242	cellular lipid catabolic process	3.21285	6.25964	// AT1G50940 // AT1G06290 // AT1G06310 // AT3G51840 // AT3G06690 // AT5G65110 // AT4G16760 // AT2G35690
GO:0009987	cellular process	60.6426	6.22185	// AT3G54660 // AT2G24580 // AT5G03630 // AT4G14210 // AT2G46740 // AT1G06820 // AT4G32360 // AT5G51060 // AT3G63440 // AT5G21482 // AT3G14415 // AT5G11540 // AT4G36400 // AT5G17770 // AT4G16310 // AT3G52880 // AT1G32300 // AT1G26380 // AT3G15620 // AT5G49740 // AT3G14150 // AT2G41680 // AT3G45300 // AT5G24850 // AT1G12130 // AT2G46580 // AT4G30210 // AT4G32540 // AT1G06290 // AT1G07180 // AT2G47…
GO:0009853	photorespiration	2.81124	5.88606	// AT3G14420 // AT4G36400 // AT4G18360 // AT5G04140 // AT3G14130 // AT3G14415 // AT3G14150
GO:0006950	response to stress	23.2932	5.82391	// AT3G54660 // AT4G24520 // AT5G20080 // AT4G38540 // AT2G41680 // AT2G34810 // AT4G18360 // AT1G12370 // AT5G51060 // AT1G09090 // AT4G34890 // AT3G24170 // AT3G14415 // AT1G77760 // AT1G20020 // AT1G73050 // AT4G08920 // AT1G26410 // AT3G18030 // AT5G44380 // AT4G37760 // AT1G26380 // AT3G15620 // AT5G07390 // AT3G14150 // AT1G76680 // AT2G06050 // AT5G24850 // AT1G48605 // AT4G20830 // AT1G12…
GO:0006536	glutamate metabolic process	2.00803	5.74473	// AT5G53460 // AT2G41220 // AT5G04140 // AT3G30775 // AT5G38710
GO:0042592	homeostatic process	7.22892	5.61979	// AT3G54660 // AT3G24170 // AT2G17420 // AT4G08920 // AT2G41680 // AT3G52880 // AT1G48030 // AT1G04400 // AT5G47910 // AT1G64060 // AT5G03630 // AT4G35460 // AT3G17240 // AT1G15020 // AT4G16155 // AT2G01270 // AT1G01580 // AT3G16950
GO:0009688	abscisic acid biosynthetic process	2.00803	5.56864	// AT1G04580 // AT3G43600 // AT2G27150 // AT5G67030 // AT5G20960
GO:0055114	oxidation-reduction process	-3.93227	-10.0158	// AT5G49730 // AT3G54660 // AT2G24580 // AT5G03630 // AT4G38540 // AT4G05020 // AT4G14210 // AT2G46740 // AT1G06820 // AT4G32360 // AT2G35660 // AT5G51060 // AT5G44360 // AT3G63440 // AT5G21482 // AT3G14415 // AT5G11540 // AT4G36400 // AT5G05320 // AT4G15760 // AT4G16310 // AT3G52880 // AT1G32300 // AT5G44410 // AT1G20020 // AT5G07390 // AT5G49740 // AT3G14150 // AT5G67220 // AT5G44390 // AT2G41…
GO:0044710	single-organism metabolic process	-4.47925	-10.8535	// AT5G49730 // AT3G54660 // AT2G24580 // AT5G03630 // AT4G38540 // AT4G05020 // AT4G14210 // AT2G46740 // AT1G06820 // AT4G32360 // AT2G35660 // AT5G51060 // AT5G44360 // AT3G63440 // AT5G21482 // AT3G14415 // AT5G11540 // AT4G36400 // AT5G05320 // AT4G15760 // AT4G16310 // AT3G52880 // AT1G32300 // AT5G44410 // AT1G20020 // AT5G07390 // AT5G49740 // AT3G14150 // AT5G67220 // AT5G44390 // AT2G41…
GO:0044699	single-organism process	-5.02622	-11.6912	// AT5G49730 // AT3G54660 // AT2G24580 // AT5G03630 // AT4G38540 // AT4G05020 // AT4G14210 // AT2G46740 // AT1G06820 // AT4G32360 // AT2G35660 // AT5G51060 // AT5G44360 // AT3G63440 // AT5G21482 // AT3G14415 // AT5G11540 // AT4G36400 // AT5G05320 // AT4G15760 // AT4G16310 // AT3G52880 // AT1G32300 // AT5G44410 // AT1G20020 // AT5G07390 // AT5G49740 // AT3G14150 // AT5G67220 // AT5G44390 // AT2G41…
GO:0008152	metabolic process	-5.5732	-12.5289	// AT5G49730 // AT3G54660 // AT2G24580 // AT5G03630 // AT4G38540 // AT4G05020 // AT4G14210 // AT2G46740 // AT1G06820 // AT4G32360 // AT2G35660 // AT5G51060 // AT5G44360 // AT3G63440 // AT5G21482 // AT3G14415 // AT5G11540 // AT4G36400 // AT5G05320 // AT4G15760 // AT4G16310 // AT3G52880 // AT1G32300 // AT5G44410 // AT3G15620 // AT5G07390 // AT5G49740 // AT3G14150 // AT5G67220 // AT5G44390 // AT2G41…
GO:0044281	small molecule metabolic process	-6.12018	-13.3666	// AT2G46760 // AT2G44160 // AT2G18450 // AT1G62540 // AT1G06310 // AT3G51840 // AT2G46740 // AT4G32360 // AT1G72970 // AT5G49970 // AT4G34890 // AT1G12140 // AT5G53460 // AT5G11540 // AT5G08530 // AT4G36400 // AT4G08920 // AT5G14760 // AT3G18030 // AT2G41220 // AT1G32300 // AT1G77760 // AT3G59970 // AT5G65110 // AT2G27150 // AT2G46750 // AT5G56490 // AT1G76680 // AT1G62570 // AT5G23300 // AT3G45…
GO:0043436	oxoacid metabolic process	-6.66716	-14.2044	// AT2G46760 // AT2G44160 // AT1G62540 // AT1G06310 // AT3G51840 // AT2G46740 // AT4G32360 // AT1G72970 // AT1G12160 // AT1G12140 // AT5G53460 // AT5G11540 // AT1G50940 // AT4G36400 // AT2G06050 // AT2G41220 // AT1G32300 // AT1G77760 // AT5G65110 // AT2G27150 // AT5G56490 // AT1G76680 // AT1G62570 // AT3G45300 // AT3G16950 // AT1G04580 // AT5G38710 // AT2G46750 // AT1G12130 // AT3G30775 // AT3G59…
GO:0006082	organic acid metabolic process	-7.21414	-15.0421	// AT2G46760 // AT2G44160 // AT1G62540 // AT1G06310 // AT3G51840 // AT2G46740 // AT4G32360 // AT1G72970 // AT1G12160 // AT1G12140 // AT5G53460 // AT5G11540 // AT1G50940 // AT4G36400 // AT2G06050 // AT2G41220 // AT1G32300 // AT1G77760 // AT5G65110 // AT2G27150 // AT5G56490 // AT1G76680 // AT1G62570 // AT3G45300 // AT3G16950 // AT1G04580 // AT5G38710 // AT2G46750 // AT1G12130 // AT3G30775 // AT2G18…
GO:0042445	hormone metabolic process	-7.76111	-15.8798	// AT1G04610 // AT3G63440 // AT5G25620 // AT5G21482 // AT2G19500 // AT5G43890 // AT1G21430 // AT2G27150 // AT1G04580 // AT2G41510 // AT1G04180 // AT4G32540 // AT4G29740 // AT2G33230 // AT5G56970 // AT4G13260 // AT5G11320 // AT1G48910 // AT3G43600 // AT3G19820 // AT1G75450 // AT4G28720 // AT5G20960
GO:0019752	carboxylic acid metabolic process	-8.30809	-16.7175	// AT2G46760 // AT2G44160 // AT1G06310 // AT3G51840 // AT2G46740 // AT4G32360 // AT1G72970 // AT5G53460 // AT5G11540 // AT1G50940 // AT4G36400 // AT2G06050 // AT2G41220 // AT1G32300 // AT5G65110 // AT2G27150 // AT5G56490 // AT1G76680 // AT3G45300 // AT3G16950 // AT1G04580 // AT2G46750 // AT5G38710 // AT3G30775 // AT3G59970 // AT1G65860 // AT5G43430 // AT5G04140 // AT5G56470 // AT4G16760 // AT5G20…
GO:0044711	single-organism biosynthetic process	-8.85507	-17.5552	// AT2G46760 // AT1G62540 // AT4G14210 // AT2G46740 // AT1G06820 // AT4G32360 // AT3G47930 // AT1G12160 // AT2G35660 // AT4G37760 // AT1G12140 // AT5G08740 // AT5G53460 // AT5G49970 // AT4G01690 // AT4G15760 // AT5G14760 // AT5G24160 // AT3G18030 // AT2G41220 // AT1G32300 // AT5G24140 // AT2G27150 // AT2G29720 // AT5G56490 // AT1G76680 // AT1G62570 // AT2G41680 // AT3G16950 // AT1G04580 // AT1G48…
GO:0055114	oxidation-reduction process	-9.40205	-18.3929	// AT5G49730 // AT3G54660 // AT2G24580 // AT5G03630 // AT4G38540 // AT4G05020 // AT4G14210 // AT2G46740 // AT1G06820 // AT4G32360 // AT2G35660 // AT5G51060 // AT5G44360 // AT3G63440 // AT5G21482 // AT3G14415 // AT5G11540 // AT4G36400 // AT5G05320 // AT4G15760 // AT4G16310 // AT3G52880 // AT1G32300 // AT5G44410 // AT1G20020 // AT5G07390 // AT5G49740 // AT3G14150 // AT5G67220 // AT5G44390 // AT2G41…
GO:0044710	single-organism metabolic process	-9.94903	-19.2306	// AT5G49730 // AT3G54660 // AT2G24580 // AT5G03630 // AT4G38540 // AT4G05020 // AT4G14210 // AT2G46740 // AT1G06820 // AT4G32360 // AT2G35660 // AT5G51060 // AT5G44360 // AT3G63440 // AT5G21482 // AT3G14415 // AT5G11540 // AT4G36400 // AT5G05320 // AT4G15760 // AT4G16310 // AT3G52880 // AT1G32300 // AT5G44410 // AT1G20020 // AT5G07390 // AT5G49740 // AT3G14150 // AT5G67220 // AT5G44390 // AT2G41…
GO:0044699	single-organism process	-10.496	-20.0684	// AT5G49730 // AT3G54660 // AT2G24580 // AT5G03630 // AT4G38540 // AT4G05020 // AT4G14210 // AT2G46740 // AT1G06820 // AT4G32360 // AT2G35660 // AT5G51060 // AT5G44360 // AT3G63440 // AT5G21482 // AT3G14415 // AT5G11540 // AT4G36400 // AT5G05320 // AT4G15760 // AT4G16310 // AT3G52880 // AT1G32300 // AT5G44410 // AT1G20020 // AT5G07390 // AT5G49740 // AT3G14150 // AT5G67220 // AT5G44390 // AT2G41…
GO:0008152	metabolic process	-11.043	-20.9061	// AT5G49730 // AT3G54660 // AT2G24580 // AT5G03630 // AT4G38540 // AT4G05020 // AT4G14210 // AT2G46740 // AT1G06820 // AT4G32360 // AT2G35660 // AT5G51060 // AT5G44360 // AT3G63440 // AT5G21482 // AT3G14415 // AT5G11540 // AT4G36400 // AT5G05320 // AT4G15760 // AT4G16310 // AT3G52880 // AT1G32300 // AT5G44410 // AT3G15620 // AT5G07390 // AT5G49740 // AT3G14150 // AT5G67220 // AT5G44390 // AT2G41…
GO:0044281	small molecule metabolic process	-11.59	-21.7438	// AT2G46760 // AT2G44160 // AT2G18450 // AT1G62540 // AT1G06310 // AT3G51840 // AT2G46740 // AT4G32360 // AT1G72970 // AT5G49970 // AT4G34890 // AT1G12140 // AT5G53460 // AT5G11540 // AT5G08530 // AT4G36400 // AT4G08920 // AT5G14760 // AT3G18030 // AT2G41220 // AT1G32300 // AT1G77760 // AT3G59970 // AT5G65110 // AT2G27150 // AT2G46750 // AT5G56490 // AT1G76680 // AT1G62570 // AT5G23300 // AT3G45…
GO:0043436	oxoacid metabolic process	-12.1369	-22.5815	// AT2G46760 // AT2G44160 // AT1G62540 // AT1G06310 // AT3G51840 // AT2G46740 // AT4G32360 // AT1G72970 // AT1G12160 // AT1G12140 // AT5G53460 // AT5G11540 // AT1G50940 // AT4G36400 // AT2G06050 // AT2G41220 // AT1G32300 // AT1G77760 // AT5G65110 // AT2G27150 // AT5G56490 // AT1G76680 // AT1G62570 // AT3G45300 // AT3G16950 // AT1G04580 // AT5G38710 // AT2G46750 // AT1G12130 // AT3G30775 // AT3G59…
GO:0006082	organic acid metabolic process	-12.6839	-23.4192	// AT2G46760 // AT2G44160 // AT1G62540 // AT1G06310 // AT3G51840 // AT2G46740 // AT4G32360 // AT1G72970 // AT1G12160 // AT1G12140 // AT5G53460 // AT5G11540 // AT1G50940 // AT4G36400 // AT2G06050 // AT2G41220 // AT1G32300 // AT1G77760 // AT5G65110 // AT2G27150 // AT5G56490 // AT1G76680 // AT1G62570 // AT3G45300 // AT3G16950 // AT1G04580 // AT5G38710 // AT2G46750 // AT1G12130 // AT3G30775 // AT2G18…
GO:0042445	hormone metabolic process	-13.2309	-24.2569	// AT1G04610 // AT3G63440 // AT5G25620 // AT5G21482 // AT2G19500 // AT5G43890 // AT1G21430 // AT2G27150 // AT1G04580 // AT2G41510 // AT1G04180 // AT4G32540 // AT4G29740 // AT2G33230 // AT5G56970 // AT4G13260 // AT5G11320 // AT1G48910 // AT3G43600 // AT3G19820 // AT1G75450 // AT4G28720 // AT5G20960
GO:0019752	carboxylic acid metabolic process	-13.7779	-25.0946	// AT2G46760 // AT2G44160 // AT1G06310 // AT3G51840 // AT2G46740 // AT4G32360 // AT1G72970 // AT5G53460 // AT5G11540 // AT1G50940 // AT4G36400 // AT2G06050 // AT2G41220 // AT1G32300 // AT5G65110 // AT2G27150 // AT5G56490 // AT1G76680 // AT3G45300 // AT3G16950 // AT1G04580 // AT2G46750 // AT5G38710 // AT3G30775 // AT3G59970 // AT1G65860 // AT5G43430 // AT5G04140 // AT5G56470 // AT4G16760 // AT5G20…
GO:0044711	single-organism biosynthetic process	-14.3249	-25.9324	// AT2G46760 // AT1G62540 // AT4G14210 // AT2G46740 // AT1G06820 // AT4G32360 // AT3G47930 // AT1G12160 // AT2G35660 // AT4G37760 // AT1G12140 // AT5G08740 // AT5G53460 // AT5G49970 // AT4G01690 // AT4G15760 // AT5G14760 // AT5G24160 // AT3G18030 // AT2G41220 // AT1G32300 // AT5G24140 // AT2G27150 // AT2G29720 // AT5G56490 // AT1G76680 // AT1G62570 // AT2G41680 // AT3G16950 // AT1G04580 // AT1G48…
GO:0009851	auxin biosynthetic process	-14.8718	-26.7701	// AT1G04610 // AT1G48910 // AT1G04580 // AT2G33230 // AT1G21430 // AT4G13260 // AT5G43890 // AT4G28720 // AT5G11320 // AT1G04180 // AT2G27150 // AT3G43600 // AT5G25620 // AT4G32540 // AT5G20961
GO:0010817	regulation of hormone levels	-15.4188	-27.6078	// AT1G04610 // AT3G63440 // AT5G25620 // AT5G21482 // AT2G19500 // AT4G08920 // AT5G43890 // AT1G21430 // AT2G27150 // AT1G04580 // AT2G41510 // AT1G04180 // AT4G32540 // AT4G29740 // AT2G33230 // AT5G56970 // AT4G13260 // AT5G11320 // AT1G48910 // AT3G43600 // AT3G19820 // AT1G75450 // AT4G28720 // AT5G20960
GO:0046394	carboxylic acid biosynthetic process	-15.9658	-28.4455	// AT2G46760 // AT2G46740 // AT4G32360 // AT3G47930 // AT5G53460 // AT5G11540 // AT2G06050 // AT2G41220 // AT1G32300 // AT2G27150 // AT5G56490 // AT1G76680 // AT1G04580 // AT2G46750 // AT3G30775 // AT3G59970 // AT5G04140 // AT5G56470 // AT4G16760 // AT5G20960 // AT2G33230 // AT3G48560 // AT5G67030 // AT5G38710 // AT3G43600 // AT2G35690 // AT1G76690 // AT1G48850
GO:0009850	auxin metabolic process	-16.5128	-29.2832	// AT1G04610 // AT1G48910 // AT1G04580 // AT2G33230 // AT1G21430 // AT4G13260 // AT5G43890 // AT4G28720 // AT5G11320 // AT1G04180 // AT2G27150 // AT3G43600 // AT5G25620 // AT4G32540 // AT5G20961
GO:0042446	hormone biosynthetic process	-17.0597	-30.1209	// AT1G04610 // AT1G48910 // AT1G04580 // AT2G33230 // AT1G21430 // AT4G13260 // AT5G43890 // AT4G28720 // AT5G11320 // AT1G04180 // AT2G27150 // AT3G43600 // AT5G25620 // AT3G19820 // AT4G32540 // AT5G20961
GO:0044283	small molecule biosynthetic process	-17.6067	-30.9586	// AT2G46760 // AT2G46740 // AT4G32360 // AT3G47930 // AT5G53460 // AT5G49970 // AT2G06050 // AT2G41220 // AT1G32300 // AT2G27150 // AT5G56490 // AT1G76680 // AT1G04580 // AT2G46750 // AT2G46580 // AT3G30775 // AT3G59970 // AT5G04140 // AT5G56470 // AT4G16760 // AT5G11540 // AT5G20960 // AT2G33230 // AT3G48560 // AT5G67030 // AT5G08740 // AT5G38710 // AT3G43600 // AT2G35690 // AT1G76690 // AT1G48…
GO:0016053	organic acid biosynthetic process	-18.1537	-31.7964	// AT2G46760 // AT2G46740 // AT4G32360 // AT3G47930 // AT5G53460 // AT5G11540 // AT2G06050 // AT2G41220 // AT1G32300 // AT2G27150 // AT5G56490 // AT1G76680 // AT1G04580 // AT2G46750 // AT3G30775 // AT3G59970 // AT5G04140 // AT5G56470 // AT4G16760 // AT5G20960 // AT2G33230 // AT3G48560 // AT5G67030 // AT5G38710 // AT3G43600 // AT2G35690 // AT1G76690 // AT1G48850
GO:0065008	regulation of biological quality	-18.7007	-32.6341	// AT1G04610 // AT3G54660 // AT3G24170 // AT2G41680 // AT5G25620 // AT3G63440 // AT5G21482 // AT2G19500 // AT4G16155 // AT4G08920 // AT1G01580 // AT1G21430 // AT3G52880 // AT4G28720 // AT2G27150 // AT3G17240 // AT3G16950 // AT1G04580 // AT2G17420 // AT2G41510 // AT1G04400 // AT5G47910 // AT1G04180 // AT5G03630 // AT2G01270 // AT4G32540 // AT4G29740 // AT1G15020 // AT4G35460 // AT2G33230 // AT5G56…
GO:0072593	reactive oxygen species metabolic process	-19.2477	-33.4718	// AT3G14420 // AT1G77760 // AT1G37130 // AT4G08920 // AT2G41680 // AT4G18360 // AT3G52880 // AT1G04400 // AT5G47910 // AT1G64060 // AT3G14150 // AT3G27820 // AT4G34890 // AT4G35460 // AT3G14415 // AT3G14131
GO:0009823	cytokinin catabolic process	-19.7946	-34.3095	// AT2G19500 // AT1G75450 // AT2G41510 // AT5G56970 // AT4G29740 // AT3G63440 // AT5G21483
GO:0044237	cellular metabolic process	-20.3416	-35.1472	// AT3G54660 // AT2G24580 // AT4G14210 // AT2G46740 // AT1G06820 // AT4G32360 // AT5G51060 // AT3G63440 // AT5G21482 // AT3G14415 // AT5G11540 // AT4G36400 // AT5G17770 // AT4G16310 // AT3G52880 // AT1G32300 // AT1G20020 // AT5G49740 // AT3G14150 // AT2G41680 // AT3G45300 // AT5G24850 // AT1G12130 // AT2G46580 // AT4G30210 // AT4G32540 // AT1G06290 // AT2G47590 // AT2G33230 // AT5G67030 // AT1G72…
GO:0046395	carboxylic acid catabolic process	-20.8886	-35.9849	// AT1G50940 // AT1G06290 // AT1G06310 // AT3G51840 // AT5G38710 // AT3G06690 // AT3G30775 // AT5G65110 // AT5G43430 // AT4G16760 // AT2G43400 // AT2G35690 // AT3G45301
GO:0042447	hormone catabolic process	-21.4356	-36.8226	// AT2G19500 // AT1G75450 // AT2G41510 // AT5G56970 // AT4G29740 // AT3G63440 // AT5G21483
GO:0044282	small molecule catabolic process	-21.9825	-37.6604	// AT1G50940 // AT1G06290 // AT1G06310 // AT3G51840 // AT3G10370 // AT5G38710 // AT3G06690 // AT3G30775 // AT5G06580 // AT5G65110 // AT5G43430 // AT4G16760 // AT2G43400 // AT2G35690 // AT3G45301
GO:0042364	water-soluble vitamin biosynthetic process	-22.5295	-38.4981	// AT2G46760 // AT2G46750 // AT2G46740 // AT2G46580 // AT4G32360 // AT1G32300 // AT3G47930 // AT5G56470 // AT5G56490 // AT5G49970 // AT5G11540
GO:0006767	water-soluble vitamin metabolic process	-23.0765	-39.3358	// AT2G46760 // AT2G46750 // AT2G46740 // AT2G46580 // AT4G32360 // AT1G32300 // AT3G47930 // AT5G56470 // AT5G56490 // AT5G49970 // AT5G11540
GO:0016054	organic acid catabolic process	-23.6235	-40.1735	// AT1G50940 // AT1G06290 // AT1G06310 // AT3G51840 // AT5G38710 // AT3G06690 // AT3G30775 // AT5G65110 // AT5G43430 // AT4G16760 // AT2G43400 // AT2G35690 // AT3G45301
GO:1903409	reactive oxygen species biosynthetic process	-24.1705	-41.0112	// AT3G14420 // AT1G77760 // AT1G37130 // AT4G18360 // AT1G64060 // AT3G14150 // AT3G14415 // AT3G14131
GO:0044763	single-organism cellular process	-24.7174	-41.8489	// AT3G54660 // AT5G56470 // AT4G14210 // AT2G46740 // AT1G06820 // AT4G32360 // AT5G51060 // AT5G11540 // AT4G36400 // AT5G17770 // AT3G18030 // AT3G52880 // AT1G32300 // AT5G49740 // AT3G14150 // AT2G41680 // AT3G45300 // AT1G12130 // AT2G46580 // AT1G06290 // AT4G30210 // AT2G33230 // AT5G67030 // AT1G64060 // AT2G02710 // AT3G06810 // AT2G43400 // AT1G62560 // AT1G48850 // AT2G46760 // AT4G24…
GO:0019852	L-ascorbic acid metabolic process	-25.2644	-42.6866	// AT2G46760 // AT2G46750 // AT2G46740 // AT1G32300 // AT3G47930 // AT5G56470 // AT5G56490 // AT5G11540
GO:0019853	L-ascorbic acid biosynthetic process	-25.8114	-43.5244	// AT2G46760 // AT2G46750 // AT2G46740 // AT1G32300 // AT3G47930 // AT5G56470 // AT5G56490 // AT5G11540
GO:0009110	vitamin biosynthetic process	-26.3584	-44.3621	// AT2G46760 // AT2G46750 // AT2G46740 // AT2G46580 // AT4G32360 // AT1G32300 // AT3G47930 // AT5G56470 // AT5G56490 // AT5G49970 // AT5G11540
GO:0006766	vitamin metabolic process	-26.9053	-45.1998	// AT2G46760 // AT2G46750 // AT2G46740 // AT2G46580 // AT4G32360 // AT1G32300 // AT3G47930 // AT5G56470 // AT5G56490 // AT5G49970 // AT5G11540
GO:0019395	fatty acid oxidation	-27.4523	-46.0375	// AT1G50940 // AT1G06290 // AT1G06310 // AT3G51840 // AT3G06690 // AT1G72970 // AT5G65110 // AT4G16760 // AT2G35691
GO:0018298	protein-chromophore linkage	-27.9993	-46.8752	// AT3G45780 // AT4G08920 // AT2G47590 // AT1G68050 // AT2G18915 // AT1G04400 // AT5G58140 // AT2G02710 // AT5G57361
GO:0045454	cell redox homeostasis	-28.5463	-47.7129	// AT3G54660 // AT3G24170 // AT2G17420 // AT2G41680 // AT3G52880 // AT5G03630 // AT4G35460 // AT3G17240 // AT1G15020 // AT4G16155 // AT2G01270 // AT1G48030 // AT3G16951
GO:0051186	cofactor metabolic process	-29.0933	-48.5506	// AT4G01690 // AT3G59970 // AT2G24580 // AT4G08920 // AT1G48605 // AT5G14760 // AT3G10370 // AT2G41680 // AT4G32360 // AT2G44160 // AT5G08740 // AT1G04400 // AT5G43430 // AT3G02280 // AT1G04620 // AT5G14220 // AT3G16950 // AT3G18030 // AT5G49971
GO:0034440	lipid oxidation	-29.6402	-49.3884	// AT1G50940 // AT1G06290 // AT1G06310 // AT3G51840 // AT3G06690 // AT1G72970 // AT5G65110 // AT4G16760 // AT2G35691
GO:0009308	amine metabolic process	-30.1872	-50.2261	// AT2G19500 // AT1G75450 // AT3G59050 // AT2G41510 // AT5G56970 // AT1G65840 // AT4G29740 // AT2G43020 // AT3G63440 // AT5G21482 // AT5G13701
GO:0050665	hydrogen peroxide biosynthetic process	-30.7342	-51.0638	// AT3G14420 // AT4G18360 // AT1G64060 // AT3G14150 // AT3G14415 // AT3G14131
GO:0006635	fatty acid beta-oxidation	-31.2812	-51.9015	// AT1G50940 // AT1G06290 // AT1G06310 // AT3G51840 // AT3G06690 // AT5G65110 // AT4G16760 // AT2G35690
GO:0009062	fatty acid catabolic process	-31.8282	-52.7392	// AT1G50940 // AT1G06290 // AT1G06310 // AT3G51840 // AT3G06690 // AT5G65110 // AT4G16760 // AT2G35690
GO:0022900	electron transport chain	-32.3751	-53.5769	// AT5G08530 // AT4G36400 // AT5G17770 // AT3G10370 // AT4G32360 // AT2G18450 // AT5G66760 // AT5G49740 // AT2G43400 // AT5G08740 // AT5G66191
GO:0006537	glutamate biosynthetic process	-32.9221	-54.4146	// AT5G53460 // AT2G41220 // AT5G04140 // AT3G30775 // AT5G38711
GO:0032787	monocarboxylic acid metabolic process	-33.4691	-55.2524	// AT1G50940 // AT1G04580 // AT1G06290 // AT4G36400 // AT1G06310 // AT3G51840 // AT5G20960 // AT2G33230 // AT4G16760 // AT4G32360 // AT5G67030 // AT3G06690 // AT5G65110 // AT1G72970 // AT2G27150 // AT3G06810 // AT3G43600 // AT2G35690 // AT2G06050 // AT3G16950
GO:0043650	dicarboxylic acid biosynthetic process	-34.0161	-56.0901	// AT2G41220 // AT3G30775 // AT5G04140 // AT5G38710 // AT5G53460 // AT1G48851
GO:1901565	organonitrogen compound catabolic process	-34.563	-56.9278	// AT5G13700 // AT3G59050 // AT4G34900 // AT1G65840 // AT3G30775 // AT2G43020 // AT5G63910 // AT5G38710 // AT5G43430 // AT4G34890 // AT2G43400 // AT3G45301
GO:0072329	monocarboxylic acid catabolic process	-35.11	-57.7655	// AT1G50940 // AT1G06290 // AT1G06310 // AT3G51840 // AT3G06690 // AT5G65110 // AT4G16760 // AT2G35691
GO:0009056	catabolic process	-35.657	-58.6032	// AT1G06310 // AT3G51840 // AT2G41680 // AT3G06690 // AT3G63440 // AT5G63910 // AT3G27820 // AT4G34890 // AT5G21482 // AT2G19500 // AT5G13700 // AT3G52880 // AT5G65110 // AT3G45300 // AT1G50940 // AT3G10370 // AT2G41510 // AT4G34900 // AT3G30775 // AT5G06580 // AT4G29740 // AT2G43020 // AT5G57360 // AT4G16760 // AT2G35690 // AT1G06290 // AT3G59050 // AT1G68050 // AT5G56970 // AT2G18915 // AT1G65…
GO:0042743	hydrogen peroxide metabolic process	-36.204	-59.4409	// AT3G14420 // AT4G08920 // AT2G41680 // AT4G18360 // AT3G52880 // AT1G64060 // AT3G14150 // AT3G27820 // AT3G14415 // AT3G14131
GO:0009690	cytokinin metabolic process	-36.751	-60.2786	// AT2G19500 // AT1G75450 // AT2G41510 // AT5G56970 // AT4G29740 // AT3G63440 // AT5G21483
GO:0009854	oxidative photosynthetic carbon pathway	-37.2979	-61.1164	// AT4G18360 // AT3G14420 // AT3G14130 // AT3G14415 // AT3G14151
GO:0034754	cellular hormone metabolic process	-37.8449	-61.9541	// AT2G19500 // AT1G75450 // AT2G41510 // AT5G56970 // AT4G29740 // AT3G63440 // AT5G21483
GO:0022904	respiratory electron transport chain	-38.3919	-62.7918	// AT5G08530 // AT4G36400 // AT3G10370 // AT2G18450 // AT5G08740 // AT5G66760 // AT2G43401
GO:0019725	cellular homeostasis	-38.9389	-63.6295	// AT3G54660 // AT3G24170 // AT2G17420 // AT4G08920 // AT2G41680 // AT3G52880 // AT1G04400 // AT5G03630 // AT4G35460 // AT3G17240 // AT1G15020 // AT4G16155 // AT2G01270 // AT1G48030 // AT3G16951
GO:0030258	lipid modification	-39.4858	-64.4672	// AT1G50940 // AT1G06290 // AT1G06310 // AT3G51840 // AT3G06690 // AT1G72970 // AT5G65110 // AT4G16760 // AT2G35691
GO:0019758	glycosinolate biosynthetic process	-40.0328	-65.3049	// AT1G65860 // AT1G62540 // AT1G12130 // AT1G12160 // AT1G12140 // AT1G62560 // AT1G62570
GO:0019761	glucosinolate biosynthetic process	-40.5798	-66.1426	// AT1G65860 // AT1G62540 // AT1G12130 // AT1G12160 // AT1G12140 // AT1G62560 // AT1G62570
GO:0044242	cellular lipid catabolic process	-41.1268	-66.9804	// AT1G50940 // AT1G06290 // AT1G06310 // AT3G51840 // AT3G06690 // AT5G65110 // AT4G16760 // AT2G35691
GO:0009987	cellular process	-41.6738	-67.8181	// AT3G54660 // AT2G24580 // AT5G03630 // AT4G14210 // AT2G46740 // AT1G06820 // AT4G32360 // AT5G51060 // AT3G63440 // AT5G21482 // AT3G14415 // AT5G11540 // AT4G36400 // AT5G17770 // AT4G16310 // AT3G52880 // AT1G32300 // AT1G26380 // AT3G15620 // AT5G49740 // AT3G14150 // AT2G41680 // AT3G45300 // AT5G24850 // AT1G12130 // AT2G46580 // AT4G30210 // AT4G32540 // AT1G06290 // AT1G07180 // AT2G47…
GO:0009853	photorespiration	-42.2207	-68.6558	// AT3G14420 // AT4G36400 // AT4G18360 // AT5G04140 // AT3G14130 // AT3G14415 // AT3G14151
GO:0006950	response to stress	-42.7677	-69.4935	// AT3G54660 // AT4G24520 // AT5G20080 // AT4G38540 // AT2G41680 // AT2G34810 // AT4G18360 // AT1G12370 // AT5G51060 // AT1G09090 // AT4G34890 // AT3G24170 // AT3G14415 // AT1G77760 // AT1G20020 // AT1G73050 // AT4G08920 // AT1G26410 // AT3G18030 // AT5G44380 // AT4G37760 // AT1G26380 // AT3G15620 // AT5G07390 // AT3G14150 // AT1G76680 // AT2G06050 // AT5G24850 // AT1G48605 // AT4G20830 // AT1G12…
GO:0006536	glutamate metabolic process	-43.3147	-70.3312	// AT5G53460 // AT2G41220 // AT5G04140 // AT3G30775 // AT5G38711
GO:0042592	homeostatic process	-43.8617	-71.1689	// AT3G54660 // AT3G24170 // AT2G17420 // AT4G08920 // AT2G41680 // AT3G52880 // AT1G48030 // AT1G04400 // AT5G47910 // AT1G64060 // AT5G03630 // AT4G35460 // AT3G17240 // AT1G15020 // AT4G16155 // AT2G01270 // AT1G01580 // AT3G16951
GO:0009688	abscisic acid biosynthetic process	-44.4086	-72.0066	// AT1G04580 // AT3G43600 // AT2G27150 // AT5G67030 // AT5G20961
GO:0055114	oxidation-reduction process	-44.9556	-72.8444	// AT5G49730 // AT3G54660 // AT2G24580 // AT5G03630 // AT4G38540 // AT4G05020 // AT4G14210 // AT2G46740 // AT1G06820 // AT4G32360 // AT2G35660 // AT5G51060 // AT5G44360 // AT3G63440 // AT5G21482 // AT3G14415 // AT5G11540 // AT4G36400 // AT5G05320 // AT4G15760 // AT4G16310 // AT3G52880 // AT1G32300 // AT5G44410 // AT1G20020 // AT5G07390 // AT5G49740 // AT3G14150 // AT5G67220 // AT5G44390 // AT2G41…
