# Supplementary material for: The Flavoproteome of the Model Plant Arabidopsis thaliana
Source: Int J Mol Sci. 2020 Jul 28;21(15):5371. doi: 10.3390/ijms21155371 (PMC7432721; doi:10.3390/ijms21155371)
Supplement: Supplementary file 1 [file ijms-21-05371-s001.zip › Supplements for Table S4 pdb structure prediction evidence code 3/AT1G09400.1.pdb]

REMARK  99  Chain ID : 1
REMARK  99  Residues : 324
REMARK  99  Atoms    : 2721
REMARK  99  File     : d1gwja_.1.pdb.sc
ATOM      1  N   MET     1      26.515  54.899  40.942  1.00  0.00           N  
ATOM      2  CA  MET     1      26.599  54.675  39.504  1.00  0.00           C  
ATOM      3  C   MET     1      27.470  55.808  38.969  1.00  0.00           C  
ATOM      4  O   MET     1      26.973  56.904  38.662  1.00  0.00           O  
ATOM      5  CB  MET     1      25.201  54.740  38.882  1.00  0.00           C  
ATOM      6  CG  MET     1      25.178  54.384  37.394  1.00  0.00           C  
ATOM      7  SD  MET     1      23.530  54.444  36.630  1.00  0.00           S  
ATOM      8  CE  MET     1      22.917  52.947  37.456  1.00  0.00           C  
ATOM      9  N   LYS     2      28.766  55.538  38.850  1.00  0.00           N  
ATOM     10  CA  LYS     2      29.679  56.564  38.405  1.00  0.00           C  
ATOM     11  C   LYS     2      29.815  57.510  39.587  1.00  0.00           C  
ATOM     12  O   LYS     2      30.053  57.077  40.703  1.00  0.00           O  
ATOM     13  CB  LYS     2      29.164  57.289  37.158  1.00  0.00           C  
ATOM     14  CG  LYS     2      29.070  56.389  35.924  1.00  0.00           C  
ATOM     15  CD  LYS     2      28.677  57.137  34.649  1.00  0.00           C  
ATOM     16  CE  LYS     2      27.210  57.572  34.621  1.00  0.00           C  
ATOM     17  NZ  LYS     2      26.330  56.383  34.581  1.00  0.00           N  
ATOM     18  N   ASN     3      29.650  58.801  39.347  1.00  0.00           N  
ATOM     19  CA  ASN     3      29.745  59.805  40.408  1.00  0.00           C  
ATOM     20  C   ASN     3      28.346  60.217  40.861  1.00  0.00           C  
ATOM     21  O   ASN     3      28.181  61.221  41.549  1.00  0.00           O  
ATOM     22  CB  ASN     3      30.488  61.040  39.895  1.00  0.00           C  
ATOM     23  CG  ASN     3      31.944  60.655  39.675  1.00  0.00           C  
ATOM     24  OD1 ASN     3      32.464  59.748  40.323  1.00  0.00           O  
ATOM     25  ND2 ASN     3      32.681  61.325  38.749  1.00  0.00           N  
ATOM     26  N   PHE     4      27.348  59.429  40.480  1.00  0.00           N  
ATOM     27  CA  PHE     4      25.970  59.717  40.843  1.00  0.00           C  
ATOM     28  C   PHE     4      25.379  58.705  41.839  1.00  0.00           C  
ATOM     29  O   PHE     4      25.453  57.486  41.629  1.00  0.00           O  
ATOM     30  CB  PHE     4      25.115  59.748  39.573  1.00  0.00           C  
ATOM     31  CG  PHE     4      23.708  60.011  39.987  1.00  0.00           C  
ATOM     32  CD1 PHE     4      23.265  61.300  40.359  1.00  0.00           C  
ATOM     33  CD2 PHE     4      22.776  58.957  40.012  1.00  0.00           C  
ATOM     34  CE1 PHE     4      21.916  61.542  40.749  1.00  0.00           C  
ATOM     35  CE2 PHE     4      21.419  59.172  40.399  1.00  0.00           C  
ATOM     36  CZ  PHE     4      20.989  60.472  40.771  1.00  0.00           C  
ATOM     37  N   ASN     5      24.772  59.210  42.910  1.00  0.00           N  
ATOM     38  CA  ASN     5      24.144  58.349  43.925  1.00  0.00           C  
ATOM     39  C   ASN     5      22.696  58.007  43.557  1.00  0.00           C  
ATOM     40  O   ASN     5      21.877  58.894  43.336  1.00  0.00           O  
ATOM     41  CB  ASN     5      24.128  59.037  45.297  1.00  0.00           C  
ATOM     42  CG  ASN     5      23.592  58.042  46.316  1.00  0.00           C  
ATOM     43  OD1 ASN     5      22.848  57.124  45.974  1.00  0.00           O  
ATOM     44  ND2 ASN     5      23.940  58.169  47.624  1.00  0.00           N  
ATOM     45  N   LEU     6      22.392  56.718  43.485  1.00  0.00           N  
ATOM     46  CA  LEU     6      21.041  56.273  43.182  1.00  0.00           C  
ATOM     47  C   LEU     6      20.398  55.788  44.478  1.00  0.00           C  
ATOM     48  O   LEU     6      21.049  55.139  45.296  1.00  0.00           O  
ATOM     49  CB  LEU     6      21.050  55.122  42.178  1.00  0.00           C  
ATOM     50  CG  LEU     6      21.902  55.243  40.914  1.00  0.00           C  
ATOM     51  CD1 LEU     6      21.648  54.028  40.037  1.00  0.00           C  
ATOM     52  CD2 LEU     6      21.597  56.533  40.175  1.00  0.00           C  
ATOM     53  N   THR     7      19.103  56.095  44.674  1.00  0.00           N  
ATOM     54  CA  THR     7      18.351  55.698  45.871  1.00  0.00           C  
ATOM     55  C   THR     7      17.999  54.208  45.854  1.00  0.00           C  
ATOM     56  O   THR     7      17.882  53.582  46.898  1.00  0.00           O  
ATOM     57  CB  THR     7      17.114  56.591  45.799  1.00  0.00           C  
ATOM     58  OG1 THR     7      16.400  56.340  44.597  1.00  0.00           O  
ATOM     59  CG2 THR     7      17.548  58.066  45.835  1.00  0.00           C  
ATOM     60  N   HIS     8      17.816  53.649  44.666  1.00  0.00           N  
ATOM     61  CA  HIS     8      17.492  52.236  44.527  1.00  0.00           C  
ATOM     62  C   HIS     8      18.047  51.698  43.219  1.00  0.00           C  
ATOM     63  O   HIS     8      18.674  52.425  42.457  1.00  0.00           O  
ATOM     64  CB  HIS     8      15.979  51.994  44.573  1.00  0.00           C  
ATOM     65  CG  HIS     8      15.363  52.383  45.884  1.00  0.00           C  
ATOM     66  ND1 HIS     8      15.448  51.623  47.033  1.00  0.00           N  
ATOM     67  CD2 HIS     8      14.641  53.473  46.236  1.00  0.00           C  
ATOM     68  CE1 HIS     8      14.828  52.204  48.014  1.00  0.00           C  
ATOM     69  NE2 HIS     8      14.320  53.336  47.564  1.00  0.00           N  
ATOM     70  N   ARG     9      17.806  50.420  42.961  1.00  0.00           N  
ATOM     71  CA  ARG     9      18.321  49.777  41.772  1.00  0.00           C  
ATOM     72  C   ARG     9      17.252  49.347  40.762  1.00  0.00           C  
ATOM     73  O   ARG     9      17.476  48.449  39.943  1.00  0.00           O  
ATOM     74  CB  ARG     9      19.197  48.595  42.199  1.00  0.00           C  
ATOM     75  CG  ARG     9      20.419  49.053  42.993  1.00  0.00           C  
ATOM     76  CD  ARG     9      20.925  47.966  43.944  1.00  0.00           C  
ATOM     77  NE  ARG     9      22.022  48.440  44.771  1.00  0.00           N  
ATOM     78  CZ  ARG     9      23.292  48.114  44.583  1.00  0.00           C  
ATOM     79  NH1 ARG     9      23.623  47.303  43.588  1.00  0.00           N  
ATOM     80  NH2 ARG     9      24.239  48.601  45.388  1.00  0.00           N  
ATOM     81  N   ILE    10      16.094  49.995  40.826  1.00  0.00           N  
ATOM     82  CA  ILE    10      14.987  49.720  39.916  1.00  0.00           C  
ATOM     83  C   ILE    10      15.026  50.840  38.868  1.00  0.00           C  
ATOM     84  O   ILE    10      14.412  51.907  39.035  1.00  0.00           O  
ATOM     85  CB  ILE    10      13.634  49.744  40.665  1.00  0.00           C  
ATOM     86  CG1 ILE    10      13.590  48.804  41.882  1.00  0.00           C  
ATOM     87  CG2 ILE    10      12.441  49.325  39.790  1.00  0.00           C  
ATOM     88  CD1 ILE    10      13.853  47.341  41.531  1.00  0.00           C  
ATOM     89  N   VAL    11      15.758  50.592  37.783  1.00  0.00           N  
ATOM     90  CA  VAL    11      15.926  51.596  36.749  1.00  0.00           C  
ATOM     91  C   VAL    11      14.831  51.634  35.688  1.00  0.00           C  
ATOM     92  O   VAL    11      14.254  50.607  35.342  1.00  0.00           O  
ATOM     93  CB  VAL    11      17.308  51.416  36.069  1.00  0.00           C  
ATOM     94  CG1 VAL    11      17.529  52.352  34.879  1.00  0.00           C  
ATOM     95  CG2 VAL    11      18.488  51.676  37.007  1.00  0.00           C  
ATOM     96  N   MET    12      14.535  52.833  35.191  1.00  0.00           N  
ATOM     97  CA  MET    12      13.541  52.995  34.136  1.00  0.00           C  
ATOM     98  C   MET    12      14.264  52.953  32.791  1.00  0.00           C  
ATOM     99  O   MET    12      15.032  53.866  32.456  1.00  0.00           O  
ATOM    100  CB  MET    12      12.803  54.328  34.283  1.00  0.00           C  
ATOM    101  CG  MET    12      11.814  54.596  33.144  1.00  0.00           C  
ATOM    102  SD  MET    12      10.709  55.980  33.528  1.00  0.00           S  
ATOM    103  CE  MET    12      10.304  56.602  31.895  1.00  0.00           C  
ATOM    104  N   ALA    13      14.016  51.901  32.029  1.00  0.00           N  
ATOM    105  CA  ALA    13      14.657  51.741  30.746  1.00  0.00           C  
ATOM    106  C   ALA    13      14.194  52.799  29.744  1.00  0.00           C  
ATOM    107  O   ALA    13      13.084  53.306  29.836  1.00  0.00           O  
ATOM    108  CB  ALA    13      14.374  50.342  30.213  1.00  0.00           C  
ATOM    109  N   PRO    14      15.051  53.140  28.765  1.00  0.00           N  
ATOM    110  CA  PRO    14      14.699  54.141  27.744  1.00  0.00           C  
ATOM    111  C   PRO    14      13.504  53.616  26.915  1.00  0.00           C  
ATOM    112  O   PRO    14      13.513  52.485  26.435  1.00  0.00           O  
ATOM    113  CB  PRO    14      15.982  54.259  26.922  1.00  0.00           C  
ATOM    114  CG  PRO    14      16.579  52.895  27.017  1.00  0.00           C  
ATOM    115  CD  PRO    14      16.359  52.526  28.473  1.00  0.00           C  
ATOM    116  N   MET    15      12.482  54.443  26.758  1.00  0.00           N  
ATOM    117  CA  MET    15      11.278  54.032  26.057  1.00  0.00           C  
ATOM    118  C   MET    15      10.700  55.083  25.118  1.00  0.00           C  
ATOM    119  O   MET    15      10.221  56.130  25.552  1.00  0.00           O  
ATOM    120  CB  MET    15      10.205  53.653  27.093  1.00  0.00           C  
ATOM    121  CG  MET    15       8.887  53.194  26.466  1.00  0.00           C  
ATOM    122  SD  MET    15       9.016  51.687  25.458  1.00  0.00           S  
ATOM    123  CE  MET    15       9.231  50.568  26.872  1.00  0.00           C  
ATOM    124  N   ALA    16      10.719  54.802  23.827  1.00  0.00           N  
ATOM    125  CA  ALA    16      10.164  55.737  22.854  1.00  0.00           C  
ATOM    126  C   ALA    16       8.655  55.747  23.038  1.00  0.00           C  
ATOM    127  O   ALA    16       8.023  54.701  23.111  1.00  0.00           O  
ATOM    128  CB  ALA    16      10.499  55.311  21.429  1.00  0.00           C  
ATOM    129  N   ARG    17       8.087  56.936  23.143  1.00  0.00           N  
ATOM    130  CA  ARG    17       6.656  57.081  23.344  1.00  0.00           C  
ATOM    131  C   ARG    17       5.986  57.949  22.262  1.00  0.00           C  
ATOM    132  O   ARG    17       4.756  57.966  22.168  1.00  0.00           O  
ATOM    133  CB  ARG    17       6.376  57.688  24.731  1.00  0.00           C  
ATOM    134  CG  ARG    17       6.944  56.904  25.914  1.00  0.00           C  
ATOM    135  CD  ARG    17       6.521  55.427  25.884  1.00  0.00           C  
ATOM    136  NE  ARG    17       5.069  55.288  25.902  1.00  0.00           N  
ATOM    137  CZ  ARG    17       4.320  55.281  26.995  1.00  0.00           C  
ATOM    138  NH1 ARG    17       4.874  55.393  28.203  1.00  0.00           N  
ATOM    139  NH2 ARG    17       2.996  55.196  26.874  1.00  0.00           N  
ATOM    140  N   MET    18       6.785  58.644  21.449  1.00  0.00           N  
ATOM    141  CA  MET    18       6.268  59.526  20.391  1.00  0.00           C  
ATOM    142  C   MET    18       5.101  60.365  20.905  1.00  0.00           C  
ATOM    143  O   MET    18       4.014  60.368  20.318  1.00  0.00           O  
ATOM    144  CB  MET    18       5.814  58.724  19.155  1.00  0.00           C  
ATOM    145  CG  MET    18       6.951  57.963  18.470  1.00  0.00           C  
ATOM    146  SD  MET    18       6.474  57.117  16.934  1.00  0.00           S  
ATOM    147  CE  MET    18       5.562  55.783  17.764  1.00  0.00           C  
ATOM    148  N   ARG    19       5.340  61.078  22.002  1.00  0.00           N  
ATOM    149  CA  ARG    19       4.325  61.917  22.622  1.00  0.00           C  
ATOM    150  C   ARG    19       4.636  63.391  22.425  1.00  0.00           C  
ATOM    151  O   ARG    19       4.068  64.251  23.095  1.00  0.00           O  
ATOM    152  CB  ARG    19       4.194  61.580  24.114  1.00  0.00           C  
ATOM    153  CG  ARG    19       3.506  60.258  24.398  1.00  0.00           C  
ATOM    154  CD  ARG    19       2.145  60.185  23.717  1.00  0.00           C  
ATOM    155  NE  ARG    19       1.201  59.287  24.385  1.00  0.00           N  
ATOM    156  CZ  ARG    19       1.310  57.963  24.461  1.00  0.00           C  
ATOM    157  NH1 ARG    19       2.336  57.339  23.910  1.00  0.00           N  
ATOM    158  NH2 ARG    19       0.372  57.266  25.083  1.00  0.00           N  
ATOM    159  N   SER    20       5.540  63.681  21.495  1.00  0.00           N  
ATOM    160  CA  SER    20       5.904  65.065  21.193  1.00  0.00           C  
ATOM    161  C   SER    20       5.777  65.379  19.686  1.00  0.00           C  
ATOM    162  O   SER    20       6.736  65.223  18.929  1.00  0.00           O  
ATOM    163  CB  SER    20       7.335  65.388  21.667  1.00  0.00           C  
ATOM    164  OG  SER    20       7.421  65.262  23.079  1.00  0.00           O  
ATOM    165  N   TYR    21       4.574  65.802  19.234  1.00  0.00           N  
ATOM    166  CA  TYR    21       4.336  66.134  17.823  1.00  0.00           C  
ATOM    167  C   TYR    21       5.528  66.913  17.291  1.00  0.00           C  
ATOM    168  O   TYR    21       6.088  66.560  16.244  1.00  0.00           O  
ATOM    169  CB  TYR    21       3.066  66.965  17.878  1.00  0.00           C  
ATOM    170  CG  TYR    21       2.740  67.377  16.484  1.00  0.00           C  
ATOM    171  CD1 TYR    21       2.115  66.471  15.617  1.00  0.00           C  
ATOM    172  CD2 TYR    21       3.039  68.672  16.006  1.00  0.00           C  
ATOM    173  CE1 TYR    21       1.789  66.824  14.293  1.00  0.00           C  
ATOM    174  CE2 TYR    21       2.714  69.048  14.663  1.00  0.00           C  
ATOM    175  CZ  TYR    21       2.087  68.107  13.821  1.00  0.00           C  
ATOM    176  OH  TYR    21       1.759  68.422  12.520  1.00  0.00           O  
ATOM    177  N   GLY    22       5.906  67.975  18.003  1.00  0.00           N  
ATOM    178  CA  GLY    22       7.090  68.749  17.638  1.00  0.00           C  
ATOM    179  C   GLY    22       8.167  68.092  18.488  1.00  0.00           C  
ATOM    180  O   GLY    22       7.875  67.536  19.561  1.00  0.00           O  
ATOM    181  N   ASN    23       9.406  68.131  18.041  1.00  0.00           N  
ATOM    182  CA  ASN    23      10.476  67.477  18.797  1.00  0.00           C  
ATOM    183  C   ASN    23      10.776  68.134  20.158  1.00  0.00           C  
ATOM    184  O   ASN    23      11.800  67.849  20.766  1.00  0.00           O  
ATOM    185  CB  ASN    23      11.722  67.496  17.935  1.00  0.00           C  
ATOM    186  CG  ASN    23      11.497  66.552  16.762  1.00  0.00           C  
ATOM    187  OD1 ASN    23      10.661  65.653  16.825  1.00  0.00           O  
ATOM    188  ND2 ASN    23      12.232  66.706  15.629  1.00  0.00           N  
ATOM    189  N   ILE    24       9.882  69.000  20.628  1.00  0.00           N  
ATOM    190  CA  ILE    24      10.092  69.724  21.879  1.00  0.00           C  
ATOM    191  C   ILE    24       9.277  69.216  23.071  1.00  0.00           C  
ATOM    192  O   ILE    24       8.046  69.337  23.103  1.00  0.00           O  
ATOM    193  CB  ILE    24       9.787  71.226  21.702  1.00  0.00           C  
ATOM    194  CG1 ILE    24      10.670  71.911  20.645  1.00  0.00           C  
ATOM    195  CG2 ILE    24       9.987  72.048  22.987  1.00  0.00           C  
ATOM    196  CD1 ILE    24      10.228  73.335  20.312  1.00  0.00           C  
ATOM    197  N   PRO    25       9.960  68.645  24.081  1.00  0.00           N  
ATOM    198  CA  PRO    25       9.276  68.128  25.272  1.00  0.00           C  
ATOM    199  C   PRO    25       8.533  69.260  25.991  1.00  0.00           C  
ATOM    200  O   PRO    25       9.052  70.366  26.124  1.00  0.00           O  
ATOM    201  CB  PRO    25      10.430  67.563  26.119  1.00  0.00           C  
ATOM    202  CG  PRO    25      11.474  67.211  25.100  1.00  0.00           C  
ATOM    203  CD  PRO    25      11.406  68.371  24.138  1.00  0.00           C  
ATOM    204  N   GLN    26       7.333  68.974  26.476  1.00  0.00           N  
ATOM    205  CA  GLN    26       6.566  69.995  27.161  1.00  0.00           C  
ATOM    206  C   GLN    26       6.067  69.538  28.510  1.00  0.00           C  
ATOM    207  O   GLN    26       6.608  68.614  29.126  1.00  0.00           O  
ATOM    208  CB  GLN    26       5.379  70.429  26.295  1.00  0.00           C  
ATOM    209  CG  GLN    26       5.793  71.104  24.986  1.00  0.00           C  
ATOM    210  CD  GLN    26       4.553  71.241  24.114  1.00  0.00           C  
ATOM    211  OE1 GLN    26       3.475  70.766  24.467  1.00  0.00           O  
ATOM    212  NE2 GLN    26       4.638  71.899  22.927  1.00  0.00           N  
ATOM    213  N   PRO    27       5.023  70.185  28.976  1.00  0.00           N  
ATOM    214  CA  PRO    27       4.477  69.834  30.266  1.00  0.00           C  
ATOM    215  C   PRO    27       4.093  68.363  30.375  1.00  0.00           C  
ATOM    216  O   PRO    27       4.303  67.736  31.417  1.00  0.00           O  
ATOM    217  CB  PRO    27       3.271  70.719  30.592  1.00  0.00           C  
ATOM    218  CG  PRO    27       3.324  72.093  29.922  1.00  0.00           C  
ATOM    219  CD  PRO    27       3.897  72.061  28.503  1.00  0.00           C  
ATOM    220  N   HIS    28       3.529  67.806  29.316  1.00  0.00           N  
ATOM    221  CA  HIS    28       3.120  66.414  29.356  1.00  0.00           C  
ATOM    222  C   HIS    28       4.281  65.500  29.757  1.00  0.00           C  
ATOM    223  O   HIS    28       4.076  64.550  30.484  1.00  0.00           O  
ATOM    224  CB  HIS    28       2.551  65.984  28.002  1.00  0.00           C  
ATOM    225  CG  HIS    28       2.147  64.540  27.968  1.00  0.00           C  
ATOM    226  ND1 HIS    28       1.005  64.044  28.563  1.00  0.00           N  
ATOM    227  CD2 HIS    28       2.742  63.466  27.398  1.00  0.00           C  
ATOM    228  CE1 HIS    28       0.907  62.764  28.370  1.00  0.00           C  
ATOM    229  NE2 HIS    28       1.951  62.375  27.664  1.00  0.00           N  
ATOM    230  N   VAL    29       5.488  65.796  29.274  1.00  0.00           N  
ATOM    231  CA  VAL    29       6.667  65.003  29.609  1.00  0.00           C  
ATOM    232  C   VAL    29       7.078  65.281  31.062  1.00  0.00           C  
ATOM    233  O   VAL    29       7.586  64.394  31.773  1.00  0.00           O  
ATOM    234  CB  VAL    29       7.837  65.334  28.684  1.00  0.00           C  
ATOM    235  CG1 VAL    29       9.150  64.667  29.099  1.00  0.00           C  
ATOM    236  CG2 VAL    29       7.609  64.902  27.234  1.00  0.00           C  
ATOM    237  N   ALA    30       6.859  66.518  31.498  1.00  0.00           N  
ATOM    238  CA  ALA    30       7.168  66.906  32.867  1.00  0.00           C  
ATOM    239  C   ALA    30       6.330  66.057  33.798  1.00  0.00           C  
ATOM    240  O   ALA    30       6.782  65.666  34.880  1.00  0.00           O  
ATOM    241  CB  ALA    30       6.842  68.378  33.091  1.00  0.00           C  
ATOM    242  N   LEU    31       5.113  65.750  33.363  1.00  0.00           N  
ATOM    243  CA  LEU    31       4.202  64.952  34.166  1.00  0.00           C  
ATOM    244  C   LEU    31       4.558  63.484  34.067  1.00  0.00           C  
ATOM    245  O   LEU    31       4.617  62.782  35.066  1.00  0.00           O  
ATOM    246  CB  LEU    31       2.730  65.173  33.712  1.00  0.00           C  
ATOM    247  CG  LEU    31       2.218  66.592  33.970  1.00  0.00           C  
ATOM    248  CD1 LEU    31       0.831  66.891  33.405  1.00  0.00           C  
ATOM    249  CD2 LEU    31       2.091  66.974  35.444  1.00  0.00           C  
ATOM    250  N   TYR    32       4.801  63.024  32.849  1.00  0.00           N  
ATOM    251  CA  TYR    32       5.144  61.623  32.627  1.00  0.00           C  
ATOM    252  C   TYR    32       6.407  61.196  33.385  1.00  0.00           C  
ATOM    253  O   TYR    32       6.390  60.229  34.138  1.00  0.00           O  
ATOM    254  CB  TYR    32       5.346  61.386  31.133  1.00  0.00           C  
ATOM    255  CG  TYR    32       5.960  60.053  30.787  1.00  0.00           C  
ATOM    256  CD1 TYR    32       5.267  58.863  30.999  1.00  0.00           C  
ATOM    257  CD2 TYR    32       7.208  59.995  30.175  1.00  0.00           C  
ATOM    258  CE1 TYR    32       5.802  57.633  30.593  1.00  0.00           C  
ATOM    259  CE2 TYR    32       7.751  58.788  29.757  1.00  0.00           C  
ATOM    260  CZ  TYR    32       7.044  57.613  29.965  1.00  0.00           C  
ATOM    261  OH  TYR    32       7.572  56.437  29.509  1.00  0.00           O  
ATOM    262  N   TYR    33       7.494  61.922  33.171  1.00  0.00           N  
ATOM    263  CA  TYR    33       8.739  61.622  33.835  1.00  0.00           C  
ATOM    264  C   TYR    33       8.682  61.893  35.331  1.00  0.00           C  
ATOM    265  O   TYR    33       9.309  61.168  36.120  1.00  0.00           O  
ATOM    266  CB  TYR    33       9.885  62.424  33.202  1.00  0.00           C  
ATOM    267  CG  TYR    33      10.301  61.873  31.863  1.00  0.00           C  
ATOM    268  CD1 TYR    33      10.835  60.581  31.756  1.00  0.00           C  
ATOM    269  CD2 TYR    33      10.168  62.635  30.705  1.00  0.00           C  
ATOM    270  CE1 TYR    33      11.228  60.074  30.522  1.00  0.00           C  
ATOM    271  CE2 TYR    33      10.556  62.139  29.474  1.00  0.00           C  
ATOM    272  CZ  TYR    33      11.088  60.862  29.384  1.00  0.00           C  
ATOM    273  OH  TYR    33      11.487  60.391  28.167  1.00  0.00           O  
ATOM    274  N   CYS    34       7.929  62.918  35.721  1.00  0.00           N  
ATOM    275  CA  CYS    34       7.826  63.234  37.124  1.00  0.00           C  
ATOM    276  C   CYS    34       7.095  62.158  37.897  1.00  0.00           C  
ATOM    277  O   CYS    34       7.366  61.914  39.066  1.00  0.00           O  
ATOM    278  CB  CYS    34       7.109  64.574  37.310  1.00  0.00           C  
ATOM    279  SG  CYS    34       7.884  65.673  36.853  1.00  0.00           S  
ATOM    280  N   GLN    35       6.149  61.512  37.242  1.00  0.00           N  
ATOM    281  CA  GLN    35       5.376  60.472  37.901  1.00  0.00           C  
ATOM    282  C   GLN    35       6.264  59.298  38.258  1.00  0.00           C  
ATOM    283  O   GLN    35       5.978  58.557  39.184  1.00  0.00           O  
ATOM    284  CB  GLN    35       4.256  60.000  36.965  1.00  0.00           C  
ATOM    285  CG  GLN    35       3.073  60.938  36.892  1.00  0.00           C  
ATOM    286  CD  GLN    35       1.976  60.428  35.982  1.00  0.00           C  
ATOM    287  OE1 GLN    35       0.837  60.902  36.061  1.00  0.00           O  
ATOM    288  NE2 GLN    35       2.311  59.461  35.103  1.00  0.00           N  
ATOM    289  N   ARG    36       7.351  59.147  37.501  1.00  0.00           N  
ATOM    290  CA  ARG    36       8.295  58.048  37.675  1.00  0.00           C  
ATOM    291  C   ARG    36       9.638  58.496  38.237  1.00  0.00           C  
ATOM    292  O   ARG    36      10.656  57.829  38.012  1.00  0.00           O  
ATOM    293  CB  ARG    36       8.493  57.368  36.312  1.00  0.00           C  
ATOM    294  CG  ARG    36       7.204  56.819  35.754  1.00  0.00           C  
ATOM    295  CD  ARG    36       7.191  56.682  34.231  1.00  0.00           C  
ATOM    296  NE  ARG    36       5.928  56.074  33.819  1.00  0.00           N  
ATOM    297  CZ  ARG    36       4.747  56.693  33.855  1.00  0.00           C  
ATOM    298  NH1 ARG    36       4.651  57.957  34.259  1.00  0.00           N  
ATOM    299  NH2 ARG    36       3.643  56.025  33.544  1.00  0.00           N  
ATOM    300  N   THR    37       9.960  59.779  38.084  1.00  0.00           N  
ATOM    301  CA  THR    37      11.224  60.295  38.612  1.00  0.00           C  
ATOM    302  C   THR    37      11.414  59.924  40.090  1.00  0.00           C  
ATOM    303  O   THR    37      12.494  59.504  40.514  1.00  0.00           O  
ATOM    304  CB  THR    37      12.197  61.377  39.119  1.00  0.00           C  
ATOM    305  OG1 THR    37      12.444  62.330  38.095  1.00  0.00           O  
ATOM    306  CG2 THR    37      13.524  60.716  39.530  1.00  0.00           C  
ATOM    307  N   THR    38      10.366  60.076  40.893  1.00  0.00           N  
ATOM    308  CA  THR    38      10.446  59.754  42.310  1.00  0.00           C  
ATOM    309  C   THR    38      10.605  58.271  42.612  1.00  0.00           C  
ATOM    310  O   THR    38      11.342  57.865  43.514  1.00  0.00           O  
ATOM    311  CB  THR    38       9.900  59.596  43.743  1.00  0.00           C  
ATOM    312  OG1 THR    38       9.453  60.850  44.236  1.00  0.00           O  
ATOM    313  CG2 THR    38      11.015  59.058  44.656  1.00  0.00           C  
ATOM    314  N   PRO    39       9.906  57.440  41.848  1.00  0.00           N  
ATOM    315  CA  PRO    39       9.922  55.997  42.055  1.00  0.00           C  
ATOM    316  C   PRO    39      11.030  55.213  41.343  1.00  0.00           C  
ATOM    317  O   PRO    39      11.046  53.979  41.340  1.00  0.00           O  
ATOM    318  CB  PRO    39       9.333  54.626  41.710  1.00  0.00           C  
ATOM    319  CG  PRO    39       8.910  54.495  40.246  1.00  0.00           C  
ATOM    320  CD  PRO    39       8.300  55.773  39.667  1.00  0.00           C  
ATOM    321  N   GLY    40      11.970  55.918  40.731  1.00  0.00           N  
ATOM    322  CA  GLY    40      13.038  55.251  40.005  1.00  0.00           C  
ATOM    323  C   GLY    40      14.435  55.595  40.535  1.00  0.00           C  
ATOM    324  O   GLY    40      14.698  56.704  41.006  1.00  0.00           O  
ATOM    325  N   GLY    41      15.411  54.594  40.503  1.00  0.00           N  
ATOM    326  CA  GLY    41      16.777  54.788  40.941  1.00  0.00           C  
ATOM    327  C   GLY    41      17.485  55.655  39.926  1.00  0.00           C  
ATOM    328  O   GLY    41      18.462  56.370  40.222  1.00  0.00           O  
ATOM    329  N   LEU    42      16.974  55.594  38.704  1.00  0.00           N  
ATOM    330  CA  LEU    42      17.522  56.371  37.630  1.00  0.00           C  
ATOM    331  C   LEU    42      16.601  56.222  36.439  1.00  0.00           C  
ATOM    332  O   LEU    42      16.182  55.112  36.092  1.00  0.00           O  
ATOM    333  CB  LEU    42      18.946  55.887  37.323  1.00  0.00           C  
ATOM    334  CG  LEU    42      19.837  56.533  36.243  1.00  0.00           C  
ATOM    335  CD1 LEU    42      19.613  55.867  34.947  1.00  0.00           C  
ATOM    336  CD2 LEU    42      19.612  58.044  36.130  1.00  0.00           C  
ATOM    337  N   LEU    43      16.253  57.347  35.838  1.00  0.00           N  
ATOM    338  CA  LEU    43      15.395  57.348  34.660  1.00  0.00           C  
ATOM    339  C   LEU    43      16.255  57.528  33.409  1.00  0.00           C  
ATOM    340  O   LEU    43      16.988  58.515  33.297  1.00  0.00           O  
ATOM    341  CB  LEU    43      14.372  58.519  34.714  1.00  0.00           C  
ATOM    342  CG  LEU    43      13.436  58.456  35.922  1.00  0.00           C  
ATOM    343  CD1 LEU    43      12.457  59.623  36.043  1.00  0.00           C  
ATOM    344  CD2 LEU    43      12.529  57.227  35.973  1.00  0.00           C  
ATOM    345  N   ILE    44      16.196  56.564  32.490  1.00  0.00           N  
ATOM    346  CA  ILE    44      16.929  56.684  31.231  1.00  0.00           C  
ATOM    347  C   ILE    44      15.837  57.168  30.280  1.00  0.00           C  
ATOM    348  O   ILE    44      14.861  56.468  30.034  1.00  0.00           O  
ATOM    349  CB  ILE    44      17.493  55.324  30.719  1.00  0.00           C  
ATOM    350  CG1 ILE    44      18.462  54.692  31.759  1.00  0.00           C  
ATOM    351  CG2 ILE    44      18.264  55.551  29.411  1.00  0.00           C  
ATOM    352  CD1 ILE    44      18.787  53.219  31.522  1.00  0.00           C  
ATOM    353  N   SER    45      15.985  58.377  29.766  1.00  0.00           N  
ATOM    354  CA  SER    45      14.987  58.971  28.871  1.00  0.00           C  
ATOM    355  C   SER    45      14.677  58.169  27.618  1.00  0.00           C  
ATOM    356  O   SER    45      15.319  57.164  27.307  1.00  0.00           O  
ATOM    357  CB  SER    45      15.439  60.353  28.409  1.00  0.00           C  
ATOM    358  OG  SER    45      16.192  60.244  27.203  1.00  0.00           O  
ATOM    359  N   GLU    46      13.666  58.633  26.908  1.00  0.00           N  
ATOM    360  CA  GLU    46      13.271  58.027  25.637  1.00  0.00           C  
ATOM    361  C   GLU    46      14.419  58.365  24.684  1.00  0.00           C  
ATOM    362  O   GLU    46      15.103  59.374  24.871  1.00  0.00           O  
ATOM    363  CB  GLU    46      11.974  58.668  25.133  1.00  0.00           C  
ATOM    364  CG  GLU    46      12.084  60.166  24.873  1.00  0.00           C  
ATOM    365  CD  GLU    46      10.724  60.871  24.951  1.00  0.00           C  
ATOM    366  OE1 GLU    46      10.023  60.966  23.914  1.00  0.00           O  
ATOM    367  OE2 GLU    46      10.365  61.325  26.069  1.00  0.00           O  
ATOM    368  N   ALA    47      14.656  57.524  23.687  1.00  0.00           N  
ATOM    369  CA  ALA    47      15.735  57.798  22.737  1.00  0.00           C  
ATOM    370  C   ALA    47      15.433  59.176  22.154  1.00  0.00           C  
ATOM    371  O   ALA    47      14.284  59.468  21.803  1.00  0.00           O  
ATOM    372  CB  ALA    47      15.754  56.726  21.620  1.00  0.00           C  
ATOM    373  N   THR    48      16.461  60.013  22.076  1.00  0.00           N  
ATOM    374  CA  THR    48      16.319  61.365  21.574  1.00  0.00           C  
ATOM    375  C   THR    48      17.289  61.624  20.420  1.00  0.00           C  
ATOM    376  O   THR    48      18.503  61.384  20.536  1.00  0.00           O  
ATOM    377  CB  THR    48      16.590  62.380  22.698  1.00  0.00           C  
ATOM    378  OG1 THR    48      15.762  62.057  23.820  1.00  0.00           O  
ATOM    379  CG2 THR    48      16.302  63.809  22.221  1.00  0.00           C  
ATOM    380  N   GLY    49      16.730  62.149  19.324  1.00  0.00           N  
ATOM    381  CA  GLY    49      17.456  62.447  18.098  1.00  0.00           C  
ATOM    382  C   GLY    49      18.503  63.537  18.281  1.00  0.00           C  
ATOM    383  O   GLY    49      18.190  64.650  18.691  1.00  0.00           O  
ATOM    384  N   VAL    50      19.745  63.208  17.949  1.00  0.00           N  
ATOM    385  CA  VAL    50      20.851  64.146  18.087  1.00  0.00           C  
ATOM    386  C   VAL    50      20.896  65.125  16.914  1.00  0.00           C  
ATOM    387  O   VAL    50      21.644  66.107  16.961  1.00  0.00           O  
ATOM    388  CB  VAL    50      22.198  63.415  18.172  1.00  0.00           C  
ATOM    389  CG1 VAL    50      22.292  62.444  19.351  1.00  0.00           C  
ATOM    390  CG2 VAL    50      22.515  62.573  16.934  1.00  0.00           C  
ATOM    391  N   SER    51      20.089  64.852  15.885  1.00  0.00           N  
ATOM    392  CA  SER    51      20.008  65.691  14.697  1.00  0.00           C  
ATOM    393  C   SER    51      18.834  65.274  13.798  1.00  0.00           C  
ATOM    394  O   SER    51      18.239  64.212  13.973  1.00  0.00           O  
ATOM    395  CB  SER    51      21.303  65.592  13.893  1.00  0.00           C  
ATOM    396  OG  SER    51      21.390  64.351  13.196  1.00  0.00           O  
ATOM    397  N   GLU    52      18.482  66.110  12.820  1.00  0.00           N  
ATOM    398  CA  GLU    52      17.373  65.781  11.911  1.00  0.00           C  
ATOM    399  C   GLU    52      17.643  64.489  11.130  1.00  0.00           C  
ATOM    400  O   GLU    52      16.750  63.692  10.867  1.00  0.00           O  
ATOM    401  CB  GLU    52      17.314  66.995  10.987  1.00  0.00           C  
ATOM    402  CG  GLU    52      16.796  68.260  11.674  1.00  0.00           C  
ATOM    403  CD  GLU    52      16.908  69.412  10.686  1.00  0.00           C  
ATOM    404  OE1 GLU    52      17.444  69.182   9.568  1.00  0.00           O  
ATOM    405  OE2 GLU    52      16.460  70.537  11.034  1.00  0.00           O  
ATOM    406  N   THR    53      18.901  64.300  10.771  1.00  0.00           N  
ATOM    407  CA  THR    53      19.346  63.138  10.004  1.00  0.00           C  
ATOM    408  C   THR    53      19.288  61.841  10.804  1.00  0.00           C  
ATOM    409  O   THR    53      19.184  60.749  10.243  1.00  0.00           O  
ATOM    410  CB  THR    53      20.787  63.381   9.509  1.00  0.00           C  
ATOM    411  OG1 THR    53      20.725  64.183   8.325  1.00  0.00           O  
ATOM    412  CG2 THR    53      21.508  62.073   9.227  1.00  0.00           C  
ATOM    413  N   ALA    54      19.348  61.975  12.122  1.00  0.00           N  
ATOM    414  CA  ALA    54      19.318  60.812  13.001  1.00  0.00           C  
ATOM    415  C   ALA    54      17.908  60.284  13.246  1.00  0.00           C  
ATOM    416  O   ALA    54      17.759  59.216  13.835  1.00  0.00           O  
ATOM    417  CB  ALA    54      19.975  61.168  14.329  1.00  0.00           C  
ATOM    418  N   MET    55      16.883  61.004  12.778  1.00  0.00           N  
ATOM    419  CA  MET    55      15.502  60.586  13.021  1.00  0.00           C  
ATOM    420  C   MET    55      14.970  59.432  12.175  1.00  0.00           C  
ATOM    421  O   MET    55      15.202  59.353  10.968  1.00  0.00           O  
ATOM    422  CB  MET    55      14.559  61.789  12.904  1.00  0.00           C  
ATOM    423  CG  MET    55      14.827  62.877  13.945  1.00  0.00           C  
ATOM    424  SD  MET    55      14.676  62.324  15.670  1.00  0.00           S  
ATOM    425  CE  MET    55      12.882  62.058  15.596  1.00  0.00           C  
ATOM    426  N   ALA    56      14.251  58.526  12.833  1.00  0.00           N  
ATOM    427  CA  ALA    56      13.666  57.388  12.149  1.00  0.00           C  
ATOM    428  C   ALA    56      12.207  57.191  12.554  1.00  0.00           C  
ATOM    429  O   ALA    56      11.479  56.401  11.941  1.00  0.00           O  
ATOM    430  CB  ALA    56      14.468  56.126  12.447  1.00  0.00           C  
ATOM    431  N   TYR    57      11.784  57.918  13.590  1.00  0.00           N  
ATOM    432  CA  TYR    57      10.420  57.828  14.123  1.00  0.00           C  
ATOM    433  C   TYR    57       9.846  59.219  14.398  1.00  0.00           C  
ATOM    434  O   TYR    57      10.435  60.008  15.113  1.00  0.00           O  
ATOM    435  CB  TYR    57      10.415  57.019  15.420  1.00  0.00           C  
ATOM    436  CG  TYR    57      10.884  55.598  15.269  1.00  0.00           C  
ATOM    437  CD1 TYR    57       9.984  54.542  15.317  1.00  0.00           C  
ATOM    438  CD2 TYR    57      12.230  55.309  15.079  1.00  0.00           C  
ATOM    439  CE1 TYR    57      10.400  53.235  15.183  1.00  0.00           C  
ATOM    440  CE2 TYR    57      12.673  54.000  14.945  1.00  0.00           C  
ATOM    441  CZ  TYR    57      11.750  52.961  14.998  1.00  0.00           C  
ATOM    442  OH  TYR    57      12.189  51.650  14.894  1.00  0.00           O  
ATOM    443  N   GLN    58       8.684  59.502  13.831  1.00  0.00           N  
ATOM    444  CA  GLN    58       8.044  60.788  13.989  1.00  0.00           C  
ATOM    445  C   GLN    58       7.538  61.018  15.415  1.00  0.00           C  
ATOM    446  O   GLN    58       7.348  60.070  16.172  1.00  0.00           O  
ATOM    447  CB  GLN    58       6.867  60.970  12.947  1.00  0.00           C  
ATOM    448  CG  GLN    58       7.344  61.046  11.495  1.00  0.00           C  
ATOM    449  CD  GLN    58       6.123  61.244  10.609  1.00  0.00           C  
ATOM    450  OE1 GLN    58       4.991  61.288  11.090  1.00  0.00           O  
ATOM    451  NE2 GLN    58       6.285  61.376   9.265  1.00  0.00           N  
ATOM    452  N   ASN    59       7.339  62.290  15.764  1.00  0.00           N  
ATOM    453  CA  ASN    59       6.861  62.707  17.084  1.00  0.00           C  
ATOM    454  C   ASN    59       7.851  62.354  18.186  1.00  0.00           C  
ATOM    455  O   ASN    59       7.475  62.191  19.349  1.00  0.00           O  
ATOM    456  CB  ASN    59       5.494  62.076  17.392  1.00  0.00           C  
ATOM    457  CG  ASN    59       4.467  62.701  16.459  1.00  0.00           C  
ATOM    458  OD1 ASN    59       4.632  63.830  16.001  1.00  0.00           O  
ATOM    459  ND2 ASN    59       3.349  62.000  16.128  1.00  0.00           N  
ATOM    460  N   MET    60       9.114  62.242  17.808  1.00  0.00           N  
ATOM    461  CA  MET    60      10.187  61.900  18.737  1.00  0.00           C  
ATOM    462  C   MET    60      10.956  63.160  19.135  1.00  0.00           C  
ATOM    463  O   MET    60      11.130  64.063  18.335  1.00  0.00           O  
ATOM    464  CB  MET    60      11.132  60.858  18.076  1.00  0.00           C  
ATOM    465  CG  MET    60      10.436  59.543  17.720  1.00  0.00           C  
ATOM    466  SD  MET    60       9.821  58.604  19.150  1.00  0.00           S  
ATOM    467  CE  MET    60      11.470  58.206  19.799  1.00  0.00           C  
ATOM    468  N   PRO    61      11.424  63.229  20.385  1.00  0.00           N  
ATOM    469  CA  PRO    61      12.160  64.414  20.826  1.00  0.00           C  
ATOM    470  C   PRO    61      13.538  64.578  20.210  1.00  0.00           C  
ATOM    471  O   PRO    61      14.207  63.601  19.840  1.00  0.00           O  
ATOM    472  CB  PRO    61      12.212  64.243  22.341  1.00  0.00           C  
ATOM    473  CG  PRO    61      12.243  62.749  22.499  1.00  0.00           C  
ATOM    474  CD  PRO    61      11.208  62.296  21.509  1.00  0.00           C  
ATOM    475  N   GLY    62      13.946  65.836  20.090  1.00  0.00           N  
ATOM    476  CA  GLY    62      15.243  66.148  19.532  1.00  0.00           C  
ATOM    477  C   GLY    62      16.110  66.837  20.579  1.00  0.00           C  
ATOM    478  O   GLY    62      15.666  67.134  21.674  1.00  0.00           O  
ATOM    479  N   ILE    63      17.361  67.095  20.232  1.00  0.00           N  
ATOM    480  CA  ILE    63      18.256  67.759  21.139  1.00  0.00           C  
ATOM    481  C   ILE    63      19.399  68.431  20.336  1.00  0.00           C  
ATOM    482  O   ILE    63      20.590  68.279  20.627  1.00  0.00           O  
ATOM    483  CB  ILE    63      18.741  66.737  22.228  1.00  0.00           C  
ATOM    484  CG1 ILE    63      19.278  67.492  23.453  1.00  0.00           C  
ATOM    485  CG2 ILE    63      19.759  65.765  21.661  1.00  0.00           C  
ATOM    486  CD1 ILE    63      18.326  68.451  24.149  1.00  0.00           C  
ATOM    487  N   TRP    64      18.999  69.189  19.317  1.00  0.00           N  
ATOM    488  CA  TRP    64      19.936  69.930  18.484  1.00  0.00           C  
ATOM    489  C   TRP    64      19.422  71.356  18.262  1.00  0.00           C  
ATOM    490  O   TRP    64      19.981  72.131  17.491  1.00  0.00           O  
ATOM    491  CB  TRP    64      20.129  69.214  17.141  1.00  0.00           C  
ATOM    492  CG  TRP    64      18.956  69.316  16.217  1.00  0.00           C  
ATOM    493  CD1 TRP    64      18.692  70.327  15.344  1.00  0.00           C  
ATOM    494  CD2 TRP    64      17.895  68.364  16.066  1.00  0.00           C  
ATOM    495  NE1 TRP    64      17.533  70.068  14.662  1.00  0.00           N  
ATOM    496  CE2 TRP    64      17.015  68.876  15.095  1.00  0.00           C  
ATOM    497  CE3 TRP    64      17.591  67.144  16.676  1.00  0.00           C  
ATOM    498  CZ2 TRP    64      15.864  68.193  14.695  1.00  0.00           C  
ATOM    499  CZ3 TRP    64      16.446  66.463  16.281  1.00  0.00           C  
ATOM    500  CH2 TRP    64      15.589  66.996  15.309  1.00  0.00           C  
ATOM    501  N   ARG    65      18.358  71.698  18.969  1.00  0.00           N  
ATOM    502  CA  ARG    65      17.742  73.012  18.863  1.00  0.00           C  
ATOM    503  C   ARG    65      17.562  73.652  20.231  1.00  0.00           C  
ATOM    504  O   ARG    65      17.359  72.951  21.219  1.00  0.00           O  
ATOM    505  CB  ARG    65      16.370  72.891  18.223  1.00  0.00           C  
ATOM    506  CG  ARG    65      16.411  72.366  16.786  1.00  0.00           C  
ATOM    507  CD  ARG    65      15.028  72.067  16.204  1.00  0.00           C  
ATOM    508  NE  ARG    65      14.291  73.358  16.113  1.00  0.00           N  
ATOM    509  CZ  ARG    65      13.001  73.378  15.666  1.00  0.00           C  
ATOM    510  NH1 ARG    65      12.642  72.093  15.376  1.00  0.00           N  
ATOM    511  NH2 ARG    65      12.575  74.674  15.684  1.00  0.00           N  
ATOM    512  N   LYS    66      17.629  74.979  20.299  1.00  0.00           N  
ATOM    513  CA  LYS    66      17.439  75.653  21.577  1.00  0.00           C  
ATOM    514  C   LYS    66      16.041  75.377  22.128  1.00  0.00           C  
ATOM    515  O   LYS    66      15.870  75.149  23.326  1.00  0.00           O  
ATOM    516  CB  LYS    66      17.623  77.171  21.436  1.00  0.00           C  
ATOM    517  CG  LYS    66      19.072  77.589  21.179  1.00  0.00           C  
ATOM    518  CD  LYS    66      19.259  79.101  21.041  1.00  0.00           C  
ATOM    519  CE  LYS    66      20.704  79.517  20.760  1.00  0.00           C  
ATOM    520  NZ  LYS    66      20.787  80.987  20.608  1.00  0.00           N  
ATOM    521  N   GLU    67      15.034  75.413  21.268  1.00  0.00           N  
ATOM    522  CA  GLU    67      13.662  75.173  21.711  1.00  0.00           C  
ATOM    523  C   GLU    67      13.554  73.800  22.385  1.00  0.00           C  
ATOM    524  O   GLU    67      12.898  73.663  23.412  1.00  0.00           O  
ATOM    525  CB  GLU    67      12.701  75.268  20.524  1.00  0.00           C  
ATOM    526  CG  GLU    67      12.523  76.693  19.995  1.00  0.00           C  
ATOM    527  CD  GLU    67      11.653  76.627  18.749  1.00  0.00           C  
ATOM    528  OE1 GLU    67      11.305  75.490  18.329  1.00  0.00           O  
ATOM    529  OE2 GLU    67      11.323  77.712  18.199  1.00  0.00           O  
ATOM    530  N   GLN    68      14.199  72.797  21.791  1.00  0.00           N  
ATOM    531  CA  GLN    68      14.199  71.445  22.340  1.00  0.00           C  
ATOM    532  C   GLN    68      14.934  71.449  23.678  1.00  0.00           C  
ATOM    533  O   GLN    68      14.410  70.962  24.683  1.00  0.00           O  
ATOM    534  CB  GLN    68      14.893  70.470  21.371  1.00  0.00           C  
ATOM    535  CG  GLN    68      14.242  70.363  20.001  1.00  0.00           C  
ATOM    536  CD  GLN    68      15.111  69.624  18.987  1.00  0.00           C  
ATOM    537  OE1 GLN    68      16.357  69.627  19.081  1.00  0.00           O  
ATOM    538  NE2 GLN    68      14.460  69.009  17.981  1.00  0.00           N  
ATOM    539  N   ILE    69      16.144  72.009  23.694  1.00  0.00           N  
ATOM    540  CA  ILE    69      16.935  72.095  24.922  1.00  0.00           C  
ATOM    541  C   ILE    69      16.160  72.776  26.050  1.00  0.00           C  
ATOM    542  O   ILE    69      16.239  72.360  27.203  1.00  0.00           O  
ATOM    543  CB  ILE    69      18.234  72.842  24.668  1.00  0.00           C  
ATOM    544  CG1 ILE    69      19.183  72.111  23.704  1.00  0.00           C  
ATOM    545  CG2 ILE    69      19.062  73.083  25.942  1.00  0.00           C  
ATOM    546  CD1 ILE    69      19.690  70.774  24.244  1.00  0.00           C  
ATOM    547  N   GLU    70      15.405  73.814  25.722  1.00  0.00           N  
ATOM    548  CA  GLU    70      14.620  74.513  26.731  1.00  0.00           C  
ATOM    549  C   GLU    70      13.472  73.599  27.170  1.00  0.00           C  
ATOM    550  O   GLU    70      13.092  73.581  28.351  1.00  0.00           O  
ATOM    551  CB  GLU    70      14.058  75.840  26.156  1.00  0.00           C  
ATOM    552  CG  GLU    70      15.132  76.902  25.911  1.00  0.00           C  
ATOM    553  CD  GLU    70      14.469  78.093  25.234  1.00  0.00           C  
ATOM    554  OE1 GLU    70      13.250  77.999  24.931  1.00  0.00           O  
ATOM    555  OE2 GLU    70      15.174  79.113  25.010  1.00  0.00           O  
ATOM    556  N   ALA    71      12.924  72.846  26.220  1.00  0.00           N  
ATOM    557  CA  ALA    71      11.845  71.932  26.545  1.00  0.00           C  
ATOM    558  C   ALA    71      12.342  70.875  27.518  1.00  0.00           C  
ATOM    559  O   ALA    71      11.673  70.556  28.498  1.00  0.00           O  
ATOM    560  CB  ALA    71      11.297  71.279  25.281  1.00  0.00           C  
ATOM    561  N   TRP    72      13.528  70.338  27.249  1.00  0.00           N  
ATOM    562  CA  TRP    72      14.125  69.330  28.119  1.00  0.00           C  
ATOM    563  C   TRP    72      14.438  69.883  29.505  1.00  0.00           C  
ATOM    564  O   TRP    72      14.223  69.208  30.517  1.00  0.00           O  
ATOM    565  CB  TRP    72      15.408  68.766  27.491  1.00  0.00           C  
ATOM    566  CG  TRP    72      15.159  67.680  26.470  1.00  0.00           C  
ATOM    567  CD1 TRP    72      15.412  67.739  25.135  1.00  0.00           C  
ATOM    568  CD2 TRP    72      14.604  66.386  26.719  1.00  0.00           C  
ATOM    569  NE1 TRP    72      15.057  66.550  24.522  1.00  0.00           N  
ATOM    570  CE2 TRP    72      14.568  65.698  25.477  1.00  0.00           C  
ATOM    571  CE3 TRP    72      14.155  65.724  27.879  1.00  0.00           C  
ATOM    572  CZ2 TRP    72      14.076  64.389  25.354  1.00  0.00           C  
ATOM    573  CZ3 TRP    72      13.668  64.421  27.757  1.00  0.00           C  
ATOM    574  CH2 TRP    72      13.646  63.765  26.500  1.00  0.00           C  
ATOM    575  N   LYS    73      14.942  71.109  29.557  1.00  0.00           N  
ATOM    576  CA  LYS    73      15.288  71.718  30.833  1.00  0.00           C  
ATOM    577  C   LYS    73      14.068  71.728  31.776  1.00  0.00           C  
ATOM    578  O   LYS    73      14.190  71.465  32.973  1.00  0.00           O  
ATOM    579  CB  LYS    73      15.820  73.138  30.604  1.00  0.00           C  
ATOM    580  CG  LYS    73      16.547  73.730  31.802  1.00  0.00           C  
ATOM    581  CD  LYS    73      17.071  75.116  31.505  1.00  0.00           C  
ATOM    582  CE  LYS    73      17.761  75.701  32.747  1.00  0.00           C  
ATOM    583  NZ  LYS    73      18.367  77.051  32.505  1.00  0.00           N  
ATOM    584  N   PRO    74      12.893  72.007  31.223  1.00  0.00           N  
ATOM    585  CA  PRO    74      11.689  71.995  32.030  1.00  0.00           C  
ATOM    586  C   PRO    74      11.390  70.578  32.507  1.00  0.00           C  
ATOM    587  O   PRO    74      10.872  70.386  33.621  1.00  0.00           O  
ATOM    588  CB  PRO    74      10.603  72.521  31.088  1.00  0.00           C  
ATOM    589  CG  PRO    74      11.153  73.349  29.925  1.00  0.00           C  
ATOM    590  CD  PRO    74      12.525  72.882  29.436  1.00  0.00           C  
ATOM    591  N   ILE    75      11.704  69.582  31.675  1.00  0.00           N  
ATOM    592  CA  ILE    75      11.493  68.185  32.054  1.00  0.00           C  
ATOM    593  C   ILE    75      12.516  67.776  33.135  1.00  0.00           C  
ATOM    594  O   ILE    75      12.146  67.211  34.169  1.00  0.00           O  
ATOM    595  CB  ILE    75      11.636  67.221  30.839  1.00  0.00           C  
ATOM    596  CG1 ILE    75      10.529  67.394  29.785  1.00  0.00           C  
ATOM    597  CG2 ILE    75      11.593  65.734  31.228  1.00  0.00           C  
ATOM    598  CD1 ILE    75      10.809  66.651  28.480  1.00  0.00           C  
ATOM    599  N   VAL    76      13.787  68.080  32.894  1.00  0.00           N  
ATOM    600  CA  VAL    76      14.865  67.750  33.835  1.00  0.00           C  
ATOM    601  C   VAL    76      14.602  68.397  35.195  1.00  0.00           C  
ATOM    602  O   VAL    76      14.846  67.810  36.255  1.00  0.00           O  
ATOM    603  CB  VAL    76      16.231  68.242  33.288  1.00  0.00           C  
ATOM    604  CG1 VAL    76      17.288  68.244  34.371  1.00  0.00           C  
ATOM    605  CG2 VAL    76      16.652  67.366  32.111  1.00  0.00           C  
ATOM    606  N   ASP    77      14.086  69.613  35.151  1.00  0.00           N  
ATOM    607  CA  ASP    77      13.775  70.350  36.357  1.00  0.00           C  
ATOM    608  C   ASP    77      12.603  69.688  37.080  1.00  0.00           C  
ATOM    609  O   ASP    77      12.585  69.598  38.301  1.00  0.00           O  
ATOM    610  CB  ASP    77      13.425  71.782  35.986  1.00  0.00           C  
ATOM    611  CG  ASP    77      14.710  72.491  35.583  1.00  0.00           C  
ATOM    612  OD1 ASP    77      15.805  71.927  35.848  1.00  0.00           O  
ATOM    613  OD2 ASP    77      14.614  73.606  35.003  1.00  0.00           O  
ATOM    614  N   ALA    78      11.634  69.211  36.312  1.00  0.00           N  
ATOM    615  CA  ALA    78      10.472  68.568  36.891  1.00  0.00           C  
ATOM    616  C   ALA    78      10.885  67.280  37.604  1.00  0.00           C  
ATOM    617  O   ALA    78      10.407  66.992  38.696  1.00  0.00           O  
ATOM    618  CB  ALA    78       9.433  68.271  35.803  1.00  0.00           C  
ATOM    619  N   VAL    79      11.759  66.503  36.970  1.00  0.00           N  
ATOM    620  CA  VAL    79      12.228  65.251  37.558  1.00  0.00           C  
ATOM    621  C   VAL    79      12.952  65.553  38.867  1.00  0.00           C  
ATOM    622  O   VAL    79      12.667  64.935  39.894  1.00  0.00           O  
ATOM    623  CB  VAL    79      13.185  64.496  36.590  1.00  0.00           C  
ATOM    624  CG1 VAL    79      13.793  63.289  37.284  1.00  0.00           C  
ATOM    625  CG2 VAL    79      12.411  64.040  35.343  1.00  0.00           C  
ATOM    626  N   HIS    80      13.871  66.515  38.831  1.00  0.00           N  
ATOM    627  CA  HIS    80      14.623  66.902  40.035  1.00  0.00           C  
ATOM    628  C   HIS    80      13.711  67.367  41.177  1.00  0.00           C  
ATOM    629  O   HIS    80      13.931  67.016  42.346  1.00  0.00           O  
ATOM    630  CB  HIS    80      15.644  67.989  39.683  1.00  0.00           C  
ATOM    631  CG  HIS    80      16.749  67.509  38.797  1.00  0.00           C  
ATOM    632  ND1 HIS    80      17.634  68.362  38.172  1.00  0.00           N  
ATOM    633  CD2 HIS    80      17.108  66.260  38.413  1.00  0.00           C  
ATOM    634  CE1 HIS    80      18.476  67.663  37.437  1.00  0.00           C  
ATOM    635  NE2 HIS    80      18.179  66.381  37.565  1.00  0.00           N  
ATOM    636  N   SER    81      12.677  68.134  40.848  1.00  0.00           N  
ATOM    637  CA  SER    81      11.745  68.632  41.858  1.00  0.00           C  
ATOM    638  C   SER    81      11.038  67.481  42.569  1.00  0.00           C  
ATOM    639  O   SER    81      10.430  67.664  43.640  1.00  0.00           O  
ATOM    640  CB  SER    81      10.723  69.544  41.216  1.00  0.00           C  
ATOM    641  OG  SER    81      11.361  70.698  40.689  1.00  0.00           O  
ATOM    642  N   HIS    82      11.098  66.295  41.973  1.00  0.00           N  
ATOM    643  CA  HIS    82      10.490  65.122  42.591  1.00  0.00           C  
ATOM    644  C   HIS    82      11.509  64.102  43.086  1.00  0.00           C  
ATOM    645  O   HIS    82      11.161  62.978  43.383  1.00  0.00           O  
ATOM    646  CB  HIS    82       9.487  64.468  41.638  1.00  0.00           C  
ATOM    647  CG  HIS    82       8.238  65.279  41.454  1.00  0.00           C  
ATOM    648  ND1 HIS    82       7.303  65.043  40.468  1.00  0.00           N  
ATOM    649  CD2 HIS    82       7.761  66.341  42.145  1.00  0.00           C  
ATOM    650  CE1 HIS    82       6.326  65.894  40.549  1.00  0.00           C  
ATOM    651  NE2 HIS    82       6.572  66.704  41.562  1.00  0.00           N  
ATOM    652  N   GLY    83      12.768  64.512  43.177  1.00  0.00           N  
ATOM    653  CA  GLY    83      13.799  63.643  43.705  1.00  0.00           C  
ATOM    654  C   GLY    83      14.485  62.652  42.792  1.00  0.00           C  
ATOM    655  O   GLY    83      15.285  61.828  43.273  1.00  0.00           O  
ATOM    656  N   GLY    84      14.210  62.738  41.488  1.00  0.00           N  
ATOM    657  CA  GLY    84      14.807  61.808  40.558  1.00  0.00           C  
ATOM    658  C   GLY    84      16.113  62.203  39.916  1.00  0.00           C  
ATOM    659  O   GLY    84      16.640  63.298  40.136  1.00  0.00           O  
ATOM    660  N   ILE    85      16.638  61.287  39.109  1.00  0.00           N  
ATOM    661  CA  ILE    85      17.880  61.489  38.343  1.00  0.00           C  
ATOM    662  C   ILE    85      17.536  61.030  36.916  1.00  0.00           C  
ATOM    663  O   ILE    85      16.902  59.990  36.727  1.00  0.00           O  
ATOM    664  CB  ILE    85      19.021  60.632  38.903  1.00  0.00           C  
ATOM    665  CG1 ILE    85      19.345  60.930  40.377  1.00  0.00           C  
ATOM    666  CG2 ILE    85      20.351  60.816  38.153  1.00  0.00           C  
ATOM    667  CD1 ILE    85      19.912  62.330  40.605  1.00  0.00           C  
ATOM    668  N   PHE    86      17.938  61.792  35.914  1.00  0.00           N  
ATOM    669  CA  PHE    86      17.619  61.405  34.556  1.00  0.00           C  
ATOM    670  C   PHE    86      18.802  61.472  33.597  1.00  0.00           C  
ATOM    671  O   PHE    86      19.626  62.386  33.651  1.00  0.00           O  
ATOM    672  CB  PHE    86      16.443  62.260  34.009  1.00  0.00           C  
ATOM    673  CG  PHE    86      15.254  61.985  34.864  1.00  0.00           C  
ATOM    674  CD1 PHE    86      14.940  62.780  35.989  1.00  0.00           C  
ATOM    675  CD2 PHE    86      14.405  60.906  34.557  1.00  0.00           C  
ATOM    676  CE1 PHE    86      13.798  62.512  36.798  1.00  0.00           C  
ATOM    677  CE2 PHE    86      13.254  60.615  35.351  1.00  0.00           C  
ATOM    678  CZ  PHE    86      12.952  61.422  36.478  1.00  0.00           C  
ATOM    679  N   PHE    87      18.886  60.470  32.728  1.00  0.00           N  
ATOM    680  CA  PHE    87      19.942  60.399  31.730  1.00  0.00           C  
ATOM    681  C   PHE    87      19.305  60.545  30.347  1.00  0.00           C  
ATOM    682  O   PHE    87      18.274  59.941  30.060  1.00  0.00           O  
ATOM    683  CB  PHE    87      20.662  59.061  31.819  1.00  0.00           C  
ATOM    684  CG  PHE    87      21.390  59.030  33.119  1.00  0.00           C  
ATOM    685  CD1 PHE    87      20.801  58.514  34.295  1.00  0.00           C  
ATOM    686  CD2 PHE    87      22.705  59.523  33.197  1.00  0.00           C  
ATOM    687  CE1 PHE    87      21.507  58.485  35.532  1.00  0.00           C  
ATOM    688  CE2 PHE    87      23.435  59.505  34.425  1.00  0.00           C  
ATOM    689  CZ  PHE    87      22.830  58.984  35.598  1.00  0.00           C  
ATOM    690  N   CYS    88      19.899  61.369  29.494  1.00  0.00           N  
ATOM    691  CA  CYS    88      19.364  61.540  28.146  1.00  0.00           C  
ATOM    692  C   CYS    88      20.050  60.499  27.258  1.00  0.00           C  
ATOM    693  O   CYS    88      21.281  60.401  27.269  1.00  0.00           O  
ATOM    694  CB  CYS    88      19.641  62.956  27.597  1.00  0.00           C  
ATOM    695  SG  CYS    88      19.122  63.143  26.289  1.00  0.00           S  
ATOM    696  N   GLN    89      19.263  59.705  26.529  1.00  0.00           N  
ATOM    697  CA  GLN    89      19.838  58.685  25.636  1.00  0.00           C  
ATOM    698  C   GLN    89      20.010  59.297  24.247  1.00  0.00           C  
ATOM    699  O   GLN    89      19.033  59.716  23.635  1.00  0.00           O  
ATOM    700  CB  GLN    89      18.933  57.446  25.561  1.00  0.00           C  
ATOM    701  CG  GLN    89      19.469  56.354  24.646  1.00  0.00           C  
ATOM    702  CD  GLN    89      18.499  55.188  24.480  1.00  0.00           C  
ATOM    703  OE1 GLN    89      17.363  55.374  24.037  1.00  0.00           O  
ATOM    704  NE2 GLN    89      18.947  53.978  24.825  1.00  0.00           N  
ATOM    705  N   LEU    90      21.255  59.365  23.777  1.00  0.00           N  
ATOM    706  CA  LEU    90      21.591  59.948  22.487  1.00  0.00           C  
ATOM    707  C   LEU    90      21.295  58.975  21.348  1.00  0.00           C  
ATOM    708  O   LEU    90      21.922  57.913  21.221  1.00  0.00           O  
ATOM    709  CB  LEU    90      23.063  60.373  22.471  1.00  0.00           C  
ATOM    710  CG  LEU    90      23.480  61.265  23.663  1.00  0.00           C  
ATOM    711  CD1 LEU    90      24.887  61.818  23.440  1.00  0.00           C  
ATOM    712  CD2 LEU    90      22.496  62.408  23.814  1.00  0.00           C  
ATOM    713  N   TRP    91      20.353  59.376  20.498  1.00  0.00           N  
ATOM    714  CA  TRP    91      19.869  58.545  19.416  1.00  0.00           C  
ATOM    715  C   TRP    91      20.212  58.916  17.977  1.00  0.00           C  
ATOM    716  O   TRP    91      20.231  60.091  17.598  1.00  0.00           O  
ATOM    717  CB  TRP    91      18.355  58.470  19.551  1.00  0.00           C  
ATOM    718  CG  TRP    91      17.710  57.357  18.823  1.00  0.00           C  
ATOM    719  CD1 TRP    91      18.272  56.156  18.484  1.00  0.00           C  
ATOM    720  CD2 TRP    91      16.314  57.239  18.545  1.00  0.00           C  
ATOM    721  NE1 TRP    91      17.301  55.287  18.041  1.00  0.00           N  
ATOM    722  CE2 TRP    91      16.085  55.928  18.073  1.00  0.00           C  
ATOM    723  CE3 TRP    91      15.222  58.110  18.690  1.00  0.00           C  
ATOM    724  CZ2 TRP    91      14.812  55.467  17.716  1.00  0.00           C  
ATOM    725  CZ3 TRP    91      13.950  57.649  18.347  1.00  0.00           C  
ATOM    726  CH2 TRP    91      13.759  56.328  17.873  1.00  0.00           C  
ATOM    727  N   HIS    92      20.500  57.870  17.197  1.00  0.00           N  
ATOM    728  CA  HIS    92      20.761  57.970  15.766  1.00  0.00           C  
ATOM    729  C   HIS    92      20.310  56.621  15.194  1.00  0.00           C  
ATOM    730  O   HIS    92      20.939  55.600  15.431  1.00  0.00           O  
ATOM    731  CB  HIS    92      22.234  58.201  15.469  1.00  0.00           C  
ATOM    732  CG  HIS    92      22.487  58.801  14.113  1.00  0.00           C  
ATOM    733  ND1 HIS    92      21.903  58.320  12.958  1.00  0.00           N  
ATOM    734  CD2 HIS    92      23.280  59.829  13.730  1.00  0.00           C  
ATOM    735  CE1 HIS    92      22.324  59.027  11.924  1.00  0.00           C  
ATOM    736  NE2 HIS    92      23.160  59.949  12.365  1.00  0.00           N  
ATOM    737  N   ALA    93      19.201  56.637  14.464  1.00  0.00           N  
ATOM    738  CA  ALA    93      18.625  55.433  13.888  1.00  0.00           C  
ATOM    739  C   ALA    93      19.413  54.824  12.737  1.00  0.00           C  
ATOM    740  O   ALA    93      19.170  53.688  12.361  1.00  0.00           O  
ATOM    741  CB  ALA    93      17.175  55.691  13.395  1.00  0.00           C  
ATOM    742  N   GLY    94      20.354  55.580  12.179  1.00  0.00           N  
ATOM    743  CA  GLY    94      21.142  55.071  11.070  1.00  0.00           C  
ATOM    744  C   GLY    94      20.279  54.640   9.905  1.00  0.00           C  
ATOM    745  O   GLY    94      19.423  55.403   9.450  1.00  0.00           O  
ATOM    746  N   ARG    95      20.493  53.413   9.430  1.00  0.00           N  
ATOM    747  CA  ARG    95      19.727  52.875   8.288  1.00  0.00           C  
ATOM    748  C   ARG    95      18.251  52.597   8.617  1.00  0.00           C  
ATOM    749  O   ARG    95      17.443  52.391   7.723  1.00  0.00           O  
ATOM    750  CB  ARG    95      20.366  51.578   7.766  1.00  0.00           C  
ATOM    751  CG  ARG    95      20.179  50.354   8.668  1.00  0.00           C  
ATOM    752  CD  ARG    95      20.825  49.107   8.047  1.00  0.00           C  
ATOM    753  NE  ARG    95      20.475  47.861   8.742  1.00  0.00           N  
ATOM    754  CZ  ARG    95      20.662  46.644   8.224  1.00  0.00           C  
ATOM    755  NH1 ARG    95      21.193  46.510   7.012  1.00  0.00           N  
ATOM    756  NH2 ARG    95      20.315  45.561   8.907  1.00  0.00           N  
ATOM    757  N   VAL    96      17.894  52.583   9.891  1.00  0.00           N  
ATOM    758  CA  VAL    96      16.496  52.319  10.241  1.00  0.00           C  
ATOM    759  C   VAL    96      15.692  53.623  10.117  1.00  0.00           C  
ATOM    760  O   VAL    96      15.281  54.225  11.115  1.00  0.00           O  
ATOM    761  CB  VAL    96      16.386  51.723  11.681  1.00  0.00           C  
ATOM    762  CG1 VAL    96      14.955  51.318  11.984  1.00  0.00           C  
ATOM    763  CG2 VAL    96      17.315  50.514  11.793  1.00  0.00           C  
ATOM    764  N   SER    97      15.501  54.058   8.874  1.00  0.00           N  
ATOM    765  CA  SER    97      14.782  55.289   8.594  1.00  0.00           C  
ATOM    766  C   SER    97      14.244  55.290   7.146  1.00  0.00           C  
ATOM    767  O   SER    97      14.359  54.306   6.425  1.00  0.00           O  
ATOM    768  CB  SER    97      15.721  56.476   8.817  1.00  0.00           C  
ATOM    769  OG  SER    97      15.056  57.722   8.652  1.00  0.00           O  
ATOM    770  N   HIS    98      13.666  56.410   6.735  1.00  0.00           N  
ATOM    771  CA  HIS    98      13.082  56.528   5.409  1.00  0.00           C  
ATOM    772  C   HIS    98      13.155  57.990   4.976  1.00  0.00           C  
ATOM    773  O   HIS    98      13.174  58.878   5.824  1.00  0.00           O  
ATOM    774  CB  HIS    98      11.614  56.089   5.460  1.00  0.00           C  
ATOM    775  CG  HIS    98      10.972  55.970   4.116  1.00  0.00           C  
ATOM    776  ND1 HIS    98      10.983  54.794   3.384  1.00  0.00           N  
ATOM    777  CD2 HIS    98      10.300  56.871   3.357  1.00  0.00           C  
ATOM    778  CE1 HIS    98      10.342  54.978   2.250  1.00  0.00           C  
ATOM    779  NE2 HIS    98       9.914  56.233   2.206  1.00  0.00           N  
ATOM    780  N   GLN    99      13.187  58.238   3.662  1.00  0.00           N  
ATOM    781  CA  GLN    99      13.237  59.609   3.172  1.00  0.00           C  
ATOM    782  C   GLN    99      12.058  60.436   3.683  1.00  0.00           C  
ATOM    783  O   GLN    99      12.219  61.616   3.979  1.00  0.00           O  
ATOM    784  CB  GLN    99      13.244  59.640   1.642  1.00  0.00           C  
ATOM    785  CG  GLN    99      14.552  59.138   1.028  1.00  0.00           C  
ATOM    786  CD  GLN    99      14.382  59.111  -0.485  1.00  0.00           C  
ATOM    787  OE1 GLN    99      13.298  59.371  -1.005  1.00  0.00           O  
ATOM    788  NE2 GLN    99      15.444  58.794  -1.273  1.00  0.00           N  
ATOM    789  N   ASP   100      10.885  59.816   3.801  1.00  0.00           N  
ATOM    790  CA  ASP   100       9.693  60.512   4.266  1.00  0.00           C  
ATOM    791  C   ASP   100       9.822  61.141   5.651  1.00  0.00           C  
ATOM    792  O   ASP   100       9.275  62.224   5.898  1.00  0.00           O  
ATOM    793  CB  ASP   100       8.489  59.565   4.237  1.00  0.00           C  
ATOM    794  CG  ASP   100       8.094  59.350   2.783  1.00  0.00           C  
ATOM    795  OD1 ASP   100       8.598  60.112   1.915  1.00  0.00           O  
ATOM    796  OD2 ASP   100       7.284  58.422   2.521  1.00  0.00           O  
ATOM    797  N   CYS   101      10.541  60.461   6.548  1.00  0.00           N  
ATOM    798  CA  CYS   101      10.747  60.944   7.914  1.00  0.00           C  
ATOM    799  C   CYS   101      12.043  61.755   7.980  1.00  0.00           C  
ATOM    800  O   CYS   101      12.237  62.609   8.848  1.00  0.00           O  
ATOM    801  CB  CYS   101      10.806  59.763   8.916  1.00  0.00           C  
ATOM    802  SG  CYS   101       9.574  59.062   9.003  1.00  0.00           S  
ATOM    803  N   GLN   102      12.923  61.491   7.025  1.00  0.00           N  
ATOM    804  CA  GLN   102      14.202  62.169   6.929  1.00  0.00           C  
ATOM    805  C   GLN   102      13.933  63.594   6.447  1.00  0.00           C  
ATOM    806  O   GLN   102      13.010  63.840   5.668  1.00  0.00           O  
ATOM    807  CB  GLN   102      15.097  61.404   5.951  1.00  0.00           C  
ATOM    808  CG  GLN   102      16.518  61.882   5.868  1.00  0.00           C  
ATOM    809  CD  GLN   102      17.403  61.414   7.022  1.00  0.00           C  
ATOM    810  OE1 GLN   102      18.446  62.008   7.275  1.00  0.00           O  
ATOM    811  NE2 GLN   102      17.002  60.344   7.706  1.00  0.00           N  
ATOM    812  N   PRO   103      14.719  64.559   6.927  1.00  0.00           N  
ATOM    813  CA  PRO   103      14.530  65.951   6.524  1.00  0.00           C  
ATOM    814  C   PRO   103      14.881  66.179   5.053  1.00  0.00           C  
ATOM    815  O   PRO   103      15.896  65.678   4.552  1.00  0.00           O  
ATOM    816  CB  PRO   103      15.437  66.709   7.485  1.00  0.00           C  
ATOM    817  CG  PRO   103      16.540  65.743   7.740  1.00  0.00           C  
ATOM    818  CD  PRO   103      15.811  64.437   7.910  1.00  0.00           C  
ATOM    819  N   ASN   104      14.031  66.927   4.358  1.00  0.00           N  
ATOM    820  CA  ASN   104      14.235  67.212   2.937  1.00  0.00           C  
ATOM    821  C   ASN   104      14.361  65.942   2.105  1.00  0.00           C  
ATOM    822  O   ASN   104      15.073  65.921   1.103  1.00  0.00           O  
ATOM    823  CB  ASN   104      15.485  68.061   2.729  1.00  0.00           C  
ATOM    824  CG  ASN   104      15.215  69.444   3.304  1.00  0.00           C  
ATOM    825  OD1 ASN   104      14.070  69.887   3.379  1.00  0.00           O  
ATOM    826  ND2 ASN   104      16.256  70.202   3.742  1.00  0.00           N  
ATOM    827  N   GLY   105      13.673  64.884   2.525  1.00  0.00           N  
ATOM    828  CA  GLY   105      13.717  63.633   1.790  1.00  0.00           C  
ATOM    829  C   GLY   105      15.119  63.118   1.521  1.00  0.00           C  
ATOM    830  O   GLY   105      15.385  62.463   0.515  1.00  0.00           O  
ATOM    831  N   GLU   106      16.024  63.414   2.432  1.00  0.00           N  
ATOM    832  CA  GLU   106      17.401  62.965   2.288  1.00  0.00           C  
ATOM    833  C   GLU   106      17.508  61.450   2.494  1.00  0.00           C  
ATOM    834  O   GLU   106      16.686  60.834   3.178  1.00  0.00           O  
ATOM    835  CB  GLU   106      18.283  63.696   3.295  1.00  0.00           C  
ATOM    836  CG  GLU   106      18.439  65.189   2.998  1.00  0.00           C  
ATOM    837  CD  GLU   106      19.338  65.790   4.070  1.00  0.00           C  
ATOM    838  OE1 GLU   106      19.748  65.033   4.990  1.00  0.00           O  
ATOM    839  OE2 GLU   106      19.626  67.013   3.982  1.00  0.00           O  
ATOM    840  N   SER   107      18.524  60.850   1.899  1.00  0.00           N  
ATOM    841  CA  SER   107      18.710  59.417   2.015  1.00  0.00           C  
ATOM    842  C   SER   107      19.356  59.034   3.359  1.00  0.00           C  
ATOM    843  O   SER   107      20.355  59.626   3.770  1.00  0.00           O  
ATOM    844  CB  SER   107      19.547  58.927   0.819  1.00  0.00           C  
ATOM    845  OG  SER   107      19.840  57.545   0.962  1.00  0.00           O  
ATOM    846  N   PRO   108      18.765  58.059   4.072  1.00  0.00           N  
ATOM    847  CA  PRO   108      19.285  57.598   5.369  1.00  0.00           C  
ATOM    848  C   PRO   108      20.746  57.148   5.269  1.00  0.00           C  
ATOM    849  O   PRO   108      21.139  56.514   4.290  1.00  0.00           O  
ATOM    850  CB  PRO   108      18.338  56.463   5.731  1.00  0.00           C  
ATOM    851  CG  PRO   108      17.024  56.974   5.188  1.00  0.00           C  
ATOM    852  CD  PRO   108      17.430  57.485   3.814  1.00  0.00           C  
ATOM    853  N   VAL   109      21.547  57.501   6.276  1.00  0.00           N  
ATOM    854  CA  VAL   109      22.961  57.148   6.298  1.00  0.00           C  
ATOM    855  C   VAL   109      23.227  55.929   7.160  1.00  0.00           C  
ATOM    856  O   VAL   109      22.414  55.556   7.997  1.00  0.00           O  
ATOM    857  CB  VAL   109      23.840  58.316   6.808  1.00  0.00           C  
ATOM    858  CG1 VAL   109      23.594  59.561   5.938  1.00  0.00           C  
ATOM    859  CG2 VAL   109      23.546  58.599   8.262  1.00  0.00           C  
ATOM    860  N   SER   110      24.377  55.314   6.950  1.00  0.00           N  
ATOM    861  CA  SER   110      24.731  54.123   7.687  1.00  0.00           C  
ATOM    862  C   SER   110      26.161  53.771   7.333  1.00  0.00           C  
ATOM    863  O   SER   110      26.741  54.384   6.442  1.00  0.00           O  
ATOM    864  CB  SER   110      23.771  52.979   7.291  1.00  0.00           C  
ATOM    865  OG  SER   110      23.979  52.615   5.934  1.00  0.00           O  
ATOM    866  N   SER   111      26.755  52.792   8.034  1.00  0.00           N  
ATOM    867  CA  SER   111      28.134  52.395   7.731  1.00  0.00           C  
ATOM    868  C   SER   111      28.239  51.736   6.328  1.00  0.00           C  
ATOM    869  O   SER   111      29.211  51.954   5.612  1.00  0.00           O  
ATOM    870  CB  SER   111      28.481  51.437   8.877  1.00  0.00           C  
ATOM    871  OG  SER   111      27.672  50.272   8.801  1.00  0.00           O  
ATOM    872  N   THR   112      27.246  50.935   5.951  1.00  0.00           N  
ATOM    873  CA  THR   112      27.241  50.283   4.633  1.00  0.00           C  
ATOM    874  C   THR   112      25.880  50.464   3.955  1.00  0.00           C  
ATOM    875  O   THR   112      24.866  50.624   4.634  1.00  0.00           O  
ATOM    876  CB  THR   112      27.541  48.796   4.760  1.00  0.00           C  
ATOM    877  OG1 THR   112      28.794  48.604   5.400  1.00  0.00           O  
ATOM    878  CG2 THR   112      27.583  48.164   3.359  1.00  0.00           C  
ATOM    879  N   ASP   113      25.875  50.460   2.628  1.00  0.00           N  
ATOM    880  CA  ASP   113      24.652  50.636   1.865  1.00  0.00           C  
ATOM    881  C   ASP   113      23.864  49.333   1.829  1.00  0.00           C  
ATOM    882  O   ASP   113      23.698  48.721   0.780  1.00  0.00           O  
ATOM    883  CB  ASP   113      24.984  51.099   0.448  1.00  0.00           C  
ATOM    884  CG  ASP   113      23.679  51.461  -0.247  1.00  0.00           C  
ATOM    885  OD1 ASP   113      22.626  51.477   0.445  1.00  0.00           O  
ATOM    886  OD2 ASP   113      23.718  51.725  -1.478  1.00  0.00           O  
ATOM    887  N   LYS   114      23.386  48.911   2.989  1.00  0.00           N  
ATOM    888  CA  LYS   114      22.618  47.681   3.098  1.00  0.00           C  
ATOM    889  C   LYS   114      21.276  48.000   3.725  1.00  0.00           C  
ATOM    890  O   LYS   114      21.227  48.541   4.834  1.00  0.00           O  
ATOM    891  CB  LYS   114      23.360  46.675   3.980  1.00  0.00           C  
ATOM    892  CG  LYS   114      24.698  46.220   3.394  1.00  0.00           C  
ATOM    893  CD  LYS   114      25.413  45.167   4.243  1.00  0.00           C  
ATOM    894  CE  LYS   114      26.758  44.723   3.665  1.00  0.00           C  
ATOM    895  NZ  LYS   114      27.336  43.645   4.497  1.00  0.00           N  
ATOM    896  N   PRO   115      20.188  47.677   3.028  1.00  0.00           N  
ATOM    897  CA  PRO   115      18.855  47.945   3.562  1.00  0.00           C  
ATOM    898  C   PRO   115      18.537  47.009   4.723  1.00  0.00           C  
ATOM    899  O   PRO   115      19.031  45.886   4.768  1.00  0.00           O  
ATOM    900  CB  PRO   115      17.784  47.753   2.482  1.00  0.00           C  
ATOM    901  CG  PRO   115      18.191  46.764   1.388  1.00  0.00           C  
ATOM    902  CD  PRO   115      19.684  46.800   1.055  1.00  0.00           C  
ATOM    903  N   PHE   116      17.714  47.471   5.657  1.00  0.00           N  
ATOM    904  CA  PHE   116      17.322  46.633   6.773  1.00  0.00           C  
ATOM    905  C   PHE   116      16.075  45.867   6.357  1.00  0.00           C  
ATOM    906  O   PHE   116      14.982  46.411   6.353  1.00  0.00           O  
ATOM    907  CB  PHE   116      17.034  47.482   7.994  1.00  0.00           C  
ATOM    908  CG  PHE   116      18.322  48.093   8.429  1.00  0.00           C  
ATOM    909  CD1 PHE   116      18.715  49.385   8.014  1.00  0.00           C  
ATOM    910  CD2 PHE   116      19.185  47.378   9.279  1.00  0.00           C  
ATOM    911  CE1 PHE   116      19.947  49.963   8.438  1.00  0.00           C  
ATOM    912  CE2 PHE   116      20.425  47.934   9.719  1.00  0.00           C  
ATOM    913  CZ  PHE   116      20.807  49.232   9.293  1.00  0.00           C  
ATOM    914  N   ALA   117      16.256  44.600   6.002  1.00  0.00           N  
ATOM    915  CA  ALA   117      15.157  43.756   5.568  1.00  0.00           C  
ATOM    916  C   ALA   117      14.013  43.692   6.571  1.00  0.00           C  
ATOM    917  O   ALA   117      14.236  43.580   7.772  1.00  0.00           O  
ATOM    918  CB  ALA   117      15.670  42.348   5.302  1.00  0.00           C  
ATOM    919  N   ASP   118      12.788  43.761   6.054  1.00  0.00           N  
ATOM    920  CA  ASP   118      11.599  43.694   6.883  1.00  0.00           C  
ATOM    921  C   ASP   118      11.490  44.757   7.955  1.00  0.00           C  
ATOM    922  O   ASP   118      10.496  44.799   8.684  1.00  0.00           O  
ATOM    923  CB  ASP   118      11.524  42.314   7.542  1.00  0.00           C  
ATOM    924  CG  ASP   118      11.214  41.291   6.458  1.00  0.00           C  
ATOM    925  OD1 ASP   118      10.853  41.718   5.329  1.00  0.00           O  
ATOM    926  OD2 ASP   118      11.334  40.070   6.745  1.00  0.00           O  
ATOM    927  N   ASP   119      10.286  45.281   8.144  1.00  0.00           N  
ATOM    928  CA  ASP   119      10.055  46.307   9.151  1.00  0.00           C  
ATOM    929  C   ASP   119       8.650  46.180   9.713  1.00  0.00           C  
ATOM    930  O   ASP   119       7.782  45.511   9.146  1.00  0.00           O  
ATOM    931  CB  ASP   119      10.147  47.765   8.695  1.00  0.00           C  
ATOM    932  CG  ASP   119       9.003  48.028   7.726  1.00  0.00           C  
ATOM    933  OD1 ASP   119       9.078  47.526   6.573  1.00  0.00           O  
ATOM    934  OD2 ASP   119       8.039  48.734   8.126  1.00  0.00           O  
ATOM    935  N   PRO   120       8.406  46.827  10.849  1.00  0.00           N  
ATOM    936  CA  PRO   120       7.099  46.762  11.488  1.00  0.00           C  
ATOM    937  C   PRO   120       6.277  48.054  11.394  1.00  0.00           C  
ATOM    938  O   PRO   120       5.052  48.023  11.250  1.00  0.00           O  
ATOM    939  CB  PRO   120       6.273  46.822  12.776  1.00  0.00           C  
ATOM    940  CG  PRO   120       6.907  47.687  13.867  1.00  0.00           C  
ATOM    941  CD  PRO   120       8.436  47.646  13.870  1.00  0.00           C  
ATOM    942  N   SER   121       6.934  49.209  11.472  1.00  0.00           N  
ATOM    943  CA  SER   121       6.221  50.482  11.393  1.00  0.00           C  
ATOM    944  C   SER   121       6.776  51.370  10.292  1.00  0.00           C  
ATOM    945  O   SER   121       6.045  51.899   9.451  1.00  0.00           O  
ATOM    946  CB  SER   121       6.199  51.588  12.452  1.00  0.00           C  
ATOM    947  OG  SER   121       5.455  52.701  11.980  1.00  0.00           O  
ATOM    948  N   ASN   122       8.091  51.544  10.284  1.00  0.00           N  
ATOM    949  CA  ASN   122       8.727  52.383   9.283  1.00  0.00           C  
ATOM    950  C   ASN   122       9.656  51.609   8.365  1.00  0.00           C  
ATOM    951  O   ASN   122      10.648  51.015   8.796  1.00  0.00           O  
ATOM    952  CB  ASN   122       9.560  53.522   9.879  1.00  0.00           C  
ATOM    953  CG  ASN   122      10.086  54.371   8.730  1.00  0.00           C  
ATOM    954  OD1 ASN   122      10.181  53.910   7.594  1.00  0.00           O  
ATOM    955  ND2 ASN   122      10.457  55.658   8.964  1.00  0.00           N  
ATOM    956  N   GLU   123       9.344  51.604   7.064  1.00  0.00           N  
ATOM    957  CA  GLU   123      10.162  50.901   6.076  1.00  0.00           C  
ATOM    958  C   GLU   123      11.495  51.612   5.922  1.00  0.00           C  
ATOM    959  O   GLU   123      11.601  52.699   5.349  1.00  0.00           O  
ATOM    960  CB  GLU   123       9.666  50.805   4.630  1.00  0.00           C  
ATOM    961  CG  GLU   123      10.560  49.946   3.734  1.00  0.00           C  
ATOM    962  CD  GLU   123       9.956  49.936   2.337  1.00  0.00           C  
ATOM    963  OE1 GLU   123       8.867  50.544   2.159  1.00  0.00           O  
ATOM    964  OE2 GLU   123      10.576  49.321   1.429  1.00  0.00           O  
ATOM    965  N   PHE   124      12.536  50.983   6.446  1.00  0.00           N  
ATOM    966  CA  PHE   124      13.879  51.531   6.387  1.00  0.00           C  
ATOM    967  C   PHE   124      14.409  51.403   4.962  1.00  0.00           C  
ATOM    968  O   PHE   124      15.065  50.422   4.601  1.00  0.00           O  
ATOM    969  CB  PHE   124      15.055  50.917   7.157  1.00  0.00           C  
ATOM    970  CG  PHE   124      14.767  51.070   8.611  1.00  0.00           C  
ATOM    971  CD1 PHE   124      13.767  51.947   9.088  1.00  0.00           C  
ATOM    972  CD2 PHE   124      15.502  50.328   9.553  1.00  0.00           C  
ATOM    973  CE1 PHE   124      13.497  52.084  10.480  1.00  0.00           C  
ATOM    974  CE2 PHE   124      15.252  50.446  10.954  1.00  0.00           C  
ATOM    975  CZ  PHE   124      14.244  51.331  11.418  1.00  0.00           C  
ATOM    976  N   THR   125      14.047  52.347   4.091  1.00  0.00           N  
ATOM    977  CA  THR   125      14.648  52.432   2.756  1.00  0.00           C  
ATOM    978  C   THR   125      16.110  52.015   2.734  1.00  0.00           C  
ATOM    979  O   THR   125      16.679  51.666   3.770  1.00  0.00           O  
ATOM    980  CB  THR   125      14.502  53.844   2.164  1.00  0.00           C  
ATOM    981  OG1 THR   125      14.954  53.858   0.818  1.00  0.00           O  
ATOM    982  CG2 THR   125      15.340  54.833   2.993  1.00  0.00           C  
ATOM    983  N   PRO   126      16.707  52.039   1.544  1.00  0.00           N  
ATOM    984  CA  PRO   126      18.107  51.653   1.366  1.00  0.00           C  
ATOM    985  C   PRO   126      19.014  52.837   1.687  1.00  0.00           C  
ATOM    986  O   PRO   126      18.939  53.883   1.057  1.00  0.00           O  
ATOM    987  CB  PRO   126      18.384  51.184  -0.081  1.00  0.00           C  
ATOM    988  CG  PRO   126      17.118  50.802  -0.851  1.00  0.00           C  
ATOM    989  CD  PRO   126      15.903  51.662  -0.498  1.00  0.00           C  
ATOM    990  N   PRO   127      19.879  52.686   2.695  1.00  0.00           N  
ATOM    991  CA  PRO   127      20.797  53.763   3.095  1.00  0.00           C  
ATOM    992  C   PRO   127      22.023  53.890   2.187  1.00  0.00           C  
ATOM    993  O   PRO   127      22.289  53.021   1.359  1.00  0.00           O  
ATOM    994  CB  PRO   127      21.199  53.349   4.502  1.00  0.00           C  
ATOM    995  CG  PRO   127      21.281  51.852   4.361  1.00  0.00           C  
ATOM    996  CD  PRO   127      20.008  51.526   3.596  1.00  0.00           C  
ATOM    997  N   ARG   128      22.761  54.983   2.359  1.00  0.00           N  
ATOM    998  CA  ARG   128      23.986  55.200   1.615  1.00  0.00           C  
ATOM    999  C   ARG   128      25.121  55.077   2.633  1.00  0.00           C  
ATOM   1000  O   ARG   128      24.963  55.460   3.796  1.00  0.00           O  
ATOM   1001  CB  ARG   128      24.010  56.593   0.976  1.00  0.00           C  
ATOM   1002  CG  ARG   128      24.171  57.764   1.952  1.00  0.00           C  
ATOM   1003  CD  ARG   128      24.321  59.092   1.202  1.00  0.00           C  
ATOM   1004  NE  ARG   128      24.356  60.240   2.091  1.00  0.00           N  
ATOM   1005  CZ  ARG   128      25.417  60.614   2.813  1.00  0.00           C  
ATOM   1006  NH1 ARG   128      26.559  59.944   2.762  1.00  0.00           N  
ATOM   1007  NH2 ARG   128      25.332  61.668   3.608  1.00  0.00           N  
ATOM   1008  N   ARG   129      26.252  54.527   2.207  1.00  0.00           N  
ATOM   1009  CA  ARG   129      27.397  54.366   3.088  1.00  0.00           C  
ATOM   1010  C   ARG   129      27.982  55.724   3.426  1.00  0.00           C  
ATOM   1011  O   ARG   129      28.187  56.552   2.545  1.00  0.00           O  
ATOM   1012  CB  ARG   129      28.448  53.489   2.429  1.00  0.00           C  
ATOM   1013  CG  ARG   129      29.666  53.224   3.317  1.00  0.00           C  
ATOM   1014  CD  ARG   129      30.682  52.265   2.693  1.00  0.00           C  
ATOM   1015  NE  ARG   129      31.299  52.962   1.530  1.00  0.00           N  
ATOM   1016  CZ  ARG   129      32.374  53.782   1.717  1.00  0.00           C  
ATOM   1017  NH1 ARG   129      32.670  53.782   3.050  1.00  0.00           N  
ATOM   1018  NH2 ARG   129      32.733  54.283   0.499  1.00  0.00           N  
ATOM   1019  N   LEU   130      28.238  55.960   4.711  1.00  0.00           N  
ATOM   1020  CA  LEU   130      28.823  57.227   5.142  1.00  0.00           C  
ATOM   1021  C   LEU   130      30.247  57.398   4.614  1.00  0.00           C  
ATOM   1022  O   LEU   130      31.058  56.478   4.706  1.00  0.00           O  
ATOM   1023  CB  LEU   130      28.849  57.306   6.666  1.00  0.00           C  
ATOM   1024  CG  LEU   130      27.541  57.654   7.362  1.00  0.00           C  
ATOM   1025  CD1 LEU   130      27.680  57.412   8.860  1.00  0.00           C  
ATOM   1026  CD2 LEU   130      27.179  59.116   7.068  1.00  0.00           C  
ATOM   1027  N   ARG   131      30.547  58.571   4.063  1.00  0.00           N  
ATOM   1028  CA  ARG   131      31.895  58.843   3.564  1.00  0.00           C  
ATOM   1029  C   ARG   131      32.823  58.877   4.777  1.00  0.00           C  
ATOM   1030  O   ARG   131      32.424  59.347   5.846  1.00  0.00           O  
ATOM   1031  CB  ARG   131      31.930  60.199   2.869  1.00  0.00           C  
ATOM   1032  CG  ARG   131      31.112  60.243   1.577  1.00  0.00           C  
ATOM   1033  CD  ARG   131      31.116  61.614   0.896  1.00  0.00           C  
ATOM   1034  NE  ARG   131      30.265  61.511  -0.323  1.00  0.00           N  
ATOM   1035  CZ  ARG   131      30.078  62.604  -1.118  1.00  0.00           C  
ATOM   1036  NH1 ARG   131      30.776  63.642  -0.571  1.00  0.00           N  
ATOM   1037  NH2 ARG   131      29.266  62.233  -2.151  1.00  0.00           N  
ATOM   1038  N   THR   132      34.056  58.388   4.620  1.00  0.00           N  
ATOM   1039  CA  THR   132      35.019  58.375   5.724  1.00  0.00           C  
ATOM   1040  C   THR   132      35.151  59.753   6.375  1.00  0.00           C  
ATOM   1041  O   THR   132      35.178  59.875   7.595  1.00  0.00           O  
ATOM   1042  CB  THR   132      36.425  57.920   5.250  1.00  0.00           C  
ATOM   1043  OG1 THR   132      36.311  56.676   4.558  1.00  0.00           O  
ATOM   1044  CG2 THR   132      37.360  57.730   6.440  1.00  0.00           C  
ATOM   1045  N   ASP   133      35.227  60.798   5.566  1.00  0.00           N  
ATOM   1046  CA  ASP   133      35.353  62.144   6.113  1.00  0.00           C  
ATOM   1047  C   ASP   133      34.023  62.687   6.659  1.00  0.00           C  
ATOM   1048  O   ASP   133      33.956  63.820   7.108  1.00  0.00           O  
ATOM   1049  CB  ASP   133      35.930  63.113   5.057  1.00  0.00           C  
ATOM   1050  CG  ASP   133      35.027  63.270   3.837  1.00  0.00           C  
ATOM   1051  OD1 ASP   133      35.288  64.179   3.022  1.00  0.00           O  
ATOM   1052  OD2 ASP   133      34.063  62.485   3.681  1.00  0.00           O  
ATOM   1053  N   GLU   134      32.971  61.874   6.619  1.00  0.00           N  
ATOM   1054  CA  GLU   134      31.679  62.314   7.122  1.00  0.00           C  
ATOM   1055  C   GLU   134      31.443  61.888   8.560  1.00  0.00           C  
ATOM   1056  O   GLU   134      30.608  62.445   9.267  1.00  0.00           O  
ATOM   1057  CB  GLU   134      30.557  61.772   6.231  1.00  0.00           C  
ATOM   1058  CG  GLU   134      30.602  62.308   4.799  1.00  0.00           C  
ATOM   1059  CD  GLU   134      30.522  63.827   4.863  1.00  0.00           C  
ATOM   1060  OE1 GLU   134      29.592  64.343   5.538  1.00  0.00           O  
ATOM   1061  OE2 GLU   134      31.391  64.492   4.237  1.00  0.00           O  
ATOM   1062  N   ILE   135      32.191  60.886   8.992  1.00  0.00           N  
ATOM   1063  CA  ILE   135      32.064  60.368  10.345  1.00  0.00           C  
ATOM   1064  C   ILE   135      32.356  61.388  11.439  1.00  0.00           C  
ATOM   1065  O   ILE   135      31.685  61.398  12.467  1.00  0.00           O  
ATOM   1066  CB  ILE   135      32.926  59.116  10.503  1.00  0.00           C  
ATOM   1067  CG1 ILE   135      32.358  58.018   9.590  1.00  0.00           C  
ATOM   1068  CG2 ILE   135      32.931  58.661  11.944  1.00  0.00           C  
ATOM   1069  CD1 ILE   135      30.907  57.523   9.865  1.00  0.00           C  
ATOM   1070  N   PRO   136      33.363  62.255  11.240  1.00  0.00           N  
ATOM   1071  CA  PRO   136      33.694  63.279  12.244  1.00  0.00           C  
ATOM   1072  C   PRO   136      32.495  64.201  12.528  1.00  0.00           C  
ATOM   1073  O   PRO   136      32.322  64.704  13.640  1.00  0.00           O  
ATOM   1074  CB  PRO   136      34.856  64.028  11.598  1.00  0.00           C  
ATOM   1075  CG  PRO   136      35.561  62.932  10.871  1.00  0.00           C  
ATOM   1076  CD  PRO   136      34.411  62.179  10.210  1.00  0.00           C  
ATOM   1077  N   THR   137      31.669  64.413  11.510  1.00  0.00           N  
ATOM   1078  CA  THR   137      30.504  65.256  11.661  1.00  0.00           C  
ATOM   1079  C   THR   137      29.461  64.594  12.546  1.00  0.00           C  
ATOM   1080  O   THR   137      28.817  65.263  13.349  1.00  0.00           O  
ATOM   1081  CB  THR   137      29.881  65.585  10.291  1.00  0.00           C  
ATOM   1082  OG1 THR   137      30.812  66.298   9.490  1.00  0.00           O  
ATOM   1083  CG2 THR   137      28.623  66.445  10.497  1.00  0.00           C  
ATOM   1084  N   ILE   138      29.283  63.286  12.400  1.00  0.00           N  
ATOM   1085  CA  ILE   138      28.317  62.576  13.212  1.00  0.00           C  
ATOM   1086  C   ILE   138      28.751  62.669  14.674  1.00  0.00           C  
ATOM   1087  O   ILE   138      27.930  62.920  15.561  1.00  0.00           O  
ATOM   1088  CB  ILE   138      28.217  61.090  12.805  1.00  0.00           C  
ATOM   1089  CG1 ILE   138      27.874  60.989  11.314  1.00  0.00           C  
ATOM   1090  CG2 ILE   138      27.159  60.386  13.644  1.00  0.00           C  
ATOM   1091  CD1 ILE   138      28.658  59.929  10.596  1.00  0.00           C  
ATOM   1092  N   ILE   139      30.044  62.467  14.910  1.00  0.00           N  
ATOM   1093  CA  ILE   139      30.600  62.544  16.255  1.00  0.00           C  
ATOM   1094  C   ILE   139      30.317  63.929  16.843  1.00  0.00           C  
ATOM   1095  O   ILE   139      29.922  64.052  17.991  1.00  0.00           O  
ATOM   1096  CB  ILE   139      32.129  62.314  16.236  1.00  0.00           C  
ATOM   1097  CG1 ILE   139      32.529  60.880  15.849  1.00  0.00           C  
ATOM   1098  CG2 ILE   139      32.804  62.567  17.594  1.00  0.00           C  
ATOM   1099  CD1 ILE   139      34.022  60.719  15.568  1.00  0.00           C  
ATOM   1100  N   ASN   140      30.524  64.968  16.044  1.00  0.00           N  
ATOM   1101  CA  ASN   140      30.279  66.335  16.492  1.00  0.00           C  
ATOM   1102  C   ASN   140      28.817  66.525  16.887  1.00  0.00           C  
ATOM   1103  O   ASN   140      28.529  67.244  17.843  1.00  0.00           O  
ATOM   1104  CB  ASN   140      30.656  67.338  15.389  1.00  0.00           C  
ATOM   1105  CG  ASN   140      30.525  68.741  15.964  1.00  0.00           C  
ATOM   1106  OD1 ASN   140      31.233  69.111  16.900  1.00  0.00           O  
ATOM   1107  ND2 ASN   140      29.611  69.599  15.436  1.00  0.00           N  
ATOM   1108  N   ASP   141      27.903  65.888  16.145  1.00  0.00           N  
ATOM   1109  CA  ASP   141      26.472  65.978  16.448  1.00  0.00           C  
ATOM   1110  C   ASP   141      26.238  65.384  17.848  1.00  0.00           C  
ATOM   1111  O   ASP   141      25.475  65.918  18.636  1.00  0.00           O  
ATOM   1112  CB  ASP   141      25.646  65.210  15.419  1.00  0.00           C  
ATOM   1113  CG  ASP   141      25.650  65.875  14.037  1.00  0.00           C  
ATOM   1114  OD1 ASP   141      25.291  65.195  13.052  1.00  0.00           O  
ATOM   1115  OD2 ASP   141      26.002  67.077  13.927  1.00  0.00           O  
ATOM   1116  N   PHE   142      26.904  64.269  18.132  1.00  0.00           N  
ATOM   1117  CA  PHE   142      26.796  63.629  19.436  1.00  0.00           C  
ATOM   1118  C   PHE   142      27.349  64.561  20.515  1.00  0.00           C  
ATOM   1119  O   PHE   142      26.719  64.744  21.564  1.00  0.00           O  
ATOM   1120  CB  PHE   142      27.563  62.309  19.447  1.00  0.00           C  
ATOM   1121  CG  PHE   142      26.710  61.289  18.774  1.00  0.00           C  
ATOM   1122  CD1 PHE   142      26.909  60.918  17.426  1.00  0.00           C  
ATOM   1123  CD2 PHE   142      25.669  60.666  19.487  1.00  0.00           C  
ATOM   1124  CE1 PHE   142      26.090  59.938  16.792  1.00  0.00           C  
ATOM   1125  CE2 PHE   142      24.834  59.681  18.876  1.00  0.00           C  
ATOM   1126  CZ  PHE   142      25.046  59.319  17.521  1.00  0.00           C  
ATOM   1127  N   ARG   143      28.513  65.152  20.249  1.00  0.00           N  
ATOM   1128  CA  ARG   143      29.145  66.068  21.192  1.00  0.00           C  
ATOM   1129  C   ARG   143      28.217  67.247  21.473  1.00  0.00           C  
ATOM   1130  O   ARG   143      28.051  67.668  22.614  1.00  0.00           O  
ATOM   1131  CB  ARG   143      30.484  66.580  20.631  1.00  0.00           C  
ATOM   1132  CG  ARG   143      31.175  67.624  21.531  1.00  0.00           C  
ATOM   1133  CD  ARG   143      32.496  68.157  20.941  1.00  0.00           C  
ATOM   1134  NE  ARG   143      33.542  67.136  20.913  1.00  0.00           N  
ATOM   1135  CZ  ARG   143      33.879  66.422  19.839  1.00  0.00           C  
ATOM   1136  NH1 ARG   143      33.257  66.613  18.677  1.00  0.00           N  
ATOM   1137  NH2 ARG   143      34.834  65.500  19.928  1.00  0.00           N  
ATOM   1138  N   LEU   144      27.602  67.766  20.422  1.00  0.00           N  
ATOM   1139  CA  LEU   144      26.694  68.898  20.550  1.00  0.00           C  
ATOM   1140  C   LEU   144      25.478  68.535  21.387  1.00  0.00           C  
ATOM   1141  O   LEU   144      25.032  69.319  22.225  1.00  0.00           O  
ATOM   1142  CB  LEU   144      26.264  69.373  19.149  1.00  0.00           C  
ATOM   1143  CG  LEU   144      25.318  70.575  19.176  1.00  0.00           C  
ATOM   1144  CD1 LEU   144      25.896  71.838  19.814  1.00  0.00           C  
ATOM   1145  CD2 LEU   144      24.845  71.056  17.805  1.00  0.00           C  
ATOM   1146  N   ALA   145      24.941  67.341  21.155  1.00  0.00           N  
ATOM   1147  CA  ALA   145      23.783  66.885  21.911  1.00  0.00           C  
ATOM   1148  C   ALA   145      24.168  66.795  23.390  1.00  0.00           C  
ATOM   1149  O   ALA   145      23.429  67.251  24.254  1.00  0.00           O  
ATOM   1150  CB  ALA   145      23.307  65.517  21.402  1.00  0.00           C  
ATOM   1151  N   ALA   146      25.335  66.229  23.680  1.00  0.00           N  
ATOM   1152  CA  ALA   146      25.757  66.113  25.067  1.00  0.00           C  
ATOM   1153  C   ALA   146      25.908  67.490  25.690  1.00  0.00           C  
ATOM   1154  O   ALA   146      25.535  67.697  26.838  1.00  0.00           O  
ATOM   1155  CB  ALA   146      27.057  65.337  25.173  1.00  0.00           C  
ATOM   1156  N   ARG   147      26.426  68.444  24.926  1.00  0.00           N  
ATOM   1157  CA  ARG   147      26.623  69.799  25.454  1.00  0.00           C  
ATOM   1158  C   ARG   147      25.308  70.483  25.813  1.00  0.00           C  
ATOM   1159  O   ARG   147      25.229  71.217  26.801  1.00  0.00           O  
ATOM   1160  CB  ARG   147      27.415  70.649  24.451  1.00  0.00           C  
ATOM   1161  CG  ARG   147      27.698  72.069  24.944  1.00  0.00           C  
ATOM   1162  CD  ARG   147      28.583  72.882  23.997  1.00  0.00           C  
ATOM   1163  NE  ARG   147      28.733  74.244  24.582  1.00  0.00           N  
ATOM   1164  CZ  ARG   147      29.437  75.201  23.911  1.00  0.00           C  
ATOM   1165  NH1 ARG   147      29.888  74.647  22.748  1.00  0.00           N  
ATOM   1166  NH2 ARG   147      29.416  76.339  24.665  1.00  0.00           N  
ATOM   1167  N   ASN   148      24.265  70.240  25.026  1.00  0.00           N  
ATOM   1168  CA  ASN   148      22.967  70.839  25.321  1.00  0.00           C  
ATOM   1169  C   ASN   148      22.361  70.095  26.483  1.00  0.00           C  
ATOM   1170  O   ASN   148      21.651  70.673  27.305  1.00  0.00           O  
ATOM   1171  CB  ASN   148      22.024  70.751  24.120  1.00  0.00           C  
ATOM   1172  CG  ASN   148      22.538  71.701  23.048  1.00  0.00           C  
ATOM   1173  OD1 ASN   148      23.277  72.641  23.336  1.00  0.00           O  
ATOM   1174  ND2 ASN   148      22.175  71.507  21.751  1.00  0.00           N  
ATOM   1175  N   ALA   149      22.647  68.802  26.559  1.00  0.00           N  
ATOM   1176  CA  ALA   149      22.125  67.960  27.640  1.00  0.00           C  
ATOM   1177  C   ALA   149      22.661  68.424  28.988  1.00  0.00           C  
ATOM   1178  O   ALA   149      21.897  68.572  29.944  1.00  0.00           O  
ATOM   1179  CB  ALA   149      22.499  66.494  27.400  1.00  0.00           C  
ATOM   1180  N   THR   150      23.970  68.657  29.055  1.00  0.00           N  
ATOM   1181  CA  THR   150      24.587  69.105  30.299  1.00  0.00           C  
ATOM   1182  C   THR   150      24.066  70.473  30.700  1.00  0.00           C  
ATOM   1183  O   THR   150      23.826  70.731  31.872  1.00  0.00           O  
ATOM   1184  CB  THR   150      26.110  69.154  30.170  1.00  0.00           C  
ATOM   1185  OG1 THR   150      26.619  67.857  29.896  1.00  0.00           O  
ATOM   1186  CG2 THR   150      26.716  69.671  31.486  1.00  0.00           C  
ATOM   1187  N   GLU   151      23.883  71.341  29.718  1.00  0.00           N  
ATOM   1188  CA  GLU   151      23.370  72.665  29.975  1.00  0.00           C  
ATOM   1189  C   GLU   151      21.903  72.595  30.416  1.00  0.00           C  
ATOM   1190  O   GLU   151      21.443  73.441  31.181  1.00  0.00           O  
ATOM   1191  CB  GLU   151      23.543  73.529  28.717  1.00  0.00           C  
ATOM   1192  CG  GLU   151      25.001  73.879  28.413  1.00  0.00           C  
ATOM   1193  CD  GLU   151      25.036  74.649  27.101  1.00  0.00           C  
ATOM   1194  OE1 GLU   151      23.952  74.810  26.480  1.00  0.00           O  
ATOM   1195  OE2 GLU   151      26.148  75.088  26.702  1.00  0.00           O  
ATOM   1196  N   ALA   152      21.176  71.575  29.960  1.00  0.00           N  
ATOM   1197  CA  ALA   152      19.771  71.402  30.355  1.00  0.00           C  
ATOM   1198  C   ALA   152      19.632  70.829  31.766  1.00  0.00           C  
ATOM   1199  O   ALA   152      18.535  70.732  32.304  1.00  0.00           O  
ATOM   1200  CB  ALA   152      19.030  70.508  29.359  1.00  0.00           C  
ATOM   1201  N   GLY   153      20.734  70.429  32.372  1.00  0.00           N  
ATOM   1202  CA  GLY   153      20.664  69.923  33.741  1.00  0.00           C  
ATOM   1203  C   GLY   153      20.645  68.417  33.930  1.00  0.00           C  
ATOM   1204  O   GLY   153      20.582  67.931  35.061  1.00  0.00           O  
ATOM   1205  N   PHE   154      20.680  67.680  32.820  1.00  0.00           N  
ATOM   1206  CA  PHE   154      20.679  66.226  32.865  1.00  0.00           C  
ATOM   1207  C   PHE   154      21.781  65.717  33.771  1.00  0.00           C  
ATOM   1208  O   PHE   154      22.892  66.246  33.774  1.00  0.00           O  
ATOM   1209  CB  PHE   154      20.869  65.635  31.468  1.00  0.00           C  
ATOM   1210  CG  PHE   154      19.615  65.634  30.631  1.00  0.00           C  
ATOM   1211  CD1 PHE   154      19.421  66.581  29.634  1.00  0.00           C  
ATOM   1212  CD2 PHE   154      18.630  64.682  30.846  1.00  0.00           C  
ATOM   1213  CE1 PHE   154      18.251  66.563  28.857  1.00  0.00           C  
ATOM   1214  CE2 PHE   154      17.473  64.666  30.083  1.00  0.00           C  
ATOM   1215  CZ  PHE   154      17.280  65.607  29.082  1.00  0.00           C  
ATOM   1216  N   ASP   155      21.467  64.680  34.537  1.00  0.00           N  
ATOM   1217  CA  ASP   155      22.433  64.101  35.444  1.00  0.00           C  
ATOM   1218  C   ASP   155      23.491  63.280  34.680  1.00  0.00           C  
ATOM   1219  O   ASP   155      24.666  63.315  35.046  1.00  0.00           O  
ATOM   1220  CB  ASP   155      21.694  63.242  36.466  1.00  0.00           C  
ATOM   1221  CG  ASP   155      20.638  64.024  37.222  1.00  0.00           C  
ATOM   1222  OD1 ASP   155      21.007  64.775  38.135  1.00  0.00           O  
ATOM   1223  OD2 ASP   155      19.437  63.903  36.903  1.00  0.00           O  
ATOM   1224  N   GLY   156      23.078  62.572  33.619  1.00  0.00           N  
ATOM   1225  CA  GLY   156      23.971  61.723  32.803  1.00  0.00           C  
ATOM   1226  C   GLY   156      23.502  61.678  31.329  1.00  0.00           C  
ATOM   1227  O   GLY   156      22.476  62.259  30.982  1.00  0.00           O  
ATOM   1228  N   VAL   157      24.272  60.990  30.488  1.00  0.00           N  
ATOM   1229  CA  VAL   157      23.900  60.769  29.088  1.00  0.00           C  
ATOM   1230  C   VAL   157      24.207  59.317  28.787  1.00  0.00           C  
ATOM   1231  O   VAL   157      25.185  58.763  29.308  1.00  0.00           O  
ATOM   1232  CB  VAL   157      24.679  61.687  28.075  1.00  0.00           C  
ATOM   1233  CG1 VAL   157      24.085  63.103  28.108  1.00  0.00           C  
ATOM   1234  CG2 VAL   157      26.167  61.731  28.435  1.00  0.00           C  
ATOM   1235  N   GLU   158      23.350  58.678  27.995  1.00  0.00           N  
ATOM   1236  CA  GLU   158      23.567  57.277  27.630  1.00  0.00           C  
ATOM   1237  C   GLU   158      23.714  57.217  26.130  1.00  0.00           C  
ATOM   1238  O   GLU   158      22.841  57.675  25.395  1.00  0.00           O  
ATOM   1239  CB  GLU   158      22.396  56.378  28.029  1.00  0.00           C  
ATOM   1240  CG  GLU   158      22.705  54.895  27.765  1.00  0.00           C  
ATOM   1241  CD  GLU   158      21.525  53.960  28.056  1.00  0.00           C  
ATOM   1242  OE1 GLU   158      20.707  53.753  27.145  1.00  0.00           O  
ATOM   1243  OE2 GLU   158      21.423  53.448  29.204  1.00  0.00           O  
ATOM   1244  N   ILE   159      24.828  56.670  25.677  1.00  0.00           N  
ATOM   1245  CA  ILE   159      25.042  56.539  24.242  1.00  0.00           C  
ATOM   1246  C   ILE   159      24.256  55.328  23.793  1.00  0.00           C  
ATOM   1247  O   ILE   159      24.509  54.205  24.237  1.00  0.00           O  
ATOM   1248  CB  ILE   159      26.505  56.302  23.900  1.00  0.00           C  
ATOM   1249  CG1 ILE   159      27.440  57.415  24.402  1.00  0.00           C  
ATOM   1250  CG2 ILE   159      26.773  56.203  22.389  1.00  0.00           C  
ATOM   1251  CD1 ILE   159      27.121  58.790  23.817  1.00  0.00           C  
ATOM   1252  N   HIS   160      23.274  55.552  22.938  1.00  0.00           N  
ATOM   1253  CA  HIS   160      22.484  54.441  22.447  1.00  0.00           C  
ATOM   1254  C   HIS   160      23.283  53.706  21.387  1.00  0.00           C  
ATOM   1255  O   HIS   160      23.543  54.265  20.319  1.00  0.00           O  
ATOM   1256  CB  HIS   160      21.178  54.937  21.832  1.00  0.00           C  
ATOM   1257  CG  HIS   160      20.188  53.847  21.592  1.00  0.00           C  
ATOM   1258  ND1 HIS   160      20.536  52.510  21.618  1.00  0.00           N  
ATOM   1259  CD2 HIS   160      18.859  53.885  21.336  1.00  0.00           C  
ATOM   1260  CE1 HIS   160      19.463  51.777  21.389  1.00  0.00           C  
ATOM   1261  NE2 HIS   160      18.429  52.585  21.211  1.00  0.00           N  
ATOM   1262  N   GLY   161      23.675  52.471  21.682  1.00  0.00           N  
ATOM   1263  CA  GLY   161      24.441  51.668  20.739  1.00  0.00           C  
ATOM   1264  C   GLY   161      23.857  50.273  20.708  1.00  0.00           C  
ATOM   1265  O   GLY   161      24.561  49.288  20.513  1.00  0.00           O  
ATOM   1266  N   ALA   162      22.550  50.200  20.894  1.00  0.00           N  
ATOM   1267  CA  ALA   162      21.863  48.924  20.911  1.00  0.00           C  
ATOM   1268  C   ALA   162      20.649  48.936  19.976  1.00  0.00           C  
ATOM   1269  O   ALA   162      20.378  49.918  19.301  1.00  0.00           O  
ATOM   1270  CB  ALA   162      21.426  48.603  22.339  1.00  0.00           C  
ATOM   1271  N   HIS   163      19.929  47.824  19.941  1.00  0.00           N  
ATOM   1272  CA  HIS   163      18.746  47.710  19.130  1.00  0.00           C  
ATOM   1273  C   HIS   163      18.951  48.063  17.677  1.00  0.00           C  
ATOM   1274  O   HIS   163      18.069  48.623  17.028  1.00  0.00           O  
ATOM   1275  CB  HIS   163      17.650  48.574  19.716  1.00  0.00           C  
ATOM   1276  CG  HIS   163      17.327  48.226  21.139  1.00  0.00           C  
ATOM   1277  ND1 HIS   163      16.755  47.033  21.531  1.00  0.00           N  
ATOM   1278  CD2 HIS   163      17.502  48.926  22.284  1.00  0.00           C  
ATOM   1279  CE1 HIS   163      16.594  47.004  22.819  1.00  0.00           C  
ATOM   1280  NE2 HIS   163      17.037  48.144  23.313  1.00  0.00           N  
ATOM   1281  N   GLY   164      20.131  47.741  17.179  1.00  0.00           N  
ATOM   1282  CA  GLY   164      20.486  47.946  15.786  1.00  0.00           C  
ATOM   1283  C   GLY   164      20.407  49.373  15.255  1.00  0.00           C  
ATOM   1284  O   GLY   164      20.092  49.583  14.084  1.00  0.00           O  
ATOM   1285  N   TYR   165      20.698  50.363  16.092  1.00  0.00           N  
ATOM   1286  CA  TYR   165      20.685  51.749  15.621  1.00  0.00           C  
ATOM   1287  C   TYR   165      22.074  52.043  15.016  1.00  0.00           C  
ATOM   1288  O   TYR   165      22.904  51.143  14.933  1.00  0.00           O  
ATOM   1289  CB  TYR   165      20.332  52.713  16.758  1.00  0.00           C  
ATOM   1290  CG  TYR   165      18.916  52.453  17.143  1.00  0.00           C  
ATOM   1291  CD1 TYR   165      18.632  51.654  18.258  1.00  0.00           C  
ATOM   1292  CD2 TYR   165      17.839  52.999  16.410  1.00  0.00           C  
ATOM   1293  CE1 TYR   165      17.307  51.388  18.655  1.00  0.00           C  
ATOM   1294  CE2 TYR   165      16.485  52.738  16.800  1.00  0.00           C  
ATOM   1295  CZ  TYR   165      16.241  51.929  17.928  1.00  0.00           C  
ATOM   1296  OH  TYR   165      14.955  51.647  18.337  1.00  0.00           O  
ATOM   1297  N   LEU   166      22.325  53.280  14.588  1.00  0.00           N  
ATOM   1298  CA  LEU   166      23.587  53.648  13.915  1.00  0.00           C  
ATOM   1299  C   LEU   166      24.881  53.120  14.545  1.00  0.00           C  
ATOM   1300  O   LEU   166      25.704  52.502  13.868  1.00  0.00           O  
ATOM   1301  CB  LEU   166      23.673  55.176  13.754  1.00  0.00           C  
ATOM   1302  CG  LEU   166      24.602  55.807  12.696  1.00  0.00           C  
ATOM   1303  CD1 LEU   166      25.986  55.885  13.221  1.00  0.00           C  
ATOM   1304  CD2 LEU   166      24.559  55.025  11.376  1.00  0.00           C  
ATOM   1305  N   ILE   167      25.082  53.351  15.854  1.00  0.00           N  
ATOM   1306  CA  ILE   167      26.316  52.863  16.479  1.00  0.00           C  
ATOM   1307  C   ILE   167      26.412  51.344  16.451  1.00  0.00           C  
ATOM   1308  O   ILE   167      27.493  50.782  16.249  1.00  0.00           O  
ATOM   1309  CB  ILE   167      26.235  53.430  17.891  1.00  0.00           C  
ATOM   1310  CG1 ILE   167      26.359  54.962  17.945  1.00  0.00           C  
ATOM   1311  CG2 ILE   167      27.336  52.904  18.827  1.00  0.00           C  
ATOM   1312  CD1 ILE   167      26.012  55.554  19.310  1.00  0.00           C  
ATOM   1313  N   ASP   168      25.277  50.686  16.648  1.00  0.00           N  
ATOM   1314  CA  ASP   168      25.228  49.235  16.651  1.00  0.00           C  
ATOM   1315  C   ASP   168      25.550  48.700  15.247  1.00  0.00           C  
ATOM   1316  O   ASP   168      26.198  47.666  15.096  1.00  0.00           O  
ATOM   1317  CB  ASP   168      23.838  48.778  17.087  1.00  0.00           C  
ATOM   1318  CG  ASP   168      23.933  47.318  17.506  1.00  0.00           C  
ATOM   1319  OD1 ASP   168      25.080  46.825  17.679  1.00  0.00           O  
ATOM   1320  OD2 ASP   168      22.860  46.675  17.659  1.00  0.00           O  
ATOM   1321  N   GLN   169      25.085  49.416  14.233  1.00  0.00           N  
ATOM   1322  CA  GLN   169      25.318  49.058  12.846  1.00  0.00           C  
ATOM   1323  C   GLN   169      26.823  49.003  12.503  1.00  0.00           C  
ATOM   1324  O   GLN   169      27.243  48.190  11.670  1.00  0.00           O  
ATOM   1325  CB  GLN   169      24.592  50.049  11.929  1.00  0.00           C  
ATOM   1326  CG  GLN   169      23.090  49.830  11.914  1.00  0.00           C  
ATOM   1327  CD  GLN   169      22.321  51.058  11.479  1.00  0.00           C  
ATOM   1328  OE1 GLN   169      22.668  51.713  10.497  1.00  0.00           O  
ATOM   1329  NE2 GLN   169      21.256  51.371  12.208  1.00  0.00           N  
ATOM   1330  N   PHE   170      27.628  49.848  13.136  1.00  0.00           N  
ATOM   1331  CA  PHE   170      29.063  49.811  12.881  1.00  0.00           C  
ATOM   1332  C   PHE   170      29.713  48.613  13.562  1.00  0.00           C  
ATOM   1333  O   PHE   170      30.651  48.027  13.036  1.00  0.00           O  
ATOM   1334  CB  PHE   170      29.751  51.069  13.398  1.00  0.00           C  
ATOM   1335  CG  PHE   170      29.664  52.236  12.470  1.00  0.00           C  
ATOM   1336  CD1 PHE   170      28.470  52.928  12.308  1.00  0.00           C  
ATOM   1337  CD2 PHE   170      30.793  52.675  11.792  1.00  0.00           C  
ATOM   1338  CE1 PHE   170      28.399  54.051  11.481  1.00  0.00           C  
ATOM   1339  CE2 PHE   170      30.742  53.795  10.964  1.00  0.00           C  
ATOM   1340  CZ  PHE   170      29.540  54.487  10.811  1.00  0.00           C  
ATOM   1341  N   MET   171      29.210  48.268  14.744  1.00  0.00           N  
ATOM   1342  CA  MET   171      29.734  47.159  15.545  1.00  0.00           C  
ATOM   1343  C   MET   171      29.483  45.775  14.964  1.00  0.00           C  
ATOM   1344  O   MET   171      30.329  44.903  15.060  1.00  0.00           O  
ATOM   1345  CB  MET   171      29.135  47.227  16.963  1.00  0.00           C  
ATOM   1346  CG  MET   171      29.643  48.414  17.784  1.00  0.00           C  
ATOM   1347  SD  MET   171      28.902  48.560  19.437  1.00  0.00           S  
ATOM   1348  CE  MET   171      29.742  47.100  20.116  1.00  0.00           C  
ATOM   1349  N   LYS   172      28.320  45.576  14.373  1.00  0.00           N  
ATOM   1350  CA  LYS   172      27.956  44.277  13.822  1.00  0.00           C  
ATOM   1351  C   LYS   172      28.566  43.992  12.439  1.00  0.00           C  
ATOM   1352  O   LYS   172      28.553  44.840  11.535  1.00  0.00           O  
ATOM   1353  CB  LYS   172      26.424  44.165  13.763  1.00  0.00           C  
ATOM   1354  CG  LYS   172      25.763  44.105  15.142  1.00  0.00           C  
ATOM   1355  CD  LYS   172      24.242  43.949  15.085  1.00  0.00           C  
ATOM   1356  CE  LYS   172      23.575  43.948  16.463  1.00  0.00           C  
ATOM   1357  NZ  LYS   172      22.110  43.796  16.315  1.00  0.00           N  
ATOM   1358  N   ASP   173      29.077  42.779  12.274  1.00  0.00           N  
ATOM   1359  CA  ASP   173      29.690  42.376  11.008  1.00  0.00           C  
ATOM   1360  C   ASP   173      28.689  42.415   9.845  1.00  0.00           C  
ATOM   1361  O   ASP   173      29.009  42.885   8.756  1.00  0.00           O  
ATOM   1362  CB  ASP   173      30.269  40.942  11.095  1.00  0.00           C  
ATOM   1363  CG  ASP   173      30.996  40.648   9.790  1.00  0.00           C  
ATOM   1364  OD1 ASP   173      31.985  41.368   9.489  1.00  0.00           O  
ATOM   1365  OD2 ASP   173      30.572  39.700   9.078  1.00  0.00           O  
ATOM   1366  N   SER   174      27.481  41.926  10.090  1.00  0.00           N  
ATOM   1367  CA  SER   174      26.468  41.898   9.055  1.00  0.00           C  
ATOM   1368  C   SER   174      26.060  43.232   8.483  1.00  0.00           C  
ATOM   1369  O   SER   174      25.623  43.323   7.328  1.00  0.00           O  
ATOM   1370  CB  SER   174      25.218  41.202   9.600  1.00  0.00           C  
ATOM   1371  OG  SER   174      25.503  39.841   9.887  1.00  0.00           O  
ATOM   1372  N   VAL   175      26.206  44.282   9.280  1.00  0.00           N  
ATOM   1373  CA  VAL   175      25.810  45.617   8.847  1.00  0.00           C  
ATOM   1374  C   VAL   175      26.978  46.540   8.512  1.00  0.00           C  
ATOM   1375  O   VAL   175      26.786  47.613   7.924  1.00  0.00           O  
ATOM   1376  CB  VAL   175      24.905  46.275   9.925  1.00  0.00           C  
ATOM   1377  CG1 VAL   175      23.619  45.493  10.202  1.00  0.00           C  
ATOM   1378  CG2 VAL   175      25.586  46.420  11.287  1.00  0.00           C  
ATOM   1379  N   ASN   176      28.187  46.124   8.867  1.00  0.00           N  
ATOM   1380  CA  ASN   176      29.365  46.933   8.592  1.00  0.00           C  
ATOM   1381  C   ASN   176      30.297  46.212   7.615  1.00  0.00           C  
ATOM   1382  O   ASN   176      30.959  45.237   7.971  1.00  0.00           O  
ATOM   1383  CB  ASN   176      30.096  47.237   9.897  1.00  0.00           C  
ATOM   1384  CG  ASN   176      31.152  48.316   9.747  1.00  0.00           C  
ATOM   1385  OD1 ASN   176      31.634  48.881  10.741  1.00  0.00           O  
ATOM   1386  ND2 ASN   176      31.522  48.608   8.513  1.00  0.00           N  
ATOM   1387  N   ASP   177      30.325  46.703   6.376  1.00  0.00           N  
ATOM   1388  CA  ASP   177      31.155  46.137   5.321  1.00  0.00           C  
ATOM   1389  C   ASP   177      32.228  47.142   4.896  1.00  0.00           C  
ATOM   1390  O   ASP   177      32.875  46.963   3.868  1.00  0.00           O  
ATOM   1391  CB  ASP   177      30.302  45.802   4.093  1.00  0.00           C  
ATOM   1392  CG  ASP   177      29.395  44.634   4.455  1.00  0.00           C  
ATOM   1393  OD1 ASP   177      29.679  43.961   5.481  1.00  0.00           O  
ATOM   1394  OD2 ASP   177      28.407  44.400   3.709  1.00  0.00           O  
ATOM   1395  N   ARG   178      32.403  48.200   5.676  1.00  0.00           N  
ATOM   1396  CA  ARG   178      33.381  49.234   5.366  1.00  0.00           C  
ATOM   1397  C   ARG   178      34.809  48.696   5.202  1.00  0.00           C  
ATOM   1398  O   ARG   178      35.208  47.736   5.878  1.00  0.00           O  
ATOM   1399  CB  ARG   178      33.355  50.298   6.460  1.00  0.00           C  
ATOM   1400  CG  ARG   178      31.991  50.938   6.658  1.00  0.00           C  
ATOM   1401  CD  ARG   178      32.060  52.055   7.665  1.00  0.00           C  
ATOM   1402  NE  ARG   178      32.818  53.195   7.165  1.00  0.00           N  
ATOM   1403  CZ  ARG   178      32.328  54.115   6.338  1.00  0.00           C  
ATOM   1404  NH1 ARG   178      31.072  54.031   5.908  1.00  0.00           N  
ATOM   1405  NH2 ARG   178      33.082  55.136   5.957  1.00  0.00           N  
ATOM   1406  N   THR   179      35.575  49.311   4.298  1.00  0.00           N  
ATOM   1407  CA  THR   179      36.965  48.894   4.064  1.00  0.00           C  
ATOM   1408  C   THR   179      37.973  49.930   4.553  1.00  0.00           C  
ATOM   1409  O   THR   179      39.185  49.738   4.410  1.00  0.00           O  
ATOM   1410  CB  THR   179      37.241  48.598   2.570  1.00  0.00           C  
ATOM   1411  OG1 THR   179      36.790  49.691   1.753  1.00  0.00           O  
ATOM   1412  CG2 THR   179      36.534  47.323   2.162  1.00  0.00           C  
ATOM   1413  N   ASP   180      37.473  51.027   5.131  1.00  0.00           N  
ATOM   1414  CA  ASP   180      38.346  52.068   5.665  1.00  0.00           C  
ATOM   1415  C   ASP   180      38.699  51.725   7.119  1.00  0.00           C  
ATOM   1416  O   ASP   180      38.540  50.573   7.542  1.00  0.00           O  
ATOM   1417  CB  ASP   180      37.674  53.439   5.575  1.00  0.00           C  
ATOM   1418  CG  ASP   180      36.374  53.518   6.358  1.00  0.00           C  
ATOM   1419  OD1 ASP   180      35.919  52.482   6.908  1.00  0.00           O  
ATOM   1420  OD2 ASP   180      35.806  54.632   6.407  1.00  0.00           O  
ATOM   1421  N   SER   181      39.173  52.703   7.884  1.00  0.00           N  
ATOM   1422  CA  SER   181      39.561  52.429   9.272  1.00  0.00           C  
ATOM   1423  C   SER   181      38.385  52.252  10.238  1.00  0.00           C  
ATOM   1424  O   SER   181      38.581  52.001  11.423  1.00  0.00           O  
ATOM   1425  CB  SER   181      40.509  53.520   9.790  1.00  0.00           C  
ATOM   1426  OG  SER   181      39.829  54.765   9.859  1.00  0.00           O  
ATOM   1427  N   TYR   182      37.163  52.372   9.723  1.00  0.00           N  
ATOM   1428  CA  TYR   182      35.971  52.222  10.547  1.00  0.00           C  
ATOM   1429  C   TYR   182      35.243  50.920  10.282  1.00  0.00           C  
ATOM   1430  O   TYR   182      34.039  50.820  10.506  1.00  0.00           O  
ATOM   1431  CB  TYR   182      35.027  53.402  10.333  1.00  0.00           C  
ATOM   1432  CG  TYR   182      35.562  54.692  10.897  1.00  0.00           C  
ATOM   1433  CD1 TYR   182      35.504  54.956  12.264  1.00  0.00           C  
ATOM   1434  CD2 TYR   182      36.153  55.640  10.066  1.00  0.00           C  
ATOM   1435  CE1 TYR   182      36.025  56.146  12.793  1.00  0.00           C  
ATOM   1436  CE2 TYR   182      36.678  56.826  10.577  1.00  0.00           C  
ATOM   1437  CZ  TYR   182      36.609  57.076  11.946  1.00  0.00           C  
ATOM   1438  OH  TYR   182      37.115  58.262  12.428  1.00  0.00           O  
ATOM   1439  N   GLY   183      35.982  49.920   9.806  1.00  0.00           N  
ATOM   1440  CA  GLY   183      35.387  48.627   9.533  1.00  0.00           C  
ATOM   1441  C   GLY   183      36.450  47.628   9.137  1.00  0.00           C  
ATOM   1442  O   GLY   183      37.585  48.004   8.844  1.00  0.00           O  
ATOM   1443  N   GLY   184      36.088  46.352   9.135  1.00  0.00           N  
ATOM   1444  CA  GLY   184      37.035  45.327   8.754  1.00  0.00           C  
ATOM   1445  C   GLY   184      37.492  44.450   9.901  1.00  0.00           C  
ATOM   1446  O   GLY   184      37.715  43.256   9.730  1.00  0.00           O  
ATOM   1447  N   SER   185      37.647  45.037  11.074  1.00  0.00           N  
ATOM   1448  CA  SER   185      38.083  44.277  12.237  1.00  0.00           C  
ATOM   1449  C   SER   185      37.324  44.754  13.460  1.00  0.00           C  
ATOM   1450  O   SER   185      36.579  45.742  13.378  1.00  0.00           O  
ATOM   1451  CB  SER   185      39.579  44.473  12.447  1.00  0.00           C  
ATOM   1452  OG  SER   185      39.890  45.847  12.607  1.00  0.00           O  
ATOM   1453  N   LEU   186      37.502  44.046  14.586  1.00  0.00           N  
ATOM   1454  CA  LEU   186      36.857  44.412  15.849  1.00  0.00           C  
ATOM   1455  C   LEU   186      37.248  45.836  16.235  1.00  0.00           C  
ATOM   1456  O   LEU   186      36.393  46.659  16.557  1.00  0.00           O  
ATOM   1457  CB  LEU   186      37.271  43.462  16.992  1.00  0.00           C  
ATOM   1458  CG  LEU   186      36.696  42.051  16.851  1.00  0.00           C  
ATOM   1459  CD1 LEU   186      37.230  41.033  17.857  1.00  0.00           C  
ATOM   1460  CD2 LEU   186      35.180  41.952  17.018  1.00  0.00           C  
ATOM   1461  N   GLU   187      38.541  46.128  16.165  1.00  0.00           N  
ATOM   1462  CA  GLU   187      39.036  47.446  16.506  1.00  0.00           C  
ATOM   1463  C   GLU   187      38.429  48.520  15.604  1.00  0.00           C  
ATOM   1464  O   GLU   187      38.111  49.619  16.064  1.00  0.00           O  
ATOM   1465  CB  GLU   187      40.571  47.492  16.412  1.00  0.00           C  
ATOM   1466  CG  GLU   187      41.289  46.349  17.105  1.00  0.00           C  
ATOM   1467  CD  GLU   187      41.106  45.018  16.377  1.00  0.00           C  
ATOM   1468  OE1 GLU   187      41.529  44.917  15.204  1.00  0.00           O  
ATOM   1469  OE2 GLU   187      40.542  44.070  16.970  1.00  0.00           O  
ATOM   1470  N   ASN   188      38.273  48.221  14.317  1.00  0.00           N  
ATOM   1471  CA  ASN   188      37.699  49.211  13.404  1.00  0.00           C  
ATOM   1472  C   ASN   188      36.213  49.407  13.603  1.00  0.00           C  
ATOM   1473  O   ASN   188      35.742  50.542  13.656  1.00  0.00           O  
ATOM   1474  CB  ASN   188      37.962  48.836  11.945  1.00  0.00           C  
ATOM   1475  CG  ASN   188      39.393  49.110  11.523  1.00  0.00           C  
ATOM   1476  OD1 ASN   188      39.739  48.956  10.361  1.00  0.00           O  
ATOM   1477  ND2 ASN   188      40.228  49.514  12.469  1.00  0.00           N  
ATOM   1478  N   ARG   189      35.473  48.309  13.727  1.00  0.00           N  
ATOM   1479  CA  ARG   189      34.026  48.399  13.913  1.00  0.00           C  
ATOM   1480  C   ARG   189      33.659  49.179  15.180  1.00  0.00           C  
ATOM   1481  O   ARG   189      32.578  49.760  15.261  1.00  0.00           O  
ATOM   1482  CB  ARG   189      33.406  47.005  13.970  1.00  0.00           C  
ATOM   1483  CG  ARG   189      33.574  46.212  12.680  1.00  0.00           C  
ATOM   1484  CD  ARG   189      32.472  45.173  12.494  1.00  0.00           C  
ATOM   1485  NE  ARG   189      32.499  44.108  13.493  1.00  0.00           N  
ATOM   1486  CZ  ARG   189      33.483  43.227  13.639  1.00  0.00           C  
ATOM   1487  NH1 ARG   189      34.539  43.270  12.856  1.00  0.00           N  
ATOM   1488  NH2 ARG   189      33.401  42.294  14.576  1.00  0.00           N  
ATOM   1489  N   CYS   190      34.562  49.205  16.158  1.00  0.00           N  
ATOM   1490  CA  CYS   190      34.301  49.916  17.399  1.00  0.00           C  
ATOM   1491  C   CYS   190      34.924  51.304  17.405  1.00  0.00           C  
ATOM   1492  O   CYS   190      34.708  52.081  18.344  1.00  0.00           O  
ATOM   1493  CB  CYS   190      34.822  49.111  18.584  1.00  0.00           C  
ATOM   1494  SG  CYS   190      34.160  47.863  18.726  1.00  0.00           S  
ATOM   1495  N   ARG   191      35.681  51.630  16.360  1.00  0.00           N  
ATOM   1496  CA  ARG   191      36.337  52.932  16.304  1.00  0.00           C  
ATOM   1497  C   ARG   191      35.360  54.105  16.429  1.00  0.00           C  
ATOM   1498  O   ARG   191      35.541  54.967  17.294  1.00  0.00           O  
ATOM   1499  CB  ARG   191      37.159  53.057  15.014  1.00  0.00           C  
ATOM   1500  CG  ARG   191      38.095  54.263  14.966  1.00  0.00           C  
ATOM   1501  CD  ARG   191      38.998  54.214  13.739  1.00  0.00           C  
ATOM   1502  NE  ARG   191      39.771  52.975  13.723  1.00  0.00           N  
ATOM   1503  CZ  ARG   191      40.789  52.730  14.534  1.00  0.00           C  
ATOM   1504  NH1 ARG   191      41.177  53.643  15.422  1.00  0.00           N  
ATOM   1505  NH2 ARG   191      41.386  51.554  14.495  1.00  0.00           N  
ATOM   1506  N   PHE   192      34.341  54.140  15.572  1.00  0.00           N  
ATOM   1507  CA  PHE   192      33.347  55.212  15.594  1.00  0.00           C  
ATOM   1508  C   PHE   192      32.589  55.242  16.921  1.00  0.00           C  
ATOM   1509  O   PHE   192      32.453  56.298  17.538  1.00  0.00           O  
ATOM   1510  CB  PHE   192      32.360  55.056  14.432  1.00  0.00           C  
ATOM   1511  CG  PHE   192      31.133  55.940  14.551  1.00  0.00           C  
ATOM   1512  CD1 PHE   192      31.252  57.329  14.578  1.00  0.00           C  
ATOM   1513  CD2 PHE   192      29.864  55.377  14.668  1.00  0.00           C  
ATOM   1514  CE1 PHE   192      30.126  58.148  14.727  1.00  0.00           C  
ATOM   1515  CE2 PHE   192      28.734  56.194  14.816  1.00  0.00           C  
ATOM   1516  CZ  PHE   192      28.871  57.590  14.847  1.00  0.00           C  
ATOM   1517  N   ALA   193      32.072  54.090  17.372  1.00  0.00           N  
ATOM   1518  CA  ALA   193      31.349  54.074  18.643  1.00  0.00           C  
ATOM   1519  C   ALA   193      32.175  54.651  19.799  1.00  0.00           C  
ATOM   1520  O   ALA   193      31.669  55.445  20.599  1.00  0.00           O  
ATOM   1521  CB  ALA   193      31.021  52.600  18.827  1.00  0.00           C  
ATOM   1522  N   LEU   194      33.451  54.280  19.876  1.00  0.00           N  
ATOM   1523  CA  LEU   194      34.320  54.785  20.946  1.00  0.00           C  
ATOM   1524  C   LEU   194      34.608  56.257  20.765  1.00  0.00           C  
ATOM   1525  O   LEU   194      34.835  56.975  21.742  1.00  0.00           O  
ATOM   1526  CB  LEU   194      35.637  53.992  21.016  1.00  0.00           C  
ATOM   1527  CG  LEU   194      35.482  52.531  21.503  1.00  0.00           C  
ATOM   1528  CD1 LEU   194      36.811  51.801  21.413  1.00  0.00           C  
ATOM   1529  CD2 LEU   194      34.949  52.525  22.921  1.00  0.00           C  
ATOM   1530  N   GLN   195      34.604  56.726  19.517  1.00  0.00           N  
ATOM   1531  CA  GLN   195      34.848  58.163  19.289  1.00  0.00           C  
ATOM   1532  C   GLN   195      33.650  58.941  19.831  1.00  0.00           C  
ATOM   1533  O   GLN   195      33.794  60.021  20.375  1.00  0.00           O  
ATOM   1534  CB  GLN   195      35.050  58.459  17.800  1.00  0.00           C  
ATOM   1535  CG  GLN   195      36.333  57.855  17.227  1.00  0.00           C  
ATOM   1536  CD  GLN   195      37.513  58.455  17.979  1.00  0.00           C  
ATOM   1537  OE1 GLN   195      37.575  59.664  18.199  1.00  0.00           O  
ATOM   1538  NE2 GLN   195      38.512  57.642  18.415  1.00  0.00           N  
ATOM   1539  N   VAL   196      32.463  58.365  19.688  1.00  0.00           N  
ATOM   1540  CA  VAL   196      31.240  58.987  20.175  1.00  0.00           C  
ATOM   1541  C   VAL   196      31.309  59.041  21.690  1.00  0.00           C  
ATOM   1542  O   VAL   196      31.090  60.093  22.290  1.00  0.00           O  
ATOM   1543  CB  VAL   196      29.999  58.187  19.734  1.00  0.00           C  
ATOM   1544  CG1 VAL   196      28.771  58.643  20.508  1.00  0.00           C  
ATOM   1545  CG2 VAL   196      29.785  58.388  18.243  1.00  0.00           C  
ATOM   1546  N   ILE   197      31.637  57.899  22.300  1.00  0.00           N  
ATOM   1547  CA  ILE   197      31.771  57.805  23.744  1.00  0.00           C  
ATOM   1548  C   ILE   197      32.786  58.835  24.246  1.00  0.00           C  
ATOM   1549  O   ILE   197      32.509  59.579  25.191  1.00  0.00           O  
ATOM   1550  CB  ILE   197      32.256  56.403  24.196  1.00  0.00           C  
ATOM   1551  CG1 ILE   197      31.226  55.288  23.949  1.00  0.00           C  
ATOM   1552  CG2 ILE   197      32.584  56.322  25.696  1.00  0.00           C  
ATOM   1553  CD1 ILE   197      31.793  53.882  24.134  1.00  0.00           C  
ATOM   1554  N   GLU   198      33.954  58.898  23.623  1.00  0.00           N  
ATOM   1555  CA  GLU   198      34.958  59.854  24.075  1.00  0.00           C  
ATOM   1556  C   GLU   198      34.447  61.273  23.926  1.00  0.00           C  
ATOM   1557  O   GLU   198      34.651  62.122  24.812  1.00  0.00           O  
ATOM   1558  CB  GLU   198      36.278  59.654  23.314  1.00  0.00           C  
ATOM   1559  CG  GLU   198      37.012  58.366  23.694  1.00  0.00           C  
ATOM   1560  CD  GLU   198      38.224  58.230  22.784  1.00  0.00           C  
ATOM   1561  OE1 GLU   198      38.381  59.089  21.875  1.00  0.00           O  
ATOM   1562  OE2 GLU   198      39.010  57.266  22.985  1.00  0.00           O  
ATOM   1563  N   ALA   199      33.754  61.523  22.824  1.00  0.00           N  
ATOM   1564  CA  ALA   199      33.206  62.843  22.567  1.00  0.00           C  
ATOM   1565  C   ALA   199      32.281  63.301  23.696  1.00  0.00           C  
ATOM   1566  O   ALA   199      32.469  64.396  24.229  1.00  0.00           O  
ATOM   1567  CB  ALA   199      32.456  62.851  21.245  1.00  0.00           C  
ATOM   1568  N   VAL   200      31.295  62.473  24.061  1.00  0.00           N  
ATOM   1569  CA  VAL   200      30.359  62.848  25.120  1.00  0.00           C  
ATOM   1570  C   VAL   200      31.000  62.831  26.507  1.00  0.00           C  
ATOM   1571  O   VAL   200      30.619  63.620  27.361  1.00  0.00           O  
ATOM   1572  CB  VAL   200      29.066  61.944  25.164  1.00  0.00           C  
ATOM   1573  CG1 VAL   200      28.397  61.937  23.806  1.00  0.00           C  
ATOM   1574  CG2 VAL   200      29.398  60.540  25.631  1.00  0.00           C  
ATOM   1575  N   SER   201      31.956  61.932  26.723  1.00  0.00           N  
ATOM   1576  CA  SER   201      32.628  61.855  28.020  1.00  0.00           C  
ATOM   1577  C   SER   201      33.463  63.118  28.261  1.00  0.00           C  
ATOM   1578  O   SER   201      33.776  63.446  29.404  1.00  0.00           O  
ATOM   1579  CB  SER   201      33.509  60.609  28.107  1.00  0.00           C  
ATOM   1580  OG  SER   201      34.588  60.709  27.189  1.00  0.00           O  
ATOM   1581  N   LYS   202      33.816  63.845  27.204  1.00  0.00           N  
ATOM   1582  CA  LYS   202      34.585  65.072  27.401  1.00  0.00           C  
ATOM   1583  C   LYS   202      33.688  66.126  28.015  1.00  0.00           C  
ATOM   1584  O   LYS   202      34.157  67.013  28.716  1.00  0.00           O  
ATOM   1585  CB  LYS   202      35.130  65.624  26.078  1.00  0.00           C  
ATOM   1586  CG  LYS   202      36.243  64.767  25.472  1.00  0.00           C  
ATOM   1587  CD  LYS   202      36.785  65.313  24.149  1.00  0.00           C  
ATOM   1588  CE  LYS   202      37.898  64.456  23.543  1.00  0.00           C  
ATOM   1589  NZ  LYS   202      38.342  65.039  22.257  1.00  0.00           N  
ATOM   1590  N   GLU   203      32.396  66.036  27.725  1.00  0.00           N  
ATOM   1591  CA  GLU   203      31.428  66.998  28.242  1.00  0.00           C  
ATOM   1592  C   GLU   203      30.934  66.640  29.641  1.00  0.00           C  
ATOM   1593  O   GLU   203      30.974  67.472  30.558  1.00  0.00           O  
ATOM   1594  CB  GLU   203      30.195  67.098  27.323  1.00  0.00           C  
ATOM   1595  CG  GLU   203      30.503  67.707  25.953  1.00  0.00           C  
ATOM   1596  CD  GLU   203      31.023  69.120  26.173  1.00  0.00           C  
ATOM   1597  OE1 GLU   203      30.334  69.901  26.882  1.00  0.00           O  
ATOM   1598  OE2 GLU   203      32.117  69.438  25.635  1.00  0.00           O  
ATOM   1599  N   ILE   204      30.481  65.401  29.804  1.00  0.00           N  
ATOM   1600  CA  ILE   204      29.951  64.953  31.080  1.00  0.00           C  
ATOM   1601  C   ILE   204      30.977  64.326  32.007  1.00  0.00           C  
ATOM   1602  O   ILE   204      30.769  64.267  33.214  1.00  0.00           O  
ATOM   1603  CB  ILE   204      28.832  63.943  30.838  1.00  0.00           C  
ATOM   1604  CG1 ILE   204      27.878  63.786  32.034  1.00  0.00           C  
ATOM   1605  CG2 ILE   204      29.342  62.523  30.541  1.00  0.00           C  
ATOM   1606  CD1 ILE   204      26.992  65.008  32.272  1.00  0.00           C  
ATOM   1607  N   GLY   205      32.083  63.864  31.452  1.00  0.00           N  
ATOM   1608  CA  GLY   205      33.083  63.178  32.245  1.00  0.00           C  
ATOM   1609  C   GLY   205      32.646  61.719  32.180  1.00  0.00           C  
ATOM   1610  O   GLY   205      31.445  61.446  32.235  1.00  0.00           O  
ATOM   1611  N   PRO   206      33.565  60.762  32.042  1.00  0.00           N  
ATOM   1612  CA  PRO   206      33.166  59.358  31.970  1.00  0.00           C  
ATOM   1613  C   PRO   206      32.283  58.891  33.143  1.00  0.00           C  
ATOM   1614  O   PRO   206      31.419  58.027  32.979  1.00  0.00           O  
ATOM   1615  CB  PRO   206      34.517  58.622  31.904  1.00  0.00           C  
ATOM   1616  CG  PRO   206      35.446  59.553  32.621  1.00  0.00           C  
ATOM   1617  CD  PRO   206      35.026  60.888  32.060  1.00  0.00           C  
ATOM   1618  N   ASP   207      32.515  59.467  34.323  1.00  0.00           N  
ATOM   1619  CA  ASP   207      31.767  59.121  35.531  1.00  0.00           C  
ATOM   1620  C   ASP   207      30.268  59.394  35.379  1.00  0.00           C  
ATOM   1621  O   ASP   207      29.459  58.869  36.139  1.00  0.00           O  
ATOM   1622  CB  ASP   207      32.291  59.915  36.751  1.00  0.00           C  
ATOM   1623  CG  ASP   207      33.704  59.436  37.052  1.00  0.00           C  
ATOM   1624  OD1 ASP   207      33.913  58.194  37.086  1.00  0.00           O  
ATOM   1625  OD2 ASP   207      34.593  60.306  37.253  1.00  0.00           O  
ATOM   1626  N   ARG   208      29.894  60.230  34.413  1.00  0.00           N  
ATOM   1627  CA  ARG   208      28.483  60.536  34.212  1.00  0.00           C  
ATOM   1628  C   ARG   208      28.016  60.099  32.830  1.00  0.00           C  
ATOM   1629  O   ARG   208      27.046  60.632  32.294  1.00  0.00           O  
ATOM   1630  CB  ARG   208      28.209  62.042  34.416  1.00  0.00           C  
ATOM   1631  CG  ARG   208      28.189  62.491  35.884  1.00  0.00           C  
ATOM   1632  CD  ARG   208      27.276  61.607  36.738  1.00  0.00           C  
ATOM   1633  NE  ARG   208      27.241  62.023  38.132  1.00  0.00           N  
ATOM   1634  CZ  ARG   208      26.511  63.036  38.603  1.00  0.00           C  
ATOM   1635  NH1 ARG   208      25.741  63.731  37.780  1.00  0.00           N  
ATOM   1636  NH2 ARG   208      26.571  63.371  39.899  1.00  0.00           N  
ATOM   1637  N   VAL   209      28.710  59.128  32.253  1.00  0.00           N  
ATOM   1638  CA  VAL   209      28.362  58.620  30.925  1.00  0.00           C  
ATOM   1639  C   VAL   209      28.073  57.121  30.920  1.00  0.00           C  
ATOM   1640  O   VAL   209      28.744  56.332  31.590  1.00  0.00           O  
ATOM   1641  CB  VAL   209      29.499  58.908  29.884  1.00  0.00           C  
ATOM   1642  CG1 VAL   209      29.172  58.265  28.563  1.00  0.00           C  
ATOM   1643  CG2 VAL   209      29.659  60.415  29.666  1.00  0.00           C  
ATOM   1644  N   GLY   210      27.055  56.728  30.164  1.00  0.00           N  
ATOM   1645  CA  GLY   210      26.712  55.318  30.058  1.00  0.00           C  
ATOM   1646  C   GLY   210      26.504  54.962  28.603  1.00  0.00           C  
ATOM   1647  O   GLY   210      26.350  55.829  27.749  1.00  0.00           O  
ATOM   1648  N   ILE   211      26.482  53.676  28.305  1.00  0.00           N  
ATOM   1649  CA  ILE   211      26.264  53.234  26.940  1.00  0.00           C  
ATOM   1650  C   ILE   211      25.391  51.997  26.930  1.00  0.00           C  
ATOM   1651  O   ILE   211      25.519  51.131  27.797  1.00  0.00           O  
ATOM   1652  CB  ILE   211      27.612  52.961  26.243  1.00  0.00           C  
ATOM   1653  CG1 ILE   211      27.392  52.494  24.810  1.00  0.00           C  
ATOM   1654  CG2 ILE   211      28.406  51.943  27.039  1.00  0.00           C  
ATOM   1655  CD1 ILE   211      28.633  52.538  23.920  1.00  0.00           C  
ATOM   1656  N   ARG   212      24.471  51.933  25.972  1.00  0.00           N  
ATOM   1657  CA  ARG   212      23.591  50.776  25.873  1.00  0.00           C  
ATOM   1658  C   ARG   212      24.081  49.870  24.752  1.00  0.00           C  
ATOM   1659  O   ARG   212      24.500  50.357  23.690  1.00  0.00           O  
ATOM   1660  CB  ARG   212      22.140  51.211  25.647  1.00  0.00           C  
ATOM   1661  CG  ARG   212      21.179  50.094  26.030  1.00  0.00           C  
ATOM   1662  CD  ARG   212      19.716  50.457  26.005  1.00  0.00           C  
ATOM   1663  NE  ARG   212      19.026  49.619  26.979  1.00  0.00           N  
ATOM   1664  CZ  ARG   212      17.743  49.277  26.924  1.00  0.00           C  
ATOM   1665  NH1 ARG   212      16.973  49.693  25.925  1.00  0.00           N  
ATOM   1666  NH2 ARG   212      17.232  48.519  27.885  1.00  0.00           N  
ATOM   1667  N   LEU   213      24.068  48.548  25.006  1.00  0.00           N  
ATOM   1668  CA  LEU   213      24.546  47.540  24.047  1.00  0.00           C  
ATOM   1669  C   LEU   213      23.637  46.322  23.988  1.00  0.00           C  
ATOM   1670  O   LEU   213      22.989  45.985  24.985  1.00  0.00           O  
ATOM   1671  CB  LEU   213      25.966  47.079  24.434  1.00  0.00           C  
ATOM   1672  CG  LEU   213      27.056  48.144  24.620  1.00  0.00           C  
ATOM   1673  CD1 LEU   213      28.329  47.510  25.148  1.00  0.00           C  
ATOM   1674  CD2 LEU   213      27.308  48.831  23.298  1.00  0.00           C  
ATOM   1675  N   SER   214      23.607  45.655  22.827  1.00  0.00           N  
ATOM   1676  CA  SER   214      22.795  44.448  22.638  1.00  0.00           C  
ATOM   1677  C   SER   214      23.570  43.401  21.834  1.00  0.00           C  
ATOM   1678  O   SER   214      23.195  43.056  20.710  1.00  0.00           O  
ATOM   1679  CB  SER   214      21.475  44.769  21.917  1.00  0.00           C  
ATOM   1680  OG  SER   214      20.657  45.589  22.739  1.00  0.00           O  
ATOM   1681  N   PRO   215      24.652  42.864  22.420  1.00  0.00           N  
ATOM   1682  CA  PRO   215      25.527  41.864  21.822  1.00  0.00           C  
ATOM   1683  C   PRO   215      24.898  40.814  20.912  1.00  0.00           C  
ATOM   1684  O   PRO   215      24.937  40.926  19.671  1.00  0.00           O  
ATOM   1685  CB  PRO   215      26.207  41.240  23.032  1.00  0.00           C  
ATOM   1686  CG  PRO   215      26.340  42.382  23.946  1.00  0.00           C  
ATOM   1687  CD  PRO   215      24.995  43.062  23.838  1.00  0.00           C  
ATOM   1688  N   PHE   216      24.322  39.781  21.503  1.00  0.00           N  
ATOM   1689  CA  PHE   216      23.750  38.695  20.701  1.00  0.00           C  
ATOM   1690  C   PHE   216      22.345  38.982  20.184  1.00  0.00           C  
ATOM   1691  O   PHE   216      21.561  38.067  19.955  1.00  0.00           O  
ATOM   1692  CB  PHE   216      23.755  37.417  21.540  1.00  0.00           C  
ATOM   1693  CG  PHE   216      25.113  37.058  22.069  1.00  0.00           C  
ATOM   1694  CD1 PHE   216      25.912  36.136  21.397  1.00  0.00           C  
ATOM   1695  CD2 PHE   216      25.610  37.672  23.216  1.00  0.00           C  
ATOM   1696  CE1 PHE   216      27.179  35.829  21.868  1.00  0.00           C  
ATOM   1697  CE2 PHE   216      26.880  37.369  23.695  1.00  0.00           C  
ATOM   1698  CZ  PHE   216      27.669  36.449  23.019  1.00  0.00           C  
ATOM   1699  N   ALA   217      22.032  40.252  19.980  1.00  0.00           N  
ATOM   1700  CA  ALA   217      20.708  40.615  19.521  1.00  0.00           C  
ATOM   1701  C   ALA   217      20.615  40.871  18.018  1.00  0.00           C  
ATOM   1702  O   ALA   217      21.335  41.699  17.463  1.00  0.00           O  
ATOM   1703  CB  ALA   217      20.227  41.848  20.281  1.00  0.00           C  
ATOM   1704  N   ASP   218      19.716  40.151  17.362  1.00  0.00           N  
ATOM   1705  CA  ASP   218      19.506  40.323  15.932  1.00  0.00           C  
ATOM   1706  C   ASP   218      18.199  41.068  15.741  1.00  0.00           C  
ATOM   1707  O   ASP   218      17.134  40.472  15.731  1.00  0.00           O  
ATOM   1708  CB  ASP   218      19.444  38.972  15.228  1.00  0.00           C  
ATOM   1709  CG  ASP   218      20.821  38.330  15.319  1.00  0.00           C  
ATOM   1710  OD1 ASP   218      21.777  39.038  15.736  1.00  0.00           O  
ATOM   1711  OD2 ASP   218      20.936  37.124  14.973  1.00  0.00           O  
ATOM   1712  N   TYR   219      18.287  42.381  15.593  1.00  0.00           N  
ATOM   1713  CA  TYR   219      17.098  43.210  15.436  1.00  0.00           C  
ATOM   1714  C   TYR   219      17.204  44.059  14.161  1.00  0.00           C  
ATOM   1715  O   TYR   219      18.298  44.442  13.749  1.00  0.00           O  
ATOM   1716  CB  TYR   219      16.961  44.119  16.665  1.00  0.00           C  
ATOM   1717  CG  TYR   219      16.782  43.240  17.855  1.00  0.00           C  
ATOM   1718  CD1 TYR   219      17.904  42.784  18.559  1.00  0.00           C  
ATOM   1719  CD2 TYR   219      15.500  42.853  18.302  1.00  0.00           C  
ATOM   1720  CE1 TYR   219      17.776  41.954  19.690  1.00  0.00           C  
ATOM   1721  CE2 TYR   219      15.351  42.010  19.451  1.00  0.00           C  
ATOM   1722  CZ  TYR   219      16.505  41.570  20.132  1.00  0.00           C  
ATOM   1723  OH  TYR   219      16.411  40.754  21.238  1.00  0.00           O  
ATOM   1724  N   MET   220      16.067  44.354  13.544  1.00  0.00           N  
ATOM   1725  CA  MET   220      16.042  45.158  12.322  1.00  0.00           C  
ATOM   1726  C   MET   220      17.020  44.664  11.270  1.00  0.00           C  
ATOM   1727  O   MET   220      17.804  45.442  10.724  1.00  0.00           O  
ATOM   1728  CB  MET   220      16.337  46.624  12.648  1.00  0.00           C  
ATOM   1729  CG  MET   220      15.342  47.242  13.633  1.00  0.00           C  
ATOM   1730  SD  MET   220      13.623  47.282  13.042  1.00  0.00           S  
ATOM   1731  CE  MET   220      12.914  47.736  14.651  1.00  0.00           C  
ATOM   1732  N   GLU   221      16.976  43.361  11.013  1.00  0.00           N  
ATOM   1733  CA  GLU   221      17.832  42.752  10.004  1.00  0.00           C  
ATOM   1734  C   GLU   221      19.319  42.751  10.284  1.00  0.00           C  
ATOM   1735  O   GLU   221      20.113  42.404   9.411  1.00  0.00           O  
ATOM   1736  CB  GLU   221      17.589  43.450   8.662  1.00  0.00           C  
ATOM   1737  CG  GLU   221      16.145  43.339   8.169  1.00  0.00           C  
ATOM   1738  CD  GLU   221      15.782  41.862   8.104  1.00  0.00           C  
ATOM   1739  OE1 GLU   221      16.568  41.086   7.498  1.00  0.00           O  
ATOM   1740  OE2 GLU   221      14.715  41.490   8.660  1.00  0.00           O  
ATOM   1741  N   SER   222      19.712  43.141  11.490  1.00  0.00           N  
ATOM   1742  CA  SER   222      21.125  43.165  11.846  1.00  0.00           C  
ATOM   1743  C   SER   222      21.599  41.776  12.298  1.00  0.00           C  
ATOM   1744  O   SER   222      20.899  41.066  13.023  1.00  0.00           O  
ATOM   1745  CB  SER   222      21.368  44.196  12.951  1.00  0.00           C  
ATOM   1746  OG  SER   222      21.104  45.504  12.465  1.00  0.00           O  
ATOM   1747  N   GLY   223      22.787  41.394  11.841  1.00  0.00           N  
ATOM   1748  CA  GLY   223      23.388  40.112  12.188  1.00  0.00           C  
ATOM   1749  C   GLY   223      24.835  40.357  12.596  1.00  0.00           C  
ATOM   1750  O   GLY   223      25.433  41.349  12.205  1.00  0.00           O  
ATOM   1751  N   ASP   224      25.395  39.444  13.381  1.00  0.00           N  
ATOM   1752  CA  ASP   224      26.755  39.609  13.863  1.00  0.00           C  
ATOM   1753  C   ASP   224      27.465  38.259  14.010  1.00  0.00           C  
ATOM   1754  O   ASP   224      26.918  37.307  14.563  1.00  0.00           O  
ATOM   1755  CB  ASP   224      26.733  40.332  15.221  1.00  0.00           C  
ATOM   1756  CG  ASP   224      28.093  40.861  15.627  1.00  0.00           C  
ATOM   1757  OD1 ASP   224      28.244  41.274  16.799  1.00  0.00           O  
ATOM   1758  OD2 ASP   224      29.011  40.881  14.773  1.00  0.00           O  
ATOM   1759  N   THR   225      28.697  38.195  13.532  1.00  0.00           N  
ATOM   1760  CA  THR   225      29.472  36.974  13.614  1.00  0.00           C  
ATOM   1761  C   THR   225      30.405  36.978  14.818  1.00  0.00           C  
ATOM   1762  O   THR   225      30.861  35.928  15.257  1.00  0.00           O  
ATOM   1763  CB  THR   225      30.287  36.781  12.324  1.00  0.00           C  
ATOM   1764  OG1 THR   225      31.193  37.861  12.153  1.00  0.00           O  
ATOM   1765  CG2 THR   225      29.330  36.724  11.121  1.00  0.00           C  
ATOM   1766  N   ASP   226      30.688  38.157  15.354  1.00  0.00           N  
ATOM   1767  CA  ASP   226      31.574  38.264  16.498  1.00  0.00           C  
ATOM   1768  C   ASP   226      30.928  39.006  17.688  1.00  0.00           C  
ATOM   1769  O   ASP   226      31.475  39.996  18.179  1.00  0.00           O  
ATOM   1770  CB  ASP   226      32.880  38.970  16.079  1.00  0.00           C  
ATOM   1771  CG  ASP   226      33.589  38.084  15.064  1.00  0.00           C  
ATOM   1772  OD1 ASP   226      33.752  36.869  15.352  1.00  0.00           O  
ATOM   1773  OD2 ASP   226      33.976  38.612  13.987  1.00  0.00           O  
ATOM   1774  N   PRO   227      29.765  38.518  18.181  1.00  0.00           N  
ATOM   1775  CA  PRO   227      29.093  39.167  19.304  1.00  0.00           C  
ATOM   1776  C   PRO   227      29.950  39.215  20.554  1.00  0.00           C  
ATOM   1777  O   PRO   227      30.190  40.283  21.104  1.00  0.00           O  
ATOM   1778  CB  PRO   227      27.834  38.311  19.503  1.00  0.00           C  
ATOM   1779  CG  PRO   227      27.583  37.743  18.170  1.00  0.00           C  
ATOM   1780  CD  PRO   227      28.973  37.367  17.718  1.00  0.00           C  
ATOM   1781  N   LYS   228      30.423  38.054  20.991  1.00  0.00           N  
ATOM   1782  CA  LYS   228      31.234  37.975  22.204  1.00  0.00           C  
ATOM   1783  C   LYS   228      32.542  38.737  22.095  1.00  0.00           C  
ATOM   1784  O   LYS   228      32.865  39.547  22.950  1.00  0.00           O  
ATOM   1785  CB  LYS   228      31.510  36.511  22.566  1.00  0.00           C  
ATOM   1786  CG  LYS   228      32.322  36.343  23.852  1.00  0.00           C  
ATOM   1787  CD  LYS   228      32.538  34.883  24.253  1.00  0.00           C  
ATOM   1788  CE  LYS   228      33.391  34.713  25.512  1.00  0.00           C  
ATOM   1789  NZ  LYS   228      33.570  33.275  25.813  1.00  0.00           N  
ATOM   1790  N   ARG   229      33.294  38.466  21.035  1.00  0.00           N  
ATOM   1791  CA  ARG   229      34.571  39.120  20.820  1.00  0.00           C  
ATOM   1792  C   ARG   229      34.400  40.625  20.908  1.00  0.00           C  
ATOM   1793  O   ARG   229      35.255  41.319  21.449  1.00  0.00           O  
ATOM   1794  CB  ARG   229      35.135  38.733  19.464  1.00  0.00           C  
ATOM   1795  CG  ARG   229      35.613  37.281  19.394  1.00  0.00           C  
ATOM   1796  CD  ARG   229      36.135  36.874  18.014  1.00  0.00           C  
ATOM   1797  NE  ARG   229      36.508  35.433  18.084  1.00  0.00           N  
ATOM   1798  CZ  ARG   229      36.888  34.771  16.952  1.00  0.00           C  
ATOM   1799  NH1 ARG   229      36.836  35.657  15.915  1.00  0.00           N  
ATOM   1800  NH2 ARG   229      37.170  33.482  17.299  1.00  0.00           N  
ATOM   1801  N   LEU   230      33.298  41.144  20.377  1.00  0.00           N  
ATOM   1802  CA  LEU   230      33.082  42.584  20.441  1.00  0.00           C  
ATOM   1803  C   LEU   230      32.702  43.020  21.849  1.00  0.00           C  
ATOM   1804  O   LEU   230      33.215  44.020  22.344  1.00  0.00           O  
ATOM   1805  CB  LEU   230      32.000  43.027  19.458  1.00  0.00           C  
ATOM   1806  CG  LEU   230      32.420  42.903  17.992  1.00  0.00           C  
ATOM   1807  CD1 LEU   230      31.309  43.169  16.977  1.00  0.00           C  
ATOM   1808  CD2 LEU   230      33.533  43.855  17.557  1.00  0.00           C  
ATOM   1809  N   GLY   231      31.808  42.277  22.497  1.00  0.00           N  
ATOM   1810  CA  GLY   231      31.389  42.624  23.861  1.00  0.00           C  
ATOM   1811  C   GLY   231      32.598  42.637  24.806  1.00  0.00           C  
ATOM   1812  O   GLY   231      32.707  43.493  25.684  1.00  0.00           O  
ATOM   1813  N   LEU   232      33.512  41.693  24.614  1.00  0.00           N  
ATOM   1814  CA  LEU   232      34.700  41.617  25.456  1.00  0.00           C  
ATOM   1815  C   LEU   232      35.629  42.785  25.174  1.00  0.00           C  
ATOM   1816  O   LEU   232      36.176  43.382  26.096  1.00  0.00           O  
ATOM   1817  CB  LEU   232      35.447  40.298  25.214  1.00  0.00           C  
ATOM   1818  CG  LEU   232      34.691  39.067  25.720  1.00  0.00           C  
ATOM   1819  CD1 LEU   232      35.318  37.725  25.343  1.00  0.00           C  
ATOM   1820  CD2 LEU   232      34.547  38.977  27.238  1.00  0.00           C  
ATOM   1821  N   TYR   233      35.811  43.107  23.899  1.00  0.00           N  
ATOM   1822  CA  TYR   233      36.682  44.210  23.528  1.00  0.00           C  
ATOM   1823  C   TYR   233      36.137  45.539  24.058  1.00  0.00           C  
ATOM   1824  O   TYR   233      36.868  46.306  24.684  1.00  0.00           O  
ATOM   1825  CB  TYR   233      36.855  44.274  22.008  1.00  0.00           C  
ATOM   1826  CG  TYR   233      37.655  45.470  21.537  1.00  0.00           C  
ATOM   1827  CD1 TYR   233      37.022  46.570  20.949  1.00  0.00           C  
ATOM   1828  CD2 TYR   233      39.042  45.528  21.721  1.00  0.00           C  
ATOM   1829  CE1 TYR   233      37.750  47.696  20.561  1.00  0.00           C  
ATOM   1830  CE2 TYR   233      39.780  46.651  21.335  1.00  0.00           C  
ATOM   1831  CZ  TYR   233      39.128  47.728  20.755  1.00  0.00           C  
ATOM   1832  OH  TYR   233      39.845  48.832  20.356  1.00  0.00           O  
ATOM   1833  N   MET   234      34.860  45.816  23.809  1.00  0.00           N  
ATOM   1834  CA  MET   234      34.252  47.060  24.306  1.00  0.00           C  
ATOM   1835  C   MET   234      34.371  47.139  25.818  1.00  0.00           C  
ATOM   1836  O   MET   234      34.795  48.150  26.360  1.00  0.00           O  
ATOM   1837  CB  MET   234      32.766  47.142  23.911  1.00  0.00           C  
ATOM   1838  CG  MET   234      32.544  47.374  22.415  1.00  0.00           C  
ATOM   1839  SD  MET   234      33.204  48.949  21.791  1.00  0.00           S  
ATOM   1840  CE  MET   234      32.007  49.986  22.679  1.00  0.00           C  
ATOM   1841  N   ALA   235      33.991  46.058  26.491  1.00  0.00           N  
ATOM   1842  CA  ALA   235      34.060  46.008  27.943  1.00  0.00           C  
ATOM   1843  C   ALA   235      35.422  46.467  28.423  1.00  0.00           C  
ATOM   1844  O   ALA   235      35.519  47.291  29.338  1.00  0.00           O  
ATOM   1845  CB  ALA   235      33.772  44.591  28.432  1.00  0.00           C  
ATOM   1846  N   LYS   236      36.473  45.951  27.796  1.00  0.00           N  
ATOM   1847  CA  LYS   236      37.822  46.324  28.182  1.00  0.00           C  
ATOM   1848  C   LYS   236      38.148  47.778  27.880  1.00  0.00           C  
ATOM   1849  O   LYS   236      38.741  48.473  28.711  1.00  0.00           O  
ATOM   1850  CB  LYS   236      38.835  45.416  27.477  1.00  0.00           C  
ATOM   1851  CG  LYS   236      38.827  43.976  27.994  1.00  0.00           C  
ATOM   1852  CD  LYS   236      39.841  43.069  27.295  1.00  0.00           C  
ATOM   1853  CE  LYS   236      39.810  41.621  27.789  1.00  0.00           C  
ATOM   1854  NZ  LYS   236      40.801  40.811  27.046  1.00  0.00           N  
ATOM   1855  N   SER   237      37.758  48.249  26.698  1.00  0.00           N  
ATOM   1856  CA  SER   237      38.030  49.627  26.307  1.00  0.00           C  
ATOM   1857  C   SER   237      37.223  50.637  27.120  1.00  0.00           C  
ATOM   1858  O   SER   237      37.697  51.736  27.436  1.00  0.00           O  
ATOM   1859  CB  SER   237      37.735  49.813  24.813  1.00  0.00           C  
ATOM   1860  OG  SER   237      38.645  49.047  24.037  1.00  0.00           O  
ATOM   1861  N   LEU   238      35.992  50.266  27.436  1.00  0.00           N  
ATOM   1862  CA  LEU   238      35.110  51.139  28.189  1.00  0.00           C  
ATOM   1863  C   LEU   238      35.503  51.170  29.664  1.00  0.00           C  
ATOM   1864  O   LEU   238      35.357  52.196  30.321  1.00  0.00           O  
ATOM   1865  CB  LEU   238      33.649  50.684  28.023  1.00  0.00           C  
ATOM   1866  CG  LEU   238      33.124  50.880  26.605  1.00  0.00           C  
ATOM   1867  CD1 LEU   238      31.752  50.230  26.447  1.00  0.00           C  
ATOM   1868  CD2 LEU   238      33.065  52.353  26.291  1.00  0.00           C  
ATOM   1869  N   ASN   239      36.004  50.046  30.172  1.00  0.00           N  
ATOM   1870  CA  ASN   239      36.433  49.961  31.572  1.00  0.00           C  
ATOM   1871  C   ASN   239      37.668  50.825  31.771  1.00  0.00           C  
ATOM   1872  O   ASN   239      37.793  51.522  32.777  1.00  0.00           O  
ATOM   1873  CB  ASN   239      36.747  48.506  31.950  1.00  0.00           C  
ATOM   1874  CG  ASN   239      37.034  48.460  33.444  1.00  0.00           C  
ATOM   1875  OD1 ASN   239      36.170  48.764  34.265  1.00  0.00           O  
ATOM   1876  ND2 ASN   239      38.265  48.076  33.878  1.00  0.00           N  
ATOM   1877  N   ARG   240      38.574  50.781  30.798  1.00  0.00           N  
ATOM   1878  CA  ARG   240      39.808  51.563  30.834  1.00  0.00           C  
ATOM   1879  C   ARG   240      39.454  53.046  30.876  1.00  0.00           C  
ATOM   1880  O   ARG   240      40.095  53.833  31.573  1.00  0.00           O  
ATOM   1881  CB  ARG   240      40.647  51.252  29.583  1.00  0.00           C  
ATOM   1882  CG  ARG   240      41.853  52.163  29.330  1.00  0.00           C  
ATOM   1883  CD  ARG   240      42.878  52.118  30.463  1.00  0.00           C  
ATOM   1884  NE  ARG   240      44.124  52.806  30.117  1.00  0.00           N  
ATOM   1885  CZ  ARG   240      45.130  53.009  30.971  1.00  0.00           C  
ATOM   1886  NH1 ARG   240      45.036  52.580  32.237  1.00  0.00           N  
ATOM   1887  NH2 ARG   240      46.239  53.628  30.565  1.00  0.00           N  
ATOM   1888  N   PHE   241      38.420  53.414  30.127  1.00  0.00           N  
ATOM   1889  CA  PHE   241      37.953  54.788  30.060  1.00  0.00           C  
ATOM   1890  C   PHE   241      37.252  55.181  31.350  1.00  0.00           C  
ATOM   1891  O   PHE   241      37.110  56.357  31.662  1.00  0.00           O  
ATOM   1892  CB  PHE   241      37.002  54.956  28.870  1.00  0.00           C  
ATOM   1893  CG  PHE   241      37.808  54.800  27.627  1.00  0.00           C  
ATOM   1894  CD1 PHE   241      39.220  54.858  27.637  1.00  0.00           C  
ATOM   1895  CD2 PHE   241      37.163  54.588  26.395  1.00  0.00           C  
ATOM   1896  CE1 PHE   241      39.983  54.704  26.444  1.00  0.00           C  
ATOM   1897  CE2 PHE   241      37.903  54.431  25.184  1.00  0.00           C  
ATOM   1898  CZ  PHE   241      39.321  54.491  25.210  1.00  0.00           C  
ATOM   1899  N   GLU   242      36.828  54.178  32.102  1.00  0.00           N  
ATOM   1900  CA  GLU   242      36.155  54.423  33.354  1.00  0.00           C  
ATOM   1901  C   GLU   242      34.723  54.892  33.227  1.00  0.00           C  
ATOM   1902  O   GLU   242      34.310  55.798  33.964  1.00  0.00           O  
ATOM   1903  CB  GLU   242      36.948  55.454  34.163  1.00  0.00           C  
ATOM   1904  CG  GLU   242      38.323  54.952  34.610  1.00  0.00           C  
ATOM   1905  CD  GLU   242      39.006  56.075  35.378  1.00  0.00           C  
ATOM   1906  OE1 GLU   242      38.392  57.169  35.497  1.00  0.00           O  
ATOM   1907  OE2 GLU   242      40.151  55.853  35.856  1.00  0.00           O  
ATOM   1908  N   ILE   243      33.975  54.298  32.300  1.00  0.00           N  
ATOM   1909  CA  ILE   243      32.572  54.664  32.118  1.00  0.00           C  
ATOM   1910  C   ILE   243      31.751  54.315  33.348  1.00  0.00           C  
ATOM   1911  O   ILE   243      32.034  53.366  34.060  1.00  0.00           O  
ATOM   1912  CB  ILE   243      31.938  53.967  30.911  1.00  0.00           C  
ATOM   1913  CG1 ILE   243      32.569  54.371  29.568  1.00  0.00           C  
ATOM   1914  CG2 ILE   243      30.436  54.259  30.754  1.00  0.00           C  
ATOM   1915  CD1 ILE   243      32.340  55.838  29.204  1.00  0.00           C  
ATOM   1916  N   LEU   244      30.723  55.088  33.581  1.00  0.00           N  
ATOM   1917  CA  LEU   244      29.879  54.850  34.726  1.00  0.00           C  
ATOM   1918  C   LEU   244      29.229  53.467  34.633  1.00  0.00           C  
ATOM   1919  O   LEU   244      29.168  52.743  35.614  1.00  0.00           O  
ATOM   1920  CB  LEU   244      28.814  55.940  34.803  1.00  0.00           C  
ATOM   1921  CG  LEU   244      27.872  55.789  35.999  1.00  0.00           C  
ATOM   1922  CD1 LEU   244      28.548  55.860  37.367  1.00  0.00           C  
ATOM   1923  CD2 LEU   244      26.772  56.845  36.092  1.00  0.00           C  
ATOM   1924  N   TYR   245      28.754  53.093  33.446  1.00  0.00           N  
ATOM   1925  CA  TYR   245      28.088  51.802  33.319  1.00  0.00           C  
ATOM   1926  C   TYR   245      27.891  51.284  31.894  1.00  0.00           C  
ATOM   1927  O   TYR   245      28.052  51.997  30.912  1.00  0.00           O  
ATOM   1928  CB  TYR   245      26.707  51.889  33.975  1.00  0.00           C  
ATOM   1929  CG  TYR   245      25.705  52.710  33.179  1.00  0.00           C  
ATOM   1930  CD1 TYR   245      25.084  52.175  32.049  1.00  0.00           C  
ATOM   1931  CD2 TYR   245      25.354  54.008  33.574  1.00  0.00           C  
ATOM   1932  CE1 TYR   245      24.127  52.892  31.324  1.00  0.00           C  
ATOM   1933  CE2 TYR   245      24.388  54.750  32.860  1.00  0.00           C  
ATOM   1934  CZ  TYR   245      23.771  54.180  31.739  1.00  0.00           C  
ATOM   1935  OH  TYR   245      22.747  54.835  31.082  1.00  0.00           O  
ATOM   1936  N   CYS   246      27.490  50.022  31.820  1.00  0.00           N  
ATOM   1937  CA  CYS   246      27.189  49.363  30.572  1.00  0.00           C  
ATOM   1938  C   CYS   246      25.752  48.890  30.769  1.00  0.00           C  
ATOM   1939  O   CYS   246      25.441  48.257  31.776  1.00  0.00           O  
ATOM   1940  CB  CYS   246      28.120  48.165  30.353  1.00  0.00           C  
ATOM   1941  SG  CYS   246      29.484  48.547  30.257  1.00  0.00           S  
ATOM   1942  N   HIS   247      24.881  49.221  29.826  1.00  0.00           N  
ATOM   1943  CA  HIS   247      23.492  48.843  29.919  1.00  0.00           C  
ATOM   1944  C   HIS   247      23.237  47.827  28.799  1.00  0.00           C  
ATOM   1945  O   HIS   247      23.358  48.150  27.599  1.00  0.00           O  
ATOM   1946  CB  HIS   247      22.614  50.093  29.755  1.00  0.00           C  
ATOM   1947  CG  HIS   247      21.149  49.845  29.909  1.00  0.00           C  
ATOM   1948  ND1 HIS   247      20.201  50.829  29.700  1.00  0.00           N  
ATOM   1949  CD2 HIS   247      20.465  48.733  30.253  1.00  0.00           C  
ATOM   1950  CE1 HIS   247      18.995  50.330  29.915  1.00  0.00           C  
ATOM   1951  NE2 HIS   247      19.128  49.063  30.250  1.00  0.00           N  
ATOM   1952  N   MET   248      22.896  46.603  29.203  1.00  0.00           N  
ATOM   1953  CA  MET   248      22.626  45.496  28.278  1.00  0.00           C  
ATOM   1954  C   MET   248      21.136  45.207  28.145  1.00  0.00           C  
ATOM   1955  O   MET   248      20.412  45.098  29.135  1.00  0.00           O  
ATOM   1956  CB  MET   248      23.343  44.220  28.749  1.00  0.00           C  
ATOM   1957  CG  MET   248      24.864  44.367  28.824  1.00  0.00           C  
ATOM   1958  SD  MET   248      25.672  44.670  27.224  1.00  0.00           S  
ATOM   1959  CE  MET   248      27.268  45.156  27.942  1.00  0.00           C  
ATOM   1960  N   ILE   249      20.665  45.103  26.914  1.00  0.00           N  
ATOM   1961  CA  ILE   249      19.271  44.772  26.677  1.00  0.00           C  
ATOM   1962  C   ILE   249      19.358  43.327  26.174  1.00  0.00           C  
ATOM   1963  O   ILE   249      19.772  43.070  25.045  1.00  0.00           O  
ATOM   1964  CB  ILE   249      18.664  45.702  25.616  1.00  0.00           C  
ATOM   1965  CG1 ILE   249      18.823  47.196  25.946  1.00  0.00           C  
ATOM   1966  CG2 ILE   249      17.154  45.494  25.410  1.00  0.00           C  
ATOM   1967  CD1 ILE   249      18.162  47.602  27.263  1.00  0.00           C  
ATOM   1968  N   GLU   250      19.003  42.394  27.054  1.00  0.00           N  
ATOM   1969  CA  GLU   250      19.075  40.968  26.772  1.00  0.00           C  
ATOM   1970  C   GLU   250      18.358  40.529  25.506  1.00  0.00           C  
ATOM   1971  O   GLU   250      17.251  40.983  25.202  1.00  0.00           O  
ATOM   1972  CB  GLU   250      18.584  40.172  27.981  1.00  0.00           C  
ATOM   1973  CG  GLU   250      19.420  40.462  29.220  1.00  0.00           C  
ATOM   1974  CD  GLU   250      19.029  39.652  30.434  1.00  0.00           C  
ATOM   1975  OE1 GLU   250      19.455  40.049  31.541  1.00  0.00           O  
ATOM   1976  OE2 GLU   250      18.315  38.631  30.287  1.00  0.00           O  
ATOM   1977  N   PRO   251      18.997  39.639  24.737  1.00  0.00           N  
ATOM   1978  CA  PRO   251      18.404  39.148  23.494  1.00  0.00           C  
ATOM   1979  C   PRO   251      17.184  38.293  23.785  1.00  0.00           C  
ATOM   1980  O   PRO   251      16.364  38.036  22.909  1.00  0.00           O  
ATOM   1981  CB  PRO   251      19.539  38.343  22.879  1.00  0.00           C  
ATOM   1982  CG  PRO   251      20.203  37.756  24.095  1.00  0.00           C  
ATOM   1983  CD  PRO   251      20.266  38.947  25.019  1.00  0.00           C  
ATOM   1984  N   ARG   252      17.075  37.866  25.036  1.00  0.00           N  
ATOM   1985  CA  ARG   252      15.975  37.027  25.462  1.00  0.00           C  
ATOM   1986  C   ARG   252      14.612  37.597  25.082  1.00  0.00           C  
ATOM   1987  O   ARG   252      14.486  38.741  24.642  1.00  0.00           O  
ATOM   1988  CB  ARG   252      16.025  36.818  26.980  1.00  0.00           C  
ATOM   1989  CG  ARG   252      17.217  35.977  27.441  1.00  0.00           C  
ATOM   1990  CD  ARG   252      17.282  35.787  28.958  1.00  0.00           C  
ATOM   1991  NE  ARG   252      18.469  34.935  29.252  1.00  0.00           N  
ATOM   1992  CZ  ARG   252      18.827  34.687  30.545  1.00  0.00           C  
ATOM   1993  NH1 ARG   252      17.938  35.333  31.355  1.00  0.00           N  
ATOM   1994  NH2 ARG   252      19.935  33.890  30.525  1.00  0.00           N  
ATOM   1995  N   MET   253      13.595  36.766  25.272  1.00  0.00           N  
ATOM   1996  CA  MET   253      12.207  37.113  24.990  1.00  0.00           C  
ATOM   1997  C   MET   253      11.350  35.983  25.603  1.00  0.00           C  
ATOM   1998  O   MET   253      11.623  34.792  25.390  1.00  0.00           O  
ATOM   1999  CB  MET   253      11.998  37.208  23.475  1.00  0.00           C  
ATOM   2000  CG  MET   253      10.592  37.666  23.081  1.00  0.00           C  
ATOM   2001  SD  MET   253      10.174  39.355  23.608  1.00  0.00           S  
ATOM   2002  CE  MET   253      11.160  40.172  22.321  1.00  0.00           C  
ATOM   2003  N   LYS   254      10.332  36.355  26.378  1.00  0.00           N  
ATOM   2004  CA  LYS   254       9.475  35.366  27.022  1.00  0.00           C  
ATOM   2005  C   LYS   254       8.751  34.505  25.983  1.00  0.00           C  
ATOM   2006  O   LYS   254       7.991  33.595  26.330  1.00  0.00           O  
ATOM   2007  CB  LYS   254       8.433  36.051  27.943  1.00  0.00           C  
ATOM   2008  CG  LYS   254       9.054  36.741  29.159  1.00  0.00           C  
ATOM   2009  CD  LYS   254       8.026  37.404  30.079  1.00  0.00           C  
ATOM   2010  CE  LYS   254       8.645  38.077  31.305  1.00  0.00           C  
ATOM   2011  NZ  LYS   254       7.583  38.673  32.146  1.00  0.00           N  
ATOM   2012  N   THR   255       7.908  33.585  26.429  1.00  0.00           N  
ATOM   2013  CA  THR   255       7.101  32.748  25.604  1.00  0.00           C  
ATOM   2014  C   THR   255       7.969  31.989  24.586  1.00  0.00           C  
ATOM   2015  O   THR   255       7.614  31.831  23.414  1.00  0.00           O  
ATOM   2016  CB  THR   255       6.098  32.430  24.478  1.00  0.00           C  
ATOM   2017  OG1 THR   255       6.607  32.877  23.230  1.00  0.00           O  
ATOM   2018  CG2 THR   255       4.765  33.141  24.768  1.00  0.00           C  
ATOM   2019  N   VAL   256       9.117  31.515  25.038  1.00  0.00           N  
ATOM   2020  CA  VAL   256       9.909  30.505  24.340  1.00  0.00           C  
ATOM   2021  C   VAL   256      10.365  31.014  22.978  1.00  0.00           C  
ATOM   2022  O   VAL   256      10.263  30.364  21.934  1.00  0.00           O  
ATOM   2023  CB  VAL   256       9.795  29.138  23.630  1.00  0.00           C  
ATOM   2024  CG1 VAL   256      11.149  28.519  23.277  1.00  0.00           C  
ATOM   2025  CG2 VAL   256       9.074  28.076  24.463  1.00  0.00           C  
ATOM   2026  N   SER   257      10.885  32.235  23.037  1.00  0.00           N  
ATOM   2027  CA  SER   257      11.335  32.922  21.841  1.00  0.00           C  
ATOM   2028  C   SER   257      12.727  33.510  21.981  1.00  0.00           C  
ATOM   2029  O   SER   257      13.192  33.856  23.070  1.00  0.00           O  
ATOM   2030  CB  SER   257      10.731  34.195  21.241  1.00  0.00           C  
ATOM   2031  OG  SER   257       9.387  33.959  20.849  1.00  0.00           O  
ATOM   2032  N   GLU   258      13.419  33.627  20.830  1.00  0.00           N  
ATOM   2033  CA  GLU   258      14.730  34.266  20.789  1.00  0.00           C  
ATOM   2034  C   GLU   258      15.834  33.276  21.212  1.00  0.00           C  
ATOM   2035  O   GLU   258      15.594  32.115  21.555  1.00  0.00           O  
ATOM   2036  CB  GLU   258      14.998  35.463  21.706  1.00  0.00           C  
ATOM   2037  CG  GLU   258      14.144  36.689  21.374  1.00  0.00           C  
ATOM   2038  CD  GLU   258      14.470  37.118  19.951  1.00  0.00           C  
ATOM   2039  OE1 GLU   258      15.679  37.307  19.652  1.00  0.00           O  
ATOM   2040  OE2 GLU   258      13.514  37.262  19.143  1.00  0.00           O  
ATOM   2041  N   ILE   259      17.147  33.749  21.138  1.00  0.00           N  
ATOM   2042  CA  ILE   259      18.284  32.970  21.605  1.00  0.00           C  
ATOM   2043  C   ILE   259      18.647  33.540  22.972  1.00  0.00           C  
ATOM   2044  O   ILE   259      17.920  34.385  23.502  1.00  0.00           O  
ATOM   2045  CB  ILE   259      19.494  33.122  20.666  1.00  0.00           C  
ATOM   2046  CG1 ILE   259      19.902  34.602  20.559  1.00  0.00           C  
ATOM   2047  CG2 ILE   259      19.153  32.553  19.297  1.00  0.00           C  
ATOM   2048  CD1 ILE   259      18.921  35.590  19.871  1.00  0.00           C  
ATOM   2049  N   PHE   260      19.765  33.100  23.540  1.00  0.00           N  
ATOM   2050  CA  PHE   260      20.160  33.588  24.853  1.00  0.00           C  
ATOM   2051  C   PHE   260      21.665  33.757  25.041  1.00  0.00           C  
ATOM   2052  O   PHE   260      22.461  33.257  24.257  1.00  0.00           O  
ATOM   2053  CB  PHE   260      19.623  32.665  25.963  1.00  0.00           C  
ATOM   2054  CG  PHE   260      20.283  31.339  25.802  1.00  0.00           C  
ATOM   2055  CD1 PHE   260      21.489  31.017  26.463  1.00  0.00           C  
ATOM   2056  CD2 PHE   260      19.703  30.364  24.970  1.00  0.00           C  
ATOM   2057  CE1 PHE   260      22.111  29.745  26.306  1.00  0.00           C  
ATOM   2058  CE2 PHE   260      20.306  29.081  24.795  1.00  0.00           C  
ATOM   2059  CZ  PHE   260      21.517  28.773  25.466  1.00  0.00           C  
ATOM   2060  N   GLU   261      22.045  34.482  26.085  1.00  0.00           N  
ATOM   2061  CA  GLU   261      23.453  34.710  26.376  1.00  0.00           C  
ATOM   2062  C   GLU   261      24.175  33.394  26.596  1.00  0.00           C  
ATOM   2063  O   GLU   261      23.600  32.431  27.097  1.00  0.00           O  
ATOM   2064  CB  GLU   261      23.639  35.568  27.641  1.00  0.00           C  
ATOM   2065  CG  GLU   261      23.198  37.022  27.462  1.00  0.00           C  
ATOM   2066  CD  GLU   261      23.386  37.737  28.792  1.00  0.00           C  
ATOM   2067  OE1 GLU   261      23.787  37.061  29.777  1.00  0.00           O  
ATOM   2068  OE2 GLU   261      23.130  38.970  28.842  1.00  0.00           O  
ATOM   2069  N   CYS   262      25.454  33.331  26.204  1.00  0.00           N  
ATOM   2070  CA  CYS   262      26.252  32.117  26.378  1.00  0.00           C  
ATOM   2071  C   CYS   262      26.532  31.918  27.863  1.00  0.00           C  
ATOM   2072  O   CYS   262      26.798  32.879  28.590  1.00  0.00           O  
ATOM   2073  CB  CYS   262      27.533  32.424  25.613  1.00  0.00           C  
ATOM   2074  SG  CYS   262      27.313  32.560  24.217  1.00  0.00           S  
ATOM   2075  N   ARG   263      26.463  30.671  28.310  1.00  0.00           N  
ATOM   2076  CA  ARG   263      26.744  30.339  29.697  1.00  0.00           C  
ATOM   2077  C   ARG   263      28.103  30.923  30.099  1.00  0.00           C  
ATOM   2078  O   ARG   263      29.123  30.618  29.481  1.00  0.00           O  
ATOM   2079  CB  ARG   263      26.751  28.810  29.841  1.00  0.00           C  
ATOM   2080  CG  ARG   263      26.875  28.334  31.290  1.00  0.00           C  
ATOM   2081  CD  ARG   263      26.841  26.812  31.440  1.00  0.00           C  
ATOM   2082  NE  ARG   263      25.506  26.345  30.971  1.00  0.00           N  
ATOM   2083  CZ  ARG   263      24.433  26.388  31.813  1.00  0.00           C  
ATOM   2084  NH1 ARG   263      24.861  26.895  33.006  1.00  0.00           N  
ATOM   2085  NH2 ARG   263      23.351  25.908  31.134  1.00  0.00           N  
ATOM   2086  N   GLU   264      28.117  31.771  31.120  1.00  0.00           N  
ATOM   2087  CA  GLU   264      29.374  32.342  31.552  1.00  0.00           C  
ATOM   2088  C   GLU   264      29.658  33.699  30.961  1.00  0.00           C  
ATOM   2089  O   GLU   264      30.733  34.275  31.202  1.00  0.00           O  
ATOM   2090  CB  GLU   264      30.520  31.387  31.205  1.00  0.00           C  
ATOM   2091  CG  GLU   264      30.484  30.078  31.997  1.00  0.00           C  
ATOM   2092  CD  GLU   264      31.620  29.196  31.498  1.00  0.00           C  
ATOM   2093  OE1 GLU   264      32.340  29.632  30.560  1.00  0.00           O  
ATOM   2094  OE2 GLU   264      31.784  28.075  32.049  1.00  0.00           O  
ATOM   2095  N   SER   265      28.705  34.220  30.183  1.00  0.00           N  
ATOM   2096  CA  SER   265      28.860  35.533  29.570  1.00  0.00           C  
ATOM   2097  C   SER   265      28.788  36.626  30.642  1.00  0.00           C  
ATOM   2098  O   SER   265      29.633  37.511  30.685  1.00  0.00           O  
ATOM   2099  CB  SER   265      27.778  35.786  28.515  1.00  0.00           C  
ATOM   2100  OG  SER   265      27.940  37.078  27.950  1.00  0.00           O  
ATOM   2101  N   LEU   266      27.788  36.547  31.511  1.00  0.00           N  
ATOM   2102  CA  LEU   266      27.615  37.532  32.565  1.00  0.00           C  
ATOM   2103  C   LEU   266      28.831  37.610  33.488  1.00  0.00           C  
ATOM   2104  O   LEU   266      29.297  38.708  33.831  1.00  0.00           O  
ATOM   2105  CB  LEU   266      26.360  37.218  33.387  1.00  0.00           C  
ATOM   2106  CG  LEU   266      25.055  37.457  32.624  1.00  0.00           C  
ATOM   2107  CD1 LEU   266      23.792  36.981  33.340  1.00  0.00           C  
ATOM   2108  CD2 LEU   266      24.753  38.921  32.306  1.00  0.00           C  
ATOM   2109  N   THR   267      29.344  36.450  33.893  1.00  0.00           N  
ATOM   2110  CA  THR   267      30.513  36.403  34.777  1.00  0.00           C  
ATOM   2111  C   THR   267      31.688  37.145  34.159  1.00  0.00           C  
ATOM   2112  O   THR   267      32.363  37.924  34.841  1.00  0.00           O  
ATOM   2113  CB  THR   267      30.918  34.958  35.048  1.00  0.00           C  
ATOM   2114  OG1 THR   267      29.864  34.271  35.706  1.00  0.00           O  
ATOM   2115  CG2 THR   267      32.172  34.939  35.939  1.00  0.00           C  
ATOM   2116  N   PRO   268      31.925  36.889  32.874  1.00  0.00           N  
ATOM   2117  CA  PRO   268      33.018  37.513  32.125  1.00  0.00           C  
ATOM   2118  C   PRO   268      32.924  39.028  32.117  1.00  0.00           C  
ATOM   2119  O   PRO   268      33.912  39.716  32.335  1.00  0.00           O  
ATOM   2120  CB  PRO   268      33.014  37.004  30.680  1.00  0.00           C  
ATOM   2121  CG  PRO   268      32.451  35.589  30.533  1.00  0.00           C  
ATOM   2122  CD  PRO   268      31.243  35.314  31.431  1.00  0.00           C  
ATOM   2123  N   MET   269      31.731  39.542  31.845  1.00  0.00           N  
ATOM   2124  CA  MET   269      31.502  40.980  31.803  1.00  0.00           C  
ATOM   2125  C   MET   269      31.818  41.599  33.144  1.00  0.00           C  
ATOM   2126  O   MET   269      32.434  42.654  33.208  1.00  0.00           O  
ATOM   2127  CB  MET   269      30.049  41.283  31.432  1.00  0.00           C  
ATOM   2128  CG  MET   269      29.758  41.238  29.958  1.00  0.00           C  
ATOM   2129  SD  MET   269      30.686  42.514  29.065  1.00  0.00           S  
ATOM   2130  CE  MET   269      31.936  41.522  28.305  1.00  0.00           C  
ATOM   2131  N   ARG   270      31.392  40.941  34.212  1.00  0.00           N  
ATOM   2132  CA  ARG   270      31.634  41.441  35.558  1.00  0.00           C  
ATOM   2133  C   ARG   270      33.129  41.578  35.831  1.00  0.00           C  
ATOM   2134  O   ARG   270      33.566  42.532  36.466  1.00  0.00           O  
ATOM   2135  CB  ARG   270      30.989  40.506  36.585  1.00  0.00           C  
ATOM   2136  CG  ARG   270      31.247  40.861  38.054  1.00  0.00           C  
ATOM   2137  CD  ARG   270      30.475  42.079  38.515  1.00  0.00           C  
ATOM   2138  NE  ARG   270      31.031  43.327  37.998  1.00  0.00           N  
ATOM   2139  CZ  ARG   270      30.460  44.518  38.168  1.00  0.00           C  
ATOM   2140  NH1 ARG   270      29.321  44.611  38.844  1.00  0.00           N  
ATOM   2141  NH2 ARG   270      31.023  45.609  37.658  1.00  0.00           N  
ATOM   2142  N   ASN   271      33.917  40.630  35.331  1.00  0.00           N  
ATOM   2143  CA  ASN   271      35.363  40.660  35.545  1.00  0.00           C  
ATOM   2144  C   ASN   271      36.071  41.607  34.579  1.00  0.00           C  
ATOM   2145  O   ASN   271      37.124  42.165  34.904  1.00  0.00           O  
ATOM   2146  CB  ASN   271      35.959  39.255  35.402  1.00  0.00           C  
ATOM   2147  CG  ASN   271      35.503  38.427  36.595  1.00  0.00           C  
ATOM   2148  OD1 ASN   271      35.133  38.967  37.636  1.00  0.00           O  
ATOM   2149  ND2 ASN   271      35.505  37.070  36.508  1.00  0.00           N  
ATOM   2150  N   ALA   272      35.490  41.798  33.401  1.00  0.00           N  
ATOM   2151  CA  ALA   272      36.096  42.663  32.407  1.00  0.00           C  
ATOM   2152  C   ALA   272      35.745  44.132  32.576  1.00  0.00           C  
ATOM   2153  O   ALA   272      36.509  45.011  32.162  1.00  0.00           O  
ATOM   2154  CB  ALA   272      35.706  42.193  31.000  1.00  0.00           C  
ATOM   2155  N   PHE   273      34.588  44.402  33.171  1.00  0.00           N  
ATOM   2156  CA  PHE   273      34.152  45.776  33.386  1.00  0.00           C  
ATOM   2157  C   PHE   273      33.866  45.970  34.871  1.00  0.00           C  
ATOM   2158  O   PHE   273      32.930  45.381  35.412  1.00  0.00           O  
ATOM   2159  CB  PHE   273      32.884  46.069  32.572  1.00  0.00           C  
ATOM   2160  CG  PHE   273      32.457  47.516  32.618  1.00  0.00           C  
ATOM   2161  CD1 PHE   273      33.108  48.469  31.828  1.00  0.00           C  
ATOM   2162  CD2 PHE   273      31.422  47.933  33.460  1.00  0.00           C  
ATOM   2163  CE1 PHE   273      32.736  49.810  31.870  1.00  0.00           C  
ATOM   2164  CE2 PHE   273      31.044  49.273  33.514  1.00  0.00           C  
ATOM   2165  CZ  PHE   273      31.698  50.217  32.721  1.00  0.00           C  
ATOM   2166  N   ASN   274      34.661  46.814  35.517  1.00  0.00           N  
ATOM   2167  CA  ASN   274      34.499  47.062  36.947  1.00  0.00           C  
ATOM   2168  C   ASN   274      33.433  48.090  37.304  1.00  0.00           C  
ATOM   2169  O   ASN   274      33.031  48.168  38.461  1.00  0.00           O  
ATOM   2170  CB  ASN   274      35.836  47.492  37.558  1.00  0.00           C  
ATOM   2171  CG  ASN   274      36.764  46.285  37.557  1.00  0.00           C  
ATOM   2172  OD1 ASN   274      36.314  45.141  37.513  1.00  0.00           O  
ATOM   2173  ND2 ASN   274      38.109  46.475  37.604  1.00  0.00           N  
ATOM   2174  N   GLY   275      32.983  48.885  36.335  1.00  0.00           N  
ATOM   2175  CA  GLY   275      31.961  49.886  36.620  1.00  0.00           C  
ATOM   2176  C   GLY   275      30.567  49.293  36.801  1.00  0.00           C  
ATOM   2177  O   GLY   275      30.429  48.093  37.057  1.00  0.00           O  
ATOM   2178  N   THR   276      29.521  50.118  36.658  1.00  0.00           N  
ATOM   2179  CA  THR   276      28.151  49.643  36.837  1.00  0.00           C  
ATOM   2180  C   THR   276      27.604  48.775  35.707  1.00  0.00           C  
ATOM   2181  O   THR   276      27.786  49.078  34.510  1.00  0.00           O  
ATOM   2182  CB  THR   276      27.204  50.844  37.026  1.00  0.00           C  
ATOM   2183  OG1 THR   276      27.590  51.595  38.168  1.00  0.00           O  
ATOM   2184  CG2 THR   276      25.766  50.333  37.215  1.00  0.00           C  
ATOM   2185  N   PHE   277      26.944  47.678  36.072  1.00  0.00           N  
ATOM   2186  CA  PHE   277      26.390  46.780  35.067  1.00  0.00           C  
ATOM   2187  C   PHE   277      24.884  46.728  35.187  1.00  0.00           C  
ATOM   2188  O   PHE   277      24.340  46.272  36.202  1.00  0.00           O  
ATOM   2189  CB  PHE   277      26.979  45.384  35.230  1.00  0.00           C  
ATOM   2190  CG  PHE   277      26.411  44.529  34.150  1.00  0.00           C  
ATOM   2191  CD1 PHE   277      26.828  44.646  32.805  1.00  0.00           C  
ATOM   2192  CD2 PHE   277      25.429  43.570  34.458  1.00  0.00           C  
ATOM   2193  CE1 PHE   277      26.282  43.821  31.779  1.00  0.00           C  
ATOM   2194  CE2 PHE   277      24.866  42.731  33.449  1.00  0.00           C  
ATOM   2195  CZ  PHE   277      25.294  42.860  32.103  1.00  0.00           C  
ATOM   2196  N   ILE   278      24.202  47.204  34.159  1.00  0.00           N  
ATOM   2197  CA  ILE   278      22.738  47.223  34.166  1.00  0.00           C  
ATOM   2198  C   ILE   278      22.212  46.266  33.088  1.00  0.00           C  
ATOM   2199  O   ILE   278      22.722  46.248  31.983  1.00  0.00           O  
ATOM   2200  CB  ILE   278      22.227  48.644  33.887  1.00  0.00           C  
ATOM   2201  CG1 ILE   278      22.776  49.587  34.965  1.00  0.00           C  
ATOM   2202  CG2 ILE   278      20.696  48.656  33.829  1.00  0.00           C  
ATOM   2203  CD1 ILE   278      24.210  50.025  34.771  1.00  0.00           C  
ATOM   2204  N   VAL   279      21.201  45.472  33.432  1.00  0.00           N  
ATOM   2205  CA  VAL   279      20.618  44.543  32.479  1.00  0.00           C  
ATOM   2206  C   VAL   279      19.137  44.794  32.392  1.00  0.00           C  
ATOM   2207  O   VAL   279      18.518  45.225  33.362  1.00  0.00           O  
ATOM   2208  CB  VAL   279      20.879  43.104  32.904  1.00  0.00           C  
ATOM   2209  CG1 VAL   279      22.364  42.739  32.942  1.00  0.00           C  
ATOM   2210  CG2 VAL   279      20.350  42.775  34.302  1.00  0.00           C  
ATOM   2211  N   ALA   280      18.566  44.518  31.226  1.00  0.00           N  
ATOM   2212  CA  ALA   280      17.148  44.770  31.023  1.00  0.00           C  
ATOM   2213  C   ALA   280      16.510  43.705  30.143  1.00  0.00           C  
ATOM   2214  O   ALA   280      17.190  43.073  29.332  1.00  0.00           O  
ATOM   2215  CB  ALA   280      16.997  46.143  30.367  1.00  0.00           C  
ATOM   2216  N   GLY   281      15.205  43.500  30.311  1.00  0.00           N  
ATOM   2217  CA  GLY   281      14.510  42.522  29.484  1.00  0.00           C  
ATOM   2218  C   GLY   281      13.707  41.437  30.177  1.00  0.00           C  
ATOM   2219  O   GLY   281      14.264  40.460  30.668  1.00  0.00           O  
ATOM   2220  N   GLY   282      12.389  41.619  30.202  1.00  0.00           N  
ATOM   2221  CA  GLY   282      11.464  40.666  30.810  1.00  0.00           C  
ATOM   2222  C   GLY   282      11.797  40.378  32.281  1.00  0.00           C  
ATOM   2223  O   GLY   282      11.626  39.258  32.770  1.00  0.00           O  
ATOM   2224  N   TYR   283      12.268  41.394  32.989  1.00  0.00           N  
ATOM   2225  CA  TYR   283      12.626  41.223  34.383  1.00  0.00           C  
ATOM   2226  C   TYR   283      11.515  41.523  35.358  1.00  0.00           C  
ATOM   2227  O   TYR   283      10.692  42.410  35.166  1.00  0.00           O  
ATOM   2228  CB  TYR   283      13.857  42.073  34.738  1.00  0.00           C  
ATOM   2229  CG  TYR   283      15.168  41.368  34.479  1.00  0.00           C  
ATOM   2230  CD1 TYR   283      15.586  40.325  35.302  1.00  0.00           C  
ATOM   2231  CD2 TYR   283      15.971  41.714  33.389  1.00  0.00           C  
ATOM   2232  CE1 TYR   283      16.776  39.647  35.053  1.00  0.00           C  
ATOM   2233  CE2 TYR   283      17.152  41.042  33.125  1.00  0.00           C  
ATOM   2234  CZ  TYR   283      17.555  40.004  33.964  1.00  0.00           C  
ATOM   2235  OH  TYR   283      18.744  39.333  33.704  1.00  0.00           O  
ATOM   2236  N   THR   284      11.492  40.748  36.415  1.00  0.00           N  
ATOM   2237  CA  THR   284      10.508  40.979  37.459  1.00  0.00           C  
ATOM   2238  C   THR   284      11.323  41.220  38.721  1.00  0.00           C  
ATOM   2239  O   THR   284      12.556  41.208  38.668  1.00  0.00           O  
ATOM   2240  CB  THR   284       9.587  39.763  37.602  1.00  0.00           C  
ATOM   2241  OG1 THR   284      10.328  38.641  38.058  1.00  0.00           O  
ATOM   2242  CG2 THR   284       8.958  39.437  36.237  1.00  0.00           C  
ATOM   2243  N   ARG   285      10.647  41.449  39.844  1.00  0.00           N  
ATOM   2244  CA  ARG   285      11.338  41.691  41.108  1.00  0.00           C  
ATOM   2245  C   ARG   285      12.254  40.525  41.480  1.00  0.00           C  
ATOM   2246  O   ARG   285      13.430  40.719  41.768  1.00  0.00           O  
ATOM   2247  CB  ARG   285      10.319  41.936  42.213  1.00  0.00           C  
ATOM   2248  CG  ARG   285      10.953  42.188  43.583  1.00  0.00           C  
ATOM   2249  CD  ARG   285      11.815  43.451  43.635  1.00  0.00           C  
ATOM   2250  NE  ARG   285      12.264  43.628  45.045  1.00  0.00           N  
ATOM   2251  CZ  ARG   285      13.226  44.549  45.344  1.00  0.00           C  
ATOM   2252  NH1 ARG   285      13.596  45.158  44.180  1.00  0.00           N  
ATOM   2253  NH2 ARG   285      13.443  44.502  46.691  1.00  0.00           N  
ATOM   2254  N   GLU   286      11.717  39.308  41.445  1.00  0.00           N  
ATOM   2255  CA  GLU   286      12.495  38.130  41.800  1.00  0.00           C  
ATOM   2256  C   GLU   286      13.715  37.832  40.938  1.00  0.00           C  
ATOM   2257  O   GLU   286      14.798  37.557  41.458  1.00  0.00           O  
ATOM   2258  CB  GLU   286      11.575  36.905  41.783  1.00  0.00           C  
ATOM   2259  CG  GLU   286      12.278  35.608  42.188  1.00  0.00           C  
ATOM   2260  CD  GLU   286      11.249  34.487  42.162  1.00  0.00           C  
ATOM   2261  OE1 GLU   286      10.064  34.779  41.850  1.00  0.00           O  
ATOM   2262  OE2 GLU   286      11.635  33.324  42.455  1.00  0.00           O  
ATOM   2263  N   ASP   287      13.569  37.875  39.619  1.00  0.00           N  
ATOM   2264  CA  ASP   287      14.714  37.595  38.765  1.00  0.00           C  
ATOM   2265  C   ASP   287      15.738  38.708  38.852  1.00  0.00           C  
ATOM   2266  O   ASP   287      16.935  38.477  38.693  1.00  0.00           O  
ATOM   2267  CB  ASP   287      14.285  37.402  37.310  1.00  0.00           C  
ATOM   2268  CG  ASP   287      13.590  36.052  37.200  1.00  0.00           C  
ATOM   2269  OD1 ASP   287      13.697  35.251  38.166  1.00  0.00           O  
ATOM   2270  OD2 ASP   287      12.943  35.804  36.147  1.00  0.00           O  
ATOM   2271  N   GLY   288      15.267  39.920  39.110  1.00  0.00           N  
ATOM   2272  CA  GLY   288      16.181  41.056  39.227  1.00  0.00           C  
ATOM   2273  C   GLY   288      17.110  40.839  40.429  1.00  0.00           C  
ATOM   2274  O   GLY   288      18.334  40.976  40.321  1.00  0.00           O  
ATOM   2275  N   ASN   289      16.515  40.481  41.566  1.00  0.00           N  
ATOM   2276  CA  ASN   289      17.272  40.242  42.793  1.00  0.00           C  
ATOM   2277  C   ASN   289      18.294  39.125  42.594  1.00  0.00           C  
ATOM   2278  O   ASN   289      19.389  39.154  43.157  1.00  0.00           O  
ATOM   2279  CB  ASN   289      16.315  39.879  43.935  1.00  0.00           C  
ATOM   2280  CG  ASN   289      15.578  41.144  44.351  1.00  0.00           C  
ATOM   2281  OD1 ASN   289      16.023  42.257  44.074  1.00  0.00           O  
ATOM   2282  ND2 ASN   289      14.408  41.042  45.038  1.00  0.00           N  
ATOM   2283  N   LYS   290      17.919  38.134  41.794  1.00  0.00           N  
ATOM   2284  CA  LYS   290      18.798  37.013  41.509  1.00  0.00           C  
ATOM   2285  C   LYS   290      20.106  37.504  40.889  1.00  0.00           C  
ATOM   2286  O   LYS   290      21.194  37.106  41.327  1.00  0.00           O  
ATOM   2287  CB  LYS   290      18.105  36.039  40.572  1.00  0.00           C  
ATOM   2288  CG  LYS   290      16.946  35.283  41.226  1.00  0.00           C  
ATOM   2289  CD  LYS   290      16.245  34.303  40.283  1.00  0.00           C  
ATOM   2290  CE  LYS   290      15.071  33.565  40.930  1.00  0.00           C  
ATOM   2291  NZ  LYS   290      14.431  32.669  39.941  1.00  0.00           N  
ATOM   2292  N   ALA   291      20.010  38.373  39.883  1.00  0.00           N  
ATOM   2293  CA  ALA   291      21.210  38.903  39.225  1.00  0.00           C  
ATOM   2294  C   ALA   291      22.045  39.681  40.221  1.00  0.00           C  
ATOM   2295  O   ALA   291      23.266  39.697  40.142  1.00  0.00           O  
ATOM   2296  CB  ALA   291      20.837  39.819  38.064  1.00  0.00           C  
ATOM   2297  N   VAL   292      21.384  40.351  41.152  1.00  0.00           N  
ATOM   2298  CA  VAL   292      22.122  41.084  42.167  1.00  0.00           C  
ATOM   2299  C   VAL   292      22.866  40.079  43.050  1.00  0.00           C  
ATOM   2300  O   VAL   292      24.031  40.288  43.389  1.00  0.00           O  
ATOM   2301  CB  VAL   292      21.182  41.937  43.022  1.00  0.00           C  
ATOM   2302  CG1 VAL   292      21.871  42.587  44.224  1.00  0.00           C  
ATOM   2303  CG2 VAL   292      20.541  43.095  42.254  1.00  0.00           C  
ATOM   2304  N   ALA   293      22.191  38.993  43.420  1.00  0.00           N  
ATOM   2305  CA  ALA   293      22.813  37.971  44.254  1.00  0.00           C  
ATOM   2306  C   ALA   293      23.938  37.260  43.535  1.00  0.00           C  
ATOM   2307  O   ALA   293      24.942  36.924  44.146  1.00  0.00           O  
ATOM   2308  CB  ALA   293      21.789  36.928  44.700  1.00  0.00           C  
ATOM   2309  N   GLU   294      23.763  37.013  42.244  1.00  0.00           N  
ATOM   2310  CA  GLU   294      24.796  36.332  41.454  1.00  0.00           C  
ATOM   2311  C   GLU   294      25.985  37.230  41.246  1.00  0.00           C  
ATOM   2312  O   GLU   294      27.018  36.786  40.753  1.00  0.00           O  
ATOM   2313  CB  GLU   294      24.275  35.934  40.070  1.00  0.00           C  
ATOM   2314  CG  GLU   294      23.212  34.835  40.111  1.00  0.00           C  
ATOM   2315  CD  GLU   294      22.704  34.617  38.693  1.00  0.00           C  
ATOM   2316  OE1 GLU   294      23.181  35.339  37.777  1.00  0.00           O  
ATOM   2317  OE2 GLU   294      21.833  33.727  38.506  1.00  0.00           O  
ATOM   2318  N   GLY   295      25.825  38.498  41.609  1.00  0.00           N  
ATOM   2319  CA  GLY   295      26.881  39.483  41.430  1.00  0.00           C  
ATOM   2320  C   GLY   295      27.237  39.634  39.943  1.00  0.00           C  
ATOM   2321  O   GLY   295      28.408  39.746  39.580  1.00  0.00           O  
ATOM   2322  N   ARG   296      26.218  39.630  39.093  1.00  0.00           N  
ATOM   2323  CA  ARG   296      26.419  39.791  37.660  1.00  0.00           C  
ATOM   2324  C   ARG   296      25.747  41.079  37.183  1.00  0.00           C  
ATOM   2325  O   ARG   296      25.792  41.413  36.004  1.00  0.00           O  
ATOM   2326  CB  ARG   296      25.823  38.622  36.867  1.00  0.00           C  
ATOM   2327  CG  ARG   296      26.524  37.287  37.128  1.00  0.00           C  
ATOM   2328  CD  ARG   296      25.928  36.118  36.341  1.00  0.00           C  
ATOM   2329  NE  ARG   296      26.680  34.891  36.724  1.00  0.00           N  
ATOM   2330  CZ  ARG   296      26.283  33.672  36.254  1.00  0.00           C  
ATOM   2331  NH1 ARG   296      25.186  33.868  35.466  1.00  0.00           N  
ATOM   2332  NH2 ARG   296      27.139  32.734  36.755  1.00  0.00           N  
ATOM   2333  N   THR   297      25.113  41.786  38.114  1.00  0.00           N  
ATOM   2334  CA  THR   297      24.435  43.044  37.807  1.00  0.00           C  
ATOM   2335  C   THR   297      24.449  43.919  39.050  1.00  0.00           C  
ATOM   2336  O   THR   297      24.464  43.402  40.172  1.00  0.00           O  
ATOM   2337  CB  THR   297      22.994  42.782  37.369  1.00  0.00           C  
ATOM   2338  OG1 THR   297      22.252  42.220  38.442  1.00  0.00           O  
ATOM   2339  CG2 THR   297      22.993  41.804  36.182  1.00  0.00           C  
ATOM   2340  N   ASP   298      24.457  45.236  38.837  1.00  0.00           N  
ATOM   2341  CA  ASP   298      24.444  46.186  39.942  1.00  0.00           C  
ATOM   2342  C   ASP   298      23.048  46.779  40.039  1.00  0.00           C  
ATOM   2343  O   ASP   298      22.630  47.240  41.094  1.00  0.00           O  
ATOM   2344  CB  ASP   298      25.467  47.287  39.706  1.00  0.00           C  
ATOM   2345  CG  ASP   298      26.897  46.772  39.745  1.00  0.00           C  
ATOM   2346  OD1 ASP   298      27.665  47.015  38.781  1.00  0.00           O  
ATOM   2347  OD2 ASP   298      27.263  46.130  40.754  1.00  0.00           O  
ATOM   2348  N   LEU   299      22.328  46.758  38.922  1.00  0.00           N  
ATOM   2349  CA  LEU   299      20.975  47.290  38.852  1.00  0.00           C  
ATOM   2350  C   LEU   299      20.262  46.713  37.650  1.00  0.00           C  
ATOM   2351  O   LEU   299      20.900  46.218  36.726  1.00  0.00           O  
ATOM   2352  CB  LEU   299      21.012  48.824  38.762  1.00  0.00           C  
ATOM   2353  CG  LEU   299      21.781  49.345  37.546  1.00  0.00           C  
ATOM   2354  CD1 LEU   299      20.962  49.450  36.261  1.00  0.00           C  
ATOM   2355  CD2 LEU   299      22.370  50.746  37.707  1.00  0.00           C  
ATOM   2356  N   VAL   300      18.936  46.792  37.660  1.00  0.00           N  
ATOM   2357  CA  VAL   300      18.123  46.254  36.571  1.00  0.00           C  
ATOM   2358  C   VAL   300      17.123  47.279  36.075  1.00  0.00           C  
ATOM   2359  O   VAL   300      16.432  47.912  36.867  1.00  0.00           O  
ATOM   2360  CB  VAL   300      17.353  44.996  37.031  1.00  0.00           C  
ATOM   2361  CG1 VAL   300      16.446  44.493  35.938  1.00  0.00           C  
ATOM   2362  CG2 VAL   300      18.356  43.911  37.429  1.00  0.00           C  
ATOM   2363  N   ALA   301      17.062  47.443  34.760  1.00  0.00           N  
ATOM   2364  CA  ALA   301      16.140  48.378  34.159  1.00  0.00           C  
ATOM   2365  C   ALA   301      14.844  47.663  33.824  1.00  0.00           C  
ATOM   2366  O   ALA   301      14.833  46.455  33.585  1.00  0.00           O  
ATOM   2367  CB  ALA   301      16.741  48.970  32.903  1.00  0.00           C  
ATOM   2368  N   TYR   302      13.754  48.413  33.814  1.00  0.00           N  
ATOM   2369  CA  TYR   302      12.439  47.866  33.506  1.00  0.00           C  
ATOM   2370  C   TYR   302      11.782  48.813  32.523  1.00  0.00           C  
ATOM   2371  O   TYR   302      11.701  50.017  32.771  1.00  0.00           O  
ATOM   2372  CB  TYR   302      11.592  47.765  34.775  1.00  0.00           C  
ATOM   2373  CG  TYR   302      12.269  46.804  35.690  1.00  0.00           C  
ATOM   2374  CD1 TYR   302      13.199  47.272  36.628  1.00  0.00           C  
ATOM   2375  CD2 TYR   302      11.994  45.419  35.644  1.00  0.00           C  
ATOM   2376  CE1 TYR   302      13.858  46.395  37.512  1.00  0.00           C  
ATOM   2377  CE2 TYR   302      12.655  44.514  36.536  1.00  0.00           C  
ATOM   2378  CZ  TYR   302      13.585  45.023  37.464  1.00  0.00           C  
ATOM   2379  OH  TYR   302      14.248  44.189  38.339  1.00  0.00           O  
ATOM   2380  N   GLY   303      11.318  48.271  31.404  1.00  0.00           N  
ATOM   2381  CA  GLY   303      10.678  49.111  30.412  1.00  0.00           C  
ATOM   2382  C   GLY   303       9.171  49.161  30.532  1.00  0.00           C  
ATOM   2383  O   GLY   303       8.614  50.047  31.167  1.00  0.00           O  
ATOM   2384  N   ARG   304       8.508  48.200  29.910  1.00  0.00           N  
ATOM   2385  CA  ARG   304       7.054  48.148  29.916  1.00  0.00           C  
ATOM   2386  C   ARG   304       6.442  48.273  31.306  1.00  0.00           C  
ATOM   2387  O   ARG   304       5.499  49.041  31.493  1.00  0.00           O  
ATOM   2388  CB  ARG   304       6.582  46.880  29.200  1.00  0.00           C  
ATOM   2389  CG  ARG   304       6.775  46.986  27.688  1.00  0.00           C  
ATOM   2390  CD  ARG   304       6.687  45.647  26.994  1.00  0.00           C  
ATOM   2391  NE  ARG   304       7.760  44.780  27.453  1.00  0.00           N  
ATOM   2392  CZ  ARG   304       8.033  43.596  26.925  1.00  0.00           C  
ATOM   2393  NH1 ARG   304       9.028  42.863  27.405  1.00  0.00           N  
ATOM   2394  NH2 ARG   304       7.308  43.148  25.908  1.00  0.00           N  
ATOM   2395  N   LEU   305       6.970  47.543  32.300  1.00  0.00           N  
ATOM   2396  CA  LEU   305       6.413  47.649  33.649  1.00  0.00           C  
ATOM   2397  C   LEU   305       6.465  49.109  34.172  1.00  0.00           C  
ATOM   2398  O   LEU   305       5.603  49.521  34.931  1.00  0.00           O  
ATOM   2399  CB  LEU   305       7.299  46.699  34.464  1.00  0.00           C  
ATOM   2400  CG  LEU   305       7.104  45.225  34.105  1.00  0.00           C  
ATOM   2401  CD1 LEU   305       8.082  44.262  34.777  1.00  0.00           C  
ATOM   2402  CD2 LEU   305       5.736  44.648  34.464  1.00  0.00           C  
ATOM   2403  N   PHE   306       7.473  49.882  33.759  1.00  0.00           N  
ATOM   2404  CA  PHE   306       7.573  51.276  34.198  1.00  0.00           C  
ATOM   2405  C   PHE   306       6.612  52.143  33.390  1.00  0.00           C  
ATOM   2406  O   PHE   306       6.292  53.268  33.786  1.00  0.00           O  
ATOM   2407  CB  PHE   306       9.004  51.815  34.060  1.00  0.00           C  
ATOM   2408  CG  PHE   306       9.642  52.188  35.375  1.00  0.00           C  
ATOM   2409  CD1 PHE   306       9.046  53.120  36.210  1.00  0.00           C  
ATOM   2410  CD2 PHE   306      10.850  51.605  35.775  1.00  0.00           C  
ATOM   2411  CE1 PHE   306       9.650  53.470  37.448  1.00  0.00           C  
ATOM   2412  CE2 PHE   306      11.451  51.946  36.990  1.00  0.00           C  
ATOM   2413  CZ  PHE   306      10.846  52.881  37.829  1.00  0.00           C  
ATOM   2414  N   LEU   307       6.153  51.625  32.250  1.00  0.00           N  
ATOM   2415  CA  LEU   307       5.186  52.365  31.453  1.00  0.00           C  
ATOM   2416  C   LEU   307       3.836  52.288  32.172  1.00  0.00           C  
ATOM   2417  O   LEU   307       3.157  53.295  32.347  1.00  0.00           O  
ATOM   2418  CB  LEU   307       5.040  51.778  30.020  1.00  0.00           C  
ATOM   2419  CG  LEU   307       6.273  51.998  29.142  1.00  0.00           C  
ATOM   2420  CD1 LEU   307       6.243  51.279  27.794  1.00  0.00           C  
ATOM   2421  CD2 LEU   307       6.544  53.453  28.762  1.00  0.00           C  
ATOM   2422  N   ALA   308       3.476  51.091  32.622  1.00  0.00           N  
ATOM   2423  CA  ALA   308       2.205  50.892  33.296  1.00  0.00           C  
ATOM   2424  C   ALA   308       2.197  51.176  34.797  1.00  0.00           C  
ATOM   2425  O   ALA   308       1.132  51.273  35.388  1.00  0.00           O  
ATOM   2426  CB  ALA   308       1.696  49.472  33.033  1.00  0.00           C  
ATOM   2427  N   ASN   309       3.368  51.314  35.409  1.00  0.00           N  
ATOM   2428  CA  ASN   309       3.450  51.567  36.849  1.00  0.00           C  
ATOM   2429  C   ASN   309       4.449  52.660  37.184  1.00  0.00           C  
ATOM   2430  O   ASN   309       5.641  52.416  37.310  1.00  0.00           O  
ATOM   2431  CB  ASN   309       3.824  50.280  37.584  1.00  0.00           C  
ATOM   2432  CG  ASN   309       2.882  49.150  37.272  1.00  0.00           C  
ATOM   2433  OD1 ASN   309       3.018  48.476  36.258  1.00  0.00           O  
ATOM   2434  ND2 ASN   309       1.896  48.961  38.115  1.00  0.00           N  
ATOM   2435  N   PRO   310       3.965  53.892  37.353  1.00  0.00           N  
ATOM   2436  CA  PRO   310       4.844  55.024  37.671  1.00  0.00           C  
ATOM   2437  C   PRO   310       5.627  54.849  38.975  1.00  0.00           C  
ATOM   2438  O   PRO   310       6.707  55.433  39.147  1.00  0.00           O  
ATOM   2439  CB  PRO   310       3.879  56.213  37.699  1.00  0.00           C  
ATOM   2440  CG  PRO   310       2.596  55.583  38.171  1.00  0.00           C  
ATOM   2441  CD  PRO   310       2.547  54.297  37.369  1.00  0.00           C  
ATOM   2442  N   ASP   311       5.088  54.031  39.881  1.00  0.00           N  
ATOM   2443  CA  ASP   311       5.727  53.766  41.167  1.00  0.00           C  
ATOM   2444  C   ASP   311       6.141  52.302  41.271  1.00  0.00           C  
ATOM   2445  O   ASP   311       5.926  51.649  42.299  1.00  0.00           O  
ATOM   2446  CB  ASP   311       4.765  54.132  42.308  1.00  0.00           C  
ATOM   2447  CG  ASP   311       3.453  53.348  42.249  1.00  0.00           C  
ATOM   2448  OD1 ASP   311       3.098  52.831  41.159  1.00  0.00           O  
ATOM   2449  OD2 ASP   311       2.768  53.261  43.295  1.00  0.00           O  
ATOM   2450  N   LEU   312       6.745  51.793  40.200  1.00  0.00           N  
ATOM   2451  CA  LEU   312       7.186  50.404  40.138  1.00  0.00           C  
ATOM   2452  C   LEU   312       8.033  49.950  41.332  1.00  0.00           C  
ATOM   2453  O   LEU   312       7.781  48.879  41.890  1.00  0.00           O  
ATOM   2454  CB  LEU   312       7.956  50.156  38.838  1.00  0.00           C  
ATOM   2455  CG  LEU   312       8.351  48.699  38.550  1.00  0.00           C  
ATOM   2456  CD1 LEU   312       7.110  47.857  38.354  1.00  0.00           C  
ATOM   2457  CD2 LEU   312       9.244  48.642  37.316  1.00  0.00           C  
ATOM   2458  N   PRO   313       9.053  50.750  41.737  1.00  0.00           N  
ATOM   2459  CA  PRO   313       9.919  50.399  42.869  1.00  0.00           C  
ATOM   2460  C   PRO   313       9.123  50.140  44.152  1.00  0.00           C  
ATOM   2461  O   PRO   313       9.409  49.191  44.904  1.00  0.00           O  
ATOM   2462  CB  PRO   313      10.822  51.624  43.005  1.00  0.00           C  
ATOM   2463  CG  PRO   313      10.876  52.153  41.613  1.00  0.00           C  
ATOM   2464  CD  PRO   313       9.472  52.038  41.154  1.00  0.00           C  
ATOM   2465  N   LYS   314       8.141  50.998  44.420  1.00  0.00           N  
ATOM   2466  CA  LYS   314       7.324  50.843  45.616  1.00  0.00           C  
ATOM   2467  C   LYS   314       6.461  49.598  45.500  1.00  0.00           C  
ATOM   2468  O   LYS   314       6.223  48.903  46.491  1.00  0.00           O  
ATOM   2469  CB  LYS   314       6.428  52.057  45.825  1.00  0.00           C  
ATOM   2470  CG  LYS   314       7.193  53.316  46.236  1.00  0.00           C  
ATOM   2471  CD  LYS   314       6.295  54.536  46.451  1.00  0.00           C  
ATOM   2472  CE  LYS   314       7.063  55.804  46.830  1.00  0.00           C  
ATOM   2473  NZ  LYS   314       6.124  56.935  46.995  1.00  0.00           N  
ATOM   2474  N   ARG   315       5.990  49.310  44.285  1.00  0.00           N  
ATOM   2475  CA  ARG   315       5.152  48.133  44.086  1.00  0.00           C  
ATOM   2476  C   ARG   315       5.925  46.861  44.334  1.00  0.00           C  
ATOM   2477  O   ARG   315       5.368  45.877  44.800  1.00  0.00           O  
ATOM   2478  CB  ARG   315       4.565  48.140  42.691  1.00  0.00           C  
ATOM   2479  CG  ARG   315       3.470  49.182  42.542  1.00  0.00           C  
ATOM   2480  CD  ARG   315       3.064  49.324  41.082  1.00  0.00           C  
ATOM   2481  NE  ARG   315       2.049  50.361  40.919  1.00  0.00           N  
ATOM   2482  CZ  ARG   315       0.754  50.119  40.785  1.00  0.00           C  
ATOM   2483  NH1 ARG   315       0.316  48.869  40.796  1.00  0.00           N  
ATOM   2484  NH2 ARG   315      -0.090  51.125  40.615  1.00  0.00           N  
ATOM   2485  N   PHE   316       7.216  46.885  44.034  1.00  0.00           N  
ATOM   2486  CA  PHE   316       8.073  45.729  44.253  1.00  0.00           C  
ATOM   2487  C   PHE   316       8.357  45.568  45.750  1.00  0.00           C  
ATOM   2488  O   PHE   316       8.448  44.450  46.257  1.00  0.00           O  
ATOM   2489  CB  PHE   316       9.402  45.875  43.491  1.00  0.00           C  
ATOM   2490  CG  PHE   316       9.295  45.637  42.003  1.00  0.00           C  
ATOM   2491  CD1 PHE   316       8.218  44.947  41.456  1.00  0.00           C  
ATOM   2492  CD2 PHE   316      10.311  46.059  41.154  1.00  0.00           C  
ATOM   2493  CE1 PHE   316       8.143  44.682  40.093  1.00  0.00           C  
ATOM   2494  CE2 PHE   316      10.255  45.801  39.768  1.00  0.00           C  
ATOM   2495  CZ  PHE   316       9.162  45.105  39.240  1.00  0.00           C  
ATOM   2496  N   GLU   317       8.504  46.686  46.457  1.00  0.00           N  
ATOM   2497  CA  GLU   317       8.770  46.621  47.887  1.00  0.00           C  
ATOM   2498  C   GLU   317       7.590  45.971  48.620  1.00  0.00           C  
ATOM   2499  O   GLU   317       7.786  45.114  49.473  1.00  0.00           O  
ATOM   2500  CB  GLU   317       9.049  48.029  48.453  1.00  0.00           C  
ATOM   2501  CG  GLU   317      10.391  48.612  48.005  1.00  0.00           C  
ATOM   2502  CD  GLU   317      10.481  50.039  48.525  1.00  0.00           C  
ATOM   2503  OE1 GLU   317       9.481  50.513  49.128  1.00  0.00           O  
ATOM   2504  OE2 GLU   317      11.550  50.675  48.326  1.00  0.00           O  
ATOM   2505  N   LEU   318       6.374  46.370  48.269  1.00  0.00           N  
ATOM   2506  CA  LEU   318       5.175  45.836  48.891  1.00  0.00           C  
ATOM   2507  C   LEU   318       4.687  44.559  48.214  1.00  0.00           C  
ATOM   2508  O   LEU   318       3.748  43.902  48.696  1.00  0.00           O  
ATOM   2509  CB  LEU   318       4.052  46.877  48.844  1.00  0.00           C  
ATOM   2510  CG  LEU   318       4.245  48.170  49.623  1.00  0.00           C  
ATOM   2511  CD1 LEU   318       3.026  49.050  49.439  1.00  0.00           C  
ATOM   2512  CD2 LEU   318       4.466  47.856  51.094  1.00  0.00           C  
ATOM   2513  N   ASN   319       5.318  44.211  47.096  1.00  0.00           N  
ATOM   2514  CA  ASN   319       4.914  43.021  46.355  1.00  0.00           C  
ATOM   2515  C   ASN   319       3.508  43.211  45.808  1.00  0.00           C  
ATOM   2516  O   ASN   319       2.784  42.255  45.583  1.00  0.00           O  
ATOM   2517  CB  ASN   319       4.987  41.775  47.243  1.00  0.00           C  
ATOM   2518  CG  ASN   319       6.455  41.476  47.514  1.00  0.00           C  
ATOM   2519  OD1 ASN   319       7.331  41.843  46.732  1.00  0.00           O  
ATOM   2520  ND2 ASN   319       6.802  40.792  48.636  1.00  0.00           N  
ATOM   2521  N   ALA   320       3.121  44.461  45.610  1.00  0.00           N  
ATOM   2522  CA  ALA   320       1.797  44.781  45.110  1.00  0.00           C  
ATOM   2523  C   ALA   320       1.641  44.366  43.652  1.00  0.00           C  
ATOM   2524  O   ALA   320       2.619  44.243  42.926  1.00  0.00           O  
ATOM   2525  CB  ALA   320       1.532  46.289  45.267  1.00  0.00           C  
ATOM   2526  N   PRO   321       0.406  44.144  43.232  1.00  0.00           N  
ATOM   2527  CA  PRO   321       0.135  43.761  41.856  1.00  0.00           C  
ATOM   2528  C   PRO   321       0.498  44.927  40.958  1.00  0.00           C  
ATOM   2529  O   PRO   321       0.466  46.078  41.389  1.00  0.00           O  
ATOM   2530  CB  PRO   321      -1.342  43.408  41.670  1.00  0.00           C  
ATOM   2531  CG  PRO   321      -2.267  44.112  42.665  1.00  0.00           C  
ATOM   2532  CD  PRO   321      -1.646  44.303  44.050  1.00  0.00           C  
ATOM   2533  N   LEU   322       0.841  44.619  39.712  1.00  0.00           N  
ATOM   2534  CA  LEU   322       1.225  45.640  38.754  1.00  0.00           C  
ATOM   2535  C   LEU   322       0.083  45.954  37.787  1.00  0.00           C  
ATOM   2536  O   LEU   322      -0.758  45.095  37.494  1.00  0.00           O  
ATOM   2537  CB  LEU   322       2.454  45.176  37.963  1.00  0.00           C  
ATOM   2538  CG  LEU   322       3.660  44.688  38.771  1.00  0.00           C  
ATOM   2539  CD1 LEU   322       4.756  44.268  37.814  1.00  0.00           C  
ATOM   2540  CD2 LEU   322       4.164  45.785  39.699  1.00  0.00           C  
ATOM   2541  N   ASN   323       0.044  47.192  37.307  1.00  0.00           N  
ATOM   2542  CA  ASN   323      -0.970  47.588  36.342  1.00  0.00           C  
ATOM   2543  C   ASN   323      -0.656  46.839  35.047  1.00  0.00           C  
ATOM   2544  O   ASN   323       0.494  46.466  34.800  1.00  0.00           O  
ATOM   2545  CB  ASN   323      -0.899  49.085  36.073  1.00  0.00           C  
ATOM   2546  CG  ASN   323      -1.339  49.908  37.251  1.00  0.00           C  
ATOM   2547  OD1 ASN   323      -0.900  51.034  37.423  1.00  0.00           O  
ATOM   2548  ND2 ASN   323      -2.224  49.362  38.058  1.00  0.00           N  
ATOM   2549  N   LYS   324      -1.671  46.626  34.220  1.00  0.00           N  
ATOM   2550  CA  LYS   324      -1.467  45.927  32.960  1.00  0.00           C  
ATOM   2551  C   LYS   324      -1.110  46.903  31.838  1.00  0.00           C  
ATOM   2552  O   LYS   324      -1.866  47.831  31.533  1.00  0.00           O  
ATOM   2553  CB  LYS   324      -2.727  45.142  32.575  1.00  0.00           C  
ATOM   2554  CG  LYS   324      -3.074  44.024  33.560  1.00  0.00           C  
ATOM   2555  CD  LYS   324      -4.273  43.177  33.128  1.00  0.00           C  
ATOM   2556  CE  LYS   324      -4.589  42.028  34.087  1.00  0.00           C  
ATOM   2557  NZ  LYS   324      -5.789  41.297  33.624  1.00  0.00           N  
TER
