# Supplementary material for: The Flavoproteome of the Model Plant Arabidopsis thaliana
Source: Int J Mol Sci. 2020 Jul 28;21(15):5371. doi: 10.3390/ijms21155371 (PMC7432721; doi:10.3390/ijms21155371)
Supplement: Supplementary file 1 [file ijms-21-05371-s001.zip › Supplements for Table S4 pdb structure prediction evidence code 3/AT1G12200.1.pdb]

REMARK  99  Chain ID : 1
REMARK  99  Residues : 443
REMARK  99  Atoms    : 3734
REMARK  99  File     : c6wpuA_.1.pdb.sc
ATOM      1  N   THR    10     -50.092  43.996  62.139  1.00  0.00           N  
ATOM      2  CA  THR    10     -48.678  43.659  62.122  1.00  0.00           C  
ATOM      3  C   THR    10     -47.987  44.582  61.128  1.00  0.00           C  
ATOM      4  O   THR    10     -48.524  44.860  60.049  1.00  0.00           O  
ATOM      5  CB  THR    10     -48.473  42.171  61.766  1.00  0.00           C  
ATOM      6  OG1 THR    10     -49.146  41.347  62.707  1.00  0.00           O  
ATOM      7  CG2 THR    10     -46.970  41.845  61.786  1.00  0.00           C  
ATOM      8  N   SER    11     -46.823  45.101  61.510  1.00  0.00           N  
ATOM      9  CA  SER    11     -46.045  45.963  60.637  1.00  0.00           C  
ATOM     10  C   SER    11     -44.898  45.147  60.043  1.00  0.00           C  
ATOM     11  O   SER    11     -44.215  44.409  60.760  1.00  0.00           O  
ATOM     12  CB  SER    11     -45.546  47.210  61.386  1.00  0.00           C  
ATOM     13  OG  SER    11     -44.702  47.981  60.543  1.00  0.00           O  
ATOM     14  N   ARG    12     -44.745  45.223  58.722  1.00  0.00           N  
ATOM     15  CA  ARG    12     -43.691  44.538  57.989  1.00  0.00           C  
ATOM     16  C   ARG    12     -42.802  45.574  57.321  1.00  0.00           C  
ATOM     17  O   ARG    12     -43.213  46.713  57.080  1.00  0.00           O  
ATOM     18  CB  ARG    12     -44.259  43.588  56.913  1.00  0.00           C  
ATOM     19  CG  ARG    12     -45.053  42.424  57.471  1.00  0.00           C  
ATOM     20  CD  ARG    12     -44.245  41.676  58.513  1.00  0.00           C  
ATOM     21  NE  ARG    12     -44.918  40.455  58.938  1.00  0.00           N  
ATOM     22  CZ  ARG    12     -44.661  39.814  60.076  1.00  0.00           C  
ATOM     23  NH1 ARG    12     -43.745  40.284  60.916  1.00  0.00           N  
ATOM     24  NH2 ARG    12     -45.329  38.708  60.378  1.00  0.00           N  
ATOM     25  N   HIS    13     -41.570  45.166  57.030  1.00  0.00           N  
ATOM     26  CA  HIS    13     -40.627  45.974  56.270  1.00  0.00           C  
ATOM     27  C   HIS    13     -40.545  45.402  54.852  1.00  0.00           C  
ATOM     28  O   HIS    13     -40.166  44.235  54.669  1.00  0.00           O  
ATOM     29  CB  HIS    13     -39.262  45.993  56.958  1.00  0.00           C  
ATOM     30  CG  HIS    13     -38.280  46.908  56.305  1.00  0.00           C  
ATOM     31  ND1 HIS    13     -38.518  48.256  56.138  1.00  0.00           N  
ATOM     32  CD2 HIS    13     -37.065  46.668  55.754  1.00  0.00           C  
ATOM     33  CE1 HIS    13     -37.489  48.808  55.518  1.00  0.00           C  
ATOM     34  NE2 HIS    13     -36.591  47.868  55.281  1.00  0.00           N  
ATOM     35  N   VAL    14     -40.896  46.220  53.859  1.00  0.00           N  
ATOM     36  CA  VAL    14     -41.225  45.747  52.513  1.00  0.00           C  
ATOM     37  C   VAL    14     -40.411  46.497  51.465  1.00  0.00           C  
ATOM     38  O   VAL    14     -40.329  47.732  51.494  1.00  0.00           O  
ATOM     39  CB  VAL    14     -42.724  45.916  52.216  1.00  0.00           C  
ATOM     40  CG1 VAL    14     -43.083  45.254  50.857  1.00  0.00           C  
ATOM     41  CG2 VAL    14     -43.548  45.331  53.369  1.00  0.00           C  
ATOM     42  N   ALA    15     -39.847  45.760  50.515  1.00  0.00           N  
ATOM     43  CA  ALA    15     -39.171  46.389  49.387  1.00  0.00           C  
ATOM     44  C   ALA    15     -40.160  46.615  48.252  1.00  0.00           C  
ATOM     45  O   ALA    15     -41.014  45.764  47.973  1.00  0.00           O  
ATOM     46  CB  ALA    15     -38.004  45.539  48.891  1.00  0.00           C  
ATOM     47  N   VAL    16     -40.038  47.770  47.603  1.00  0.00           N  
ATOM     48  CA  VAL    16     -40.783  48.087  46.393  1.00  0.00           C  
ATOM     49  C   VAL    16     -39.782  48.258  45.263  1.00  0.00           C  
ATOM     50  O   VAL    16     -38.875  49.100  45.345  1.00  0.00           O  
ATOM     51  CB  VAL    16     -41.645  49.342  46.562  1.00  0.00           C  
ATOM     52  CG1 VAL    16     -42.416  49.728  45.298  1.00  0.00           C  
ATOM     53  CG2 VAL    16     -42.709  49.209  47.654  1.00  0.00           C  
ATOM     54  N   ILE    17     -39.932  47.456  44.221  1.00  0.00           N  
ATOM     55  CA  ILE    17     -39.021  47.488  43.087  1.00  0.00           C  
ATOM     56  C   ILE    17     -39.720  48.255  41.977  1.00  0.00           C  
ATOM     57  O   ILE    17     -40.605  47.715  41.309  1.00  0.00           O  
ATOM     58  CB  ILE    17     -38.616  46.081  42.647  1.00  0.00           C  
ATOM     59  CG1 ILE    17     -38.001  45.336  43.833  1.00  0.00           C  
ATOM     60  CG2 ILE    17     -37.626  46.148  41.472  1.00  0.00           C  
ATOM     61  CD1 ILE    17     -37.676  43.926  43.509  1.00  0.00           C  
ATOM     62  N   GLY    18     -39.333  49.515  41.803  1.00  0.00           N  
ATOM     63  CA  GLY    18     -39.786  50.401  40.736  1.00  0.00           C  
ATOM     64  C   GLY    18     -40.626  51.528  41.317  1.00  0.00           C  
ATOM     65  O   GLY    18     -41.394  51.328  42.264  1.00  0.00           O  
ATOM     66  N   ALA    19     -40.468  52.732  40.765  1.00  0.00           N  
ATOM     67  CA  ALA    19     -41.274  53.882  41.172  1.00  0.00           C  
ATOM     68  C   ALA    19     -41.985  54.514  39.977  1.00  0.00           C  
ATOM     69  O   ALA    19     -42.038  55.742  39.832  1.00  0.00           O  
ATOM     70  CB  ALA    19     -40.424  54.920  41.902  1.00  0.00           C  
ATOM     71  N   GLY    20     -42.528  53.677  39.085  1.00  0.00           N  
ATOM     72  CA  GLY    20     -43.566  54.117  38.176  1.00  0.00           C  
ATOM     73  C   GLY    20     -44.871  54.230  38.940  1.00  0.00           C  
ATOM     74  O   GLY    20     -44.902  54.194  40.175  1.00  0.00           O  
ATOM     75  N   ALA    21     -45.974  54.325  38.189  1.00  0.00           N  
ATOM     76  CA  ALA    21     -47.278  54.455  38.827  1.00  0.00           C  
ATOM     77  C   ALA    21     -47.548  53.307  39.796  1.00  0.00           C  
ATOM     78  O   ALA    21     -48.102  53.524  40.879  1.00  0.00           O  
ATOM     79  CB  ALA    21     -48.370  54.529  37.762  1.00  0.00           C  
ATOM     80  N   ALA    22     -47.184  52.078  39.421  1.00  0.00           N  
ATOM     81  CA  ALA    22     -47.437  50.932  40.293  1.00  0.00           C  
ATOM     82  C   ALA    22     -46.687  51.069  41.613  1.00  0.00           C  
ATOM     83  O   ALA    22     -47.281  50.955  42.690  1.00  0.00           O  
ATOM     84  CB  ALA    22     -47.034  49.642  39.580  1.00  0.00           C  
ATOM     85  N   GLY    23     -45.373  51.313  41.545  1.00  0.00           N  
ATOM     86  CA  GLY    23     -44.582  51.472  42.759  1.00  0.00           C  
ATOM     87  C   GLY    23     -45.016  52.658  43.605  1.00  0.00           C  
ATOM     88  O   GLY    23     -45.038  52.578  44.836  1.00  0.00           O  
ATOM     89  N   LEU    24     -45.383  53.770  42.965  1.00  0.00           N  
ATOM     90  CA  LEU    24     -45.824  54.938  43.730  1.00  0.00           C  
ATOM     91  C   LEU    24     -47.049  54.615  44.573  1.00  0.00           C  
ATOM     92  O   LEU    24     -47.092  54.928  45.767  1.00  0.00           O  
ATOM     93  CB  LEU    24     -46.125  56.114  42.798  1.00  0.00           C  
ATOM     94  CG  LEU    24     -44.902  56.699  42.104  1.00  0.00           C  
ATOM     95  CD1 LEU    24     -45.339  57.624  40.985  1.00  0.00           C  
ATOM     96  CD2 LEU    24     -44.042  57.430  43.110  1.00  0.00           C  
ATOM     97  N   VAL    25     -48.075  54.007  43.968  1.00  0.00           N  
ATOM     98  CA  VAL    25     -49.280  53.780  44.754  1.00  0.00           C  
ATOM     99  C   VAL    25     -49.053  52.637  45.744  1.00  0.00           C  
ATOM    100  O   VAL    25     -49.607  52.649  46.853  1.00  0.00           O  
ATOM    101  CB  VAL    25     -50.507  53.562  43.837  1.00  0.00           C  
ATOM    102  CG1 VAL    25     -50.509  52.176  43.160  1.00  0.00           C  
ATOM    103  CG2 VAL    25     -51.804  53.812  44.618  1.00  0.00           C  
ATOM    104  N   ALA    26     -48.189  51.677  45.399  1.00  0.00           N  
ATOM    105  CA  ALA    26     -47.863  50.606  46.334  1.00  0.00           C  
ATOM    106  C   ALA    26     -47.195  51.167  47.585  1.00  0.00           C  
ATOM    107  O   ALA    26     -47.513  50.754  48.707  1.00  0.00           O  
ATOM    108  CB  ALA    26     -46.966  49.553  45.663  1.00  0.00           C  
ATOM    109  N   ALA    27     -46.280  52.126  47.407  1.00  0.00           N  
ATOM    110  CA  ALA    27     -45.638  52.766  48.548  1.00  0.00           C  
ATOM    111  C   ALA    27     -46.666  53.443  49.440  1.00  0.00           C  
ATOM    112  O   ALA    27     -46.598  53.338  50.672  1.00  0.00           O  
ATOM    113  CB  ALA    27     -44.601  53.779  48.068  1.00  0.00           C  
ATOM    114  N   ARG    28     -47.629  54.143  48.834  1.00  0.00           N  
ATOM    115  CA  ARG    28     -48.662  54.809  49.619  1.00  0.00           C  
ATOM    116  C   ARG    28     -49.499  53.797  50.395  1.00  0.00           C  
ATOM    117  O   ARG    28     -49.715  53.951  51.603  1.00  0.00           O  
ATOM    118  CB  ARG    28     -49.550  55.657  48.713  1.00  0.00           C  
ATOM    119  CG  ARG    28     -50.664  56.385  49.460  1.00  0.00           C  
ATOM    120  CD  ARG    28     -51.609  57.058  48.469  1.00  0.00           C  
ATOM    121  NE  ARG    28     -52.572  56.102  47.929  1.00  0.00           N  
ATOM    122  CZ  ARG    28     -53.619  56.426  47.170  1.00  0.00           C  
ATOM    123  NH1 ARG    28     -53.845  57.697  46.834  1.00  0.00           N  
ATOM    124  NH2 ARG    28     -54.446  55.472  46.754  1.00  0.00           N  
ATOM    125  N   GLU    29     -49.945  52.731  49.723  1.00  0.00           N  
ATOM    126  CA  GLU    29     -50.857  51.788  50.364  1.00  0.00           C  
ATOM    127  C   GLU    29     -50.165  50.985  51.460  1.00  0.00           C  
ATOM    128  O   GLU    29     -50.794  50.654  52.465  1.00  0.00           O  
ATOM    129  CB  GLU    29     -51.474  50.859  49.313  1.00  0.00           C  
ATOM    130  CG  GLU    29     -52.374  51.593  48.318  1.00  0.00           C  
ATOM    131  CD  GLU    29     -53.548  52.304  49.000  1.00  0.00           C  
ATOM    132  OE1 GLU    29     -54.209  51.674  49.855  1.00  0.00           O  
ATOM    133  OE2 GLU    29     -53.798  53.493  48.699  1.00  0.00           O  
ATOM    134  N   LEU    30     -48.880  50.660  51.283  1.00  0.00           N  
ATOM    135  CA  LEU    30     -48.135  50.018  52.357  1.00  0.00           C  
ATOM    136  C   LEU    30     -47.998  50.954  53.555  1.00  0.00           C  
ATOM    137  O   LEU    30     -48.184  50.532  54.700  1.00  0.00           O  
ATOM    138  CB  LEU    30     -46.756  49.568  51.858  1.00  0.00           C  
ATOM    139  CG  LEU    30     -46.764  48.398  50.867  1.00  0.00           C  
ATOM    140  CD1 LEU    30     -45.403  48.215  50.176  1.00  0.00           C  
ATOM    141  CD2 LEU    30     -47.176  47.133  51.578  1.00  0.00           C  
ATOM    142  N   ARG    31     -47.679  52.231  53.307  1.00  0.00           N  
ATOM    143  CA  ARG    31     -47.552  53.184  54.402  1.00  0.00           C  
ATOM    144  C   ARG    31     -48.877  53.357  55.137  1.00  0.00           C  
ATOM    145  O   ARG    31     -48.910  53.397  56.371  1.00  0.00           O  
ATOM    146  CB  ARG    31     -47.036  54.527  53.871  1.00  0.00           C  
ATOM    147  CG  ARG    31     -46.735  55.564  54.984  1.00  0.00           C  
ATOM    148  CD  ARG    31     -47.871  56.576  55.152  1.00  0.00           C  
ATOM    149  NE  ARG    31     -48.142  57.293  53.907  1.00  0.00           N  
ATOM    150  CZ  ARG    31     -49.312  57.848  53.605  1.00  0.00           C  
ATOM    151  NH1 ARG    31     -50.328  57.762  54.465  1.00  0.00           N  
ATOM    152  NH2 ARG    31     -49.474  58.475  52.435  1.00  0.00           N  
ATOM    153  N   ARG    32     -49.982  53.446  54.394  1.00  0.00           N  
ATOM    154  CA  ARG    32     -51.284  53.647  55.022  1.00  0.00           C  
ATOM    155  C   ARG    32     -51.641  52.508  55.958  1.00  0.00           C  
ATOM    156  O   ARG    32     -52.381  52.710  56.922  1.00  0.00           O  
ATOM    157  CB  ARG    32     -52.372  53.778  53.965  1.00  0.00           C  
ATOM    158  CG  ARG    32     -52.377  55.082  53.247  1.00  0.00           C  
ATOM    159  CD  ARG    32     -53.390  55.063  52.131  1.00  0.00           C  
ATOM    160  NE  ARG    32     -53.706  56.422  51.737  1.00  0.00           N  
ATOM    161  CZ  ARG    32     -54.494  56.753  50.727  1.00  0.00           C  
ATOM    162  NH1 ARG    32     -55.050  55.816  49.966  1.00  0.00           N  
ATOM    163  NH2 ARG    32     -54.713  58.035  50.478  1.00  0.00           N  
ATOM    164  N   GLU    33     -51.158  51.307  55.675  1.00  0.00           N  
ATOM    165  CA  GLU    33     -51.464  50.139  56.481  1.00  0.00           C  
ATOM    166  C   GLU    33     -50.456  49.917  57.613  1.00  0.00           C  
ATOM    167  O   GLU    33     -50.575  48.926  58.333  1.00  0.00           O  
ATOM    168  CB  GLU    33     -51.549  48.916  55.557  1.00  0.00           C  
ATOM    169  CG  GLU    33     -52.177  47.664  56.126  1.00  0.00           C  
ATOM    170  CD  GLU    33     -53.653  47.802  56.464  1.00  0.00           C  
ATOM    171  OE1 GLU    33     -54.293  48.810  56.082  1.00  0.00           O  
ATOM    172  OE2 GLU    33     -54.176  46.877  57.113  1.00  0.00           O  
ATOM    173  N   GLY    34     -49.482  50.819  57.798  1.00  0.00           N  
ATOM    174  CA  GLY    34     -48.552  50.745  58.916  1.00  0.00           C  
ATOM    175  C   GLY    34     -47.202  50.118  58.609  1.00  0.00           C  
ATOM    176  O   GLY    34     -46.365  50.022  59.512  1.00  0.00           O  
ATOM    177  N   HIS    35     -46.963  49.689  57.371  1.00  0.00           N  
ATOM    178  CA  HIS    35     -45.701  49.053  57.014  1.00  0.00           C  
ATOM    179  C   HIS    35     -44.617  50.091  56.750  1.00  0.00           C  
ATOM    180  O   HIS    35     -44.897  51.232  56.392  1.00  0.00           O  
ATOM    181  CB  HIS    35     -45.872  48.179  55.769  1.00  0.00           C  
ATOM    182  CG  HIS    35     -46.951  47.155  55.908  1.00  0.00           C  
ATOM    183  ND1 HIS    35     -46.919  46.170  56.873  1.00  0.00           N  
ATOM    184  CD2 HIS    35     -48.103  46.975  55.223  1.00  0.00           C  
ATOM    185  CE1 HIS    35     -48.004  45.422  56.772  1.00  0.00           C  
ATOM    186  NE2 HIS    35     -48.737  45.886  55.774  1.00  0.00           N  
ATOM    187  N   SER    36     -43.366  49.679  56.932  1.00  0.00           N  
ATOM    188  CA  SER    36     -42.219  50.447  56.468  1.00  0.00           C  
ATOM    189  C   SER    36     -41.742  49.882  55.127  1.00  0.00           C  
ATOM    190  O   SER    36     -41.987  48.716  54.793  1.00  0.00           O  
ATOM    191  CB  SER    36     -41.083  50.422  57.492  1.00  0.00           C  
ATOM    192  OG  SER    36     -41.491  51.068  58.689  1.00  0.00           O  
ATOM    193  N   VAL    37     -41.080  50.723  54.341  1.00  0.00           N  
ATOM    194  CA  VAL    37     -40.737  50.350  52.973  1.00  0.00           C  
ATOM    195  C   VAL    37     -39.383  50.924  52.615  1.00  0.00           C  
ATOM    196  O   VAL    37     -38.945  51.928  53.178  1.00  0.00           O  
ATOM    197  CB  VAL    37     -41.744  50.862  51.924  1.00  0.00           C  
ATOM    198  CG1 VAL    37     -43.153  50.292  52.102  1.00  0.00           C  
ATOM    199  CG2 VAL    37     -41.922  52.382  51.940  1.00  0.00           C  
ATOM    200  N   VAL    38     -38.741  50.271  51.651  1.00  0.00           N  
ATOM    201  CA  VAL    38     -37.632  50.838  50.894  1.00  0.00           C  
ATOM    202  C   VAL    38     -38.011  50.752  49.420  1.00  0.00           C  
ATOM    203  O   VAL    38     -38.330  49.667  48.919  1.00  0.00           O  
ATOM    204  CB  VAL    38     -36.316  50.094  51.164  1.00  0.00           C  
ATOM    205  CG1 VAL    38     -35.133  50.636  50.360  1.00  0.00           C  
ATOM    206  CG2 VAL    38     -35.868  50.157  52.626  1.00  0.00           C  
ATOM    207  N   VAL    39     -37.994  51.890  48.735  1.00  0.00           N  
ATOM    208  CA  VAL    39     -38.387  51.966  47.333  1.00  0.00           C  
ATOM    209  C   VAL    39     -37.127  52.103  46.489  1.00  0.00           C  
ATOM    210  O   VAL    39     -36.334  53.031  46.695  1.00  0.00           O  
ATOM    211  CB  VAL    39     -39.336  53.146  47.084  1.00  0.00           C  
ATOM    212  CG1 VAL    39     -39.751  53.297  45.619  1.00  0.00           C  
ATOM    213  CG2 VAL    39     -40.649  53.048  47.863  1.00  0.00           C  
ATOM    214  N   LEU    40     -36.945  51.198  45.533  1.00  0.00           N  
ATOM    215  CA  LEU    40     -35.797  51.227  44.639  1.00  0.00           C  
ATOM    216  C   LEU    40     -36.260  51.683  43.269  1.00  0.00           C  
ATOM    217  O   LEU    40     -37.200  51.107  42.710  1.00  0.00           O  
ATOM    218  CB  LEU    40     -35.131  49.848  44.530  1.00  0.00           C  
ATOM    219  CG  LEU    40     -34.177  49.538  45.686  1.00  0.00           C  
ATOM    220  CD1 LEU    40     -34.823  49.528  47.071  1.00  0.00           C  
ATOM    221  CD2 LEU    40     -33.488  48.177  45.606  1.00  0.00           C  
ATOM    222  N   GLU    41     -35.612  52.713  42.729  1.00  0.00           N  
ATOM    223  CA  GLU    41     -35.898  53.182  41.374  1.00  0.00           C  
ATOM    224  C   GLU    41     -34.593  53.288  40.596  1.00  0.00           C  
ATOM    225  O   GLU    41     -33.664  53.992  41.014  1.00  0.00           O  
ATOM    226  CB  GLU    41     -36.627  54.525  41.387  1.00  0.00           C  
ATOM    227  CG  GLU    41     -36.742  55.190  40.007  1.00  0.00           C  
ATOM    228  CD  GLU    41     -37.347  54.276  38.938  1.00  0.00           C  
ATOM    229  OE1 GLU    41     -36.711  54.113  37.866  1.00  0.00           O  
ATOM    230  OE2 GLU    41     -38.454  53.730  39.161  1.00  0.00           O  
ATOM    231  N   ARG    42     -34.533  52.584  39.466  1.00  0.00           N  
ATOM    232  CA  ARG    42     -33.326  52.568  38.644  1.00  0.00           C  
ATOM    233  C   ARG    42     -33.041  53.938  38.020  1.00  0.00           C  
ATOM    234  O   ARG    42     -31.882  54.354  37.936  1.00  0.00           O  
ATOM    235  CB  ARG    42     -33.480  51.491  37.574  1.00  0.00           C  
ATOM    236  CG  ARG    42     -32.715  51.735  36.319  1.00  0.00           C  
ATOM    237  CD  ARG    42     -33.580  51.449  35.117  1.00  0.00           C  
ATOM    238  NE  ARG    42     -34.611  52.472  34.923  1.00  0.00           N  
ATOM    239  CZ  ARG    42     -34.409  53.659  34.348  1.00  0.00           C  
ATOM    240  NH1 ARG    42     -35.419  54.514  34.222  1.00  0.00           N  
ATOM    241  NH2 ARG    42     -33.199  53.992  33.913  1.00  0.00           N  
ATOM    242  N   GLY    43     -34.077  54.660  37.595  1.00  0.00           N  
ATOM    243  CA  GLY    43     -33.891  55.958  36.972  1.00  0.00           C  
ATOM    244  C   GLY    43     -33.659  57.075  37.974  1.00  0.00           C  
ATOM    245  O   GLY    43     -33.558  56.872  39.186  1.00  0.00           O  
ATOM    246  N   SER    44     -33.582  58.295  37.443  1.00  0.00           N  
ATOM    247  CA  SER    44     -33.294  59.477  38.242  1.00  0.00           C  
ATOM    248  C   SER    44     -34.543  60.250  38.644  1.00  0.00           C  
ATOM    249  O   SER    44     -34.444  61.152  39.483  1.00  0.00           O  
ATOM    250  CB  SER    44     -32.341  60.407  37.485  1.00  0.00           C  
ATOM    251  OG  SER    44     -32.900  60.739  36.230  1.00  0.00           O  
ATOM    252  N   GLN    45     -35.713  59.905  38.098  1.00  0.00           N  
ATOM    253  CA  GLN    45     -36.973  60.518  38.505  1.00  0.00           C  
ATOM    254  C   GLN    45     -38.043  59.439  38.606  1.00  0.00           C  
ATOM    255  O   GLN    45     -37.873  58.324  38.108  1.00  0.00           O  
ATOM    256  CB  GLN    45     -37.431  61.599  37.524  1.00  0.00           C  
ATOM    257  CG  GLN    45     -36.474  62.790  37.438  1.00  0.00           C  
ATOM    258  CD  GLN    45     -36.518  63.526  38.769  1.00  0.00           C  
ATOM    259  OE1 GLN    45     -37.555  63.582  39.428  1.00  0.00           O  
ATOM    260  NE2 GLN    45     -35.393  64.131  39.237  1.00  0.00           N  
ATOM    261  N   ILE    46     -39.157  59.785  39.260  1.00  0.00           N  
ATOM    262  CA  ILE    46     -40.301  58.884  39.320  1.00  0.00           C  
ATOM    263  C   ILE    46     -41.151  59.030  38.055  1.00  0.00           C  
ATOM    264  O   ILE    46     -41.117  60.044  37.355  1.00  0.00           O  
ATOM    265  CB  ILE    46     -41.136  59.137  40.597  1.00  0.00           C  
ATOM    266  CG1 ILE    46     -41.671  60.567  40.633  1.00  0.00           C  
ATOM    267  CG2 ILE    46     -40.314  58.886  41.861  1.00  0.00           C  
ATOM    268  CD1 ILE    46     -43.085  60.719  40.116  1.00  0.00           C  
ATOM    269  N   GLY    47     -41.942  58.002  37.762  1.00  0.00           N  
ATOM    270  CA  GLY    47     -42.938  58.120  36.716  1.00  0.00           C  
ATOM    271  C   GLY    47     -42.887  56.984  35.719  1.00  0.00           C  
ATOM    272  O   GLY    47     -43.868  56.720  35.014  1.00  0.00           O  
ATOM    273  N   GLY    48     -41.747  56.302  35.663  1.00  0.00           N  
ATOM    274  CA  GLY    48     -41.608  55.140  34.807  1.00  0.00           C  
ATOM    275  C   GLY    48     -41.870  55.466  33.342  1.00  0.00           C  
ATOM    276  O   GLY    48     -41.292  56.391  32.759  1.00  0.00           O  
ATOM    277  N   VAL    49     -42.769  54.683  32.750  1.00  0.00           N  
ATOM    278  CA  VAL    49     -43.100  54.816  31.332  1.00  0.00           C  
ATOM    279  C   VAL    49     -43.479  56.245  30.966  1.00  0.00           C  
ATOM    280  O   VAL    49     -43.165  56.715  29.869  1.00  0.00           O  
ATOM    281  CB  VAL    49     -44.250  53.865  30.996  1.00  0.00           C  
ATOM    282  CG1 VAL    49     -44.816  54.065  29.588  1.00  0.00           C  
ATOM    283  CG2 VAL    49     -43.859  52.387  31.064  1.00  0.00           C  
ATOM    284  N   TRP    50     -44.142  56.959  31.885  1.00  0.00           N  
ATOM    285  CA  TRP    50     -44.704  58.267  31.572  1.00  0.00           C  
ATOM    286  C   TRP    50     -43.651  59.376  31.485  1.00  0.00           C  
ATOM    287  O   TRP    50     -44.002  60.521  31.177  1.00  0.00           O  
ATOM    288  CB  TRP    50     -45.790  58.604  32.596  1.00  0.00           C  
ATOM    289  CG  TRP    50     -47.010  57.758  32.376  1.00  0.00           C  
ATOM    290  CD1 TRP    50     -47.429  56.695  33.120  1.00  0.00           C  
ATOM    291  CD2 TRP    50     -47.941  57.886  31.300  1.00  0.00           C  
ATOM    292  NE1 TRP    50     -48.576  56.164  32.584  1.00  0.00           N  
ATOM    293  CE2 TRP    50     -48.911  56.879  31.463  1.00  0.00           C  
ATOM    294  CE3 TRP    50     -48.056  58.771  30.219  1.00  0.00           C  
ATOM    295  CZ2 TRP    50     -49.983  56.728  30.587  1.00  0.00           C  
ATOM    296  CZ3 TRP    50     -49.114  58.622  29.359  1.00  0.00           C  
ATOM    297  CH2 TRP    50     -50.070  57.609  29.548  1.00  0.00           C  
ATOM    298  N   ALA    51     -42.381  59.073  31.736  1.00  0.00           N  
ATOM    299  CA  ALA    51     -41.286  60.006  31.449  1.00  0.00           C  
ATOM    300  C   ALA    51     -40.932  59.859  29.968  1.00  0.00           C  
ATOM    301  O   ALA    51     -40.206  58.935  29.596  1.00  0.00           O  
ATOM    302  CB  ALA    51     -40.064  59.741  32.331  1.00  0.00           C  
ATOM    303  N   TYR    52     -41.416  60.766  29.118  1.00  0.00           N  
ATOM    304  CA  TYR    52     -40.974  60.742  27.725  1.00  0.00           C  
ATOM    305  C   TYR    52     -39.475  60.998  27.643  1.00  0.00           C  
ATOM    306  O   TYR    52     -38.930  61.819  28.380  1.00  0.00           O  
ATOM    307  CB  TYR    52     -41.714  61.789  26.892  1.00  0.00           C  
ATOM    308  CG  TYR    52     -41.147  61.927  25.500  1.00  0.00           C  
ATOM    309  CD1 TYR    52     -41.400  60.957  24.531  1.00  0.00           C  
ATOM    310  CD2 TYR    52     -40.346  63.015  25.154  1.00  0.00           C  
ATOM    311  CE1 TYR    52     -40.867  61.058  23.251  1.00  0.00           C  
ATOM    312  CE2 TYR    52     -39.804  63.123  23.866  1.00  0.00           C  
ATOM    313  CZ  TYR    52     -40.078  62.144  22.924  1.00  0.00           C  
ATOM    314  OH  TYR    52     -39.557  62.232  21.649  1.00  0.00           O  
ATOM    315  N   THR    53     -38.797  60.265  26.762  1.00  0.00           N  
ATOM    316  CA  THR    53     -37.414  60.597  26.432  1.00  0.00           C  
ATOM    317  C   THR    53     -37.222  60.428  24.929  1.00  0.00           C  
ATOM    318  O   THR    53     -37.716  59.453  24.346  1.00  0.00           O  
ATOM    319  CB  THR    53     -36.385  59.736  27.174  1.00  0.00           C  
ATOM    320  OG1 THR    53     -35.078  60.076  26.712  1.00  0.00           O  
ATOM    321  CG2 THR    53     -36.620  58.228  26.940  1.00  0.00           C  
ATOM    322  N   SER    54     -36.511  61.355  24.278  1.00  0.00           N  
ATOM    323  CA  SER    54     -36.124  61.123  22.880  1.00  0.00           C  
ATOM    324  C   SER    54     -35.057  60.056  22.741  1.00  0.00           C  
ATOM    325  O   SER    54     -34.782  59.642  21.611  1.00  0.00           O  
ATOM    326  CB  SER    54     -35.599  62.492  22.418  1.00  0.00           C  
ATOM    327  OG  SER    54     -34.406  62.818  23.116  1.00  0.00           O  
ATOM    328  N   GLN    55     -34.438  59.626  23.846  1.00  0.00           N  
ATOM    329  CA  GLN    55     -33.483  58.524  23.803  1.00  0.00           C  
ATOM    330  C   GLN    55     -34.143  57.297  23.212  1.00  0.00           C  
ATOM    331  O   GLN    55     -35.319  57.020  23.480  1.00  0.00           O  
ATOM    332  CB  GLN    55     -32.983  58.158  25.209  1.00  0.00           C  
ATOM    333  CG  GLN    55     -32.159  59.265  25.871  1.00  0.00           C  
ATOM    334  CD  GLN    55     -30.922  59.504  25.017  1.00  0.00           C  
ATOM    335  OE1 GLN    55     -30.189  58.573  24.688  1.00  0.00           O  
ATOM    336  NE2 GLN    55     -30.622  60.768  24.613  1.00  0.00           N  
ATOM    337  N   VAL    56     -33.374  56.545  22.420  1.00  0.00           N  
ATOM    338  CA  VAL    56     -33.789  55.239  21.928  1.00  0.00           C  
ATOM    339  C   VAL    56     -32.619  54.276  22.055  1.00  0.00           C  
ATOM    340  O   VAL    56     -31.467  54.683  22.226  1.00  0.00           O  
ATOM    341  CB  VAL    56     -34.247  55.272  20.465  1.00  0.00           C  
ATOM    342  CG1 VAL    56     -35.475  56.154  20.230  1.00  0.00           C  
ATOM    343  CG2 VAL    56     -33.182  55.804  19.504  1.00  0.00           C  
ATOM    344  N   GLU    57     -32.921  52.995  21.950  1.00  0.00           N  
ATOM    345  CA  GLU    57     -31.858  52.020  22.129  1.00  0.00           C  
ATOM    346  C   GLU    57     -31.002  51.930  20.863  1.00  0.00           C  
ATOM    347  O   GLU    57     -31.503  52.118  19.753  1.00  0.00           O  
ATOM    348  CB  GLU    57     -32.454  50.663  22.495  1.00  0.00           C  
ATOM    349  CG  GLU    57     -33.132  50.753  23.883  1.00  0.00           C  
ATOM    350  CD  GLU    57     -33.785  49.463  24.378  1.00  0.00           C  
ATOM    351  OE1 GLU    57     -33.667  48.408  23.697  1.00  0.00           O  
ATOM    352  OE2 GLU    57     -34.423  49.519  25.466  1.00  0.00           O  
ATOM    353  N   PRO    58     -29.693  51.702  21.013  1.00  0.00           N  
ATOM    354  CA  PRO    58     -28.815  51.674  19.829  1.00  0.00           C  
ATOM    355  C   PRO    58     -29.197  50.596  18.821  1.00  0.00           C  
ATOM    356  O   PRO    58     -28.954  50.767  17.626  1.00  0.00           O  
ATOM    357  CB  PRO    58     -27.422  51.425  20.428  1.00  0.00           C  
ATOM    358  CG  PRO    58     -27.545  51.777  21.866  1.00  0.00           C  
ATOM    359  CD  PRO    58     -28.955  51.525  22.273  1.00  0.00           C  
ATOM    360  N   ASP    59     -29.793  49.487  19.267  1.00  0.00           N  
ATOM    361  CA  ASP    59     -30.317  48.468  18.364  1.00  0.00           C  
ATOM    362  C   ASP    59     -31.771  48.814  18.066  1.00  0.00           C  
ATOM    363  O   ASP    59     -32.617  48.709  18.970  1.00  0.00           O  
ATOM    364  CB  ASP    59     -30.206  47.080  19.007  1.00  0.00           C  
ATOM    365  CG  ASP    59     -30.845  45.973  18.172  1.00  0.00           C  
ATOM    366  OD1 ASP    59     -31.308  46.234  17.043  1.00  0.00           O  
ATOM    367  OD2 ASP    59     -30.885  44.825  18.652  1.00  0.00           O  
ATOM    368  N   PRO    60     -32.111  49.242  16.844  1.00  0.00           N  
ATOM    369  CA  PRO    60     -33.511  49.608  16.555  1.00  0.00           C  
ATOM    370  C   PRO    60     -34.490  48.475  16.775  1.00  0.00           C  
ATOM    371  O   PRO    60     -35.687  48.740  16.955  1.00  0.00           O  
ATOM    372  CB  PRO    60     -33.478  50.042  15.072  1.00  0.00           C  
ATOM    373  CG  PRO    60     -32.157  49.603  14.550  1.00  0.00           C  
ATOM    374  CD  PRO    60     -31.216  49.533  15.710  1.00  0.00           C  
ATOM    375  N   LEU    61     -34.037  47.221  16.756  1.00  0.00           N  
ATOM    376  CA  LEU    61     -34.916  46.095  17.034  1.00  0.00           C  
ATOM    377  C   LEU    61     -34.950  45.732  18.518  1.00  0.00           C  
ATOM    378  O   LEU    61     -35.783  44.912  18.920  1.00  0.00           O  
ATOM    379  CB  LEU    61     -34.491  44.881  16.203  1.00  0.00           C  
ATOM    380  CG  LEU    61     -34.608  45.104  14.694  1.00  0.00           C  
ATOM    381  CD1 LEU    61     -34.100  43.950  13.830  1.00  0.00           C  
ATOM    382  CD2 LEU    61     -36.030  45.330  14.183  1.00  0.00           C  
ATOM    383  N   SER    62     -34.081  46.326  19.331  1.00  0.00           N  
ATOM    384  CA  SER    62     -34.022  46.048  20.773  1.00  0.00           C  
ATOM    385  C   SER    62     -33.896  44.550  21.042  1.00  0.00           C  
ATOM    386  O   SER    62     -34.608  43.985  21.868  1.00  0.00           O  
ATOM    387  CB  SER    62     -35.244  46.619  21.490  1.00  0.00           C  
ATOM    388  OG  SER    62     -35.204  48.037  21.494  1.00  0.00           O  
ATOM    389  N   LEU    63     -33.004  43.895  20.293  1.00  0.00           N  
ATOM    390  CA  LEU    63     -32.744  42.468  20.454  1.00  0.00           C  
ATOM    391  C   LEU    63     -31.343  42.140  20.952  1.00  0.00           C  
ATOM    392  O   LEU    63     -31.146  41.054  21.503  1.00  0.00           O  
ATOM    393  CB  LEU    63     -32.956  41.727  19.125  1.00  0.00           C  
ATOM    394  CG  LEU    63     -34.374  41.866  18.568  1.00  0.00           C  
ATOM    395  CD1 LEU    63     -34.601  41.210  17.207  1.00  0.00           C  
ATOM    396  CD2 LEU    63     -35.473  41.261  19.441  1.00  0.00           C  
ATOM    397  N   ASP    64     -30.366  43.026  20.753  1.00  0.00           N  
ATOM    398  CA  ASP    64     -29.007  42.773  21.213  1.00  0.00           C  
ATOM    399  C   ASP    64     -28.975  42.734  22.747  1.00  0.00           C  
ATOM    400  O   ASP    64     -29.361  43.703  23.413  1.00  0.00           O  
ATOM    401  CB  ASP    64     -28.078  43.850  20.670  1.00  0.00           C  
ATOM    402  CG  ASP    64     -26.675  43.752  21.228  1.00  0.00           C  
ATOM    403  OD1 ASP    64     -26.286  42.675  21.728  1.00  0.00           O  
ATOM    404  OD2 ASP    64     -25.959  44.773  21.170  1.00  0.00           O  
ATOM    405  N   PRO    65     -28.517  41.612  23.312  1.00  0.00           N  
ATOM    406  CA  PRO    65     -28.670  41.412  24.753  1.00  0.00           C  
ATOM    407  C   PRO    65     -27.792  42.348  25.572  1.00  0.00           C  
ATOM    408  O   PRO    65     -28.117  42.624  26.728  1.00  0.00           O  
ATOM    409  CB  PRO    65     -28.372  39.960  25.128  1.00  0.00           C  
ATOM    410  CG  PRO    65     -27.447  39.251  24.137  1.00  0.00           C  
ATOM    411  CD  PRO    65     -27.650  39.694  22.686  1.00  0.00           C  
ATOM    412  N   THR    66     -26.701  42.850  25.007  1.00  0.00           N  
ATOM    413  CA  THR    66     -25.819  43.760  25.722  1.00  0.00           C  
ATOM    414  C   THR    66     -26.174  45.230  25.492  1.00  0.00           C  
ATOM    415  O   THR    66     -25.383  46.110  25.851  1.00  0.00           O  
ATOM    416  CB  THR    66     -24.365  43.508  25.314  1.00  0.00           C  
ATOM    417  OG1 THR    66     -24.209  43.705  23.916  1.00  0.00           O  
ATOM    418  CG2 THR    66     -23.979  42.063  25.671  1.00  0.00           C  
ATOM    419  N   ARG    67     -27.329  45.515  24.892  1.00  0.00           N  
ATOM    420  CA  ARG    67     -27.647  46.886  24.528  1.00  0.00           C  
ATOM    421  C   ARG    67     -28.000  47.704  25.772  1.00  0.00           C  
ATOM    422  O   ARG    67     -28.531  47.164  26.746  1.00  0.00           O  
ATOM    423  CB  ARG    67     -28.817  46.918  23.545  1.00  0.00           C  
ATOM    424  CG  ARG    67     -30.183  46.610  24.188  1.00  0.00           C  
ATOM    425  CD  ARG    67     -31.258  46.256  23.146  1.00  0.00           C  
ATOM    426  NE  ARG    67     -32.543  46.074  23.813  1.00  0.00           N  
ATOM    427  CZ  ARG    67     -32.927  44.931  24.369  1.00  0.00           C  
ATOM    428  NH1 ARG    67     -32.116  43.880  24.314  1.00  0.00           N  
ATOM    429  NH2 ARG    67     -34.108  44.843  24.986  1.00  0.00           N  
ATOM    430  N   PRO    68     -27.693  49.005  25.773  1.00  0.00           N  
ATOM    431  CA  PRO    68     -28.303  49.901  26.767  1.00  0.00           C  
ATOM    432  C   PRO    68     -29.816  49.855  26.628  1.00  0.00           C  
ATOM    433  O   PRO    68     -30.353  49.722  25.520  1.00  0.00           O  
ATOM    434  CB  PRO    68     -27.751  51.287  26.405  1.00  0.00           C  
ATOM    435  CG  PRO    68     -26.601  51.047  25.508  1.00  0.00           C  
ATOM    436  CD  PRO    68     -26.798  49.718  24.846  1.00  0.00           C  
ATOM    437  N   VAL    69     -30.504  49.956  27.762  1.00  0.00           N  
ATOM    438  CA  VAL    69     -31.957  49.852  27.809  1.00  0.00           C  
ATOM    439  C   VAL    69     -32.538  51.244  27.999  1.00  0.00           C  
ATOM    440  O   VAL    69     -32.105  51.985  28.890  1.00  0.00           O  
ATOM    441  CB  VAL    69     -32.423  48.910  28.937  1.00  0.00           C  
ATOM    442  CG1 VAL    69     -33.945  48.813  29.061  1.00  0.00           C  
ATOM    443  CG2 VAL    69     -31.943  47.468  28.765  1.00  0.00           C  
ATOM    444  N   VAL    70     -33.518  51.604  27.172  1.00  0.00           N  
ATOM    445  CA  VAL    70     -34.339  52.788  27.408  1.00  0.00           C  
ATOM    446  C   VAL    70     -35.668  52.299  27.963  1.00  0.00           C  
ATOM    447  O   VAL    70     -36.318  51.431  27.369  1.00  0.00           O  
ATOM    448  CB  VAL    70     -34.534  53.611  26.119  1.00  0.00           C  
ATOM    449  CG1 VAL    70     -35.412  54.802  26.402  1.00  0.00           C  
ATOM    450  CG2 VAL    70     -33.186  54.076  25.571  1.00  0.00           C  
ATOM    451  N   HIS    71     -36.088  52.832  29.100  1.00  0.00           N  
ATOM    452  CA  HIS    71     -37.241  52.230  29.770  1.00  0.00           C  
ATOM    453  C   HIS    71     -38.556  52.639  29.114  1.00  0.00           C  
ATOM    454  O   HIS    71     -39.434  51.795  28.872  1.00  0.00           O  
ATOM    455  CB  HIS    71     -37.298  52.588  31.256  1.00  0.00           C  
ATOM    456  CG  HIS    71     -38.519  52.032  31.928  1.00  0.00           C  
ATOM    457  ND1 HIS    71     -38.558  50.768  32.487  1.00  0.00           N  
ATOM    458  CD2 HIS    71     -39.774  52.532  32.043  1.00  0.00           C  
ATOM    459  CE1 HIS    71     -39.774  50.536  32.948  1.00  0.00           C  
ATOM    460  NE2 HIS    71     -40.526  51.592  32.699  1.00  0.00           N  
ATOM    461  N   SER    72     -38.706  53.917  28.779  1.00  0.00           N  
ATOM    462  CA  SER    72     -39.963  54.402  28.203  1.00  0.00           C  
ATOM    463  C   SER    72     -40.124  54.066  26.717  1.00  0.00           C  
ATOM    464  O   SER    72     -39.182  54.178  25.927  1.00  0.00           O  
ATOM    465  CB  SER    72     -40.079  55.914  28.388  1.00  0.00           C  
ATOM    466  OG  SER    72     -41.326  56.352  27.871  1.00  0.00           O  
ATOM    467  N   SER    73     -41.350  53.682  26.343  1.00  0.00           N  
ATOM    468  CA  SER    73     -41.779  53.486  24.963  1.00  0.00           C  
ATOM    469  C   SER    73     -42.614  54.639  24.414  1.00  0.00           C  
ATOM    470  O   SER    73     -43.129  54.524  23.300  1.00  0.00           O  
ATOM    471  CB  SER    73     -42.605  52.195  24.846  1.00  0.00           C  
ATOM    472  OG  SER    73     -41.887  51.099  25.386  1.00  0.00           O  
ATOM    473  N   LEU    74     -42.806  55.724  25.164  1.00  0.00           N  
ATOM    474  CA  LEU    74     -43.693  56.779  24.682  1.00  0.00           C  
ATOM    475  C   LEU    74     -43.088  57.471  23.470  1.00  0.00           C  
ATOM    476  O   LEU    74     -41.881  57.714  23.426  1.00  0.00           O  
ATOM    477  CB  LEU    74     -43.937  57.828  25.755  1.00  0.00           C  
ATOM    478  CG  LEU    74     -44.615  57.483  27.071  1.00  0.00           C  
ATOM    479  CD1 LEU    74     -44.623  58.738  27.968  1.00  0.00           C  
ATOM    480  CD2 LEU    74     -46.005  56.976  26.833  1.00  0.00           C  
ATOM    481  N   TYR    75     -43.932  57.816  22.499  1.00  0.00           N  
ATOM    482  CA  TYR    75     -43.505  58.704  21.422  1.00  0.00           C  
ATOM    483  C   TYR    75     -43.966  60.123  21.738  1.00  0.00           C  
ATOM    484  O   TYR    75     -44.812  60.344  22.611  1.00  0.00           O  
ATOM    485  CB  TYR    75     -44.031  58.233  20.057  1.00  0.00           C  
ATOM    486  CG  TYR    75     -45.505  57.884  20.034  1.00  0.00           C  
ATOM    487  CD1 TYR    75     -45.942  56.600  20.385  1.00  0.00           C  
ATOM    488  CD2 TYR    75     -46.458  58.826  19.651  1.00  0.00           C  
ATOM    489  CE1 TYR    75     -47.287  56.281  20.386  1.00  0.00           C  
ATOM    490  CE2 TYR    75     -47.817  58.505  19.625  1.00  0.00           C  
ATOM    491  CZ  TYR    75     -48.216  57.237  20.001  1.00  0.00           C  
ATOM    492  OH  TYR    75     -49.541  56.908  19.989  1.00  0.00           O  
ATOM    493  N   ARG    76     -43.386  61.095  21.034  1.00  0.00           N  
ATOM    494  CA  ARG    76     -43.471  62.472  21.516  1.00  0.00           C  
ATOM    495  C   ARG    76     -44.905  63.003  21.508  1.00  0.00           C  
ATOM    496  O   ARG    76     -45.302  63.742  22.416  1.00  0.00           O  
ATOM    497  CB  ARG    76     -42.558  63.378  20.693  1.00  0.00           C  
ATOM    498  CG  ARG    76     -42.540  64.829  21.178  1.00  0.00           C  
ATOM    499  CD  ARG    76     -41.536  65.711  20.434  1.00  0.00           C  
ATOM    500  NE  ARG    76     -41.632  67.082  21.009  1.00  0.00           N  
ATOM    501  CZ  ARG    76     -40.887  68.098  20.481  1.00  0.00           C  
ATOM    502  NH1 ARG    76     -40.155  67.584  19.450  1.00  0.00           N  
ATOM    503  NH2 ARG    76     -41.166  69.230  21.191  1.00  0.00           N  
ATOM    504  N   SER    77     -45.696  62.651  20.499  1.00  0.00           N  
ATOM    505  CA  SER    77     -47.047  63.202  20.401  1.00  0.00           C  
ATOM    506  C   SER    77     -48.088  62.407  21.184  1.00  0.00           C  
ATOM    507  O   SER    77     -49.269  62.765  21.137  1.00  0.00           O  
ATOM    508  CB  SER    77     -47.489  63.292  18.936  1.00  0.00           C  
ATOM    509  OG  SER    77     -47.557  61.994  18.389  1.00  0.00           O  
ATOM    510  N   LEU    78     -47.690  61.357  21.906  1.00  0.00           N  
ATOM    511  CA  LEU    78     -48.665  60.461  22.514  1.00  0.00           C  
ATOM    512  C   LEU    78     -49.623  61.223  23.425  1.00  0.00           C  
ATOM    513  O   LEU    78     -49.209  62.062  24.226  1.00  0.00           O  
ATOM    514  CB  LEU    78     -47.962  59.351  23.298  1.00  0.00           C  
ATOM    515  CG  LEU    78     -48.907  58.325  23.936  1.00  0.00           C  
ATOM    516  CD1 LEU    78     -48.351  56.897  23.820  1.00  0.00           C  
ATOM    517  CD2 LEU    78     -49.244  58.686  25.432  1.00  0.00           C  
ATOM    518  N   ARG    79     -50.910  60.943  23.253  1.00  0.00           N  
ATOM    519  CA  ARG    79     -51.989  61.314  24.153  1.00  0.00           C  
ATOM    520  C   ARG    79     -52.598  60.052  24.762  1.00  0.00           C  
ATOM    521  O   ARG    79     -52.442  58.946  24.230  1.00  0.00           O  
ATOM    522  CB  ARG    79     -53.074  62.111  23.417  1.00  0.00           C  
ATOM    523  CG  ARG    79     -52.609  63.429  22.832  1.00  0.00           C  
ATOM    524  CD  ARG    79     -53.629  63.986  21.851  1.00  0.00           C  
ATOM    525  NE  ARG    79     -54.856  64.400  22.518  1.00  0.00           N  
ATOM    526  CZ  ARG    79     -55.928  64.865  21.891  1.00  0.00           C  
ATOM    527  NH1 ARG    79     -55.930  64.967  20.560  1.00  0.00           N  
ATOM    528  NH2 ARG    79     -57.008  65.214  22.595  1.00  0.00           N  
ATOM    529  N   THR    80     -53.286  60.219  25.898  1.00  0.00           N  
ATOM    530  CA  THR    80     -53.888  59.066  26.561  1.00  0.00           C  
ATOM    531  C   THR    80     -54.926  58.429  25.642  1.00  0.00           C  
ATOM    532  O   THR    80     -55.576  59.109  24.842  1.00  0.00           O  
ATOM    533  CB  THR    80     -54.531  59.460  27.910  1.00  0.00           C  
ATOM    534  OG1 THR    80     -55.706  60.271  27.712  1.00  0.00           O  
ATOM    535  CG2 THR    80     -53.545  60.220  28.780  1.00  0.00           C  
ATOM    536  N   ASN    81     -55.058  57.104  25.724  1.00  0.00           N  
ATOM    537  CA  ASN    81     -56.120  56.416  24.992  1.00  0.00           C  
ATOM    538  C   ASN    81     -57.339  56.170  25.864  1.00  0.00           C  
ATOM    539  O   ASN    81     -58.257  55.460  25.451  1.00  0.00           O  
ATOM    540  CB  ASN    81     -55.617  55.097  24.389  1.00  0.00           C  
ATOM    541  CG  ASN    81     -55.066  54.143  25.424  1.00  0.00           C  
ATOM    542  OD1 ASN    81     -55.393  54.218  26.606  1.00  0.00           O  
ATOM    543  ND2 ASN    81     -54.203  53.246  24.986  1.00  0.00           N  
ATOM    544  N   ILE    82     -57.354  56.733  27.071  1.00  0.00           N  
ATOM    545  CA  ILE    82     -58.478  56.714  27.991  1.00  0.00           C  
ATOM    546  C   ILE    82     -58.760  58.145  28.424  1.00  0.00           C  
ATOM    547  O   ILE    82     -57.823  58.947  28.544  1.00  0.00           O  
ATOM    548  CB  ILE    82     -58.167  55.849  29.222  1.00  0.00           C  
ATOM    549  CG1 ILE    82     -57.885  54.376  28.881  1.00  0.00           C  
ATOM    550  CG2 ILE    82     -59.310  55.812  30.250  1.00  0.00           C  
ATOM    551  CD1 ILE    82     -57.354  53.568  30.064  1.00  0.00           C  
ATOM    552  N   PRO    83     -60.024  58.510  28.621  1.00  0.00           N  
ATOM    553  CA  PRO    83     -60.324  59.846  29.146  1.00  0.00           C  
ATOM    554  C   PRO    83     -59.769  59.979  30.551  1.00  0.00           C  
ATOM    555  O   PRO    83     -59.673  59.001  31.297  1.00  0.00           O  
ATOM    556  CB  PRO    83     -61.853  59.904  29.133  1.00  0.00           C  
ATOM    557  CG  PRO    83     -62.273  58.480  29.248  1.00  0.00           C  
ATOM    558  CD  PRO    83     -61.218  57.648  28.575  1.00  0.00           C  
ATOM    559  N   ARG    84     -59.354  61.199  30.894  1.00  0.00           N  
ATOM    560  CA  ARG    84     -58.571  61.364  32.112  1.00  0.00           C  
ATOM    561  C   ARG    84     -59.384  61.020  33.361  1.00  0.00           C  
ATOM    562  O   ARG    84     -58.803  60.581  34.361  1.00  0.00           O  
ATOM    563  CB  ARG    84     -58.003  62.786  32.184  1.00  0.00           C  
ATOM    564  CG  ARG    84     -59.052  63.894  32.279  1.00  0.00           C  
ATOM    565  CD  ARG    84     -58.432  65.268  32.008  1.00  0.00           C  
ATOM    566  NE  ARG    84     -57.452  65.666  33.022  1.00  0.00           N  
ATOM    567  CZ  ARG    84     -56.463  66.537  32.819  1.00  0.00           C  
ATOM    568  NH1 ARG    84     -56.288  67.090  31.621  1.00  0.00           N  
ATOM    569  NH2 ARG    84     -55.631  66.848  33.812  1.00  0.00           N  
ATOM    570  N   GLU    85     -60.717  61.183  33.325  1.00  0.00           N  
ATOM    571  CA  GLU    85     -61.530  60.825  34.488  1.00  0.00           C  
ATOM    572  C   GLU    85     -61.402  59.343  34.813  1.00  0.00           C  
ATOM    573  O   GLU    85     -61.381  58.955  35.988  1.00  0.00           O  
ATOM    574  CB  GLU    85     -63.006  61.183  34.269  1.00  0.00           C  
ATOM    575  CG  GLU    85     -63.309  62.666  34.033  1.00  0.00           C  
ATOM    576  CD  GLU    85     -63.202  63.057  32.555  1.00  0.00           C  
ATOM    577  OE1 GLU    85     -63.037  62.155  31.701  1.00  0.00           O  
ATOM    578  OE2 GLU    85     -63.284  64.268  32.253  1.00  0.00           O  
ATOM    579  N   CYS    86     -61.309  58.502  33.780  1.00  0.00           N  
ATOM    580  CA  CYS    86     -61.231  57.053  33.961  1.00  0.00           C  
ATOM    581  C   CYS    86     -59.883  56.644  34.544  1.00  0.00           C  
ATOM    582  O   CYS    86     -59.805  55.689  35.326  1.00  0.00           O  
ATOM    583  CB  CYS    86     -61.516  56.357  32.611  1.00  0.00           C  
ATOM    584  SG  CYS    86     -62.866  56.505  32.198  1.00  0.00           S  
ATOM    585  N   MET    87     -58.814  57.368  34.202  1.00  0.00           N  
ATOM    586  CA  MET    87     -57.451  56.938  34.502  1.00  0.00           C  
ATOM    587  C   MET    87     -57.012  57.166  35.944  1.00  0.00           C  
ATOM    588  O   MET    87     -56.071  56.503  36.393  1.00  0.00           O  
ATOM    589  CB  MET    87     -56.463  57.672  33.606  1.00  0.00           C  
ATOM    590  CG  MET    87     -56.446  57.217  32.182  1.00  0.00           C  
ATOM    591  SD  MET    87     -55.303  58.242  31.241  1.00  0.00           S  
ATOM    592  CE  MET    87     -53.749  58.008  32.096  1.00  0.00           C  
ATOM    593  N   GLY    88     -57.623  58.103  36.662  1.00  0.00           N  
ATOM    594  CA  GLY    88     -57.070  58.522  37.941  1.00  0.00           C  
ATOM    595  C   GLY    88     -57.210  57.479  39.039  1.00  0.00           C  
ATOM    596  O   GLY    88     -58.129  56.665  39.056  1.00  0.00           O  
ATOM    597  N   PHE    89     -56.263  57.507  39.975  1.00  0.00           N  
ATOM    598  CA  PHE    89     -56.427  56.775  41.226  1.00  0.00           C  
ATOM    599  C   PHE    89     -57.774  57.087  41.877  1.00  0.00           C  
ATOM    600  O   PHE    89     -58.312  58.194  41.763  1.00  0.00           O  
ATOM    601  CB  PHE    89     -55.286  57.110  42.181  1.00  0.00           C  
ATOM    602  CG  PHE    89     -53.942  56.611  41.707  1.00  0.00           C  
ATOM    603  CD1 PHE    89     -53.677  55.258  41.667  1.00  0.00           C  
ATOM    604  CD2 PHE    89     -52.950  57.499  41.319  1.00  0.00           C  
ATOM    605  CE1 PHE    89     -52.458  54.794  41.241  1.00  0.00           C  
ATOM    606  CE2 PHE    89     -51.725  57.050  40.894  1.00  0.00           C  
ATOM    607  CZ  PHE    89     -51.469  55.689  40.844  1.00  0.00           C  
ATOM    608  N   THR    90     -58.320  56.082  42.565  1.00  0.00           N  
ATOM    609  CA  THR    90     -59.687  56.162  43.075  1.00  0.00           C  
ATOM    610  C   THR    90     -59.880  57.305  44.068  1.00  0.00           C  
ATOM    611  O   THR    90     -60.989  57.839  44.191  1.00  0.00           O  
ATOM    612  CB  THR    90     -60.067  54.828  43.724  1.00  0.00           C  
ATOM    613  OG1 THR    90     -60.021  53.786  42.760  1.00  0.00           O  
ATOM    614  CG2 THR    90     -61.490  54.928  44.298  1.00  0.00           C  
ATOM    615  N   ASP    91     -58.844  57.685  44.807  1.00  0.00           N  
ATOM    616  CA  ASP    91     -59.002  58.771  45.771  1.00  0.00           C  
ATOM    617  C   ASP    91     -58.202  60.004  45.368  1.00  0.00           C  
ATOM    618  O   ASP    91     -57.881  60.841  46.212  1.00  0.00           O  
ATOM    619  CB  ASP    91     -58.617  58.305  47.178  1.00  0.00           C  
ATOM    620  CG  ASP    91     -57.136  57.986  47.299  1.00  0.00           C  
ATOM    621  OD1 ASP    91     -56.435  57.939  46.257  1.00  0.00           O  
ATOM    622  OD2 ASP    91     -56.667  57.799  48.439  1.00  0.00           O  
ATOM    623  N   PHE    92     -57.882  60.136  44.084  1.00  0.00           N  
ATOM    624  CA  PHE    92     -57.036  61.226  43.603  1.00  0.00           C  
ATOM    625  C   PHE    92     -57.418  61.520  42.163  1.00  0.00           C  
ATOM    626  O   PHE    92     -56.725  61.116  41.222  1.00  0.00           O  
ATOM    627  CB  PHE    92     -55.557  60.853  43.718  1.00  0.00           C  
ATOM    628  CG  PHE    92     -54.762  62.082  43.437  1.00  0.00           C  
ATOM    629  CD1 PHE    92     -55.374  63.336  43.217  1.00  0.00           C  
ATOM    630  CD2 PHE    92     -53.358  62.012  43.388  1.00  0.00           C  
ATOM    631  CE1 PHE    92     -54.605  64.506  42.953  1.00  0.00           C  
ATOM    632  CE2 PHE    92     -52.563  63.169  43.125  1.00  0.00           C  
ATOM    633  CZ  PHE    92     -53.193  64.421  42.905  1.00  0.00           C  
ATOM    634  N   PRO    93     -58.530  62.228  41.952  1.00  0.00           N  
ATOM    635  CA  PRO    93     -59.065  62.388  40.591  1.00  0.00           C  
ATOM    636  C   PRO    93     -58.078  63.066  39.656  1.00  0.00           C  
ATOM    637  O   PRO    93     -57.428  64.048  40.014  1.00  0.00           O  
ATOM    638  CB  PRO    93     -60.309  63.254  40.802  1.00  0.00           C  
ATOM    639  CG  PRO    93     -60.732  62.941  42.219  1.00  0.00           C  
ATOM    640  CD  PRO    93     -59.448  62.749  42.974  1.00  0.00           C  
ATOM    641  N   PHE    94     -57.983  62.535  38.436  1.00  0.00           N  
ATOM    642  CA  PHE    94     -57.079  63.075  37.420  1.00  0.00           C  
ATOM    643  C   PHE    94     -57.756  64.258  36.719  1.00  0.00           C  
ATOM    644  O   PHE    94     -57.987  64.268  35.506  1.00  0.00           O  
ATOM    645  CB  PHE    94     -56.679  61.969  36.445  1.00  0.00           C  
ATOM    646  CG  PHE    94     -55.653  62.375  35.398  1.00  0.00           C  
ATOM    647  CD1 PHE    94     -54.938  63.561  35.497  1.00  0.00           C  
ATOM    648  CD2 PHE    94     -55.405  61.545  34.305  1.00  0.00           C  
ATOM    649  CE1 PHE    94     -54.006  63.914  34.530  1.00  0.00           C  
ATOM    650  CE2 PHE    94     -54.468  61.893  33.332  1.00  0.00           C  
ATOM    651  CZ  PHE    94     -53.770  63.078  33.441  1.00  0.00           C  
ATOM    652  N   ALA    95     -58.081  65.274  37.522  1.00  0.00           N  
ATOM    653  CA  ALA    95     -58.743  66.469  37.006  1.00  0.00           C  
ATOM    654  C   ALA    95     -57.696  67.458  36.511  1.00  0.00           C  
ATOM    655  O   ALA    95     -56.491  67.252  36.687  1.00  0.00           O  
ATOM    656  CB  ALA    95     -59.670  67.116  38.057  1.00  0.00           C  
ATOM    657  N   THR    96     -58.160  68.524  35.870  1.00  0.00           N  
ATOM    658  CA  THR    96     -57.289  69.596  35.419  1.00  0.00           C  
ATOM    659  C   THR    96     -56.598  70.262  36.608  1.00  0.00           C  
ATOM    660  O   THR    96     -57.103  70.249  37.732  1.00  0.00           O  
ATOM    661  CB  THR    96     -58.108  70.628  34.633  1.00  0.00           C  
ATOM    662  OG1 THR    96     -59.174  71.118  35.434  1.00  0.00           O  
ATOM    663  CG2 THR    96     -58.683  69.966  33.369  1.00  0.00           C  
ATOM    664  N   ARG    97     -55.418  70.829  36.356  1.00  0.00           N  
ATOM    665  CA  ARG    97     -54.782  71.704  37.332  1.00  0.00           C  
ATOM    666  C   ARG    97     -55.636  72.953  37.547  1.00  0.00           C  
ATOM    667  O   ARG    97     -56.505  73.291  36.736  1.00  0.00           O  
ATOM    668  CB  ARG    97     -53.380  72.112  36.869  1.00  0.00           C  
ATOM    669  CG  ARG    97     -52.381  70.953  36.853  1.00  0.00           C  
ATOM    670  CD  ARG    97     -50.997  71.344  36.331  1.00  0.00           C  
ATOM    671  NE  ARG    97     -50.395  72.284  37.318  1.00  0.00           N  
ATOM    672  CZ  ARG    97     -49.655  71.799  38.358  1.00  0.00           C  
ATOM    673  NH1 ARG    97     -49.629  70.439  38.252  1.00  0.00           N  
ATOM    674  NH2 ARG    97     -49.230  72.865  39.098  1.00  0.00           N  
ATOM    675  N   PRO    98     -55.377  73.651  38.660  1.00  0.00           N  
ATOM    676  CA  PRO    98     -56.112  74.887  38.932  1.00  0.00           C  
ATOM    677  C   PRO    98     -55.789  75.953  37.895  1.00  0.00           C  
ATOM    678  O   PRO    98     -56.688  76.648  37.404  1.00  0.00           O  
ATOM    679  CB  PRO    98     -55.801  75.404  40.337  1.00  0.00           C  
ATOM    680  CG  PRO    98     -54.489  74.864  40.909  1.00  0.00           C  
ATOM    681  CD  PRO    98     -54.144  73.454  40.424  1.00  0.00           C  
ATOM    682  N   HIS    99     -54.509  76.092  37.548  1.00  0.00           N  
ATOM    683  CA  HIS    99     -54.064  76.997  36.498  1.00  0.00           C  
ATOM    684  C   HIS    99     -53.061  76.262  35.622  1.00  0.00           C  
ATOM    685  O   HIS    99     -52.022  75.803  36.111  1.00  0.00           O  
ATOM    686  CB  HIS    99     -53.443  78.271  37.086  1.00  0.00           C  
ATOM    687  CG  HIS    99     -54.411  79.069  37.908  1.00  0.00           C  
ATOM    688  ND1 HIS    99     -55.450  79.806  37.378  1.00  0.00           N  
ATOM    689  CD2 HIS    99     -54.501  79.247  39.247  1.00  0.00           C  
ATOM    690  CE1 HIS    99     -56.126  80.389  38.321  1.00  0.00           C  
ATOM    691  NE2 HIS    99     -55.575  80.072  39.476  1.00  0.00           N  
ATOM    692  N   ASP   100     -51.901  76.864  35.343  1.00  0.00           N  
ATOM    693  CA  ASP   100     -50.849  76.233  34.532  1.00  0.00           C  
ATOM    694  C   ASP   100     -51.446  75.612  33.275  1.00  0.00           C  
ATOM    695  O   ASP   100     -51.652  74.401  33.159  1.00  0.00           O  
ATOM    696  CB  ASP   100     -50.066  75.088  35.179  1.00  0.00           C  
ATOM    697  CG  ASP   100     -48.879  74.764  34.283  1.00  0.00           C  
ATOM    698  OD1 ASP   100     -48.720  75.453  33.240  1.00  0.00           O  
ATOM    699  OD2 ASP   100     -48.116  73.824  34.629  1.00  0.00           O  
ATOM    700  N   GLY   101     -51.725  76.481  32.320  1.00  0.00           N  
ATOM    701  CA  GLY   101     -52.403  76.039  31.098  1.00  0.00           C  
ATOM    702  C   GLY   101     -51.626  74.979  30.335  1.00  0.00           C  
ATOM    703  O   GLY   101     -52.203  74.101  29.689  1.00  0.00           O  
ATOM    704  N   SER   102     -50.293  75.037  30.391  1.00  0.00           N  
ATOM    705  CA  SER   102     -49.492  74.128  29.595  1.00  0.00           C  
ATOM    706  C   SER   102     -49.555  72.676  30.046  1.00  0.00           C  
ATOM    707  O   SER   102     -49.209  71.755  29.300  1.00  0.00           O  
ATOM    708  CB  SER   102     -47.966  74.135  29.477  1.00  0.00           C  
ATOM    709  OG  SER   102     -47.379  73.789  30.723  1.00  0.00           O  
ATOM    710  N   ARG   103     -49.998  72.442  31.276  1.00  0.00           N  
ATOM    711  CA  ARG   103     -50.077  71.039  31.742  1.00  0.00           C  
ATOM    712  C   ARG   103     -50.919  70.233  30.719  1.00  0.00           C  
ATOM    713  O   ARG   103     -50.540  69.146  30.277  1.00  0.00           O  
ATOM    714  CB  ARG   103     -50.780  70.641  33.043  1.00  0.00           C  
ATOM    715  CG  ARG   103     -50.048  71.112  34.301  1.00  0.00           C  
ATOM    716  CD  ARG   103     -50.752  70.722  35.602  1.00  0.00           C  
ATOM    717  NE  ARG   103     -50.002  71.354  36.724  1.00  0.00           N  
ATOM    718  CZ  ARG   103     -48.849  70.783  37.181  1.00  0.00           C  
ATOM    719  NH1 ARG   103     -48.620  69.659  36.441  1.00  0.00           N  
ATOM    720  NH2 ARG   103     -48.376  71.559  38.200  1.00  0.00           N  
ATOM    721  N   ASP   104     -52.111  70.740  30.432  1.00  0.00           N  
ATOM    722  CA  ASP   104     -52.891  70.217  29.314  1.00  0.00           C  
ATOM    723  C   ASP   104     -54.283  69.908  29.852  1.00  0.00           C  
ATOM    724  O   ASP   104     -54.498  68.883  30.503  1.00  0.00           O  
ATOM    725  CB  ASP   104     -52.203  68.989  28.723  1.00  0.00           C  
ATOM    726  CG  ASP   104     -52.864  68.490  27.443  1.00  0.00           C  
ATOM    727  OD1 ASP   104     -54.051  68.804  27.209  1.00  0.00           O  
ATOM    728  OD2 ASP   104     -52.195  67.759  26.676  1.00  0.00           O  
ATOM    729  N   PRO   105     -55.230  70.806  29.596  1.00  0.00           N  
ATOM    730  CA  PRO   105     -56.580  70.691  30.137  1.00  0.00           C  
ATOM    731  C   PRO   105     -57.483  69.769  29.325  1.00  0.00           C  
ATOM    732  O   PRO   105     -58.681  69.687  29.623  1.00  0.00           O  
ATOM    733  CB  PRO   105     -57.228  72.073  30.229  1.00  0.00           C  
ATOM    734  CG  PRO   105     -56.782  73.031  29.122  1.00  0.00           C  
ATOM    735  CD  PRO   105     -55.309  72.880  28.738  1.00  0.00           C  
ATOM    736  N   ARG   106     -56.953  69.081  28.317  1.00  0.00           N  
ATOM    737  CA  ARG   106     -57.789  68.256  27.458  1.00  0.00           C  
ATOM    738  C   ARG   106     -58.246  67.000  28.184  1.00  0.00           C  
ATOM    739  O   ARG   106     -57.548  66.467  29.051  1.00  0.00           O  
ATOM    740  CB  ARG   106     -57.039  67.863  26.188  1.00  0.00           C  
ATOM    741  CG  ARG   106     -56.857  68.998  25.216  1.00  0.00           C  
ATOM    742  CD  ARG   106     -56.078  68.540  24.001  1.00  0.00           C  
ATOM    743  NE  ARG   106     -54.721  68.168  24.381  1.00  0.00           N  
ATOM    744  CZ  ARG   106     -53.804  67.732  23.529  1.00  0.00           C  
ATOM    745  NH1 ARG   106     -54.111  67.602  22.241  1.00  0.00           N  
ATOM    746  NH2 ARG   106     -52.590  67.419  23.966  1.00  0.00           N  
ATOM    747  N   ARG   107     -59.433  66.523  27.799  1.00  0.00           N  
ATOM    748  CA  ARG   107     -59.954  65.282  28.355  1.00  0.00           C  
ATOM    749  C   ARG   107     -59.021  64.116  28.076  1.00  0.00           C  
ATOM    750  O   ARG   107     -58.853  63.231  28.926  1.00  0.00           O  
ATOM    751  CB  ARG   107     -61.346  64.995  27.796  1.00  0.00           C  
ATOM    752  CG  ARG   107     -61.950  63.738  28.370  1.00  0.00           C  
ATOM    753  CD  ARG   107     -63.430  63.845  28.463  1.00  0.00           C  
ATOM    754  NE  ARG   107     -63.984  62.675  29.127  1.00  0.00           N  
ATOM    755  CZ  ARG   107     -64.948  61.914  28.619  1.00  0.00           C  
ATOM    756  NH1 ARG   107     -65.473  62.216  27.429  1.00  0.00           N  
ATOM    757  NH2 ARG   107     -65.388  60.861  29.308  1.00  0.00           N  
ATOM    758  N   HIS   108     -58.411  64.089  26.886  1.00  0.00           N  
ATOM    759  CA  HIS   108     -57.385  63.103  26.543  1.00  0.00           C  
ATOM    760  C   HIS   108     -56.072  63.852  26.393  1.00  0.00           C  
ATOM    761  O   HIS   108     -55.713  64.269  25.283  1.00  0.00           O  
ATOM    762  CB  HIS   108     -57.716  62.343  25.256  1.00  0.00           C  
ATOM    763  CG  HIS   108     -58.908  61.443  25.397  1.00  0.00           C  
ATOM    764  ND1 HIS   108     -60.216  61.879  25.335  1.00  0.00           N  
ATOM    765  CD2 HIS   108     -58.991  60.107  25.598  1.00  0.00           C  
ATOM    766  CE1 HIS   108     -61.037  60.885  25.484  1.00  0.00           C  
ATOM    767  NE2 HIS   108     -60.326  59.786  25.649  1.00  0.00           N  
ATOM    768  N   PRO   109     -55.335  64.077  27.473  1.00  0.00           N  
ATOM    769  CA  PRO   109     -54.155  64.942  27.399  1.00  0.00           C  
ATOM    770  C   PRO   109     -52.927  64.188  26.905  1.00  0.00           C  
ATOM    771  O   PRO   109     -52.922  62.967  26.739  1.00  0.00           O  
ATOM    772  CB  PRO   109     -53.983  65.396  28.850  1.00  0.00           C  
ATOM    773  CG  PRO   109     -54.456  64.192  29.638  1.00  0.00           C  
ATOM    774  CD  PRO   109     -55.658  63.706  28.867  1.00  0.00           C  
ATOM    775  N   ALA   110     -51.863  64.948  26.700  1.00  0.00           N  
ATOM    776  CA  ALA   110     -50.589  64.363  26.346  1.00  0.00           C  
ATOM    777  C   ALA   110     -49.882  63.763  27.544  1.00  0.00           C  
ATOM    778  O   ALA   110     -50.221  64.030  28.700  1.00  0.00           O  
ATOM    779  CB  ALA   110     -49.698  65.414  25.692  1.00  0.00           C  
ATOM    780  N   HIS   111     -48.861  62.950  27.243  1.00  0.00           N  
ATOM    781  CA  HIS   111     -48.157  62.217  28.287  1.00  0.00           C  
ATOM    782  C   HIS   111     -47.589  63.143  29.360  1.00  0.00           C  
ATOM    783  O   HIS   111     -47.501  62.747  30.530  1.00  0.00           O  
ATOM    784  CB  HIS   111     -47.039  61.379  27.667  1.00  0.00           C  
ATOM    785  CG  HIS   111     -46.116  62.164  26.796  1.00  0.00           C  
ATOM    786  ND1 HIS   111     -45.080  62.915  27.302  1.00  0.00           N  
ATOM    787  CD2 HIS   111     -46.083  62.329  25.449  1.00  0.00           C  
ATOM    788  CE1 HIS   111     -44.443  63.506  26.306  1.00  0.00           C  
ATOM    789  NE2 HIS   111     -45.030  63.167  25.171  1.00  0.00           N  
ATOM    790  N   THR   112     -47.198  64.368  28.990  1.00  0.00           N  
ATOM    791  CA  THR   112     -46.666  65.305  29.981  1.00  0.00           C  
ATOM    792  C   THR   112     -47.664  65.547  31.102  1.00  0.00           C  
ATOM    793  O   THR   112     -47.280  65.699  32.267  1.00  0.00           O  
ATOM    794  CB  THR   112     -46.299  66.631  29.315  1.00  0.00           C  
ATOM    795  OG1 THR   112     -45.288  66.424  28.340  1.00  0.00           O  
ATOM    796  CG2 THR   112     -45.784  67.611  30.382  1.00  0.00           C  
ATOM    797  N   GLU   113     -48.950  65.598  30.766  1.00  0.00           N  
ATOM    798  CA  GLU   113     -49.966  65.845  31.777  1.00  0.00           C  
ATOM    799  C   GLU   113     -50.101  64.655  32.717  1.00  0.00           C  
ATOM    800  O   GLU   113     -50.371  64.835  33.906  1.00  0.00           O  
ATOM    801  CB  GLU   113     -51.299  66.169  31.098  1.00  0.00           C  
ATOM    802  CG  GLU   113     -52.438  66.562  32.035  1.00  0.00           C  
ATOM    803  CD  GLU   113     -52.352  68.002  32.568  1.00  0.00           C  
ATOM    804  OE1 GLU   113     -53.211  68.362  33.405  1.00  0.00           O  
ATOM    805  OE2 GLU   113     -51.449  68.768  32.161  1.00  0.00           O  
ATOM    806  N   VAL   114     -49.901  63.438  32.213  1.00  0.00           N  
ATOM    807  CA  VAL   114     -49.978  62.272  33.083  1.00  0.00           C  
ATOM    808  C   VAL   114     -48.783  62.245  34.024  1.00  0.00           C  
ATOM    809  O   VAL   114     -48.920  61.963  35.225  1.00  0.00           O  
ATOM    810  CB  VAL   114     -50.070  60.985  32.248  1.00  0.00           C  
ATOM    811  CG1 VAL   114     -50.193  59.770  33.153  1.00  0.00           C  
ATOM    812  CG2 VAL   114     -51.223  61.067  31.287  1.00  0.00           C  
ATOM    813  N   LEU   115     -47.594  62.557  33.497  1.00  0.00           N  
ATOM    814  CA  LEU   115     -46.408  62.598  34.340  1.00  0.00           C  
ATOM    815  C   LEU   115     -46.562  63.628  35.453  1.00  0.00           C  
ATOM    816  O   LEU   115     -46.223  63.356  36.612  1.00  0.00           O  
ATOM    817  CB  LEU   115     -45.165  62.897  33.505  1.00  0.00           C  
ATOM    818  CG  LEU   115     -43.857  62.958  34.310  1.00  0.00           C  
ATOM    819  CD1 LEU   115     -43.539  61.587  34.875  1.00  0.00           C  
ATOM    820  CD2 LEU   115     -42.700  63.473  33.457  1.00  0.00           C  
ATOM    821  N   ALA   116     -47.072  64.816  35.120  1.00  0.00           N  
ATOM    822  CA  ALA   116     -47.284  65.831  36.140  1.00  0.00           C  
ATOM    823  C   ALA   116     -48.256  65.329  37.201  1.00  0.00           C  
ATOM    824  O   ALA   116     -48.069  65.577  38.396  1.00  0.00           O  
ATOM    825  CB  ALA   116     -47.792  67.123  35.492  1.00  0.00           C  
ATOM    826  N   TYR   117     -49.282  64.590  36.779  1.00  0.00           N  
ATOM    827  CA  TYR   117     -50.224  64.001  37.721  1.00  0.00           C  
ATOM    828  C   TYR   117     -49.519  63.040  38.676  1.00  0.00           C  
ATOM    829  O   TYR   117     -49.720  63.103  39.894  1.00  0.00           O  
ATOM    830  CB  TYR   117     -51.339  63.303  36.940  1.00  0.00           C  
ATOM    831  CG  TYR   117     -52.277  62.447  37.757  1.00  0.00           C  
ATOM    832  CD1 TYR   117     -53.313  63.012  38.497  1.00  0.00           C  
ATOM    833  CD2 TYR   117     -52.141  61.064  37.772  1.00  0.00           C  
ATOM    834  CE1 TYR   117     -54.180  62.217  39.238  1.00  0.00           C  
ATOM    835  CE2 TYR   117     -52.998  60.269  38.502  1.00  0.00           C  
ATOM    836  CZ  TYR   117     -54.015  60.848  39.232  1.00  0.00           C  
ATOM    837  OH  TYR   117     -54.855  60.041  39.959  1.00  0.00           O  
ATOM    838  N   LEU   118     -48.662  62.156  38.145  1.00  0.00           N  
ATOM    839  CA  LEU   118     -47.940  61.228  39.015  1.00  0.00           C  
ATOM    840  C   LEU   118     -46.990  61.969  39.950  1.00  0.00           C  
ATOM    841  O   LEU   118     -46.807  61.564  41.105  1.00  0.00           O  
ATOM    842  CB  LEU   118     -47.175  60.199  38.185  1.00  0.00           C  
ATOM    843  CG  LEU   118     -48.028  59.277  37.310  1.00  0.00           C  
ATOM    844  CD1 LEU   118     -47.128  58.346  36.485  1.00  0.00           C  
ATOM    845  CD2 LEU   118     -48.997  58.489  38.164  1.00  0.00           C  
ATOM    846  N   ARG   119     -46.381  63.059  39.476  1.00  0.00           N  
ATOM    847  CA  ARG   119     -45.492  63.829  40.341  1.00  0.00           C  
ATOM    848  C   ARG   119     -46.272  64.521  41.450  1.00  0.00           C  
ATOM    849  O   ARG   119     -45.827  64.539  42.604  1.00  0.00           O  
ATOM    850  CB  ARG   119     -44.694  64.839  39.516  1.00  0.00           C  
ATOM    851  CG  ARG   119     -43.628  64.195  38.628  1.00  0.00           C  
ATOM    852  CD  ARG   119     -42.881  65.195  37.744  1.00  0.00           C  
ATOM    853  NE  ARG   119     -41.888  64.428  36.939  1.00  0.00           N  
ATOM    854  CZ  ARG   119     -41.135  65.066  35.997  1.00  0.00           C  
ATOM    855  NH1 ARG   119     -41.491  66.384  36.001  1.00  0.00           N  
ATOM    856  NH2 ARG   119     -40.319  64.137  35.417  1.00  0.00           N  
ATOM    857  N   ASP   120     -47.438  65.092  41.121  1.00  0.00           N  
ATOM    858  CA  ASP   120     -48.298  65.663  42.152  1.00  0.00           C  
ATOM    859  C   ASP   120     -48.721  64.591  43.153  1.00  0.00           C  
ATOM    860  O   ASP   120     -48.703  64.819  44.368  1.00  0.00           O  
ATOM    861  CB  ASP   120     -49.529  66.324  41.521  1.00  0.00           C  
ATOM    862  CG  ASP   120     -49.078  67.612  40.847  1.00  0.00           C  
ATOM    863  OD1 ASP   120     -47.921  68.040  41.104  1.00  0.00           O  
ATOM    864  OD2 ASP   120     -49.884  68.186  40.067  1.00  0.00           O  
ATOM    865  N   PHE   121     -49.106  63.416  42.650  1.00  0.00           N  
ATOM    866  CA  PHE   121     -49.413  62.279  43.506  1.00  0.00           C  
ATOM    867  C   PHE   121     -48.251  61.979  44.444  1.00  0.00           C  
ATOM    868  O   PHE   121     -48.433  61.894  45.661  1.00  0.00           O  
ATOM    869  CB  PHE   121     -49.743  61.050  42.641  1.00  0.00           C  
ATOM    870  CG  PHE   121     -50.042  59.802  43.435  1.00  0.00           C  
ATOM    871  CD1 PHE   121     -49.011  59.010  43.939  1.00  0.00           C  
ATOM    872  CD2 PHE   121     -51.354  59.418  43.675  1.00  0.00           C  
ATOM    873  CE1 PHE   121     -49.281  57.863  44.670  1.00  0.00           C  
ATOM    874  CE2 PHE   121     -51.635  58.267  44.412  1.00  0.00           C  
ATOM    875  CZ  PHE   121     -50.599  57.490  44.909  1.00  0.00           C  
ATOM    876  N   ALA   122     -47.050  61.788  43.884  1.00  0.00           N  
ATOM    877  CA  ALA   122     -45.893  61.461  44.704  1.00  0.00           C  
ATOM    878  C   ALA   122     -45.609  62.488  45.791  1.00  0.00           C  
ATOM    879  O   ALA   122     -45.144  62.133  46.876  1.00  0.00           O  
ATOM    880  CB  ALA   122     -44.664  61.308  43.815  1.00  0.00           C  
ATOM    881  N   LYS   123     -45.885  63.768  45.521  1.00  0.00           N  
ATOM    882  CA  LYS   123     -45.760  64.791  46.552  1.00  0.00           C  
ATOM    883  C   LYS   123     -46.921  64.724  47.533  1.00  0.00           C  
ATOM    884  O   LYS   123     -46.716  64.768  48.751  1.00  0.00           O  
ATOM    885  CB  LYS   123     -45.678  66.186  45.925  1.00  0.00           C  
ATOM    886  CG  LYS   123     -45.494  67.306  46.951  1.00  0.00           C  
ATOM    887  CD  LYS   123     -45.254  68.680  46.321  1.00  0.00           C  
ATOM    888  CE  LYS   123     -45.008  69.789  47.346  1.00  0.00           C  
ATOM    889  NZ  LYS   123     -44.753  71.071  46.653  1.00  0.00           N  
ATOM    890  N   GLU   124     -48.148  64.613  47.022  1.00  0.00           N  
ATOM    891  CA  GLU   124     -49.317  64.710  47.894  1.00  0.00           C  
ATOM    892  C   GLU   124     -49.290  63.645  48.983  1.00  0.00           C  
ATOM    893  O   GLU   124     -49.670  63.907  50.132  1.00  0.00           O  
ATOM    894  CB  GLU   124     -50.602  64.587  47.073  1.00  0.00           C  
ATOM    895  CG  GLU   124     -51.868  64.586  47.921  1.00  0.00           C  
ATOM    896  CD  GLU   124     -52.092  65.906  48.632  1.00  0.00           C  
ATOM    897  OE1 GLU   124     -51.728  66.958  48.064  1.00  0.00           O  
ATOM    898  OE2 GLU   124     -52.617  65.888  49.767  1.00  0.00           O  
ATOM    899  N   PHE   125     -48.836  62.441  48.648  1.00  0.00           N  
ATOM    900  CA  PHE   125     -48.873  61.328  49.584  1.00  0.00           C  
ATOM    901  C   PHE   125     -47.496  60.997  50.148  1.00  0.00           C  
ATOM    902  O   PHE   125     -47.300  59.913  50.710  1.00  0.00           O  
ATOM    903  CB  PHE   125     -49.536  60.130  48.901  1.00  0.00           C  
ATOM    904  CG  PHE   125     -50.959  60.428  48.459  1.00  0.00           C  
ATOM    905  CD1 PHE   125     -51.967  60.607  49.401  1.00  0.00           C  
ATOM    906  CD2 PHE   125     -51.272  60.588  47.121  1.00  0.00           C  
ATOM    907  CE1 PHE   125     -53.261  60.901  49.012  1.00  0.00           C  
ATOM    908  CE2 PHE   125     -52.564  60.885  46.718  1.00  0.00           C  
ATOM    909  CZ  PHE   125     -53.562  61.044  47.659  1.00  0.00           C  
ATOM    910  N   ASP   126     -46.550  61.935  50.043  1.00  0.00           N  
ATOM    911  CA  ASP   126     -45.252  61.813  50.685  1.00  0.00           C  
ATOM    912  C   ASP   126     -44.417  60.648  50.213  1.00  0.00           C  
ATOM    913  O   ASP   126     -43.531  60.198  50.945  1.00  0.00           O  
ATOM    914  CB  ASP   126     -45.444  61.710  52.200  1.00  0.00           C  
ATOM    915  CG  ASP   126     -46.049  63.019  52.688  1.00  0.00           C  
ATOM    916  OD1 ASP   126     -45.500  64.094  52.328  1.00  0.00           O  
ATOM    917  OD2 ASP   126     -47.068  62.961  53.426  1.00  0.00           O  
ATOM    918  N   ILE   127     -44.674  60.142  49.009  1.00  0.00           N  
ATOM    919  CA  ILE   127     -43.944  58.986  48.493  1.00  0.00           C  
ATOM    920  C   ILE   127     -42.646  59.395  47.803  1.00  0.00           C  
ATOM    921  O   ILE   127     -41.608  58.762  48.015  1.00  0.00           O  
ATOM    922  CB  ILE   127     -44.840  58.176  47.537  1.00  0.00           C  
ATOM    923  CG1 ILE   127     -46.134  57.666  48.194  1.00  0.00           C  
ATOM    924  CG2 ILE   127     -44.155  56.921  46.970  1.00  0.00           C  
ATOM    925  CD1 ILE   127     -45.889  56.782  49.416  1.00  0.00           C  
ATOM    926  N   GLU   128     -42.688  60.445  46.974  1.00  0.00           N  
ATOM    927  CA  GLU   128     -41.538  60.813  46.143  1.00  0.00           C  
ATOM    928  C   GLU   128     -40.273  61.006  46.971  1.00  0.00           C  
ATOM    929  O   GLU   128     -39.191  60.525  46.609  1.00  0.00           O  
ATOM    930  CB  GLU   128     -41.836  62.101  45.374  1.00  0.00           C  
ATOM    931  CG  GLU   128     -40.693  62.543  44.458  1.00  0.00           C  
ATOM    932  CD  GLU   128     -41.136  63.803  43.728  1.00  0.00           C  
ATOM    933  OE1 GLU   128     -42.300  64.234  43.945  1.00  0.00           O  
ATOM    934  OE2 GLU   128     -40.316  64.351  42.943  1.00  0.00           O  
ATOM    935  N   GLU   129     -40.393  61.723  48.085  1.00  0.00           N  
ATOM    936  CA  GLU   129     -39.227  62.073  48.879  1.00  0.00           C  
ATOM    937  C   GLU   129     -38.536  60.848  49.470  1.00  0.00           C  
ATOM    938  O   GLU   129     -37.389  60.956  49.917  1.00  0.00           O  
ATOM    939  CB  GLU   129     -39.647  63.021  49.996  1.00  0.00           C  
ATOM    940  CG  GLU   129     -40.020  64.420  49.501  1.00  0.00           C  
ATOM    941  CD  GLU   129     -40.504  65.228  50.696  1.00  0.00           C  
ATOM    942  OE1 GLU   129     -40.606  64.640  51.806  1.00  0.00           O  
ATOM    943  OE2 GLU   129     -40.779  66.445  50.516  1.00  0.00           O  
ATOM    944  N   MET   130     -39.197  59.689  49.485  1.00  0.00           N  
ATOM    945  CA  MET   130     -38.613  58.485  50.062  1.00  0.00           C  
ATOM    946  C   MET   130     -38.020  57.537  49.020  1.00  0.00           C  
ATOM    947  O   MET   130     -37.408  56.531  49.397  1.00  0.00           O  
ATOM    948  CB  MET   130     -39.667  57.752  50.900  1.00  0.00           C  
ATOM    949  CG  MET   130     -40.160  58.560  52.102  1.00  0.00           C  
ATOM    950  SD  MET   130     -38.867  58.983  53.308  1.00  0.00           S  
ATOM    951  CE  MET   130     -38.605  57.275  53.865  1.00  0.00           C  
ATOM    952  N   VAL   131     -38.175  57.826  47.726  1.00  0.00           N  
ATOM    953  CA  VAL   131     -37.717  56.890  46.706  1.00  0.00           C  
ATOM    954  C   VAL   131     -36.194  56.943  46.632  1.00  0.00           C  
ATOM    955  O   VAL   131     -35.602  58.021  46.516  1.00  0.00           O  
ATOM    956  CB  VAL   131     -38.366  57.219  45.351  1.00  0.00           C  
ATOM    957  CG1 VAL   131     -37.802  56.337  44.249  1.00  0.00           C  
ATOM    958  CG2 VAL   131     -39.883  57.066  45.428  1.00  0.00           C  
ATOM    959  N   ARG   132     -35.547  55.783  46.741  1.00  0.00           N  
ATOM    960  CA  ARG   132     -34.113  55.713  46.508  1.00  0.00           C  
ATOM    961  C   ARG   132     -33.804  55.723  45.014  1.00  0.00           C  
ATOM    962  O   ARG   132     -34.014  54.720  44.333  1.00  0.00           O  
ATOM    963  CB  ARG   132     -33.526  54.457  47.157  1.00  0.00           C  
ATOM    964  CG  ARG   132     -33.701  54.417  48.676  1.00  0.00           C  
ATOM    965  CD  ARG   132     -32.835  55.436  49.420  1.00  0.00           C  
ATOM    966  NE  ARG   132     -33.094  55.265  50.877  1.00  0.00           N  
ATOM    967  CZ  ARG   132     -32.409  56.020  51.785  1.00  0.00           C  
ATOM    968  NH1 ARG   132     -31.563  56.837  51.093  1.00  0.00           N  
ATOM    969  NH2 ARG   132     -32.837  55.663  53.031  1.00  0.00           N  
ATOM    970  N   PHE   133     -33.300  56.846  44.498  1.00  0.00           N  
ATOM    971  CA  PHE   133     -33.105  57.036  43.066  1.00  0.00           C  
ATOM    972  C   PHE   133     -31.789  56.430  42.597  1.00  0.00           C  
ATOM    973  O   PHE   133     -30.823  56.338  43.354  1.00  0.00           O  
ATOM    974  CB  PHE   133     -33.111  58.526  42.707  1.00  0.00           C  
ATOM    975  CG  PHE   133     -34.516  59.009  42.824  1.00  0.00           C  
ATOM    976  CD1 PHE   133     -34.974  59.711  43.961  1.00  0.00           C  
ATOM    977  CD2 PHE   133     -35.428  58.770  41.780  1.00  0.00           C  
ATOM    978  CE1 PHE   133     -36.318  60.173  44.062  1.00  0.00           C  
ATOM    979  CE2 PHE   133     -36.781  59.222  41.856  1.00  0.00           C  
ATOM    980  CZ  PHE   133     -37.227  59.925  43.005  1.00  0.00           C  
ATOM    981  N   GLU   134     -31.748  56.054  41.312  1.00  0.00           N  
ATOM    982  CA  GLU   134     -30.528  55.533  40.691  1.00  0.00           C  
ATOM    983  C   GLU   134     -30.028  54.291  41.420  1.00  0.00           C  
ATOM    984  O   GLU   134     -28.828  54.070  41.572  1.00  0.00           O  
ATOM    985  CB  GLU   134     -29.444  56.614  40.615  1.00  0.00           C  
ATOM    986  CG  GLU   134     -30.008  57.892  40.011  1.00  0.00           C  
ATOM    987  CD  GLU   134     -28.967  58.828  39.467  1.00  0.00           C  
ATOM    988  OE1 GLU   134     -28.130  59.303  40.248  1.00  0.00           O  
ATOM    989  OE2 GLU   134     -28.997  59.097  38.250  1.00  0.00           O  
ATOM    990  N   THR   135     -30.966  53.470  41.871  1.00  0.00           N  
ATOM    991  CA  THR   135     -30.669  52.225  42.565  1.00  0.00           C  
ATOM    992  C   THR   135     -31.342  51.127  41.772  1.00  0.00           C  
ATOM    993  O   THR   135     -32.567  50.976  41.841  1.00  0.00           O  
ATOM    994  CB  THR   135     -31.181  52.234  44.011  1.00  0.00           C  
ATOM    995  OG1 THR   135     -30.575  53.293  44.737  1.00  0.00           O  
ATOM    996  CG2 THR   135     -30.835  50.894  44.682  1.00  0.00           C  
ATOM    997  N   GLU   136     -30.557  50.358  41.031  1.00  0.00           N  
ATOM    998  CA  GLU   136     -31.102  49.299  40.196  1.00  0.00           C  
ATOM    999  C   GLU   136     -31.039  47.974  40.943  1.00  0.00           C  
ATOM   1000  O   GLU   136     -29.952  47.511  41.311  1.00  0.00           O  
ATOM   1001  CB  GLU   136     -30.343  49.197  38.874  1.00  0.00           C  
ATOM   1002  CG  GLU   136     -30.961  48.177  37.943  1.00  0.00           C  
ATOM   1003  CD  GLU   136     -30.117  47.951  36.695  1.00  0.00           C  
ATOM   1004  OE1 GLU   136     -29.307  48.840  36.343  1.00  0.00           O  
ATOM   1005  OE2 GLU   136     -30.254  46.869  36.082  1.00  0.00           O  
ATOM   1006  N   VAL   137     -32.199  47.366  41.166  1.00  0.00           N  
ATOM   1007  CA  VAL   137     -32.235  46.061  41.813  1.00  0.00           C  
ATOM   1008  C   VAL   137     -31.697  45.032  40.833  1.00  0.00           C  
ATOM   1009  O   VAL   137     -32.223  44.888  39.724  1.00  0.00           O  
ATOM   1010  CB  VAL   137     -33.658  45.717  42.253  1.00  0.00           C  
ATOM   1011  CG1 VAL   137     -33.707  44.295  42.768  1.00  0.00           C  
ATOM   1012  CG2 VAL   137     -34.137  46.712  43.311  1.00  0.00           C  
ATOM   1013  N   VAL   138     -30.630  44.331  41.220  1.00  0.00           N  
ATOM   1014  CA  VAL   138     -30.013  43.337  40.341  1.00  0.00           C  
ATOM   1015  C   VAL   138     -30.198  41.927  40.847  1.00  0.00           C  
ATOM   1016  O   VAL   138     -29.977  40.983  40.080  1.00  0.00           O  
ATOM   1017  CB  VAL   138     -28.509  43.616  40.110  1.00  0.00           C  
ATOM   1018  CG1 VAL   138     -28.314  44.930  39.351  1.00  0.00           C  
ATOM   1019  CG2 VAL   138     -27.747  43.651  41.439  1.00  0.00           C  
ATOM   1020  N   LYS   139     -30.618  41.744  42.098  1.00  0.00           N  
ATOM   1021  CA  LYS   139     -30.754  40.402  42.639  1.00  0.00           C  
ATOM   1022  C   LYS   139     -31.729  40.423  43.807  1.00  0.00           C  
ATOM   1023  O   LYS   139     -31.623  41.279  44.686  1.00  0.00           O  
ATOM   1024  CB  LYS   139     -29.391  39.881  43.067  1.00  0.00           C  
ATOM   1025  CG  LYS   139     -29.413  38.423  43.530  1.00  0.00           C  
ATOM   1026  CD  LYS   139     -28.029  37.867  43.871  1.00  0.00           C  
ATOM   1027  CE  LYS   139     -28.042  36.389  44.266  1.00  0.00           C  
ATOM   1028  NZ  LYS   139     -26.669  35.938  44.585  1.00  0.00           N  
ATOM   1029  N   ALA   140     -32.679  39.488  43.801  1.00  0.00           N  
ATOM   1030  CA  ALA   140     -33.652  39.311  44.871  1.00  0.00           C  
ATOM   1031  C   ALA   140     -33.651  37.836  45.242  1.00  0.00           C  
ATOM   1032  O   ALA   140     -33.993  36.987  44.408  1.00  0.00           O  
ATOM   1033  CB  ALA   140     -35.059  39.765  44.447  1.00  0.00           C  
ATOM   1034  N   GLU   141     -33.255  37.528  46.482  1.00  0.00           N  
ATOM   1035  CA  GLU   141     -33.073  36.153  46.932  1.00  0.00           C  
ATOM   1036  C   GLU   141     -33.807  35.915  48.241  1.00  0.00           C  
ATOM   1037  O   GLU   141     -33.806  36.768  49.135  1.00  0.00           O  
ATOM   1038  CB  GLU   141     -31.593  35.795  47.149  1.00  0.00           C  
ATOM   1039  CG  GLU   141     -30.759  35.845  45.867  1.00  0.00           C  
ATOM   1040  CD  GLU   141     -29.327  35.472  46.223  1.00  0.00           C  
ATOM   1041  OE1 GLU   141     -29.065  35.214  47.428  1.00  0.00           O  
ATOM   1042  OE2 GLU   141     -28.476  35.441  45.295  1.00  0.00           O  
ATOM   1043  N   GLN   142     -34.404  34.735  48.351  1.00  0.00           N  
ATOM   1044  CA  GLN   142     -35.049  34.313  49.584  1.00  0.00           C  
ATOM   1045  C   GLN   142     -33.999  33.747  50.523  1.00  0.00           C  
ATOM   1046  O   GLN   142     -33.162  32.939  50.115  1.00  0.00           O  
ATOM   1047  CB  GLN   142     -36.122  33.265  49.301  1.00  0.00           C  
ATOM   1048  CG  GLN   142     -37.245  33.771  48.393  1.00  0.00           C  
ATOM   1049  CD  GLN   142     -37.950  34.913  49.111  1.00  0.00           C  
ATOM   1050  OE1 GLN   142     -38.403  34.766  50.245  1.00  0.00           O  
ATOM   1051  NE2 GLN   142     -38.082  36.115  48.488  1.00  0.00           N  
ATOM   1052  N   VAL   143     -34.168  33.936  51.814  1.00  0.00           N  
ATOM   1053  CA  VAL   143     -33.193  33.434  52.762  1.00  0.00           C  
ATOM   1054  C   VAL   143     -33.849  33.104  54.087  1.00  0.00           C  
ATOM   1055  O   VAL   143     -34.538  33.929  54.692  1.00  0.00           O  
ATOM   1056  CB  VAL   143     -31.991  33.872  53.627  1.00  0.00           C  
ATOM   1057  CG1 VAL   143     -31.383  32.733  54.449  1.00  0.00           C  
ATOM   1058  CG2 VAL   143     -30.828  34.442  52.812  1.00  0.00           C  
ATOM   1059  N   ALA   144     -33.645  31.881  54.565  1.00  0.00           N  
ATOM   1060  CA  ALA   144     -34.194  31.523  55.867  1.00  0.00           C  
ATOM   1061  C   ALA   144     -33.453  32.425  56.864  1.00  0.00           C  
ATOM   1062  O   ALA   144     -32.250  32.671  56.743  1.00  0.00           O  
ATOM   1063  CB  ALA   144     -33.991  30.059  56.240  1.00  0.00           C  
ATOM   1064  N   ALA   145     -34.163  32.922  57.856  1.00  0.00           N  
ATOM   1065  CA  ALA   145     -33.532  33.794  58.819  1.00  0.00           C  
ATOM   1066  C   ALA   145     -34.341  33.810  60.124  1.00  0.00           C  
ATOM   1067  O   ALA   145     -34.817  32.775  60.597  1.00  0.00           O  
ATOM   1068  CB  ALA   145     -33.404  35.226  58.312  1.00  0.00           C  
ATOM   1069  N   GLU   146     -34.508  34.986  60.724  1.00  0.00           N  
ATOM   1070  CA  GLU   146     -35.227  35.186  61.989  1.00  0.00           C  
ATOM   1071  C   GLU   146     -36.524  34.393  62.125  1.00  0.00           C  
ATOM   1072  O   GLU   146     -37.397  34.418  61.254  1.00  0.00           O  
ATOM   1073  CB  GLU   146     -35.714  36.601  62.319  1.00  0.00           C  
ATOM   1074  CG  GLU   146     -36.419  36.703  63.673  1.00  0.00           C  
ATOM   1075  CD  GLU   146     -36.843  38.151  63.874  1.00  0.00           C  
ATOM   1076  OE1 GLU   146     -36.481  38.998  63.015  1.00  0.00           O  
ATOM   1077  OE2 GLU   146     -37.535  38.429  64.890  1.00  0.00           O  
ATOM   1078  N   GLY   147     -36.660  33.675  63.235  1.00  0.00           N  
ATOM   1079  CA  GLY   147     -37.836  32.843  63.508  1.00  0.00           C  
ATOM   1080  C   GLY   147     -38.212  31.862  62.399  1.00  0.00           C  
ATOM   1081  O   GLY   147     -39.356  31.417  62.274  1.00  0.00           O  
ATOM   1082  N   GLU   148     -37.224  31.520  61.578  1.00  0.00           N  
ATOM   1083  CA  GLU   148     -37.416  30.601  60.470  1.00  0.00           C  
ATOM   1084  C   GLU   148     -38.342  31.116  59.362  1.00  0.00           C  
ATOM   1085  O   GLU   148     -38.944  30.350  58.605  1.00  0.00           O  
ATOM   1086  CB  GLU   148     -38.049  29.238  60.770  1.00  0.00           C  
ATOM   1087  CG  GLU   148     -37.240  28.393  61.756  1.00  0.00           C  
ATOM   1088  CD  GLU   148     -37.939  27.050  61.909  1.00  0.00           C  
ATOM   1089  OE1 GLU   148     -38.983  26.846  61.233  1.00  0.00           O  
ATOM   1090  OE2 GLU   148     -37.439  26.210  62.704  1.00  0.00           O  
ATOM   1091  N   GLU   149     -38.459  32.440  59.265  1.00  0.00           N  
ATOM   1092  CA  GLU   149     -39.237  33.044  58.198  1.00  0.00           C  
ATOM   1093  C   GLU   149     -38.254  33.067  57.055  1.00  0.00           C  
ATOM   1094  O   GLU   149     -37.039  33.169  57.247  1.00  0.00           O  
ATOM   1095  CB  GLU   149     -39.735  34.488  58.315  1.00  0.00           C  
ATOM   1096  CG  GLU   149     -40.740  34.697  59.450  1.00  0.00           C  
ATOM   1097  CD  GLU   149     -41.183  36.153  59.424  1.00  0.00           C  
ATOM   1098  OE1 GLU   149     -40.653  36.917  58.574  1.00  0.00           O  
ATOM   1099  OE2 GLU   149     -42.057  36.520  60.254  1.00  0.00           O  
ATOM   1100  N   ARG   150     -38.758  32.974  55.833  1.00  0.00           N  
ATOM   1101  CA  ARG   150     -37.894  33.047  54.658  1.00  0.00           C  
ATOM   1102  C   ARG   150     -37.896  34.551  54.314  1.00  0.00           C  
ATOM   1103  O   ARG   150     -38.856  35.087  53.755  1.00  0.00           O  
ATOM   1104  CB  ARG   150     -38.243  32.418  53.307  1.00  0.00           C  
ATOM   1105  CG  ARG   150     -38.288  30.889  53.339  1.00  0.00           C  
ATOM   1106  CD  ARG   150     -38.691  30.260  52.004  1.00  0.00           C  
ATOM   1107  NE  ARG   150     -38.734  28.783  52.200  1.00  0.00           N  
ATOM   1108  CZ  ARG   150     -37.597  28.042  52.052  1.00  0.00           C  
ATOM   1109  NH1 ARG   150     -36.582  28.896  51.729  1.00  0.00           N  
ATOM   1110  NH2 ARG   150     -37.919  26.736  52.285  1.00  0.00           N  
ATOM   1111  N   GLY   151     -36.809  35.241  54.652  1.00  0.00           N  
ATOM   1112  CA  GLY   151     -36.697  36.672  54.420  1.00  0.00           C  
ATOM   1113  C   GLY   151     -36.039  36.936  53.089  1.00  0.00           C  
ATOM   1114  O   GLY   151     -35.315  36.099  52.543  1.00  0.00           O  
ATOM   1115  N   LYS   152     -36.237  38.147  52.628  1.00  0.00           N  
ATOM   1116  CA  LYS   152     -35.708  38.409  51.302  1.00  0.00           C  
ATOM   1117  C   LYS   152     -34.548  39.382  51.405  1.00  0.00           C  
ATOM   1118  O   LYS   152     -34.560  40.285  52.246  1.00  0.00           O  
ATOM   1119  CB  LYS   152     -36.792  38.981  50.381  1.00  0.00           C  
ATOM   1120  CG  LYS   152     -38.027  38.086  50.263  1.00  0.00           C  
ATOM   1121  CD  LYS   152     -37.762  36.770  49.529  1.00  0.00           C  
ATOM   1122  CE  LYS   152     -39.010  35.901  49.361  1.00  0.00           C  
ATOM   1123  NZ  LYS   152     -39.355  35.254  50.647  1.00  0.00           N  
ATOM   1124  N   TRP   153     -33.550  39.191  50.552  1.00  0.00           N  
ATOM   1125  CA  TRP   153     -32.461  40.138  50.391  1.00  0.00           C  
ATOM   1126  C   TRP   153     -32.579  40.762  49.011  1.00  0.00           C  
ATOM   1127  O   TRP   153     -32.652  40.044  48.010  1.00  0.00           O  
ATOM   1128  CB  TRP   153     -31.102  39.465  50.566  1.00  0.00           C  
ATOM   1129  CG  TRP   153     -30.830  38.987  51.972  1.00  0.00           C  
ATOM   1130  CD1 TRP   153     -31.102  37.779  52.545  1.00  0.00           C  
ATOM   1131  CD2 TRP   153     -30.209  39.730  53.031  1.00  0.00           C  
ATOM   1132  NE1 TRP   153     -30.731  37.686  53.807  1.00  0.00           N  
ATOM   1133  CE2 TRP   153     -30.163  38.881  54.168  1.00  0.00           C  
ATOM   1134  CE3 TRP   153     -29.682  41.035  53.135  1.00  0.00           C  
ATOM   1135  CZ2 TRP   153     -29.607  39.296  55.408  1.00  0.00           C  
ATOM   1136  CZ3 TRP   153     -29.123  41.460  54.377  1.00  0.00           C  
ATOM   1137  CH2 TRP   153     -29.094  40.584  55.492  1.00  0.00           C  
ATOM   1138  N   ARG   154     -32.634  42.088  48.973  1.00  0.00           N  
ATOM   1139  CA  ARG   154     -32.607  42.851  47.737  1.00  0.00           C  
ATOM   1140  C   ARG   154     -31.222  43.460  47.591  1.00  0.00           C  
ATOM   1141  O   ARG   154     -30.771  44.216  48.458  1.00  0.00           O  
ATOM   1142  CB  ARG   154     -33.688  43.939  47.730  1.00  0.00           C  
ATOM   1143  CG  ARG   154     -35.095  43.399  47.467  1.00  0.00           C  
ATOM   1144  CD  ARG   154     -36.164  44.491  47.380  1.00  0.00           C  
ATOM   1145  NE  ARG   154     -35.891  45.288  46.151  1.00  0.00           N  
ATOM   1146  CZ  ARG   154     -36.466  46.516  45.992  1.00  0.00           C  
ATOM   1147  NH1 ARG   154     -37.233  46.761  47.094  1.00  0.00           N  
ATOM   1148  NH2 ARG   154     -36.050  47.018  44.793  1.00  0.00           N  
ATOM   1149  N   VAL   155     -30.547  43.133  46.496  1.00  0.00           N  
ATOM   1150  CA  VAL   155     -29.239  43.676  46.179  1.00  0.00           C  
ATOM   1151  C   VAL   155     -29.393  44.644  45.014  1.00  0.00           C  
ATOM   1152  O   VAL   155     -30.084  44.334  44.041  1.00  0.00           O  
ATOM   1153  CB  VAL   155     -28.264  42.548  45.844  1.00  0.00           C  
ATOM   1154  CG1 VAL   155     -26.871  43.043  45.450  1.00  0.00           C  
ATOM   1155  CG2 VAL   155     -28.031  41.578  47.004  1.00  0.00           C  
ATOM   1156  N   GLU   156     -28.775  45.819  45.121  1.00  0.00           N  
ATOM   1157  CA  GLU   156     -28.951  46.883  44.144  1.00  0.00           C  
ATOM   1158  C   GLU   156     -27.591  47.430  43.731  1.00  0.00           C  
ATOM   1159  O   GLU   156     -26.600  47.281  44.447  1.00  0.00           O  
ATOM   1160  CB  GLU   156     -29.821  48.021  44.696  1.00  0.00           C  
ATOM   1161  CG  GLU   156     -29.145  48.819  45.813  1.00  0.00           C  
ATOM   1162  CD  GLU   156     -29.512  48.172  47.141  1.00  0.00           C  
ATOM   1163  OE1 GLU   156     -30.320  47.205  47.125  1.00  0.00           O  
ATOM   1164  OE2 GLU   156     -28.990  48.636  48.190  1.00  0.00           O  
ATOM   1165  N   SER   157     -27.555  48.059  42.552  1.00  0.00           N  
ATOM   1166  CA  SER   157     -26.364  48.707  42.014  1.00  0.00           C  
ATOM   1167  C   SER   157     -26.658  50.191  41.820  1.00  0.00           C  
ATOM   1168  O   SER   157     -27.748  50.562  41.372  1.00  0.00           O  
ATOM   1169  CB  SER   157     -25.935  48.065  40.666  1.00  0.00           C  
ATOM   1170  OG  SER   157     -24.852  48.791  40.103  1.00  0.00           O  
ATOM   1171  N   ARG   158     -25.690  51.043  42.160  1.00  0.00           N  
ATOM   1172  CA  ARG   158     -25.840  52.476  42.043  1.00  0.00           C  
ATOM   1173  C   ARG   158     -25.113  53.051  40.829  1.00  0.00           C  
ATOM   1174  O   ARG   158     -24.334  52.377  40.157  1.00  0.00           O  
ATOM   1175  CB  ARG   158     -25.331  53.159  43.315  1.00  0.00           C  
ATOM   1176  CG  ARG   158     -26.132  52.793  44.566  1.00  0.00           C  
ATOM   1177  CD  ARG   158     -25.651  53.506  45.832  1.00  0.00           C  
ATOM   1178  NE  ARG   158     -26.495  53.029  46.963  1.00  0.00           N  
ATOM   1179  CZ  ARG   158     -26.206  53.415  48.240  1.00  0.00           C  
ATOM   1180  NH1 ARG   158     -25.109  54.226  48.192  1.00  0.00           N  
ATOM   1181  NH2 ARG   158     -27.127  52.840  49.067  1.00  0.00           N  
ATOM   1182  N   SER   159     -25.372  54.344  40.580  1.00  0.00           N  
ATOM   1183  CA  SER   159     -24.879  55.009  39.370  1.00  0.00           C  
ATOM   1184  C   SER   159     -23.367  54.909  39.241  1.00  0.00           C  
ATOM   1185  O   SER   159     -22.839  54.644  38.155  1.00  0.00           O  
ATOM   1186  CB  SER   159     -25.301  56.481  39.365  1.00  0.00           C  
ATOM   1187  OG  SER   159     -26.713  56.583  39.260  1.00  0.00           O  
ATOM   1188  N   SER   160     -22.660  55.114  40.343  1.00  0.00           N  
ATOM   1189  CA  SER   160     -21.211  55.222  40.374  1.00  0.00           C  
ATOM   1190  C   SER   160     -20.503  53.890  40.214  1.00  0.00           C  
ATOM   1191  O   SER   160     -19.270  53.862  40.234  1.00  0.00           O  
ATOM   1192  CB  SER   160     -20.793  55.859  41.703  1.00  0.00           C  
ATOM   1193  OG  SER   160     -21.120  54.996  42.782  1.00  0.00           O  
ATOM   1194  N   ASP   161     -21.237  52.794  40.072  1.00  0.00           N  
ATOM   1195  CA  ASP   161     -20.639  51.489  40.236  1.00  0.00           C  
ATOM   1196  C   ASP   161     -20.577  51.004  41.666  1.00  0.00           C  
ATOM   1197  O   ASP   161     -19.901  50.005  41.936  1.00  0.00           O  
ATOM   1198  CB  ASP   161     -19.227  51.498  39.645  1.00  0.00           C  
ATOM   1199  CG  ASP   161     -18.390  52.488  40.442  1.00  0.00           C  
ATOM   1200  OD1 ASP   161     -18.950  53.115  41.381  1.00  0.00           O  
ATOM   1201  OD2 ASP   161     -17.179  52.630  40.124  1.00  0.00           O  
ATOM   1202  N   GLY   162     -21.231  51.696  42.596  1.00  0.00           N  
ATOM   1203  CA  GLY   162     -21.443  51.183  43.926  1.00  0.00           C  
ATOM   1204  C   GLY   162     -22.708  50.350  43.998  1.00  0.00           C  
ATOM   1205  O   GLY   162     -23.364  50.059  42.999  1.00  0.00           O  
ATOM   1206  N   VAL   163     -23.045  49.955  45.214  1.00  0.00           N  
ATOM   1207  CA  VAL   163     -24.288  49.261  45.443  1.00  0.00           C  
ATOM   1208  C   VAL   163     -24.370  48.837  46.890  1.00  0.00           C  
ATOM   1209  O   VAL   163     -23.556  49.248  47.717  1.00  0.00           O  
ATOM   1210  CB  VAL   163     -24.427  48.034  44.515  1.00  0.00           C  
ATOM   1211  CG1 VAL   163     -24.443  48.393  43.028  1.00  0.00           C  
ATOM   1212  CG2 VAL   163     -23.292  47.020  44.670  1.00  0.00           C  
ATOM   1213  N   VAL   164     -25.368  48.014  47.168  1.00  0.00           N  
ATOM   1214  CA  VAL   164     -25.540  47.485  48.502  1.00  0.00           C  
ATOM   1215  C   VAL   164     -26.658  46.471  48.513  1.00  0.00           C  
ATOM   1216  O   VAL   164     -27.080  45.983  47.463  1.00  0.00           O  
ATOM   1217  CB  VAL   164     -25.830  48.611  49.518  1.00  0.00           C  
ATOM   1218  CG1 VAL   164     -24.696  49.631  49.639  1.00  0.00           C  
ATOM   1219  CG2 VAL   164     -27.074  49.435  49.177  1.00  0.00           C  
ATOM   1220  N   ASP   165     -27.145  46.172  49.716  1.00  0.00           N  
ATOM   1221  CA  ASP   165     -28.232  45.218  49.876  1.00  0.00           C  
ATOM   1222  C   ASP   165     -28.962  45.483  51.186  1.00  0.00           C  
ATOM   1223  O   ASP   165     -28.472  46.203  52.066  1.00  0.00           O  
ATOM   1224  CB  ASP   165     -27.722  43.775  49.826  1.00  0.00           C  
ATOM   1225  CG  ASP   165     -26.822  43.552  51.033  1.00  0.00           C  
ATOM   1226  OD1 ASP   165     -26.867  44.395  51.968  1.00  0.00           O  
ATOM   1227  OD2 ASP   165     -26.078  42.536  51.036  1.00  0.00           O  
ATOM   1228  N   GLU   166     -30.144  44.883  51.303  1.00  0.00           N  
ATOM   1229  CA  GLU   166     -30.983  45.098  52.472  1.00  0.00           C  
ATOM   1230  C   GLU   166     -31.923  43.912  52.619  1.00  0.00           C  
ATOM   1231  O   GLU   166     -32.355  43.321  51.625  1.00  0.00           O  
ATOM   1232  CB  GLU   166     -31.768  46.416  52.359  1.00  0.00           C  
ATOM   1233  CG  GLU   166     -32.694  46.707  53.551  1.00  0.00           C  
ATOM   1234  CD  GLU   166     -33.324  48.108  53.519  1.00  0.00           C  
ATOM   1235  OE1 GLU   166     -34.156  48.408  54.408  1.00  0.00           O  
ATOM   1236  OE2 GLU   166     -32.979  48.913  52.628  1.00  0.00           O  
ATOM   1237  N   ILE   167     -32.221  43.561  53.869  1.00  0.00           N  
ATOM   1238  CA  ILE   167     -33.134  42.472  54.156  1.00  0.00           C  
ATOM   1239  C   ILE   167     -34.555  42.971  54.354  1.00  0.00           C  
ATOM   1240  O   ILE   167     -34.778  44.089  54.804  1.00  0.00           O  
ATOM   1241  CB  ILE   167     -32.672  41.690  55.406  1.00  0.00           C  
ATOM   1242  CG1 ILE   167     -33.442  40.377  55.627  1.00  0.00           C  
ATOM   1243  CG2 ILE   167     -32.835  42.477  56.717  1.00  0.00           C  
ATOM   1244  CD1 ILE   167     -32.835  39.491  56.714  1.00  0.00           C  
ATOM   1245  N   TYR   168     -35.525  42.131  53.987  1.00  0.00           N  
ATOM   1246  CA  TYR   168     -36.930  42.521  53.990  1.00  0.00           C  
ATOM   1247  C   TYR   168     -37.808  41.363  54.437  1.00  0.00           C  
ATOM   1248  O   TYR   168     -37.473  40.190  54.247  1.00  0.00           O  
ATOM   1249  CB  TYR   168     -37.394  42.995  52.595  1.00  0.00           C  
ATOM   1250  CG  TYR   168     -36.554  44.167  52.218  1.00  0.00           C  
ATOM   1251  CD1 TYR   168     -35.360  43.970  51.512  1.00  0.00           C  
ATOM   1252  CD2 TYR   168     -36.934  45.486  52.549  1.00  0.00           C  
ATOM   1253  CE1 TYR   168     -34.541  45.052  51.136  1.00  0.00           C  
ATOM   1254  CE2 TYR   168     -36.113  46.598  52.173  1.00  0.00           C  
ATOM   1255  CZ  TYR   168     -34.918  46.359  51.466  1.00  0.00           C  
ATOM   1256  OH  TYR   168     -34.093  47.397  51.087  1.00  0.00           O  
ATOM   1257  N   ASP   169     -38.955  41.714  55.020  1.00  0.00           N  
ATOM   1258  CA  ASP   169     -40.002  40.721  55.250  1.00  0.00           C  
ATOM   1259  C   ASP   169     -40.728  40.354  53.961  1.00  0.00           C  
ATOM   1260  O   ASP   169     -41.223  39.226  53.828  1.00  0.00           O  
ATOM   1261  CB  ASP   169     -41.019  41.253  56.247  1.00  0.00           C  
ATOM   1262  CG  ASP   169     -40.412  41.521  57.616  1.00  0.00           C  
ATOM   1263  OD1 ASP   169     -39.719  40.624  58.152  1.00  0.00           O  
ATOM   1264  OD2 ASP   169     -40.637  42.635  58.139  1.00  0.00           O  
ATOM   1265  N   ALA   170     -40.841  41.298  53.028  1.00  0.00           N  
ATOM   1266  CA  ALA   170     -41.659  41.094  51.841  1.00  0.00           C  
ATOM   1267  C   ALA   170     -41.126  41.974  50.726  1.00  0.00           C  
ATOM   1268  O   ALA   170     -40.497  43.008  50.966  1.00  0.00           O  
ATOM   1269  CB  ALA   170     -43.144  41.396  52.117  1.00  0.00           C  
ATOM   1270  N   VAL   171     -41.376  41.543  49.495  1.00  0.00           N  
ATOM   1271  CA  VAL   171     -40.945  42.260  48.302  1.00  0.00           C  
ATOM   1272  C   VAL   171     -42.149  42.404  47.381  1.00  0.00           C  
ATOM   1273  O   VAL   171     -42.820  41.409  47.082  1.00  0.00           O  
ATOM   1274  CB  VAL   171     -39.808  41.516  47.578  1.00  0.00           C  
ATOM   1275  CG1 VAL   171     -39.493  42.191  46.220  1.00  0.00           C  
ATOM   1276  CG2 VAL   171     -38.574  41.456  48.450  1.00  0.00           C  
ATOM   1277  N   VAL   172     -42.427  43.630  46.935  1.00  0.00           N  
ATOM   1278  CA  VAL   172     -43.460  43.878  45.936  1.00  0.00           C  
ATOM   1279  C   VAL   172     -42.779  44.295  44.636  1.00  0.00           C  
ATOM   1280  O   VAL   172     -42.087  45.321  44.591  1.00  0.00           O  
ATOM   1281  CB  VAL   172     -44.465  44.947  46.384  1.00  0.00           C  
ATOM   1282  CG1 VAL   172     -45.597  45.012  45.384  1.00  0.00           C  
ATOM   1283  CG2 VAL   172     -44.996  44.671  47.800  1.00  0.00           C  
ATOM   1284  N   VAL   173     -42.996  43.524  43.577  1.00  0.00           N  
ATOM   1285  CA  VAL   173     -42.356  43.776  42.282  1.00  0.00           C  
ATOM   1286  C   VAL   173     -43.255  44.690  41.457  1.00  0.00           C  
ATOM   1287  O   VAL   173     -44.387  44.322  41.121  1.00  0.00           O  
ATOM   1288  CB  VAL   173     -42.070  42.465  41.535  1.00  0.00           C  
ATOM   1289  CG1 VAL   173     -41.462  42.744  40.144  1.00  0.00           C  
ATOM   1290  CG2 VAL   173     -41.126  41.584  42.354  1.00  0.00           C  
ATOM   1291  N   CYS   174     -42.754  45.890  41.138  1.00  0.00           N  
ATOM   1292  CA  CYS   174     -43.510  46.915  40.413  1.00  0.00           C  
ATOM   1293  C   CYS   174     -42.716  47.432  39.212  1.00  0.00           C  
ATOM   1294  O   CYS   174     -42.655  48.642  38.960  1.00  0.00           O  
ATOM   1295  CB  CYS   174     -43.862  48.077  41.336  1.00  0.00           C  
ATOM   1296  SG  CYS   174     -44.812  47.629  42.803  1.00  0.00           S  
ATOM   1297  N   ASN   175     -42.079  46.537  38.464  1.00  0.00           N  
ATOM   1298  CA  ASN   175     -41.060  46.963  37.514  1.00  0.00           C  
ATOM   1299  C   ASN   175     -41.609  47.223  36.115  1.00  0.00           C  
ATOM   1300  O   ASN   175     -40.827  47.567  35.217  1.00  0.00           O  
ATOM   1301  CB  ASN   175     -39.922  45.931  37.440  1.00  0.00           C  
ATOM   1302  CG  ASN   175     -40.355  44.622  36.786  1.00  0.00           C  
ATOM   1303  OD1 ASN   175     -41.405  44.072  37.103  1.00  0.00           O  
ATOM   1304  ND2 ASN   175     -39.552  44.142  35.839  1.00  0.00           N  
ATOM   1305  N   GLY   176     -42.919  47.096  35.912  1.00  0.00           N  
ATOM   1306  CA  GLY   176     -43.527  47.314  34.609  1.00  0.00           C  
ATOM   1307  C   GLY   176     -43.300  46.165  33.637  1.00  0.00           C  
ATOM   1308  O   GLY   176     -42.484  45.269  33.886  1.00  0.00           O  
ATOM   1309  N   HIS   177     -44.047  46.165  32.527  1.00  0.00           N  
ATOM   1310  CA  HIS   177     -43.905  45.139  31.499  1.00  0.00           C  
ATOM   1311  C   HIS   177     -44.043  45.728  30.099  1.00  0.00           C  
ATOM   1312  O   HIS   177     -44.545  45.056  29.188  1.00  0.00           O  
ATOM   1313  CB  HIS   177     -44.927  44.002  31.690  1.00  0.00           C  
ATOM   1314  CG  HIS   177     -46.361  44.457  31.700  1.00  0.00           C  
ATOM   1315  ND1 HIS   177     -47.082  44.631  32.862  1.00  0.00           N  
ATOM   1316  CD2 HIS   177     -47.217  44.734  30.684  1.00  0.00           C  
ATOM   1317  CE1 HIS   177     -48.316  45.007  32.566  1.00  0.00           C  
ATOM   1318  NE2 HIS   177     -48.421  45.088  31.249  1.00  0.00           N  
ATOM   1319  N   TYR   178     -43.574  46.953  29.889  1.00  0.00           N  
ATOM   1320  CA  TYR   178     -43.645  47.574  28.566  1.00  0.00           C  
ATOM   1321  C   TYR   178     -42.273  48.062  28.112  1.00  0.00           C  
ATOM   1322  O   TYR   178     -42.124  49.159  27.563  1.00  0.00           O  
ATOM   1323  CB  TYR   178     -44.684  48.692  28.567  1.00  0.00           C  
ATOM   1324  CG  TYR   178     -46.109  48.150  28.573  1.00  0.00           C  
ATOM   1325  CD1 TYR   178     -46.563  47.304  27.533  1.00  0.00           C  
ATOM   1326  CD2 TYR   178     -46.994  48.455  29.607  1.00  0.00           C  
ATOM   1327  CE1 TYR   178     -47.871  46.787  27.522  1.00  0.00           C  
ATOM   1328  CE2 TYR   178     -48.300  47.951  29.616  1.00  0.00           C  
ATOM   1329  CZ  TYR   178     -48.736  47.118  28.567  1.00  0.00           C  
ATOM   1330  OH  TYR   178     -50.033  46.618  28.579  1.00  0.00           O  
ATOM   1331  N   THR   179     -41.255  47.233  28.298  1.00  0.00           N  
ATOM   1332  CA  THR   179     -39.887  47.599  27.941  1.00  0.00           C  
ATOM   1333  C   THR   179     -39.175  46.531  27.120  1.00  0.00           C  
ATOM   1334  O   THR   179     -38.449  46.870  26.187  1.00  0.00           O  
ATOM   1335  CB  THR   179     -39.087  47.904  29.227  1.00  0.00           C  
ATOM   1336  OG1 THR   179     -39.665  49.047  29.857  1.00  0.00           O  
ATOM   1337  CG2 THR   179     -37.629  48.213  28.910  1.00  0.00           C  
ATOM   1338  N   GLU   180     -39.355  45.253  27.447  1.00  0.00           N  
ATOM   1339  CA  GLU   180     -38.727  44.180  26.696  1.00  0.00           C  
ATOM   1340  C   GLU   180     -39.648  43.761  25.553  1.00  0.00           C  
ATOM   1341  O   GLU   180     -40.756  43.269  25.814  1.00  0.00           O  
ATOM   1342  CB  GLU   180     -38.426  43.002  27.604  1.00  0.00           C  
ATOM   1343  CG  GLU   180     -37.663  41.860  26.936  1.00  0.00           C  
ATOM   1344  CD  GLU   180     -36.194  42.196  26.648  1.00  0.00           C  
ATOM   1345  OE1 GLU   180     -35.713  43.258  27.087  1.00  0.00           O  
ATOM   1346  OE2 GLU   180     -35.518  41.389  25.979  1.00  0.00           O  
ATOM   1347  N   PRO   181     -39.237  43.920  24.291  1.00  0.00           N  
ATOM   1348  CA  PRO   181     -40.158  43.726  23.159  1.00  0.00           C  
ATOM   1349  C   PRO   181     -40.432  42.272  22.823  1.00  0.00           C  
ATOM   1350  O   PRO   181     -39.608  41.381  23.044  1.00  0.00           O  
ATOM   1351  CB  PRO   181     -39.412  44.390  21.991  1.00  0.00           C  
ATOM   1352  CG  PRO   181     -37.994  44.131  22.309  1.00  0.00           C  
ATOM   1353  CD  PRO   181     -37.912  44.360  23.834  1.00  0.00           C  
ATOM   1354  N   ARG   182     -41.607  42.046  22.240  1.00  0.00           N  
ATOM   1355  CA  ARG   182     -41.860  40.832  21.487  1.00  0.00           C  
ATOM   1356  C   ARG   182     -42.128  41.213  20.034  1.00  0.00           C  
ATOM   1357  O   ARG   182     -42.448  42.365  19.721  1.00  0.00           O  
ATOM   1358  CB  ARG   182     -43.017  40.017  22.077  1.00  0.00           C  
ATOM   1359  CG  ARG   182     -44.385  40.463  21.707  1.00  0.00           C  
ATOM   1360  CD  ARG   182     -45.465  39.656  22.444  1.00  0.00           C  
ATOM   1361  NE  ARG   182     -45.358  38.202  22.294  1.00  0.00           N  
ATOM   1362  CZ  ARG   182     -46.043  37.473  21.407  1.00  0.00           C  
ATOM   1363  NH1 ARG   182     -46.879  38.065  20.559  1.00  0.00           N  
ATOM   1364  NH2 ARG   182     -45.889  36.147  21.364  1.00  0.00           N  
ATOM   1365  N   HIS   183     -42.017  40.230  19.147  1.00  0.00           N  
ATOM   1366  CA  HIS   183     -41.886  40.505  17.719  1.00  0.00           C  
ATOM   1367  C   HIS   183     -42.860  39.694  16.886  1.00  0.00           C  
ATOM   1368  O   HIS   183     -43.382  38.669  17.320  1.00  0.00           O  
ATOM   1369  CB  HIS   183     -40.471  40.208  17.245  1.00  0.00           C  
ATOM   1370  CG  HIS   183     -40.096  38.763  17.389  1.00  0.00           C  
ATOM   1371  ND1 HIS   183     -39.574  38.212  18.541  1.00  0.00           N  
ATOM   1372  CD2 HIS   183     -40.170  37.736  16.510  1.00  0.00           C  
ATOM   1373  CE1 HIS   183     -39.349  36.943  18.381  1.00  0.00           C  
ATOM   1374  NE2 HIS   183     -39.699  36.617  17.152  1.00  0.00           N  
ATOM   1375  N   ALA   184     -43.080  40.166  15.664  1.00  0.00           N  
ATOM   1376  CA  ALA   184     -43.859  39.435  14.683  1.00  0.00           C  
ATOM   1377  C   ALA   184     -42.952  38.469  13.926  1.00  0.00           C  
ATOM   1378  O   ALA   184     -41.737  38.663  13.847  1.00  0.00           O  
ATOM   1379  CB  ALA   184     -44.531  40.404  13.709  1.00  0.00           C  
ATOM   1380  N   LEU   185     -43.547  37.404  13.399  1.00  0.00           N  
ATOM   1381  CA  LEU   185     -42.850  36.467  12.529  1.00  0.00           C  
ATOM   1382  C   LEU   185     -43.200  36.842  11.098  1.00  0.00           C  
ATOM   1383  O   LEU   185     -44.343  36.661  10.673  1.00  0.00           O  
ATOM   1384  CB  LEU   185     -43.249  35.027  12.836  1.00  0.00           C  
ATOM   1385  CG  LEU   185     -42.562  33.998  11.935  1.00  0.00           C  
ATOM   1386  CD1 LEU   185     -41.041  33.942  12.063  1.00  0.00           C  
ATOM   1387  CD2 LEU   185     -42.991  32.550  12.165  1.00  0.00           C  
ATOM   1388  N   ILE   186     -42.231  37.375  10.367  1.00  0.00           N  
ATOM   1389  CA  ILE   186     -42.448  37.915   9.027  1.00  0.00           C  
ATOM   1390  C   ILE   186     -41.848  36.947   8.013  1.00  0.00           C  
ATOM   1391  O   ILE   186     -40.626  36.734   8.017  1.00  0.00           O  
ATOM   1392  CB  ILE   186     -41.835  39.314   8.865  1.00  0.00           C  
ATOM   1393  CG1 ILE   186     -42.217  40.229  10.027  1.00  0.00           C  
ATOM   1394  CG2 ILE   186     -42.291  39.936   7.552  1.00  0.00           C  
ATOM   1395  CD1 ILE   186     -41.335  41.500  10.114  1.00  0.00           C  
ATOM   1396  N   THR   187     -42.651  36.370   7.120  1.00  0.00           N  
ATOM   1397  CA  THR   187     -42.102  35.485   6.080  1.00  0.00           C  
ATOM   1398  C   THR   187     -41.109  36.215   5.183  1.00  0.00           C  
ATOM   1399  O   THR   187     -41.373  37.319   4.707  1.00  0.00           O  
ATOM   1400  CB  THR   187     -43.344  35.046   5.291  1.00  0.00           C  
ATOM   1401  OG1 THR   187     -44.268  34.401   6.155  1.00  0.00           O  
ATOM   1402  CG2 THR   187     -42.922  34.072   4.178  1.00  0.00           C  
ATOM   1403  N   GLY   188     -39.963  35.575   4.945  1.00  0.00           N  
ATOM   1404  CA  GLY   188     -38.950  36.110   4.056  1.00  0.00           C  
ATOM   1405  C   GLY   188     -38.124  37.247   4.615  1.00  0.00           C  
ATOM   1406  O   GLY   188     -37.333  37.838   3.877  1.00  0.00           O  
ATOM   1407  N   ILE   189     -38.270  37.572   5.900  1.00  0.00           N  
ATOM   1408  CA  ILE   189     -37.636  38.769   6.438  1.00  0.00           C  
ATOM   1409  C   ILE   189     -36.113  38.687   6.373  1.00  0.00           C  
ATOM   1410  O   ILE   189     -35.442  39.722   6.325  1.00  0.00           O  
ATOM   1411  CB  ILE   189     -38.135  39.031   7.877  1.00  0.00           C  
ATOM   1412  CG1 ILE   189     -37.807  40.462   8.303  1.00  0.00           C  
ATOM   1413  CG2 ILE   189     -37.552  38.024   8.860  1.00  0.00           C  
ATOM   1414  CD1 ILE   189     -38.545  41.520   7.496  1.00  0.00           C  
ATOM   1415  N   ASP   190     -35.548  37.478   6.330  1.00  0.00           N  
ATOM   1416  CA  ASP   190     -34.096  37.329   6.351  1.00  0.00           C  
ATOM   1417  C   ASP   190     -33.423  37.829   5.077  1.00  0.00           C  
ATOM   1418  O   ASP   190     -32.218  38.091   5.100  1.00  0.00           O  
ATOM   1419  CB  ASP   190     -33.718  35.868   6.593  1.00  0.00           C  
ATOM   1420  CG  ASP   190     -34.076  35.399   7.993  1.00  0.00           C  
ATOM   1421  OD1 ASP   190     -34.036  36.227   8.941  1.00  0.00           O  
ATOM   1422  OD2 ASP   190     -34.403  34.200   8.144  1.00  0.00           O  
ATOM   1423  N   SER   191     -34.153  37.959   3.969  1.00  0.00           N  
ATOM   1424  CA  SER   191     -33.598  38.519   2.741  1.00  0.00           C  
ATOM   1425  C   SER   191     -34.091  39.934   2.466  1.00  0.00           C  
ATOM   1426  O   SER   191     -33.722  40.517   1.433  1.00  0.00           O  
ATOM   1427  CB  SER   191     -33.881  37.615   1.525  1.00  0.00           C  
ATOM   1428  OG  SER   191     -35.281  37.508   1.312  1.00  0.00           O  
ATOM   1429  N   TRP   192     -34.905  40.504   3.339  1.00  0.00           N  
ATOM   1430  CA  TRP   192     -35.443  41.826   3.057  1.00  0.00           C  
ATOM   1431  C   TRP   192     -34.413  42.887   3.436  1.00  0.00           C  
ATOM   1432  O   TRP   192     -33.898  42.857   4.550  1.00  0.00           O  
ATOM   1433  CB  TRP   192     -36.746  42.030   3.814  1.00  0.00           C  
ATOM   1434  CG  TRP   192     -37.395  43.350   3.561  1.00  0.00           C  
ATOM   1435  CD1 TRP   192     -38.085  43.738   2.436  1.00  0.00           C  
ATOM   1436  CD2 TRP   192     -37.406  44.464   4.450  1.00  0.00           C  
ATOM   1437  NE1 TRP   192     -38.534  45.029   2.584  1.00  0.00           N  
ATOM   1438  CE2 TRP   192     -38.125  45.499   3.811  1.00  0.00           C  
ATOM   1439  CE3 TRP   192     -36.879  44.689   5.731  1.00  0.00           C  
ATOM   1440  CZ2 TRP   192     -38.334  46.739   4.410  1.00  0.00           C  
ATOM   1441  CZ3 TRP   192     -37.095  45.916   6.333  1.00  0.00           C  
ATOM   1442  CH2 TRP   192     -37.814  46.929   5.671  1.00  0.00           C  
ATOM   1443  N   PRO   193     -34.074  43.814   2.537  1.00  0.00           N  
ATOM   1444  CA  PRO   193     -32.918  44.701   2.763  1.00  0.00           C  
ATOM   1445  C   PRO   193     -33.163  45.995   3.531  1.00  0.00           C  
ATOM   1446  O   PRO   193     -32.197  46.724   3.782  1.00  0.00           O  
ATOM   1447  CB  PRO   193     -32.474  45.019   1.326  1.00  0.00           C  
ATOM   1448  CG  PRO   193     -33.738  44.967   0.519  1.00  0.00           C  
ATOM   1449  CD  PRO   193     -34.553  43.858   1.138  1.00  0.00           C  
ATOM   1450  N   GLY   194     -34.385  46.311   3.929  1.00  0.00           N  
ATOM   1451  CA  GLY   194     -34.693  47.616   4.477  1.00  0.00           C  
ATOM   1452  C   GLY   194     -34.459  47.735   5.975  1.00  0.00           C  
ATOM   1453  O   GLY   194     -33.746  46.943   6.595  1.00  0.00           O  
ATOM   1454  N   LYS   195     -35.062  48.769   6.556  1.00  0.00           N  
ATOM   1455  CA  LYS   195     -34.902  49.069   7.974  1.00  0.00           C  
ATOM   1456  C   LYS   195     -35.984  48.364   8.786  1.00  0.00           C  
ATOM   1457  O   LYS   195     -37.178  48.499   8.499  1.00  0.00           O  
ATOM   1458  CB  LYS   195     -34.978  50.574   8.230  1.00  0.00           C  
ATOM   1459  CG  LYS   195     -33.876  51.413   7.596  1.00  0.00           C  
ATOM   1460  CD  LYS   195     -34.031  52.871   8.002  1.00  0.00           C  
ATOM   1461  CE  LYS   195     -33.096  53.776   7.212  1.00  0.00           C  
ATOM   1462  NZ  LYS   195     -33.597  53.954   5.813  1.00  0.00           N  
ATOM   1463  N   GLN   196     -35.560  47.640   9.810  1.00  0.00           N  
ATOM   1464  CA  GLN   196     -36.445  46.921  10.716  1.00  0.00           C  
ATOM   1465  C   GLN   196     -36.283  47.516  12.104  1.00  0.00           C  
ATOM   1466  O   GLN   196     -35.150  47.721  12.556  1.00  0.00           O  
ATOM   1467  CB  GLN   196     -36.089  45.435  10.743  1.00  0.00           C  
ATOM   1468  CG  GLN   196     -37.191  44.503  10.375  1.00  0.00           C  
ATOM   1469  CD  GLN   196     -36.873  43.064  10.742  1.00  0.00           C  
ATOM   1470  OE1 GLN   196     -37.671  42.394  11.406  1.00  0.00           O  
ATOM   1471  NE2 GLN   196     -35.714  42.579  10.305  1.00  0.00           N  
ATOM   1472  N   ILE   197     -37.402  47.812  12.769  1.00  0.00           N  
ATOM   1473  CA  ILE   197     -37.362  48.380  14.112  1.00  0.00           C  
ATOM   1474  C   ILE   197     -38.588  47.932  14.898  1.00  0.00           C  
ATOM   1475  O   ILE   197     -39.591  47.491  14.332  1.00  0.00           O  
ATOM   1476  CB  ILE   197     -37.312  49.910  14.079  1.00  0.00           C  
ATOM   1477  CG1 ILE   197     -38.507  50.547  13.350  1.00  0.00           C  
ATOM   1478  CG2 ILE   197     -36.066  50.468  13.371  1.00  0.00           C  
ATOM   1479  CD1 ILE   197     -38.561  52.068  13.483  1.00  0.00           C  
ATOM   1480  N   HIS   198     -38.487  48.050  16.218  1.00  0.00           N  
ATOM   1481  CA  HIS   198     -39.611  47.852  17.122  1.00  0.00           C  
ATOM   1482  C   HIS   198     -40.136  49.221  17.532  1.00  0.00           C  
ATOM   1483  O   HIS   198     -39.374  50.180  17.647  1.00  0.00           O  
ATOM   1484  CB  HIS   198     -39.195  47.039  18.361  1.00  0.00           C  
ATOM   1485  CG  HIS   198     -40.354  46.544  19.175  1.00  0.00           C  
ATOM   1486  ND1 HIS   198     -40.977  47.315  20.134  1.00  0.00           N  
ATOM   1487  CD2 HIS   198     -41.015  45.360  19.157  1.00  0.00           C  
ATOM   1488  CE1 HIS   198     -41.973  46.628  20.669  1.00  0.00           C  
ATOM   1489  NE2 HIS   198     -42.016  45.439  20.093  1.00  0.00           N  
ATOM   1490  N   SER   199     -41.452  49.314  17.713  1.00  0.00           N  
ATOM   1491  CA  SER   199     -42.067  50.573  18.129  1.00  0.00           C  
ATOM   1492  C   SER   199     -41.553  51.064  19.469  1.00  0.00           C  
ATOM   1493  O   SER   199     -41.746  52.241  19.795  1.00  0.00           O  
ATOM   1494  CB  SER   199     -43.584  50.412  18.231  1.00  0.00           C  
ATOM   1495  OG  SER   199     -43.925  49.448  19.218  1.00  0.00           O  
ATOM   1496  N   HIS   200     -40.918  50.191  20.261  1.00  0.00           N  
ATOM   1497  CA  HIS   200     -40.278  50.645  21.493  1.00  0.00           C  
ATOM   1498  C   HIS   200     -39.331  51.806  21.228  1.00  0.00           C  
ATOM   1499  O   HIS   200     -39.128  52.654  22.099  1.00  0.00           O  
ATOM   1500  CB  HIS   200     -39.516  49.495  22.146  1.00  0.00           C  
ATOM   1501  CG  HIS   200     -38.791  49.882  23.400  1.00  0.00           C  
ATOM   1502  ND1 HIS   200     -39.447  50.281  24.546  1.00  0.00           N  
ATOM   1503  CD2 HIS   200     -37.468  49.897  23.696  1.00  0.00           C  
ATOM   1504  CE1 HIS   200     -38.557  50.546  25.487  1.00  0.00           C  
ATOM   1505  NE2 HIS   200     -37.350  50.310  25.003  1.00  0.00           N  
ATOM   1506  N   ASN   201     -38.772  51.884  20.025  1.00  0.00           N  
ATOM   1507  CA  ASN   201     -37.845  52.949  19.683  1.00  0.00           C  
ATOM   1508  C   ASN   201     -38.489  54.034  18.824  1.00  0.00           C  
ATOM   1509  O   ASN   201     -37.778  54.900  18.302  1.00  0.00           O  
ATOM   1510  CB  ASN   201     -36.615  52.351  18.995  1.00  0.00           C  
ATOM   1511  CG  ASN   201     -35.846  51.427  19.923  1.00  0.00           C  
ATOM   1512  OD1 ASN   201     -35.462  51.832  21.019  1.00  0.00           O  
ATOM   1513  ND2 ASN   201     -35.644  50.182  19.509  1.00  0.00           N  
ATOM   1514  N   TYR   202     -39.818  54.031  18.684  1.00  0.00           N  
ATOM   1515  CA  TYR   202     -40.463  55.060  17.877  1.00  0.00           C  
ATOM   1516  C   TYR   202     -40.667  56.311  18.722  1.00  0.00           C  
ATOM   1517  O   TYR   202     -41.192  56.237  19.839  1.00  0.00           O  
ATOM   1518  CB  TYR   202     -41.806  54.590  17.303  1.00  0.00           C  
ATOM   1519  CG  TYR   202     -42.455  55.747  16.571  1.00  0.00           C  
ATOM   1520  CD1 TYR   202     -41.926  56.206  15.349  1.00  0.00           C  
ATOM   1521  CD2 TYR   202     -43.519  56.441  17.126  1.00  0.00           C  
ATOM   1522  CE1 TYR   202     -42.480  57.295  14.689  1.00  0.00           C  
ATOM   1523  CE2 TYR   202     -44.083  57.548  16.471  1.00  0.00           C  
ATOM   1524  CZ  TYR   202     -43.548  57.963  15.254  1.00  0.00           C  
ATOM   1525  OH  TYR   202     -44.079  59.042  14.604  1.00  0.00           O  
ATOM   1526  N   ARG   203     -40.259  57.464  18.189  1.00  0.00           N  
ATOM   1527  CA  ARG   203     -40.397  58.717  18.926  1.00  0.00           C  
ATOM   1528  C   ARG   203     -41.118  59.797  18.133  1.00  0.00           C  
ATOM   1529  O   ARG   203     -42.038  60.438  18.657  1.00  0.00           O  
ATOM   1530  CB  ARG   203     -39.027  59.249  19.349  1.00  0.00           C  
ATOM   1531  CG  ARG   203     -38.317  58.348  20.374  1.00  0.00           C  
ATOM   1532  CD  ARG   203     -39.130  58.199  21.666  1.00  0.00           C  
ATOM   1533  NE  ARG   203     -38.379  57.374  22.599  1.00  0.00           N  
ATOM   1534  CZ  ARG   203     -38.565  56.070  22.759  1.00  0.00           C  
ATOM   1535  NH1 ARG   203     -39.520  55.433  22.071  1.00  0.00           N  
ATOM   1536  NH2 ARG   203     -37.802  55.411  23.626  1.00  0.00           N  
ATOM   1537  N   VAL   204     -40.700  60.026  16.884  1.00  0.00           N  
ATOM   1538  CA  VAL   204     -41.159  61.181  16.116  1.00  0.00           C  
ATOM   1539  C   VAL   204     -41.298  60.792  14.649  1.00  0.00           C  
ATOM   1540  O   VAL   204     -40.630  59.858  14.185  1.00  0.00           O  
ATOM   1541  CB  VAL   204     -40.212  62.390  16.279  1.00  0.00           C  
ATOM   1542  CG1 VAL   204     -40.135  62.915  17.714  1.00  0.00           C  
ATOM   1543  CG2 VAL   204     -38.765  62.089  15.885  1.00  0.00           C  
ATOM   1544  N   PRO   205     -42.151  61.475  13.890  1.00  0.00           N  
ATOM   1545  CA  PRO   205     -42.407  61.057  12.505  1.00  0.00           C  
ATOM   1546  C   PRO   205     -41.486  61.683  11.465  1.00  0.00           C  
ATOM   1547  O   PRO   205     -41.414  61.164  10.347  1.00  0.00           O  
ATOM   1548  CB  PRO   205     -43.859  61.493  12.275  1.00  0.00           C  
ATOM   1549  CG  PRO   205     -44.014  62.712  13.159  1.00  0.00           C  
ATOM   1550  CD  PRO   205     -43.116  62.488  14.365  1.00  0.00           C  
ATOM   1551  N   ASP   206     -40.799  62.785  11.781  1.00  0.00           N  
ATOM   1552  CA  ASP   206     -40.005  63.481  10.762  1.00  0.00           C  
ATOM   1553  C   ASP   206     -39.010  62.589  10.002  1.00  0.00           C  
ATOM   1554  O   ASP   206     -38.915  62.736   8.771  1.00  0.00           O  
ATOM   1555  CB  ASP   206     -39.264  64.669  11.399  1.00  0.00           C  
ATOM   1556  CG  ASP   206     -40.288  65.754  11.702  1.00  0.00           C  
ATOM   1557  OD1 ASP   206     -41.441  65.634  11.208  1.00  0.00           O  
ATOM   1558  OD2 ASP   206     -39.930  66.717  12.432  1.00  0.00           O  
ATOM   1559  N   GLN   207     -38.247  61.684  10.629  1.00  0.00           N  
ATOM   1560  CA  GLN   207     -37.314  60.861   9.842  1.00  0.00           C  
ATOM   1561  C   GLN   207     -37.989  59.903   8.868  1.00  0.00           C  
ATOM   1562  O   GLN   207     -37.285  59.295   8.056  1.00  0.00           O  
ATOM   1563  CB  GLN   207     -36.509  60.106  10.912  1.00  0.00           C  
ATOM   1564  CG  GLN   207     -35.592  61.011  11.737  1.00  0.00           C  
ATOM   1565  CD  GLN   207     -34.883  60.146  12.770  1.00  0.00           C  
ATOM   1566  OE1 GLN   207     -35.120  58.943  12.858  1.00  0.00           O  
ATOM   1567  NE2 GLN   207     -33.974  60.713  13.607  1.00  0.00           N  
ATOM   1568  N   PHE   208     -39.312  59.745   8.917  1.00  0.00           N  
ATOM   1569  CA  PHE   208     -40.051  58.913   7.972  1.00  0.00           C  
ATOM   1570  C   PHE   208     -40.564  59.716   6.776  1.00  0.00           C  
ATOM   1571  O   PHE   208     -41.340  59.193   5.972  1.00  0.00           O  
ATOM   1572  CB  PHE   208     -41.225  58.219   8.680  1.00  0.00           C  
ATOM   1573  CG  PHE   208     -40.808  57.329   9.831  1.00  0.00           C  
ATOM   1574  CD1 PHE   208     -40.614  57.853  11.101  1.00  0.00           C  
ATOM   1575  CD2 PHE   208     -40.601  55.975   9.640  1.00  0.00           C  
ATOM   1576  CE1 PHE   208     -40.209  57.035  12.154  1.00  0.00           C  
ATOM   1577  CE2 PHE   208     -40.214  55.156  10.686  1.00  0.00           C  
ATOM   1578  CZ  PHE   208     -40.017  55.686  11.943  1.00  0.00           C  
ATOM   1579  N   LYS   209     -40.165  60.976   6.671  1.00  0.00           N  
ATOM   1580  CA  LYS   209     -40.571  61.837   5.575  1.00  0.00           C  
ATOM   1581  C   LYS   209     -40.384  61.149   4.220  1.00  0.00           C  
ATOM   1582  O   LYS   209     -39.288  60.693   3.887  1.00  0.00           O  
ATOM   1583  CB  LYS   209     -39.760  63.131   5.640  1.00  0.00           C  
ATOM   1584  CG  LYS   209     -40.161  64.156   4.577  1.00  0.00           C  
ATOM   1585  CD  LYS   209     -39.420  65.489   4.702  1.00  0.00           C  
ATOM   1586  CE  LYS   209     -39.796  66.503   3.619  1.00  0.00           C  
ATOM   1587  NZ  LYS   209     -39.152  67.805   3.899  1.00  0.00           N  
ATOM   1588  N   ASP   210     -41.469  61.037   3.456  1.00  0.00           N  
ATOM   1589  CA  ASP   210     -41.444  60.455   2.112  1.00  0.00           C  
ATOM   1590  C   ASP   210     -41.024  58.977   2.099  1.00  0.00           C  
ATOM   1591  O   ASP   210     -40.632  58.449   1.059  1.00  0.00           O  
ATOM   1592  CB  ASP   210     -40.537  61.269   1.183  1.00  0.00           C  
ATOM   1593  CG  ASP   210     -40.831  61.007  -0.287  1.00  0.00           C  
ATOM   1594  OD1 ASP   210     -42.027  60.872  -0.620  1.00  0.00           O  
ATOM   1595  OD2 ASP   210     -39.876  60.923  -1.095  1.00  0.00           O  
ATOM   1596  N   GLN   211     -41.083  58.281   3.226  1.00  0.00           N  
ATOM   1597  CA  GLN   211     -40.770  56.860   3.254  1.00  0.00           C  
ATOM   1598  C   GLN   211     -42.049  56.052   3.085  1.00  0.00           C  
ATOM   1599  O   GLN   211     -43.153  56.546   3.324  1.00  0.00           O  
ATOM   1600  CB  GLN   211     -40.103  56.469   4.580  1.00  0.00           C  
ATOM   1601  CG  GLN   211     -38.822  57.230   4.896  1.00  0.00           C  
ATOM   1602  CD  GLN   211     -37.813  57.103   3.776  1.00  0.00           C  
ATOM   1603  OE1 GLN   211     -37.199  56.058   3.604  1.00  0.00           O  
ATOM   1604  NE2 GLN   211     -37.656  58.164   2.990  1.00  0.00           N  
ATOM   1605  N   VAL   212     -41.888  54.793   2.682  1.00  0.00           N  
ATOM   1606  CA  VAL   212     -42.972  53.816   2.698  1.00  0.00           C  
ATOM   1607  C   VAL   212     -42.775  52.932   3.924  1.00  0.00           C  
ATOM   1608  O   VAL   212     -41.749  52.246   4.046  1.00  0.00           O  
ATOM   1609  CB  VAL   212     -43.005  52.979   1.412  1.00  0.00           C  
ATOM   1610  CG1 VAL   212     -44.083  51.915   1.523  1.00  0.00           C  
ATOM   1611  CG2 VAL   212     -43.250  53.863   0.173  1.00  0.00           C  
ATOM   1612  N   VAL   213     -43.758  52.941   4.827  1.00  0.00           N  
ATOM   1613  CA  VAL   213     -43.636  52.352   6.159  1.00  0.00           C  
ATOM   1614  C   VAL   213     -44.719  51.299   6.339  1.00  0.00           C  
ATOM   1615  O   VAL   213     -45.895  51.545   6.039  1.00  0.00           O  
ATOM   1616  CB  VAL   213     -43.749  53.421   7.258  1.00  0.00           C  
ATOM   1617  CG1 VAL   213     -43.468  52.806   8.650  1.00  0.00           C  
ATOM   1618  CG2 VAL   213     -42.797  54.587   6.969  1.00  0.00           C  
ATOM   1619  N   ILE   214     -44.326  50.130   6.826  1.00  0.00           N  
ATOM   1620  CA  ILE   214     -45.269  49.099   7.236  1.00  0.00           C  
ATOM   1621  C   ILE   214     -45.266  49.039   8.762  1.00  0.00           C  
ATOM   1622  O   ILE   214     -44.200  48.962   9.389  1.00  0.00           O  
ATOM   1623  CB  ILE   214     -44.925  47.739   6.611  1.00  0.00           C  
ATOM   1624  CG1 ILE   214     -44.969  47.742   5.074  1.00  0.00           C  
ATOM   1625  CG2 ILE   214     -45.877  46.609   7.038  1.00  0.00           C  
ATOM   1626  CD1 ILE   214     -44.406  46.468   4.446  1.00  0.00           C  
ATOM   1627  N   VAL   215     -46.454  49.131   9.355  1.00  0.00           N  
ATOM   1628  CA  VAL   215     -46.643  49.013  10.797  1.00  0.00           C  
ATOM   1629  C   VAL   215     -47.374  47.701  11.035  1.00  0.00           C  
ATOM   1630  O   VAL   215     -48.510  47.535  10.574  1.00  0.00           O  
ATOM   1631  CB  VAL   215     -47.456  50.186  11.376  1.00  0.00           C  
ATOM   1632  CG1 VAL   215     -47.703  50.073  12.882  1.00  0.00           C  
ATOM   1633  CG2 VAL   215     -46.786  51.548  11.182  1.00  0.00           C  
ATOM   1634  N   ILE   216     -46.736  46.770  11.745  1.00  0.00           N  
ATOM   1635  CA  ILE   216     -47.364  45.494  12.094  1.00  0.00           C  
ATOM   1636  C   ILE   216     -47.944  45.617  13.497  1.00  0.00           C  
ATOM   1637  O   ILE   216     -47.200  45.773  14.471  1.00  0.00           O  
ATOM   1638  CB  ILE   216     -46.369  44.328  12.035  1.00  0.00           C  
ATOM   1639  CG1 ILE   216     -45.651  44.287  10.681  1.00  0.00           C  
ATOM   1640  CG2 ILE   216     -47.083  43.012  12.307  1.00  0.00           C  
ATOM   1641  CD1 ILE   216     -44.498  43.324  10.656  1.00  0.00           C  
ATOM   1642  N   GLY   217     -49.267  45.534  13.609  1.00  0.00           N  
ATOM   1643  CA  GLY   217     -49.897  45.481  14.914  1.00  0.00           C  
ATOM   1644  C   GLY   217     -51.404  45.473  14.797  1.00  0.00           C  
ATOM   1645  O   GLY   217     -51.951  45.987  13.816  1.00  0.00           O  
ATOM   1646  N   SER   218     -52.092  44.898  15.782  1.00  0.00           N  
ATOM   1647  CA  SER   218     -53.546  44.810  15.758  1.00  0.00           C  
ATOM   1648  C   SER   218     -54.226  45.731  16.761  1.00  0.00           C  
ATOM   1649  O   SER   218     -55.458  45.781  16.795  1.00  0.00           O  
ATOM   1650  CB  SER   218     -53.987  43.368  16.012  1.00  0.00           C  
ATOM   1651  OG  SER   218     -53.397  42.896  17.207  1.00  0.00           O  
ATOM   1652  N   SER   219     -53.466  46.452  17.572  1.00  0.00           N  
ATOM   1653  CA  SER   219     -54.020  47.309  18.610  1.00  0.00           C  
ATOM   1654  C   SER   219     -54.299  48.713  18.076  1.00  0.00           C  
ATOM   1655  O   SER   219     -53.840  49.105  17.000  1.00  0.00           O  
ATOM   1656  CB  SER   219     -53.063  47.394  19.791  1.00  0.00           C  
ATOM   1657  OG  SER   219     -51.906  48.130  19.433  1.00  0.00           O  
ATOM   1658  N   ALA   220     -55.061  49.485  18.859  1.00  0.00           N  
ATOM   1659  CA  ALA   220     -55.282  50.886  18.514  1.00  0.00           C  
ATOM   1660  C   ALA   220     -54.000  51.701  18.664  1.00  0.00           C  
ATOM   1661  O   ALA   220     -53.849  52.744  18.023  1.00  0.00           O  
ATOM   1662  CB  ALA   220     -56.399  51.475  19.381  1.00  0.00           C  
ATOM   1663  N   SER   221     -53.078  51.243  19.508  1.00  0.00           N  
ATOM   1664  CA  SER   221     -51.757  51.850  19.575  1.00  0.00           C  
ATOM   1665  C   SER   221     -51.064  51.840  18.204  1.00  0.00           C  
ATOM   1666  O   SER   221     -50.446  52.837  17.794  1.00  0.00           O  
ATOM   1667  CB  SER   221     -50.932  51.106  20.623  1.00  0.00           C  
ATOM   1668  OG  SER   221     -49.580  51.537  20.621  1.00  0.00           O  
ATOM   1669  N   GLY   222     -51.154  50.722  17.477  1.00  0.00           N  
ATOM   1670  CA  GLY   222     -50.533  50.672  16.159  1.00  0.00           C  
ATOM   1671  C   GLY   222     -51.178  51.686  15.222  1.00  0.00           C  
ATOM   1672  O   GLY   222     -50.492  52.314  14.405  1.00  0.00           O  
ATOM   1673  N   VAL   223     -52.488  51.902  15.360  1.00  0.00           N  
ATOM   1674  CA  VAL   223     -53.146  52.903  14.531  1.00  0.00           C  
ATOM   1675  C   VAL   223     -52.671  54.309  14.898  1.00  0.00           C  
ATOM   1676  O   VAL   223     -52.481  55.156  14.018  1.00  0.00           O  
ATOM   1677  CB  VAL   223     -54.675  52.761  14.640  1.00  0.00           C  
ATOM   1678  CG1 VAL   223     -55.360  53.749  13.729  1.00  0.00           C  
ATOM   1679  CG2 VAL   223     -55.094  51.349  14.277  1.00  0.00           C  
ATOM   1680  N   ASP   224     -52.476  54.580  16.198  1.00  0.00           N  
ATOM   1681  CA  ASP   224     -51.951  55.874  16.638  1.00  0.00           C  
ATOM   1682  C   ASP   224     -50.593  56.165  16.005  1.00  0.00           C  
ATOM   1683  O   ASP   224     -50.338  57.272  15.517  1.00  0.00           O  
ATOM   1684  CB  ASP   224     -51.805  55.907  18.175  1.00  0.00           C  
ATOM   1685  CG  ASP   224     -53.105  56.195  18.897  1.00  0.00           C  
ATOM   1686  OD1 ASP   224     -54.018  56.807  18.303  1.00  0.00           O  
ATOM   1687  OD2 ASP   224     -53.209  55.809  20.085  1.00  0.00           O  
ATOM   1688  N   ILE   225     -49.683  55.197  16.064  1.00  0.00           N  
ATOM   1689  CA  ILE   225     -48.359  55.419  15.508  1.00  0.00           C  
ATOM   1690  C   ILE   225     -48.443  55.606  14.000  1.00  0.00           C  
ATOM   1691  O   ILE   225     -47.814  56.516  13.440  1.00  0.00           O  
ATOM   1692  CB  ILE   225     -47.427  54.262  15.898  1.00  0.00           C  
ATOM   1693  CG1 ILE   225     -47.116  54.350  17.397  1.00  0.00           C  
ATOM   1694  CG2 ILE   225     -46.157  54.304  15.047  1.00  0.00           C  
ATOM   1695  CD1 ILE   225     -46.080  53.365  17.878  1.00  0.00           C  
ATOM   1696  N   CYS   226     -49.251  54.771  13.327  1.00  0.00           N  
ATOM   1697  CA  CYS   226     -49.462  54.907  11.885  1.00  0.00           C  
ATOM   1698  C   CYS   226     -49.920  56.310  11.523  1.00  0.00           C  
ATOM   1699  O   CYS   226     -49.399  56.922  10.581  1.00  0.00           O  
ATOM   1700  CB  CYS   226     -50.490  53.884  11.402  1.00  0.00           C  
ATOM   1701  SG  CYS   226     -50.685  53.931   9.996  1.00  0.00           S  
ATOM   1702  N   ARG   227     -50.910  56.835  12.254  1.00  0.00           N  
ATOM   1703  CA  ARG   227     -51.387  58.181  11.950  1.00  0.00           C  
ATOM   1704  C   ARG   227     -50.295  59.217  12.198  1.00  0.00           C  
ATOM   1705  O   ARG   227     -50.158  60.179  11.430  1.00  0.00           O  
ATOM   1706  CB  ARG   227     -52.638  58.492  12.773  1.00  0.00           C  
ATOM   1707  CG  ARG   227     -53.848  57.666  12.351  1.00  0.00           C  
ATOM   1708  CD  ARG   227     -55.145  58.210  12.920  1.00  0.00           C  
ATOM   1709  NE  ARG   227     -55.112  58.224  14.372  1.00  0.00           N  
ATOM   1710  CZ  ARG   227     -55.054  59.327  15.108  1.00  0.00           C  
ATOM   1711  NH1 ARG   227     -55.054  60.526  14.526  1.00  0.00           N  
ATOM   1712  NH2 ARG   227     -55.007  59.227  16.428  1.00  0.00           N  
ATOM   1713  N   ASP   228     -49.498  59.022  13.256  1.00  0.00           N  
ATOM   1714  CA  ASP   228     -48.386  59.924  13.536  1.00  0.00           C  
ATOM   1715  C   ASP   228     -47.365  59.887  12.406  1.00  0.00           C  
ATOM   1716  O   ASP   228     -46.962  60.932  11.890  1.00  0.00           O  
ATOM   1717  CB  ASP   228     -47.739  59.543  14.874  1.00  0.00           C  
ATOM   1718  CG  ASP   228     -46.960  60.685  15.500  1.00  0.00           C  
ATOM   1719  OD1 ASP   228     -47.511  61.805  15.620  1.00  0.00           O  
ATOM   1720  OD2 ASP   228     -45.800  60.461  15.904  1.00  0.00           O  
ATOM   1721  N   ILE   229     -46.954  58.680  12.002  1.00  0.00           N  
ATOM   1722  CA  ILE   229     -46.000  58.508  10.908  1.00  0.00           C  
ATOM   1723  C   ILE   229     -46.566  59.070   9.608  1.00  0.00           C  
ATOM   1724  O   ILE   229     -45.842  59.673   8.805  1.00  0.00           O  
ATOM   1725  CB  ILE   229     -45.625  57.016  10.777  1.00  0.00           C  
ATOM   1726  CG1 ILE   229     -44.812  56.481  11.968  1.00  0.00           C  
ATOM   1727  CG2 ILE   229     -44.772  56.705   9.536  1.00  0.00           C  
ATOM   1728  CD1 ILE   229     -44.671  54.960  11.975  1.00  0.00           C  
ATOM   1729  N   ALA   230     -47.874  58.908   9.389  1.00  0.00           N  
ATOM   1730  CA  ALA   230     -48.488  59.378   8.152  1.00  0.00           C  
ATOM   1731  C   ALA   230     -48.424  60.893   7.997  1.00  0.00           C  
ATOM   1732  O   ALA   230     -48.659  61.388   6.886  1.00  0.00           O  
ATOM   1733  CB  ALA   230     -49.943  58.905   8.072  1.00  0.00           C  
ATOM   1734  N   GLN   231     -48.073  61.630   9.064  1.00  0.00           N  
ATOM   1735  CA  GLN   231     -47.904  63.080   8.954  1.00  0.00           C  
ATOM   1736  C   GLN   231     -46.774  63.452   7.998  1.00  0.00           C  
ATOM   1737  O   GLN   231     -46.794  64.534   7.407  1.00  0.00           O  
ATOM   1738  CB  GLN   231     -47.623  63.694  10.330  1.00  0.00           C  
ATOM   1739  CG  GLN   231     -48.835  63.679  11.264  1.00  0.00           C  
ATOM   1740  CD  GLN   231     -48.398  64.239  12.610  1.00  0.00           C  
ATOM   1741  OE1 GLN   231     -47.231  64.572  12.809  1.00  0.00           O  
ATOM   1742  NE2 GLN   231     -49.313  64.374  13.607  1.00  0.00           N  
ATOM   1743  N   VAL   232     -45.764  62.591   7.859  1.00  0.00           N  
ATOM   1744  CA  VAL   232     -44.633  62.853   6.979  1.00  0.00           C  
ATOM   1745  C   VAL   232     -44.372  61.761   5.953  1.00  0.00           C  
ATOM   1746  O   VAL   232     -43.751  62.048   4.921  1.00  0.00           O  
ATOM   1747  CB  VAL   232     -43.352  63.068   7.805  1.00  0.00           C  
ATOM   1748  CG1 VAL   232     -43.435  64.259   8.761  1.00  0.00           C  
ATOM   1749  CG2 VAL   232     -42.987  61.872   8.687  1.00  0.00           C  
ATOM   1750  N   ALA   233     -44.828  60.535   6.196  1.00  0.00           N  
ATOM   1751  CA  ALA   233     -44.512  59.415   5.325  1.00  0.00           C  
ATOM   1752  C   ALA   233     -45.207  59.555   3.973  1.00  0.00           C  
ATOM   1753  O   ALA   233     -46.286  60.147   3.855  1.00  0.00           O  
ATOM   1754  CB  ALA   233     -44.928  58.098   5.985  1.00  0.00           C  
ATOM   1755  N   LYS   234     -44.573  58.994   2.944  1.00  0.00           N  
ATOM   1756  CA  LYS   234     -45.237  58.896   1.651  1.00  0.00           C  
ATOM   1757  C   LYS   234     -46.419  57.936   1.728  1.00  0.00           C  
ATOM   1758  O   LYS   234     -47.526  58.264   1.292  1.00  0.00           O  
ATOM   1759  CB  LYS   234     -44.249  58.442   0.584  1.00  0.00           C  
ATOM   1760  CG  LYS   234     -44.832  58.526  -0.836  1.00  0.00           C  
ATOM   1761  CD  LYS   234     -44.491  57.293  -1.667  1.00  0.00           C  
ATOM   1762  CE  LYS   234     -43.628  57.625  -2.866  1.00  0.00           C  
ATOM   1763  NZ  LYS   234     -42.196  57.644  -2.489  1.00  0.00           N  
ATOM   1764  N   GLU   235     -46.203  56.744   2.289  1.00  0.00           N  
ATOM   1765  CA  GLU   235     -47.274  55.768   2.478  1.00  0.00           C  
ATOM   1766  C   GLU   235     -47.096  55.029   3.795  1.00  0.00           C  
ATOM   1767  O   GLU   235     -45.973  54.677   4.172  1.00  0.00           O  
ATOM   1768  CB  GLU   235     -47.317  54.741   1.354  1.00  0.00           C  
ATOM   1769  CG  GLU   235     -47.755  55.300   0.017  1.00  0.00           C  
ATOM   1770  CD  GLU   235     -47.705  54.249  -1.072  1.00  0.00           C  
ATOM   1771  OE1 GLU   235     -47.526  54.622  -2.254  1.00  0.00           O  
ATOM   1772  OE2 GLU   235     -47.830  53.044  -0.737  1.00  0.00           O  
ATOM   1773  N   VAL   236     -48.208  54.785   4.484  1.00  0.00           N  
ATOM   1774  CA  VAL   236     -48.235  53.958   5.688  1.00  0.00           C  
ATOM   1775  C   VAL   236     -49.179  52.790   5.427  1.00  0.00           C  
ATOM   1776  O   VAL   236     -50.313  52.990   4.981  1.00  0.00           O  
ATOM   1777  CB  VAL   236     -48.666  54.767   6.926  1.00  0.00           C  
ATOM   1778  CG1 VAL   236     -48.604  53.901   8.189  1.00  0.00           C  
ATOM   1779  CG2 VAL   236     -47.777  56.005   7.082  1.00  0.00           C  
ATOM   1780  N   HIS   237     -48.700  51.574   5.673  1.00  0.00           N  
ATOM   1781  CA  HIS   237     -49.485  50.358   5.498  1.00  0.00           C  
ATOM   1782  C   HIS   237     -49.511  49.618   6.830  1.00  0.00           C  
ATOM   1783  O   HIS   237     -48.451  49.278   7.370  1.00  0.00           O  
ATOM   1784  CB  HIS   237     -48.885  49.476   4.402  1.00  0.00           C  
ATOM   1785  CG  HIS   237     -48.913  50.098   3.039  1.00  0.00           C  
ATOM   1786  ND1 HIS   237     -49.908  49.837   2.125  1.00  0.00           N  
ATOM   1787  CD2 HIS   237     -48.067  50.970   2.437  1.00  0.00           C  
ATOM   1788  CE1 HIS   237     -49.673  50.517   1.015  1.00  0.00           C  
ATOM   1789  NE2 HIS   237     -48.567  51.221   1.185  1.00  0.00           N  
ATOM   1790  N   VAL   238     -50.708  49.394   7.372  1.00  0.00           N  
ATOM   1791  CA  VAL   238     -50.870  48.651   8.619  1.00  0.00           C  
ATOM   1792  C   VAL   238     -51.164  47.201   8.272  1.00  0.00           C  
ATOM   1793  O   VAL   238     -52.065  46.919   7.474  1.00  0.00           O  
ATOM   1794  CB  VAL   238     -51.987  49.242   9.495  1.00  0.00           C  
ATOM   1795  CG1 VAL   238     -52.228  48.459  10.787  1.00  0.00           C  
ATOM   1796  CG2 VAL   238     -51.715  50.679   9.943  1.00  0.00           C  
ATOM   1797  N   SER   239     -50.388  46.281   8.847  1.00  0.00           N  
ATOM   1798  CA  SER   239     -50.668  44.849   8.760  1.00  0.00           C  
ATOM   1799  C   SER   239     -51.319  44.471  10.078  1.00  0.00           C  
ATOM   1800  O   SER   239     -50.639  44.361  11.096  1.00  0.00           O  
ATOM   1801  CB  SER   239     -49.401  44.038   8.519  1.00  0.00           C  
ATOM   1802  OG  SER   239     -49.708  42.652   8.484  1.00  0.00           O  
ATOM   1803  N   SER   240     -52.639  44.289  10.068  1.00  0.00           N  
ATOM   1804  CA  SER   240     -53.429  44.129  11.292  1.00  0.00           C  
ATOM   1805  C   SER   240     -54.110  42.772  11.181  1.00  0.00           C  
ATOM   1806  O   SER   240     -55.123  42.628  10.486  1.00  0.00           O  
ATOM   1807  CB  SER   240     -54.434  45.276  11.453  1.00  0.00           C  
ATOM   1808  OG  SER   240     -55.208  45.085  12.628  1.00  0.00           O  
ATOM   1809  N   ARG   241     -53.560  41.780  11.878  1.00  0.00           N  
ATOM   1810  CA  ARG   241     -54.002  40.412  11.648  1.00  0.00           C  
ATOM   1811  C   ARG   241     -55.397  40.133  12.188  1.00  0.00           C  
ATOM   1812  O   ARG   241     -55.919  39.044  11.941  1.00  0.00           O  
ATOM   1813  CB  ARG   241     -53.006  39.418  12.244  1.00  0.00           C  
ATOM   1814  CG  ARG   241     -52.963  39.386  13.740  1.00  0.00           C  
ATOM   1815  CD  ARG   241     -52.326  38.087  14.177  1.00  0.00           C  
ATOM   1816  NE  ARG   241     -51.882  38.123  15.564  1.00  0.00           N  
ATOM   1817  CZ  ARG   241     -51.039  37.239  16.086  1.00  0.00           C  
ATOM   1818  NH1 ARG   241     -50.673  37.332  17.362  1.00  0.00           N  
ATOM   1819  NH2 ARG   241     -50.557  36.265  15.320  1.00  0.00           N  
ATOM   1820  N   SER   242     -56.013  41.072  12.908  1.00  0.00           N  
ATOM   1821  CA  SER   242     -57.411  40.909  13.280  1.00  0.00           C  
ATOM   1822  C   SER   242     -58.365  41.293  12.154  1.00  0.00           C  
ATOM   1823  O   SER   242     -59.564  41.026  12.266  1.00  0.00           O  
ATOM   1824  CB  SER   242     -57.720  41.728  14.537  1.00  0.00           C  
ATOM   1825  OG  SER   242     -58.026  43.068  14.207  1.00  0.00           O  
ATOM   1826  N   THR   243     -57.868  41.896  11.064  1.00  0.00           N  
ATOM   1827  CA  THR   243     -58.707  42.249   9.928  1.00  0.00           C  
ATOM   1828  C   THR   243     -58.811  41.043   9.005  1.00  0.00           C  
ATOM   1829  O   THR   243     -57.815  40.367   8.713  1.00  0.00           O  
ATOM   1830  CB  THR   243     -58.153  43.470   9.166  1.00  0.00           C  
ATOM   1831  OG1 THR   243     -58.120  44.604  10.020  1.00  0.00           O  
ATOM   1832  CG2 THR   243     -59.056  43.769   7.957  1.00  0.00           C  
ATOM   1833  N   SER   244     -60.023  40.771   8.539  1.00  0.00           N  
ATOM   1834  CA  SER   244     -60.251  39.676   7.614  1.00  0.00           C  
ATOM   1835  C   SER   244     -60.993  40.080   6.353  1.00  0.00           C  
ATOM   1836  O   SER   244     -60.911  39.348   5.360  1.00  0.00           O  
ATOM   1837  CB  SER   244     -61.028  38.550   8.311  1.00  0.00           C  
ATOM   1838  OG  SER   244     -60.248  37.996   9.361  1.00  0.00           O  
ATOM   1839  N   PRO   245     -61.693  41.212   6.346  1.00  0.00           N  
ATOM   1840  CA  PRO   245     -62.541  41.602   5.231  1.00  0.00           C  
ATOM   1841  C   PRO   245     -62.151  42.982   4.719  1.00  0.00           C  
ATOM   1842  O   PRO   245     -61.663  43.831   5.473  1.00  0.00           O  
ATOM   1843  CB  PRO   245     -64.023  41.600   5.639  1.00  0.00           C  
ATOM   1844  CG  PRO   245     -64.249  41.924   7.117  1.00  0.00           C  
ATOM   1845  CD  PRO   245     -63.139  41.408   8.034  1.00  0.00           C  
ATOM   1846  N   ASP   246     -62.353  43.179   3.419  1.00  0.00           N  
ATOM   1847  CA  ASP   246     -62.281  44.488   2.791  1.00  0.00           C  
ATOM   1848  C   ASP   246     -60.930  45.174   2.745  1.00  0.00           C  
ATOM   1849  O   ASP   246     -60.849  46.382   2.997  1.00  0.00           O  
ATOM   1850  CB  ASP   246     -63.271  45.421   3.494  1.00  0.00           C  
ATOM   1851  CG  ASP   246     -64.674  44.878   3.263  1.00  0.00           C  
ATOM   1852  OD1 ASP   246     -65.029  44.643   2.077  1.00  0.00           O  
ATOM   1853  OD2 ASP   246     -65.410  44.692   4.269  1.00  0.00           O  
ATOM   1854  N   THR   247     -59.865  44.449   2.413  1.00  0.00           N  
ATOM   1855  CA  THR   247     -58.595  45.145   2.256  1.00  0.00           C  
ATOM   1856  C   THR   247     -58.063  44.931   0.844  1.00  0.00           C  
ATOM   1857  O   THR   247     -58.368  43.915   0.220  1.00  0.00           O  
ATOM   1858  CB  THR   247     -57.540  44.677   3.271  1.00  0.00           C  
ATOM   1859  OG1 THR   247     -57.287  43.278   3.097  1.00  0.00           O  
ATOM   1860  CG2 THR   247     -57.991  44.964   4.713  1.00  0.00           C  
ATOM   1861  N   TYR   248     -57.244  45.858   0.315  1.00  0.00           N  
ATOM   1862  CA  TYR   248     -56.691  47.059   0.966  1.00  0.00           C  
ATOM   1863  C   TYR   248     -57.748  48.131   1.241  1.00  0.00           C  
ATOM   1864  O   TYR   248     -58.507  48.485   0.352  1.00  0.00           O  
ATOM   1865  CB  TYR   248     -55.647  47.569  -0.045  1.00  0.00           C  
ATOM   1866  CG  TYR   248     -55.034  48.801   0.527  1.00  0.00           C  
ATOM   1867  CD1 TYR   248     -54.105  48.697   1.571  1.00  0.00           C  
ATOM   1868  CD2 TYR   248     -55.361  50.085   0.038  1.00  0.00           C  
ATOM   1869  CE1 TYR   248     -53.502  49.838   2.136  1.00  0.00           C  
ATOM   1870  CE2 TYR   248     -54.757  51.256   0.601  1.00  0.00           C  
ATOM   1871  CZ  TYR   248     -53.828  51.110   1.651  1.00  0.00           C  
ATOM   1872  OH  TYR   248     -53.225  52.207   2.227  1.00  0.00           O  
ATOM   1873  N   GLU   249     -57.800  48.627   2.469  1.00  0.00           N  
ATOM   1874  CA  GLU   249     -58.756  49.650   2.862  1.00  0.00           C  
ATOM   1875  C   GLU   249     -58.009  50.931   3.198  1.00  0.00           C  
ATOM   1876  O   GLU   249     -57.028  50.902   3.945  1.00  0.00           O  
ATOM   1877  CB  GLU   249     -59.586  49.192   4.065  1.00  0.00           C  
ATOM   1878  CG  GLU   249     -60.598  50.236   4.541  1.00  0.00           C  
ATOM   1879  CD  GLU   249     -61.341  49.660   5.738  1.00  0.00           C  
ATOM   1880  OE1 GLU   249     -61.020  48.508   6.135  1.00  0.00           O  
ATOM   1881  OE2 GLU   249     -62.240  50.363   6.271  1.00  0.00           O  
ATOM   1882  N   LYS   250     -58.469  52.048   2.648  1.00  0.00           N  
ATOM   1883  CA  LYS   250     -57.947  53.342   3.056  1.00  0.00           C  
ATOM   1884  C   LYS   250     -58.443  53.686   4.457  1.00  0.00           C  
ATOM   1885  O   LYS   250     -59.577  53.374   4.832  1.00  0.00           O  
ATOM   1886  CB  LYS   250     -58.368  54.423   2.061  1.00  0.00           C  
ATOM   1887  CG  LYS   250     -57.220  55.258   1.499  1.00  0.00           C  
ATOM   1888  CD  LYS   250     -57.695  56.148   0.347  1.00  0.00           C  
ATOM   1889  CE  LYS   250     -56.664  57.217  -0.005  1.00  0.00           C  
ATOM   1890  NZ  LYS   250     -56.018  57.025  -1.336  1.00  0.00           N  
ATOM   1891  N   LEU   251     -57.577  54.302   5.237  1.00  0.00           N  
ATOM   1892  CA  LEU   251     -57.932  54.813   6.554  1.00  0.00           C  
ATOM   1893  C   LEU   251     -58.764  56.083   6.400  1.00  0.00           C  
ATOM   1894  O   LEU   251     -58.318  57.027   5.744  1.00  0.00           O  
ATOM   1895  CB  LEU   251     -56.660  55.106   7.355  1.00  0.00           C  
ATOM   1896  CG  LEU   251     -56.934  55.585   8.782  1.00  0.00           C  
ATOM   1897  CD1 LEU   251     -57.601  54.554   9.692  1.00  0.00           C  
ATOM   1898  CD2 LEU   251     -55.696  56.006   9.571  1.00  0.00           C  
ATOM   1899  N   THR   252     -59.969  56.143   6.968  1.00  0.00           N  
ATOM   1900  CA  THR   252     -60.772  57.369   6.853  1.00  0.00           C  
ATOM   1901  C   THR   252     -60.028  58.570   7.418  1.00  0.00           C  
ATOM   1902  O   THR   252     -59.462  58.518   8.514  1.00  0.00           O  
ATOM   1903  CB  THR   252     -62.031  57.046   7.665  1.00  0.00           C  
ATOM   1904  OG1 THR   252     -62.672  55.895   7.135  1.00  0.00           O  
ATOM   1905  CG2 THR   252     -62.998  58.241   7.602  1.00  0.00           C  
ATOM   1906  N   GLY   253     -60.023  59.656   6.650  1.00  0.00           N  
ATOM   1907  CA  GLY   253     -59.332  60.865   7.045  1.00  0.00           C  
ATOM   1908  C   GLY   253     -57.892  60.972   6.590  1.00  0.00           C  
ATOM   1909  O   GLY   253     -57.227  61.959   6.928  1.00  0.00           O  
ATOM   1910  N   TYR   254     -57.386  59.993   5.841  1.00  0.00           N  
ATOM   1911  CA  TYR   254     -55.996  59.984   5.400  1.00  0.00           C  
ATOM   1912  C   TYR   254     -55.930  59.504   3.963  1.00  0.00           C  
ATOM   1913  O   TYR   254     -56.541  58.489   3.616  1.00  0.00           O  
ATOM   1914  CB  TYR   254     -55.127  59.082   6.286  1.00  0.00           C  
ATOM   1915  CG  TYR   254     -54.935  59.594   7.689  1.00  0.00           C  
ATOM   1916  CD1 TYR   254     -53.771  60.254   8.052  1.00  0.00           C  
ATOM   1917  CD2 TYR   254     -55.918  59.416   8.655  1.00  0.00           C  
ATOM   1918  CE1 TYR   254     -53.587  60.725   9.339  1.00  0.00           C  
ATOM   1919  CE2 TYR   254     -55.750  59.888   9.941  1.00  0.00           C  
ATOM   1920  CZ  TYR   254     -54.580  60.543  10.280  1.00  0.00           C  
ATOM   1921  OH  TYR   254     -54.400  61.013  11.565  1.00  0.00           O  
ATOM   1922  N   GLU   255     -55.184  60.230   3.134  1.00  0.00           N  
ATOM   1923  CA  GLU   255     -54.990  59.838   1.748  1.00  0.00           C  
ATOM   1924  C   GLU   255     -53.803  58.903   1.555  1.00  0.00           C  
ATOM   1925  O   GLU   255     -53.668  58.320   0.473  1.00  0.00           O  
ATOM   1926  CB  GLU   255     -54.808  61.081   0.863  1.00  0.00           C  
ATOM   1927  CG  GLU   255     -56.056  61.962   0.785  1.00  0.00           C  
ATOM   1928  CD  GLU   255     -55.732  63.159  -0.098  1.00  0.00           C  
ATOM   1929  OE1 GLU   255     -54.551  63.281  -0.519  1.00  0.00           O  
ATOM   1930  OE2 GLU   255     -56.662  63.967  -0.363  1.00  0.00           O  
ATOM   1931  N   ASN   256     -52.956  58.726   2.578  1.00  0.00           N  
ATOM   1932  CA  ASN   256     -51.685  58.023   2.432  1.00  0.00           C  
ATOM   1933  C   ASN   256     -51.530  56.885   3.446  1.00  0.00           C  
ATOM   1934  O   ASN   256     -50.401  56.507   3.788  1.00  0.00           O  
ATOM   1935  CB  ASN   256     -50.518  59.006   2.564  1.00  0.00           C  
ATOM   1936  CG  ASN   256     -50.368  59.535   3.991  1.00  0.00           C  
ATOM   1937  OD1 ASN   256     -51.357  59.667   4.721  1.00  0.00           O  
ATOM   1938  ND2 ASN   256     -49.122  59.832   4.396  1.00  0.00           N  
ATOM   1939  N   LEU   257     -52.637  56.325   3.939  1.00  0.00           N  
ATOM   1940  CA  LEU   257     -52.598  55.235   4.911  1.00  0.00           C  
ATOM   1941  C   LEU   257     -53.550  54.134   4.474  1.00  0.00           C  
ATOM   1942  O   LEU   257     -54.714  54.405   4.160  1.00  0.00           O  
ATOM   1943  CB  LEU   257     -52.967  55.707   6.321  1.00  0.00           C  
ATOM   1944  CG  LEU   257     -52.801  54.625   7.390  1.00  0.00           C  
ATOM   1945  CD1 LEU   257     -52.665  55.145   8.820  1.00  0.00           C  
ATOM   1946  CD2 LEU   257     -53.954  53.627   7.483  1.00  0.00           C  
ATOM   1947  N   TRP   258     -53.052  52.898   4.440  1.00  0.00           N  
ATOM   1948  CA  TRP   258     -53.859  51.755   4.038  1.00  0.00           C  
ATOM   1949  C   TRP   258     -53.804  50.668   5.102  1.00  0.00           C  
ATOM   1950  O   TRP   258     -52.788  50.498   5.787  1.00  0.00           O  
ATOM   1951  CB  TRP   258     -53.397  51.188   2.704  1.00  0.00           C  
ATOM   1952  CG  TRP   258     -53.719  52.094   1.548  1.00  0.00           C  
ATOM   1953  CD1 TRP   258     -54.827  52.040   0.733  1.00  0.00           C  
ATOM   1954  CD2 TRP   258     -52.933  53.197   1.084  1.00  0.00           C  
ATOM   1955  NE1 TRP   258     -54.768  53.043  -0.202  1.00  0.00           N  
ATOM   1956  CE2 TRP   258     -53.619  53.766  -0.012  1.00  0.00           C  
ATOM   1957  CE3 TRP   258     -51.719  53.760   1.490  1.00  0.00           C  
ATOM   1958  CZ2 TRP   258     -53.127  54.868  -0.709  1.00  0.00           C  
ATOM   1959  CZ3 TRP   258     -51.230  54.856   0.797  1.00  0.00           C  
ATOM   1960  CH2 TRP   258     -51.933  55.397  -0.294  1.00  0.00           C  
ATOM   1961  N   LEU   259     -54.906  49.926   5.212  1.00  0.00           N  
ATOM   1962  CA  LEU   259     -55.064  48.830   6.160  1.00  0.00           C  
ATOM   1963  C   LEU   259     -55.012  47.497   5.426  1.00  0.00           C  
ATOM   1964  O   LEU   259     -55.679  47.316   4.402  1.00  0.00           O  
ATOM   1965  CB  LEU   259     -56.387  48.954   6.918  1.00  0.00           C  
ATOM   1966  CG  LEU   259     -56.608  50.298   7.604  1.00  0.00           C  
ATOM   1967  CD1 LEU   259     -58.086  50.549   7.816  1.00  0.00           C  
ATOM   1968  CD2 LEU   259     -55.893  50.299   8.909  1.00  0.00           C  
ATOM   1969  N   HIS   260     -54.226  46.569   5.955  1.00  0.00           N  
ATOM   1970  CA  HIS   260     -54.118  45.225   5.416  1.00  0.00           C  
ATOM   1971  C   HIS   260     -54.271  44.223   6.550  1.00  0.00           C  
ATOM   1972  O   HIS   260     -54.258  44.572   7.735  1.00  0.00           O  
ATOM   1973  CB  HIS   260     -52.778  45.001   4.715  1.00  0.00           C  
ATOM   1974  CG  HIS   260     -52.468  46.025   3.671  1.00  0.00           C  
ATOM   1975  ND1 HIS   260     -52.974  45.957   2.391  1.00  0.00           N  
ATOM   1976  CD2 HIS   260     -51.706  47.144   3.719  1.00  0.00           C  
ATOM   1977  CE1 HIS   260     -52.539  46.992   1.695  1.00  0.00           C  
ATOM   1978  NE2 HIS   260     -51.769  47.727   2.478  1.00  0.00           N  
ATOM   1979  N   SER   261     -54.381  42.960   6.164  1.00  0.00           N  
ATOM   1980  CA  SER   261     -54.508  41.904   7.148  1.00  0.00           C  
ATOM   1981  C   SER   261     -53.143  41.432   7.630  1.00  0.00           C  
ATOM   1982  O   SER   261     -52.874  41.416   8.836  1.00  0.00           O  
ATOM   1983  CB  SER   261     -55.314  40.747   6.558  1.00  0.00           C  
ATOM   1984  OG  SER   261     -55.737  39.882   7.593  1.00  0.00           O  
ATOM   1985  N   THR   262     -52.259  41.060   6.715  1.00  0.00           N  
ATOM   1986  CA  THR   262     -50.991  40.488   7.139  1.00  0.00           C  
ATOM   1987  C   THR   262     -50.010  40.503   5.982  1.00  0.00           C  
ATOM   1988  O   THR   262     -50.404  40.498   4.810  1.00  0.00           O  
ATOM   1989  CB  THR   262     -51.162  39.052   7.635  1.00  0.00           C  
ATOM   1990  OG1 THR   262     -49.927  38.557   8.131  1.00  0.00           O  
ATOM   1991  CG2 THR   262     -51.636  38.165   6.472  1.00  0.00           C  
ATOM   1992  N   ILE   263     -48.726  40.520   6.334  1.00  0.00           N  
ATOM   1993  CA  ILE   263     -47.678  40.327   5.346  1.00  0.00           C  
ATOM   1994  C   ILE   263     -47.706  38.881   4.875  1.00  0.00           C  
ATOM   1995  O   ILE   263     -47.669  37.946   5.682  1.00  0.00           O  
ATOM   1996  CB  ILE   263     -46.303  40.688   5.925  1.00  0.00           C  
ATOM   1997  CG1 ILE   263     -46.258  42.162   6.344  1.00  0.00           C  
ATOM   1998  CG2 ILE   263     -45.213  40.382   4.890  1.00  0.00           C  
ATOM   1999  CD1 ILE   263     -44.964  42.574   7.043  1.00  0.00           C  
ATOM   2000  N   GLN   264     -47.767  38.692   3.565  1.00  0.00           N  
ATOM   2001  CA  GLN   264     -47.641  37.363   2.989  1.00  0.00           C  
ATOM   2002  C   GLN   264     -46.183  36.975   2.770  1.00  0.00           C  
ATOM   2003  O   GLN   264     -45.793  35.845   3.080  1.00  0.00           O  
ATOM   2004  CB  GLN   264     -48.428  37.306   1.681  1.00  0.00           C  
ATOM   2005  CG  GLN   264     -48.432  35.921   1.031  1.00  0.00           C  
ATOM   2006  CD  GLN   264     -49.307  35.987  -0.213  1.00  0.00           C  
ATOM   2007  OE1 GLN   264     -49.838  37.042  -0.558  1.00  0.00           O  
ATOM   2008  NE2 GLN   264     -49.504  34.864  -0.953  1.00  0.00           N  
ATOM   2009  N   ILE   265     -45.366  37.900   2.263  1.00  0.00           N  
ATOM   2010  CA  ILE   265     -43.966  37.619   1.956  1.00  0.00           C  
ATOM   2011  C   ILE   265     -43.238  38.954   1.860  1.00  0.00           C  
ATOM   2012  O   ILE   265     -43.814  39.961   1.432  1.00  0.00           O  
ATOM   2013  CB  ILE   265     -43.832  36.773   0.656  1.00  0.00           C  
ATOM   2014  CG1 ILE   265     -42.388  36.326   0.427  1.00  0.00           C  
ATOM   2015  CG2 ILE   265     -44.334  37.519  -0.596  1.00  0.00           C  
ATOM   2016  CD1 ILE   265     -41.835  35.499   1.557  1.00  0.00           C  
ATOM   2017  N   ALA   266     -41.978  38.975   2.302  1.00  0.00           N  
ATOM   2018  CA  ALA   266     -41.062  40.069   1.998  1.00  0.00           C  
ATOM   2019  C   ALA   266     -39.983  39.577   1.027  1.00  0.00           C  
ATOM   2020  O   ALA   266     -39.564  38.418   1.076  1.00  0.00           O  
ATOM   2021  CB  ALA   266     -40.429  40.650   3.273  1.00  0.00           C  
ATOM   2022  N   ARG   267     -39.543  40.459   0.128  1.00  0.00           N  
ATOM   2023  CA  ARG   267     -38.637  40.073  -0.947  1.00  0.00           C  
ATOM   2024  C   ARG   267     -37.277  40.757  -0.851  1.00  0.00           C  
ATOM   2025  O   ARG   267     -37.116  41.822  -0.246  1.00  0.00           O  
ATOM   2026  CB  ARG   267     -39.246  40.382  -2.312  1.00  0.00           C  
ATOM   2027  CG  ARG   267     -40.460  39.514  -2.649  1.00  0.00           C  
ATOM   2028  CD  ARG   267     -41.061  39.809  -4.025  1.00  0.00           C  
ATOM   2029  NE  ARG   267     -42.295  38.985  -4.161  1.00  0.00           N  
ATOM   2030  CZ  ARG   267     -42.212  37.701  -4.617  1.00  0.00           C  
ATOM   2031  NH1 ARG   267     -40.897  37.434  -4.870  1.00  0.00           N  
ATOM   2032  NH2 ARG   267     -43.475  37.186  -4.642  1.00  0.00           N  
ATOM   2033  N   GLU   268     -36.302  40.131  -1.514  1.00  0.00           N  
ATOM   2034  CA  GLU   268     -34.938  40.636  -1.550  1.00  0.00           C  
ATOM   2035  C   GLU   268     -34.826  41.998  -2.226  1.00  0.00           C  
ATOM   2036  O   GLU   268     -33.859  42.720  -1.967  1.00  0.00           O  
ATOM   2037  CB  GLU   268     -34.040  39.628  -2.266  1.00  0.00           C  
ATOM   2038  CG  GLU   268     -34.342  39.495  -3.760  1.00  0.00           C  
ATOM   2039  CD  GLU   268     -35.500  38.522  -3.921  1.00  0.00           C  
ATOM   2040  OE1 GLU   268     -36.075  38.108  -2.879  1.00  0.00           O  
ATOM   2041  OE2 GLU   268     -35.826  38.178  -5.089  1.00  0.00           O  
ATOM   2042  N   ASP   269     -35.775  42.372  -3.082  1.00  0.00           N  
ATOM   2043  CA  ASP   269     -35.735  43.681  -3.723  1.00  0.00           C  
ATOM   2044  C   ASP   269     -36.428  44.764  -2.904  1.00  0.00           C  
ATOM   2045  O   ASP   269     -36.641  45.866  -3.411  1.00  0.00           O  
ATOM   2046  CB  ASP   269     -36.349  43.610  -5.124  1.00  0.00           C  
ATOM   2047  CG  ASP   269     -37.826  43.284  -5.098  1.00  0.00           C  
ATOM   2048  OD1 ASP   269     -38.413  43.178  -3.998  1.00  0.00           O  
ATOM   2049  OD2 ASP   269     -38.408  43.126  -6.187  1.00  0.00           O  
ATOM   2050  N   GLY   270     -36.802  44.477  -1.658  1.00  0.00           N  
ATOM   2051  CA  GLY   270     -37.431  45.472  -0.824  1.00  0.00           C  
ATOM   2052  C   GLY   270     -38.940  45.453  -0.844  1.00  0.00           C  
ATOM   2053  O   GLY   270     -39.558  46.104   0.003  1.00  0.00           O  
ATOM   2054  N   SER   271     -39.558  44.705  -1.757  1.00  0.00           N  
ATOM   2055  CA  SER   271     -41.012  44.690  -1.832  1.00  0.00           C  
ATOM   2056  C   SER   271     -41.612  43.845  -0.710  1.00  0.00           C  
ATOM   2057  O   SER   271     -41.001  42.887  -0.215  1.00  0.00           O  
ATOM   2058  CB  SER   271     -41.489  44.182  -3.193  1.00  0.00           C  
ATOM   2059  OG  SER   271     -40.861  42.966  -3.539  1.00  0.00           O  
ATOM   2060  N   VAL   272     -42.816  44.238  -0.290  1.00  0.00           N  
ATOM   2061  CA  VAL   272     -43.616  43.513   0.690  1.00  0.00           C  
ATOM   2062  C   VAL   272     -44.976  43.236   0.063  1.00  0.00           C  
ATOM   2063  O   VAL   272     -45.622  44.155  -0.452  1.00  0.00           O  
ATOM   2064  CB  VAL   272     -43.768  44.305   2.000  1.00  0.00           C  
ATOM   2065  CG1 VAL   272     -44.676  43.561   2.976  1.00  0.00           C  
ATOM   2066  CG2 VAL   272     -42.396  44.570   2.625  1.00  0.00           C  
ATOM   2067  N   VAL   273     -45.399  41.972   0.085  1.00  0.00           N  
ATOM   2068  CA  VAL   273     -46.678  41.558  -0.487  1.00  0.00           C  
ATOM   2069  C   VAL   273     -47.616  41.224   0.663  1.00  0.00           C  
ATOM   2070  O   VAL   273     -47.247  40.480   1.579  1.00  0.00           O  
ATOM   2071  CB  VAL   273     -46.517  40.363  -1.440  1.00  0.00           C  
ATOM   2072  CG1 VAL   273     -47.812  40.118  -2.233  1.00  0.00           C  
ATOM   2073  CG2 VAL   273     -45.355  40.595  -2.372  1.00  0.00           C  
ATOM   2074  N   PHE   274     -48.798  41.818   0.648  1.00  0.00           N  
ATOM   2075  CA  PHE   274     -49.784  41.536   1.674  1.00  0.00           C  
ATOM   2076  C   PHE   274     -50.710  40.424   1.192  1.00  0.00           C  
ATOM   2077  O   PHE   274     -50.762  40.101   0.002  1.00  0.00           O  
ATOM   2078  CB  PHE   274     -50.570  42.801   2.028  1.00  0.00           C  
ATOM   2079  CG  PHE   274     -49.730  43.868   2.675  1.00  0.00           C  
ATOM   2080  CD1 PHE   274     -49.140  44.861   1.912  1.00  0.00           C  
ATOM   2081  CD2 PHE   274     -49.513  43.863   4.054  1.00  0.00           C  
ATOM   2082  CE1 PHE   274     -48.351  45.841   2.504  1.00  0.00           C  
ATOM   2083  CE2 PHE   274     -48.735  44.832   4.642  1.00  0.00           C  
ATOM   2084  CZ  PHE   274     -48.147  45.828   3.862  1.00  0.00           C  
ATOM   2085  N   GLU   275     -51.420  39.811   2.139  1.00  0.00           N  
ATOM   2086  CA  GLU   275     -52.332  38.732   1.772  1.00  0.00           C  
ATOM   2087  C   GLU   275     -53.399  39.201   0.793  1.00  0.00           C  
ATOM   2088  O   GLU   275     -53.828  38.426  -0.068  1.00  0.00           O  
ATOM   2089  CB  GLU   275     -52.990  38.139   3.012  1.00  0.00           C  
ATOM   2090  CG  GLU   275     -53.902  36.949   2.708  1.00  0.00           C  
ATOM   2091  CD  GLU   275     -53.034  35.810   2.192  1.00  0.00           C  
ATOM   2092  OE1 GLU   275     -51.783  35.931   2.285  1.00  0.00           O  
ATOM   2093  OE2 GLU   275     -53.610  34.805   1.697  1.00  0.00           O  
ATOM   2094  N   ASN   276     -53.842  40.458   0.903  1.00  0.00           N  
ATOM   2095  CA  ASN   276     -54.822  40.964  -0.063  1.00  0.00           C  
ATOM   2096  C   ASN   276     -54.236  41.208  -1.449  1.00  0.00           C  
ATOM   2097  O   ASN   276     -54.927  41.741  -2.319  1.00  0.00           O  
ATOM   2098  CB  ASN   276     -55.472  42.250   0.457  1.00  0.00           C  
ATOM   2099  CG  ASN   276     -54.415  43.345   0.456  1.00  0.00           C  
ATOM   2100  OD1 ASN   276     -53.303  43.152   0.945  1.00  0.00           O  
ATOM   2101  ND2 ASN   276     -54.704  44.555  -0.094  1.00  0.00           N  
ATOM   2102  N   GLY   277     -52.991  40.851  -1.735  1.00  0.00           N  
ATOM   2103  CA  GLY   277     -52.435  41.056  -3.051  1.00  0.00           C  
ATOM   2104  C   GLY   277     -51.663  42.347  -3.231  1.00  0.00           C  
ATOM   2105  O   GLY   277     -50.925  42.475  -4.213  1.00  0.00           O  
ATOM   2106  N   LYS   278     -51.812  43.311  -2.327  1.00  0.00           N  
ATOM   2107  CA  LYS   278     -51.090  44.568  -2.467  1.00  0.00           C  
ATOM   2108  C   LYS   278     -49.587  44.343  -2.304  1.00  0.00           C  
ATOM   2109  O   LYS   278     -49.133  43.715  -1.341  1.00  0.00           O  
ATOM   2110  CB  LYS   278     -51.603  45.582  -1.447  1.00  0.00           C  
ATOM   2111  CG  LYS   278     -50.850  46.914  -1.479  1.00  0.00           C  
ATOM   2112  CD  LYS   278     -51.244  47.812  -2.653  1.00  0.00           C  
ATOM   2113  CE  LYS   278     -50.450  49.118  -2.718  1.00  0.00           C  
ATOM   2114  NZ  LYS   278     -50.891  49.921  -3.880  1.00  0.00           N  
ATOM   2115  N   THR   279     -48.816  44.843  -3.266  1.00  0.00           N  
ATOM   2116  CA  THR   279     -47.362  44.748  -3.260  1.00  0.00           C  
ATOM   2117  C   THR   279     -46.789  46.155  -3.308  1.00  0.00           C  
ATOM   2118  O   THR   279     -47.225  46.978  -4.122  1.00  0.00           O  
ATOM   2119  CB  THR   279     -46.861  43.932  -4.456  1.00  0.00           C  
ATOM   2120  OG1 THR   279     -47.391  42.615  -4.405  1.00  0.00           O  
ATOM   2121  CG2 THR   279     -45.325  43.865  -4.419  1.00  0.00           C  
ATOM   2122  N   ILE   280     -45.809  46.435  -2.453  1.00  0.00           N  
ATOM   2123  CA  ILE   280     -45.244  47.777  -2.410  1.00  0.00           C  
ATOM   2124  C   ILE   280     -43.782  47.699  -1.974  1.00  0.00           C  
ATOM   2125  O   ILE   280     -43.390  46.825  -1.195  1.00  0.00           O  
ATOM   2126  CB  ILE   280     -46.099  48.684  -1.487  1.00  0.00           C  
ATOM   2127  CG1 ILE   280     -45.684  50.165  -1.527  1.00  0.00           C  
ATOM   2128  CG2 ILE   280     -46.030  48.287  -0.003  1.00  0.00           C  
ATOM   2129  CD1 ILE   280     -46.090  50.876  -2.817  1.00  0.00           C  
ATOM   2130  N   TYR   281     -42.961  48.605  -2.509  1.00  0.00           N  
ATOM   2131  CA  TYR   281     -41.580  48.704  -2.057  1.00  0.00           C  
ATOM   2132  C   TYR   281     -41.541  49.467  -0.740  1.00  0.00           C  
ATOM   2133  O   TYR   281     -42.087  50.570  -0.630  1.00  0.00           O  
ATOM   2134  CB  TYR   281     -40.673  49.391  -3.082  1.00  0.00           C  
ATOM   2135  CG  TYR   281     -40.468  48.438  -4.209  1.00  0.00           C  
ATOM   2136  CD1 TYR   281     -41.261  48.538  -5.359  1.00  0.00           C  
ATOM   2137  CD2 TYR   281     -39.482  47.428  -4.153  1.00  0.00           C  
ATOM   2138  CE1 TYR   281     -41.096  47.657  -6.446  1.00  0.00           C  
ATOM   2139  CE2 TYR   281     -39.300  46.524  -5.250  1.00  0.00           C  
ATOM   2140  CZ  TYR   281     -40.119  46.656  -6.389  1.00  0.00           C  
ATOM   2141  OH  TYR   281     -39.984  45.807  -7.466  1.00  0.00           O  
ATOM   2142  N   ALA   282     -40.879  48.890   0.252  1.00  0.00           N  
ATOM   2143  CA  ALA   282     -40.955  49.369   1.629  1.00  0.00           C  
ATOM   2144  C   ALA   282     -39.557  49.734   2.106  1.00  0.00           C  
ATOM   2145  O   ALA   282     -38.603  48.977   1.892  1.00  0.00           O  
ATOM   2146  CB  ALA   282     -41.593  48.315   2.545  1.00  0.00           C  
ATOM   2147  N   ASP   283     -39.443  50.905   2.730  1.00  0.00           N  
ATOM   2148  CA  ASP   283     -38.221  51.382   3.368  1.00  0.00           C  
ATOM   2149  C   ASP   283     -38.091  50.918   4.814  1.00  0.00           C  
ATOM   2150  O   ASP   283     -36.983  50.583   5.252  1.00  0.00           O  
ATOM   2151  CB  ASP   283     -38.178  52.917   3.311  1.00  0.00           C  
ATOM   2152  CG  ASP   283     -38.368  53.449   1.884  1.00  0.00           C  
ATOM   2153  OD1 ASP   283     -37.475  53.195   1.042  1.00  0.00           O  
ATOM   2154  OD2 ASP   283     -39.414  54.083   1.599  1.00  0.00           O  
ATOM   2155  N   THR   284     -39.194  50.913   5.575  1.00  0.00           N  
ATOM   2156  CA  THR   284     -39.171  50.636   7.015  1.00  0.00           C  
ATOM   2157  C   THR   284     -40.300  49.672   7.374  1.00  0.00           C  
ATOM   2158  O   THR   284     -41.456  49.885   6.986  1.00  0.00           O  
ATOM   2159  CB  THR   284     -39.311  51.917   7.864  1.00  0.00           C  
ATOM   2160  OG1 THR   284     -38.261  52.823   7.557  1.00  0.00           O  
ATOM   2161  CG2 THR   284     -39.246  51.549   9.356  1.00  0.00           C  
ATOM   2162  N   ILE   285     -39.970  48.629   8.135  1.00  0.00           N  
ATOM   2163  CA  ILE   285     -40.959  47.769   8.780  1.00  0.00           C  
ATOM   2164  C   ILE   285     -40.835  47.984  10.278  1.00  0.00           C  
ATOM   2165  O   ILE   285     -39.747  47.826  10.843  1.00  0.00           O  
ATOM   2166  CB  ILE   285     -40.762  46.288   8.430  1.00  0.00           C  
ATOM   2167  CG1 ILE   285     -40.958  46.053   6.928  1.00  0.00           C  
ATOM   2168  CG2 ILE   285     -41.729  45.435   9.237  1.00  0.00           C  
ATOM   2169  CD1 ILE   285     -40.650  44.651   6.499  1.00  0.00           C  
ATOM   2170  N   MET   286     -41.937  48.355  10.924  1.00  0.00           N  
ATOM   2171  CA  MET   286     -41.952  48.574  12.368  1.00  0.00           C  
ATOM   2172  C   MET   286     -42.842  47.517  13.016  1.00  0.00           C  
ATOM   2173  O   MET   286     -44.008  47.370  12.633  1.00  0.00           O  
ATOM   2174  CB  MET   286     -42.445  49.980  12.712  1.00  0.00           C  
ATOM   2175  CG  MET   286     -42.529  50.217  14.242  1.00  0.00           C  
ATOM   2176  SD  MET   286     -43.294  51.787  14.721  1.00  0.00           S  
ATOM   2177  CE  MET   286     -42.486  52.966  13.628  1.00  0.00           C  
ATOM   2178  N   HIS   287     -42.291  46.766  13.972  1.00  0.00           N  
ATOM   2179  CA  HIS   287     -43.104  45.842  14.772  1.00  0.00           C  
ATOM   2180  C   HIS   287     -43.784  46.628  15.888  1.00  0.00           C  
ATOM   2181  O   HIS   287     -43.108  47.140  16.784  1.00  0.00           O  
ATOM   2182  CB  HIS   287     -42.265  44.728  15.397  1.00  0.00           C  
ATOM   2183  CG  HIS   287     -41.447  43.934  14.430  1.00  0.00           C  
ATOM   2184  ND1 HIS   287     -41.537  42.562  14.339  1.00  0.00           N  
ATOM   2185  CD2 HIS   287     -40.494  44.310  13.542  1.00  0.00           C  
ATOM   2186  CE1 HIS   287     -40.690  42.130  13.420  1.00  0.00           C  
ATOM   2187  NE2 HIS   287     -40.043  43.170  12.923  1.00  0.00           N  
ATOM   2188  N   CYS   288     -45.107  46.755  15.833  1.00  0.00           N  
ATOM   2189  CA  CYS   288     -45.860  47.267  16.988  1.00  0.00           C  
ATOM   2190  C   CYS   288     -46.573  46.104  17.672  1.00  0.00           C  
ATOM   2191  O   CYS   288     -47.782  46.081  17.847  1.00  0.00           O  
ATOM   2192  CB  CYS   288     -46.840  48.368  16.562  1.00  0.00           C  
ATOM   2193  SG  CYS   288     -47.407  49.498  17.929  1.00  0.00           S  
ATOM   2194  N   THR   289     -45.767  45.113  18.046  1.00  0.00           N  
ATOM   2195  CA  THR   289     -46.246  43.820  18.509  1.00  0.00           C  
ATOM   2196  C   THR   289     -46.148  43.654  20.026  1.00  0.00           C  
ATOM   2197  O   THR   289     -46.323  42.541  20.526  1.00  0.00           O  
ATOM   2198  CB  THR   289     -45.457  42.721  17.798  1.00  0.00           C  
ATOM   2199  OG1 THR   289     -44.092  43.152  17.660  1.00  0.00           O  
ATOM   2200  CG2 THR   289     -46.032  42.463  16.397  1.00  0.00           C  
ATOM   2201  N   GLY   290     -45.869  44.719  20.761  1.00  0.00           N  
ATOM   2202  CA  GLY   290     -45.949  44.671  22.212  1.00  0.00           C  
ATOM   2203  C   GLY   290     -44.689  44.155  22.887  1.00  0.00           C  
ATOM   2204  O   GLY   290     -43.572  44.196  22.350  1.00  0.00           O  
ATOM   2205  N   TYR   291     -44.891  43.649  24.104  1.00  0.00           N  
ATOM   2206  CA  TYR   291     -43.798  43.427  25.034  1.00  0.00           C  
ATOM   2207  C   TYR   291     -43.973  42.097  25.749  1.00  0.00           C  
ATOM   2208  O   TYR   291     -45.003  41.426  25.634  1.00  0.00           O  
ATOM   2209  CB  TYR   291     -43.707  44.578  26.040  1.00  0.00           C  
ATOM   2210  CG  TYR   291     -43.432  45.880  25.341  1.00  0.00           C  
ATOM   2211  CD1 TYR   291     -42.123  46.318  25.148  1.00  0.00           C  
ATOM   2212  CD2 TYR   291     -44.477  46.661  24.847  1.00  0.00           C  
ATOM   2213  CE1 TYR   291     -41.854  47.500  24.482  1.00  0.00           C  
ATOM   2214  CE2 TYR   291     -44.221  47.846  24.172  1.00  0.00           C  
ATOM   2215  CZ  TYR   291     -42.910  48.258  23.991  1.00  0.00           C  
ATOM   2216  OH  TYR   291     -42.651  49.430  23.308  1.00  0.00           O  
ATOM   2217  N   LYS   292     -42.930  41.712  26.488  1.00  0.00           N  
ATOM   2218  CA  LYS   292     -42.960  40.520  27.321  1.00  0.00           C  
ATOM   2219  C   LYS   292     -42.610  40.933  28.749  1.00  0.00           C  
ATOM   2220  O   LYS   292     -42.024  41.993  28.999  1.00  0.00           O  
ATOM   2221  CB  LYS   292     -42.007  39.415  26.823  1.00  0.00           C  
ATOM   2222  CG  LYS   292     -42.405  38.833  25.465  1.00  0.00           C  
ATOM   2223  CD  LYS   292     -41.470  37.724  24.977  1.00  0.00           C  
ATOM   2224  CE  LYS   292     -41.883  37.123  23.632  1.00  0.00           C  
ATOM   2225  NZ  LYS   292     -40.940  36.050  23.245  1.00  0.00           N  
ATOM   2226  N   TYR   293     -43.023  40.093  29.692  1.00  0.00           N  
ATOM   2227  CA  TYR   293     -42.608  40.239  31.079  1.00  0.00           C  
ATOM   2228  C   TYR   293     -41.131  39.915  31.190  1.00  0.00           C  
ATOM   2229  O   TYR   293     -40.615  39.061  30.472  1.00  0.00           O  
ATOM   2230  CB  TYR   293     -43.420  39.301  31.974  1.00  0.00           C  
ATOM   2231  CG  TYR   293     -44.897  39.618  31.947  1.00  0.00           C  
ATOM   2232  CD1 TYR   293     -45.762  38.911  31.119  1.00  0.00           C  
ATOM   2233  CD2 TYR   293     -45.423  40.652  32.731  1.00  0.00           C  
ATOM   2234  CE1 TYR   293     -47.121  39.200  31.081  1.00  0.00           C  
ATOM   2235  CE2 TYR   293     -46.774  40.953  32.702  1.00  0.00           C  
ATOM   2236  CZ  TYR   293     -47.622  40.223  31.861  1.00  0.00           C  
ATOM   2237  OH  TYR   293     -48.979  40.494  31.800  1.00  0.00           O  
ATOM   2238  N   TYR   294     -40.444  40.598  32.100  1.00  0.00           N  
ATOM   2239  CA  TYR   294     -38.998  40.418  32.211  1.00  0.00           C  
ATOM   2240  C   TYR   294     -38.574  40.815  33.621  1.00  0.00           C  
ATOM   2241  O   TYR   294     -38.646  42.000  33.957  1.00  0.00           O  
ATOM   2242  CB  TYR   294     -38.294  41.264  31.149  1.00  0.00           C  
ATOM   2243  CG  TYR   294     -36.839  40.948  31.217  1.00  0.00           C  
ATOM   2244  CD1 TYR   294     -36.369  39.720  30.733  1.00  0.00           C  
ATOM   2245  CD2 TYR   294     -35.908  41.864  31.755  1.00  0.00           C  
ATOM   2246  CE1 TYR   294     -35.001  39.387  30.777  1.00  0.00           C  
ATOM   2247  CE2 TYR   294     -34.514  41.541  31.807  1.00  0.00           C  
ATOM   2248  CZ  TYR   294     -34.080  40.294  31.312  1.00  0.00           C  
ATOM   2249  OH  TYR   294     -32.749  39.938  31.346  1.00  0.00           O  
ATOM   2250  N   PHE   295     -38.137  39.840  34.434  1.00  0.00           N  
ATOM   2251  CA  PHE   295     -37.617  40.084  35.790  1.00  0.00           C  
ATOM   2252  C   PHE   295     -36.247  39.444  35.959  1.00  0.00           C  
ATOM   2253  O   PHE   295     -36.102  38.469  36.705  1.00  0.00           O  
ATOM   2254  CB  PHE   295     -38.510  39.511  36.889  1.00  0.00           C  
ATOM   2255  CG  PHE   295     -39.946  39.528  36.589  1.00  0.00           C  
ATOM   2256  CD1 PHE   295     -40.580  38.380  36.154  1.00  0.00           C  
ATOM   2257  CD2 PHE   295     -40.691  40.666  36.814  1.00  0.00           C  
ATOM   2258  CE1 PHE   295     -41.930  38.380  35.895  1.00  0.00           C  
ATOM   2259  CE2 PHE   295     -42.049  40.678  36.557  1.00  0.00           C  
ATOM   2260  CZ  PHE   295     -42.668  39.524  36.087  1.00  0.00           C  
ATOM   2261  N   PRO   296     -35.216  39.980  35.314  1.00  0.00           N  
ATOM   2262  CA  PRO   296     -33.897  39.324  35.405  1.00  0.00           C  
ATOM   2263  C   PRO   296     -33.356  39.233  36.838  1.00  0.00           C  
ATOM   2264  O   PRO   296     -32.619  38.296  37.173  1.00  0.00           O  
ATOM   2265  CB  PRO   296     -33.017  40.195  34.498  1.00  0.00           C  
ATOM   2266  CG  PRO   296     -33.737  41.526  34.411  1.00  0.00           C  
ATOM   2267  CD  PRO   296     -35.194  41.213  34.507  1.00  0.00           C  
ATOM   2268  N   PHE   297     -33.752  40.144  37.711  1.00  0.00           N  
ATOM   2269  CA  PHE   297     -33.210  40.176  39.060  1.00  0.00           C  
ATOM   2270  C   PHE   297     -33.814  39.115  39.968  1.00  0.00           C  
ATOM   2271  O   PHE   297     -33.298  38.894  41.070  1.00  0.00           O  
ATOM   2272  CB  PHE   297     -33.454  41.562  39.646  1.00  0.00           C  
ATOM   2273  CG  PHE   297     -34.872  42.040  39.466  1.00  0.00           C  
ATOM   2274  CD1 PHE   297     -35.861  41.651  40.353  1.00  0.00           C  
ATOM   2275  CD2 PHE   297     -35.221  42.845  38.391  1.00  0.00           C  
ATOM   2276  CE1 PHE   297     -37.185  42.077  40.196  1.00  0.00           C  
ATOM   2277  CE2 PHE   297     -36.537  43.279  38.228  1.00  0.00           C  
ATOM   2278  CZ  PHE   297     -37.522  42.894  39.138  1.00  0.00           C  
ATOM   2279  N   LEU   298     -34.897  38.465  39.552  1.00  0.00           N  
ATOM   2280  CA  LEU   298     -35.731  37.719  40.482  1.00  0.00           C  
ATOM   2281  C   LEU   298     -35.313  36.252  40.505  1.00  0.00           C  
ATOM   2282  O   LEU   298     -35.393  35.562  39.484  1.00  0.00           O  
ATOM   2283  CB  LEU   298     -37.201  37.869  40.101  1.00  0.00           C  
ATOM   2284  CG  LEU   298     -38.170  37.207  41.073  1.00  0.00           C  
ATOM   2285  CD1 LEU   298     -37.902  37.681  42.512  1.00  0.00           C  
ATOM   2286  CD2 LEU   298     -39.598  37.489  40.637  1.00  0.00           C  
ATOM   2287  N   ASP   299     -34.880  35.775  41.675  1.00  0.00           N  
ATOM   2288  CA  ASP   299     -34.436  34.394  41.855  1.00  0.00           C  
ATOM   2289  C   ASP   299     -35.394  33.680  42.800  1.00  0.00           C  
ATOM   2290  O   ASP   299     -35.378  33.928  44.009  1.00  0.00           O  
ATOM   2291  CB  ASP   299     -33.001  34.348  42.373  1.00  0.00           C  
ATOM   2292  CG  ASP   299     -32.594  32.887  42.501  1.00  0.00           C  
ATOM   2293  OD1 ASP   299     -33.458  32.007  42.243  1.00  0.00           O  
ATOM   2294  OD2 ASP   299     -31.413  32.631  42.858  1.00  0.00           O  
ATOM   2295  N   THR   300     -36.221  32.790  42.243  1.00  0.00           N  
ATOM   2296  CA  THR   300     -37.207  32.025  43.000  1.00  0.00           C  
ATOM   2297  C   THR   300     -36.981  30.518  42.912  1.00  0.00           C  
ATOM   2298  O   THR   300     -37.844  29.755  43.356  1.00  0.00           O  
ATOM   2299  CB  THR   300     -38.621  32.359  42.513  1.00  0.00           C  
ATOM   2300  OG1 THR   300     -38.761  31.985  41.128  1.00  0.00           O  
ATOM   2301  CG2 THR   300     -38.886  33.849  42.656  1.00  0.00           C  
ATOM   2302  N   LYS   301     -35.854  30.072  42.344  1.00  0.00           N  
ATOM   2303  CA  LYS   301     -35.563  28.645  42.150  1.00  0.00           C  
ATOM   2304  C   LYS   301     -36.626  27.959  41.293  1.00  0.00           C  
ATOM   2305  O   LYS   301     -36.977  26.796  41.516  1.00  0.00           O  
ATOM   2306  CB  LYS   301     -35.404  27.922  43.487  1.00  0.00           C  
ATOM   2307  CG  LYS   301     -34.269  28.478  44.350  1.00  0.00           C  
ATOM   2308  CD  LYS   301     -34.064  27.712  45.659  1.00  0.00           C  
ATOM   2309  CE  LYS   301     -32.975  28.309  46.553  1.00  0.00           C  
ATOM   2310  NZ  LYS   301     -32.862  27.526  47.804  1.00  0.00           N  
ATOM   2311  N   GLY   302     -37.150  28.687  40.308  1.00  0.00           N  
ATOM   2312  CA  GLY   302     -38.144  28.154  39.404  1.00  0.00           C  
ATOM   2313  C   GLY   302     -39.574  28.225  39.891  1.00  0.00           C  
ATOM   2314  O   GLY   302     -40.483  27.855  39.133  1.00  0.00           O  
ATOM   2315  N   GLU   303     -39.808  28.686  41.125  1.00  0.00           N  
ATOM   2316  CA  GLU   303     -41.171  28.800  41.637  1.00  0.00           C  
ATOM   2317  C   GLU   303     -41.984  29.768  40.785  1.00  0.00           C  
ATOM   2318  O   GLU   303     -43.172  29.544  40.525  1.00  0.00           O  
ATOM   2319  CB  GLU   303     -41.151  29.227  43.119  1.00  0.00           C  
ATOM   2320  CG  GLU   303     -40.653  28.131  44.063  1.00  0.00           C  
ATOM   2321  CD  GLU   303     -41.566  26.923  43.905  1.00  0.00           C  
ATOM   2322  OE1 GLU   303     -42.808  27.102  44.018  1.00  0.00           O  
ATOM   2323  OE2 GLU   303     -41.033  25.806  43.669  1.00  0.00           O  
ATOM   2324  N   VAL   304     -41.371  30.865  40.354  1.00  0.00           N  
ATOM   2325  CA  VAL   304     -42.005  31.797  39.432  1.00  0.00           C  
ATOM   2326  C   VAL   304     -41.274  31.699  38.103  1.00  0.00           C  
ATOM   2327  O   VAL   304     -40.054  31.902  38.046  1.00  0.00           O  
ATOM   2328  CB  VAL   304     -41.984  33.239  39.959  1.00  0.00           C  
ATOM   2329  CG1 VAL   304     -42.576  34.187  38.911  1.00  0.00           C  
ATOM   2330  CG2 VAL   304     -42.745  33.340  41.273  1.00  0.00           C  
ATOM   2331  N   THR   305     -42.012  31.382  37.040  1.00  0.00           N  
ATOM   2332  CA  THR   305     -41.476  31.405  35.683  1.00  0.00           C  
ATOM   2333  C   THR   305     -42.284  32.353  34.807  1.00  0.00           C  
ATOM   2334  O   THR   305     -43.403  32.757  35.145  1.00  0.00           O  
ATOM   2335  CB  THR   305     -41.480  30.014  35.025  1.00  0.00           C  
ATOM   2336  OG1 THR   305     -42.823  29.526  34.955  1.00  0.00           O  
ATOM   2337  CG2 THR   305     -40.607  29.024  35.788  1.00  0.00           C  
ATOM   2338  N   VAL   306     -41.688  32.702  33.668  1.00  0.00           N  
ATOM   2339  CA  VAL   306     -42.354  33.439  32.597  1.00  0.00           C  
ATOM   2340  C   VAL   306     -42.311  32.549  31.370  1.00  0.00           C  
ATOM   2341  O   VAL   306     -41.224  32.163  30.926  1.00  0.00           O  
ATOM   2342  CB  VAL   306     -41.677  34.792  32.318  1.00  0.00           C  
ATOM   2343  CG1 VAL   306     -42.303  35.475  31.098  1.00  0.00           C  
ATOM   2344  CG2 VAL   306     -41.772  35.685  33.534  1.00  0.00           C  
ATOM   2345  N   ASP   307     -43.482  32.197  30.838  1.00  0.00           N  
ATOM   2346  CA  ASP   307     -43.575  31.273  29.709  1.00  0.00           C  
ATOM   2347  C   ASP   307     -44.629  31.798  28.747  1.00  0.00           C  
ATOM   2348  O   ASP   307     -45.827  31.686  29.027  1.00  0.00           O  
ATOM   2349  CB  ASP   307     -43.923  29.861  30.181  1.00  0.00           C  
ATOM   2350  CG  ASP   307     -44.141  28.883  29.021  1.00  0.00           C  
ATOM   2351  OD1 ASP   307     -43.536  29.079  27.936  1.00  0.00           O  
ATOM   2352  OD2 ASP   307     -44.924  27.917  29.203  1.00  0.00           O  
ATOM   2353  N   ASP   308     -44.185  32.362  27.618  1.00  0.00           N  
ATOM   2354  CA  ASP   308     -45.079  32.915  26.596  1.00  0.00           C  
ATOM   2355  C   ASP   308     -46.087  33.872  27.228  1.00  0.00           C  
ATOM   2356  O   ASP   308     -47.301  33.742  27.062  1.00  0.00           O  
ATOM   2357  CB  ASP   308     -45.787  31.802  25.820  1.00  0.00           C  
ATOM   2358  CG  ASP   308     -46.451  32.312  24.530  1.00  0.00           C  
ATOM   2359  OD1 ASP   308     -46.161  33.459  24.113  1.00  0.00           O  
ATOM   2360  OD2 ASP   308     -47.271  31.567  23.944  1.00  0.00           O  
ATOM   2361  N   ASN   309     -45.556  34.799  28.022  1.00  0.00           N  
ATOM   2362  CA  ASN   309     -46.298  35.829  28.749  1.00  0.00           C  
ATOM   2363  C   ASN   309     -47.309  35.263  29.743  1.00  0.00           C  
ATOM   2364  O   ASN   309     -48.290  35.935  30.084  1.00  0.00           O  
ATOM   2365  CB  ASN   309     -46.961  36.823  27.787  1.00  0.00           C  
ATOM   2366  CG  ASN   309     -46.045  37.979  27.479  1.00  0.00           C  
ATOM   2367  OD1 ASN   309     -44.920  38.031  27.996  1.00  0.00           O  
ATOM   2368  ND2 ASN   309     -46.484  38.893  26.628  1.00  0.00           N  
ATOM   2369  N   ARG   310     -47.083  34.043  30.233  1.00  0.00           N  
ATOM   2370  CA  ARG   310     -47.749  33.558  31.441  1.00  0.00           C  
ATOM   2371  C   ARG   310     -46.739  33.626  32.587  1.00  0.00           C  
ATOM   2372  O   ARG   310     -45.717  32.926  32.572  1.00  0.00           O  
ATOM   2373  CB  ARG   310     -48.286  32.142  31.267  1.00  0.00           C  
ATOM   2374  CG  ARG   310     -48.700  31.506  32.582  1.00  0.00           C  
ATOM   2375  CD  ARG   310     -49.295  30.131  32.347  1.00  0.00           C  
ATOM   2376  NE  ARG   310     -50.602  30.217  31.695  1.00  0.00           N  
ATOM   2377  CZ  ARG   310     -51.337  29.160  31.369  1.00  0.00           C  
ATOM   2378  NH1 ARG   310     -50.884  27.941  31.611  1.00  0.00           N  
ATOM   2379  NH2 ARG   310     -52.525  29.322  30.820  1.00  0.00           N  
ATOM   2380  N   VAL   311     -47.003  34.499  33.550  1.00  0.00           N  
ATOM   2381  CA  VAL   311     -46.150  34.648  34.724  1.00  0.00           C  
ATOM   2382  C   VAL   311     -46.734  33.822  35.860  1.00  0.00           C  
ATOM   2383  O   VAL   311     -47.932  33.908  36.151  1.00  0.00           O  
ATOM   2384  CB  VAL   311     -46.036  36.119  35.151  1.00  0.00           C  
ATOM   2385  CG1 VAL   311     -45.159  36.228  36.396  1.00  0.00           C  
ATOM   2386  CG2 VAL   311     -45.502  36.974  34.032  1.00  0.00           C  
ATOM   2387  N   GLY   312     -45.898  33.034  36.516  1.00  0.00           N  
ATOM   2388  CA  GLY   312     -46.290  32.489  37.793  1.00  0.00           C  
ATOM   2389  C   GLY   312     -45.957  31.030  38.003  1.00  0.00           C  
ATOM   2390  O   GLY   312     -44.883  30.555  37.621  1.00  0.00           O  
ATOM   2391  N   PRO   313     -46.895  30.274  38.600  1.00  0.00           N  
ATOM   2392  CA  PRO   313     -48.291  30.639  38.918  1.00  0.00           C  
ATOM   2393  C   PRO   313     -48.483  31.814  39.900  1.00  0.00           C  
ATOM   2394  O   PRO   313     -47.705  31.970  40.856  1.00  0.00           O  
ATOM   2395  CB  PRO   313     -48.857  29.343  39.514  1.00  0.00           C  
ATOM   2396  CG  PRO   313     -47.670  28.571  39.975  1.00  0.00           C  
ATOM   2397  CD  PRO   313     -46.597  28.884  38.975  1.00  0.00           C  
ATOM   2398  N   LEU   314     -49.488  32.652  39.622  1.00  0.00           N  
ATOM   2399  CA  LEU   314     -49.792  33.832  40.428  1.00  0.00           C  
ATOM   2400  C   LEU   314     -51.260  33.797  40.813  1.00  0.00           C  
ATOM   2401  O   LEU   314     -52.138  33.817  39.941  1.00  0.00           O  
ATOM   2402  CB  LEU   314     -49.489  35.133  39.687  1.00  0.00           C  
ATOM   2403  CG  LEU   314     -48.033  35.454  39.355  1.00  0.00           C  
ATOM   2404  CD1 LEU   314     -47.940  36.827  38.712  1.00  0.00           C  
ATOM   2405  CD2 LEU   314     -47.164  35.351  40.605  1.00  0.00           C  
ATOM   2406  N   TYR   315     -51.520  33.753  42.114  1.00  0.00           N  
ATOM   2407  CA  TYR   315     -52.884  33.780  42.607  1.00  0.00           C  
ATOM   2408  C   TYR   315     -53.444  35.180  42.394  1.00  0.00           C  
ATOM   2409  O   TYR   315     -52.831  36.165  42.829  1.00  0.00           O  
ATOM   2410  CB  TYR   315     -52.905  33.378  44.083  1.00  0.00           C  
ATOM   2411  CG  TYR   315     -54.249  33.506  44.737  1.00  0.00           C  
ATOM   2412  CD1 TYR   315     -55.355  32.776  44.272  1.00  0.00           C  
ATOM   2413  CD2 TYR   315     -54.425  34.366  45.814  1.00  0.00           C  
ATOM   2414  CE1 TYR   315     -56.598  32.898  44.884  1.00  0.00           C  
ATOM   2415  CE2 TYR   315     -55.658  34.502  46.426  1.00  0.00           C  
ATOM   2416  CZ  TYR   315     -56.738  33.765  45.966  1.00  0.00           C  
ATOM   2417  OH  TYR   315     -57.951  33.912  46.596  1.00  0.00           O  
ATOM   2418  N   LYS   316     -54.574  35.269  41.679  1.00  0.00           N  
ATOM   2419  CA  LYS   316     -55.203  36.551  41.334  1.00  0.00           C  
ATOM   2420  C   LYS   316     -54.221  37.487  40.623  1.00  0.00           C  
ATOM   2421  O   LYS   316     -54.312  38.711  40.744  1.00  0.00           O  
ATOM   2422  CB  LYS   316     -55.792  37.229  42.578  1.00  0.00           C  
ATOM   2423  CG  LYS   316     -56.790  36.370  43.357  1.00  0.00           C  
ATOM   2424  CD  LYS   316     -57.898  35.862  42.431  1.00  0.00           C  
ATOM   2425  CE  LYS   316     -59.017  35.204  43.223  1.00  0.00           C  
ATOM   2426  NZ  LYS   316     -59.977  34.505  42.341  1.00  0.00           N  
ATOM   2427  N   HIS   317     -53.265  36.910  39.883  1.00  0.00           N  
ATOM   2428  CA  HIS   317     -52.252  37.645  39.118  1.00  0.00           C  
ATOM   2429  C   HIS   317     -51.263  38.396  40.010  1.00  0.00           C  
ATOM   2430  O   HIS   317     -50.536  39.278  39.524  1.00  0.00           O  
ATOM   2431  CB  HIS   317     -52.874  38.640  38.113  1.00  0.00           C  
ATOM   2432  CG  HIS   317     -53.975  38.067  37.267  1.00  0.00           C  
ATOM   2433  ND1 HIS   317     -53.735  37.318  36.132  1.00  0.00           N  
ATOM   2434  CD2 HIS   317     -55.323  38.172  37.368  1.00  0.00           C  
ATOM   2435  CE1 HIS   317     -54.886  36.963  35.587  1.00  0.00           C  
ATOM   2436  NE2 HIS   317     -55.865  37.472  36.313  1.00  0.00           N  
ATOM   2437  N   VAL   318     -51.191  38.053  41.301  1.00  0.00           N  
ATOM   2438  CA  VAL   318     -50.443  38.854  42.261  1.00  0.00           C  
ATOM   2439  C   VAL   318     -49.452  38.014  43.063  1.00  0.00           C  
ATOM   2440  O   VAL   318     -48.269  38.363  43.150  1.00  0.00           O  
ATOM   2441  CB  VAL   318     -51.413  39.607  43.199  1.00  0.00           C  
ATOM   2442  CG1 VAL   318     -50.673  40.186  44.418  1.00  0.00           C  
ATOM   2443  CG2 VAL   318     -52.103  40.726  42.443  1.00  0.00           C  
ATOM   2444  N   PHE   319     -49.930  36.919  43.670  1.00  0.00           N  
ATOM   2445  CA  PHE   319     -49.211  36.173  44.706  1.00  0.00           C  
ATOM   2446  C   PHE   319     -48.725  34.823  44.198  1.00  0.00           C  
ATOM   2447  O   PHE   319     -49.554  33.961  43.878  1.00  0.00           O  
ATOM   2448  CB  PHE   319     -50.116  35.942  45.921  1.00  0.00           C  
ATOM   2449  CG  PHE   319     -50.305  37.135  46.801  1.00  0.00           C  
ATOM   2450  CD1 PHE   319     -49.247  37.651  47.545  1.00  0.00           C  
ATOM   2451  CD2 PHE   319     -51.559  37.712  46.940  1.00  0.00           C  
ATOM   2452  CE1 PHE   319     -49.430  38.747  48.396  1.00  0.00           C  
ATOM   2453  CE2 PHE   319     -51.754  38.802  47.795  1.00  0.00           C  
ATOM   2454  CZ  PHE   319     -50.680  39.318  48.526  1.00  0.00           C  
ATOM   2455  N   PRO   320     -47.425  34.558  44.168  1.00  0.00           N  
ATOM   2456  CA  PRO   320     -46.953  33.175  43.979  1.00  0.00           C  
ATOM   2457  C   PRO   320     -47.376  32.314  45.154  1.00  0.00           C  
ATOM   2458  O   PRO   320     -46.984  32.593  46.298  1.00  0.00           O  
ATOM   2459  CB  PRO   320     -45.422  33.318  43.921  1.00  0.00           C  
ATOM   2460  CG  PRO   320     -45.161  34.787  43.675  1.00  0.00           C  
ATOM   2461  CD  PRO   320     -46.324  35.520  44.305  1.00  0.00           C  
ATOM   2462  N   PRO   321     -48.188  31.270  44.921  1.00  0.00           N  
ATOM   2463  CA  PRO   321     -48.766  30.526  46.055  1.00  0.00           C  
ATOM   2464  C   PRO   321     -47.733  30.028  47.049  1.00  0.00           C  
ATOM   2465  O   PRO   321     -47.948  30.156  48.258  1.00  0.00           O  
ATOM   2466  CB  PRO   321     -49.505  29.370  45.371  1.00  0.00           C  
ATOM   2467  CG  PRO   321     -49.879  29.925  44.014  1.00  0.00           C  
ATOM   2468  CD  PRO   321     -48.699  30.784  43.622  1.00  0.00           C  
ATOM   2469  N   ALA   322     -46.602  29.498  46.577  1.00  0.00           N  
ATOM   2470  CA  ALA   322     -45.607  28.957  47.496  1.00  0.00           C  
ATOM   2471  C   ALA   322     -44.851  30.038  48.258  1.00  0.00           C  
ATOM   2472  O   ALA   322     -44.277  29.738  49.302  1.00  0.00           O  
ATOM   2473  CB  ALA   322     -44.618  28.074  46.740  1.00  0.00           C  
ATOM   2474  N   LEU   323     -44.840  31.277  47.772  1.00  0.00           N  
ATOM   2475  CA  LEU   323     -44.060  32.349  48.373  1.00  0.00           C  
ATOM   2476  C   LEU   323     -44.931  33.476  48.914  1.00  0.00           C  
ATOM   2477  O   LEU   323     -44.407  34.542  49.245  1.00  0.00           O  
ATOM   2478  CB  LEU   323     -43.068  32.915  47.352  1.00  0.00           C  
ATOM   2479  CG  LEU   323     -42.056  31.945  46.746  1.00  0.00           C  
ATOM   2480  CD1 LEU   323     -41.328  32.609  45.584  1.00  0.00           C  
ATOM   2481  CD2 LEU   323     -41.080  31.504  47.814  1.00  0.00           C  
ATOM   2482  N   ALA   324     -46.240  33.273  49.001  1.00  0.00           N  
ATOM   2483  CA  ALA   324     -47.158  34.320  49.430  1.00  0.00           C  
ATOM   2484  C   ALA   324     -47.236  34.352  50.950  1.00  0.00           C  
ATOM   2485  O   ALA   324     -47.223  33.295  51.586  1.00  0.00           O  
ATOM   2486  CB  ALA   324     -48.555  34.082  48.860  1.00  0.00           C  
ATOM   2487  N   PRO   325     -47.351  35.542  51.566  1.00  0.00           N  
ATOM   2488  CA  PRO   325     -47.438  36.852  50.910  1.00  0.00           C  
ATOM   2489  C   PRO   325     -46.119  37.626  50.809  1.00  0.00           C  
ATOM   2490  O   PRO   325     -46.145  38.805  50.458  1.00  0.00           O  
ATOM   2491  CB  PRO   325     -48.394  37.609  51.816  1.00  0.00           C  
ATOM   2492  CG  PRO   325     -48.003  37.100  53.224  1.00  0.00           C  
ATOM   2493  CD  PRO   325     -47.635  35.636  53.019  1.00  0.00           C  
ATOM   2494  N   SER   326     -44.988  36.987  51.122  1.00  0.00           N  
ATOM   2495  CA  SER   326     -43.724  37.715  51.157  1.00  0.00           C  
ATOM   2496  C   SER   326     -43.247  38.127  49.759  1.00  0.00           C  
ATOM   2497  O   SER   326     -42.378  38.997  49.632  1.00  0.00           O  
ATOM   2498  CB  SER   326     -42.664  36.871  51.889  1.00  0.00           C  
ATOM   2499  OG  SER   326     -42.208  35.785  51.102  1.00  0.00           O  
ATOM   2500  N   LEU   327     -43.788  37.540  48.699  1.00  0.00           N  
ATOM   2501  CA  LEU   327     -43.477  38.020  47.360  1.00  0.00           C  
ATOM   2502  C   LEU   327     -44.791  38.274  46.638  1.00  0.00           C  
ATOM   2503  O   LEU   327     -45.703  37.443  46.697  1.00  0.00           O  
ATOM   2504  CB  LEU   327     -42.596  37.024  46.598  1.00  0.00           C  
ATOM   2505  CG  LEU   327     -42.233  37.447  45.167  1.00  0.00           C  
ATOM   2506  CD1 LEU   327     -41.292  38.659  45.167  1.00  0.00           C  
ATOM   2507  CD2 LEU   327     -41.622  36.286  44.405  1.00  0.00           C  
ATOM   2508  N   SER   328     -44.899  39.433  45.990  1.00  0.00           N  
ATOM   2509  CA  SER   328     -46.099  39.782  45.241  1.00  0.00           C  
ATOM   2510  C   SER   328     -45.731  40.673  44.055  1.00  0.00           C  
ATOM   2511  O   SER   328     -44.639  41.260  44.001  1.00  0.00           O  
ATOM   2512  CB  SER   328     -47.118  40.480  46.139  1.00  0.00           C  
ATOM   2513  OG  SER   328     -46.580  41.690  46.639  1.00  0.00           O  
ATOM   2514  N   PHE   329     -46.664  40.769  43.104  1.00  0.00           N  
ATOM   2515  CA  PHE   329     -46.478  41.546  41.878  1.00  0.00           C  
ATOM   2516  C   PHE   329     -47.638  42.514  41.709  1.00  0.00           C  
ATOM   2517  O   PHE   329     -48.800  42.103  41.801  1.00  0.00           O  
ATOM   2518  CB  PHE   329     -46.396  40.636  40.638  1.00  0.00           C  
ATOM   2519  CG  PHE   329     -45.201  39.724  40.620  1.00  0.00           C  
ATOM   2520  CD1 PHE   329     -45.182  38.576  41.398  1.00  0.00           C  
ATOM   2521  CD2 PHE   329     -44.107  40.010  39.816  1.00  0.00           C  
ATOM   2522  CE1 PHE   329     -44.080  37.726  41.388  1.00  0.00           C  
ATOM   2523  CE2 PHE   329     -42.998  39.163  39.790  1.00  0.00           C  
ATOM   2524  CZ  PHE   329     -42.987  38.021  40.582  1.00  0.00           C  
ATOM   2525  N   ILE   330     -47.333  43.787  41.435  1.00  0.00           N  
ATOM   2526  CA  ILE   330     -48.362  44.786  41.146  1.00  0.00           C  
ATOM   2527  C   ILE   330     -48.275  45.167  39.668  1.00  0.00           C  
ATOM   2528  O   ILE   330     -47.190  45.458  39.153  1.00  0.00           O  
ATOM   2529  CB  ILE   330     -48.233  46.026  42.050  1.00  0.00           C  
ATOM   2530  CG1 ILE   330     -48.275  45.697  43.552  1.00  0.00           C  
ATOM   2531  CG2 ILE   330     -49.349  47.061  41.834  1.00  0.00           C  
ATOM   2532  CD1 ILE   330     -49.574  45.022  43.992  1.00  0.00           C  
ATOM   2533  N   GLY   331     -49.416  45.148  38.985  1.00  0.00           N  
ATOM   2534  CA  GLY   331     -49.480  45.636  37.618  1.00  0.00           C  
ATOM   2535  C   GLY   331     -49.210  44.608  36.537  1.00  0.00           C  
ATOM   2536  O   GLY   331     -48.913  44.997  35.402  1.00  0.00           O  
ATOM   2537  N   LEU   332     -49.284  43.312  36.860  1.00  0.00           N  
ATOM   2538  CA  LEU   332     -49.165  42.275  35.831  1.00  0.00           C  
ATOM   2539  C   LEU   332     -50.275  42.356  34.781  1.00  0.00           C  
ATOM   2540  O   LEU   332     -49.970  42.239  33.586  1.00  0.00           O  
ATOM   2541  CB  LEU   332     -49.095  40.882  36.487  1.00  0.00           C  
ATOM   2542  CG  LEU   332     -47.786  40.626  37.236  1.00  0.00           C  
ATOM   2543  CD1 LEU   332     -47.752  39.335  38.054  1.00  0.00           C  
ATOM   2544  CD2 LEU   332     -46.546  40.517  36.351  1.00  0.00           C  
ATOM   2545  N   PRO   333     -51.556  42.506  35.141  1.00  0.00           N  
ATOM   2546  CA  PRO   333     -52.615  42.398  34.123  1.00  0.00           C  
ATOM   2547  C   PRO   333     -52.482  43.444  33.024  1.00  0.00           C  
ATOM   2548  O   PRO   333     -51.870  44.497  33.199  1.00  0.00           O  
ATOM   2549  CB  PRO   333     -53.903  42.599  34.930  1.00  0.00           C  
ATOM   2550  CG  PRO   333     -53.532  42.128  36.341  1.00  0.00           C  
ATOM   2551  CD  PRO   333     -52.121  42.610  36.505  1.00  0.00           C  
ATOM   2552  N   TRP   334     -53.057  43.133  31.862  1.00  0.00           N  
ATOM   2553  CA  TRP   334     -53.036  44.080  30.752  1.00  0.00           C  
ATOM   2554  C   TRP   334     -54.406  44.135  30.092  1.00  0.00           C  
ATOM   2555  O   TRP   334     -55.324  43.383  30.443  1.00  0.00           O  
ATOM   2556  CB  TRP   334     -51.931  43.770  29.729  1.00  0.00           C  
ATOM   2557  CG  TRP   334     -51.864  42.358  29.227  1.00  0.00           C  
ATOM   2558  CD1 TRP   334     -51.443  41.261  29.920  1.00  0.00           C  
ATOM   2559  CD2 TRP   334     -52.179  41.899  27.902  1.00  0.00           C  
ATOM   2560  NE1 TRP   334     -51.496  40.141  29.122  1.00  0.00           N  
ATOM   2561  CE2 TRP   334     -51.941  40.505  27.875  1.00  0.00           C  
ATOM   2562  CE3 TRP   334     -52.642  42.527  26.740  1.00  0.00           C  
ATOM   2563  CZ2 TRP   334     -52.155  39.726  26.728  1.00  0.00           C  
ATOM   2564  CZ3 TRP   334     -52.855  41.742  25.585  1.00  0.00           C  
ATOM   2565  CH2 TRP   334     -52.611  40.362  25.597  1.00  0.00           C  
ATOM   2566  N   GLN   335     -54.533  45.071  29.143  1.00  0.00           N  
ATOM   2567  CA  GLN   335     -55.825  45.540  28.634  1.00  0.00           C  
ATOM   2568  C   GLN   335     -56.684  46.083  29.779  1.00  0.00           C  
ATOM   2569  O   GLN   335     -57.884  45.808  29.884  1.00  0.00           O  
ATOM   2570  CB  GLN   335     -56.559  44.446  27.841  1.00  0.00           C  
ATOM   2571  CG  GLN   335     -55.834  44.031  26.560  1.00  0.00           C  
ATOM   2572  CD  GLN   335     -55.905  45.194  25.580  1.00  0.00           C  
ATOM   2573  OE1 GLN   335     -56.978  45.735  25.317  1.00  0.00           O  
ATOM   2574  NE2 GLN   335     -54.766  45.641  24.987  1.00  0.00           N  
ATOM   2575  N   ILE   336     -56.056  46.888  30.642  1.00  0.00           N  
ATOM   2576  CA  ILE   336     -56.699  47.373  31.858  1.00  0.00           C  
ATOM   2577  C   ILE   336     -56.543  48.882  31.949  1.00  0.00           C  
ATOM   2578  O   ILE   336     -55.642  49.476  31.352  1.00  0.00           O  
ATOM   2579  CB  ILE   336     -56.100  46.737  33.135  1.00  0.00           C  
ATOM   2580  CG1 ILE   336     -54.609  47.105  33.232  1.00  0.00           C  
ATOM   2581  CG2 ILE   336     -56.321  45.238  33.147  1.00  0.00           C  
ATOM   2582  CD1 ILE   336     -53.981  46.823  34.542  1.00  0.00           C  
ATOM   2583  N   THR   337     -57.413  49.489  32.755  1.00  0.00           N  
ATOM   2584  CA  THR   337     -57.172  50.820  33.307  1.00  0.00           C  
ATOM   2585  C   THR   337     -56.198  50.658  34.470  1.00  0.00           C  
ATOM   2586  O   THR   337     -56.596  50.188  35.543  1.00  0.00           O  
ATOM   2587  CB  THR   337     -58.486  51.479  33.754  1.00  0.00           C  
ATOM   2588  OG1 THR   337     -59.380  51.580  32.655  1.00  0.00           O  
ATOM   2589  CG2 THR   337     -58.190  52.886  34.300  1.00  0.00           C  
ATOM   2590  N   PRO   338     -54.925  51.036  34.316  1.00  0.00           N  
ATOM   2591  CA  PRO   338     -53.898  50.574  35.263  1.00  0.00           C  
ATOM   2592  C   PRO   338     -53.870  51.232  36.640  1.00  0.00           C  
ATOM   2593  O   PRO   338     -53.604  50.520  37.612  1.00  0.00           O  
ATOM   2594  CB  PRO   338     -52.586  50.846  34.516  1.00  0.00           C  
ATOM   2595  CG  PRO   338     -52.916  51.922  33.539  1.00  0.00           C  
ATOM   2596  CD  PRO   338     -54.343  51.697  33.135  1.00  0.00           C  
ATOM   2597  N   PHE   339     -54.091  52.550  36.753  1.00  0.00           N  
ATOM   2598  CA  PHE   339     -53.847  53.216  38.034  1.00  0.00           C  
ATOM   2599  C   PHE   339     -54.781  52.699  39.124  1.00  0.00           C  
ATOM   2600  O   PHE   339     -54.280  52.285  40.184  1.00  0.00           O  
ATOM   2601  CB  PHE   339     -53.939  54.750  37.906  1.00  0.00           C  
ATOM   2602  CG  PHE   339     -52.894  55.389  36.994  1.00  0.00           C  
ATOM   2603  CD1 PHE   339     -51.848  54.656  36.459  1.00  0.00           C  
ATOM   2604  CD2 PHE   339     -52.981  56.740  36.677  1.00  0.00           C  
ATOM   2605  CE1 PHE   339     -50.897  55.247  35.618  1.00  0.00           C  
ATOM   2606  CE2 PHE   339     -52.044  57.349  35.830  1.00  0.00           C  
ATOM   2607  CZ  PHE   339     -50.989  56.596  35.302  1.00  0.00           C  
ATOM   2608  N   PRO   340     -56.112  52.660  38.941  1.00  0.00           N  
ATOM   2609  CA  PRO   340     -56.960  52.111  40.012  1.00  0.00           C  
ATOM   2610  C   PRO   340     -56.738  50.625  40.250  1.00  0.00           C  
ATOM   2611  O   PRO   340     -56.851  50.176  41.397  1.00  0.00           O  
ATOM   2612  CB  PRO   340     -58.393  52.409  39.535  1.00  0.00           C  
ATOM   2613  CG  PRO   340     -58.290  52.619  38.078  1.00  0.00           C  
ATOM   2614  CD  PRO   340     -56.917  53.154  37.805  1.00  0.00           C  
ATOM   2615  N   MET   341     -56.420  49.845  39.209  1.00  0.00           N  
ATOM   2616  CA  MET   341     -56.138  48.424  39.415  1.00  0.00           C  
ATOM   2617  C   MET   341     -54.919  48.220  40.325  1.00  0.00           C  
ATOM   2618  O   MET   341     -54.955  47.406  41.255  1.00  0.00           O  
ATOM   2619  CB  MET   341     -55.938  47.728  38.064  1.00  0.00           C  
ATOM   2620  CG  MET   341     -55.741  46.215  38.180  1.00  0.00           C  
ATOM   2621  SD  MET   341     -55.438  45.371  36.599  1.00  0.00           S  
ATOM   2622  CE  MET   341     -57.097  45.687  35.931  1.00  0.00           C  
ATOM   2623  N   PHE   342     -53.816  48.931  40.052  1.00  0.00           N  
ATOM   2624  CA  PHE   342     -52.629  48.815  40.894  1.00  0.00           C  
ATOM   2625  C   PHE   342     -52.915  49.310  42.308  1.00  0.00           C  
ATOM   2626  O   PHE   342     -52.402  48.755  43.286  1.00  0.00           O  
ATOM   2627  CB  PHE   342     -51.459  49.595  40.283  1.00  0.00           C  
ATOM   2628  CG  PHE   342     -51.040  48.878  39.046  1.00  0.00           C  
ATOM   2629  CD1 PHE   342     -51.446  47.552  38.775  1.00  0.00           C  
ATOM   2630  CD2 PHE   342     -50.215  49.524  38.107  1.00  0.00           C  
ATOM   2631  CE1 PHE   342     -51.044  46.876  37.587  1.00  0.00           C  
ATOM   2632  CE2 PHE   342     -49.797  48.869  36.908  1.00  0.00           C  
ATOM   2633  CZ  PHE   342     -50.213  47.538  36.650  1.00  0.00           C  
ATOM   2634  N   GLU   343     -53.736  50.353  42.422  1.00  0.00           N  
ATOM   2635  CA  GLU   343     -54.142  50.865  43.725  1.00  0.00           C  
ATOM   2636  C   GLU   343     -54.819  49.775  44.541  1.00  0.00           C  
ATOM   2637  O   GLU   343     -54.477  49.547  45.712  1.00  0.00           O  
ATOM   2638  CB  GLU   343     -55.077  52.063  43.522  1.00  0.00           C  
ATOM   2639  CG  GLU   343     -55.575  52.795  44.786  1.00  0.00           C  
ATOM   2640  CD  GLU   343     -56.447  54.016  44.417  1.00  0.00           C  
ATOM   2641  OE1 GLU   343     -56.869  54.115  43.232  1.00  0.00           O  
ATOM   2642  OE2 GLU   343     -56.704  54.877  45.292  1.00  0.00           O  
ATOM   2643  N   LEU   344     -55.763  49.065  43.924  1.00  0.00           N  
ATOM   2644  CA  LEU   344     -56.516  48.054  44.652  1.00  0.00           C  
ATOM   2645  C   LEU   344     -55.668  46.815  44.917  1.00  0.00           C  
ATOM   2646  O   LEU   344     -55.776  46.204  45.987  1.00  0.00           O  
ATOM   2647  CB  LEU   344     -57.782  47.708  43.886  1.00  0.00           C  
ATOM   2648  CG  LEU   344     -58.804  48.839  43.863  1.00  0.00           C  
ATOM   2649  CD1 LEU   344     -59.886  48.558  42.813  1.00  0.00           C  
ATOM   2650  CD2 LEU   344     -59.430  49.039  45.260  1.00  0.00           C  
ATOM   2651  N   GLN   345     -54.802  46.444  43.972  1.00  0.00           N  
ATOM   2652  CA  GLN   345     -53.880  45.342  44.221  1.00  0.00           C  
ATOM   2653  C   GLN   345     -53.001  45.619  45.432  1.00  0.00           C  
ATOM   2654  O   GLN   345     -52.789  44.743  46.274  1.00  0.00           O  
ATOM   2655  CB  GLN   345     -53.002  45.090  43.002  1.00  0.00           C  
ATOM   2656  CG  GLN   345     -53.699  44.421  41.846  1.00  0.00           C  
ATOM   2657  CD  GLN   345     -52.720  44.082  40.747  1.00  0.00           C  
ATOM   2658  OE1 GLN   345     -51.773  44.828  40.508  1.00  0.00           O  
ATOM   2659  NE2 GLN   345     -52.932  42.950  40.080  1.00  0.00           N  
ATOM   2660  N   SER   346     -52.450  46.821  45.518  1.00  0.00           N  
ATOM   2661  CA  SER   346     -51.501  47.069  46.587  1.00  0.00           C  
ATOM   2662  C   SER   346     -52.230  47.306  47.903  1.00  0.00           C  
ATOM   2663  O   SER   346     -51.693  46.998  48.969  1.00  0.00           O  
ATOM   2664  CB  SER   346     -50.595  48.242  46.212  1.00  0.00           C  
ATOM   2665  OG  SER   346     -51.363  49.392  45.918  1.00  0.00           O  
ATOM   2666  N   LYS   347     -53.468  47.801  47.832  1.00  0.00           N  
ATOM   2667  CA  LYS   347     -54.321  47.867  49.011  1.00  0.00           C  
ATOM   2668  C   LYS   347     -54.577  46.468  49.566  1.00  0.00           C  
ATOM   2669  O   LYS   347     -54.541  46.250  50.782  1.00  0.00           O  
ATOM   2670  CB  LYS   347     -55.634  48.569  48.646  1.00  0.00           C  
ATOM   2671  CG  LYS   347     -56.404  49.179  49.804  1.00  0.00           C  
ATOM   2672  CD  LYS   347     -57.695  49.845  49.306  1.00  0.00           C  
ATOM   2673  CE  LYS   347     -57.420  51.086  48.452  1.00  0.00           C  
ATOM   2674  NZ  LYS   347     -56.916  52.232  49.282  1.00  0.00           N  
ATOM   2675  N   TRP   348     -54.806  45.503  48.679  1.00  0.00           N  
ATOM   2676  CA  TRP   348     -54.992  44.116  49.086  1.00  0.00           C  
ATOM   2677  C   TRP   348     -53.714  43.547  49.691  1.00  0.00           C  
ATOM   2678  O   TRP   348     -53.740  42.933  50.772  1.00  0.00           O  
ATOM   2679  CB  TRP   348     -55.427  43.302  47.870  1.00  0.00           C  
ATOM   2680  CG  TRP   348     -55.747  41.869  48.125  1.00  0.00           C  
ATOM   2681  CD1 TRP   348     -56.461  41.351  49.177  1.00  0.00           C  
ATOM   2682  CD2 TRP   348     -55.375  40.759  47.304  1.00  0.00           C  
ATOM   2683  NE1 TRP   348     -56.546  39.982  49.062  1.00  0.00           N  
ATOM   2684  CE2 TRP   348     -55.895  39.594  47.914  1.00  0.00           C  
ATOM   2685  CE3 TRP   348     -54.646  40.633  46.111  1.00  0.00           C  
ATOM   2686  CZ2 TRP   348     -55.716  38.321  47.370  1.00  0.00           C  
ATOM   2687  CZ3 TRP   348     -54.474  39.369  45.570  1.00  0.00           C  
ATOM   2688  CH2 TRP   348     -55.011  38.228  46.201  1.00  0.00           C  
ATOM   2689  N   VAL   349     -52.584  43.752  49.006  1.00  0.00           N  
ATOM   2690  CA  VAL   349     -51.306  43.239  49.490  1.00  0.00           C  
ATOM   2691  C   VAL   349     -51.011  43.779  50.887  1.00  0.00           C  
ATOM   2692  O   VAL   349     -50.626  43.028  51.789  1.00  0.00           O  
ATOM   2693  CB  VAL   349     -50.177  43.589  48.509  1.00  0.00           C  
ATOM   2694  CG1 VAL   349     -48.782  43.257  49.041  1.00  0.00           C  
ATOM   2695  CG2 VAL   349     -50.281  42.853  47.172  1.00  0.00           C  
ATOM   2696  N   ALA   350     -51.186  45.092  51.080  1.00  0.00           N  
ATOM   2697  CA  ALA   350     -50.862  45.710  52.363  1.00  0.00           C  
ATOM   2698  C   ALA   350     -51.719  45.135  53.486  1.00  0.00           C  
ATOM   2699  O   ALA   350     -51.213  44.849  54.578  1.00  0.00           O  
ATOM   2700  CB  ALA   350     -51.042  47.226  52.282  1.00  0.00           C  
ATOM   2701  N   ALA   351     -53.016  44.932  53.222  1.00  0.00           N  
ATOM   2702  CA  ALA   351     -53.908  44.383  54.232  1.00  0.00           C  
ATOM   2703  C   ALA   351     -53.583  42.926  54.539  1.00  0.00           C  
ATOM   2704  O   ALA   351     -53.747  42.483  55.683  1.00  0.00           O  
ATOM   2705  CB  ALA   351     -55.356  44.529  53.776  1.00  0.00           C  
ATOM   2706  N   VAL   352     -53.128  42.166  53.542  1.00  0.00           N  
ATOM   2707  CA  VAL   352     -52.658  40.806  53.800  1.00  0.00           C  
ATOM   2708  C   VAL   352     -51.402  40.836  54.676  1.00  0.00           C  
ATOM   2709  O   VAL   352     -51.334  40.170  55.716  1.00  0.00           O  
ATOM   2710  CB  VAL   352     -52.409  40.065  52.472  1.00  0.00           C  
ATOM   2711  CG1 VAL   352     -51.661  38.765  52.721  1.00  0.00           C  
ATOM   2712  CG2 VAL   352     -53.718  39.796  51.749  1.00  0.00           C  
ATOM   2713  N   LEU   353     -50.398  41.626  54.276  1.00  0.00           N  
ATOM   2714  CA  LEU   353     -49.144  41.687  55.027  1.00  0.00           C  
ATOM   2715  C   LEU   353     -49.358  42.118  56.473  1.00  0.00           C  
ATOM   2716  O   LEU   353     -48.628  41.667  57.365  1.00  0.00           O  
ATOM   2717  CB  LEU   353     -48.160  42.638  54.342  1.00  0.00           C  
ATOM   2718  CG  LEU   353     -47.580  42.063  53.041  1.00  0.00           C  
ATOM   2719  CD1 LEU   353     -46.707  43.068  52.339  1.00  0.00           C  
ATOM   2720  CD2 LEU   353     -46.808  40.781  53.352  1.00  0.00           C  
ATOM   2721  N   SER   354     -50.337  42.989  56.721  1.00  0.00           N  
ATOM   2722  CA  SER   354     -50.623  43.463  58.067  1.00  0.00           C  
ATOM   2723  C   SER   354     -51.469  42.488  58.868  1.00  0.00           C  
ATOM   2724  O   SER   354     -51.718  42.743  60.054  1.00  0.00           O  
ATOM   2725  CB  SER   354     -51.344  44.815  58.025  1.00  0.00           C  
ATOM   2726  OG  SER   354     -52.724  44.634  57.735  1.00  0.00           O  
ATOM   2727  N   GLY   355     -51.916  41.390  58.261  1.00  0.00           N  
ATOM   2728  CA  GLY   355     -52.786  40.463  58.951  1.00  0.00           C  
ATOM   2729  C   GLY   355     -54.227  40.898  59.050  1.00  0.00           C  
ATOM   2730  O   GLY   355     -55.046  40.141  59.585  1.00  0.00           O  
ATOM   2731  N   ARG   356     -54.577  42.081  58.543  1.00  0.00           N  
ATOM   2732  CA  ARG   356     -55.965  42.530  58.623  1.00  0.00           C  
ATOM   2733  C   ARG   356     -56.897  41.618  57.829  1.00  0.00           C  
ATOM   2734  O   ARG   356     -58.048  41.405  58.219  1.00  0.00           O  
ATOM   2735  CB  ARG   356     -56.075  43.977  58.136  1.00  0.00           C  
ATOM   2736  CG  ARG   356     -57.502  44.452  57.968  1.00  0.00           C  
ATOM   2737  CD  ARG   356     -57.604  45.955  58.045  1.00  0.00           C  
ATOM   2738  NE  ARG   356     -57.006  46.624  56.896  1.00  0.00           N  
ATOM   2739  CZ  ARG   356     -57.573  46.708  55.689  1.00  0.00           C  
ATOM   2740  NH1 ARG   356     -58.755  46.140  55.460  1.00  0.00           N  
ATOM   2741  NH2 ARG   356     -56.955  47.357  54.705  1.00  0.00           N  
ATOM   2742  N   VAL   357     -56.429  41.074  56.709  1.00  0.00           N  
ATOM   2743  CA  VAL   357     -57.198  40.076  55.982  1.00  0.00           C  
ATOM   2744  C   VAL   357     -56.295  38.881  55.719  1.00  0.00           C  
ATOM   2745  O   VAL   357     -55.072  38.951  55.848  1.00  0.00           O  
ATOM   2746  CB  VAL   357     -57.793  40.616  54.658  1.00  0.00           C  
ATOM   2747  CG1 VAL   357     -58.773  41.774  54.857  1.00  0.00           C  
ATOM   2748  CG2 VAL   357     -56.737  41.148  53.687  1.00  0.00           C  
ATOM   2749  N   SER   358     -56.916  37.775  55.343  1.00  0.00           N  
ATOM   2750  CA  SER   358     -56.210  36.521  55.161  1.00  0.00           C  
ATOM   2751  C   SER   358     -56.192  36.114  53.691  1.00  0.00           C  
ATOM   2752  O   SER   358     -57.041  36.523  52.896  1.00  0.00           O  
ATOM   2753  CB  SER   358     -56.862  35.421  56.004  1.00  0.00           C  
ATOM   2754  OG  SER   358     -56.048  34.266  56.051  1.00  0.00           O  
ATOM   2755  N   LEU   359     -55.195  35.316  53.337  1.00  0.00           N  
ATOM   2756  CA  LEU   359     -55.125  34.584  52.079  1.00  0.00           C  
ATOM   2757  C   LEU   359     -55.602  33.152  52.295  1.00  0.00           C  
ATOM   2758  O   LEU   359     -55.633  32.671  53.428  1.00  0.00           O  
ATOM   2759  CB  LEU   359     -53.688  34.586  51.546  1.00  0.00           C  
ATOM   2760  CG  LEU   359     -53.161  35.893  50.953  1.00  0.00           C  
ATOM   2761  CD1 LEU   359     -51.666  35.801  50.613  1.00  0.00           C  
ATOM   2762  CD2 LEU   359     -53.978  36.266  49.704  1.00  0.00           C  
ATOM   2763  N   PRO   360     -56.000  32.431  51.236  1.00  0.00           N  
ATOM   2764  CA  PRO   360     -56.285  30.997  51.406  1.00  0.00           C  
ATOM   2765  C   PRO   360     -55.011  30.232  51.730  1.00  0.00           C  
ATOM   2766  O   PRO   360     -53.925  30.821  51.729  1.00  0.00           O  
ATOM   2767  CB  PRO   360     -56.850  30.576  50.036  1.00  0.00           C  
ATOM   2768  CG  PRO   360     -57.159  31.839  49.314  1.00  0.00           C  
ATOM   2769  CD  PRO   360     -56.189  32.862  49.840  1.00  0.00           C  
ATOM   2770  N   SER   361     -55.110  28.927  51.972  1.00  0.00           N  
ATOM   2771  CA  SER   361     -53.899  28.131  52.110  1.00  0.00           C  
ATOM   2772  C   SER   361     -53.139  28.079  50.784  1.00  0.00           C  
ATOM   2773  O   SER   361     -53.683  28.345  49.709  1.00  0.00           O  
ATOM   2774  CB  SER   361     -54.223  26.706  52.563  1.00  0.00           C  
ATOM   2775  OG  SER   361     -54.917  26.013  51.536  1.00  0.00           O  
ATOM   2776  N   GLN   362     -51.854  27.727  50.874  1.00  0.00           N  
ATOM   2777  CA  GLN   362     -51.039  27.585  49.672  1.00  0.00           C  
ATOM   2778  C   GLN   362     -51.673  26.614  48.689  1.00  0.00           C  
ATOM   2779  O   GLN   362     -51.684  26.861  47.475  1.00  0.00           O  
ATOM   2780  CB  GLN   362     -49.634  27.114  50.037  1.00  0.00           C  
ATOM   2781  CG  GLN   362     -48.800  28.179  50.753  1.00  0.00           C  
ATOM   2782  CD  GLN   362     -47.478  27.545  51.160  1.00  0.00           C  
ATOM   2783  OE1 GLN   362     -47.269  26.346  50.983  1.00  0.00           O  
ATOM   2784  NE2 GLN   362     -46.513  28.317  51.728  1.00  0.00           N  
ATOM   2785  N   ASP   363     -52.195  25.496  49.197  1.00  0.00           N  
ATOM   2786  CA  ASP   363     -52.840  24.516  48.331  1.00  0.00           C  
ATOM   2787  C   ASP   363     -54.076  25.105  47.665  1.00  0.00           C  
ATOM   2788  O   ASP   363     -54.311  24.886  46.472  1.00  0.00           O  
ATOM   2789  CB  ASP   363     -53.202  23.267  49.138  1.00  0.00           C  
ATOM   2790  CG  ASP   363     -51.915  22.515  49.443  1.00  0.00           C  
ATOM   2791  OD1 ASP   363     -50.870  22.855  48.826  1.00  0.00           O  
ATOM   2792  OD2 ASP   363     -51.958  21.590  50.297  1.00  0.00           O  
ATOM   2793  N   GLU   364     -54.878  25.862  48.418  1.00  0.00           N  
ATOM   2794  CA  GLU   364     -56.069  26.469  47.834  1.00  0.00           C  
ATOM   2795  C   GLU   364     -55.701  27.515  46.794  1.00  0.00           C  
ATOM   2796  O   GLU   364     -56.329  27.587  45.729  1.00  0.00           O  
ATOM   2797  CB  GLU   364     -56.935  27.083  48.926  1.00  0.00           C  
ATOM   2798  CG  GLU   364     -57.852  26.072  49.605  1.00  0.00           C  
ATOM   2799  CD  GLU   364     -58.146  26.435  51.050  1.00  0.00           C  
ATOM   2800  OE1 GLU   364     -57.554  27.413  51.569  1.00  0.00           O  
ATOM   2801  OE2 GLU   364     -58.966  25.730  51.672  1.00  0.00           O  
ATOM   2802  N   MET   365     -54.689  28.337  47.080  1.00  0.00           N  
ATOM   2803  CA  MET   365     -54.237  29.286  46.070  1.00  0.00           C  
ATOM   2804  C   MET   365     -53.753  28.561  44.824  1.00  0.00           C  
ATOM   2805  O   MET   365     -54.073  28.962  43.698  1.00  0.00           O  
ATOM   2806  CB  MET   365     -53.135  30.182  46.632  1.00  0.00           C  
ATOM   2807  CG  MET   365     -53.651  31.223  47.612  1.00  0.00           C  
ATOM   2808  SD  MET   365     -52.369  32.414  48.045  1.00  0.00           S  
ATOM   2809  CE  MET   365     -51.475  31.497  49.319  1.00  0.00           C  
ATOM   2810  N   MET   366     -52.990  27.482  45.005  1.00  0.00           N  
ATOM   2811  CA  MET   366     -52.470  26.759  43.856  1.00  0.00           C  
ATOM   2812  C   MET   366     -53.596  26.088  43.071  1.00  0.00           C  
ATOM   2813  O   MET   366     -53.562  26.059  41.836  1.00  0.00           O  
ATOM   2814  CB  MET   366     -51.422  25.744  44.308  1.00  0.00           C  
ATOM   2815  CG  MET   366     -50.709  25.071  43.151  1.00  0.00           C  
ATOM   2816  SD  MET   366     -49.822  26.236  42.078  1.00  0.00           S  
ATOM   2817  CE  MET   366     -48.415  26.620  43.129  1.00  0.00           C  
ATOM   2818  N   GLU   367     -54.615  25.570  43.766  1.00  0.00           N  
ATOM   2819  CA  GLU   367     -55.776  25.005  43.083  1.00  0.00           C  
ATOM   2820  C   GLU   367     -56.533  26.072  42.305  1.00  0.00           C  
ATOM   2821  O   GLU   367     -57.057  25.800  41.216  1.00  0.00           O  
ATOM   2822  CB  GLU   367     -56.707  24.328  44.088  1.00  0.00           C  
ATOM   2823  CG  GLU   367     -56.135  23.064  44.676  1.00  0.00           C  
ATOM   2824  CD  GLU   367     -56.983  22.485  45.799  1.00  0.00           C  
ATOM   2825  OE1 GLU   367     -57.869  23.196  46.333  1.00  0.00           O  
ATOM   2826  OE2 GLU   367     -56.757  21.306  46.149  1.00  0.00           O  
ATOM   2827  N   ASP   368     -56.596  27.293  42.841  1.00  0.00           N  
ATOM   2828  CA  ASP   368     -57.297  28.361  42.137  1.00  0.00           C  
ATOM   2829  C   ASP   368     -56.601  28.703  40.820  1.00  0.00           C  
ATOM   2830  O   ASP   368     -57.258  28.877  39.786  1.00  0.00           O  
ATOM   2831  CB  ASP   368     -57.403  29.588  43.036  1.00  0.00           C  
ATOM   2832  CG  ASP   368     -58.386  30.607  42.510  1.00  0.00           C  
ATOM   2833  OD1 ASP   368     -59.588  30.295  42.433  1.00  0.00           O  
ATOM   2834  OD2 ASP   368     -57.959  31.725  42.167  1.00  0.00           O  
ATOM   2835  N   THR   369     -55.270  28.798  40.835  1.00  0.00           N  
ATOM   2836  CA  THR   369     -54.543  29.072  39.602  1.00  0.00           C  
ATOM   2837  C   THR   369     -54.756  27.950  38.600  1.00  0.00           C  
ATOM   2838  O   THR   369     -54.961  28.198  37.405  1.00  0.00           O  
ATOM   2839  CB  THR   369     -53.049  29.278  39.893  1.00  0.00           C  
ATOM   2840  OG1 THR   369     -52.868  30.397  40.748  1.00  0.00           O  
ATOM   2841  CG2 THR   369     -52.302  29.522  38.571  1.00  0.00           C  
ATOM   2842  N   LYS   370     -54.691  26.700  39.066  1.00  0.00           N  
ATOM   2843  CA  LYS   370     -54.873  25.562  38.171  1.00  0.00           C  
ATOM   2844  C   LYS   370     -56.271  25.551  37.578  1.00  0.00           C  
ATOM   2845  O   LYS   370     -56.448  25.230  36.396  1.00  0.00           O  
ATOM   2846  CB  LYS   370     -54.584  24.256  38.913  1.00  0.00           C  
ATOM   2847  CG  LYS   370     -53.104  24.058  39.245  1.00  0.00           C  
ATOM   2848  CD  LYS   370     -52.812  22.751  39.985  1.00  0.00           C  
ATOM   2849  CE  LYS   370     -51.335  22.564  40.339  1.00  0.00           C  
ATOM   2850  NZ  LYS   370     -51.148  21.296  41.079  1.00  0.00           N  
ATOM   2851  N   ALA   371     -57.279  25.908  38.381  1.00  0.00           N  
ATOM   2852  CA  ALA   371     -58.639  26.014  37.858  1.00  0.00           C  
ATOM   2853  C   ALA   371     -58.721  27.076  36.772  1.00  0.00           C  
ATOM   2854  O   ALA   371     -59.382  26.881  35.743  1.00  0.00           O  
ATOM   2855  CB  ALA   371     -59.614  26.337  38.989  1.00  0.00           C  
ATOM   2856  N   PHE   372     -58.051  28.210  36.985  1.00  0.00           N  
ATOM   2857  CA  PHE   372     -58.052  29.262  35.979  1.00  0.00           C  
ATOM   2858  C   PHE   372     -57.391  28.781  34.688  1.00  0.00           C  
ATOM   2859  O   PHE   372     -57.928  28.994  33.599  1.00  0.00           O  
ATOM   2860  CB  PHE   372     -57.364  30.511  36.535  1.00  0.00           C  
ATOM   2861  CG  PHE   372     -58.251  31.080  37.589  1.00  0.00           C  
ATOM   2862  CD1 PHE   372     -59.594  30.668  37.739  1.00  0.00           C  
ATOM   2863  CD2 PHE   372     -57.754  32.056  38.471  1.00  0.00           C  
ATOM   2864  CE1 PHE   372     -60.434  31.215  38.752  1.00  0.00           C  
ATOM   2865  CE2 PHE   372     -58.574  32.620  39.495  1.00  0.00           C  
ATOM   2866  CZ  PHE   372     -59.921  32.197  39.634  1.00  0.00           C  
ATOM   2867  N   TYR   373     -56.238  28.108  34.795  1.00  0.00           N  
ATOM   2868  CA  TYR   373     -55.541  27.615  33.607  1.00  0.00           C  
ATOM   2869  C   TYR   373     -56.406  26.633  32.828  1.00  0.00           C  
ATOM   2870  O   TYR   373     -56.348  26.582  31.593  1.00  0.00           O  
ATOM   2871  CB  TYR   373     -54.228  26.939  34.003  1.00  0.00           C  
ATOM   2872  CG  TYR   373     -53.125  27.862  34.479  1.00  0.00           C  
ATOM   2873  CD1 TYR   373     -53.234  29.246  34.365  1.00  0.00           C  
ATOM   2874  CD2 TYR   373     -51.960  27.340  35.023  1.00  0.00           C  
ATOM   2875  CE1 TYR   373     -52.200  30.089  34.794  1.00  0.00           C  
ATOM   2876  CE2 TYR   373     -50.935  28.162  35.456  1.00  0.00           C  
ATOM   2877  CZ  TYR   373     -51.056  29.533  35.340  1.00  0.00           C  
ATOM   2878  OH  TYR   373     -50.021  30.332  35.767  1.00  0.00           O  
ATOM   2879  N   ASP   374     -57.205  25.835  33.537  1.00  0.00           N  
ATOM   2880  CA  ASP   374     -58.038  24.841  32.881  1.00  0.00           C  
ATOM   2881  C   ASP   374     -59.265  25.472  32.240  1.00  0.00           C  
ATOM   2882  O   ASP   374     -59.708  25.001  31.184  1.00  0.00           O  
ATOM   2883  CB  ASP   374     -58.442  23.749  33.875  1.00  0.00           C  
ATOM   2884  CG  ASP   374     -57.212  22.901  34.168  1.00  0.00           C  
ATOM   2885  OD1 ASP   374     -56.215  23.023  33.407  1.00  0.00           O  
ATOM   2886  OD2 ASP   374     -57.254  22.120  35.156  1.00  0.00           O  
ATOM   2887  N   LYS   375     -59.818  26.528  32.849  1.00  0.00           N  
ATOM   2888  CA  LYS   375     -60.852  27.315  32.181  1.00  0.00           C  
ATOM   2889  C   LYS   375     -60.337  27.893  30.866  1.00  0.00           C  
ATOM   2890  O   LYS   375     -61.007  27.802  29.834  1.00  0.00           O  
ATOM   2891  CB  LYS   375     -61.338  28.445  33.078  1.00  0.00           C  
ATOM   2892  CG  LYS   375     -62.454  29.284  32.452  1.00  0.00           C  
ATOM   2893  CD  LYS   375     -62.992  30.376  33.378  1.00  0.00           C  
ATOM   2894  CE  LYS   375     -64.074  31.247  32.735  1.00  0.00           C  
ATOM   2895  NZ  LYS   375     -64.519  32.287  33.689  1.00  0.00           N  
ATOM   2896  N   LEU   376     -59.158  28.525  30.894  1.00  0.00           N  
ATOM   2897  CA  LEU   376     -58.566  29.038  29.663  1.00  0.00           C  
ATOM   2898  C   LEU   376     -58.446  27.935  28.623  1.00  0.00           C  
ATOM   2899  O   LEU   376     -58.834  28.107  27.464  1.00  0.00           O  
ATOM   2900  CB  LEU   376     -57.182  29.635  29.930  1.00  0.00           C  
ATOM   2901  CG  LEU   376     -57.225  30.953  30.706  1.00  0.00           C  
ATOM   2902  CD1 LEU   376     -55.864  31.485  31.152  1.00  0.00           C  
ATOM   2903  CD2 LEU   376     -57.835  32.130  29.946  1.00  0.00           C  
ATOM   2904  N   GLU   377     -57.887  26.796  29.024  1.00  0.00           N  
ATOM   2905  CA  GLU   377     -57.673  25.702  28.089  1.00  0.00           C  
ATOM   2906  C   GLU   377     -58.999  25.159  27.574  1.00  0.00           C  
ATOM   2907  O   GLU   377     -59.129  24.843  26.386  1.00  0.00           O  
ATOM   2908  CB  GLU   377     -56.842  24.624  28.773  1.00  0.00           C  
ATOM   2909  CG  GLU   377     -57.103  23.216  28.337  1.00  0.00           C  
ATOM   2910  CD  GLU   377     -56.320  22.244  29.191  1.00  0.00           C  
ATOM   2911  OE1 GLU   377     -55.073  22.277  29.120  1.00  0.00           O  
ATOM   2912  OE2 GLU   377     -56.943  21.479  29.963  1.00  0.00           O  
ATOM   2913  N   ALA   378     -60.010  25.090  28.442  1.00  0.00           N  
ATOM   2914  CA  ALA   378     -61.341  24.665  28.020  1.00  0.00           C  
ATOM   2915  C   ALA   378     -62.063  25.723  27.202  1.00  0.00           C  
ATOM   2916  O   ALA   378     -63.152  25.452  26.686  1.00  0.00           O  
ATOM   2917  CB  ALA   378     -62.193  24.293  29.234  1.00  0.00           C  
ATOM   2918  N   SER   379     -61.501  26.918  27.078  1.00  0.00           N  
ATOM   2919  CA  SER   379     -62.091  27.949  26.244  1.00  0.00           C  
ATOM   2920  C   SER   379     -61.267  28.224  24.999  1.00  0.00           C  
ATOM   2921  O   SER   379     -61.610  29.132  24.238  1.00  0.00           O  
ATOM   2922  CB  SER   379     -62.285  29.242  27.048  1.00  0.00           C  
ATOM   2923  OG  SER   379     -63.194  29.021  28.116  1.00  0.00           O  
ATOM   2924  N   GLY   380     -60.192  27.468  24.773  1.00  0.00           N  
ATOM   2925  CA  GLY   380     -59.333  27.701  23.624  1.00  0.00           C  
ATOM   2926  C   GLY   380     -58.438  28.921  23.698  1.00  0.00           C  
ATOM   2927  O   GLY   380     -57.918  29.351  22.665  1.00  0.00           O  
ATOM   2928  N   ILE   381     -58.222  29.489  24.881  1.00  0.00           N  
ATOM   2929  CA  ILE   381     -57.440  30.717  25.028  1.00  0.00           C  
ATOM   2930  C   ILE   381     -55.968  30.340  25.159  1.00  0.00           C  
ATOM   2931  O   ILE   381     -55.613  29.606  26.094  1.00  0.00           O  
ATOM   2932  CB  ILE   381     -57.890  31.530  26.245  1.00  0.00           C  
ATOM   2933  CG1 ILE   381     -59.391  31.786  26.200  1.00  0.00           C  
ATOM   2934  CG2 ILE   381     -57.109  32.838  26.310  1.00  0.00           C  
ATOM   2935  CD1 ILE   381     -59.911  32.380  27.517  1.00  0.00           C  
ATOM   2936  N   PRO   382     -55.084  30.848  24.295  1.00  0.00           N  
ATOM   2937  CA  PRO   382     -53.657  30.517  24.415  1.00  0.00           C  
ATOM   2938  C   PRO   382     -52.997  31.137  25.641  1.00  0.00           C  
ATOM   2939  O   PRO   382     -53.460  32.132  26.212  1.00  0.00           O  
ATOM   2940  CB  PRO   382     -53.040  31.080  23.129  1.00  0.00           C  
ATOM   2941  CG  PRO   382     -54.015  32.069  22.622  1.00  0.00           C  
ATOM   2942  CD  PRO   382     -55.375  31.616  23.073  1.00  0.00           C  
ATOM   2943  N   LYS   383     -51.852  30.534  25.994  1.00  0.00           N  
ATOM   2944  CA  LYS   383     -51.065  30.924  27.164  1.00  0.00           C  
ATOM   2945  C   LYS   383     -50.860  32.430  27.250  1.00  0.00           C  
ATOM   2946  O   LYS   383     -50.890  33.009  28.344  1.00  0.00           O  
ATOM   2947  CB  LYS   383     -49.702  30.228  27.110  1.00  0.00           C  
ATOM   2948  CG  LYS   383     -49.341  29.382  28.308  1.00  0.00           C  
ATOM   2949  CD  LYS   383     -47.982  28.720  28.106  1.00  0.00           C  
ATOM   2950  CE  LYS   383     -48.038  27.236  28.450  1.00  0.00           C  
ATOM   2951  NZ  LYS   383     -46.811  26.518  28.015  1.00  0.00           N  
ATOM   2952  N   ARG   384     -50.640  33.086  26.110  1.00  0.00           N  
ATOM   2953  CA  ARG   384     -50.160  34.460  26.178  1.00  0.00           C  
ATOM   2954  C   ARG   384     -51.237  35.450  26.602  1.00  0.00           C  
ATOM   2955  O   ARG   384     -50.907  36.608  26.873  1.00  0.00           O  
ATOM   2956  CB  ARG   384     -49.547  34.876  24.834  1.00  0.00           C  
ATOM   2957  CG  ARG   384     -50.520  35.020  23.670  1.00  0.00           C  
ATOM   2958  CD  ARG   384     -49.751  35.334  22.363  1.00  0.00           C  
ATOM   2959  NE  ARG   384     -50.625  35.420  21.190  1.00  0.00           N  
ATOM   2960  CZ  ARG   384     -51.167  34.367  20.578  1.00  0.00           C  
ATOM   2961  NH1 ARG   384     -50.933  33.138  21.032  1.00  0.00           N  
ATOM   2962  NH2 ARG   384     -51.957  34.540  19.522  1.00  0.00           N  
ATOM   2963  N   TYR   385     -52.501  35.030  26.695  1.00  0.00           N  
ATOM   2964  CA  TYR   385     -53.569  35.885  27.198  1.00  0.00           C  
ATOM   2965  C   TYR   385     -53.868  35.656  28.679  1.00  0.00           C  
ATOM   2966  O   TYR   385     -54.909  36.113  29.164  1.00  0.00           O  
ATOM   2967  CB  TYR   385     -54.843  35.686  26.369  1.00  0.00           C  
ATOM   2968  CG  TYR   385     -54.666  36.049  24.910  1.00  0.00           C  
ATOM   2969  CD1 TYR   385     -54.263  37.320  24.534  1.00  0.00           C  
ATOM   2970  CD2 TYR   385     -54.880  35.112  23.913  1.00  0.00           C  
ATOM   2971  CE1 TYR   385     -54.083  37.643  23.205  1.00  0.00           C  
ATOM   2972  CE2 TYR   385     -54.705  35.432  22.580  1.00  0.00           C  
ATOM   2973  CZ  TYR   385     -54.312  36.688  22.235  1.00  0.00           C  
ATOM   2974  OH  TYR   385     -54.141  36.984  20.908  1.00  0.00           O  
ATOM   2975  N   THR   386     -52.990  34.956  29.404  1.00  0.00           N  
ATOM   2976  CA  THR   386     -53.293  34.594  30.789  1.00  0.00           C  
ATOM   2977  C   THR   386     -53.632  35.824  31.630  1.00  0.00           C  
ATOM   2978  O   THR   386     -54.542  35.782  32.467  1.00  0.00           O  
ATOM   2979  CB  THR   386     -52.115  33.838  31.415  1.00  0.00           C  
ATOM   2980  OG1 THR   386     -51.918  32.588  30.745  1.00  0.00           O  
ATOM   2981  CG2 THR   386     -52.379  33.549  32.915  1.00  0.00           C  
ATOM   2982  N   HIS   387     -52.912  36.925  31.430  1.00  0.00           N  
ATOM   2983  CA  HIS   387     -53.076  38.113  32.261  1.00  0.00           C  
ATOM   2984  C   HIS   387     -53.878  39.199  31.572  1.00  0.00           C  
ATOM   2985  O   HIS   387     -53.962  40.321  32.088  1.00  0.00           O  
ATOM   2986  CB  HIS   387     -51.706  38.640  32.683  1.00  0.00           C  
ATOM   2987  CG  HIS   387     -50.855  37.590  33.314  1.00  0.00           C  
ATOM   2988  ND1 HIS   387     -51.225  36.937  34.473  1.00  0.00           N  
ATOM   2989  CD2 HIS   387     -49.679  37.042  32.927  1.00  0.00           C  
ATOM   2990  CE1 HIS   387     -50.301  36.046  34.783  1.00  0.00           C  
ATOM   2991  NE2 HIS   387     -49.355  36.088  33.859  1.00  0.00           N  
ATOM   2992  N   LEU   388     -54.452  38.892  30.409  1.00  0.00           N  
ATOM   2993  CA  LEU   388     -55.374  39.781  29.715  1.00  0.00           C  
ATOM   2994  C   LEU   388     -56.724  39.685  30.406  1.00  0.00           C  
ATOM   2995  O   LEU   388     -57.358  38.628  30.379  1.00  0.00           O  
ATOM   2996  CB  LEU   388     -55.472  39.369  28.246  1.00  0.00           C  
ATOM   2997  CG  LEU   388     -54.147  39.486  27.490  1.00  0.00           C  
ATOM   2998  CD1 LEU   388     -54.182  38.990  26.045  1.00  0.00           C  
ATOM   2999  CD2 LEU   388     -53.598  40.907  27.364  1.00  0.00           C  
ATOM   3000  N   MET   389     -57.496  40.764  30.291  1.00  0.00           N  
ATOM   3001  CA  MET   389     -58.803  40.901  30.922  1.00  0.00           C  
ATOM   3002  C   MET   389     -59.772  41.319  29.847  1.00  0.00           C  
ATOM   3003  O   MET   389     -59.562  42.315  29.150  1.00  0.00           O  
ATOM   3004  CB  MET   389     -59.193  41.944  31.971  1.00  0.00           C  
ATOM   3005  CG  MET   389     -58.454  41.779  33.300  1.00  0.00           C  
ATOM   3006  SD  MET   389     -58.809  40.223  34.172  1.00  0.00           S  
ATOM   3007  CE  MET   389     -57.391  40.347  35.301  1.00  0.00           C  
ATOM   3008  N   PRO   390     -60.853  40.585  29.678  1.00  0.00           N  
ATOM   3009  CA  PRO   390     -61.860  40.898  28.671  1.00  0.00           C  
ATOM   3010  C   PRO   390     -62.455  42.257  28.991  1.00  0.00           C  
ATOM   3011  O   PRO   390     -62.539  42.642  30.160  1.00  0.00           O  
ATOM   3012  CB  PRO   390     -63.304  40.769  28.178  1.00  0.00           C  
ATOM   3013  CG  PRO   390     -64.029  39.539  28.728  1.00  0.00           C  
ATOM   3014  CD  PRO   390     -63.641  39.192  30.167  1.00  0.00           C  
ATOM   3015  N   ASP   391     -62.876  43.015  28.013  1.00  0.00           N  
ATOM   3016  CA  ASP   391     -63.495  44.333  28.228  1.00  0.00           C  
ATOM   3017  C   ASP   391     -64.669  44.279  29.186  1.00  0.00           C  
ATOM   3018  O   ASP   391     -64.866  45.189  29.995  1.00  0.00           O  
ATOM   3019  CB  ASP   391     -64.075  45.023  26.991  1.00  0.00           C  
ATOM   3020  CG  ASP   391     -62.914  45.507  26.134  1.00  0.00           C  
ATOM   3021  OD1 ASP   391     -61.759  45.491  26.639  1.00  0.00           O  
ATOM   3022  OD2 ASP   391     -63.165  45.898  24.963  1.00  0.00           O  
ATOM   3023  N   ASP   392     -65.491  43.215  29.132  1.00  0.00           N  
ATOM   3024  CA  ASP   392     -66.636  43.070  30.013  1.00  0.00           C  
ATOM   3025  C   ASP   392     -66.269  42.778  31.457  1.00  0.00           C  
ATOM   3026  O   ASP   392     -67.106  42.892  32.357  1.00  0.00           O  
ATOM   3027  CB  ASP   392     -67.613  41.944  29.668  1.00  0.00           C  
ATOM   3028  CG  ASP   392     -68.381  42.354  28.420  1.00  0.00           C  
ATOM   3029  OD1 ASP   392     -68.308  43.556  28.048  1.00  0.00           O  
ATOM   3030  OD2 ASP   392     -69.052  41.471  27.821  1.00  0.00           O  
ATOM   3031  N   SER   393     -65.026  42.396  31.729  1.00  0.00           N  
ATOM   3032  CA  SER   393     -64.597  42.143  33.088  1.00  0.00           C  
ATOM   3033  C   SER   393     -63.791  43.314  33.642  1.00  0.00           C  
ATOM   3034  O   SER   393     -63.104  43.166  34.656  1.00  0.00           O  
ATOM   3035  CB  SER   393     -63.610  41.070  33.554  1.00  0.00           C  
ATOM   3036  OG  SER   393     -62.342  41.278  32.949  1.00  0.00           O  
ATOM   3037  N   GLN   394     -63.830  44.483  33.036  1.00  0.00           N  
ATOM   3038  CA  GLN   394     -63.088  45.639  33.523  1.00  0.00           C  
ATOM   3039  C   GLN   394     -63.287  45.936  34.995  1.00  0.00           C  
ATOM   3040  O   GLN   394     -62.338  46.272  35.708  1.00  0.00           O  
ATOM   3041  CB  GLN   394     -63.349  47.054  32.997  1.00  0.00           C  
ATOM   3042  CG  GLN   394     -62.397  48.104  33.573  1.00  0.00           C  
ATOM   3043  CD  GLN   394     -61.002  47.819  33.035  1.00  0.00           C  
ATOM   3044  OE1 GLN   394     -60.820  47.574  31.843  1.00  0.00           O  
ATOM   3045  NE2 GLN   394     -59.940  47.836  33.885  1.00  0.00           N  
ATOM   3046  N   PHE   395     -64.520  45.824  35.501  1.00  0.00           N  
ATOM   3047  CA  PHE   395     -64.827  46.255  36.856  1.00  0.00           C  
ATOM   3048  C   PHE   395     -65.094  45.098  37.799  1.00  0.00           C  
ATOM   3049  O   PHE   395     -65.605  45.267  38.909  1.00  0.00           O  
ATOM   3050  CB  PHE   395     -66.072  47.094  37.170  1.00  0.00           C  
ATOM   3051  CG  PHE   395     -65.923  48.398  36.465  1.00  0.00           C  
ATOM   3052  CD1 PHE   395     -64.656  48.927  36.128  1.00  0.00           C  
ATOM   3053  CD2 PHE   395     -67.065  49.141  36.116  1.00  0.00           C  
ATOM   3054  CE1 PHE   395     -64.524  50.173  35.450  1.00  0.00           C  
ATOM   3055  CE2 PHE   395     -66.961  50.393  35.437  1.00  0.00           C  
ATOM   3056  CZ  PHE   395     -65.682  50.911  35.105  1.00  0.00           C  
ATOM   3057  N   GLU   396     -64.708  43.822  37.361  1.00  0.00           N  
ATOM   3058  CA  GLU   396     -65.098  42.754  38.275  1.00  0.00           C  
ATOM   3059  C   GLU   396     -63.903  42.280  39.088  1.00  0.00           C  
ATOM   3060  O   GLU   396     -64.037  41.969  40.279  1.00  0.00           O  
ATOM   3061  CB  GLU   396     -65.699  41.587  37.496  1.00  0.00           C  
ATOM   3062  CG  GLU   396     -66.988  41.947  36.755  1.00  0.00           C  
ATOM   3063  CD  GLU   396     -67.428  40.729  35.957  1.00  0.00           C  
ATOM   3064  OE1 GLU   396     -66.706  39.698  36.005  1.00  0.00           O  
ATOM   3065  OE2 GLU   396     -68.493  40.813  35.288  1.00  0.00           O  
ATOM   3066  N   TYR   397     -62.730  42.204  38.446  1.00  0.00           N  
ATOM   3067  CA  TYR   397     -61.498  41.902  39.162  1.00  0.00           C  
ATOM   3068  C   TYR   397     -61.195  42.980  40.196  1.00  0.00           C  
ATOM   3069  O   TYR   397     -60.923  42.675  41.367  1.00  0.00           O  
ATOM   3070  CB  TYR   397     -60.347  41.756  38.165  1.00  0.00           C  
ATOM   3071  CG  TYR   397     -58.988  41.605  38.804  1.00  0.00           C  
ATOM   3072  CD1 TYR   397     -58.122  42.685  38.895  1.00  0.00           C  
ATOM   3073  CD2 TYR   397     -58.569  40.385  39.318  1.00  0.00           C  
ATOM   3074  CE1 TYR   397     -56.870  42.557  39.468  1.00  0.00           C  
ATOM   3075  CE2 TYR   397     -57.313  40.246  39.913  1.00  0.00           C  
ATOM   3076  CZ  TYR   397     -56.471  41.338  39.987  1.00  0.00           C  
ATOM   3077  OH  TYR   397     -55.217  41.209  40.573  1.00  0.00           O  
ATOM   3078  N   ASP   398     -61.221  44.251  39.773  1.00  0.00           N  
ATOM   3079  CA  ASP   398     -61.066  45.360  40.712  1.00  0.00           C  
ATOM   3080  C   ASP   398     -62.047  45.240  41.873  1.00  0.00           C  
ATOM   3081  O   ASP   398     -61.667  45.394  43.038  1.00  0.00           O  
ATOM   3082  CB  ASP   398     -61.279  46.699  40.004  1.00  0.00           C  
ATOM   3083  CG  ASP   398     -60.131  47.084  39.088  1.00  0.00           C  
ATOM   3084  OD1 ASP   398     -59.054  46.447  39.126  1.00  0.00           O  
ATOM   3085  OD2 ASP   398     -60.321  48.051  38.326  1.00  0.00           O  
ATOM   3086  N   ASN   399     -63.325  44.979  41.570  1.00  0.00           N  
ATOM   3087  CA  ASN   399     -64.323  44.903  42.633  1.00  0.00           C  
ATOM   3088  C   ASN   399     -64.037  43.745  43.579  1.00  0.00           C  
ATOM   3089  O   ASN   399     -64.260  43.863  44.790  1.00  0.00           O  
ATOM   3090  CB  ASN   399     -65.729  44.776  42.048  1.00  0.00           C  
ATOM   3091  CG  ASN   399     -66.729  45.022  43.169  1.00  0.00           C  
ATOM   3092  OD1 ASN   399     -66.452  45.759  44.114  1.00  0.00           O  
ATOM   3093  ND2 ASN   399     -67.947  44.419  43.124  1.00  0.00           N  
ATOM   3094  N   TRP   400     -63.556  42.612  43.051  1.00  0.00           N  
ATOM   3095  CA  TRP   400     -63.150  41.521  43.932  1.00  0.00           C  
ATOM   3096  C   TRP   400     -62.060  41.982  44.899  1.00  0.00           C  
ATOM   3097  O   TRP   400     -62.112  41.687  46.100  1.00  0.00           O  
ATOM   3098  CB  TRP   400     -62.671  40.316  43.118  1.00  0.00           C  
ATOM   3099  CG  TRP   400     -62.364  39.133  43.989  1.00  0.00           C  
ATOM   3100  CD1 TRP   400     -63.228  38.150  44.363  1.00  0.00           C  
ATOM   3101  CD2 TRP   400     -61.113  38.833  44.630  1.00  0.00           C  
ATOM   3102  NE1 TRP   400     -62.596  37.249  45.190  1.00  0.00           N  
ATOM   3103  CE2 TRP   400     -61.298  37.646  45.370  1.00  0.00           C  
ATOM   3104  CE3 TRP   400     -59.859  39.451  44.646  1.00  0.00           C  
ATOM   3105  CZ2 TRP   400     -60.279  37.060  46.113  1.00  0.00           C  
ATOM   3106  CZ3 TRP   400     -58.838  38.869  45.390  1.00  0.00           C  
ATOM   3107  CH2 TRP   400     -59.056  37.680  46.109  1.00  0.00           C  
ATOM   3108  N   LEU   401     -61.075  42.720  44.395  1.00  0.00           N  
ATOM   3109  CA  LEU   401     -60.048  43.265  45.269  1.00  0.00           C  
ATOM   3110  C   LEU   401     -60.652  44.241  46.271  1.00  0.00           C  
ATOM   3111  O   LEU   401     -60.347  44.187  47.468  1.00  0.00           O  
ATOM   3112  CB  LEU   401     -58.957  43.942  44.436  1.00  0.00           C  
ATOM   3113  CG  LEU   401     -58.048  43.043  43.589  1.00  0.00           C  
ATOM   3114  CD1 LEU   401     -57.201  43.869  42.622  1.00  0.00           C  
ATOM   3115  CD2 LEU   401     -57.172  42.206  44.477  1.00  0.00           C  
ATOM   3116  N   ALA   402     -61.530  45.136  45.802  1.00  0.00           N  
ATOM   3117  CA  ALA   402     -62.164  46.093  46.709  1.00  0.00           C  
ATOM   3118  C   ALA   402     -62.939  45.382  47.814  1.00  0.00           C  
ATOM   3119  O   ALA   402     -62.888  45.784  48.987  1.00  0.00           O  
ATOM   3120  CB  ALA   402     -63.086  47.030  45.928  1.00  0.00           C  
ATOM   3121  N   ASP   403     -63.656  44.316  47.466  1.00  0.00           N  
ATOM   3122  CA  ASP   403     -64.393  43.597  48.494  1.00  0.00           C  
ATOM   3123  C   ASP   403     -63.459  42.893  49.469  1.00  0.00           C  
ATOM   3124  O   ASP   403     -63.776  42.782  50.658  1.00  0.00           O  
ATOM   3125  CB  ASP   403     -65.356  42.603  47.859  1.00  0.00           C  
ATOM   3126  CG  ASP   403     -66.511  43.388  47.254  1.00  0.00           C  
ATOM   3127  OD1 ASP   403     -66.630  44.602  47.568  1.00  0.00           O  
ATOM   3128  OD2 ASP   403     -67.290  42.784  46.469  1.00  0.00           O  
ATOM   3129  N   GLN   404     -62.299  42.428  49.005  1.00  0.00           N  
ATOM   3130  CA  GLN   404     -61.343  41.833  49.934  1.00  0.00           C  
ATOM   3131  C   GLN   404     -60.855  42.858  50.948  1.00  0.00           C  
ATOM   3132  O   GLN   404     -60.715  42.549  52.135  1.00  0.00           O  
ATOM   3133  CB  GLN   404     -60.169  41.231  49.164  1.00  0.00           C  
ATOM   3134  CG  GLN   404     -60.552  40.013  48.321  1.00  0.00           C  
ATOM   3135  CD  GLN   404     -61.062  38.931  49.263  1.00  0.00           C  
ATOM   3136  OE1 GLN   404     -60.465  38.667  50.306  1.00  0.00           O  
ATOM   3137  NE2 GLN   404     -62.193  38.246  48.947  1.00  0.00           N  
ATOM   3138  N   CYS   405     -60.617  44.090  50.503  1.00  0.00           N  
ATOM   3139  CA  CYS   405     -60.070  45.155  51.337  1.00  0.00           C  
ATOM   3140  C   CYS   405     -61.111  45.911  52.131  1.00  0.00           C  
ATOM   3141  O   CYS   405     -60.735  46.732  52.971  1.00  0.00           O  
ATOM   3142  CB  CYS   405     -59.350  46.192  50.478  1.00  0.00           C  
ATOM   3143  SG  CYS   405     -58.043  45.545  49.583  1.00  0.00           S  
ATOM   3144  N   GLU   406     -62.391  45.703  51.857  1.00  0.00           N  
ATOM   3145  CA  GLU   406     -63.392  46.602  52.391  1.00  0.00           C  
ATOM   3146  C   GLU   406     -63.355  47.984  51.775  1.00  0.00           C  
ATOM   3147  O   GLU   406     -63.604  48.967  52.477  1.00  0.00           O  
ATOM   3148  CB  GLU   406     -63.225  46.717  53.910  1.00  0.00           C  
ATOM   3149  CG  GLU   406     -63.375  45.382  54.643  1.00  0.00           C  
ATOM   3150  CD  GLU   406     -63.207  45.643  56.133  1.00  0.00           C  
ATOM   3151  OE1 GLU   406     -64.146  46.221  56.742  1.00  0.00           O  
ATOM   3152  OE2 GLU   406     -62.137  45.267  56.683  1.00  0.00           O  
ATOM   3153  N   TYR   407     -63.033  48.092  50.483  1.00  0.00           N  
ATOM   3154  CA  TYR   407     -63.040  49.372  49.792  1.00  0.00           C  
ATOM   3155  C   TYR   407     -64.264  49.462  48.891  1.00  0.00           C  
ATOM   3156  O   TYR   407     -64.867  48.451  48.520  1.00  0.00           O  
ATOM   3157  CB  TYR   407     -61.765  49.575  48.969  1.00  0.00           C  
ATOM   3158  CG  TYR   407     -61.495  51.021  48.600  1.00  0.00           C  
ATOM   3159  CD1 TYR   407     -60.903  51.902  49.508  1.00  0.00           C  
ATOM   3160  CD2 TYR   407     -61.834  51.509  47.342  1.00  0.00           C  
ATOM   3161  CE1 TYR   407     -60.655  53.230  49.167  1.00  0.00           C  
ATOM   3162  CE2 TYR   407     -61.601  52.831  46.999  1.00  0.00           C  
ATOM   3163  CZ  TYR   407     -61.013  53.686  47.910  1.00  0.00           C  
ATOM   3164  OH  TYR   407     -60.790  54.992  47.536  1.00  0.00           O  
ATOM   3165  N   PRO   408     -64.644  50.695  48.569  1.00  0.00           N  
ATOM   3166  CA  PRO   408     -65.750  50.922  47.651  1.00  0.00           C  
ATOM   3167  C   PRO   408     -65.471  50.260  46.308  1.00  0.00           C  
ATOM   3168  O   PRO   408     -64.320  50.075  45.913  1.00  0.00           O  
ATOM   3169  CB  PRO   408     -65.969  52.417  47.448  1.00  0.00           C  
ATOM   3170  CG  PRO   408     -65.443  53.273  48.602  1.00  0.00           C  
ATOM   3171  CD  PRO   408     -64.158  52.731  49.231  1.00  0.00           C  
ATOM   3172  N   ARG   409     -66.544  49.888  45.618  1.00  0.00           N  
ATOM   3173  CA  ARG   409     -66.478  49.303  44.283  1.00  0.00           C  
ATOM   3174  C   ARG   409     -66.276  50.390  43.224  1.00  0.00           C  
ATOM   3175  O   ARG   409     -66.453  51.583  43.481  1.00  0.00           O  
ATOM   3176  CB  ARG   409     -67.754  48.497  43.990  1.00  0.00           C  
ATOM   3177  CG  ARG   409     -67.910  47.258  44.874  1.00  0.00           C  
ATOM   3178  CD  ARG   409     -69.198  46.476  44.611  1.00  0.00           C  
ATOM   3179  NE  ARG   409     -70.338  47.335  45.037  1.00  0.00           N  
ATOM   3180  CZ  ARG   409     -71.620  46.887  44.895  1.00  0.00           C  
ATOM   3181  NH1 ARG   409     -71.566  45.638  44.345  1.00  0.00           N  
ATOM   3182  NH2 ARG   409     -72.455  47.862  45.359  1.00  0.00           N  
ATOM   3183  N   ILE   410     -65.880  49.961  42.020  1.00  0.00           N  
ATOM   3184  CA  ILE   410     -65.667  50.903  40.928  1.00  0.00           C  
ATOM   3185  C   ILE   410     -66.978  51.615  40.608  1.00  0.00           C  
ATOM   3186  O   ILE   410     -68.057  51.001  40.588  1.00  0.00           O  
ATOM   3187  CB  ILE   410     -65.099  50.175  39.698  1.00  0.00           C  
ATOM   3188  CG1 ILE   410     -63.694  49.639  39.992  1.00  0.00           C  
ATOM   3189  CG2 ILE   410     -65.061  51.089  38.469  1.00  0.00           C  
ATOM   3190  CD1 ILE   410     -62.688  50.709  40.410  1.00  0.00           C  
ATOM   3191  N   GLU   411     -66.887  52.930  40.388  1.00  0.00           N  
ATOM   3192  CA  GLU   411     -68.067  53.737  40.106  1.00  0.00           C  
ATOM   3193  C   GLU   411     -68.711  53.293  38.794  1.00  0.00           C  
ATOM   3194  O   GLU   411     -68.036  52.833  37.866  1.00  0.00           O  
ATOM   3195  CB  GLU   411     -67.699  55.224  40.029  1.00  0.00           C  
ATOM   3196  CG  GLU   411     -66.821  55.773  41.150  1.00  0.00           C  
ATOM   3197  CD  GLU   411     -65.334  55.697  40.812  1.00  0.00           C  
ATOM   3198  OE1 GLU   411     -64.917  54.705  40.173  1.00  0.00           O  
ATOM   3199  OE2 GLU   411     -64.584  56.637  41.166  1.00  0.00           O  
ATOM   3200  N   LYS   412     -70.037  53.440  38.720  1.00  0.00           N  
ATOM   3201  CA  LYS   412     -70.753  53.042  37.509  1.00  0.00           C  
ATOM   3202  C   LYS   412     -70.367  53.911  36.322  1.00  0.00           C  
ATOM   3203  O   LYS   412     -70.211  53.405  35.203  1.00  0.00           O  
ATOM   3204  CB  LYS   412     -72.266  53.098  37.730  1.00  0.00           C  
ATOM   3205  CG  LYS   412     -72.786  52.009  38.671  1.00  0.00           C  
ATOM   3206  CD  LYS   412     -74.299  52.060  38.889  1.00  0.00           C  
ATOM   3207  CE  LYS   412     -74.815  50.992  39.856  1.00  0.00           C  
ATOM   3208  NZ  LYS   412     -76.278  51.129  40.028  1.00  0.00           N  
ATOM   3209  N   TRP   413     -70.214  55.222  36.541  1.00  0.00           N  
ATOM   3210  CA  TRP   413     -69.792  56.096  35.453  1.00  0.00           C  
ATOM   3211  C   TRP   413     -68.443  55.662  34.881  1.00  0.00           C  
ATOM   3212  O   TRP   413     -68.187  55.848  33.686  1.00  0.00           O  
ATOM   3213  CB  TRP   413     -69.745  57.557  35.927  1.00  0.00           C  
ATOM   3214  CG  TRP   413     -68.705  57.855  36.974  1.00  0.00           C  
ATOM   3215  CD1 TRP   413     -68.922  58.035  38.307  1.00  0.00           C  
ATOM   3216  CD2 TRP   413     -67.279  58.012  36.774  1.00  0.00           C  
ATOM   3217  NE1 TRP   413     -67.730  58.289  38.952  1.00  0.00           N  
ATOM   3218  CE2 TRP   413     -66.709  58.279  38.037  1.00  0.00           C  
ATOM   3219  CE3 TRP   413     -66.437  57.957  35.649  1.00  0.00           C  
ATOM   3220  CZ2 TRP   413     -65.333  58.478  38.212  1.00  0.00           C  
ATOM   3221  CZ3 TRP   413     -65.069  58.145  35.823  1.00  0.00           C  
ATOM   3222  CH2 TRP   413     -64.532  58.409  37.096  1.00  0.00           C  
ATOM   3223  N   ARG   414     -67.581  55.062  35.706  1.00  0.00           N  
ATOM   3224  CA  ARG   414     -66.262  54.665  35.228  1.00  0.00           C  
ATOM   3225  C   ARG   414     -66.352  53.410  34.375  1.00  0.00           C  
ATOM   3226  O   ARG   414     -65.654  53.298  33.359  1.00  0.00           O  
ATOM   3227  CB  ARG   414     -65.298  54.463  36.405  1.00  0.00           C  
ATOM   3228  CG  ARG   414     -63.815  54.644  36.029  1.00  0.00           C  
ATOM   3229  CD  ARG   414     -62.857  54.223  37.155  1.00  0.00           C  
ATOM   3230  NE  ARG   414     -62.849  55.092  38.333  1.00  0.00           N  
ATOM   3231  CZ  ARG   414     -61.845  55.905  38.667  1.00  0.00           C  
ATOM   3232  NH1 ARG   414     -60.763  55.973  37.893  1.00  0.00           N  
ATOM   3233  NH2 ARG   414     -61.914  56.644  39.782  1.00  0.00           N  
ATOM   3234  N   GLU   415     -67.217  52.466  34.761  1.00  0.00           N  
ATOM   3235  CA  GLU   415     -67.479  51.319  33.895  1.00  0.00           C  
ATOM   3236  C   GLU   415     -68.039  51.775  32.556  1.00  0.00           C  
ATOM   3237  O   GLU   415     -67.602  51.314  31.494  1.00  0.00           O  
ATOM   3238  CB  GLU   415     -68.440  50.344  34.573  1.00  0.00           C  
ATOM   3239  CG  GLU   415     -68.726  49.092  33.742  1.00  0.00           C  
ATOM   3240  CD  GLU   415     -69.661  48.198  34.544  1.00  0.00           C  
ATOM   3241  OE1 GLU   415     -70.018  48.590  35.687  1.00  0.00           O  
ATOM   3242  OE2 GLU   415     -70.032  47.112  34.024  1.00  0.00           O  
ATOM   3243  N   GLN   416     -69.001  52.703  32.591  1.00  0.00           N  
ATOM   3244  CA  GLN   416     -69.656  53.143  31.366  1.00  0.00           C  
ATOM   3245  C   GLN   416     -68.706  53.947  30.479  1.00  0.00           C  
ATOM   3246  O   GLN   416     -68.721  53.795  29.251  1.00  0.00           O  
ATOM   3247  CB  GLN   416     -70.909  53.954  31.706  1.00  0.00           C  
ATOM   3248  CG  GLN   416     -71.729  54.353  30.478  1.00  0.00           C  
ATOM   3249  CD  GLN   416     -72.220  53.078  29.805  1.00  0.00           C  
ATOM   3250  OE1 GLN   416     -72.705  52.161  30.465  1.00  0.00           O  
ATOM   3251  NE2 GLN   416     -72.119  52.952  28.455  1.00  0.00           N  
ATOM   3252  N   MET   417     -67.888  54.820  31.073  1.00  0.00           N  
ATOM   3253  CA  MET   417     -66.936  55.578  30.267  1.00  0.00           C  
ATOM   3254  C   MET   417     -65.973  54.644  29.551  1.00  0.00           C  
ATOM   3255  O   MET   417     -65.642  54.859  28.374  1.00  0.00           O  
ATOM   3256  CB  MET   417     -66.157  56.559  31.136  1.00  0.00           C  
ATOM   3257  CG  MET   417     -66.728  57.953  31.256  1.00  0.00           C  
ATOM   3258  SD  MET   417     -65.526  59.003  32.113  1.00  0.00           S  
ATOM   3259  CE  MET   417     -66.578  60.342  32.642  1.00  0.00           C  
ATOM   3260  N   PHE   418     -65.525  53.592  30.245  1.00  0.00           N  
ATOM   3261  CA  PHE   418     -64.623  52.626  29.629  1.00  0.00           C  
ATOM   3262  C   PHE   418     -65.275  51.936  28.437  1.00  0.00           C  
ATOM   3263  O   PHE   418     -64.635  51.763  27.392  1.00  0.00           O  
ATOM   3264  CB  PHE   418     -64.170  51.587  30.650  1.00  0.00           C  
ATOM   3265  CG  PHE   418     -63.262  50.636  29.949  1.00  0.00           C  
ATOM   3266  CD1 PHE   418     -61.912  50.951  29.678  1.00  0.00           C  
ATOM   3267  CD2 PHE   418     -63.745  49.380  29.537  1.00  0.00           C  
ATOM   3268  CE1 PHE   418     -61.050  50.033  29.011  1.00  0.00           C  
ATOM   3269  CE2 PHE   418     -62.903  48.442  28.866  1.00  0.00           C  
ATOM   3270  CZ  PHE   418     -61.549  48.773  28.601  1.00  0.00           C  
ATOM   3271  N   TYR   419     -66.543  51.519  28.575  1.00  0.00           N  
ATOM   3272  CA  TYR   419     -67.233  50.899  27.447  1.00  0.00           C  
ATOM   3273  C   TYR   419     -67.405  51.888  26.305  1.00  0.00           C  
ATOM   3274  O   TYR   419     -67.291  51.520  25.128  1.00  0.00           O  
ATOM   3275  CB  TYR   419     -68.593  50.350  27.887  1.00  0.00           C  
ATOM   3276  CG  TYR   419     -69.249  49.762  26.685  1.00  0.00           C  
ATOM   3277  CD1 TYR   419     -68.857  48.498  26.225  1.00  0.00           C  
ATOM   3278  CD2 TYR   419     -70.270  50.447  25.991  1.00  0.00           C  
ATOM   3279  CE1 TYR   419     -69.455  47.908  25.095  1.00  0.00           C  
ATOM   3280  CE2 TYR   419     -70.889  49.861  24.839  1.00  0.00           C  
ATOM   3281  CZ  TYR   419     -70.466  48.588  24.407  1.00  0.00           C  
ATOM   3282  OH  TYR   419     -71.029  47.987  23.302  1.00  0.00           O  
ATOM   3283  N   ILE   420     -67.648  53.158  26.638  1.00  0.00           N  
ATOM   3284  CA  ILE   420     -67.872  54.181  25.622  1.00  0.00           C  
ATOM   3285  C   ILE   420     -66.592  54.493  24.848  1.00  0.00           C  
ATOM   3286  O   ILE   420     -66.615  54.610  23.614  1.00  0.00           O  
ATOM   3287  CB  ILE   420     -68.422  55.441  26.281  1.00  0.00           C  
ATOM   3288  CG1 ILE   420     -69.791  55.235  26.951  1.00  0.00           C  
ATOM   3289  CG2 ILE   420     -68.626  56.607  25.299  1.00  0.00           C  
ATOM   3290  CD1 ILE   420     -70.889  54.810  25.977  1.00  0.00           C  
ATOM   3291  N   GLY   421     -65.468  54.655  25.555  1.00  0.00           N  
ATOM   3292  CA  GLY   421     -64.226  54.989  24.865  1.00  0.00           C  
ATOM   3293  C   GLY   421     -63.694  53.776  24.117  1.00  0.00           C  
ATOM   3294  O   GLY   421     -63.102  53.916  23.044  1.00  0.00           O  
ATOM   3295  N   PHE   422     -63.901  52.572  24.657  1.00  0.00           N  
ATOM   3296  CA  PHE   422     -63.541  51.360  23.932  1.00  0.00           C  
ATOM   3297  C   PHE   422     -64.271  51.288  22.590  1.00  0.00           C  
ATOM   3298  O   PHE   422     -63.668  50.967  21.558  1.00  0.00           O  
ATOM   3299  CB  PHE   422     -63.854  50.139  24.797  1.00  0.00           C  
ATOM   3300  CG  PHE   422     -63.478  48.928  24.015  1.00  0.00           C  
ATOM   3301  CD1 PHE   422     -62.137  48.496  23.901  1.00  0.00           C  
ATOM   3302  CD2 PHE   422     -64.474  48.176  23.364  1.00  0.00           C  
ATOM   3303  CE1 PHE   422     -61.788  47.334  23.154  1.00  0.00           C  
ATOM   3304  CE2 PHE   422     -64.151  47.008  22.609  1.00  0.00           C  
ATOM   3305  CZ  PHE   422     -62.800  46.587  22.503  1.00  0.00           C  
ATOM   3306  N   LYS   423     -65.565  51.617  22.580  1.00  0.00           N  
ATOM   3307  CA  LYS   423     -66.318  51.599  21.331  1.00  0.00           C  
ATOM   3308  C   LYS   423     -65.846  52.692  20.379  1.00  0.00           C  
ATOM   3309  O   LYS   423     -65.711  52.455  19.173  1.00  0.00           O  
ATOM   3310  CB  LYS   423     -67.811  51.743  21.618  1.00  0.00           C  
ATOM   3311  CG  LYS   423     -68.693  51.647  20.381  1.00  0.00           C  
ATOM   3312  CD  LYS   423     -70.158  51.831  20.749  1.00  0.00           C  
ATOM   3313  CE  LYS   423     -70.476  53.288  21.059  1.00  0.00           C  
ATOM   3314  NZ  LYS   423     -70.667  54.081  19.809  1.00  0.00           N  
ATOM   3315  N   ARG   424     -65.586  53.897  20.899  1.00  0.00           N  
ATOM   3316  CA  ARG   424     -65.166  55.003  20.042  1.00  0.00           C  
ATOM   3317  C   ARG   424     -63.757  54.805  19.500  1.00  0.00           C  
ATOM   3318  O   ARG   424     -63.450  55.247  18.388  1.00  0.00           O  
ATOM   3319  CB  ARG   424     -65.235  56.313  20.811  1.00  0.00           C  
ATOM   3320  CG  ARG   424     -66.652  56.691  21.247  1.00  0.00           C  
ATOM   3321  CD  ARG   424     -67.589  57.006  20.079  1.00  0.00           C  
ATOM   3322  NE  ARG   424     -68.907  57.396  20.654  1.00  0.00           N  
ATOM   3323  CZ  ARG   424     -69.979  57.590  19.832  1.00  0.00           C  
ATOM   3324  NH1 ARG   424     -69.568  57.362  18.551  1.00  0.00           N  
ATOM   3325  NH2 ARG   424     -71.044  57.935  20.613  1.00  0.00           N  
ATOM   3326  N   ILE   425     -62.887  54.174  20.282  1.00  0.00           N  
ATOM   3327  CA  ILE   425     -61.524  53.917  19.837  1.00  0.00           C  
ATOM   3328  C   ILE   425     -61.504  52.942  18.667  1.00  0.00           C  
ATOM   3329  O   ILE   425     -60.713  53.103  17.729  1.00  0.00           O  
ATOM   3330  CB  ILE   425     -60.706  53.379  21.007  1.00  0.00           C  
ATOM   3331  CG1 ILE   425     -60.478  54.413  22.122  1.00  0.00           C  
ATOM   3332  CG2 ILE   425     -59.300  52.904  20.605  1.00  0.00           C  
ATOM   3333  CD1 ILE   425     -59.897  53.811  23.401  1.00  0.00           C  
ATOM   3334  N   TYR   426     -62.366  51.923  18.705  1.00  0.00           N  
ATOM   3335  CA  TYR   426     -62.445  50.981  17.595  1.00  0.00           C  
ATOM   3336  C   TYR   426     -63.157  51.597  16.392  1.00  0.00           C  
ATOM   3337  O   TYR   426     -62.762  51.358  15.246  1.00  0.00           O  
ATOM   3338  CB  TYR   426     -63.148  49.698  18.048  1.00  0.00           C  
ATOM   3339  CG  TYR   426     -63.199  48.778  16.877  1.00  0.00           C  
ATOM   3340  CD1 TYR   426     -62.052  48.067  16.499  1.00  0.00           C  
ATOM   3341  CD2 TYR   426     -64.385  48.594  16.132  1.00  0.00           C  
ATOM   3342  CE1 TYR   426     -62.062  47.186  15.399  1.00  0.00           C  
ATOM   3343  CE2 TYR   426     -64.412  47.702  15.012  1.00  0.00           C  
ATOM   3344  CZ  TYR   426     -63.237  47.006  14.662  1.00  0.00           C  
ATOM   3345  OH  TYR   426     -63.214  46.141  13.589  1.00  0.00           O  
ATOM   3346  N   ALA   427     -64.189  52.410  16.628  1.00  0.00           N  
ATOM   3347  CA  ALA   427     -64.979  52.947  15.523  1.00  0.00           C  
ATOM   3348  C   ALA   427     -64.331  54.162  14.872  1.00  0.00           C  
ATOM   3349  O   ALA   427     -64.422  54.335  13.654  1.00  0.00           O  
ATOM   3350  CB  ALA   427     -66.378  53.330  16.001  1.00  0.00           C  
ATOM   3351  N   GLN   428     -63.732  55.049  15.659  1.00  0.00           N  
ATOM   3352  CA  GLN   428     -63.238  56.332  15.154  1.00  0.00           C  
ATOM   3353  C   GLN   428     -61.862  56.606  15.751  1.00  0.00           C  
ATOM   3354  O   GLN   428     -61.678  57.562  16.515  1.00  0.00           O  
ATOM   3355  CB  GLN   428     -64.216  57.456  15.495  1.00  0.00           C  
ATOM   3356  CG  GLN   428     -65.570  57.320  14.795  1.00  0.00           C  
ATOM   3357  CD  GLN   428     -65.364  57.601  13.314  1.00  0.00           C  
ATOM   3358  OE1 GLN   428     -64.610  58.498  12.938  1.00  0.00           O  
ATOM   3359  NE2 GLN   428     -66.023  56.850  12.391  1.00  0.00           N  
ATOM   3360  N   SER   429     -60.867  55.771  15.427  1.00  0.00           N  
ATOM   3361  CA  SER   429     -59.539  55.942  16.043  1.00  0.00           C  
ATOM   3362  C   SER   429     -58.948  57.299  15.772  1.00  0.00           C  
ATOM   3363  O   SER   429     -58.136  57.783  16.566  1.00  0.00           O  
ATOM   3364  CB  SER   429     -58.693  54.833  15.405  1.00  0.00           C  
ATOM   3365  OG  SER   429     -58.533  55.079  14.016  1.00  0.00           O  
ATOM   3366  N   SER   430     -59.368  57.942  14.694  1.00  0.00           N  
ATOM   3367  CA  SER   430     -58.830  59.221  14.274  1.00  0.00           C  
ATOM   3368  C   SER   430     -59.494  60.395  14.969  1.00  0.00           C  
ATOM   3369  O   SER   430     -58.971  61.509  14.878  1.00  0.00           O  
ATOM   3370  CB  SER   430     -58.985  59.376  12.751  1.00  0.00           C  
ATOM   3371  OG  SER   430     -60.360  59.470  12.407  1.00  0.00           O  
ATOM   3372  N   THR   431     -60.631  60.188  15.639  1.00  0.00           N  
ATOM   3373  CA  THR   431     -61.328  61.314  16.246  1.00  0.00           C  
ATOM   3374  C   THR   431     -61.823  61.088  17.671  1.00  0.00           C  
ATOM   3375  O   THR   431     -62.334  62.045  18.261  1.00  0.00           O  
ATOM   3376  CB  THR   431     -62.524  61.721  15.383  1.00  0.00           C  
ATOM   3377  OG1 THR   431     -63.409  60.622  15.226  1.00  0.00           O  
ATOM   3378  CG2 THR   431     -62.024  62.173  14.001  1.00  0.00           C  
ATOM   3379  N   TYR   432     -61.692  59.891  18.254  1.00  0.00           N  
ATOM   3380  CA  TYR   432     -62.321  59.641  19.556  1.00  0.00           C  
ATOM   3381  C   TYR   432     -61.735  60.515  20.660  1.00  0.00           C  
ATOM   3382  O   TYR   432     -62.418  60.797  21.654  1.00  0.00           O  
ATOM   3383  CB  TYR   432     -62.200  58.160  19.936  1.00  0.00           C  
ATOM   3384  CG  TYR   432     -60.840  57.735  20.450  1.00  0.00           C  
ATOM   3385  CD1 TYR   432     -60.614  57.566  21.823  1.00  0.00           C  
ATOM   3386  CD2 TYR   432     -59.787  57.480  19.576  1.00  0.00           C  
ATOM   3387  CE1 TYR   432     -59.373  57.168  22.311  1.00  0.00           C  
ATOM   3388  CE2 TYR   432     -58.540  57.078  20.054  1.00  0.00           C  
ATOM   3389  CZ  TYR   432     -58.346  56.927  21.429  1.00  0.00           C  
ATOM   3390  OH  TYR   432     -57.130  56.528  21.922  1.00  0.00           O  
ATOM   3391  N   ARG   433     -60.480  60.951  20.518  1.00  0.00           N  
ATOM   3392  CA  ARG   433     -59.877  61.777  21.558  1.00  0.00           C  
ATOM   3393  C   ARG   433     -60.455  63.190  21.599  1.00  0.00           C  
ATOM   3394  O   ARG   433     -60.384  63.848  22.641  1.00  0.00           O  
ATOM   3395  CB  ARG   433     -58.357  61.841  21.382  1.00  0.00           C  
ATOM   3396  CG  ARG   433     -57.624  60.535  21.664  1.00  0.00           C  
ATOM   3397  CD  ARG   433     -56.124  60.752  21.575  1.00  0.00           C  
ATOM   3398  NE  ARG   433     -55.344  59.636  22.094  1.00  0.00           N  
ATOM   3399  CZ  ARG   433     -54.908  58.616  21.360  1.00  0.00           C  
ATOM   3400  NH1 ARG   433     -54.189  57.648  21.918  1.00  0.00           N  
ATOM   3401  NH2 ARG   433     -55.196  58.558  20.066  1.00  0.00           N  
ATOM   3402  N   ASP   434     -61.043  63.674  20.516  1.00  0.00           N  
ATOM   3403  CA  ASP   434     -61.496  65.053  20.492  1.00  0.00           C  
ATOM   3404  C   ASP   434     -62.987  65.206  20.256  1.00  0.00           C  
ATOM   3405  O   ASP   434     -63.509  66.308  20.443  1.00  0.00           O  
ATOM   3406  CB  ASP   434     -60.716  65.844  19.430  1.00  0.00           C  
ATOM   3407  CG  ASP   434     -59.236  65.966  19.772  1.00  0.00           C  
ATOM   3408  OD1 ASP   434     -58.911  66.534  20.841  1.00  0.00           O  
ATOM   3409  OD2 ASP   434     -58.399  65.475  18.985  1.00  0.00           O  
ATOM   3410  N   ASN   435     -63.687  64.140  19.875  1.00  0.00           N  
ATOM   3411  CA  ASN   435     -65.124  64.179  19.622  1.00  0.00           C  
ATOM   3412  C   ASN   435     -65.768  63.034  20.389  1.00  0.00           C  
ATOM   3413  O   ASN   435     -65.484  61.862  20.118  1.00  0.00           O  
ATOM   3414  CB  ASN   435     -65.432  64.078  18.122  1.00  0.00           C  
ATOM   3415  CG  ASN   435     -66.939  64.189  17.943  1.00  0.00           C  
ATOM   3416  OD1 ASN   435     -67.695  63.327  18.389  1.00  0.00           O  
ATOM   3417  ND2 ASN   435     -67.458  65.256  17.279  1.00  0.00           N  
ATOM   3418  N   TRP   436     -66.611  63.371  21.359  1.00  0.00           N  
ATOM   3419  CA  TRP   436     -67.236  62.369  22.200  1.00  0.00           C  
ATOM   3420  C   TRP   436     -68.639  62.835  22.531  1.00  0.00           C  
ATOM   3421  O   TRP   436     -68.980  64.008  22.363  1.00  0.00           O  
ATOM   3422  CB  TRP   436     -66.434  62.112  23.490  1.00  0.00           C  
ATOM   3423  CG  TRP   436     -66.244  63.340  24.342  1.00  0.00           C  
ATOM   3424  CD1 TRP   436     -67.164  63.918  25.186  1.00  0.00           C  
ATOM   3425  CD2 TRP   436     -65.059  64.137  24.437  1.00  0.00           C  
ATOM   3426  NE1 TRP   436     -66.618  65.027  25.793  1.00  0.00           N  
ATOM   3427  CE2 TRP   436     -65.329  65.185  25.344  1.00  0.00           C  
ATOM   3428  CE3 TRP   436     -63.802  64.075  23.831  1.00  0.00           C  
ATOM   3429  CZ2 TRP   436     -64.385  66.159  25.661  1.00  0.00           C  
ATOM   3430  CZ3 TRP   436     -62.866  65.046  24.146  1.00  0.00           C  
ATOM   3431  CH2 TRP   436     -63.162  66.073  25.056  1.00  0.00           C  
ATOM   3432  N   ASP   437     -69.454  61.899  23.017  1.00  0.00           N  
ATOM   3433  CA  ASP   437     -70.853  62.193  23.295  1.00  0.00           C  
ATOM   3434  C   ASP   437     -71.269  61.757  24.699  1.00  0.00           C  
ATOM   3435  O   ASP   437     -72.461  61.590  24.958  1.00  0.00           O  
ATOM   3436  CB  ASP   437     -71.750  61.542  22.240  1.00  0.00           C  
ATOM   3437  CG  ASP   437     -73.146  62.132  22.224  1.00  0.00           C  
ATOM   3438  OD1 ASP   437     -73.262  63.377  22.182  1.00  0.00           O  
ATOM   3439  OD2 ASP   437     -74.124  61.357  22.269  1.00  0.00           O  
ATOM   3440  N   ASP   438     -70.316  61.566  25.613  1.00  0.00           N  
ATOM   3441  CA  ASP   438     -70.663  61.136  26.962  1.00  0.00           C  
ATOM   3442  C   ASP   438     -70.396  62.241  27.984  1.00  0.00           C  
ATOM   3443  O   ASP   438     -69.813  61.994  29.049  1.00  0.00           O  
ATOM   3444  CB  ASP   438     -69.902  59.859  27.324  1.00  0.00           C  
ATOM   3445  CG  ASP   438     -68.400  60.067  27.353  1.00  0.00           C  
ATOM   3446  OD1 ASP   438     -67.921  60.904  26.559  1.00  0.00           O  
ATOM   3447  OD2 ASP   438     -67.710  59.411  28.176  1.00  0.00           O  
ATOM   3448  N   ASP   439     -70.837  63.465  27.670  1.00  0.00           N  
ATOM   3449  CA  ASP   439     -70.749  64.559  28.633  1.00  0.00           C  
ATOM   3450  C   ASP   439     -71.552  64.266  29.890  1.00  0.00           C  
ATOM   3451  O   ASP   439     -71.241  64.805  30.956  1.00  0.00           O  
ATOM   3452  CB  ASP   439     -71.235  65.862  28.001  1.00  0.00           C  
ATOM   3453  CG  ASP   439     -70.447  66.236  26.759  1.00  0.00           C  
ATOM   3454  OD1 ASP   439     -70.617  65.566  25.713  1.00  0.00           O  
ATOM   3455  OD2 ASP   439     -69.652  67.199  26.831  1.00  0.00           O  
ATOM   3456  N   HIS   440     -72.599  63.435  29.779  1.00  0.00           N  
ATOM   3457  CA  HIS   440     -73.410  63.068  30.940  1.00  0.00           C  
ATOM   3458  C   HIS   440     -72.643  62.175  31.906  1.00  0.00           C  
ATOM   3459  O   HIS   440     -72.901  62.211  33.113  1.00  0.00           O  
ATOM   3460  CB  HIS   440     -74.699  62.375  30.488  1.00  0.00           C  
ATOM   3461  CG  HIS   440     -74.476  61.113  29.709  1.00  0.00           C  
ATOM   3462  ND1 HIS   440     -73.969  61.106  28.425  1.00  0.00           N  
ATOM   3463  CD2 HIS   440     -74.709  59.817  30.027  1.00  0.00           C  
ATOM   3464  CE1 HIS   440     -73.893  59.861  27.990  1.00  0.00           C  
ATOM   3465  NE2 HIS   440     -74.332  59.059  28.946  1.00  0.00           N  
ATOM   3466  N   LEU   441     -71.708  61.366  31.400  1.00  0.00           N  
ATOM   3467  CA  LEU   441     -70.830  60.605  32.281  1.00  0.00           C  
ATOM   3468  C   LEU   441     -69.761  61.489  32.903  1.00  0.00           C  
ATOM   3469  O   LEU   441     -69.364  61.258  34.051  1.00  0.00           O  
ATOM   3470  CB  LEU   441     -70.179  59.458  31.512  1.00  0.00           C  
ATOM   3471  CG  LEU   441     -71.122  58.501  30.782  1.00  0.00           C  
ATOM   3472  CD1 LEU   441     -70.312  57.432  30.069  1.00  0.00           C  
ATOM   3473  CD2 LEU   441     -72.129  57.879  31.742  1.00  0.00           C  
ATOM   3474  N   ILE   442     -69.278  62.495  32.166  1.00  0.00           N  
ATOM   3475  CA  ILE   442     -68.348  63.458  32.754  1.00  0.00           C  
ATOM   3476  C   ILE   442     -68.999  64.167  33.928  1.00  0.00           C  
ATOM   3477  O   ILE   442     -68.389  64.329  34.990  1.00  0.00           O  
ATOM   3478  CB  ILE   442     -67.859  64.461  31.693  1.00  0.00           C  
ATOM   3479  CG1 ILE   442     -66.965  63.826  30.615  1.00  0.00           C  
ATOM   3480  CG2 ILE   442     -67.026  65.615  32.277  1.00  0.00           C  
ATOM   3481  CD1 ILE   442     -66.700  64.746  29.423  1.00  0.00           C  
ATOM   3482  N   VAL   443     -70.254  64.593  33.755  1.00  0.00           N  
ATOM   3483  CA  VAL   443     -71.003  65.223  34.836  1.00  0.00           C  
ATOM   3484  C   VAL   443     -71.023  64.344  36.082  1.00  0.00           C  
ATOM   3485  O   VAL   443     -70.708  64.804  37.186  1.00  0.00           O  
ATOM   3486  CB  VAL   443     -72.424  65.531  34.362  1.00  0.00           C  
ATOM   3487  CG1 VAL   443     -73.353  66.002  35.483  1.00  0.00           C  
ATOM   3488  CG2 VAL   443     -72.488  66.631  33.301  1.00  0.00           C  
ATOM   3489  N   GLU   444     -71.371  63.063  35.917  1.00  0.00           N  
ATOM   3490  CA  GLU   444     -71.368  62.130  37.044  1.00  0.00           C  
ATOM   3491  C   GLU   444     -69.987  62.026  37.682  1.00  0.00           C  
ATOM   3492  O   GLU   444     -69.855  62.074  38.912  1.00  0.00           O  
ATOM   3493  CB  GLU   444     -71.840  60.747  36.590  1.00  0.00           C  
ATOM   3494  CG  GLU   444     -73.332  60.690  36.258  1.00  0.00           C  
ATOM   3495  CD  GLU   444     -73.636  59.312  35.689  1.00  0.00           C  
ATOM   3496  OE1 GLU   444     -72.671  58.520  35.510  1.00  0.00           O  
ATOM   3497  OE2 GLU   444     -74.836  59.031  35.426  1.00  0.00           O  
ATOM   3498  N   ALA   445     -68.945  61.853  36.861  1.00  0.00           N  
ATOM   3499  CA  ALA   445     -67.602  61.691  37.406  1.00  0.00           C  
ATOM   3500  C   ALA   445     -67.216  62.887  38.264  1.00  0.00           C  
ATOM   3501  O   ALA   445     -66.709  62.727  39.377  1.00  0.00           O  
ATOM   3502  CB  ALA   445     -66.586  61.484  36.281  1.00  0.00           C  
ATOM   3503  N   TYR   446     -67.470  64.099  37.767  1.00  0.00           N  
ATOM   3504  CA  TYR   446     -67.107  65.287  38.528  1.00  0.00           C  
ATOM   3505  C   TYR   446     -67.916  65.396  39.813  1.00  0.00           C  
ATOM   3506  O   TYR   446     -67.447  65.996  40.787  1.00  0.00           O  
ATOM   3507  CB  TYR   446     -67.283  66.538  37.668  1.00  0.00           C  
ATOM   3508  CG  TYR   446     -66.830  67.705  38.476  1.00  0.00           C  
ATOM   3509  CD1 TYR   446     -65.461  67.926  38.675  1.00  0.00           C  
ATOM   3510  CD2 TYR   446     -67.751  68.609  39.051  1.00  0.00           C  
ATOM   3511  CE1 TYR   446     -64.993  69.019  39.430  1.00  0.00           C  
ATOM   3512  CE2 TYR   446     -67.293  69.726  39.822  1.00  0.00           C  
ATOM   3513  CZ  TYR   446     -65.907  69.913  40.000  1.00  0.00           C  
ATOM   3514  OH  TYR   446     -65.420  70.971  40.737  1.00  0.00           O  
ATOM   3515  N   ASP   447     -69.121  64.821  39.843  1.00  0.00           N  
ATOM   3516  CA  ASP   447     -69.874  64.775  41.092  1.00  0.00           C  
ATOM   3517  C   ASP   447     -69.128  63.962  42.140  1.00  0.00           C  
ATOM   3518  O   ASP   447     -68.914  64.424  43.267  1.00  0.00           O  
ATOM   3519  CB  ASP   447     -71.274  64.203  40.860  1.00  0.00           C  
ATOM   3520  CG  ASP   447     -72.094  65.251  40.121  1.00  0.00           C  
ATOM   3521  OD1 ASP   447     -71.631  66.421  40.048  1.00  0.00           O  
ATOM   3522  OD2 ASP   447     -73.194  64.896  39.620  1.00  0.00           O  
ATOM   3523  N   ASP   448     -68.708  62.747  41.783  1.00  0.00           N  
ATOM   3524  CA  ASP   448     -67.995  61.925  42.752  1.00  0.00           C  
ATOM   3525  C   ASP   448     -66.651  62.527  43.131  1.00  0.00           C  
ATOM   3526  O   ASP   448     -66.149  62.238  44.222  1.00  0.00           O  
ATOM   3527  CB  ASP   448     -67.786  60.510  42.215  1.00  0.00           C  
ATOM   3528  CG  ASP   448     -69.130  59.796  42.235  1.00  0.00           C  
ATOM   3529  OD1 ASP   448     -70.073  60.328  42.880  1.00  0.00           O  
ATOM   3530  OD2 ASP   448     -69.232  58.709  41.605  1.00  0.00           O  
ATOM   3531  N   PHE   449     -66.064  63.370  42.269  1.00  0.00           N  
ATOM   3532  CA  PHE   449     -64.751  63.935  42.571  1.00  0.00           C  
ATOM   3533  C   PHE   449     -64.817  65.016  43.647  1.00  0.00           C  
ATOM   3534  O   PHE   449     -63.785  65.328  44.250  1.00  0.00           O  
ATOM   3535  CB  PHE   449     -64.104  64.517  41.306  1.00  0.00           C  
ATOM   3536  CG  PHE   449     -63.769  63.490  40.240  1.00  0.00           C  
ATOM   3537  CD1 PHE   449     -63.723  62.132  40.534  1.00  0.00           C  
ATOM   3538  CD2 PHE   449     -63.477  63.896  38.945  1.00  0.00           C  
ATOM   3539  CE1 PHE   449     -63.407  61.199  39.551  1.00  0.00           C  
ATOM   3540  CE2 PHE   449     -63.157  62.967  37.946  1.00  0.00           C  
ATOM   3541  CZ  PHE   449     -63.118  61.619  38.252  1.00  0.00           C  
ATOM   3542  N   VAL   450     -66.001  65.590  43.895  1.00  0.00           N  
ATOM   3543  CA  VAL   450     -66.143  66.696  44.843  1.00  0.00           C  
ATOM   3544  C   VAL   450     -65.549  66.373  46.206  1.00  0.00           C  
ATOM   3545  O   VAL   450     -64.842  67.200  46.797  1.00  0.00           O  
ATOM   3546  CB  VAL   450     -67.615  67.060  45.001  1.00  0.00           C  
ATOM   3547  CG1 VAL   450     -67.878  68.063  46.126  1.00  0.00           C  
ATOM   3548  CG2 VAL   450     -68.225  67.694  43.749  1.00  0.00           C  
ATOM   3549  N   LYS   451     -65.817  65.174  46.723  1.00  0.00           N  
ATOM   3550  CA  LYS   451     -65.353  64.838  48.064  1.00  0.00           C  
ATOM   3551  C   LYS   451     -63.832  64.871  48.199  1.00  0.00           C  
ATOM   3552  O   LYS   451     -63.330  64.843  49.327  1.00  0.00           O  
ATOM   3553  CB  LYS   451     -65.894  63.465  48.475  1.00  0.00           C  
ATOM   3554  CG  LYS   451     -65.060  62.283  48.011  1.00  0.00           C  
ATOM   3555  CD  LYS   451     -65.619  60.968  48.543  1.00  0.00           C  
ATOM   3556  CE  LYS   451     -66.889  60.587  47.815  1.00  0.00           C  
ATOM   3557  NZ  LYS   451     -66.640  60.458  46.349  1.00  0.00           N  
ATOM   3558  N   PHE   452     -63.088  64.938  47.099  1.00  0.00           N  
ATOM   3559  CA  PHE   452     -61.631  65.041  47.180  1.00  0.00           C  
ATOM   3560  C   PHE   452     -61.143  66.444  46.797  1.00  0.00           C  
ATOM   3561  O   PHE   452     -61.939  67.370  46.611  1.00  0.00           O  
ATOM   3562  CB  PHE   452     -60.953  64.008  46.276  1.00  0.00           C  
ATOM   3563  CG  PHE   452     -61.529  62.613  46.372  1.00  0.00           C  
ATOM   3564  CD1 PHE   452     -61.141  61.750  47.384  1.00  0.00           C  
ATOM   3565  CD2 PHE   452     -62.430  62.155  45.417  1.00  0.00           C  
ATOM   3566  CE1 PHE   452     -61.660  60.472  47.458  1.00  0.00           C  
ATOM   3567  CE2 PHE   452     -62.947  60.876  45.481  1.00  0.00           C  
ATOM   3568  CZ  PHE   452     -62.561  60.035  46.500  1.00  0.00           C  
TER
