# Supplementary material for: The Flavoproteome of the Model Plant Arabidopsis thaliana
Source: Int J Mol Sci. 2020 Jul 28;21(15):5371. doi: 10.3390/ijms21155371 (PMC7432721; doi:10.3390/ijms21155371)
Supplement: Supplementary file 1 [file ijms-21-05371-s001.zip › Supplements for Table S4 pdb structure prediction evidence code 3/AT1G12570.1.pdb]

REMARK  99  Chain ID : 1
REMARK  99  Residues : 525
REMARK  99  Atoms    : 4231
REMARK  99  File     : c1ju2A_.1.pdb.sc
ATOM      1  N   CYS    23      61.593  92.855  18.194  1.00  0.00           N  
ATOM      2  CA  CYS    23      62.205  93.123  19.491  1.00  0.00           C  
ATOM      3  C   CYS    23      62.158  94.598  19.897  1.00  0.00           C  
ATOM      4  O   CYS    23      62.524  95.484  19.120  1.00  0.00           O  
ATOM      5  CB  CYS    23      63.668  92.636  19.495  1.00  0.00           C  
ATOM      6  SG  CYS    23      64.314  92.868  20.738  1.00  0.00           S  
ATOM      7  N   SER    24      61.707  94.848  21.124  1.00  0.00           N  
ATOM      8  CA  SER    24      61.604  96.206  21.656  1.00  0.00           C  
ATOM      9  C   SER    24      61.428  96.153  23.171  1.00  0.00           C  
ATOM     10  O   SER    24      61.229  95.080  23.739  1.00  0.00           O  
ATOM     11  CB  SER    24      60.405  96.928  21.037  1.00  0.00           C  
ATOM     12  OG  SER    24      59.183  96.393  21.519  1.00  0.00           O  
ATOM     13  N   SER    25      61.497  97.307  23.827  1.00  0.00           N  
ATOM     14  CA  SER    25      61.320  97.346  25.272  1.00  0.00           C  
ATOM     15  C   SER    25      59.857  97.054  25.591  1.00  0.00           C  
ATOM     16  O   SER    25      58.978  97.231  24.744  1.00  0.00           O  
ATOM     17  CB  SER    25      61.677  98.722  25.842  1.00  0.00           C  
ATOM     18  OG  SER    25      60.735  99.691  25.405  1.00  0.00           O  
ATOM     19  N   ASP    26      59.601  96.601  26.811  1.00  0.00           N  
ATOM     20  CA  ASP    26      58.238  96.316  27.241  1.00  0.00           C  
ATOM     21  C   ASP    26      57.486  97.648  27.178  1.00  0.00           C  
ATOM     22  O   ASP    26      57.936  98.643  27.748  1.00  0.00           O  
ATOM     23  CB  ASP    26      58.248  95.783  28.673  1.00  0.00           C  
ATOM     24  CG  ASP    26      56.840  95.313  29.010  1.00  0.00           C  
ATOM     25  OD1 ASP    26      55.922  96.175  29.048  1.00  0.00           O  
ATOM     26  OD2 ASP    26      56.664  94.085  29.233  1.00  0.00           O  
ATOM     27  N   LYS    27      56.347  97.666  26.490  1.00  0.00           N  
ATOM     28  CA  LYS    27      55.559  98.889  26.327  1.00  0.00           C  
ATOM     29  C   LYS    27      54.644  99.210  27.512  1.00  0.00           C  
ATOM     30  O   LYS    27      53.613  98.562  27.706  1.00  0.00           O  
ATOM     31  CB  LYS    27      54.721  98.789  25.045  1.00  0.00           C  
ATOM     32  CG  LYS    27      55.563  98.688  23.772  1.00  0.00           C  
ATOM     33  CD  LYS    27      56.391  99.943  23.484  1.00  0.00           C  
ATOM     34  CE  LYS    27      57.119  99.900  22.139  1.00  0.00           C  
ATOM     35  NZ  LYS    27      57.882 101.153  21.937  1.00  0.00           N  
ATOM     36  N   ALA    28      55.019 100.221  28.294  1.00  0.00           N  
ATOM     37  CA  ALA    28      54.232 100.635  29.455  1.00  0.00           C  
ATOM     38  C   ALA    28      53.463 101.936  29.221  1.00  0.00           C  
ATOM     39  O   ALA    28      53.190 102.675  30.168  1.00  0.00           O  
ATOM     40  CB  ALA    28      55.130 100.817  30.683  1.00  0.00           C  
ATOM     41  N   PRO    29      53.108 102.218  27.972  1.00  0.00           N  
ATOM     42  CA  PRO    29      52.374 103.443  27.668  1.00  0.00           C  
ATOM     43  C   PRO    29      51.029 103.491  28.396  1.00  0.00           C  
ATOM     44  O   PRO    29      50.539 104.567  28.742  1.00  0.00           O  
ATOM     45  CB  PRO    29      52.150 103.573  26.159  1.00  0.00           C  
ATOM     46  CG  PRO    29      53.203 102.845  25.321  1.00  0.00           C  
ATOM     47  CD  PRO    29      53.672 101.526  25.939  1.00  0.00           C  
ATOM     48  N   ASN    30      50.445 102.322  28.641  1.00  0.00           N  
ATOM     49  CA  ASN    30      49.157 102.234  29.319  1.00  0.00           C  
ATOM     50  C   ASN    30      49.185 102.752  30.755  1.00  0.00           C  
ATOM     51  O   ASN    30      48.136 102.969  31.366  1.00  0.00           O  
ATOM     52  CB  ASN    30      48.658 100.784  29.294  1.00  0.00           C  
ATOM     53  CG  ASN    30      49.639  99.935  30.090  1.00  0.00           C  
ATOM     54  OD1 ASN    30      50.585 100.450  30.685  1.00  0.00           O  
ATOM     55  ND2 ASN    30      49.468  98.587  30.144  1.00  0.00           N  
ATOM     56  N   TYR    31      50.380 102.952  31.302  1.00  0.00           N  
ATOM     57  CA  TYR    31      50.494 103.451  32.667  1.00  0.00           C  
ATOM     58  C   TYR    31      49.778 104.786  32.831  1.00  0.00           C  
ATOM     59  O   TYR    31      49.433 105.179  33.946  1.00  0.00           O  
ATOM     60  CB  TYR    31      51.965 103.601  33.067  1.00  0.00           C  
ATOM     61  CG  TYR    31      52.001 103.999  34.502  1.00  0.00           C  
ATOM     62  CD1 TYR    31      51.795 103.035  35.498  1.00  0.00           C  
ATOM     63  CD2 TYR    31      52.243 105.334  34.894  1.00  0.00           C  
ATOM     64  CE1 TYR    31      51.824 103.372  36.866  1.00  0.00           C  
ATOM     65  CE2 TYR    31      52.276 105.694  36.280  1.00  0.00           C  
ATOM     66  CZ  TYR    31      52.064 104.695  37.252  1.00  0.00           C  
ATOM     67  OH  TYR    31      52.082 104.995  38.597  1.00  0.00           O  
ATOM     68  N   SER    32      49.548 105.475  31.717  1.00  0.00           N  
ATOM     69  CA  SER    32      48.868 106.766  31.753  1.00  0.00           C  
ATOM     70  C   SER    32      47.433 106.635  32.257  1.00  0.00           C  
ATOM     71  O   SER    32      46.875 107.591  32.791  1.00  0.00           O  
ATOM     72  CB  SER    32      48.867 107.413  30.364  1.00  0.00           C  
ATOM     73  OG  SER    32      48.053 106.690  29.458  1.00  0.00           O  
ATOM     74  N   PHE    33      46.831 105.461  32.084  1.00  0.00           N  
ATOM     75  CA  PHE    33      45.466 105.260  32.555  1.00  0.00           C  
ATOM     76  C   PHE    33      45.346 104.135  33.575  1.00  0.00           C  
ATOM     77  O   PHE    33      44.294 103.510  33.714  1.00  0.00           O  
ATOM     78  CB  PHE    33      44.497 105.045  31.376  1.00  0.00           C  
ATOM     79  CG  PHE    33      44.900 103.951  30.421  1.00  0.00           C  
ATOM     80  CD1 PHE    33      44.729 102.611  30.754  1.00  0.00           C  
ATOM     81  CD2 PHE    33      45.408 104.267  29.163  1.00  0.00           C  
ATOM     82  CE1 PHE    33      45.053 101.600  29.846  1.00  0.00           C  
ATOM     83  CE2 PHE    33      45.735 103.265  28.249  1.00  0.00           C  
ATOM     84  CZ  PHE    33      45.555 101.929  28.592  1.00  0.00           C  
ATOM     85  N   MET    34      46.438 103.888  34.293  1.00  0.00           N  
ATOM     86  CA  MET    34      46.462 102.868  35.335  1.00  0.00           C  
ATOM     87  C   MET    34      46.461 103.595  36.675  1.00  0.00           C  
ATOM     88  O   MET    34      47.265 104.504  36.900  1.00  0.00           O  
ATOM     89  CB  MET    34      47.707 102.003  35.206  1.00  0.00           C  
ATOM     90  CG  MET    34      47.787 100.889  36.251  1.00  0.00           C  
ATOM     91  SD  MET    34      49.273  99.849  36.133  1.00  0.00           S  
ATOM     92  CE  MET    34      50.417 101.143  36.693  1.00  0.00           C  
ATOM     93  N   ARG    35      45.556 103.199  37.562  1.00  0.00           N  
ATOM     94  CA  ARG    35      45.446 103.830  38.870  1.00  0.00           C  
ATOM     95  C   ARG    35      45.408 102.800  39.979  1.00  0.00           C  
ATOM     96  O   ARG    35      44.999 101.662  39.765  1.00  0.00           O  
ATOM     97  CB  ARG    35      44.165 104.665  38.955  1.00  0.00           C  
ATOM     98  CG  ARG    35      44.138 105.842  37.978  1.00  0.00           C  
ATOM     99  CD  ARG    35      42.835 106.643  38.020  1.00  0.00           C  
ATOM    100  NE  ARG    35      42.964 107.759  37.041  1.00  0.00           N  
ATOM    101  CZ  ARG    35      41.922 108.620  36.846  1.00  0.00           C  
ATOM    102  NH1 ARG    35      40.903 108.231  37.666  1.00  0.00           N  
ATOM    103  NH2 ARG    35      42.307 109.533  35.908  1.00  0.00           N  
ATOM    104  N   ASP    36      45.844 103.199  41.168  1.00  0.00           N  
ATOM    105  CA  ASP    36      45.791 102.304  42.310  1.00  0.00           C  
ATOM    106  C   ASP    36      44.346 102.423  42.777  1.00  0.00           C  
ATOM    107  O   ASP    36      43.770 103.512  42.734  1.00  0.00           O  
ATOM    108  CB  ASP    36      46.749 102.768  43.411  1.00  0.00           C  
ATOM    109  CG  ASP    36      46.792 101.806  44.587  1.00  0.00           C  
ATOM    110  OD1 ASP    36      45.803 101.740  45.346  1.00  0.00           O  
ATOM    111  OD2 ASP    36      47.812 101.104  44.744  1.00  0.00           O  
ATOM    112  N   ALA    37      43.754 101.312  43.203  1.00  0.00           N  
ATOM    113  CA  ALA    37      42.366 101.317  43.651  1.00  0.00           C  
ATOM    114  C   ALA    37      42.069 102.437  44.643  1.00  0.00           C  
ATOM    115  O   ALA    37      40.968 102.985  44.651  1.00  0.00           O  
ATOM    116  CB  ALA    37      42.007  99.966  44.263  1.00  0.00           C  
ATOM    117  N   THR    38      43.048 102.779  45.475  1.00  0.00           N  
ATOM    118  CA  THR    38      42.859 103.838  46.462  1.00  0.00           C  
ATOM    119  C   THR    38      42.558 105.180  45.801  1.00  0.00           C  
ATOM    120  O   THR    38      41.914 106.042  46.401  1.00  0.00           O  
ATOM    121  CB  THR    38      44.103 104.006  47.361  1.00  0.00           C  
ATOM    122  OG1 THR    38      45.252 104.272  46.547  1.00  0.00           O  
ATOM    123  CG2 THR    38      44.340 102.751  48.182  1.00  0.00           C  
ATOM    124  N   GLY    39      43.020 105.354  44.566  1.00  0.00           N  
ATOM    125  CA  GLY    39      42.799 106.604  43.846  1.00  0.00           C  
ATOM    126  C   GLY    39      41.568 106.597  42.946  1.00  0.00           C  
ATOM    127  O   GLY    39      41.220 107.622  42.357  1.00  0.00           O  
ATOM    128  N   SER    40      40.910 105.448  42.836  1.00  0.00           N  
ATOM    129  CA  SER    40      39.708 105.342  42.015  1.00  0.00           C  
ATOM    130  C   SER    40      38.509 105.849  42.804  1.00  0.00           C  
ATOM    131  O   SER    40      38.510 105.813  44.033  1.00  0.00           O  
ATOM    132  CB  SER    40      39.468 103.888  41.593  1.00  0.00           C  
ATOM    133  OG  SER    40      40.535 103.435  40.773  1.00  0.00           O  
ATOM    134  N   PRO    41      37.488 106.322  42.097  1.00  0.00           N  
ATOM    135  CA  PRO    41      36.290 106.836  42.751  1.00  0.00           C  
ATOM    136  C   PRO    41      35.616 105.744  43.576  1.00  0.00           C  
ATOM    137  O   PRO    41      35.701 104.562  43.241  1.00  0.00           O  
ATOM    138  CB  PRO    41      35.308 107.392  41.711  1.00  0.00           C  
ATOM    139  CG  PRO    41      35.979 107.811  40.401  1.00  0.00           C  
ATOM    140  CD  PRO    41      37.148 106.911  39.997  1.00  0.00           C  
ATOM    141  N   THR    42      34.957 106.141  44.661  1.00  0.00           N  
ATOM    142  CA  THR    42      34.276 105.184  45.526  1.00  0.00           C  
ATOM    143  C   THR    42      33.102 104.533  44.806  1.00  0.00           C  
ATOM    144  O   THR    42      32.756 103.383  45.073  1.00  0.00           O  
ATOM    145  CB  THR    42      33.783 105.874  46.800  1.00  0.00           C  
ATOM    146  OG1 THR    42      32.878 106.917  46.471  1.00  0.00           O  
ATOM    147  CG2 THR    42      34.985 106.463  47.558  1.00  0.00           C  
ATOM    148  N   THR    43      32.488 105.277  43.893  1.00  0.00           N  
ATOM    149  CA  THR    43      31.362 104.769  43.121  1.00  0.00           C  
ATOM    150  C   THR    43      31.490 105.230  41.674  1.00  0.00           C  
ATOM    151  O   THR    43      31.343 106.416  41.373  1.00  0.00           O  
ATOM    152  CB  THR    43      30.043 105.263  43.718  1.00  0.00           C  
ATOM    153  OG1 THR    43      29.935 104.849  45.072  1.00  0.00           O  
ATOM    154  CG2 THR    43      28.870 104.680  42.912  1.00  0.00           C  
ATOM    155  N   SER    44      31.772 104.286  40.782  1.00  0.00           N  
ATOM    156  CA  SER    44      31.927 104.621  39.380  1.00  0.00           C  
ATOM    157  C   SER    44      30.920 103.960  38.459  1.00  0.00           C  
ATOM    158  O   SER    44      30.305 102.949  38.802  1.00  0.00           O  
ATOM    159  CB  SER    44      33.339 104.250  38.919  1.00  0.00           C  
ATOM    160  OG  SER    44      34.303 104.978  39.665  1.00  0.00           O  
ATOM    161  N   TYR    45      30.759 104.544  37.277  1.00  0.00           N  
ATOM    162  CA  TYR    45      29.833 104.040  36.273  1.00  0.00           C  
ATOM    163  C   TYR    45      30.587 103.839  34.961  1.00  0.00           C  
ATOM    164  O   TYR    45      31.288 104.740  34.505  1.00  0.00           O  
ATOM    165  CB  TYR    45      28.696 105.045  36.068  1.00  0.00           C  
ATOM    166  CG  TYR    45      27.953 105.150  37.355  1.00  0.00           C  
ATOM    167  CD1 TYR    45      28.326 106.117  38.298  1.00  0.00           C  
ATOM    168  CD2 TYR    45      26.868 104.297  37.655  1.00  0.00           C  
ATOM    169  CE1 TYR    45      27.647 106.249  39.525  1.00  0.00           C  
ATOM    170  CE2 TYR    45      26.167 104.418  38.898  1.00  0.00           C  
ATOM    171  CZ  TYR    45      26.573 105.403  39.821  1.00  0.00           C  
ATOM    172  OH  TYR    45      25.930 105.553  41.031  1.00  0.00           O  
ATOM    173  N   TYR    46      30.444 102.658  34.365  1.00  0.00           N  
ATOM    174  CA  TYR    46      31.116 102.339  33.106  1.00  0.00           C  
ATOM    175  C   TYR    46      30.215 101.490  32.217  1.00  0.00           C  
ATOM    176  O   TYR    46      29.151 101.048  32.647  1.00  0.00           O  
ATOM    177  CB  TYR    46      32.408 101.554  33.371  1.00  0.00           C  
ATOM    178  CG  TYR    46      33.380 102.233  34.304  1.00  0.00           C  
ATOM    179  CD1 TYR    46      33.203 102.183  35.686  1.00  0.00           C  
ATOM    180  CD2 TYR    46      34.468 102.946  33.803  1.00  0.00           C  
ATOM    181  CE1 TYR    46      34.086 102.829  36.547  1.00  0.00           C  
ATOM    182  CE2 TYR    46      35.356 103.595  34.655  1.00  0.00           C  
ATOM    183  CZ  TYR    46      35.159 103.532  36.023  1.00  0.00           C  
ATOM    184  OH  TYR    46      36.039 104.178  36.864  1.00  0.00           O  
ATOM    185  N   ASP    47      30.638 101.267  30.974  1.00  0.00           N  
ATOM    186  CA  ASP    47      29.875 100.426  30.061  1.00  0.00           C  
ATOM    187  C   ASP    47      30.222  98.972  30.369  1.00  0.00           C  
ATOM    188  O   ASP    47      29.350  98.109  30.398  1.00  0.00           O  
ATOM    189  CB  ASP    47      30.215 100.743  28.605  1.00  0.00           C  
ATOM    190  CG  ASP    47      29.682 102.090  28.165  1.00  0.00           C  
ATOM    191  OD1 ASP    47      28.456 102.305  28.275  1.00  0.00           O  
ATOM    192  OD2 ASP    47      30.483 102.931  27.710  1.00  0.00           O  
ATOM    193  N   TYR    48      31.506  98.710  30.599  1.00  0.00           N  
ATOM    194  CA  TYR    48      31.952  97.357  30.928  1.00  0.00           C  
ATOM    195  C   TYR    48      32.946  97.349  32.077  1.00  0.00           C  
ATOM    196  O   TYR    48      33.816  98.214  32.174  1.00  0.00           O  
ATOM    197  CB  TYR    48      32.600  96.672  29.719  1.00  0.00           C  
ATOM    198  CG  TYR    48      31.664  96.505  28.554  1.00  0.00           C  
ATOM    199  CD1 TYR    48      31.515  97.520  27.616  1.00  0.00           C  
ATOM    200  CD2 TYR    48      30.883  95.358  28.417  1.00  0.00           C  
ATOM    201  CE1 TYR    48      30.613  97.406  26.573  1.00  0.00           C  
ATOM    202  CE2 TYR    48      29.970  95.234  27.372  1.00  0.00           C  
ATOM    203  CZ  TYR    48      29.843  96.268  26.456  1.00  0.00           C  
ATOM    204  OH  TYR    48      28.940  96.181  25.427  1.00  0.00           O  
ATOM    205  N   ILE    49      32.795  96.360  32.951  1.00  0.00           N  
ATOM    206  CA  ILE    49      33.683  96.183  34.088  1.00  0.00           C  
ATOM    207  C   ILE    49      34.258  94.782  33.937  1.00  0.00           C  
ATOM    208  O   ILE    49      33.513  93.802  33.868  1.00  0.00           O  
ATOM    209  CB  ILE    49      32.917  96.292  35.423  1.00  0.00           C  
ATOM    210  CG1 ILE    49      32.181  97.631  35.600  1.00  0.00           C  
ATOM    211  CG2 ILE    49      33.821  96.163  36.661  1.00  0.00           C  
ATOM    212  CD1 ILE    49      33.114  98.841  35.623  1.00  0.00           C  
ATOM    213  N   ILE    50      35.581  94.699  33.849  1.00  0.00           N  
ATOM    214  CA  ILE    50      36.259  93.419  33.687  1.00  0.00           C  
ATOM    215  C   ILE    50      37.012  93.071  34.963  1.00  0.00           C  
ATOM    216  O   ILE    50      37.850  93.840  35.430  1.00  0.00           O  
ATOM    217  CB  ILE    50      37.238  93.482  32.496  1.00  0.00           C  
ATOM    218  CG1 ILE    50      36.443  93.741  31.213  1.00  0.00           C  
ATOM    219  CG2 ILE    50      38.039  92.192  32.390  1.00  0.00           C  
ATOM    220  CD1 ILE    50      37.293  93.977  30.003  1.00  0.00           C  
ATOM    221  N   ILE    51      36.694  91.915  35.531  1.00  0.00           N  
ATOM    222  CA  ILE    51      37.341  91.468  36.756  1.00  0.00           C  
ATOM    223  C   ILE    51      38.529  90.597  36.392  1.00  0.00           C  
ATOM    224  O   ILE    51      38.360  89.510  35.840  1.00  0.00           O  
ATOM    225  CB  ILE    51      36.373  90.650  37.631  1.00  0.00           C  
ATOM    226  CG1 ILE    51      35.123  91.436  38.063  1.00  0.00           C  
ATOM    227  CG2 ILE    51      37.005  90.148  38.940  1.00  0.00           C  
ATOM    228  CD1 ILE    51      34.065  90.570  38.744  1.00  0.00           C  
ATOM    229  N   GLY    52      39.727  91.085  36.702  1.00  0.00           N  
ATOM    230  CA  GLY    52      40.936  90.344  36.393  1.00  0.00           C  
ATOM    231  C   GLY    52      41.613  90.864  35.138  1.00  0.00           C  
ATOM    232  O   GLY    52      41.133  90.641  34.030  1.00  0.00           O  
ATOM    233  N   GLY    53      42.729  91.565  35.312  1.00  0.00           N  
ATOM    234  CA  GLY    53      43.457  92.094  34.172  1.00  0.00           C  
ATOM    235  C   GLY    53      44.534  91.101  33.796  1.00  0.00           C  
ATOM    236  O   GLY    53      45.731  91.397  33.862  1.00  0.00           O  
ATOM    237  N   GLY    54      44.092  89.910  33.400  1.00  0.00           N  
ATOM    238  CA  GLY    54      45.017  88.852  33.047  1.00  0.00           C  
ATOM    239  C   GLY    54      45.205  88.593  31.566  1.00  0.00           C  
ATOM    240  O   GLY    54      45.041  89.477  30.729  1.00  0.00           O  
ATOM    241  N   THR    55      45.536  87.346  31.254  1.00  0.00           N  
ATOM    242  CA  THR    55      45.793  86.921  29.891  1.00  0.00           C  
ATOM    243  C   THR    55      44.635  87.217  28.943  1.00  0.00           C  
ATOM    244  O   THR    55      44.836  87.816  27.888  1.00  0.00           O  
ATOM    245  CB  THR    55      46.144  85.432  29.881  1.00  0.00           C  
ATOM    246  OG1 THR    55      47.203  85.208  30.825  1.00  0.00           O  
ATOM    247  CG2 THR    55      46.615  84.993  28.506  1.00  0.00           C  
ATOM    248  N   ALA    56      43.426  86.809  29.317  1.00  0.00           N  
ATOM    249  CA  ALA    56      42.254  87.075  28.484  1.00  0.00           C  
ATOM    250  C   ALA    56      41.687  88.464  28.779  1.00  0.00           C  
ATOM    251  O   ALA    56      41.223  89.170  27.877  1.00  0.00           O  
ATOM    252  CB  ALA    56      41.147  86.044  28.747  1.00  0.00           C  
ATOM    253  N   GLY    57      41.733  88.845  30.052  1.00  0.00           N  
ATOM    254  CA  GLY    57      41.188  90.119  30.483  1.00  0.00           C  
ATOM    255  C   GLY    57      41.730  91.372  29.828  1.00  0.00           C  
ATOM    256  O   GLY    57      40.965  92.269  29.476  1.00  0.00           O  
ATOM    257  N   CYS    58      43.044  91.449  29.664  1.00  0.00           N  
ATOM    258  CA  CYS    58      43.642  92.633  29.059  1.00  0.00           C  
ATOM    259  C   CYS    58      43.210  92.842  27.604  1.00  0.00           C  
ATOM    260  O   CYS    58      42.735  93.921  27.248  1.00  0.00           O  
ATOM    261  CB  CYS    58      45.166  92.577  29.194  1.00  0.00           C  
ATOM    262  SG  CYS    58      45.717  92.850  30.908  1.00  0.00           S  
ATOM    263  N   PRO    59      43.365  91.824  26.743  1.00  0.00           N  
ATOM    264  CA  PRO    59      42.940  92.034  25.355  1.00  0.00           C  
ATOM    265  C   PRO    59      41.435  92.276  25.237  1.00  0.00           C  
ATOM    266  O   PRO    59      40.980  92.989  24.340  1.00  0.00           O  
ATOM    267  CB  PRO    59      43.405  90.760  24.644  1.00  0.00           C  
ATOM    268  CG  PRO    59      43.513  89.741  25.756  1.00  0.00           C  
ATOM    269  CD  PRO    59      44.077  90.545  26.894  1.00  0.00           C  
ATOM    270  N   LEU    60      40.661  91.681  26.140  1.00  0.00           N  
ATOM    271  CA  LEU    60      39.216  91.882  26.134  1.00  0.00           C  
ATOM    272  C   LEU    60      38.924  93.351  26.447  1.00  0.00           C  
ATOM    273  O   LEU    60      38.143  94.001  25.754  1.00  0.00           O  
ATOM    274  CB  LEU    60      38.545  90.995  27.187  1.00  0.00           C  
ATOM    275  CG  LEU    60      37.073  91.312  27.482  1.00  0.00           C  
ATOM    276  CD1 LEU    60      36.237  91.137  26.218  1.00  0.00           C  
ATOM    277  CD2 LEU    60      36.565  90.397  28.590  1.00  0.00           C  
ATOM    278  N   ALA    61      39.560  93.866  27.494  1.00  0.00           N  
ATOM    279  CA  ALA    61      39.366  95.257  27.904  1.00  0.00           C  
ATOM    280  C   ALA    61      39.769  96.250  26.822  1.00  0.00           C  
ATOM    281  O   ALA    61      39.046  97.208  26.538  1.00  0.00           O  
ATOM    282  CB  ALA    61      40.153  95.530  29.167  1.00  0.00           C  
ATOM    283  N   ALA    62      40.934  96.025  26.229  1.00  0.00           N  
ATOM    284  CA  ALA    62      41.433  96.901  25.180  1.00  0.00           C  
ATOM    285  C   ALA    62      40.460  96.938  24.013  1.00  0.00           C  
ATOM    286  O   ALA    62      40.149  98.002  23.478  1.00  0.00           O  
ATOM    287  CB  ALA    62      42.794  96.414  24.709  1.00  0.00           C  
ATOM    288  N   THR    63      39.970  95.768  23.627  1.00  0.00           N  
ATOM    289  CA  THR    63      39.048  95.667  22.506  1.00  0.00           C  
ATOM    290  C   THR    63      37.747  96.423  22.752  1.00  0.00           C  
ATOM    291  O   THR    63      37.296  97.201  21.904  1.00  0.00           O  
ATOM    292  CB  THR    63      38.763  94.190  22.199  1.00  0.00           C  
ATOM    293  OG1 THR    63      39.990  93.556  21.813  1.00  0.00           O  
ATOM    294  CG2 THR    63      37.743  94.051  21.077  1.00  0.00           C  
ATOM    295  N   LEU    64      37.143  96.207  23.915  1.00  0.00           N  
ATOM    296  CA  LEU    64      35.899  96.888  24.232  1.00  0.00           C  
ATOM    297  C   LEU    64      36.098  98.400  24.333  1.00  0.00           C  
ATOM    298  O   LEU    64      35.205  99.166  23.972  1.00  0.00           O  
ATOM    299  CB  LEU    64      35.313  96.345  25.541  1.00  0.00           C  
ATOM    300  CG  LEU    64      34.807  94.896  25.511  1.00  0.00           C  
ATOM    301  CD1 LEU    64      34.436  94.444  26.918  1.00  0.00           C  
ATOM    302  CD2 LEU    64      33.602  94.791  24.587  1.00  0.00           C  
ATOM    303  N   SER    65      37.268  98.826  24.807  1.00  0.00           N  
ATOM    304  CA  SER    65      37.556 100.255  24.963  1.00  0.00           C  
ATOM    305  C   SER    65      37.614 101.001  23.634  1.00  0.00           C  
ATOM    306  O   SER    65      37.661 102.232  23.608  1.00  0.00           O  
ATOM    307  CB  SER    65      38.871 100.462  25.728  1.00  0.00           C  
ATOM    308  OG  SER    65      40.000 100.249  24.898  1.00  0.00           O  
ATOM    309  N   GLN    66      37.614 100.262  22.530  1.00  0.00           N  
ATOM    310  CA  GLN    66      37.649 100.885  21.213  1.00  0.00           C  
ATOM    311  C   GLN    66      36.413 101.753  20.991  1.00  0.00           C  
ATOM    312  O   GLN    66      36.455 102.729  20.237  1.00  0.00           O  
ATOM    313  CB  GLN    66      37.727  99.811  20.125  1.00  0.00           C  
ATOM    314  CG  GLN    66      39.076  99.090  20.075  1.00  0.00           C  
ATOM    315  CD  GLN    66      38.989  98.004  19.012  1.00  0.00           C  
ATOM    316  OE1 GLN    66      37.944  97.803  18.395  1.00  0.00           O  
ATOM    317  NE2 GLN    66      40.084  97.244  18.741  1.00  0.00           N  
ATOM    318  N   ASN    67      35.321 101.408  21.666  1.00  0.00           N  
ATOM    319  CA  ASN    67      34.076 102.153  21.517  1.00  0.00           C  
ATOM    320  C   ASN    67      33.362 102.491  22.823  1.00  0.00           C  
ATOM    321  O   ASN    67      32.537 103.407  22.859  1.00  0.00           O  
ATOM    322  CB  ASN    67      33.114 101.371  20.617  1.00  0.00           C  
ATOM    323  CG  ASN    67      33.739 101.273  19.233  1.00  0.00           C  
ATOM    324  OD1 ASN    67      33.812 102.258  18.500  1.00  0.00           O  
ATOM    325  ND2 ASN    67      34.225 100.079  18.800  1.00  0.00           N  
ATOM    326  N   ALA    68      33.676 101.771  23.896  1.00  0.00           N  
ATOM    327  CA  ALA    68      33.002 102.012  25.171  1.00  0.00           C  
ATOM    328  C   ALA    68      33.907 102.287  26.363  1.00  0.00           C  
ATOM    329  O   ALA    68      35.123 102.104  26.294  1.00  0.00           O  
ATOM    330  CB  ALA    68      32.074 100.834  25.483  1.00  0.00           C  
ATOM    331  N   SER    69      33.297 102.738  27.458  1.00  0.00           N  
ATOM    332  CA  SER    69      34.031 103.051  28.679  1.00  0.00           C  
ATOM    333  C   SER    69      34.227 101.762  29.457  1.00  0.00           C  
ATOM    334  O   SER    69      33.266 101.116  29.875  1.00  0.00           O  
ATOM    335  CB  SER    69      33.260 104.074  29.516  1.00  0.00           C  
ATOM    336  OG  SER    69      33.908 104.271  30.764  1.00  0.00           O  
ATOM    337  N   VAL    70      35.490 101.408  29.650  1.00  0.00           N  
ATOM    338  CA  VAL    70      35.851 100.170  30.318  1.00  0.00           C  
ATOM    339  C   VAL    70      36.716 100.359  31.554  1.00  0.00           C  
ATOM    340  O   VAL    70      37.602 101.215  31.591  1.00  0.00           O  
ATOM    341  CB  VAL    70      36.614  99.249  29.332  1.00  0.00           C  
ATOM    342  CG1 VAL    70      36.937  97.914  29.989  1.00  0.00           C  
ATOM    343  CG2 VAL    70      35.786  99.041  28.074  1.00  0.00           C  
ATOM    344  N   LEU    71      36.442  99.548  32.570  1.00  0.00           N  
ATOM    345  CA  LEU    71      37.219  99.564  33.800  1.00  0.00           C  
ATOM    346  C   LEU    71      37.704  98.142  34.053  1.00  0.00           C  
ATOM    347  O   LEU    71      36.911  97.202  34.075  1.00  0.00           O  
ATOM    348  CB  LEU    71      36.381 100.025  34.999  1.00  0.00           C  
ATOM    349  CG  LEU    71      37.092  99.876  36.353  1.00  0.00           C  
ATOM    350  CD1 LEU    71      38.307 100.786  36.399  1.00  0.00           C  
ATOM    351  CD2 LEU    71      36.139 100.203  37.491  1.00  0.00           C  
ATOM    352  N   LEU    72      39.012  97.992  34.220  1.00  0.00           N  
ATOM    353  CA  LEU    72      39.606  96.696  34.509  1.00  0.00           C  
ATOM    354  C   LEU    72      40.060  96.764  35.956  1.00  0.00           C  
ATOM    355  O   LEU    72      40.686  97.743  36.366  1.00  0.00           O  
ATOM    356  CB  LEU    72      40.839  96.420  33.634  1.00  0.00           C  
ATOM    357  CG  LEU    72      41.527  95.091  33.952  1.00  0.00           C  
ATOM    358  CD1 LEU    72      40.705  93.844  33.630  1.00  0.00           C  
ATOM    359  CD2 LEU    72      42.841  94.851  33.209  1.00  0.00           C  
ATOM    360  N   LEU    73      39.734  95.733  36.726  1.00  0.00           N  
ATOM    361  CA  LEU    73      40.112  95.674  38.132  1.00  0.00           C  
ATOM    362  C   LEU    73      41.010  94.469  38.369  1.00  0.00           C  
ATOM    363  O   LEU    73      40.578  93.324  38.231  1.00  0.00           O  
ATOM    364  CB  LEU    73      38.859  95.587  39.005  1.00  0.00           C  
ATOM    365  CG  LEU    73      37.972  96.838  38.956  1.00  0.00           C  
ATOM    366  CD1 LEU    73      36.605  96.531  39.556  1.00  0.00           C  
ATOM    367  CD2 LEU    73      38.652  97.983  39.694  1.00  0.00           C  
ATOM    368  N   GLU    74      42.262  94.743  38.723  1.00  0.00           N  
ATOM    369  CA  GLU    74      43.260  93.706  38.972  1.00  0.00           C  
ATOM    370  C   GLU    74      43.726  93.737  40.424  1.00  0.00           C  
ATOM    371  O   GLU    74      44.095  94.788  40.936  1.00  0.00           O  
ATOM    372  CB  GLU    74      44.454  93.921  38.037  1.00  0.00           C  
ATOM    373  CG  GLU    74      45.687  93.097  38.368  1.00  0.00           C  
ATOM    374  CD  GLU    74      45.402  91.619  38.387  1.00  0.00           C  
ATOM    375  OE1 GLU    74      44.688  91.145  37.478  1.00  0.00           O  
ATOM    376  OE2 GLU    74      45.901  90.932  39.302  1.00  0.00           O  
ATOM    377  N   ARG    75      43.722  92.578  41.077  1.00  0.00           N  
ATOM    378  CA  ARG    75      44.130  92.491  42.476  1.00  0.00           C  
ATOM    379  C   ARG    75      45.628  92.707  42.694  1.00  0.00           C  
ATOM    380  O   ARG    75      46.039  93.200  43.745  1.00  0.00           O  
ATOM    381  CB  ARG    75      43.729  91.130  43.050  1.00  0.00           C  
ATOM    382  CG  ARG    75      44.402  89.971  42.341  1.00  0.00           C  
ATOM    383  CD  ARG    75      44.073  88.631  42.964  1.00  0.00           C  
ATOM    384  NE  ARG    75      44.866  87.585  42.326  1.00  0.00           N  
ATOM    385  CZ  ARG    75      45.123  86.400  42.863  1.00  0.00           C  
ATOM    386  NH1 ARG    75      44.645  86.088  44.061  1.00  0.00           N  
ATOM    387  NH2 ARG    75      45.888  85.539  42.207  1.00  0.00           N  
ATOM    388  N   GLY    76      46.436  92.341  41.699  1.00  0.00           N  
ATOM    389  CA  GLY    76      47.882  92.479  41.810  1.00  0.00           C  
ATOM    390  C   GLY    76      48.454  93.846  41.482  1.00  0.00           C  
ATOM    391  O   GLY    76      47.719  94.790  41.197  1.00  0.00           O  
ATOM    392  N   ASP    77      49.781  93.943  41.519  1.00  0.00           N  
ATOM    393  CA  ASP    77      50.488  95.191  41.237  1.00  0.00           C  
ATOM    394  C   ASP    77      50.806  95.353  39.754  1.00  0.00           C  
ATOM    395  O   ASP    77      50.521  94.471  38.943  1.00  0.00           O  
ATOM    396  CB  ASP    77      51.813  95.234  42.008  1.00  0.00           C  
ATOM    397  CG  ASP    77      52.723  94.154  41.441  1.00  0.00           C  
ATOM    398  OD1 ASP    77      52.404  93.630  40.340  1.00  0.00           O  
ATOM    399  OD2 ASP    77      53.748  93.837  42.101  1.00  0.00           O  
ATOM    400  N   SER    78      51.383  96.499  39.408  1.00  0.00           N  
ATOM    401  CA  SER    78      51.809  96.755  38.037  1.00  0.00           C  
ATOM    402  C   SER    78      53.074  95.919  37.874  1.00  0.00           C  
ATOM    403  O   SER    78      53.758  95.626  38.857  1.00  0.00           O  
ATOM    404  CB  SER    78      52.169  98.231  37.841  1.00  0.00           C  
ATOM    405  OG  SER    78      53.328  98.555  38.595  1.00  0.00           O  
ATOM    406  N   PRO    79      53.404  95.516  36.638  1.00  0.00           N  
ATOM    407  CA  PRO    79      54.614  94.713  36.437  1.00  0.00           C  
ATOM    408  C   PRO    79      55.878  95.441  36.900  1.00  0.00           C  
ATOM    409  O   PRO    79      56.854  94.816  37.310  1.00  0.00           O  
ATOM    410  CB  PRO    79      54.614  94.463  34.929  1.00  0.00           C  
ATOM    411  CG  PRO    79      53.152  94.448  34.596  1.00  0.00           C  
ATOM    412  CD  PRO    79      52.627  95.618  35.392  1.00  0.00           C  
ATOM    413  N   TYR    80      55.850  96.766  36.836  1.00  0.00           N  
ATOM    414  CA  TYR    80      56.996  97.568  37.241  1.00  0.00           C  
ATOM    415  C   TYR    80      57.374  97.381  38.711  1.00  0.00           C  
ATOM    416  O   TYR    80      58.513  97.646  39.101  1.00  0.00           O  
ATOM    417  CB  TYR    80      56.731  99.060  36.984  1.00  0.00           C  
ATOM    418  CG  TYR    80      57.983  99.800  37.310  1.00  0.00           C  
ATOM    419  CD1 TYR    80      59.049  99.801  36.401  1.00  0.00           C  
ATOM    420  CD2 TYR    80      58.125 100.514  38.520  1.00  0.00           C  
ATOM    421  CE1 TYR    80      60.247 100.491  36.672  1.00  0.00           C  
ATOM    422  CE2 TYR    80      59.337 101.221  38.812  1.00  0.00           C  
ATOM    423  CZ  TYR    80      60.387 101.197  37.872  1.00  0.00           C  
ATOM    424  OH  TYR    80      61.573 101.858  38.111  1.00  0.00           O  
ATOM    425  N   ASN    81      56.426  96.924  39.524  1.00  0.00           N  
ATOM    426  CA  ASN    81      56.680  96.714  40.949  1.00  0.00           C  
ATOM    427  C   ASN    81      57.582  95.511  41.204  1.00  0.00           C  
ATOM    428  O   ASN    81      58.167  95.382  42.284  1.00  0.00           O  
ATOM    429  CB  ASN    81      55.361  96.536  41.696  1.00  0.00           C  
ATOM    430  CG  ASN    81      54.669  97.890  41.758  1.00  0.00           C  
ATOM    431  OD1 ASN    81      55.304  98.933  41.608  1.00  0.00           O  
ATOM    432  ND2 ASN    81      53.329  97.948  41.983  1.00  0.00           N  
ATOM    433  N   ASN    82      57.686  94.629  40.213  1.00  0.00           N  
ATOM    434  CA  ASN    82      58.512  93.429  40.322  1.00  0.00           C  
ATOM    435  C   ASN    82      59.287  93.251  39.020  1.00  0.00           C  
ATOM    436  O   ASN    82      58.947  92.422  38.179  1.00  0.00           O  
ATOM    437  CB  ASN    82      57.630  92.207  40.605  1.00  0.00           C  
ATOM    438  CG  ASN    82      57.007  92.385  41.982  1.00  0.00           C  
ATOM    439  OD1 ASN    82      57.654  92.162  43.004  1.00  0.00           O  
ATOM    440  ND2 ASN    82      55.715  92.798  42.085  1.00  0.00           N  
ATOM    441  N   PRO    83      60.362  94.033  38.851  1.00  0.00           N  
ATOM    442  CA  PRO    83      61.237  94.035  37.676  1.00  0.00           C  
ATOM    443  C   PRO    83      61.619  92.690  37.068  1.00  0.00           C  
ATOM    444  O   PRO    83      61.760  92.581  35.852  1.00  0.00           O  
ATOM    445  CB  PRO    83      62.458  94.807  38.167  1.00  0.00           C  
ATOM    446  CG  PRO    83      61.857  95.788  39.106  1.00  0.00           C  
ATOM    447  CD  PRO    83      60.897  94.932  39.891  1.00  0.00           C  
ATOM    448  N   ASN    84      61.789  91.669  37.898  1.00  0.00           N  
ATOM    449  CA  ASN    84      62.192  90.372  37.379  1.00  0.00           C  
ATOM    450  C   ASN    84      61.148  89.599  36.582  1.00  0.00           C  
ATOM    451  O   ASN    84      61.434  88.519  36.063  1.00  0.00           O  
ATOM    452  CB  ASN    84      62.765  89.515  38.506  1.00  0.00           C  
ATOM    453  CG  ASN    84      64.093  90.053  39.012  1.00  0.00           C  
ATOM    454  OD1 ASN    84      64.996  90.341  38.224  1.00  0.00           O  
ATOM    455  ND2 ASN    84      64.219  90.195  40.323  1.00  0.00           N  
ATOM    456  N   ILE    85      59.941  90.141  36.470  1.00  0.00           N  
ATOM    457  CA  ILE    85      58.924  89.472  35.669  1.00  0.00           C  
ATOM    458  C   ILE    85      59.083  89.983  34.235  1.00  0.00           C  
ATOM    459  O   ILE    85      58.386  89.544  33.326  1.00  0.00           O  
ATOM    460  CB  ILE    85      57.477  89.787  36.154  1.00  0.00           C  
ATOM    461  CG1 ILE    85      57.087  91.267  36.000  1.00  0.00           C  
ATOM    462  CG2 ILE    85      57.243  89.462  37.639  1.00  0.00           C  
ATOM    463  CD1 ILE    85      55.609  91.539  36.275  1.00  0.00           C  
ATOM    464  N   THR    86      60.027  90.899  34.033  1.00  0.00           N  
ATOM    465  CA  THR    86      60.231  91.494  32.714  1.00  0.00           C  
ATOM    466  C   THR    86      61.364  90.929  31.858  1.00  0.00           C  
ATOM    467  O   THR    86      61.638  91.447  30.775  1.00  0.00           O  
ATOM    468  CB  THR    86      60.422  93.005  32.870  1.00  0.00           C  
ATOM    469  OG1 THR    86      61.547  93.272  33.694  1.00  0.00           O  
ATOM    470  CG2 THR    86      59.164  93.613  33.513  1.00  0.00           C  
ATOM    471  N   ARG    87      62.011  89.870  32.328  1.00  0.00           N  
ATOM    472  CA  ARG    87      63.103  89.261  31.578  1.00  0.00           C  
ATOM    473  C   ARG    87      63.029  87.742  31.644  1.00  0.00           C  
ATOM    474  O   ARG    87      62.454  87.175  32.574  1.00  0.00           O  
ATOM    475  CB  ARG    87      64.476  89.684  32.140  1.00  0.00           C  
ATOM    476  CG  ARG    87      64.772  91.175  31.969  1.00  0.00           C  
ATOM    477  CD  ARG    87      66.164  91.583  32.455  1.00  0.00           C  
ATOM    478  NE  ARG    87      66.326  93.039  32.182  1.00  0.00           N  
ATOM    479  CZ  ARG    87      67.508  93.660  32.466  1.00  0.00           C  
ATOM    480  NH1 ARG    87      68.355  92.724  32.984  1.00  0.00           N  
ATOM    481  NH2 ARG    87      67.381  94.974  32.121  1.00  0.00           N  
ATOM    482  N   LEU    88      63.615  87.083  30.651  1.00  0.00           N  
ATOM    483  CA  LEU    88      63.635  85.629  30.633  1.00  0.00           C  
ATOM    484  C   LEU    88      64.527  85.129  31.772  1.00  0.00           C  
ATOM    485  O   LEU    88      64.251  84.088  32.368  1.00  0.00           O  
ATOM    486  CB  LEU    88      64.152  85.129  29.289  1.00  0.00           C  
ATOM    487  CG  LEU    88      64.074  83.609  29.132  1.00  0.00           C  
ATOM    488  CD1 LEU    88      62.668  83.021  29.239  1.00  0.00           C  
ATOM    489  CD2 LEU    88      64.584  83.070  27.796  1.00  0.00           C  
ATOM    490  N   SER    89      65.585  85.875  32.087  1.00  0.00           N  
ATOM    491  CA  SER    89      66.486  85.470  33.164  1.00  0.00           C  
ATOM    492  C   SER    89      65.797  85.495  34.525  1.00  0.00           C  
ATOM    493  O   SER    89      66.320  84.960  35.504  1.00  0.00           O  
ATOM    494  CB  SER    89      67.727  86.373  33.236  1.00  0.00           C  
ATOM    495  OG  SER    89      67.352  87.688  33.619  1.00  0.00           O  
ATOM    496  N   ALA    90      64.623  86.113  34.589  1.00  0.00           N  
ATOM    497  CA  ALA    90      63.923  86.197  35.855  1.00  0.00           C  
ATOM    498  C   ALA    90      62.831  85.172  36.085  1.00  0.00           C  
ATOM    499  O   ALA    90      62.219  85.165  37.150  1.00  0.00           O  
ATOM    500  CB  ALA    90      63.323  87.592  35.994  1.00  0.00           C  
ATOM    501  N   PHE    91      62.591  84.305  35.104  1.00  0.00           N  
ATOM    502  CA  PHE    91      61.547  83.286  35.207  1.00  0.00           C  
ATOM    503  C   PHE    91      61.605  82.473  36.496  1.00  0.00           C  
ATOM    504  O   PHE    91      60.639  82.434  37.261  1.00  0.00           O  
ATOM    505  CB  PHE    91      61.610  82.337  34.004  1.00  0.00           C  
ATOM    506  CG  PHE    91      60.666  81.169  34.099  1.00  0.00           C  
ATOM    507  CD1 PHE    91      59.289  81.370  34.170  1.00  0.00           C  
ATOM    508  CD2 PHE    91      61.154  79.866  34.125  1.00  0.00           C  
ATOM    509  CE1 PHE    91      58.414  80.289  34.266  1.00  0.00           C  
ATOM    510  CE2 PHE    91      60.287  78.775  34.220  1.00  0.00           C  
ATOM    511  CZ  PHE    91      58.913  78.988  34.291  1.00  0.00           C  
ATOM    512  N   GLY    92      62.732  81.810  36.726  1.00  0.00           N  
ATOM    513  CA  GLY    92      62.908  80.996  37.921  1.00  0.00           C  
ATOM    514  C   GLY    92      62.869  81.863  39.182  1.00  0.00           C  
ATOM    515  O   GLY    92      62.284  81.478  40.193  1.00  0.00           O  
ATOM    516  N   ALA    93      63.477  83.043  39.110  1.00  0.00           N  
ATOM    517  CA  ALA    93      63.501  83.957  40.245  1.00  0.00           C  
ATOM    518  C   ALA    93      62.114  84.213  40.842  1.00  0.00           C  
ATOM    519  O   ALA    93      61.930  84.133  42.059  1.00  0.00           O  
ATOM    520  CB  ALA    93      64.112  85.295  39.824  1.00  0.00           C  
ATOM    521  N   ALA    94      61.141  84.533  39.993  1.00  0.00           N  
ATOM    522  CA  ALA    94      59.797  84.826  40.480  1.00  0.00           C  
ATOM    523  C   ALA    94      59.180  83.646  41.217  1.00  0.00           C  
ATOM    524  O   ALA    94      58.461  83.829  42.200  1.00  0.00           O  
ATOM    525  CB  ALA    94      58.887  85.253  39.323  1.00  0.00           C  
ATOM    526  N   LEU    95      59.466  82.436  40.746  1.00  0.00           N  
ATOM    527  CA  LEU    95      58.940  81.229  41.374  1.00  0.00           C  
ATOM    528  C   LEU    95      59.636  80.933  42.702  1.00  0.00           C  
ATOM    529  O   LEU    95      59.071  80.277  43.575  1.00  0.00           O  
ATOM    530  CB  LEU    95      59.106  80.028  40.436  1.00  0.00           C  
ATOM    531  CG  LEU    95      58.399  80.096  39.080  1.00  0.00           C  
ATOM    532  CD1 LEU    95      58.734  78.857  38.259  1.00  0.00           C  
ATOM    533  CD2 LEU    95      56.897  80.202  39.293  1.00  0.00           C  
ATOM    534  N   SER    96      60.697  81.699  43.008  1.00  0.00           N  
ATOM    535  CA  SER    96      61.315  81.709  44.322  1.00  0.00           C  
ATOM    536  C   SER    96      60.397  82.437  45.319  1.00  0.00           C  
ATOM    537  O   SER    96      60.628  82.426  46.532  1.00  0.00           O  
ATOM    538  CB  SER    96      62.594  82.441  44.738  1.00  0.00           C  
ATOM    539  OG  SER    96      62.393  83.846  44.680  1.00  0.00           O  
ATOM    540  N   ASP    97      59.342  83.080  44.821  1.00  0.00           N  
ATOM    541  CA  ASP    97      58.663  84.146  45.586  1.00  0.00           C  
ATOM    542  C   ASP    97      57.397  83.683  46.329  1.00  0.00           C  
ATOM    543  O   ASP    97      56.589  82.894  45.832  1.00  0.00           O  
ATOM    544  CB  ASP    97      58.165  85.344  44.773  1.00  0.00           C  
ATOM    545  CG  ASP    97      59.381  86.117  44.282  1.00  0.00           C  
ATOM    546  OD1 ASP    97      60.499  85.852  44.798  1.00  0.00           O  
ATOM    547  OD2 ASP    97      59.207  86.983  43.383  1.00  0.00           O  
ATOM    548  N   LEU    98      57.239  84.196  47.548  1.00  0.00           N  
ATOM    549  CA  LEU    98      55.965  84.129  48.304  1.00  0.00           C  
ATOM    550  C   LEU    98      55.572  85.503  48.875  1.00  0.00           C  
ATOM    551  O   LEU    98      56.421  86.354  49.154  1.00  0.00           O  
ATOM    552  CB  LEU    98      55.839  83.284  49.575  1.00  0.00           C  
ATOM    553  CG  LEU    98      54.468  83.391  50.245  1.00  0.00           C  
ATOM    554  CD1 LEU    98      53.313  82.777  49.454  1.00  0.00           C  
ATOM    555  CD2 LEU    98      54.362  82.714  51.611  1.00  0.00           C  
ATOM    556  N   SER    99      54.270  85.728  49.054  1.00  0.00           N  
ATOM    557  CA  SER    99      53.781  86.887  49.828  1.00  0.00           C  
ATOM    558  C   SER    99      52.432  87.401  49.358  1.00  0.00           C  
ATOM    559  O   SER    99      52.092  87.337  48.174  1.00  0.00           O  
ATOM    560  CB  SER    99      54.420  88.277  49.883  1.00  0.00           C  
ATOM    561  OG  SER    99      53.649  89.136  50.709  1.00  0.00           O  
ATOM    562  N   GLU   100      51.633  87.926  50.285  1.00  0.00           N  
ATOM    563  CA  GLU   100      50.292  88.437  49.947  1.00  0.00           C  
ATOM    564  C   GLU   100      50.356  89.625  49.019  1.00  0.00           C  
ATOM    565  O   GLU   100      49.479  90.493  49.002  1.00  0.00           O  
ATOM    566  CB  GLU   100      49.405  88.967  51.077  1.00  0.00           C  
ATOM    567  CG  GLU   100      48.942  87.881  52.050  1.00  0.00           C  
ATOM    568  CD  GLU   100      48.123  88.548  53.146  1.00  0.00           C  
ATOM    569  OE1 GLU   100      48.002  89.802  53.113  1.00  0.00           O  
ATOM    570  OE2 GLU   100      47.609  87.814  54.030  1.00  0.00           O  
ATOM    571  N   SER   101      51.536  89.662  48.198  1.00  0.00           N  
ATOM    572  CA  SER   101      51.544  90.771  47.248  1.00  0.00           C  
ATOM    573  C   SER   101      52.360  90.460  46.001  1.00  0.00           C  
ATOM    574  O   SER   101      52.175  91.093  44.961  1.00  0.00           O  
ATOM    575  CB  SER   101      52.123  92.029  47.905  1.00  0.00           C  
ATOM    576  OG  SER   101      53.482  91.814  48.258  1.00  0.00           O  
ATOM    577  N   SER   102      53.273  89.502  46.120  1.00  0.00           N  
ATOM    578  CA  SER   102      54.140  89.116  45.012  1.00  0.00           C  
ATOM    579  C   SER   102      53.347  88.605  43.807  1.00  0.00           C  
ATOM    580  O   SER   102      52.218  88.136  43.947  1.00  0.00           O  
ATOM    581  CB  SER   102      55.150  88.044  45.461  1.00  0.00           C  
ATOM    582  OG  SER   102      54.477  86.825  45.737  1.00  0.00           O  
ATOM    583  N   PRO   103      53.940  88.684  42.604  1.00  0.00           N  
ATOM    584  CA  PRO   103      53.291  88.242  41.364  1.00  0.00           C  
ATOM    585  C   PRO   103      53.016  86.749  41.234  1.00  0.00           C  
ATOM    586  O   PRO   103      52.188  86.340  40.420  1.00  0.00           O  
ATOM    587  CB  PRO   103      54.228  88.765  40.279  1.00  0.00           C  
ATOM    588  CG  PRO   103      55.571  88.707  40.940  1.00  0.00           C  
ATOM    589  CD  PRO   103      55.280  89.236  42.330  1.00  0.00           C  
ATOM    590  N   SER   104      53.703  85.936  42.029  1.00  0.00           N  
ATOM    591  CA  SER   104      53.482  84.495  41.994  1.00  0.00           C  
ATOM    592  C   SER   104      52.777  84.038  43.264  1.00  0.00           C  
ATOM    593  O   SER   104      53.370  84.038  44.346  1.00  0.00           O  
ATOM    594  CB  SER   104      54.806  83.710  41.877  1.00  0.00           C  
ATOM    595  OG  SER   104      54.550  82.314  41.907  1.00  0.00           O  
ATOM    596  N   GLN   105      51.508  83.662  43.143  1.00  0.00           N  
ATOM    597  CA  GLN   105      50.774  83.184  44.301  1.00  0.00           C  
ATOM    598  C   GLN   105      50.894  81.668  44.365  1.00  0.00           C  
ATOM    599  O   GLN   105      50.558  80.963  43.413  1.00  0.00           O  
ATOM    600  CB  GLN   105      49.300  83.583  44.234  1.00  0.00           C  
ATOM    601  CG  GLN   105      48.493  83.146  45.458  1.00  0.00           C  
ATOM    602  CD  GLN   105      47.059  83.618  45.270  1.00  0.00           C  
ATOM    603  OE1 GLN   105      46.737  84.293  44.293  1.00  0.00           O  
ATOM    604  NE2 GLN   105      46.118  83.290  46.196  1.00  0.00           N  
ATOM    605  N   ARG   106      51.377  81.173  45.496  1.00  0.00           N  
ATOM    606  CA  ARG   106      51.560  79.742  45.691  1.00  0.00           C  
ATOM    607  C   ARG   106      50.316  79.056  46.231  1.00  0.00           C  
ATOM    608  O   ARG   106      49.569  79.639  47.013  1.00  0.00           O  
ATOM    609  CB  ARG   106      52.692  79.488  46.686  1.00  0.00           C  
ATOM    610  CG  ARG   106      54.028  80.068  46.304  1.00  0.00           C  
ATOM    611  CD  ARG   106      55.068  79.713  47.359  1.00  0.00           C  
ATOM    612  NE  ARG   106      56.397  80.177  46.981  1.00  0.00           N  
ATOM    613  CZ  ARG   106      57.513  79.855  47.626  1.00  0.00           C  
ATOM    614  NH1 ARG   106      57.465  79.060  48.687  1.00  0.00           N  
ATOM    615  NH2 ARG   106      58.679  80.332  47.209  1.00  0.00           N  
ATOM    616  N   PHE   107      50.097  77.817  45.803  1.00  0.00           N  
ATOM    617  CA  PHE   107      48.988  77.022  46.313  1.00  0.00           C  
ATOM    618  C   PHE   107      49.315  75.549  46.131  1.00  0.00           C  
ATOM    619  O   PHE   107      50.205  75.189  45.362  1.00  0.00           O  
ATOM    620  CB  PHE   107      47.638  77.415  45.661  1.00  0.00           C  
ATOM    621  CG  PHE   107      47.461  76.978  44.226  1.00  0.00           C  
ATOM    622  CD1 PHE   107      46.884  75.747  43.920  1.00  0.00           C  
ATOM    623  CD2 PHE   107      47.791  77.838  43.182  1.00  0.00           C  
ATOM    624  CE1 PHE   107      46.630  75.381  42.593  1.00  0.00           C  
ATOM    625  CE2 PHE   107      47.543  77.485  41.854  1.00  0.00           C  
ATOM    626  CZ  PHE   107      46.961  76.257  41.558  1.00  0.00           C  
ATOM    627  N   VAL   108      48.636  74.699  46.888  1.00  0.00           N  
ATOM    628  CA  VAL   108      48.871  73.270  46.802  1.00  0.00           C  
ATOM    629  C   VAL   108      47.517  72.610  46.608  1.00  0.00           C  
ATOM    630  O   VAL   108      46.584  72.867  47.373  1.00  0.00           O  
ATOM    631  CB  VAL   108      49.524  72.731  48.097  1.00  0.00           C  
ATOM    632  CG1 VAL   108      49.911  71.269  47.917  1.00  0.00           C  
ATOM    633  CG2 VAL   108      50.744  73.566  48.452  1.00  0.00           C  
ATOM    634  N   SER   109      47.401  71.774  45.581  1.00  0.00           N  
ATOM    635  CA  SER   109      46.140  71.097  45.321  1.00  0.00           C  
ATOM    636  C   SER   109      45.889  70.074  46.424  1.00  0.00           C  
ATOM    637  O   SER   109      46.796  69.727  47.186  1.00  0.00           O  
ATOM    638  CB  SER   109      46.173  70.389  43.964  1.00  0.00           C  
ATOM    639  OG  SER   109      46.919  69.185  44.028  1.00  0.00           O  
ATOM    640  N   GLU   110      44.654  69.596  46.511  1.00  0.00           N  
ATOM    641  CA  GLU   110      44.300  68.609  47.520  1.00  0.00           C  
ATOM    642  C   GLU   110      45.007  67.290  47.215  1.00  0.00           C  
ATOM    643  O   GLU   110      45.072  66.403  48.067  1.00  0.00           O  
ATOM    644  CB  GLU   110      42.782  68.405  47.545  1.00  0.00           C  
ATOM    645  CG  GLU   110      42.019  69.572  48.153  1.00  0.00           C  
ATOM    646  CD  GLU   110      40.514  69.397  48.072  1.00  0.00           C  
ATOM    647  OE1 GLU   110      40.006  68.353  48.534  1.00  0.00           O  
ATOM    648  OE2 GLU   110      39.838  70.307  47.551  1.00  0.00           O  
ATOM    649  N   ASP   111      45.536  67.171  45.997  1.00  0.00           N  
ATOM    650  CA  ASP   111      46.254  65.967  45.586  1.00  0.00           C  
ATOM    651  C   ASP   111      47.644  65.991  46.212  1.00  0.00           C  
ATOM    652  O   ASP   111      48.334  64.971  46.252  1.00  0.00           O  
ATOM    653  CB  ASP   111      46.408  65.904  44.059  1.00  0.00           C  
ATOM    654  CG  ASP   111      45.126  66.247  43.320  1.00  0.00           C  
ATOM    655  OD1 ASP   111      44.865  67.451  43.100  1.00  0.00           O  
ATOM    656  OD2 ASP   111      44.379  65.313  42.963  1.00  0.00           O  
ATOM    657  N   GLY   112      48.049  67.168  46.686  1.00  0.00           N  
ATOM    658  CA  GLY   112      49.356  67.332  47.301  1.00  0.00           C  
ATOM    659  C   GLY   112      50.416  67.859  46.348  1.00  0.00           C  
ATOM    660  O   GLY   112      51.613  67.808  46.644  1.00  0.00           O  
ATOM    661  N   VAL   113      49.984  68.386  45.206  1.00  0.00           N  
ATOM    662  CA  VAL   113      50.910  68.902  44.201  1.00  0.00           C  
ATOM    663  C   VAL   113      51.039  70.427  44.237  1.00  0.00           C  
ATOM    664  O   VAL   113      50.048  71.149  44.091  1.00  0.00           O  
ATOM    665  CB  VAL   113      50.464  68.452  42.790  1.00  0.00           C  
ATOM    666  CG1 VAL   113      51.360  68.983  41.669  1.00  0.00           C  
ATOM    667  CG2 VAL   113      50.454  66.933  42.609  1.00  0.00           C  
ATOM    668  N   ILE   114      52.265  70.910  44.428  1.00  0.00           N  
ATOM    669  CA  ILE   114      52.534  72.347  44.487  1.00  0.00           C  
ATOM    670  C   ILE   114      52.214  73.019  43.156  1.00  0.00           C  
ATOM    671  O   ILE   114      52.412  72.439  42.090  1.00  0.00           O  
ATOM    672  CB  ILE   114      53.998  72.610  44.855  1.00  0.00           C  
ATOM    673  CG1 ILE   114      54.376  72.114  46.261  1.00  0.00           C  
ATOM    674  CG2 ILE   114      54.376  74.101  44.840  1.00  0.00           C  
ATOM    675  CD1 ILE   114      53.660  72.863  47.384  1.00  0.00           C  
ATOM    676  N   ASN   115      51.732  74.252  43.224  1.00  0.00           N  
ATOM    677  CA  ASN   115      51.351  74.977  42.018  1.00  0.00           C  
ATOM    678  C   ASN   115      51.417  76.482  42.253  1.00  0.00           C  
ATOM    679  O   ASN   115      51.668  76.943  43.370  1.00  0.00           O  
ATOM    680  CB  ASN   115      49.921  74.586  41.632  1.00  0.00           C  
ATOM    681  CG  ASN   115      49.727  74.455  40.132  1.00  0.00           C  
ATOM    682  OD1 ASN   115      50.242  75.253  39.356  1.00  0.00           O  
ATOM    683  ND2 ASN   115      48.960  73.448  39.720  1.00  0.00           N  
ATOM    684  N   ALA   116      51.202  77.249  41.189  1.00  0.00           N  
ATOM    685  CA  ALA   116      51.220  78.701  41.290  1.00  0.00           C  
ATOM    686  C   ALA   116      50.285  79.326  40.262  1.00  0.00           C  
ATOM    687  O   ALA   116      49.922  78.688  39.268  1.00  0.00           O  
ATOM    688  CB  ALA   116      52.640  79.289  41.042  1.00  0.00           C  
ATOM    689  N   ARG   117      49.874  80.562  40.530  1.00  0.00           N  
ATOM    690  CA  ARG   117      49.043  81.319  39.602  1.00  0.00           C  
ATOM    691  C   ARG   117      49.484  82.774  39.686  1.00  0.00           C  
ATOM    692  O   ARG   117      50.030  83.208  40.701  1.00  0.00           O  
ATOM    693  CB  ARG   117      47.550  81.201  39.936  1.00  0.00           C  
ATOM    694  CG  ARG   117      47.134  81.731  41.300  1.00  0.00           C  
ATOM    695  CD  ARG   117      45.617  81.882  41.348  1.00  0.00           C  
ATOM    696  NE  ARG   117      45.108  81.964  42.711  1.00  0.00           N  
ATOM    697  CZ  ARG   117      44.003  82.611  43.064  1.00  0.00           C  
ATOM    698  NH1 ARG   117      43.277  83.250  42.151  1.00  0.00           N  
ATOM    699  NH2 ARG   117      43.627  82.622  44.335  1.00  0.00           N  
ATOM    700  N   ALA   118      49.255  83.524  38.616  1.00  0.00           N  
ATOM    701  CA  ALA   118      49.642  84.919  38.600  1.00  0.00           C  
ATOM    702  C   ALA   118      48.806  85.822  39.485  1.00  0.00           C  
ATOM    703  O   ALA   118      47.640  85.553  39.753  1.00  0.00           O  
ATOM    704  CB  ALA   118      49.591  85.437  37.167  1.00  0.00           C  
ATOM    705  N   ARG   119      49.427  86.904  39.942  1.00  0.00           N  
ATOM    706  CA  ARG   119      48.774  87.896  40.791  1.00  0.00           C  
ATOM    707  C   ARG   119      49.474  89.199  40.448  1.00  0.00           C  
ATOM    708  O   ARG   119      50.270  89.724  41.232  1.00  0.00           O  
ATOM    709  CB  ARG   119      48.978  87.555  42.269  1.00  0.00           C  
ATOM    710  CG  ARG   119      48.257  88.494  43.225  1.00  0.00           C  
ATOM    711  CD  ARG   119      48.272  87.942  44.640  1.00  0.00           C  
ATOM    712  NE  ARG   119      49.628  87.603  45.064  1.00  0.00           N  
ATOM    713  CZ  ARG   119      49.915  86.780  46.068  1.00  0.00           C  
ATOM    714  NH1 ARG   119      48.943  86.207  46.765  1.00  0.00           N  
ATOM    715  NH2 ARG   119      51.179  86.514  46.363  1.00  0.00           N  
ATOM    716  N   VAL   120      49.169  89.713  39.261  1.00  0.00           N  
ATOM    717  CA  VAL   120      49.812  90.918  38.756  1.00  0.00           C  
ATOM    718  C   VAL   120      49.085  91.343  37.483  1.00  0.00           C  
ATOM    719  O   VAL   120      48.419  90.525  36.851  1.00  0.00           O  
ATOM    720  CB  VAL   120      51.293  90.598  38.420  1.00  0.00           C  
ATOM    721  CG1 VAL   120      51.354  89.472  37.387  1.00  0.00           C  
ATOM    722  CG2 VAL   120      52.009  91.834  37.909  1.00  0.00           C  
ATOM    723  N   LEU   121      49.192  92.616  37.110  1.00  0.00           N  
ATOM    724  CA  LEU   121      48.550  93.079  35.883  1.00  0.00           C  
ATOM    725  C   LEU   121      49.247  92.354  34.734  1.00  0.00           C  
ATOM    726  O   LEU   121      50.475  92.349  34.644  1.00  0.00           O  
ATOM    727  CB  LEU   121      48.698  94.592  35.718  1.00  0.00           C  
ATOM    728  CG  LEU   121      47.953  95.147  34.501  1.00  0.00           C  
ATOM    729  CD1 LEU   121      46.455  94.935  34.674  1.00  0.00           C  
ATOM    730  CD2 LEU   121      48.267  96.629  34.336  1.00  0.00           C  
ATOM    731  N   GLY   122      48.453  91.743  33.863  1.00  0.00           N  
ATOM    732  CA  GLY   122      49.004  90.968  32.767  1.00  0.00           C  
ATOM    733  C   GLY   122      48.730  89.513  33.117  1.00  0.00           C  
ATOM    734  O   GLY   122      48.822  88.619  32.280  1.00  0.00           O  
ATOM    735  N   GLY   123      48.391  89.276  34.380  1.00  0.00           N  
ATOM    736  CA  GLY   123      48.082  87.928  34.820  1.00  0.00           C  
ATOM    737  C   GLY   123      49.228  86.939  34.777  1.00  0.00           C  
ATOM    738  O   GLY   123      50.398  87.292  34.942  1.00  0.00           O  
ATOM    739  N   GLY   124      48.886  85.681  34.538  1.00  0.00           N  
ATOM    740  CA  GLY   124      49.877  84.625  34.495  1.00  0.00           C  
ATOM    741  C   GLY   124      50.789  84.723  33.269  1.00  0.00           C  
ATOM    742  O   GLY   124      51.861  84.113  33.236  1.00  0.00           O  
ATOM    743  N   SER   125      50.388  85.512  32.273  1.00  0.00           N  
ATOM    744  CA  SER   125      51.235  85.686  31.091  1.00  0.00           C  
ATOM    745  C   SER   125      52.498  86.466  31.483  1.00  0.00           C  
ATOM    746  O   SER   125      53.475  86.493  30.736  1.00  0.00           O  
ATOM    747  CB  SER   125      50.491  86.441  29.977  1.00  0.00           C  
ATOM    748  OG  SER   125      50.426  87.838  30.227  1.00  0.00           O  
ATOM    749  N   ALA   126      52.467  87.088  32.661  1.00  0.00           N  
ATOM    750  CA  ALA   126      53.596  87.868  33.170  1.00  0.00           C  
ATOM    751  C   ALA   126      54.626  87.013  33.919  1.00  0.00           C  
ATOM    752  O   ALA   126      55.759  87.447  34.143  1.00  0.00           O  
ATOM    753  CB  ALA   126      53.081  89.022  34.097  1.00  0.00           C  
ATOM    754  N   LEU   127      54.251  85.790  34.286  1.00  0.00           N  
ATOM    755  CA  LEU   127      55.170  84.921  35.017  1.00  0.00           C  
ATOM    756  C   LEU   127      55.416  83.570  34.358  1.00  0.00           C  
ATOM    757  O   LEU   127      56.118  82.726  34.916  1.00  0.00           O  
ATOM    758  CB  LEU   127      54.659  84.638  36.458  1.00  0.00           C  
ATOM    759  CG  LEU   127      54.543  85.895  37.322  1.00  0.00           C  
ATOM    760  CD1 LEU   127      53.888  85.683  38.686  1.00  0.00           C  
ATOM    761  CD2 LEU   127      55.872  86.566  37.667  1.00  0.00           C  
ATOM    762  N   ASN   128      54.859  83.359  33.170  1.00  0.00           N  
ATOM    763  CA  ASN   128      55.009  82.060  32.525  1.00  0.00           C  
ATOM    764  C   ASN   128      56.310  81.806  31.762  1.00  0.00           C  
ATOM    765  O   ASN   128      57.210  82.650  31.746  1.00  0.00           O  
ATOM    766  CB  ASN   128      53.785  81.775  31.639  1.00  0.00           C  
ATOM    767  CG  ASN   128      53.698  82.665  30.432  1.00  0.00           C  
ATOM    768  OD1 ASN   128      54.684  83.251  30.004  1.00  0.00           O  
ATOM    769  ND2 ASN   128      52.502  82.745  29.848  1.00  0.00           N  
ATOM    770  N   ALA   129      56.407  80.630  31.142  1.00  0.00           N  
ATOM    771  CA  ALA   129      57.612  80.247  30.405  1.00  0.00           C  
ATOM    772  C   ALA   129      57.714  80.831  28.997  1.00  0.00           C  
ATOM    773  O   ALA   129      58.617  80.477  28.240  1.00  0.00           O  
ATOM    774  CB  ALA   129      57.730  78.724  30.353  1.00  0.00           C  
ATOM    775  N   GLY   130      56.781  81.715  28.652  1.00  0.00           N  
ATOM    776  CA  GLY   130      56.808  82.382  27.361  1.00  0.00           C  
ATOM    777  C   GLY   130      56.489  81.624  26.085  1.00  0.00           C  
ATOM    778  O   GLY   130      56.439  82.228  25.013  1.00  0.00           O  
ATOM    779  N   PHE   131      56.263  80.319  26.168  1.00  0.00           N  
ATOM    780  CA  PHE   131      55.974  79.559  24.957  1.00  0.00           C  
ATOM    781  C   PHE   131      54.640  79.980  24.338  1.00  0.00           C  
ATOM    782  O   PHE   131      53.617  80.052  25.023  1.00  0.00           O  
ATOM    783  CB  PHE   131      55.949  78.046  25.243  1.00  0.00           C  
ATOM    784  CG  PHE   131      55.707  77.349  23.948  1.00  0.00           C  
ATOM    785  CD1 PHE   131      56.728  77.183  22.985  1.00  0.00           C  
ATOM    786  CD2 PHE   131      54.431  76.833  23.657  1.00  0.00           C  
ATOM    787  CE1 PHE   131      56.488  76.511  21.752  1.00  0.00           C  
ATOM    788  CE2 PHE   131      54.164  76.157  22.429  1.00  0.00           C  
ATOM    789  CZ  PHE   131      55.199  75.997  21.471  1.00  0.00           C  
ATOM    790  N   TYR   132      54.662  80.266  23.037  1.00  0.00           N  
ATOM    791  CA  TYR   132      53.460  80.691  22.328  1.00  0.00           C  
ATOM    792  C   TYR   132      53.087  79.750  21.194  1.00  0.00           C  
ATOM    793  O   TYR   132      53.912  79.440  20.337  1.00  0.00           O  
ATOM    794  CB  TYR   132      53.642  82.090  21.734  1.00  0.00           C  
ATOM    795  CG  TYR   132      52.414  82.585  20.999  1.00  0.00           C  
ATOM    796  CD1 TYR   132      51.453  83.360  21.650  1.00  0.00           C  
ATOM    797  CD2 TYR   132      52.197  82.256  19.657  1.00  0.00           C  
ATOM    798  CE1 TYR   132      50.305  83.800  20.986  1.00  0.00           C  
ATOM    799  CE2 TYR   132      51.048  82.687  18.985  1.00  0.00           C  
ATOM    800  CZ  TYR   132      50.110  83.461  19.659  1.00  0.00           C  
ATOM    801  OH  TYR   132      48.988  83.911  19.001  1.00  0.00           O  
ATOM    802  N   THR   133      51.829  79.324  21.184  1.00  0.00           N  
ATOM    803  CA  THR   133      51.323  78.445  20.143  1.00  0.00           C  
ATOM    804  C   THR   133      49.870  78.775  19.852  1.00  0.00           C  
ATOM    805  O   THR   133      49.139  79.234  20.733  1.00  0.00           O  
ATOM    806  CB  THR   133      51.427  76.982  20.584  1.00  0.00           C  
ATOM    807  OG1 THR   133      51.046  76.123  19.519  1.00  0.00           O  
ATOM    808  CG2 THR   133      50.497  76.745  21.786  1.00  0.00           C  
ATOM    809  N   ARG   134      49.459  78.563  18.608  1.00  0.00           N  
ATOM    810  CA  ARG   134      48.063  78.760  18.242  1.00  0.00           C  
ATOM    811  C   ARG   134      47.389  77.436  18.588  1.00  0.00           C  
ATOM    812  O   ARG   134      48.033  76.383  18.587  1.00  0.00           O  
ATOM    813  CB  ARG   134      47.914  79.031  16.744  1.00  0.00           C  
ATOM    814  CG  ARG   134      48.356  80.417  16.320  1.00  0.00           C  
ATOM    815  CD  ARG   134      47.930  80.693  14.889  1.00  0.00           C  
ATOM    816  NE  ARG   134      48.288  82.040  14.464  1.00  0.00           N  
ATOM    817  CZ  ARG   134      47.956  82.558  13.287  1.00  0.00           C  
ATOM    818  NH1 ARG   134      47.258  81.835  12.421  1.00  0.00           N  
ATOM    819  NH2 ARG   134      48.316  83.798  12.977  1.00  0.00           N  
ATOM    820  N   ALA   135      46.098  77.481  18.878  1.00  0.00           N  
ATOM    821  CA  ALA   135      45.378  76.266  19.229  1.00  0.00           C  
ATOM    822  C   ALA   135      45.282  75.266  18.081  1.00  0.00           C  
ATOM    823  O   ALA   135      45.344  75.634  16.903  1.00  0.00           O  
ATOM    824  CB  ALA   135      43.983  76.620  19.709  1.00  0.00           C  
ATOM    825  N   GLY   136      45.139  73.996  18.448  1.00  0.00           N  
ATOM    826  CA  GLY   136      44.968  72.901  17.492  1.00  0.00           C  
ATOM    827  C   GLY   136      43.780  73.333  16.628  1.00  0.00           C  
ATOM    828  O   GLY   136      42.694  73.573  17.150  1.00  0.00           O  
ATOM    829  N   THR   137      43.970  73.437  15.317  1.00  0.00           N  
ATOM    830  CA  THR   137      42.877  73.888  14.460  1.00  0.00           C  
ATOM    831  C   THR   137      41.665  72.958  14.426  1.00  0.00           C  
ATOM    832  O   THR   137      40.601  73.341  13.939  1.00  0.00           O  
ATOM    833  CB  THR   137      43.359  74.130  13.007  1.00  0.00           C  
ATOM    834  OG1 THR   137      43.934  72.928  12.484  1.00  0.00           O  
ATOM    835  CG2 THR   137      44.390  75.253  12.963  1.00  0.00           C  
ATOM    836  N   LYS   138      41.812  71.751  14.961  1.00  0.00           N  
ATOM    837  CA  LYS   138      40.718  70.781  14.959  1.00  0.00           C  
ATOM    838  C   LYS   138      39.821  70.819  16.195  1.00  0.00           C  
ATOM    839  O   LYS   138      38.802  70.126  16.240  1.00  0.00           O  
ATOM    840  CB  LYS   138      41.281  69.364  14.804  1.00  0.00           C  
ATOM    841  CG  LYS   138      41.955  69.120  13.453  1.00  0.00           C  
ATOM    842  CD  LYS   138      42.555  67.719  13.311  1.00  0.00           C  
ATOM    843  CE  LYS   138      43.220  67.472  11.956  1.00  0.00           C  
ATOM    844  NZ  LYS   138      43.745  66.089  11.895  1.00  0.00           N  
ATOM    845  N   TYR   139      40.182  71.628  17.186  1.00  0.00           N  
ATOM    846  CA  TYR   139      39.412  71.696  18.424  1.00  0.00           C  
ATOM    847  C   TYR   139      38.234  72.661  18.469  1.00  0.00           C  
ATOM    848  O   TYR   139      37.449  72.631  19.415  1.00  0.00           O  
ATOM    849  CB  TYR   139      40.327  72.015  19.635  1.00  0.00           C  
ATOM    850  CG  TYR   139      41.209  70.834  19.854  1.00  0.00           C  
ATOM    851  CD1 TYR   139      42.516  70.838  19.350  1.00  0.00           C  
ATOM    852  CD2 TYR   139      40.762  69.700  20.567  1.00  0.00           C  
ATOM    853  CE1 TYR   139      43.381  69.742  19.539  1.00  0.00           C  
ATOM    854  CE2 TYR   139      41.629  68.576  20.767  1.00  0.00           C  
ATOM    855  CZ  TYR   139      42.937  68.618  20.244  1.00  0.00           C  
ATOM    856  OH  TYR   139      43.804  67.559  20.409  1.00  0.00           O  
ATOM    857  N   VAL   140      38.093  73.508  17.457  1.00  0.00           N  
ATOM    858  CA  VAL   140      37.003  74.475  17.458  1.00  0.00           C  
ATOM    859  C   VAL   140      35.619  73.872  17.227  1.00  0.00           C  
ATOM    860  O   VAL   140      34.635  74.332  17.805  1.00  0.00           O  
ATOM    861  CB  VAL   140      37.268  75.571  16.421  1.00  0.00           C  
ATOM    862  CG1 VAL   140      38.576  76.329  16.655  1.00  0.00           C  
ATOM    863  CG2 VAL   140      37.361  75.045  14.987  1.00  0.00           C  
ATOM    864  N   ARG   141      35.544  72.836  16.401  1.00  0.00           N  
ATOM    865  CA  ARG   141      34.262  72.206  16.093  1.00  0.00           C  
ATOM    866  C   ARG   141      33.546  71.523  17.256  1.00  0.00           C  
ATOM    867  O   ARG   141      32.317  71.526  17.309  1.00  0.00           O  
ATOM    868  CB  ARG   141      34.433  71.204  14.949  1.00  0.00           C  
ATOM    869  CG  ARG   141      34.698  71.864  13.594  1.00  0.00           C  
ATOM    870  CD  ARG   141      34.862  70.865  12.448  1.00  0.00           C  
ATOM    871  NE  ARG   141      35.146  71.645  11.210  1.00  0.00           N  
ATOM    872  CZ  ARG   141      35.431  70.995  10.044  1.00  0.00           C  
ATOM    873  NH1 ARG   141      35.388  69.654  10.294  1.00  0.00           N  
ATOM    874  NH2 ARG   141      35.648  71.940   9.084  1.00  0.00           N  
ATOM    875  N   ASN   142      32.240  71.623  17.321  1.00  0.00           N  
ATOM    876  CA  ASN   142      31.413  72.182  16.280  1.00  0.00           C  
ATOM    877  C   ASN   142      31.349  73.716  16.235  1.00  0.00           C  
ATOM    878  O   ASN   142      31.497  74.340  15.180  1.00  0.00           O  
ATOM    879  CB  ASN   142      29.957  71.711  16.360  1.00  0.00           C  
ATOM    880  CG  ASN   142      29.916  70.242  15.965  1.00  0.00           C  
ATOM    881  OD1 ASN   142      30.819  69.739  15.298  1.00  0.00           O  
ATOM    882  ND2 ASN   142      28.864  69.473  16.356  1.00  0.00           N  
ATOM    883  N   MET   143      31.120  74.355  17.420  1.00  0.00           N  
ATOM    884  CA  MET   143      31.003  75.812  17.628  1.00  0.00           C  
ATOM    885  C   MET   143      32.181  76.671  17.212  1.00  0.00           C  
ATOM    886  O   MET   143      32.712  77.515  17.940  1.00  0.00           O  
ATOM    887  CB  MET   143      30.858  76.470  19.003  1.00  0.00           C  
ATOM    888  CG  MET   143      29.532  76.151  19.695  1.00  0.00           C  
ATOM    889  SD  MET   143      28.059  76.765  18.824  1.00  0.00           S  
ATOM    890  CE  MET   143      28.391  78.517  19.169  1.00  0.00           C  
ATOM    891  N   GLY   144      32.570  76.411  15.983  1.00  0.00           N  
ATOM    892  CA  GLY   144      33.650  77.090  15.333  1.00  0.00           C  
ATOM    893  C   GLY   144      33.493  78.612  15.387  1.00  0.00           C  
ATOM    894  O   GLY   144      32.588  79.217  14.806  1.00  0.00           O  
ATOM    895  N   TRP   145      34.434  79.232  16.128  1.00  0.00           N  
ATOM    896  CA  TRP   145      34.493  80.677  16.324  1.00  0.00           C  
ATOM    897  C   TRP   145      34.902  81.432  15.077  1.00  0.00           C  
ATOM    898  O   TRP   145      36.077  81.504  14.706  1.00  0.00           O  
ATOM    899  CB  TRP   145      35.481  81.306  17.314  1.00  0.00           C  
ATOM    900  CG  TRP   145      35.199  80.972  18.759  1.00  0.00           C  
ATOM    901  CD1 TRP   145      35.773  80.026  19.558  1.00  0.00           C  
ATOM    902  CD2 TRP   145      34.236  81.600  19.618  1.00  0.00           C  
ATOM    903  NE1 TRP   145      35.291  79.996  20.785  1.00  0.00           N  
ATOM    904  CE2 TRP   145      34.323  80.962  20.883  1.00  0.00           C  
ATOM    905  CE3 TRP   145      33.304  82.646  19.446  1.00  0.00           C  
ATOM    906  CZ2 TRP   145      33.505  81.335  21.984  1.00  0.00           C  
ATOM    907  CZ3 TRP   145      32.479  83.026  20.546  1.00  0.00           C  
ATOM    908  CH2 TRP   145      32.593  82.365  21.795  1.00  0.00           C  
ATOM    909  N   ASP   146      34.006  82.020  14.428  1.00  0.00           N  
ATOM    910  CA  ASP   146      34.172  82.790  13.202  1.00  0.00           C  
ATOM    911  C   ASP   146      35.679  82.643  12.995  1.00  0.00           C  
ATOM    912  O   ASP   146      36.464  83.384  13.587  1.00  0.00           O  
ATOM    913  CB  ASP   146      33.814  84.258  13.447  1.00  0.00           C  
ATOM    914  CG  ASP   146      34.048  85.135  12.228  1.00  0.00           C  
ATOM    915  OD1 ASP   146      34.887  84.773  11.374  1.00  0.00           O  
ATOM    916  OD2 ASP   146      33.402  86.201  12.135  1.00  0.00           O  
ATOM    917  N   GLY   147      36.087  81.673  12.182  1.00  0.00           N  
ATOM    918  CA  GLY   147      37.511  81.428  11.970  1.00  0.00           C  
ATOM    919  C   GLY   147      38.298  82.569  11.339  1.00  0.00           C  
ATOM    920  O   GLY   147      39.502  82.692  11.577  1.00  0.00           O  
ATOM    921  N   ALA   148      37.646  83.400  10.530  1.00  0.00           N  
ATOM    922  CA  ALA   148      38.358  84.526   9.945  1.00  0.00           C  
ATOM    923  C   ALA   148      38.717  85.460  11.093  1.00  0.00           C  
ATOM    924  O   ALA   148      39.825  86.001  11.152  1.00  0.00           O  
ATOM    925  CB  ALA   148      37.492  85.282   8.931  1.00  0.00           C  
ATOM    926  N   LEU   149      37.771  85.641  12.011  1.00  0.00           N  
ATOM    927  CA  LEU   149      37.986  86.505  13.164  1.00  0.00           C  
ATOM    928  C   LEU   149      39.047  85.897  14.068  1.00  0.00           C  
ATOM    929  O   LEU   149      39.911  86.603  14.576  1.00  0.00           O  
ATOM    930  CB  LEU   149      36.683  86.697  13.948  1.00  0.00           C  
ATOM    931  CG  LEU   149      36.783  87.546  15.222  1.00  0.00           C  
ATOM    932  CD1 LEU   149      37.396  88.912  14.909  1.00  0.00           C  
ATOM    933  CD2 LEU   149      35.397  87.702  15.838  1.00  0.00           C  
ATOM    934  N   ALA   150      38.983  84.585  14.268  1.00  0.00           N  
ATOM    935  CA  ALA   150      39.971  83.918  15.109  1.00  0.00           C  
ATOM    936  C   ALA   150      41.387  84.204  14.614  1.00  0.00           C  
ATOM    937  O   ALA   150      42.250  84.619  15.386  1.00  0.00           O  
ATOM    938  CB  ALA   150      39.756  82.387  15.134  1.00  0.00           C  
ATOM    939  N   ASN   151      41.631  83.998  13.324  1.00  0.00           N  
ATOM    940  CA  ASN   151      42.968  84.241  12.792  1.00  0.00           C  
ATOM    941  C   ASN   151      43.365  85.713  12.803  1.00  0.00           C  
ATOM    942  O   ASN   151      44.528  86.043  13.039  1.00  0.00           O  
ATOM    943  CB  ASN   151      43.090  83.671  11.384  1.00  0.00           C  
ATOM    944  CG  ASN   151      43.210  82.165  11.381  1.00  0.00           C  
ATOM    945  OD1 ASN   151      43.215  81.521  12.431  1.00  0.00           O  
ATOM    946  ND2 ASN   151      43.308  81.606  10.183  1.00  0.00           N  
ATOM    947  N   GLU   152      42.409  86.601  12.547  1.00  0.00           N  
ATOM    948  CA  GLU   152      42.698  88.032  12.572  1.00  0.00           C  
ATOM    949  C   GLU   152      43.126  88.399  13.988  1.00  0.00           C  
ATOM    950  O   GLU   152      44.010  89.233  14.194  1.00  0.00           O  
ATOM    951  CB  GLU   152      41.451  88.838  12.196  1.00  0.00           C  
ATOM    952  CG  GLU   152      41.694  90.347  12.139  1.00  0.00           C  
ATOM    953  CD  GLU   152      40.400  91.016  11.699  1.00  0.00           C  
ATOM    954  OE1 GLU   152      39.409  90.280  11.449  1.00  0.00           O  
ATOM    955  OE2 GLU   152      40.385  92.273  11.608  1.00  0.00           O  
ATOM    956  N   SER   153      42.490  87.761  14.966  1.00  0.00           N  
ATOM    957  CA  SER   153      42.798  88.027  16.364  1.00  0.00           C  
ATOM    958  C   SER   153      44.177  87.487  16.738  1.00  0.00           C  
ATOM    959  O   SER   153      44.932  88.154  17.444  1.00  0.00           O  
ATOM    960  CB  SER   153      41.711  87.438  17.273  1.00  0.00           C  
ATOM    961  OG  SER   153      40.480  88.113  17.062  1.00  0.00           O  
ATOM    962  N   TYR   154      44.517  86.291  16.264  1.00  0.00           N  
ATOM    963  CA  TYR   154      45.843  85.737  16.541  1.00  0.00           C  
ATOM    964  C   TYR   154      46.906  86.697  15.998  1.00  0.00           C  
ATOM    965  O   TYR   154      47.914  86.957  16.654  1.00  0.00           O  
ATOM    966  CB  TYR   154      46.018  84.372  15.873  1.00  0.00           C  
ATOM    967  CG  TYR   154      45.475  83.192  16.656  1.00  0.00           C  
ATOM    968  CD1 TYR   154      44.715  82.208  16.026  1.00  0.00           C  
ATOM    969  CD2 TYR   154      45.767  83.033  18.011  1.00  0.00           C  
ATOM    970  CE1 TYR   154      44.262  81.091  16.724  1.00  0.00           C  
ATOM    971  CE2 TYR   154      45.316  81.918  18.721  1.00  0.00           C  
ATOM    972  CZ  TYR   154      44.567  80.952  18.069  1.00  0.00           C  
ATOM    973  OH  TYR   154      44.139  79.839  18.751  1.00  0.00           O  
ATOM    974  N   GLN   155      46.677  87.218  14.795  1.00  0.00           N  
ATOM    975  CA  GLN   155      47.615  88.147  14.170  1.00  0.00           C  
ATOM    976  C   GLN   155      47.748  89.439  14.977  1.00  0.00           C  
ATOM    977  O   GLN   155      48.841  89.980  15.128  1.00  0.00           O  
ATOM    978  CB  GLN   155      47.158  88.463  12.743  1.00  0.00           C  
ATOM    979  CG  GLN   155      47.315  87.287  11.778  1.00  0.00           C  
ATOM    980  CD  GLN   155      46.720  87.695  10.438  1.00  0.00           C  
ATOM    981  OE1 GLN   155      46.145  88.774  10.302  1.00  0.00           O  
ATOM    982  NE2 GLN   155      46.825  86.854   9.374  1.00  0.00           N  
ATOM    983  N   TRP   156      46.624  89.922  15.494  1.00  0.00           N  
ATOM    984  CA  TRP   156      46.585  91.142  16.299  1.00  0.00           C  
ATOM    985  C   TRP   156      47.474  90.964  17.536  1.00  0.00           C  
ATOM    986  O   TRP   156      48.232  91.862  17.908  1.00  0.00           O  
ATOM    987  CB  TRP   156      45.133  91.392  16.706  1.00  0.00           C  
ATOM    988  CG  TRP   156      44.828  92.645  17.472  1.00  0.00           C  
ATOM    989  CD1 TRP   156      44.455  93.856  16.959  1.00  0.00           C  
ATOM    990  CD2 TRP   156      44.700  92.756  18.892  1.00  0.00           C  
ATOM    991  NE1 TRP   156      44.085  94.709  17.973  1.00  0.00           N  
ATOM    992  CE2 TRP   156      44.228  94.057  19.171  1.00  0.00           C  
ATOM    993  CE3 TRP   156      44.932  91.878  19.958  1.00  0.00           C  
ATOM    994  CZ2 TRP   156      43.979  94.500  20.474  1.00  0.00           C  
ATOM    995  CZ3 TRP   156      44.684  92.319  21.255  1.00  0.00           C  
ATOM    996  CH2 TRP   156      44.211  93.620  21.498  1.00  0.00           C  
ATOM    997  N   VAL   157      47.376  89.799  18.173  1.00  0.00           N  
ATOM    998  CA  VAL   157      48.179  89.503  19.358  1.00  0.00           C  
ATOM    999  C   VAL   157      49.644  89.289  18.984  1.00  0.00           C  
ATOM   1000  O   VAL   157      50.548  89.857  19.601  1.00  0.00           O  
ATOM   1001  CB  VAL   157      47.673  88.224  20.079  1.00  0.00           C  
ATOM   1002  CG1 VAL   157      48.601  87.871  21.239  1.00  0.00           C  
ATOM   1003  CG2 VAL   157      46.253  88.435  20.583  1.00  0.00           C  
ATOM   1004  N   GLU   158      49.874  88.469  17.964  1.00  0.00           N  
ATOM   1005  CA  GLU   158      51.228  88.160  17.520  1.00  0.00           C  
ATOM   1006  C   GLU   158      52.032  89.373  17.061  1.00  0.00           C  
ATOM   1007  O   GLU   158      53.221  89.483  17.366  1.00  0.00           O  
ATOM   1008  CB  GLU   158      51.172  87.098  16.422  1.00  0.00           C  
ATOM   1009  CG  GLU   158      50.732  85.746  16.964  1.00  0.00           C  
ATOM   1010  CD  GLU   158      50.077  84.863  15.926  1.00  0.00           C  
ATOM   1011  OE1 GLU   158      49.454  83.856  16.327  1.00  0.00           O  
ATOM   1012  OE2 GLU   158      50.179  85.171  14.720  1.00  0.00           O  
ATOM   1013  N   ALA   159      51.386  90.288  16.347  1.00  0.00           N  
ATOM   1014  CA  ALA   159      52.069  91.485  15.868  1.00  0.00           C  
ATOM   1015  C   ALA   159      52.501  92.393  17.019  1.00  0.00           C  
ATOM   1016  O   ALA   159      53.284  93.326  16.818  1.00  0.00           O  
ATOM   1017  CB  ALA   159      51.162  92.279  14.922  1.00  0.00           C  
ATOM   1018  N   LYS   160      52.000  92.117  18.220  1.00  0.00           N  
ATOM   1019  CA  LYS   160      52.321  92.938  19.379  1.00  0.00           C  
ATOM   1020  C   LYS   160      53.278  92.312  20.391  1.00  0.00           C  
ATOM   1021  O   LYS   160      54.185  92.990  20.877  1.00  0.00           O  
ATOM   1022  CB  LYS   160      51.033  93.359  20.139  1.00  0.00           C  
ATOM   1023  CG  LYS   160      51.308  94.209  21.381  1.00  0.00           C  
ATOM   1024  CD  LYS   160      51.849  95.604  21.061  1.00  0.00           C  
ATOM   1025  CE  LYS   160      52.023  96.492  22.294  1.00  0.00           C  
ATOM   1026  NZ  LYS   160      52.527  97.824  21.893  1.00  0.00           N  
ATOM   1027  N   VAL   161      53.098  91.027  20.702  1.00  0.00           N  
ATOM   1028  CA  VAL   161      53.944  90.391  21.710  1.00  0.00           C  
ATOM   1029  C   VAL   161      54.543  89.011  21.418  1.00  0.00           C  
ATOM   1030  O   VAL   161      55.027  88.354  22.337  1.00  0.00           O  
ATOM   1031  CB  VAL   161      53.189  90.284  23.061  1.00  0.00           C  
ATOM   1032  CG1 VAL   161      52.832  91.642  23.669  1.00  0.00           C  
ATOM   1033  CG2 VAL   161      51.862  89.529  22.960  1.00  0.00           C  
ATOM   1034  N   ALA   162      54.525  88.564  20.166  1.00  0.00           N  
ATOM   1035  CA  ALA   162      55.088  87.248  19.853  1.00  0.00           C  
ATOM   1036  C   ALA   162      56.290  87.391  18.928  1.00  0.00           C  
ATOM   1037  O   ALA   162      56.254  88.156  17.962  1.00  0.00           O  
ATOM   1038  CB  ALA   162      54.038  86.321  19.204  1.00  0.00           C  
ATOM   1039  N   PHE   163      57.349  86.644  19.223  1.00  0.00           N  
ATOM   1040  CA  PHE   163      58.578  86.734  18.442  1.00  0.00           C  
ATOM   1041  C   PHE   163      59.130  85.411  17.951  1.00  0.00           C  
ATOM   1042  O   PHE   163      58.912  84.370  18.563  1.00  0.00           O  
ATOM   1043  CB  PHE   163      59.660  87.420  19.281  1.00  0.00           C  
ATOM   1044  CG  PHE   163      59.180  88.796  19.593  1.00  0.00           C  
ATOM   1045  CD1 PHE   163      58.475  89.092  20.781  1.00  0.00           C  
ATOM   1046  CD2 PHE   163      59.428  89.846  18.690  1.00  0.00           C  
ATOM   1047  CE1 PHE   163      58.023  90.411  21.073  1.00  0.00           C  
ATOM   1048  CE2 PHE   163      58.986  91.177  18.958  1.00  0.00           C  
ATOM   1049  CZ  PHE   163      58.279  91.459  20.155  1.00  0.00           C  
ATOM   1050  N   GLN   164      59.838  85.464  16.827  1.00  0.00           N  
ATOM   1051  CA  GLN   164      60.504  84.284  16.292  1.00  0.00           C  
ATOM   1052  C   GLN   164      61.788  84.286  17.122  1.00  0.00           C  
ATOM   1053  O   GLN   164      62.562  85.240  17.075  1.00  0.00           O  
ATOM   1054  CB  GLN   164      60.826  84.466  14.805  1.00  0.00           C  
ATOM   1055  CG  GLN   164      61.484  83.240  14.169  1.00  0.00           C  
ATOM   1056  CD  GLN   164      61.672  83.524  12.685  1.00  0.00           C  
ATOM   1057  OE1 GLN   164      61.336  84.602  12.199  1.00  0.00           O  
ATOM   1058  NE2 GLN   164      62.221  82.571  11.885  1.00  0.00           N  
ATOM   1059  N   PRO   165      62.027  83.221  17.898  1.00  0.00           N  
ATOM   1060  CA  PRO   165      63.212  83.107  18.756  1.00  0.00           C  
ATOM   1061  C   PRO   165      64.554  82.943  18.061  1.00  0.00           C  
ATOM   1062  O   PRO   165      64.636  82.460  16.930  1.00  0.00           O  
ATOM   1063  CB  PRO   165      62.881  81.898  19.621  1.00  0.00           C  
ATOM   1064  CG  PRO   165      62.156  81.016  18.647  1.00  0.00           C  
ATOM   1065  CD  PRO   165      61.220  81.987  17.950  1.00  0.00           C  
ATOM   1066  N   PRO   166      65.608  83.358  18.756  1.00  0.00           N  
ATOM   1067  CA  PRO   166      66.953  83.199  18.218  1.00  0.00           C  
ATOM   1068  C   PRO   166      67.259  81.719  18.381  1.00  0.00           C  
ATOM   1069  O   PRO   166      66.583  81.026  19.138  1.00  0.00           O  
ATOM   1070  CB  PRO   166      68.001  83.972  19.028  1.00  0.00           C  
ATOM   1071  CG  PRO   166      67.653  84.099  20.512  1.00  0.00           C  
ATOM   1072  CD  PRO   166      66.158  84.288  20.777  1.00  0.00           C  
ATOM   1073  N   MET   167      68.267  81.228  17.674  1.00  0.00           N  
ATOM   1074  CA  MET   167      68.651  79.834  17.827  1.00  0.00           C  
ATOM   1075  C   MET   167      69.345  79.746  19.186  1.00  0.00           C  
ATOM   1076  O   MET   167      69.971  80.709  19.640  1.00  0.00           O  
ATOM   1077  CB  MET   167      69.611  79.410  16.711  1.00  0.00           C  
ATOM   1078  CG  MET   167      68.972  79.419  15.321  1.00  0.00           C  
ATOM   1079  SD  MET   167      67.575  78.273  15.125  1.00  0.00           S  
ATOM   1080  CE  MET   167      68.590  76.770  15.211  1.00  0.00           C  
ATOM   1081  N   GLY   168      69.201  78.599  19.836  1.00  0.00           N  
ATOM   1082  CA  GLY   168      69.813  78.351  21.133  1.00  0.00           C  
ATOM   1083  C   GLY   168      70.367  76.941  21.072  1.00  0.00           C  
ATOM   1084  O   GLY   168      69.662  76.003  20.696  1.00  0.00           O  
ATOM   1085  N   ARG   169      71.627  76.793  21.459  1.00  0.00           N  
ATOM   1086  CA  ARG   169      72.292  75.505  21.413  1.00  0.00           C  
ATOM   1087  C   ARG   169      71.514  74.349  22.032  1.00  0.00           C  
ATOM   1088  O   ARG   169      71.285  73.334  21.375  1.00  0.00           O  
ATOM   1089  CB  ARG   169      73.671  75.607  22.069  1.00  0.00           C  
ATOM   1090  CG  ARG   169      74.453  74.292  22.053  1.00  0.00           C  
ATOM   1091  CD  ARG   169      75.858  74.408  22.647  1.00  0.00           C  
ATOM   1092  NE  ARG   169      76.482  73.056  22.590  1.00  0.00           N  
ATOM   1093  CZ  ARG   169      77.759  72.874  23.035  1.00  0.00           C  
ATOM   1094  NH1 ARG   169      78.223  74.081  23.472  1.00  0.00           N  
ATOM   1095  NH2 ARG   169      78.074  71.556  22.868  1.00  0.00           N  
ATOM   1096  N   TRP   170      71.096  74.484  23.286  1.00  0.00           N  
ATOM   1097  CA  TRP   170      70.378  73.382  23.906  1.00  0.00           C  
ATOM   1098  C   TRP   170      69.043  73.063  23.243  1.00  0.00           C  
ATOM   1099  O   TRP   170      68.644  71.898  23.178  1.00  0.00           O  
ATOM   1100  CB  TRP   170      70.166  73.618  25.401  1.00  0.00           C  
ATOM   1101  CG  TRP   170      69.539  72.418  26.038  1.00  0.00           C  
ATOM   1102  CD1 TRP   170      68.250  72.298  26.480  1.00  0.00           C  
ATOM   1103  CD2 TRP   170      70.136  71.125  26.195  1.00  0.00           C  
ATOM   1104  NE1 TRP   170      68.009  71.012  26.895  1.00  0.00           N  
ATOM   1105  CE2 TRP   170      69.149  70.270  26.729  1.00  0.00           C  
ATOM   1106  CE3 TRP   170      71.411  70.605  25.929  1.00  0.00           C  
ATOM   1107  CZ2 TRP   170      69.396  68.919  27.006  1.00  0.00           C  
ATOM   1108  CZ3 TRP   170      71.657  69.262  26.204  1.00  0.00           C  
ATOM   1109  CH2 TRP   170      70.652  68.436  26.737  1.00  0.00           C  
ATOM   1110  N   GLN   171      68.341  74.086  22.765  1.00  0.00           N  
ATOM   1111  CA  GLN   171      67.069  73.841  22.097  1.00  0.00           C  
ATOM   1112  C   GLN   171      67.323  73.103  20.786  1.00  0.00           C  
ATOM   1113  O   GLN   171      66.531  72.249  20.384  1.00  0.00           O  
ATOM   1114  CB  GLN   171      66.329  75.154  21.833  1.00  0.00           C  
ATOM   1115  CG  GLN   171      65.816  75.832  23.101  1.00  0.00           C  
ATOM   1116  CD  GLN   171      64.872  74.947  23.899  1.00  0.00           C  
ATOM   1117  OE1 GLN   171      63.840  74.509  23.394  1.00  0.00           O  
ATOM   1118  NE2 GLN   171      65.222  74.683  25.153  1.00  0.00           N  
ATOM   1119  N   THR   172      68.431  73.430  20.123  1.00  0.00           N  
ATOM   1120  CA  THR   172      68.776  72.767  18.870  1.00  0.00           C  
ATOM   1121  C   THR   172      69.139  71.312  19.137  1.00  0.00           C  
ATOM   1122  O   THR   172      68.822  70.428  18.339  1.00  0.00           O  
ATOM   1123  CB  THR   172      69.943  73.479  18.183  1.00  0.00           C  
ATOM   1124  OG1 THR   172      69.581  74.815  17.866  1.00  0.00           O  
ATOM   1125  CG2 THR   172      70.307  72.729  16.890  1.00  0.00           C  
ATOM   1126  N   ALA   173      69.809  71.058  20.258  1.00  0.00           N  
ATOM   1127  CA  ALA   173      70.169  69.689  20.615  1.00  0.00           C  
ATOM   1128  C   ALA   173      68.877  68.903  20.844  1.00  0.00           C  
ATOM   1129  O   ALA   173      68.742  67.758  20.414  1.00  0.00           O  
ATOM   1130  CB  ALA   173      71.020  69.644  21.906  1.00  0.00           C  
ATOM   1131  N   VAL   174      67.926  69.535  21.524  1.00  0.00           N  
ATOM   1132  CA  VAL   174      66.644  68.912  21.812  1.00  0.00           C  
ATOM   1133  C   VAL   174      65.921  68.590  20.507  1.00  0.00           C  
ATOM   1134  O   VAL   174      65.322  67.525  20.359  1.00  0.00           O  
ATOM   1135  CB  VAL   174      65.767  69.844  22.671  1.00  0.00           C  
ATOM   1136  CG1 VAL   174      64.333  69.340  22.849  1.00  0.00           C  
ATOM   1137  CG2 VAL   174      66.300  70.045  24.091  1.00  0.00           C  
ATOM   1138  N   ARG   175      65.984  69.518  19.559  1.00  0.00           N  
ATOM   1139  CA  ARG   175      65.345  69.310  18.266  1.00  0.00           C  
ATOM   1140  C   ARG   175      65.929  68.075  17.586  1.00  0.00           C  
ATOM   1141  O   ARG   175      65.189  67.270  17.020  1.00  0.00           O  
ATOM   1142  CB  ARG   175      65.538  70.539  17.381  1.00  0.00           C  
ATOM   1143  CG  ARG   175      64.824  70.438  16.032  1.00  0.00           C  
ATOM   1144  CD  ARG   175      65.037  71.657  15.132  1.00  0.00           C  
ATOM   1145  NE  ARG   175      66.486  71.713  14.791  1.00  0.00           N  
ATOM   1146  CZ  ARG   175      66.994  70.886  13.830  1.00  0.00           C  
ATOM   1147  NH1 ARG   175      65.967  70.123  13.354  1.00  0.00           N  
ATOM   1148  NH2 ARG   175      68.330  71.145  13.721  1.00  0.00           N  
ATOM   1149  N   ASP   176      67.251  67.917  17.640  1.00  0.00           N  
ATOM   1150  CA  ASP   176      67.865  66.751  17.010  1.00  0.00           C  
ATOM   1151  C   ASP   176      67.417  65.457  17.690  1.00  0.00           C  
ATOM   1152  O   ASP   176      67.221  64.438  17.032  1.00  0.00           O  
ATOM   1153  CB  ASP   176      69.421  66.830  17.017  1.00  0.00           C  
ATOM   1154  CG  ASP   176      69.843  67.879  15.999  1.00  0.00           C  
ATOM   1155  OD1 ASP   176      68.974  68.303  15.191  1.00  0.00           O  
ATOM   1156  OD2 ASP   176      71.041  68.271  16.015  1.00  0.00           O  
ATOM   1157  N   GLY   177      67.240  65.503  19.006  1.00  0.00           N  
ATOM   1158  CA  GLY   177      66.812  64.323  19.746  1.00  0.00           C  
ATOM   1159  C   GLY   177      65.382  63.948  19.366  1.00  0.00           C  
ATOM   1160  O   GLY   177      65.084  62.779  19.133  1.00  0.00           O  
ATOM   1161  N   LEU   178      64.501  64.945  19.301  1.00  0.00           N  
ATOM   1162  CA  LEU   178      63.108  64.705  18.934  1.00  0.00           C  
ATOM   1163  C   LEU   178      63.022  64.069  17.551  1.00  0.00           C  
ATOM   1164  O   LEU   178      62.279  63.114  17.344  1.00  0.00           O  
ATOM   1165  CB  LEU   178      62.314  66.017  18.935  1.00  0.00           C  
ATOM   1166  CG  LEU   178      62.089  66.593  20.335  1.00  0.00           C  
ATOM   1167  CD1 LEU   178      61.467  67.988  20.366  1.00  0.00           C  
ATOM   1168  CD2 LEU   178      61.162  65.771  21.229  1.00  0.00           C  
ATOM   1169  N   LEU   179      63.784  64.603  16.601  1.00  0.00           N  
ATOM   1170  CA  LEU   179      63.762  64.061  15.244  1.00  0.00           C  
ATOM   1171  C   LEU   179      64.366  62.663  15.175  1.00  0.00           C  
ATOM   1172  O   LEU   179      63.903  61.818  14.411  1.00  0.00           O  
ATOM   1173  CB  LEU   179      64.488  65.012  14.288  1.00  0.00           C  
ATOM   1174  CG  LEU   179      63.774  66.357  14.117  1.00  0.00           C  
ATOM   1175  CD1 LEU   179      64.625  67.293  13.271  1.00  0.00           C  
ATOM   1176  CD2 LEU   179      62.406  66.139  13.473  1.00  0.00           C  
ATOM   1177  N   GLU   180      65.391  62.412  15.982  1.00  0.00           N  
ATOM   1178  CA  GLU   180      66.016  61.099  15.990  1.00  0.00           C  
ATOM   1179  C   GLU   180      65.057  60.093  16.630  1.00  0.00           C  
ATOM   1180  O   GLU   180      65.032  58.915  16.260  1.00  0.00           O  
ATOM   1181  CB  GLU   180      67.332  61.148  16.772  1.00  0.00           C  
ATOM   1182  CG  GLU   180      68.344  60.110  16.323  1.00  0.00           C  
ATOM   1183  CD  GLU   180      69.565  60.050  17.220  1.00  0.00           C  
ATOM   1184  OE1 GLU   180      70.162  61.114  17.496  1.00  0.00           O  
ATOM   1185  OE2 GLU   180      69.931  58.933  17.643  1.00  0.00           O  
ATOM   1186  N   ALA   181      64.251  60.572  17.576  1.00  0.00           N  
ATOM   1187  CA  ALA   181      63.294  59.726  18.281  1.00  0.00           C  
ATOM   1188  C   ALA   181      61.950  59.543  17.568  1.00  0.00           C  
ATOM   1189  O   ALA   181      60.996  59.034  18.155  1.00  0.00           O  
ATOM   1190  CB  ALA   181      63.071  60.266  19.690  1.00  0.00           C  
ATOM   1191  N   GLY   182      61.868  59.970  16.313  1.00  0.00           N  
ATOM   1192  CA  GLY   182      60.644  59.777  15.554  1.00  0.00           C  
ATOM   1193  C   GLY   182      59.472  60.722  15.736  1.00  0.00           C  
ATOM   1194  O   GLY   182      58.351  60.397  15.333  1.00  0.00           O  
ATOM   1195  N   ILE   183      59.700  61.880  16.340  1.00  0.00           N  
ATOM   1196  CA  ILE   183      58.619  62.845  16.515  1.00  0.00           C  
ATOM   1197  C   ILE   183      58.606  63.634  15.205  1.00  0.00           C  
ATOM   1198  O   ILE   183      59.226  64.690  15.079  1.00  0.00           O  
ATOM   1199  CB  ILE   183      58.894  63.759  17.720  1.00  0.00           C  
ATOM   1200  CG1 ILE   183      59.147  62.990  19.028  1.00  0.00           C  
ATOM   1201  CG2 ILE   183      57.737  64.721  18.037  1.00  0.00           C  
ATOM   1202  CD1 ILE   183      57.982  62.093  19.442  1.00  0.00           C  
ATOM   1203  N   VAL   184      57.887  63.078  14.234  1.00  0.00           N  
ATOM   1204  CA  VAL   184      57.802  63.617  12.885  1.00  0.00           C  
ATOM   1205  C   VAL   184      56.416  64.122  12.513  1.00  0.00           C  
ATOM   1206  O   VAL   184      55.416  63.716  13.111  1.00  0.00           O  
ATOM   1207  CB  VAL   184      58.237  62.518  11.914  1.00  0.00           C  
ATOM   1208  CG1 VAL   184      59.677  62.047  12.130  1.00  0.00           C  
ATOM   1209  CG2 VAL   184      57.384  61.251  12.005  1.00  0.00           C  
ATOM   1210  N   PRO   185      56.336  65.000  11.498  1.00  0.00           N  
ATOM   1211  CA  PRO   185      57.460  65.524  10.712  1.00  0.00           C  
ATOM   1212  C   PRO   185      58.107  66.741  11.362  1.00  0.00           C  
ATOM   1213  O   PRO   185      57.770  67.109  12.489  1.00  0.00           O  
ATOM   1214  CB  PRO   185      56.799  65.894   9.394  1.00  0.00           C  
ATOM   1215  CG  PRO   185      55.480  66.442   9.865  1.00  0.00           C  
ATOM   1216  CD  PRO   185      55.050  65.438  10.923  1.00  0.00           C  
ATOM   1217  N   ASN   186      59.043  67.353  10.642  1.00  0.00           N  
ATOM   1218  CA  ASN   186      59.707  68.565  11.110  1.00  0.00           C  
ATOM   1219  C   ASN   186      58.971  69.723  10.448  1.00  0.00           C  
ATOM   1220  O   ASN   186      58.832  69.755   9.226  1.00  0.00           O  
ATOM   1221  CB  ASN   186      61.183  68.580  10.697  1.00  0.00           C  
ATOM   1222  CG  ASN   186      61.859  69.901  11.007  1.00  0.00           C  
ATOM   1223  OD1 ASN   186      61.442  70.626  11.913  1.00  0.00           O  
ATOM   1224  ND2 ASN   186      62.918  70.217  10.266  1.00  0.00           N  
ATOM   1225  N   ASN   187      58.490  70.663  11.255  1.00  0.00           N  
ATOM   1226  CA  ASN   187      57.750  71.813  10.737  1.00  0.00           C  
ATOM   1227  C   ASN   187      58.581  73.089  10.629  1.00  0.00           C  
ATOM   1228  O   ASN   187      58.059  74.129  10.224  1.00  0.00           O  
ATOM   1229  CB  ASN   187      56.543  72.091  11.633  1.00  0.00           C  
ATOM   1230  CG  ASN   187      55.559  70.942  11.466  1.00  0.00           C  
ATOM   1231  OD1 ASN   187      55.492  70.313  10.411  1.00  0.00           O  
ATOM   1232  ND2 ASN   187      54.742  70.605  12.500  1.00  0.00           N  
ATOM   1233  N   GLY   188      59.863  73.015  10.978  1.00  0.00           N  
ATOM   1234  CA  GLY   188      60.705  74.200  10.931  1.00  0.00           C  
ATOM   1235  C   GLY   188      60.171  75.181  11.960  1.00  0.00           C  
ATOM   1236  O   GLY   188      59.879  74.783  13.086  1.00  0.00           O  
ATOM   1237  N   PHE   189      60.057  76.456  11.599  1.00  0.00           N  
ATOM   1238  CA  PHE   189      59.502  77.436  12.528  1.00  0.00           C  
ATOM   1239  C   PHE   189      58.021  77.575  12.203  1.00  0.00           C  
ATOM   1240  O   PHE   189      57.654  77.882  11.064  1.00  0.00           O  
ATOM   1241  CB  PHE   189      60.166  78.806  12.383  1.00  0.00           C  
ATOM   1242  CG  PHE   189      59.478  79.883  13.179  1.00  0.00           C  
ATOM   1243  CD1 PHE   189      59.517  79.872  14.571  1.00  0.00           C  
ATOM   1244  CD2 PHE   189      58.739  80.871  12.540  1.00  0.00           C  
ATOM   1245  CE1 PHE   189      58.827  80.827  15.317  1.00  0.00           C  
ATOM   1246  CE2 PHE   189      58.043  81.833  13.274  1.00  0.00           C  
ATOM   1247  CZ  PHE   189      58.087  81.810  14.667  1.00  0.00           C  
ATOM   1248  N   THR   190      57.173  77.343  13.199  1.00  0.00           N  
ATOM   1249  CA  THR   190      55.728  77.427  13.008  1.00  0.00           C  
ATOM   1250  C   THR   190      55.019  77.647  14.337  1.00  0.00           C  
ATOM   1251  O   THR   190      55.415  77.085  15.355  1.00  0.00           O  
ATOM   1252  CB  THR   190      55.207  76.137  12.367  1.00  0.00           C  
ATOM   1253  OG1 THR   190      55.892  75.886  11.149  1.00  0.00           O  
ATOM   1254  CG2 THR   190      53.702  76.281  12.085  1.00  0.00           C  
ATOM   1255  N   TYR   191      53.965  78.458  14.318  1.00  0.00           N  
ATOM   1256  CA  TYR   191      53.202  78.751  15.531  1.00  0.00           C  
ATOM   1257  C   TYR   191      52.095  77.738  15.798  1.00  0.00           C  
ATOM   1258  O   TYR   191      51.572  77.661  16.911  1.00  0.00           O  
ATOM   1259  CB  TYR   191      52.567  80.139  15.427  1.00  0.00           C  
ATOM   1260  CG  TYR   191      53.672  81.138  15.423  1.00  0.00           C  
ATOM   1261  CD1 TYR   191      54.080  81.722  14.217  1.00  0.00           C  
ATOM   1262  CD2 TYR   191      54.325  81.523  16.615  1.00  0.00           C  
ATOM   1263  CE1 TYR   191      55.119  82.673  14.174  1.00  0.00           C  
ATOM   1264  CE2 TYR   191      55.384  82.488  16.589  1.00  0.00           C  
ATOM   1265  CZ  TYR   191      55.766  83.052  15.355  1.00  0.00           C  
ATOM   1266  OH  TYR   191      56.782  83.981  15.280  1.00  0.00           O  
ATOM   1267  N   ASP   192      51.743  76.960  14.782  1.00  0.00           N  
ATOM   1268  CA  ASP   192      50.655  75.993  14.897  1.00  0.00           C  
ATOM   1269  C   ASP   192      50.914  74.694  15.643  1.00  0.00           C  
ATOM   1270  O   ASP   192      51.945  74.045  15.464  1.00  0.00           O  
ATOM   1271  CB  ASP   192      50.123  75.657  13.506  1.00  0.00           C  
ATOM   1272  CG  ASP   192      49.423  76.826  12.863  1.00  0.00           C  
ATOM   1273  OD1 ASP   192      48.416  77.295  13.437  1.00  0.00           O  
ATOM   1274  OD2 ASP   192      49.879  77.275  11.792  1.00  0.00           O  
ATOM   1275  N   HIS   193      49.942  74.315  16.469  1.00  0.00           N  
ATOM   1276  CA  HIS   193      50.011  73.079  17.235  1.00  0.00           C  
ATOM   1277  C   HIS   193      49.717  71.923  16.278  1.00  0.00           C  
ATOM   1278  O   HIS   193      48.560  71.669  15.934  1.00  0.00           O  
ATOM   1279  CB  HIS   193      48.964  73.088  18.351  1.00  0.00           C  
ATOM   1280  CG  HIS   193      48.923  71.822  19.148  1.00  0.00           C  
ATOM   1281  ND1 HIS   193      49.733  71.602  20.241  1.00  0.00           N  
ATOM   1282  CD2 HIS   193      48.193  70.692  18.987  1.00  0.00           C  
ATOM   1283  CE1 HIS   193      49.505  70.392  20.720  1.00  0.00           C  
ATOM   1284  NE2 HIS   193      48.576  69.818  19.977  1.00  0.00           N  
ATOM   1285  N   ILE   194      50.766  71.234  15.844  1.00  0.00           N  
ATOM   1286  CA  ILE   194      50.625  70.104  14.931  1.00  0.00           C  
ATOM   1287  C   ILE   194      51.548  68.983  15.378  1.00  0.00           C  
ATOM   1288  O   ILE   194      52.596  69.236  15.970  1.00  0.00           O  
ATOM   1289  CB  ILE   194      51.011  70.500  13.506  1.00  0.00           C  
ATOM   1290  CG1 ILE   194      50.094  71.575  12.899  1.00  0.00           C  
ATOM   1291  CG2 ILE   194      50.970  69.328  12.511  1.00  0.00           C  
ATOM   1292  CD1 ILE   194      50.620  72.154  11.586  1.00  0.00           C  
ATOM   1293  N   ASN   195      51.156  67.746  15.091  1.00  0.00           N  
ATOM   1294  CA  ASN   195      51.974  66.595  15.448  1.00  0.00           C  
ATOM   1295  C   ASN   195      53.335  66.738  14.769  1.00  0.00           C  
ATOM   1296  O   ASN   195      53.416  67.097  13.594  1.00  0.00           O  
ATOM   1297  CB  ASN   195      51.292  65.304  14.987  1.00  0.00           C  
ATOM   1298  CG  ASN   195      50.064  65.084  15.859  1.00  0.00           C  
ATOM   1299  OD1 ASN   195      49.980  65.592  16.975  1.00  0.00           O  
ATOM   1300  ND2 ASN   195      49.044  64.313  15.396  1.00  0.00           N  
ATOM   1301  N   GLY   196      54.397  66.456  15.515  1.00  0.00           N  
ATOM   1302  CA  GLY   196      55.737  66.564  14.966  1.00  0.00           C  
ATOM   1303  C   GLY   196      56.601  67.511  15.778  1.00  0.00           C  
ATOM   1304  O   GLY   196      56.215  67.945  16.864  1.00  0.00           O  
ATOM   1305  N   THR   197      57.772  67.837  15.247  1.00  0.00           N  
ATOM   1306  CA  THR   197      58.705  68.724  15.930  1.00  0.00           C  
ATOM   1307  C   THR   197      58.781  70.070  15.230  1.00  0.00           C  
ATOM   1308  O   THR   197      58.733  70.143  14.002  1.00  0.00           O  
ATOM   1309  CB  THR   197      60.116  68.100  15.966  1.00  0.00           C  
ATOM   1310  OG1 THR   197      60.054  66.835  16.634  1.00  0.00           O  
ATOM   1311  CG2 THR   197      61.095  69.005  16.699  1.00  0.00           C  
ATOM   1312  N   LYS   198      58.905  71.137  16.013  1.00  0.00           N  
ATOM   1313  CA  LYS   198      58.996  72.474  15.443  1.00  0.00           C  
ATOM   1314  C   LYS   198      59.565  73.457  16.455  1.00  0.00           C  
ATOM   1315  O   LYS   198      59.706  73.139  17.636  1.00  0.00           O  
ATOM   1316  CB  LYS   198      57.604  72.967  15.032  1.00  0.00           C  
ATOM   1317  CG  LYS   198      56.649  73.153  16.213  1.00  0.00           C  
ATOM   1318  CD  LYS   198      55.260  73.647  15.806  1.00  0.00           C  
ATOM   1319  CE  LYS   198      54.640  72.852  14.655  1.00  0.00           C  
ATOM   1320  NZ  LYS   198      54.309  71.482  15.107  1.00  0.00           N  
ATOM   1321  N   PHE   199      59.920  74.642  15.968  1.00  0.00           N  
ATOM   1322  CA  PHE   199      60.382  75.724  16.825  1.00  0.00           C  
ATOM   1323  C   PHE   199      59.155  76.623  16.774  1.00  0.00           C  
ATOM   1324  O   PHE   199      58.681  76.951  15.687  1.00  0.00           O  
ATOM   1325  CB  PHE   199      61.578  76.495  16.228  1.00  0.00           C  
ATOM   1326  CG  PHE   199      62.744  75.567  16.206  1.00  0.00           C  
ATOM   1327  CD1 PHE   199      63.028  74.748  15.091  1.00  0.00           C  
ATOM   1328  CD2 PHE   199      63.599  75.490  17.321  1.00  0.00           C  
ATOM   1329  CE1 PHE   199      64.148  73.867  15.078  1.00  0.00           C  
ATOM   1330  CE2 PHE   199      64.728  74.615  17.334  1.00  0.00           C  
ATOM   1331  CZ  PHE   199      65.000  73.798  16.206  1.00  0.00           C  
ATOM   1332  N   GLY   200      58.619  76.997  17.929  1.00  0.00           N  
ATOM   1333  CA  GLY   200      57.431  77.838  17.945  1.00  0.00           C  
ATOM   1334  C   GLY   200      57.785  79.259  18.392  1.00  0.00           C  
ATOM   1335  O   GLY   200      58.958  79.574  18.597  1.00  0.00           O  
ATOM   1336  N   GLY   201      56.779  80.118  18.517  1.00  0.00           N  
ATOM   1337  CA  GLY   201      57.032  81.486  18.931  1.00  0.00           C  
ATOM   1338  C   GLY   201      57.165  81.622  20.435  1.00  0.00           C  
ATOM   1339  O   GLY   201      56.892  80.682  21.181  1.00  0.00           O  
ATOM   1340  N   THR   202      57.589  82.798  20.882  1.00  0.00           N  
ATOM   1341  CA  THR   202      57.753  83.049  22.309  1.00  0.00           C  
ATOM   1342  C   THR   202      57.348  84.479  22.630  1.00  0.00           C  
ATOM   1343  O   THR   202      57.419  85.355  21.765  1.00  0.00           O  
ATOM   1344  CB  THR   202      59.216  82.817  22.712  1.00  0.00           C  
ATOM   1345  OG1 THR   202      60.060  83.737  22.036  1.00  0.00           O  
ATOM   1346  CG2 THR   202      59.625  81.382  22.340  1.00  0.00           C  
ATOM   1347  N   ILE   203      56.898  84.716  23.860  1.00  0.00           N  
ATOM   1348  CA  ILE   203      56.537  86.067  24.258  1.00  0.00           C  
ATOM   1349  C   ILE   203      57.760  86.785  24.833  1.00  0.00           C  
ATOM   1350  O   ILE   203      57.672  87.913  25.315  1.00  0.00           O  
ATOM   1351  CB  ILE   203      55.334  86.090  25.249  1.00  0.00           C  
ATOM   1352  CG1 ILE   203      55.640  85.422  26.600  1.00  0.00           C  
ATOM   1353  CG2 ILE   203      54.086  85.367  24.715  1.00  0.00           C  
ATOM   1354  CD1 ILE   203      54.542  85.627  27.643  1.00  0.00           C  
ATOM   1355  N   PHE   204      58.904  86.106  24.785  1.00  0.00           N  
ATOM   1356  CA  PHE   204      60.174  86.705  25.193  1.00  0.00           C  
ATOM   1357  C   PHE   204      60.785  87.119  23.861  1.00  0.00           C  
ATOM   1358  O   PHE   204      60.787  86.322  22.917  1.00  0.00           O  
ATOM   1359  CB  PHE   204      61.112  85.681  25.839  1.00  0.00           C  
ATOM   1360  CG  PHE   204      60.711  85.261  27.217  1.00  0.00           C  
ATOM   1361  CD1 PHE   204      60.459  83.922  27.501  1.00  0.00           C  
ATOM   1362  CD2 PHE   204      60.601  86.198  28.239  1.00  0.00           C  
ATOM   1363  CE1 PHE   204      60.100  83.518  28.790  1.00  0.00           C  
ATOM   1364  CE2 PHE   204      60.243  85.808  29.528  1.00  0.00           C  
ATOM   1365  CZ  PHE   204      59.993  84.464  29.804  1.00  0.00           C  
ATOM   1366  N   ASP   205      61.289  88.345  23.753  1.00  0.00           N  
ATOM   1367  CA  ASP   205      61.896  88.738  22.488  1.00  0.00           C  
ATOM   1368  C   ASP   205      63.366  88.327  22.436  1.00  0.00           C  
ATOM   1369  O   ASP   205      63.893  87.736  23.380  1.00  0.00           O  
ATOM   1370  CB  ASP   205      61.732  90.245  22.203  1.00  0.00           C  
ATOM   1371  CG  ASP   205      62.510  91.129  23.157  1.00  0.00           C  
ATOM   1372  OD1 ASP   205      63.531  90.681  23.715  1.00  0.00           O  
ATOM   1373  OD2 ASP   205      62.102  92.300  23.327  1.00  0.00           O  
ATOM   1374  N   ARG   206      64.020  88.652  21.328  1.00  0.00           N  
ATOM   1375  CA  ARG   206      65.408  88.279  21.098  1.00  0.00           C  
ATOM   1376  C   ARG   206      66.456  88.837  22.057  1.00  0.00           C  
ATOM   1377  O   ARG   206      67.612  88.414  22.024  1.00  0.00           O  
ATOM   1378  CB  ARG   206      65.764  88.612  19.650  1.00  0.00           C  
ATOM   1379  CG  ARG   206      65.087  87.695  18.629  1.00  0.00           C  
ATOM   1380  CD  ARG   206      65.413  88.050  17.177  1.00  0.00           C  
ATOM   1381  NE  ARG   206      64.796  89.375  16.889  1.00  0.00           N  
ATOM   1382  CZ  ARG   206      64.805  89.871  15.618  1.00  0.00           C  
ATOM   1383  NH1 ARG   206      65.434  88.959  14.820  1.00  0.00           N  
ATOM   1384  NH2 ARG   206      64.181  91.085  15.640  1.00  0.00           N  
ATOM   1385  N   ASN   207      66.067  89.778  22.910  1.00  0.00           N  
ATOM   1386  CA  ASN   207      67.003  90.327  23.882  1.00  0.00           C  
ATOM   1387  C   ASN   207      66.663  89.790  25.266  1.00  0.00           C  
ATOM   1388  O   ASN   207      67.294  90.154  26.258  1.00  0.00           O  
ATOM   1389  CB  ASN   207      66.955  91.856  23.888  1.00  0.00           C  
ATOM   1390  CG  ASN   207      67.492  92.349  22.552  1.00  0.00           C  
ATOM   1391  OD1 ASN   207      68.340  91.706  21.934  1.00  0.00           O  
ATOM   1392  ND2 ASN   207      67.027  93.517  22.033  1.00  0.00           N  
ATOM   1393  N   GLY   208      65.660  88.918  25.323  1.00  0.00           N  
ATOM   1394  CA  GLY   208      65.257  88.342  26.592  1.00  0.00           C  
ATOM   1395  C   GLY   208      64.202  89.150  27.325  1.00  0.00           C  
ATOM   1396  O   GLY   208      63.848  88.822  28.455  1.00  0.00           O  
ATOM   1397  N   ASN   209      63.701  90.205  26.693  1.00  0.00           N  
ATOM   1398  CA  ASN   209      62.676  91.036  27.313  1.00  0.00           C  
ATOM   1399  C   ASN   209      61.336  90.324  27.236  1.00  0.00           C  
ATOM   1400  O   ASN   209      60.950  89.838  26.175  1.00  0.00           O  
ATOM   1401  CB  ASN   209      62.531  92.383  26.595  1.00  0.00           C  
ATOM   1402  CG  ASN   209      63.791  93.195  26.859  1.00  0.00           C  
ATOM   1403  OD1 ASN   209      64.471  93.000  27.865  1.00  0.00           O  
ATOM   1404  ND2 ASN   209      64.172  94.149  25.967  1.00  0.00           N  
ATOM   1405  N   ARG   210      60.625  90.259  28.355  1.00  0.00           N  
ATOM   1406  CA  ARG   210      59.326  89.609  28.345  1.00  0.00           C  
ATOM   1407  C   ARG   210      58.244  90.570  27.901  1.00  0.00           C  
ATOM   1408  O   ARG   210      58.214  91.730  28.312  1.00  0.00           O  
ATOM   1409  CB  ARG   210      58.945  89.082  29.730  1.00  0.00           C  
ATOM   1410  CG  ARG   210      57.616  88.309  29.712  1.00  0.00           C  
ATOM   1411  CD  ARG   210      56.997  88.192  31.096  1.00  0.00           C  
ATOM   1412  NE  ARG   210      57.682  87.244  31.968  1.00  0.00           N  
ATOM   1413  CZ  ARG   210      57.529  85.924  31.910  1.00  0.00           C  
ATOM   1414  NH1 ARG   210      56.714  85.387  31.008  1.00  0.00           N  
ATOM   1415  NH2 ARG   210      58.161  85.142  32.774  1.00  0.00           N  
ATOM   1416  N   HIS   211      57.366  90.078  27.040  1.00  0.00           N  
ATOM   1417  CA  HIS   211      56.230  90.847  26.576  1.00  0.00           C  
ATOM   1418  C   HIS   211      55.049  90.021  27.059  1.00  0.00           C  
ATOM   1419  O   HIS   211      55.136  88.793  27.134  1.00  0.00           O  
ATOM   1420  CB  HIS   211      56.286  90.992  25.058  1.00  0.00           C  
ATOM   1421  CG  HIS   211      57.406  91.877  24.603  1.00  0.00           C  
ATOM   1422  ND1 HIS   211      57.288  93.249  24.530  1.00  0.00           N  
ATOM   1423  CD2 HIS   211      58.688  91.593  24.277  1.00  0.00           C  
ATOM   1424  CE1 HIS   211      58.450  93.771  24.178  1.00  0.00           C  
ATOM   1425  NE2 HIS   211      59.317  92.787  24.020  1.00  0.00           N  
ATOM   1426  N   THR   212      53.962  90.684  27.421  1.00  0.00           N  
ATOM   1427  CA  THR   212      52.818  89.966  27.959  1.00  0.00           C  
ATOM   1428  C   THR   212      51.481  90.625  27.666  1.00  0.00           C  
ATOM   1429  O   THR   212      51.406  91.630  26.959  1.00  0.00           O  
ATOM   1430  CB  THR   212      52.996  89.794  29.458  1.00  0.00           C  
ATOM   1431  OG1 THR   212      52.978  91.060  30.100  1.00  0.00           O  
ATOM   1432  CG2 THR   212      54.341  89.102  29.735  1.00  0.00           C  
ATOM   1433  N   ALA   213      50.423  90.047  28.227  1.00  0.00           N  
ATOM   1434  CA  ALA   213      49.073  90.544  28.009  1.00  0.00           C  
ATOM   1435  C   ALA   213      48.872  92.001  28.402  1.00  0.00           C  
ATOM   1436  O   ALA   213      48.043  92.688  27.811  1.00  0.00           O  
ATOM   1437  CB  ALA   213      48.073  89.670  28.746  1.00  0.00           C  
ATOM   1438  N   ALA   214      49.616  92.478  29.394  1.00  0.00           N  
ATOM   1439  CA  ALA   214      49.458  93.864  29.808  1.00  0.00           C  
ATOM   1440  C   ALA   214      49.736  94.821  28.648  1.00  0.00           C  
ATOM   1441  O   ALA   214      49.110  95.874  28.546  1.00  0.00           O  
ATOM   1442  CB  ALA   214      50.366  94.184  31.008  1.00  0.00           C  
ATOM   1443  N   ASP   215      50.648  94.449  27.757  1.00  0.00           N  
ATOM   1444  CA  ASP   215      50.959  95.317  26.625  1.00  0.00           C  
ATOM   1445  C   ASP   215      49.816  95.423  25.630  1.00  0.00           C  
ATOM   1446  O   ASP   215      49.757  96.365  24.841  1.00  0.00           O  
ATOM   1447  CB  ASP   215      52.214  94.836  25.912  1.00  0.00           C  
ATOM   1448  CG  ASP   215      53.410  95.153  26.799  1.00  0.00           C  
ATOM   1449  OD1 ASP   215      53.233  95.933  27.773  1.00  0.00           O  
ATOM   1450  OD2 ASP   215      54.515  94.619  26.515  1.00  0.00           O  
ATOM   1451  N   LEU   216      48.901  94.462  25.659  1.00  0.00           N  
ATOM   1452  CA  LEU   216      47.771  94.520  24.747  1.00  0.00           C  
ATOM   1453  C   LEU   216      46.837  95.656  25.167  1.00  0.00           C  
ATOM   1454  O   LEU   216      45.973  96.076  24.398  1.00  0.00           O  
ATOM   1455  CB  LEU   216      47.043  93.171  24.715  1.00  0.00           C  
ATOM   1456  CG  LEU   216      47.924  92.031  24.179  1.00  0.00           C  
ATOM   1457  CD1 LEU   216      47.176  90.707  24.255  1.00  0.00           C  
ATOM   1458  CD2 LEU   216      48.334  92.330  22.739  1.00  0.00           C  
ATOM   1459  N   LEU   217      47.023  96.162  26.384  1.00  0.00           N  
ATOM   1460  CA  LEU   217      46.209  97.277  26.865  1.00  0.00           C  
ATOM   1461  C   LEU   217      46.528  98.519  26.032  1.00  0.00           C  
ATOM   1462  O   LEU   217      45.699  99.427  25.908  1.00  0.00           O  
ATOM   1463  CB  LEU   217      46.503  97.570  28.341  1.00  0.00           C  
ATOM   1464  CG  LEU   217      46.095  96.508  29.370  1.00  0.00           C  
ATOM   1465  CD1 LEU   217      46.693  96.870  30.725  1.00  0.00           C  
ATOM   1466  CD2 LEU   217      44.578  96.404  29.459  1.00  0.00           C  
ATOM   1467  N   GLU   218      47.731  98.554  25.464  1.00  0.00           N  
ATOM   1468  CA  GLU   218      48.153  99.687  24.640  1.00  0.00           C  
ATOM   1469  C   GLU   218      47.369  99.774  23.336  1.00  0.00           C  
ATOM   1470  O   GLU   218      47.383 100.810  22.660  1.00  0.00           O  
ATOM   1471  CB  GLU   218      49.647  99.595  24.319  1.00  0.00           C  
ATOM   1472  CG  GLU   218      50.184 100.810  23.559  1.00  0.00           C  
ATOM   1473  CD  GLU   218      51.696 100.672  23.460  1.00  0.00           C  
ATOM   1474  OE1 GLU   218      52.232  99.653  23.973  1.00  0.00           O  
ATOM   1475  OE2 GLU   218      52.336 101.584  22.871  1.00  0.00           O  
ATOM   1476  N   TYR   219      46.689  98.686  22.989  1.00  0.00           N  
ATOM   1477  CA  TYR   219      45.893  98.628  21.770  1.00  0.00           C  
ATOM   1478  C   TYR   219      44.510  99.221  22.015  1.00  0.00           C  
ATOM   1479  O   TYR   219      43.720  99.377  21.087  1.00  0.00           O  
ATOM   1480  CB  TYR   219      45.752  97.178  21.307  1.00  0.00           C  
ATOM   1481  CG  TYR   219      47.091  96.726  20.835  1.00  0.00           C  
ATOM   1482  CD1 TYR   219      47.902  95.954  21.677  1.00  0.00           C  
ATOM   1483  CD2 TYR   219      47.570  97.052  19.548  1.00  0.00           C  
ATOM   1484  CE1 TYR   219      49.173  95.505  21.266  1.00  0.00           C  
ATOM   1485  CE2 TYR   219      48.860  96.605  19.114  1.00  0.00           C  
ATOM   1486  CZ  TYR   219      49.647  95.830  19.990  1.00  0.00           C  
ATOM   1487  OH  TYR   219      50.896  95.381  19.618  1.00  0.00           O  
ATOM   1488  N   ALA   220      44.219  99.539  23.271  1.00  0.00           N  
ATOM   1489  CA  ALA   220      42.927 100.111  23.598  1.00  0.00           C  
ATOM   1490  C   ALA   220      42.923 101.615  23.420  1.00  0.00           C  
ATOM   1491  O   ALA   220      43.922 102.204  23.002  1.00  0.00           O  
ATOM   1492  CB  ALA   220      42.543  99.754  25.030  1.00  0.00           C  
ATOM   1493  N   ASP   221      41.794 102.239  23.737  1.00  0.00           N  
ATOM   1494  CA  ASP   221      41.668 103.685  23.618  1.00  0.00           C  
ATOM   1495  C   ASP   221      41.987 104.309  24.973  1.00  0.00           C  
ATOM   1496  O   ASP   221      41.280 104.077  25.958  1.00  0.00           O  
ATOM   1497  CB  ASP   221      40.250 104.052  23.186  1.00  0.00           C  
ATOM   1498  CG  ASP   221      40.191 105.562  23.001  1.00  0.00           C  
ATOM   1499  OD1 ASP   221      41.207 106.237  23.315  1.00  0.00           O  
ATOM   1500  OD2 ASP   221      39.128 106.060  22.543  1.00  0.00           O  
ATOM   1501  N   PRO   222      43.054 105.101  25.014  1.00  0.00           N  
ATOM   1502  CA  PRO   222      43.510 105.745  26.242  1.00  0.00           C  
ATOM   1503  C   PRO   222      42.497 106.675  26.900  1.00  0.00           C  
ATOM   1504  O   PRO   222      42.667 107.059  28.058  1.00  0.00           O  
ATOM   1505  CB  PRO   222      44.804 106.517  25.973  1.00  0.00           C  
ATOM   1506  CG  PRO   222      44.961 106.955  24.515  1.00  0.00           C  
ATOM   1507  CD  PRO   222      44.403 105.947  23.509  1.00  0.00           C  
ATOM   1508  N   LYS   223      41.451 107.048  26.171  1.00  0.00           N  
ATOM   1509  CA  LYS   223      40.439 107.928  26.734  1.00  0.00           C  
ATOM   1510  C   LYS   223      39.217 107.159  27.232  1.00  0.00           C  
ATOM   1511  O   LYS   223      38.375 107.718  27.934  1.00  0.00           O  
ATOM   1512  CB  LYS   223      40.001 108.970  25.704  1.00  0.00           C  
ATOM   1513  CG  LYS   223      41.116 109.938  25.303  1.00  0.00           C  
ATOM   1514  CD  LYS   223      40.686 110.969  24.258  1.00  0.00           C  
ATOM   1515  CE  LYS   223      41.799 111.942  23.863  1.00  0.00           C  
ATOM   1516  NZ  LYS   223      41.277 112.949  22.913  1.00  0.00           N  
ATOM   1517  N   GLY   224      39.120 105.879  26.877  1.00  0.00           N  
ATOM   1518  CA  GLY   224      37.975 105.070  27.300  1.00  0.00           C  
ATOM   1519  C   GLY   224      38.333 103.942  28.264  1.00  0.00           C  
ATOM   1520  O   GLY   224      37.451 103.367  28.899  1.00  0.00           O  
ATOM   1521  N   ILE   225      39.619 103.630  28.373  1.00  0.00           N  
ATOM   1522  CA  ILE   225      40.066 102.537  29.232  1.00  0.00           C  
ATOM   1523  C   ILE   225      40.744 102.988  30.515  1.00  0.00           C  
ATOM   1524  O   ILE   225      41.631 103.841  30.509  1.00  0.00           O  
ATOM   1525  CB  ILE   225      41.012 101.626  28.440  1.00  0.00           C  
ATOM   1526  CG1 ILE   225      40.389 101.068  27.149  1.00  0.00           C  
ATOM   1527  CG2 ILE   225      41.476 100.390  29.229  1.00  0.00           C  
ATOM   1528  CD1 ILE   225      39.139 100.223  27.392  1.00  0.00           C  
ATOM   1529  N   THR   226      40.312 102.404  31.623  1.00  0.00           N  
ATOM   1530  CA  THR   226      40.877 102.715  32.918  1.00  0.00           C  
ATOM   1531  C   THR   226      41.210 101.392  33.613  1.00  0.00           C  
ATOM   1532  O   THR   226      40.411 100.446  33.613  1.00  0.00           O  
ATOM   1533  CB  THR   226      39.888 103.566  33.725  1.00  0.00           C  
ATOM   1534  OG1 THR   226      39.604 104.773  33.032  1.00  0.00           O  
ATOM   1535  CG2 THR   226      40.502 103.898  35.095  1.00  0.00           C  
ATOM   1536  N   VAL   227      42.412 101.326  34.173  1.00  0.00           N  
ATOM   1537  CA  VAL   227      42.891 100.126  34.843  1.00  0.00           C  
ATOM   1538  C   VAL   227      43.137 100.382  36.315  1.00  0.00           C  
ATOM   1539  O   VAL   227      43.820 101.338  36.686  1.00  0.00           O  
ATOM   1540  CB  VAL   227      44.216  99.629  34.216  1.00  0.00           C  
ATOM   1541  CG1 VAL   227      44.722  98.406  34.961  1.00  0.00           C  
ATOM   1542  CG2 VAL   227      44.010  99.306  32.744  1.00  0.00           C  
ATOM   1543  N   LEU   228      42.580  99.517  37.153  1.00  0.00           N  
ATOM   1544  CA  LEU   228      42.775  99.655  38.577  1.00  0.00           C  
ATOM   1545  C   LEU   228      43.594  98.493  39.096  1.00  0.00           C  
ATOM   1546  O   LEU   228      43.240  97.337  38.867  1.00  0.00           O  
ATOM   1547  CB  LEU   228      41.427  99.719  39.302  1.00  0.00           C  
ATOM   1548  CG  LEU   228      40.552 100.893  38.860  1.00  0.00           C  
ATOM   1549  CD1 LEU   228      39.171 100.950  39.511  1.00  0.00           C  
ATOM   1550  CD2 LEU   228      41.135 102.277  39.144  1.00  0.00           C  
ATOM   1551  N   LEU   229      44.701  98.790  39.767  1.00  0.00           N  
ATOM   1552  CA  LEU   229      45.540  97.739  40.334  1.00  0.00           C  
ATOM   1553  C   LEU   229      45.353  97.733  41.848  1.00  0.00           C  
ATOM   1554  O   LEU   229      44.843  98.700  42.419  1.00  0.00           O  
ATOM   1555  CB  LEU   229      47.035  97.935  39.969  1.00  0.00           C  
ATOM   1556  CG  LEU   229      47.294  97.981  38.462  1.00  0.00           C  
ATOM   1557  CD1 LEU   229      48.741  98.268  38.064  1.00  0.00           C  
ATOM   1558  CD2 LEU   229      46.970  96.690  37.712  1.00  0.00           C  
ATOM   1559  N   HIS   230      45.760  96.645  42.494  1.00  0.00           N  
ATOM   1560  CA  HIS   230      45.584  96.502  43.935  1.00  0.00           C  
ATOM   1561  C   HIS   230      44.091  96.636  44.229  1.00  0.00           C  
ATOM   1562  O   HIS   230      43.687  97.217  45.237  1.00  0.00           O  
ATOM   1563  CB  HIS   230      46.380  97.577  44.680  1.00  0.00           C  
ATOM   1564  CG  HIS   230      47.860  97.458  44.498  1.00  0.00           C  
ATOM   1565  ND1 HIS   230      48.713  98.534  44.612  1.00  0.00           N  
ATOM   1566  CD2 HIS   230      48.641  96.389  44.215  1.00  0.00           C  
ATOM   1567  CE1 HIS   230      49.955  98.135  44.404  1.00  0.00           C  
ATOM   1568  NE2 HIS   230      49.939  96.837  44.161  1.00  0.00           N  
ATOM   1569  N   ALA   231      43.282  96.094  43.321  1.00  0.00           N  
ATOM   1570  CA  ALA   231      41.827  96.120  43.435  1.00  0.00           C  
ATOM   1571  C   ALA   231      41.313  94.695  43.584  1.00  0.00           C  
ATOM   1572  O   ALA   231      41.281  93.924  42.620  1.00  0.00           O  
ATOM   1573  CB  ALA   231      41.217  96.766  42.201  1.00  0.00           C  
ATOM   1574  N   THR   232      40.903  94.350  44.799  1.00  0.00           N  
ATOM   1575  CA  THR   232      40.400  93.016  45.088  1.00  0.00           C  
ATOM   1576  C   THR   232      38.883  92.962  44.916  1.00  0.00           C  
ATOM   1577  O   THR   232      38.142  93.467  45.758  1.00  0.00           O  
ATOM   1578  CB  THR   232      40.779  92.632  46.520  1.00  0.00           C  
ATOM   1579  OG1 THR   232      42.190  92.672  46.679  1.00  0.00           O  
ATOM   1580  CG2 THR   232      40.273  91.210  46.817  1.00  0.00           C  
ATOM   1581  N   VAL   233      38.422  92.360  43.822  1.00  0.00           N  
ATOM   1582  CA  VAL   233      36.988  92.255  43.580  1.00  0.00           C  
ATOM   1583  C   VAL   233      36.447  91.143  44.472  1.00  0.00           C  
ATOM   1584  O   VAL   233      36.861  89.990  44.361  1.00  0.00           O  
ATOM   1585  CB  VAL   233      36.695  91.944  42.101  1.00  0.00           C  
ATOM   1586  CG1 VAL   233      35.198  91.790  41.887  1.00  0.00           C  
ATOM   1587  CG2 VAL   233      37.248  93.070  41.228  1.00  0.00           C  
ATOM   1588  N   HIS   234      35.519  91.500  45.356  1.00  0.00           N  
ATOM   1589  CA  HIS   234      34.960  90.552  46.314  1.00  0.00           C  
ATOM   1590  C   HIS   234      33.576  90.022  45.981  1.00  0.00           C  
ATOM   1591  O   HIS   234      33.194  88.948  46.447  1.00  0.00           O  
ATOM   1592  CB  HIS   234      34.896  91.195  47.701  1.00  0.00           C  
ATOM   1593  CG  HIS   234      36.251  91.472  48.282  1.00  0.00           C  
ATOM   1594  ND1 HIS   234      36.481  92.356  49.316  1.00  0.00           N  
ATOM   1595  CD2 HIS   234      37.469  90.971  47.968  1.00  0.00           C  
ATOM   1596  CE1 HIS   234      37.744  92.392  49.615  1.00  0.00           C  
ATOM   1597  NE2 HIS   234      38.379  91.560  48.812  1.00  0.00           N  
ATOM   1598  N   ARG   235      32.812  90.769  45.195  1.00  0.00           N  
ATOM   1599  CA  ARG   235      31.470  90.316  44.879  1.00  0.00           C  
ATOM   1600  C   ARG   235      30.842  90.985  43.667  1.00  0.00           C  
ATOM   1601  O   ARG   235      31.114  92.147  43.363  1.00  0.00           O  
ATOM   1602  CB  ARG   235      30.573  90.532  46.103  1.00  0.00           C  
ATOM   1603  CG  ARG   235      29.161  89.969  45.931  1.00  0.00           C  
ATOM   1604  CD  ARG   235      28.275  90.151  47.165  1.00  0.00           C  
ATOM   1605  NE  ARG   235      26.977  89.472  46.889  1.00  0.00           N  
ATOM   1606  CZ  ARG   235      26.054  89.334  47.885  1.00  0.00           C  
ATOM   1607  NH1 ARG   235      26.572  89.900  49.014  1.00  0.00           N  
ATOM   1608  NH2 ARG   235      24.973  88.683  47.363  1.00  0.00           N  
ATOM   1609  N   ILE   236      30.013  90.220  42.968  1.00  0.00           N  
ATOM   1610  CA  ILE   236      29.278  90.720  41.822  1.00  0.00           C  
ATOM   1611  C   ILE   236      27.915  91.083  42.404  1.00  0.00           C  
ATOM   1612  O   ILE   236      27.347  90.312  43.178  1.00  0.00           O  
ATOM   1613  CB  ILE   236      29.104  89.635  40.750  1.00  0.00           C  
ATOM   1614  CG1 ILE   236      30.476  89.155  40.276  1.00  0.00           C  
ATOM   1615  CG2 ILE   236      28.302  90.187  39.576  1.00  0.00           C  
ATOM   1616  CD1 ILE   236      30.423  87.929  39.391  1.00  0.00           C  
ATOM   1617  N   LEU   237      27.409  92.258  42.045  1.00  0.00           N  
ATOM   1618  CA  LEU   237      26.120  92.735  42.537  1.00  0.00           C  
ATOM   1619  C   LEU   237      25.041  92.413  41.513  1.00  0.00           C  
ATOM   1620  O   LEU   237      25.252  92.600  40.316  1.00  0.00           O  
ATOM   1621  CB  LEU   237      26.147  94.259  42.742  1.00  0.00           C  
ATOM   1622  CG  LEU   237      27.185  94.718  43.768  1.00  0.00           C  
ATOM   1623  CD1 LEU   237      27.298  96.233  43.939  1.00  0.00           C  
ATOM   1624  CD2 LEU   237      26.951  94.217  45.192  1.00  0.00           C  
ATOM   1625  N   PHE   238      23.886  91.941  41.980  1.00  0.00           N  
ATOM   1626  CA  PHE   238      22.791  91.593  41.075  1.00  0.00           C  
ATOM   1627  C   PHE   238      21.474  92.283  41.400  1.00  0.00           C  
ATOM   1628  O   PHE   238      21.256  92.753  42.520  1.00  0.00           O  
ATOM   1629  CB  PHE   238      22.532  90.082  41.080  1.00  0.00           C  
ATOM   1630  CG  PHE   238      23.717  89.254  40.692  1.00  0.00           C  
ATOM   1631  CD1 PHE   238      24.573  88.744  41.661  1.00  0.00           C  
ATOM   1632  CD2 PHE   238      23.967  88.965  39.356  1.00  0.00           C  
ATOM   1633  CE1 PHE   238      25.662  87.950  41.302  1.00  0.00           C  
ATOM   1634  CE2 PHE   238      25.054  88.172  38.986  1.00  0.00           C  
ATOM   1635  CZ  PHE   238      25.901  87.664  39.960  1.00  0.00           C  
ATOM   1636  N   ARG   239      20.596  92.322  40.403  1.00  0.00           N  
ATOM   1637  CA  ARG   239      19.270  92.905  40.551  1.00  0.00           C  
ATOM   1638  C   ARG   239      18.381  91.833  41.177  1.00  0.00           C  
ATOM   1639  O   ARG   239      18.779  90.670  41.288  1.00  0.00           O  
ATOM   1640  CB  ARG   239      18.701  93.293  39.185  1.00  0.00           C  
ATOM   1641  CG  ARG   239      17.352  94.011  39.267  1.00  0.00           C  
ATOM   1642  CD  ARG   239      16.774  94.387  37.902  1.00  0.00           C  
ATOM   1643  NE  ARG   239      17.691  95.389  37.288  1.00  0.00           N  
ATOM   1644  CZ  ARG   239      17.580  96.708  37.618  1.00  0.00           C  
ATOM   1645  NH1 ARG   239      16.561  96.827  38.519  1.00  0.00           N  
ATOM   1646  NH2 ARG   239      18.530  97.394  36.918  1.00  0.00           N  
ATOM   1647  N   THR   240      17.552  92.289  42.124  1.00  0.00           N  
ATOM   1648  CA  THR   240      16.507  91.464  42.733  1.00  0.00           C  
ATOM   1649  C   THR   240      15.113  91.959  42.336  1.00  0.00           C  
ATOM   1650  O   THR   240      14.097  91.456  42.823  1.00  0.00           O  
ATOM   1651  CB  THR   240      15.619  90.938  43.878  1.00  0.00           C  
ATOM   1652  OG1 THR   240      14.890  92.008  44.461  1.00  0.00           O  
ATOM   1653  CG2 THR   240      16.506  90.283  44.950  1.00  0.00           C  
ATOM   1654  N   ARG   241      15.032  92.949  41.449  1.00  0.00           N  
ATOM   1655  CA  ARG   241      13.745  93.369  40.890  1.00  0.00           C  
ATOM   1656  C   ARG   241      13.161  92.258  39.992  1.00  0.00           C  
ATOM   1657  O   ARG   241      13.844  91.701  39.128  1.00  0.00           O  
ATOM   1658  CB  ARG   241      13.622  94.558  39.933  1.00  0.00           C  
ATOM   1659  CG  ARG   241      12.177  94.889  39.554  1.00  0.00           C  
ATOM   1660  CD  ARG   241      12.048  96.108  38.638  1.00  0.00           C  
ATOM   1661  NE  ARG   241      10.596  96.325  38.384  1.00  0.00           N  
ATOM   1662  CZ  ARG   241      10.189  97.364  37.597  1.00  0.00           C  
ATOM   1663  NH1 ARG   241      11.304  98.033  37.182  1.00  0.00           N  
ATOM   1664  NH2 ARG   241       8.826  97.329  37.533  1.00  0.00           N  
ATOM   1665  N   GLY   242      11.882  91.927  40.192  1.00  0.00           N  
ATOM   1666  CA  GLY   242      11.203  90.915  39.372  1.00  0.00           C  
ATOM   1667  C   GLY   242      11.441  91.135  37.882  1.00  0.00           C  
ATOM   1668  O   GLY   242      11.748  90.206  37.131  1.00  0.00           O  
ATOM   1669  N   THR   243      11.300  92.383  37.432  1.00  0.00           N  
ATOM   1670  CA  THR   243      11.411  92.705  35.990  1.00  0.00           C  
ATOM   1671  C   THR   243      12.731  92.304  35.365  1.00  0.00           C  
ATOM   1672  O   THR   243      12.814  91.928  34.193  1.00  0.00           O  
ATOM   1673  CB  THR   243      11.549  93.636  34.769  1.00  0.00           C  
ATOM   1674  OG1 THR   243      10.434  94.513  34.695  1.00  0.00           O  
ATOM   1675  CG2 THR   243      11.616  92.788  33.487  1.00  0.00           C  
ATOM   1676  N   THR   244      13.805  92.385  36.166  1.00  0.00           N  
ATOM   1677  CA  THR   244      15.169  92.191  35.670  1.00  0.00           C  
ATOM   1678  C   THR   244      16.024  91.321  36.584  1.00  0.00           C  
ATOM   1679  O   THR   244      17.255  91.412  36.591  1.00  0.00           O  
ATOM   1680  CB  THR   244      16.612  92.614  35.333  1.00  0.00           C  
ATOM   1681  OG1 THR   244      17.262  93.101  36.498  1.00  0.00           O  
ATOM   1682  CG2 THR   244      16.582  93.722  34.266  1.00  0.00           C  
ATOM   1683  N   LYS   245      15.385  90.457  37.377  1.00  0.00           N  
ATOM   1684  CA  LYS   245      16.111  89.714  38.395  1.00  0.00           C  
ATOM   1685  C   LYS   245      17.232  88.901  37.807  1.00  0.00           C  
ATOM   1686  O   LYS   245      17.105  88.289  36.743  1.00  0.00           O  
ATOM   1687  CB  LYS   245      15.419  88.631  39.228  1.00  0.00           C  
ATOM   1688  CG  LYS   245      16.321  88.017  40.300  1.00  0.00           C  
ATOM   1689  CD  LYS   245      15.613  86.981  41.177  1.00  0.00           C  
ATOM   1690  CE  LYS   245      16.508  86.386  42.266  1.00  0.00           C  
ATOM   1691  NZ  LYS   245      15.754  85.380  43.046  1.00  0.00           N  
ATOM   1692  N   PRO   246      18.365  88.880  38.500  1.00  0.00           N  
ATOM   1693  CA  PRO   246      19.544  88.160  38.064  1.00  0.00           C  
ATOM   1694  C   PRO   246      20.541  89.002  37.271  1.00  0.00           C  
ATOM   1695  O   PRO   246      21.715  88.645  37.140  1.00  0.00           O  
ATOM   1696  CB  PRO   246      20.188  87.199  37.062  1.00  0.00           C  
ATOM   1697  CG  PRO   246      19.560  87.260  35.668  1.00  0.00           C  
ATOM   1698  CD  PRO   246      18.050  87.504  35.687  1.00  0.00           C  
ATOM   1699  N   ILE   247      20.086  90.238  36.734  1.00  0.00           N  
ATOM   1700  CA  ILE   247      21.048  90.975  35.926  1.00  0.00           C  
ATOM   1701  C   ILE   247      22.196  91.461  36.803  1.00  0.00           C  
ATOM   1702  O   ILE   247      21.976  91.942  37.911  1.00  0.00           O  
ATOM   1703  CB  ILE   247      20.397  92.216  35.264  1.00  0.00           C  
ATOM   1704  CG1 ILE   247      21.265  92.850  34.164  1.00  0.00           C  
ATOM   1705  CG2 ILE   247      20.105  93.357  36.254  1.00  0.00           C  
ATOM   1706  CD1 ILE   247      20.528  93.903  33.338  1.00  0.00           C  
ATOM   1707  N   ALA   248      23.423  91.322  36.311  1.00  0.00           N  
ATOM   1708  CA  ALA   248      24.580  91.798  37.057  1.00  0.00           C  
ATOM   1709  C   ALA   248      24.564  93.316  36.886  1.00  0.00           C  
ATOM   1710  O   ALA   248      24.398  93.817  35.773  1.00  0.00           O  
ATOM   1711  CB  ALA   248      25.865  91.206  36.485  1.00  0.00           C  
ATOM   1712  N   ASN   249      24.721  94.047  37.983  1.00  0.00           N  
ATOM   1713  CA  ASN   249      24.690  95.504  37.921  1.00  0.00           C  
ATOM   1714  C   ASN   249      26.045  96.146  38.184  1.00  0.00           C  
ATOM   1715  O   ASN   249      26.244  97.328  37.905  1.00  0.00           O  
ATOM   1716  CB  ASN   249      23.671  96.071  38.927  1.00  0.00           C  
ATOM   1717  CG  ASN   249      22.282  95.632  38.487  1.00  0.00           C  
ATOM   1718  OD1 ASN   249      22.016  95.467  37.298  1.00  0.00           O  
ATOM   1719  ND2 ASN   249      21.319  95.418  39.424  1.00  0.00           N  
ATOM   1720  N   GLY   250      26.974  95.367  38.724  1.00  0.00           N  
ATOM   1721  CA  GLY   250      28.296  95.888  39.011  1.00  0.00           C  
ATOM   1722  C   GLY   250      29.063  94.970  39.937  1.00  0.00           C  
ATOM   1723  O   GLY   250      28.704  93.804  40.104  1.00  0.00           O  
ATOM   1724  N   VAL   251      30.130  95.492  40.529  1.00  0.00           N  
ATOM   1725  CA  VAL   251      30.946  94.718  41.451  1.00  0.00           C  
ATOM   1726  C   VAL   251      31.407  95.574  42.617  1.00  0.00           C  
ATOM   1727  O   VAL   251      31.389  96.805  42.551  1.00  0.00           O  
ATOM   1728  CB  VAL   251      32.217  94.151  40.763  1.00  0.00           C  
ATOM   1729  CG1 VAL   251      31.832  93.305  39.558  1.00  0.00           C  
ATOM   1730  CG2 VAL   251      33.143  95.294  40.350  1.00  0.00           C  
ATOM   1731  N   VAL   252      31.811  94.906  43.689  1.00  0.00           N  
ATOM   1732  CA  VAL   252      32.338  95.575  44.865  1.00  0.00           C  
ATOM   1733  C   VAL   252      33.798  95.154  44.945  1.00  0.00           C  
ATOM   1734  O   VAL   252      34.104  93.964  44.880  1.00  0.00           O  
ATOM   1735  CB  VAL   252      31.641  95.109  46.155  1.00  0.00           C  
ATOM   1736  CG1 VAL   252      32.204  95.758  47.421  1.00  0.00           C  
ATOM   1737  CG2 VAL   252      30.142  95.413  46.182  1.00  0.00           C  
ATOM   1738  N   TYR   253      34.700  96.121  45.050  1.00  0.00           N  
ATOM   1739  CA  TYR   253      36.116  95.799  45.168  1.00  0.00           C  
ATOM   1740  C   TYR   253      36.709  96.572  46.334  1.00  0.00           C  
ATOM   1741  O   TYR   253      36.180  97.608  46.739  1.00  0.00           O  
ATOM   1742  CB  TYR   253      36.862  96.097  43.858  1.00  0.00           C  
ATOM   1743  CG  TYR   253      36.878  97.543  43.426  1.00  0.00           C  
ATOM   1744  CD1 TYR   253      37.937  98.381  43.770  1.00  0.00           C  
ATOM   1745  CD2 TYR   253      35.850  98.064  42.640  1.00  0.00           C  
ATOM   1746  CE1 TYR   253      37.977  99.703  43.337  1.00  0.00           C  
ATOM   1747  CE2 TYR   253      35.879  99.385  42.203  1.00  0.00           C  
ATOM   1748  CZ  TYR   253      36.944 100.196  42.553  1.00  0.00           C  
ATOM   1749  OH  TYR   253      36.975 101.499  42.117  1.00  0.00           O  
ATOM   1750  N   ARG   254      37.722  95.987  46.956  1.00  0.00           N  
ATOM   1751  CA  ARG   254      38.382  96.603  48.096  1.00  0.00           C  
ATOM   1752  C   ARG   254      39.584  97.418  47.642  1.00  0.00           C  
ATOM   1753  O   ARG   254      39.873  97.543  46.448  1.00  0.00           O  
ATOM   1754  CB  ARG   254      39.044  95.773  49.199  1.00  0.00           C  
ATOM   1755  CG  ARG   254      40.287  95.015  48.729  1.00  0.00           C  
ATOM   1756  CD  ARG   254      40.944  94.175  49.827  1.00  0.00           C  
ATOM   1757  NE  ARG   254      42.131  93.504  49.227  1.00  0.00           N  
ATOM   1758  CZ  ARG   254      42.848  92.603  49.960  1.00  0.00           C  
ATOM   1759  NH1 ARG   254      42.264  92.508  51.190  1.00  0.00           N  
ATOM   1760  NH2 ARG   254      43.869  92.147  49.177  1.00  0.00           N  
ATOM   1761  N   ASP   255      40.307  97.987  48.601  1.00  0.00           N  
ATOM   1762  CA  ASP   255      41.502  98.770  48.310  1.00  0.00           C  
ATOM   1763  C   ASP   255      42.491  98.565  49.454  1.00  0.00           C  
ATOM   1764  O   ASP   255      42.436  99.253  50.477  1.00  0.00           O  
ATOM   1765  CB  ASP   255      41.344 100.288  48.196  1.00  0.00           C  
ATOM   1766  CG  ASP   255      42.679 100.868  47.752  1.00  0.00           C  
ATOM   1767  OD1 ASP   255      43.267 100.322  46.780  1.00  0.00           O  
ATOM   1768  OD2 ASP   255      43.129 101.864  48.378  1.00  0.00           O  
ATOM   1769  N   ARG   256      43.423  97.611  49.307  1.00  0.00           N  
ATOM   1770  CA  ARG   256      44.390  97.379  50.386  1.00  0.00           C  
ATOM   1771  C   ARG   256      45.131  98.636  50.863  1.00  0.00           C  
ATOM   1772  O   ARG   256      45.422  98.803  52.051  1.00  0.00           O  
ATOM   1773  CB  ARG   256      45.609  96.476  50.177  1.00  0.00           C  
ATOM   1774  CG  ARG   256      46.491  96.344  51.420  1.00  0.00           C  
ATOM   1775  CD  ARG   256      47.646  95.356  51.250  1.00  0.00           C  
ATOM   1776  NE  ARG   256      48.470  95.411  52.490  1.00  0.00           N  
ATOM   1777  CZ  ARG   256      49.559  94.599  52.623  1.00  0.00           C  
ATOM   1778  NH1 ARG   256      49.660  93.849  51.487  1.00  0.00           N  
ATOM   1779  NH2 ARG   256      50.123  94.854  53.840  1.00  0.00           N  
ATOM   1780  N   THR   257      45.446  99.538  49.934  1.00  0.00           N  
ATOM   1781  CA  THR   257      46.160 100.765  50.274  1.00  0.00           C  
ATOM   1782  C   THR   257      45.240 101.858  50.802  1.00  0.00           C  
ATOM   1783  O   THR   257      45.437 103.051  50.555  1.00  0.00           O  
ATOM   1784  CB  THR   257      46.935 102.064  49.981  1.00  0.00           C  
ATOM   1785  OG1 THR   257      46.159 102.919  49.155  1.00  0.00           O  
ATOM   1786  CG2 THR   257      48.252 101.721  49.264  1.00  0.00           C  
ATOM   1787  N   GLY   258      44.211 101.456  51.544  1.00  0.00           N  
ATOM   1788  CA  GLY   258      43.249 102.392  52.122  1.00  0.00           C  
ATOM   1789  C   GLY   258      42.455 101.705  53.230  1.00  0.00           C  
ATOM   1790  O   GLY   258      41.285 102.002  53.484  1.00  0.00           O  
ATOM   1791  N   GLN   259      43.112 100.764  53.902  1.00  0.00           N  
ATOM   1792  CA  GLN   259      42.472 100.042  54.986  1.00  0.00           C  
ATOM   1793  C   GLN   259      41.494  99.003  54.486  1.00  0.00           C  
ATOM   1794  O   GLN   259      40.661  98.480  55.231  1.00  0.00           O  
ATOM   1795  CB  GLN   259      41.557 100.728  56.006  1.00  0.00           C  
ATOM   1796  CG  GLN   259      42.256 101.825  56.811  1.00  0.00           C  
ATOM   1797  CD  GLN   259      41.278 102.334  57.861  1.00  0.00           C  
ATOM   1798  OE1 GLN   259      40.982 101.646  58.837  1.00  0.00           O  
ATOM   1799  NE2 GLN   259      40.722 103.567  57.717  1.00  0.00           N  
ATOM   1800  N   ALA   260      41.583  98.685  53.200  1.00  0.00           N  
ATOM   1801  CA  ALA   260      40.679  97.703  52.638  1.00  0.00           C  
ATOM   1802  C   ALA   260      39.315  98.318  52.409  1.00  0.00           C  
ATOM   1803  O   ALA   260      38.277  97.656  52.485  1.00  0.00           O  
ATOM   1804  CB  ALA   260      40.513  96.484  53.539  1.00  0.00           C  
ATOM   1805  N   HIS   261      39.306  99.615  52.120  1.00  0.00           N  
ATOM   1806  CA  HIS   261      38.060 100.325  51.860  1.00  0.00           C  
ATOM   1807  C   HIS   261      37.372  99.718  50.635  1.00  0.00           C  
ATOM   1808  O   HIS   261      38.016  99.257  49.689  1.00  0.00           O  
ATOM   1809  CB  HIS   261      38.059 101.810  51.481  1.00  0.00           C  
ATOM   1810  CG  HIS   261      36.686 102.413  51.478  1.00  0.00           C  
ATOM   1811  ND1 HIS   261      35.787 102.281  50.439  1.00  0.00           N  
ATOM   1812  CD2 HIS   261      36.045 103.164  52.405  1.00  0.00           C  
ATOM   1813  CE1 HIS   261      34.679 102.902  50.711  1.00  0.00           C  
ATOM   1814  NE2 HIS   261      34.800 103.454  51.903  1.00  0.00           N  
ATOM   1815  N   ARG   262      36.062  99.807  50.658  1.00  0.00           N  
ATOM   1816  CA  ARG   262      35.309  99.197  49.561  1.00  0.00           C  
ATOM   1817  C   ARG   262      34.813 100.221  48.544  1.00  0.00           C  
ATOM   1818  O   ARG   262      34.385 101.318  48.908  1.00  0.00           O  
ATOM   1819  CB  ARG   262      34.160  98.511  50.285  1.00  0.00           C  
ATOM   1820  CG  ARG   262      34.608  97.361  51.189  1.00  0.00           C  
ATOM   1821  CD  ARG   262      33.451  96.643  51.887  1.00  0.00           C  
ATOM   1822  NE  ARG   262      34.042  95.658  52.835  1.00  0.00           N  
ATOM   1823  CZ  ARG   262      33.227  94.860  53.586  1.00  0.00           C  
ATOM   1824  NH1 ARG   262      31.936  95.171  53.271  1.00  0.00           N  
ATOM   1825  NH2 ARG   262      34.022  94.063  54.358  1.00  0.00           N  
ATOM   1826  N   ALA   263      34.887  99.861  47.267  1.00  0.00           N  
ATOM   1827  CA  ALA   263      34.422 100.731  46.194  1.00  0.00           C  
ATOM   1828  C   ALA   263      33.424  99.937  45.366  1.00  0.00           C  
ATOM   1829  O   ALA   263      33.392  98.708  45.431  1.00  0.00           O  
ATOM   1830  CB  ALA   263      35.564 101.154  45.263  1.00  0.00           C  
ATOM   1831  N   TYR   264      32.618 100.638  44.580  1.00  0.00           N  
ATOM   1832  CA  TYR   264      31.650  99.981  43.718  1.00  0.00           C  
ATOM   1833  C   TYR   264      31.783 100.522  42.305  1.00  0.00           C  
ATOM   1834  O   TYR   264      32.004 101.720  42.102  1.00  0.00           O  
ATOM   1835  CB  TYR   264      30.221 100.219  44.211  1.00  0.00           C  
ATOM   1836  CG  TYR   264      30.101  99.591  45.557  1.00  0.00           C  
ATOM   1837  CD1 TYR   264      30.403 100.336  46.704  1.00  0.00           C  
ATOM   1838  CD2 TYR   264      29.681  98.251  45.712  1.00  0.00           C  
ATOM   1839  CE1 TYR   264      30.298  99.778  47.993  1.00  0.00           C  
ATOM   1840  CE2 TYR   264      29.570  97.668  47.016  1.00  0.00           C  
ATOM   1841  CZ  TYR   264      29.884  98.450  48.146  1.00  0.00           C  
ATOM   1842  OH  TYR   264      29.795  97.931  49.419  1.00  0.00           O  
ATOM   1843  N   LEU   265      31.664  99.629  41.332  1.00  0.00           N  
ATOM   1844  CA  LEU   265      31.734 100.004  39.930  1.00  0.00           C  
ATOM   1845  C   LEU   265      30.500  99.389  39.287  1.00  0.00           C  
ATOM   1846  O   LEU   265      30.298  98.173  39.352  1.00  0.00           O  
ATOM   1847  CB  LEU   265      33.008  99.455  39.292  1.00  0.00           C  
ATOM   1848  CG  LEU   265      34.290 100.008  39.917  1.00  0.00           C  
ATOM   1849  CD1 LEU   265      35.581  99.349  39.432  1.00  0.00           C  
ATOM   1850  CD2 LEU   265      34.538 101.495  39.674  1.00  0.00           C  
ATOM   1851  N   LYS   266      29.663 100.231  38.691  1.00  0.00           N  
ATOM   1852  CA  LYS   266      28.437  99.761  38.061  1.00  0.00           C  
ATOM   1853  C   LYS   266      28.491  99.849  36.545  1.00  0.00           C  
ATOM   1854  O   LYS   266      29.260 100.631  35.987  1.00  0.00           O  
ATOM   1855  CB  LYS   266      27.235 100.570  38.559  1.00  0.00           C  
ATOM   1856  CG  LYS   266      26.958 100.394  40.053  1.00  0.00           C  
ATOM   1857  CD  LYS   266      25.730 101.163  40.543  1.00  0.00           C  
ATOM   1858  CE  LYS   266      25.427 100.953  42.028  1.00  0.00           C  
ATOM   1859  NZ  LYS   266      24.201 101.691  42.405  1.00  0.00           N  
ATOM   1860  N   GLU   267      27.664  99.042  35.888  1.00  0.00           N  
ATOM   1861  CA  GLU   267      27.593  99.033  34.432  1.00  0.00           C  
ATOM   1862  C   GLU   267      26.293  99.680  33.959  1.00  0.00           C  
ATOM   1863  O   GLU   267      25.232  99.475  34.551  1.00  0.00           O  
ATOM   1864  CB  GLU   267      27.680  97.595  33.868  1.00  0.00           C  
ATOM   1865  CG  GLU   267      26.647  96.640  34.470  1.00  0.00           C  
ATOM   1866  CD  GLU   267      26.782  95.297  33.766  1.00  0.00           C  
ATOM   1867  OE1 GLU   267      27.723  95.154  32.941  1.00  0.00           O  
ATOM   1868  OE2 GLU   267      25.945  94.397  34.044  1.00  0.00           O  
ATOM   1869  N   GLY   268      26.384 100.462  32.890  1.00  0.00           N  
ATOM   1870  CA  GLY   268      25.221 101.149  32.337  1.00  0.00           C  
ATOM   1871  C   GLY   268      24.403 100.253  31.420  1.00  0.00           C  
ATOM   1872  O   GLY   268      24.755  99.100  31.180  1.00  0.00           O  
ATOM   1873  N   ALA   269      23.304 100.802  30.911  1.00  0.00           N  
ATOM   1874  CA  ALA   269      22.406 100.080  30.019  1.00  0.00           C  
ATOM   1875  C   ALA   269      23.144  99.356  28.896  1.00  0.00           C  
ATOM   1876  O   ALA   269      24.003  99.933  28.229  1.00  0.00           O  
ATOM   1877  CB  ALA   269      21.381 101.051  29.420  1.00  0.00           C  
ATOM   1878  N   LEU   270      22.794  98.086  28.703  1.00  0.00           N  
ATOM   1879  CA  LEU   270      23.383  97.238  27.671  1.00  0.00           C  
ATOM   1880  C   LEU   270      24.829  96.856  27.966  1.00  0.00           C  
ATOM   1881  O   LEU   270      25.436  96.091  27.218  1.00  0.00           O  
ATOM   1882  CB  LEU   270      23.287  97.923  26.303  1.00  0.00           C  
ATOM   1883  CG  LEU   270      21.852  98.246  25.882  1.00  0.00           C  
ATOM   1884  CD1 LEU   270      21.722  99.013  24.567  1.00  0.00           C  
ATOM   1885  CD2 LEU   270      20.951  97.030  25.674  1.00  0.00           C  
ATOM   1886  N   SER   271      25.369  97.384  29.060  1.00  0.00           N  
ATOM   1887  CA  SER   271      26.739  97.080  29.443  1.00  0.00           C  
ATOM   1888  C   SER   271      26.817  95.752  30.171  1.00  0.00           C  
ATOM   1889  O   SER   271      25.788  95.166  30.514  1.00  0.00           O  
ATOM   1890  CB  SER   271      27.306  98.193  30.328  1.00  0.00           C  
ATOM   1891  OG  SER   271      27.409  99.400  29.588  1.00  0.00           O  
ATOM   1892  N   GLU   272      28.029  95.271  30.427  1.00  0.00           N  
ATOM   1893  CA  GLU   272      28.174  93.986  31.100  1.00  0.00           C  
ATOM   1894  C   GLU   272      29.375  93.879  32.023  1.00  0.00           C  
ATOM   1895  O   GLU   272      30.353  94.614  31.894  1.00  0.00           O  
ATOM   1896  CB  GLU   272      28.270  92.861  30.064  1.00  0.00           C  
ATOM   1897  CG  GLU   272      27.126  92.822  29.068  1.00  0.00           C  
ATOM   1898  CD  GLU   272      27.254  91.689  28.073  1.00  0.00           C  
ATOM   1899  OE1 GLU   272      27.329  90.521  28.509  1.00  0.00           O  
ATOM   1900  OE2 GLU   272      27.278  91.965  26.854  1.00  0.00           O  
ATOM   1901  N   ILE   273      29.271  92.951  32.967  1.00  0.00           N  
ATOM   1902  CA  ILE   273      30.353  92.658  33.892  1.00  0.00           C  
ATOM   1903  C   ILE   273      30.940  91.384  33.304  1.00  0.00           C  
ATOM   1904  O   ILE   273      30.203  90.438  33.019  1.00  0.00           O  
ATOM   1905  CB  ILE   273      29.836  92.344  35.316  1.00  0.00           C  
ATOM   1906  CG1 ILE   273      28.971  93.465  35.915  1.00  0.00           C  
ATOM   1907  CG2 ILE   273      30.960  92.113  36.340  1.00  0.00           C  
ATOM   1908  CD1 ILE   273      29.703  94.801  36.037  1.00  0.00           C  
ATOM   1909  N   ILE   274      32.248  91.364  33.084  1.00  0.00           N  
ATOM   1910  CA  ILE   274      32.874  90.170  32.539  1.00  0.00           C  
ATOM   1911  C   ILE   274      33.940  89.721  33.516  1.00  0.00           C  
ATOM   1912  O   ILE   274      34.785  90.516  33.933  1.00  0.00           O  
ATOM   1913  CB  ILE   274      33.501  90.435  31.159  1.00  0.00           C  
ATOM   1914  CG1 ILE   274      32.420  90.959  30.204  1.00  0.00           C  
ATOM   1915  CG2 ILE   274      34.095  89.142  30.603  1.00  0.00           C  
ATOM   1916  CD1 ILE   274      32.949  91.527  28.910  1.00  0.00           C  
ATOM   1917  N   LEU   275      33.874  88.449  33.896  1.00  0.00           N  
ATOM   1918  CA  LEU   275      34.825  87.882  34.836  1.00  0.00           C  
ATOM   1919  C   LEU   275      35.921  87.169  34.057  1.00  0.00           C  
ATOM   1920  O   LEU   275      35.642  86.268  33.264  1.00  0.00           O  
ATOM   1921  CB  LEU   275      34.133  86.880  35.792  1.00  0.00           C  
ATOM   1922  CG  LEU   275      33.024  87.510  36.637  1.00  0.00           C  
ATOM   1923  CD1 LEU   275      32.275  86.538  37.548  1.00  0.00           C  
ATOM   1924  CD2 LEU   275      33.485  88.608  37.593  1.00  0.00           C  
ATOM   1925  N   SER   276      37.161  87.598  34.282  1.00  0.00           N  
ATOM   1926  CA  SER   276      38.340  87.030  33.626  1.00  0.00           C  
ATOM   1927  C   SER   276      39.372  86.819  34.727  1.00  0.00           C  
ATOM   1928  O   SER   276      40.565  87.089  34.548  1.00  0.00           O  
ATOM   1929  CB  SER   276      38.878  88.011  32.580  1.00  0.00           C  
ATOM   1930  OG  SER   276      37.884  88.316  31.612  1.00  0.00           O  
ATOM   1931  N   ALA   277      38.894  86.330  35.870  1.00  0.00           N  
ATOM   1932  CA  ALA   277      39.734  86.106  37.042  1.00  0.00           C  
ATOM   1933  C   ALA   277      40.499  84.789  37.039  1.00  0.00           C  
ATOM   1934  O   ALA   277      41.142  84.441  38.033  1.00  0.00           O  
ATOM   1935  CB  ALA   277      38.889  86.211  38.306  1.00  0.00           C  
ATOM   1936  N   GLY   278      40.430  84.061  35.931  1.00  0.00           N  
ATOM   1937  CA  GLY   278      41.153  82.804  35.832  1.00  0.00           C  
ATOM   1938  C   GLY   278      40.429  81.562  36.317  1.00  0.00           C  
ATOM   1939  O   GLY   278      39.361  81.625  36.935  1.00  0.00           O  
ATOM   1940  N   THR   279      41.035  80.416  36.027  1.00  0.00           N  
ATOM   1941  CA  THR   279      40.501  79.118  36.411  1.00  0.00           C  
ATOM   1942  C   THR   279      40.203  79.056  37.908  1.00  0.00           C  
ATOM   1943  O   THR   279      39.215  78.457  38.334  1.00  0.00           O  
ATOM   1944  CB  THR   279      41.515  78.016  36.039  1.00  0.00           C  
ATOM   1945  OG1 THR   279      41.703  78.016  34.617  1.00  0.00           O  
ATOM   1946  CG2 THR   279      41.034  76.647  36.498  1.00  0.00           C  
ATOM   1947  N   LEU   280      41.063  79.676  38.708  1.00  0.00           N  
ATOM   1948  CA  LEU   280      40.872  79.664  40.151  1.00  0.00           C  
ATOM   1949  C   LEU   280      39.995  80.822  40.629  1.00  0.00           C  
ATOM   1950  O   LEU   280      39.051  80.627  41.398  1.00  0.00           O  
ATOM   1951  CB  LEU   280      42.233  79.735  40.885  1.00  0.00           C  
ATOM   1952  CG  LEU   280      43.135  78.529  40.616  1.00  0.00           C  
ATOM   1953  CD1 LEU   280      44.542  78.630  41.204  1.00  0.00           C  
ATOM   1954  CD2 LEU   280      42.617  77.200  41.163  1.00  0.00           C  
ATOM   1955  N   GLY   281      40.301  82.021  40.147  1.00  0.00           N  
ATOM   1956  CA  GLY   281      39.570  83.205  40.564  1.00  0.00           C  
ATOM   1957  C   GLY   281      38.126  83.361  40.127  1.00  0.00           C  
ATOM   1958  O   GLY   281      37.307  83.886  40.877  1.00  0.00           O  
ATOM   1959  N   SER   282      37.799  82.920  38.922  1.00  0.00           N  
ATOM   1960  CA  SER   282      36.429  83.069  38.439  1.00  0.00           C  
ATOM   1961  C   SER   282      35.396  82.238  39.210  1.00  0.00           C  
ATOM   1962  O   SER   282      34.405  82.787  39.699  1.00  0.00           O  
ATOM   1963  CB  SER   282      36.366  82.782  36.932  1.00  0.00           C  
ATOM   1964  OG  SER   282      35.030  82.907  36.467  1.00  0.00           O  
ATOM   1965  N   PRO   283      35.607  80.916  39.346  1.00  0.00           N  
ATOM   1966  CA  PRO   283      34.609  80.137  40.093  1.00  0.00           C  
ATOM   1967  C   PRO   283      34.499  80.650  41.529  1.00  0.00           C  
ATOM   1968  O   PRO   283      33.413  80.697  42.106  1.00  0.00           O  
ATOM   1969  CB  PRO   283      35.165  78.715  40.048  1.00  0.00           C  
ATOM   1970  CG  PRO   283      35.980  78.696  38.791  1.00  0.00           C  
ATOM   1971  CD  PRO   283      36.666  80.042  38.809  1.00  0.00           C  
ATOM   1972  N   GLN   284      35.634  81.031  42.105  1.00  0.00           N  
ATOM   1973  CA  GLN   284      35.641  81.541  43.471  1.00  0.00           C  
ATOM   1974  C   GLN   284      34.747  82.769  43.613  1.00  0.00           C  
ATOM   1975  O   GLN   284      33.924  82.838  44.528  1.00  0.00           O  
ATOM   1976  CB  GLN   284      37.063  81.899  43.911  1.00  0.00           C  
ATOM   1977  CG  GLN   284      37.096  82.597  45.268  1.00  0.00           C  
ATOM   1978  CD  GLN   284      38.471  83.106  45.639  1.00  0.00           C  
ATOM   1979  OE1 GLN   284      39.182  83.663  44.804  1.00  0.00           O  
ATOM   1980  NE2 GLN   284      38.845  82.935  46.905  1.00  0.00           N  
ATOM   1981  N   LEU   285      34.906  83.736  42.711  1.00  0.00           N  
ATOM   1982  CA  LEU   285      34.102  84.950  42.763  1.00  0.00           C  
ATOM   1983  C   LEU   285      32.621  84.653  42.546  1.00  0.00           C  
ATOM   1984  O   LEU   285      31.765  85.238  43.207  1.00  0.00           O  
ATOM   1985  CB  LEU   285      34.579  85.963  41.718  1.00  0.00           C  
ATOM   1986  CG  LEU   285      33.807  87.284  41.727  1.00  0.00           C  
ATOM   1987  CD1 LEU   285      33.928  87.944  43.102  1.00  0.00           C  
ATOM   1988  CD2 LEU   285      34.353  88.203  40.640  1.00  0.00           C  
ATOM   1989  N   LEU   286      32.316  83.751  41.617  1.00  0.00           N  
ATOM   1990  CA  LEU   286      30.923  83.401  41.355  1.00  0.00           C  
ATOM   1991  C   LEU   286      30.284  82.793  42.603  1.00  0.00           C  
ATOM   1992  O   LEU   286      29.176  83.169  42.985  1.00  0.00           O  
ATOM   1993  CB  LEU   286      30.825  82.427  40.173  1.00  0.00           C  
ATOM   1994  CG  LEU   286      31.066  83.046  38.790  1.00  0.00           C  
ATOM   1995  CD1 LEU   286      31.105  81.963  37.727  1.00  0.00           C  
ATOM   1996  CD2 LEU   286      29.962  84.058  38.484  1.00  0.00           C  
ATOM   1997  N   MET   287      30.985  81.863  43.247  1.00  0.00           N  
ATOM   1998  CA  MET   287      30.455  81.236  44.455  1.00  0.00           C  
ATOM   1999  C   MET   287      30.230  82.271  45.557  1.00  0.00           C  
ATOM   2000  O   MET   287      29.173  82.288  46.189  1.00  0.00           O  
ATOM   2001  CB  MET   287      31.406  80.146  44.958  1.00  0.00           C  
ATOM   2002  CG  MET   287      31.465  78.919  44.045  1.00  0.00           C  
ATOM   2003  SD  MET   287      32.683  77.665  44.546  1.00  0.00           S  
ATOM   2004  CE  MET   287      31.794  77.173  46.051  1.00  0.00           C  
ATOM   2005  N   LEU   288      31.218  83.133  45.784  1.00  0.00           N  
ATOM   2006  CA  LEU   288      31.115  84.160  46.816  1.00  0.00           C  
ATOM   2007  C   LEU   288      29.967  85.121  46.532  1.00  0.00           C  
ATOM   2008  O   LEU   288      29.429  85.745  47.449  1.00  0.00           O  
ATOM   2009  CB  LEU   288      32.425  84.950  46.918  1.00  0.00           C  
ATOM   2010  CG  LEU   288      33.629  84.253  47.560  1.00  0.00           C  
ATOM   2011  CD1 LEU   288      34.877  85.088  47.341  1.00  0.00           C  
ATOM   2012  CD2 LEU   288      33.376  84.052  49.048  1.00  0.00           C  
ATOM   2013  N   SER   289      29.594  85.227  45.261  1.00  0.00           N  
ATOM   2014  CA  SER   289      28.519  86.119  44.840  1.00  0.00           C  
ATOM   2015  C   SER   289      27.144  85.456  44.825  1.00  0.00           C  
ATOM   2016  O   SER   289      26.158  86.074  44.426  1.00  0.00           O  
ATOM   2017  CB  SER   289      28.833  86.679  43.454  1.00  0.00           C  
ATOM   2018  OG  SER   289      30.076  87.358  43.473  1.00  0.00           O  
ATOM   2019  N   GLY   290      27.080  84.196  45.242  1.00  0.00           N  
ATOM   2020  CA  GLY   290      25.802  83.507  45.282  1.00  0.00           C  
ATOM   2021  C   GLY   290      25.399  82.768  44.021  1.00  0.00           C  
ATOM   2022  O   GLY   290      24.233  82.407  43.861  1.00  0.00           O  
ATOM   2023  N   VAL   291      26.351  82.548  43.119  1.00  0.00           N  
ATOM   2024  CA  VAL   291      26.074  81.819  41.884  1.00  0.00           C  
ATOM   2025  C   VAL   291      26.812  80.485  41.952  1.00  0.00           C  
ATOM   2026  O   VAL   291      28.024  80.416  41.749  1.00  0.00           O  
ATOM   2027  CB  VAL   291      26.538  82.620  40.643  1.00  0.00           C  
ATOM   2028  CG1 VAL   291      26.214  81.855  39.373  1.00  0.00           C  
ATOM   2029  CG2 VAL   291      25.857  83.983  40.626  1.00  0.00           C  
ATOM   2030  N   GLY   292      26.072  79.427  42.265  1.00  0.00           N  
ATOM   2031  CA  GLY   292      26.669  78.108  42.376  1.00  0.00           C  
ATOM   2032  C   GLY   292      25.667  77.095  42.893  1.00  0.00           C  
ATOM   2033  O   GLY   292      24.473  77.396  42.964  1.00  0.00           O  
ATOM   2034  N   PRO   293      26.114  75.885  43.270  1.00  0.00           N  
ATOM   2035  CA  PRO   293      25.217  74.841  43.780  1.00  0.00           C  
ATOM   2036  C   PRO   293      24.415  75.332  44.983  1.00  0.00           C  
ATOM   2037  O   PRO   293      24.981  75.788  45.972  1.00  0.00           O  
ATOM   2038  CB  PRO   293      26.174  73.709  44.146  1.00  0.00           C  
ATOM   2039  CG  PRO   293      27.327  73.920  43.197  1.00  0.00           C  
ATOM   2040  CD  PRO   293      27.509  75.410  43.259  1.00  0.00           C  
ATOM   2041  N   SER   294      23.096  75.225  44.890  1.00  0.00           N  
ATOM   2042  CA  SER   294      22.207  75.681  45.953  1.00  0.00           C  
ATOM   2043  C   SER   294      22.544  75.134  47.339  1.00  0.00           C  
ATOM   2044  O   SER   294      22.710  75.900  48.289  1.00  0.00           O  
ATOM   2045  CB  SER   294      20.763  75.319  45.598  1.00  0.00           C  
ATOM   2046  OG  SER   294      19.885  75.750  46.627  1.00  0.00           O  
ATOM   2047  N   ALA   295      22.640  73.815  47.465  1.00  0.00           N  
ATOM   2048  CA  ALA   295      22.923  73.230  48.774  1.00  0.00           C  
ATOM   2049  C   ALA   295      24.302  73.593  49.304  1.00  0.00           C  
ATOM   2050  O   ALA   295      24.480  73.752  50.509  1.00  0.00           O  
ATOM   2051  CB  ALA   295      22.756  71.708  48.740  1.00  0.00           C  
ATOM   2052  N   GLN   296      25.278  73.727  48.414  1.00  0.00           N  
ATOM   2053  CA  GLN   296      26.620  74.089  48.849  1.00  0.00           C  
ATOM   2054  C   GLN   296      26.625  75.509  49.413  1.00  0.00           C  
ATOM   2055  O   GLN   296      27.128  75.747  50.510  1.00  0.00           O  
ATOM   2056  CB  GLN   296      27.610  74.006  47.685  1.00  0.00           C  
ATOM   2057  CG  GLN   296      29.056  74.297  48.092  1.00  0.00           C  
ATOM   2058  CD  GLN   296      29.491  73.225  49.081  1.00  0.00           C  
ATOM   2059  OE1 GLN   296      29.260  72.036  48.869  1.00  0.00           O  
ATOM   2060  NE2 GLN   296      30.145  73.588  50.217  1.00  0.00           N  
ATOM   2061  N   LEU   297      26.067  76.450  48.658  1.00  0.00           N  
ATOM   2062  CA  LEU   297      26.024  77.839  49.096  1.00  0.00           C  
ATOM   2063  C   LEU   297      25.230  77.996  50.387  1.00  0.00           C  
ATOM   2064  O   LEU   297      25.650  78.710  51.295  1.00  0.00           O  
ATOM   2065  CB  LEU   297      25.421  78.725  48.000  1.00  0.00           C  
ATOM   2066  CG  LEU   297      26.246  78.826  46.712  1.00  0.00           C  
ATOM   2067  CD1 LEU   297      25.507  79.676  45.693  1.00  0.00           C  
ATOM   2068  CD2 LEU   297      27.612  79.425  47.023  1.00  0.00           C  
ATOM   2069  N   GLN   298      24.088  77.324  50.472  1.00  0.00           N  
ATOM   2070  CA  GLN   298      23.267  77.416  51.673  1.00  0.00           C  
ATOM   2071  C   GLN   298      23.992  76.835  52.885  1.00  0.00           C  
ATOM   2072  O   GLN   298      23.828  77.329  53.998  1.00  0.00           O  
ATOM   2073  CB  GLN   298      21.928  76.702  51.470  1.00  0.00           C  
ATOM   2074  CG  GLN   298      20.990  77.428  50.504  1.00  0.00           C  
ATOM   2075  CD  GLN   298      19.740  76.576  50.333  1.00  0.00           C  
ATOM   2076  OE1 GLN   298      19.635  75.486  50.892  1.00  0.00           O  
ATOM   2077  NE2 GLN   298      18.724  77.028  49.550  1.00  0.00           N  
ATOM   2078  N   ALA   299      24.801  75.800  52.676  1.00  0.00           N  
ATOM   2079  CA  ALA   299      25.525  75.194  53.791  1.00  0.00           C  
ATOM   2080  C   ALA   299      26.496  76.191  54.411  1.00  0.00           C  
ATOM   2081  O   ALA   299      26.853  76.073  55.584  1.00  0.00           O  
ATOM   2082  CB  ALA   299      26.299  73.953  53.336  1.00  0.00           C  
ATOM   2083  N   GLN   300      26.918  77.175  53.620  1.00  0.00           N  
ATOM   2084  CA  GLN   300      27.857  78.192  54.083  1.00  0.00           C  
ATOM   2085  C   GLN   300      27.170  79.514  54.383  1.00  0.00           C  
ATOM   2086  O   GLN   300      27.829  80.508  54.693  1.00  0.00           O  
ATOM   2087  CB  GLN   300      28.946  78.415  53.034  1.00  0.00           C  
ATOM   2088  CG  GLN   300      29.761  77.158  52.724  1.00  0.00           C  
ATOM   2089  CD  GLN   300      30.440  76.708  54.009  1.00  0.00           C  
ATOM   2090  OE1 GLN   300      31.067  77.504  54.707  1.00  0.00           O  
ATOM   2091  NE2 GLN   300      30.353  75.406  54.393  1.00  0.00           N  
ATOM   2092  N   ASN   301      25.845  79.515  54.283  1.00  0.00           N  
ATOM   2093  CA  ASN   301      25.044  80.702  54.543  1.00  0.00           C  
ATOM   2094  C   ASN   301      25.292  81.822  53.542  1.00  0.00           C  
ATOM   2095  O   ASN   301      25.170  83.002  53.870  1.00  0.00           O  
ATOM   2096  CB  ASN   301      25.290  81.200  55.971  1.00  0.00           C  
ATOM   2097  CG  ASN   301      24.708  80.267  57.014  1.00  0.00           C  
ATOM   2098  OD1 ASN   301      25.127  80.267  58.172  1.00  0.00           O  
ATOM   2099  ND2 ASN   301      23.722  79.473  56.611  1.00  0.00           N  
ATOM   2100  N   ILE   302      25.661  81.449  52.321  1.00  0.00           N  
ATOM   2101  CA  ILE   302      25.873  82.433  51.268  1.00  0.00           C  
ATOM   2102  C   ILE   302      24.540  82.506  50.524  1.00  0.00           C  
ATOM   2103  O   ILE   302      24.056  81.499  50.012  1.00  0.00           O  
ATOM   2104  CB  ILE   302      26.978  81.985  50.284  1.00  0.00           C  
ATOM   2105  CG1 ILE   302      28.333  81.963  50.995  1.00  0.00           C  
ATOM   2106  CG2 ILE   302      27.011  82.920  49.077  1.00  0.00           C  
ATOM   2107  CD1 ILE   302      29.465  81.393  50.152  1.00  0.00           C  
ATOM   2108  N   THR   303      23.918  83.695  50.466  1.00  0.00           N  
ATOM   2109  CA  THR   303      22.636  83.809  49.763  1.00  0.00           C  
ATOM   2110  C   THR   303      22.727  83.305  48.329  1.00  0.00           C  
ATOM   2111  O   THR   303      23.685  83.605  47.617  1.00  0.00           O  
ATOM   2112  CB  THR   303      22.340  85.305  49.831  1.00  0.00           C  
ATOM   2113  OG1 THR   303      22.292  85.732  51.184  1.00  0.00           O  
ATOM   2114  CG2 THR   303      20.985  85.587  49.160  1.00  0.00           C  
ATOM   2115  N   VAL   304      21.734  82.531  47.909  1.00  0.00           N  
ATOM   2116  CA  VAL   304      21.726  81.992  46.557  1.00  0.00           C  
ATOM   2117  C   VAL   304      21.048  82.952  45.589  1.00  0.00           C  
ATOM   2118  O   VAL   304      19.864  83.253  45.732  1.00  0.00           O  
ATOM   2119  CB  VAL   304      20.987  80.640  46.502  1.00  0.00           C  
ATOM   2120  CG1 VAL   304      20.943  80.127  45.068  1.00  0.00           C  
ATOM   2121  CG2 VAL   304      21.682  79.633  47.405  1.00  0.00           C  
ATOM   2122  N   VAL   305      21.806  83.439  44.612  1.00  0.00           N  
ATOM   2123  CA  VAL   305      21.261  84.344  43.609  1.00  0.00           C  
ATOM   2124  C   VAL   305      20.607  83.461  42.564  1.00  0.00           C  
ATOM   2125  O   VAL   305      19.475  83.700  42.147  1.00  0.00           O  
ATOM   2126  CB  VAL   305      22.367  85.190  42.954  1.00  0.00           C  
ATOM   2127  CG1 VAL   305      21.811  85.941  41.752  1.00  0.00           C  
ATOM   2128  CG2 VAL   305      22.928  86.171  43.968  1.00  0.00           C  
ATOM   2129  N   MET   306      21.331  82.428  42.150  1.00  0.00           N  
ATOM   2130  CA  MET   306      20.820  81.475  41.181  1.00  0.00           C  
ATOM   2131  C   MET   306      21.560  80.155  41.341  1.00  0.00           C  
ATOM   2132  O   MET   306      22.794  80.128  41.342  1.00  0.00           O  
ATOM   2133  CB  MET   306      21.004  81.999  39.754  1.00  0.00           C  
ATOM   2134  CG  MET   306      20.476  81.045  38.681  1.00  0.00           C  
ATOM   2135  SD  MET   306      18.679  80.774  38.731  1.00  0.00           S  
ATOM   2136  CE  MET   306      18.257  82.380  37.996  1.00  0.00           C  
ATOM   2137  N   ASP   307      20.812  79.068  41.490  1.00  0.00           N  
ATOM   2138  CA  ASP   307      21.428  77.758  41.633  1.00  0.00           C  
ATOM   2139  C   ASP   307      22.087  77.406  40.307  1.00  0.00           C  
ATOM   2140  O   ASP   307      21.427  77.332  39.268  1.00  0.00           O  
ATOM   2141  CB  ASP   307      20.386  76.696  42.002  1.00  0.00           C  
ATOM   2142  CG  ASP   307      21.116  75.380  42.231  1.00  0.00           C  
ATOM   2143  OD1 ASP   307      22.358  75.349  42.021  1.00  0.00           O  
ATOM   2144  OD2 ASP   307      20.442  74.390  42.620  1.00  0.00           O  
ATOM   2145  N   GLN   308      23.398  77.210  40.361  1.00  0.00           N  
ATOM   2146  CA  GLN   308      24.211  76.876  39.196  1.00  0.00           C  
ATOM   2147  C   GLN   308      25.093  75.708  39.631  1.00  0.00           C  
ATOM   2148  O   GLN   308      26.194  75.900  40.145  1.00  0.00           O  
ATOM   2149  CB  GLN   308      25.060  78.087  38.812  1.00  0.00           C  
ATOM   2150  CG  GLN   308      24.241  79.257  38.262  1.00  0.00           C  
ATOM   2151  CD  GLN   308      23.912  78.957  36.807  1.00  0.00           C  
ATOM   2152  OE1 GLN   308      24.228  79.740  35.912  1.00  0.00           O  
ATOM   2153  NE2 GLN   308      23.259  77.807  36.491  1.00  0.00           N  
ATOM   2154  N   PRO   309      24.615  74.477  39.418  1.00  0.00           N  
ATOM   2155  CA  PRO   309      25.322  73.249  39.791  1.00  0.00           C  
ATOM   2156  C   PRO   309      26.768  73.045  39.364  1.00  0.00           C  
ATOM   2157  O   PRO   309      27.530  72.389  40.076  1.00  0.00           O  
ATOM   2158  CB  PRO   309      24.407  72.146  39.255  1.00  0.00           C  
ATOM   2159  CG  PRO   309      23.706  72.802  38.102  1.00  0.00           C  
ATOM   2160  CD  PRO   309      23.390  74.162  38.661  1.00  0.00           C  
ATOM   2161  N   HIS   310      27.166  73.608  38.231  1.00  0.00           N  
ATOM   2162  CA  HIS   310      28.520  73.361  37.762  1.00  0.00           C  
ATOM   2163  C   HIS   310      29.594  74.418  37.982  1.00  0.00           C  
ATOM   2164  O   HIS   310      30.697  74.292  37.449  1.00  0.00           O  
ATOM   2165  CB  HIS   310      28.462  72.949  36.291  1.00  0.00           C  
ATOM   2166  CG  HIS   310      27.730  71.658  36.072  1.00  0.00           C  
ATOM   2167  ND1 HIS   310      28.241  70.417  36.395  1.00  0.00           N  
ATOM   2168  CD2 HIS   310      26.504  71.410  35.556  1.00  0.00           C  
ATOM   2169  CE1 HIS   310      27.391  69.481  36.101  1.00  0.00           C  
ATOM   2170  NE2 HIS   310      26.318  70.050  35.585  1.00  0.00           N  
ATOM   2171  N   VAL   311      29.291  75.448  38.767  1.00  0.00           N  
ATOM   2172  CA  VAL   311      30.296  76.468  39.053  1.00  0.00           C  
ATOM   2173  C   VAL   311      31.337  75.799  39.951  1.00  0.00           C  
ATOM   2174  O   VAL   311      31.003  75.255  41.007  1.00  0.00           O  
ATOM   2175  CB  VAL   311      29.689  77.685  39.789  1.00  0.00           C  
ATOM   2176  CG1 VAL   311      30.797  78.592  40.294  1.00  0.00           C  
ATOM   2177  CG2 VAL   311      28.773  78.461  38.843  1.00  0.00           C  
ATOM   2178  N   GLY   312      32.593  75.821  39.518  1.00  0.00           N  
ATOM   2179  CA  GLY   312      33.647  75.196  40.297  1.00  0.00           C  
ATOM   2180  C   GLY   312      33.818  73.717  39.991  1.00  0.00           C  
ATOM   2181  O   GLY   312      34.655  73.044  40.594  1.00  0.00           O  
ATOM   2182  N   GLN   313      33.023  73.196  39.061  1.00  0.00           N  
ATOM   2183  CA  GLN   313      33.130  71.790  38.698  1.00  0.00           C  
ATOM   2184  C   GLN   313      33.940  71.648  37.410  1.00  0.00           C  
ATOM   2185  O   GLN   313      34.099  72.609  36.656  1.00  0.00           O  
ATOM   2186  CB  GLN   313      31.736  71.178  38.519  1.00  0.00           C  
ATOM   2187  CG  GLN   313      30.878  71.227  39.776  1.00  0.00           C  
ATOM   2188  CD  GLN   313      31.507  70.486  40.945  1.00  0.00           C  
ATOM   2189  OE1 GLN   313      31.803  69.294  40.853  1.00  0.00           O  
ATOM   2190  NE2 GLN   313      31.710  71.189  42.052  1.00  0.00           N  
ATOM   2191  N   GLY   314      34.467  70.451  37.180  1.00  0.00           N  
ATOM   2192  CA  GLY   314      35.255  70.166  35.993  1.00  0.00           C  
ATOM   2193  C   GLY   314      36.534  70.991  35.901  1.00  0.00           C  
ATOM   2194  O   GLY   314      36.780  71.680  34.906  1.00  0.00           O  
ATOM   2195  N   MET   315      37.337  70.928  36.959  1.00  0.00           N  
ATOM   2196  CA  MET   315      38.626  71.614  36.986  1.00  0.00           C  
ATOM   2197  C   MET   315      39.642  70.590  36.503  1.00  0.00           C  
ATOM   2198  O   MET   315      39.746  69.499  37.068  1.00  0.00           O  
ATOM   2199  CB  MET   315      38.995  72.064  38.401  1.00  0.00           C  
ATOM   2200  CG  MET   315      38.020  73.086  38.990  1.00  0.00           C  
ATOM   2201  SD  MET   315      37.934  74.657  38.080  1.00  0.00           S  
ATOM   2202  CE  MET   315      39.603  75.201  38.545  1.00  0.00           C  
ATOM   2203  N   TYR   316      40.391  70.942  35.464  1.00  0.00           N  
ATOM   2204  CA  TYR   316      41.375  70.033  34.883  1.00  0.00           C  
ATOM   2205  C   TYR   316      42.801  70.568  34.986  1.00  0.00           C  
ATOM   2206  O   TYR   316      43.032  71.765  34.824  1.00  0.00           O  
ATOM   2207  CB  TYR   316      41.091  69.820  33.390  1.00  0.00           C  
ATOM   2208  CG  TYR   316      39.774  69.132  33.278  1.00  0.00           C  
ATOM   2209  CD1 TYR   316      38.602  69.888  33.147  1.00  0.00           C  
ATOM   2210  CD2 TYR   316      39.671  67.724  33.295  1.00  0.00           C  
ATOM   2211  CE1 TYR   316      37.339  69.275  33.035  1.00  0.00           C  
ATOM   2212  CE2 TYR   316      38.395  67.084  33.183  1.00  0.00           C  
ATOM   2213  CZ  TYR   316      37.238  67.879  33.054  1.00  0.00           C  
ATOM   2214  OH  TYR   316      35.989  67.308  32.947  1.00  0.00           O  
ATOM   2215  N   ASP   317      43.757  69.688  35.259  1.00  0.00           N  
ATOM   2216  CA  ASP   317      45.157  70.100  35.277  1.00  0.00           C  
ATOM   2217  C   ASP   317      45.994  69.015  34.619  1.00  0.00           C  
ATOM   2218  O   ASP   317      46.141  67.918  35.156  1.00  0.00           O  
ATOM   2219  CB  ASP   317      45.681  70.365  36.692  1.00  0.00           C  
ATOM   2220  CG  ASP   317      47.080  70.968  36.676  1.00  0.00           C  
ATOM   2221  OD1 ASP   317      47.332  71.842  35.815  1.00  0.00           O  
ATOM   2222  OD2 ASP   317      47.923  70.578  37.514  1.00  0.00           O  
ATOM   2223  N   ASN   318      46.530  69.320  33.441  1.00  0.00           N  
ATOM   2224  CA  ASN   318      47.350  68.358  32.713  1.00  0.00           C  
ATOM   2225  C   ASN   318      48.569  67.988  33.536  1.00  0.00           C  
ATOM   2226  O   ASN   318      49.307  68.858  34.001  1.00  0.00           O  
ATOM   2227  CB  ASN   318      47.815  68.945  31.381  1.00  0.00           C  
ATOM   2228  CG  ASN   318      46.670  69.459  30.549  1.00  0.00           C  
ATOM   2229  OD1 ASN   318      46.048  70.460  30.892  1.00  0.00           O  
ATOM   2230  ND2 ASN   318      46.378  68.774  29.450  1.00  0.00           N  
ATOM   2231  N   PRO   319      48.796  66.687  33.734  1.00  0.00           N  
ATOM   2232  CA  PRO   319      49.966  66.304  34.522  1.00  0.00           C  
ATOM   2233  C   PRO   319      51.275  66.497  33.767  1.00  0.00           C  
ATOM   2234  O   PRO   319      51.328  66.385  32.540  1.00  0.00           O  
ATOM   2235  CB  PRO   319      49.698  64.835  34.842  1.00  0.00           C  
ATOM   2236  CG  PRO   319      48.935  64.365  33.643  1.00  0.00           C  
ATOM   2237  CD  PRO   319      47.977  65.514  33.382  1.00  0.00           C  
ATOM   2238  N   MET   320      52.322  66.811  34.516  1.00  0.00           N  
ATOM   2239  CA  MET   320      53.647  66.970  33.944  1.00  0.00           C  
ATOM   2240  C   MET   320      54.541  65.900  34.544  1.00  0.00           C  
ATOM   2241  O   MET   320      54.623  65.758  35.763  1.00  0.00           O  
ATOM   2242  CB  MET   320      54.247  68.345  34.268  1.00  0.00           C  
ATOM   2243  CG  MET   320      55.659  68.541  33.712  1.00  0.00           C  
ATOM   2244  SD  MET   320      56.354  70.199  33.986  1.00  0.00           S  
ATOM   2245  CE  MET   320      56.535  69.999  35.781  1.00  0.00           C  
ATOM   2246  N   ASN   321      55.183  65.120  33.687  1.00  0.00           N  
ATOM   2247  CA  ASN   321      56.122  64.128  34.172  1.00  0.00           C  
ATOM   2248  C   ASN   321      57.424  64.487  33.496  1.00  0.00           C  
ATOM   2249  O   ASN   321      57.426  65.049  32.396  1.00  0.00           O  
ATOM   2250  CB  ASN   321      55.639  62.717  33.871  1.00  0.00           C  
ATOM   2251  CG  ASN   321      54.458  62.333  34.741  1.00  0.00           C  
ATOM   2252  OD1 ASN   321      53.312  62.673  34.442  1.00  0.00           O  
ATOM   2253  ND2 ASN   321      54.736  61.653  35.844  1.00  0.00           N  
ATOM   2254  N   ALA   322      58.538  64.171  34.140  1.00  0.00           N  
ATOM   2255  CA  ALA   322      59.806  64.625  33.605  1.00  0.00           C  
ATOM   2256  C   ALA   322      61.025  63.837  34.046  1.00  0.00           C  
ATOM   2257  O   ALA   322      60.949  62.949  34.892  1.00  0.00           O  
ATOM   2258  CB  ALA   322      59.985  66.060  34.070  1.00  0.00           C  
ATOM   2259  N   VAL   323      62.156  64.217  33.463  1.00  0.00           N  
ATOM   2260  CA  VAL   323      63.451  63.640  33.785  1.00  0.00           C  
ATOM   2261  C   VAL   323      64.449  64.791  33.757  1.00  0.00           C  
ATOM   2262  O   VAL   323      64.523  65.548  32.781  1.00  0.00           O  
ATOM   2263  CB  VAL   323      63.892  62.566  32.766  1.00  0.00           C  
ATOM   2264  CG1 VAL   323      65.258  61.951  33.080  1.00  0.00           C  
ATOM   2265  CG2 VAL   323      62.930  61.379  32.676  1.00  0.00           C  
ATOM   2266  N   PHE   324      65.196  64.936  34.845  1.00  0.00           N  
ATOM   2267  CA  PHE   324      66.209  65.978  34.957  1.00  0.00           C  
ATOM   2268  C   PHE   324      67.579  65.341  34.788  1.00  0.00           C  
ATOM   2269  O   PHE   324      67.918  64.411  35.515  1.00  0.00           O  
ATOM   2270  CB  PHE   324      66.169  66.635  36.341  1.00  0.00           C  
ATOM   2271  CG  PHE   324      64.936  67.468  36.406  1.00  0.00           C  
ATOM   2272  CD1 PHE   324      64.093  67.648  35.286  1.00  0.00           C  
ATOM   2273  CD2 PHE   324      64.581  68.103  37.610  1.00  0.00           C  
ATOM   2274  CE1 PHE   324      62.914  68.444  35.358  1.00  0.00           C  
ATOM   2275  CE2 PHE   324      63.404  68.906  37.710  1.00  0.00           C  
ATOM   2276  CZ  PHE   324      62.569  69.078  36.577  1.00  0.00           C  
ATOM   2277  N   VAL   325      68.362  65.823  33.829  1.00  0.00           N  
ATOM   2278  CA  VAL   325      69.706  65.287  33.650  1.00  0.00           C  
ATOM   2279  C   VAL   325      70.733  66.350  34.013  1.00  0.00           C  
ATOM   2280  O   VAL   325      70.525  67.544  33.780  1.00  0.00           O  
ATOM   2281  CB  VAL   325      69.974  64.802  32.200  1.00  0.00           C  
ATOM   2282  CG1 VAL   325      71.401  64.295  31.980  1.00  0.00           C  
ATOM   2283  CG2 VAL   325      69.068  63.648  31.765  1.00  0.00           C  
ATOM   2284  N   PRO   326      71.836  65.900  34.599  1.00  0.00           N  
ATOM   2285  CA  PRO   326      72.926  66.776  35.006  1.00  0.00           C  
ATOM   2286  C   PRO   326      74.135  66.422  34.146  1.00  0.00           C  
ATOM   2287  O   PRO   326      74.915  65.533  34.487  1.00  0.00           O  
ATOM   2288  CB  PRO   326      73.243  66.554  36.487  1.00  0.00           C  
ATOM   2289  CG  PRO   326      72.867  65.158  36.989  1.00  0.00           C  
ATOM   2290  CD  PRO   326      71.648  64.562  36.283  1.00  0.00           C  
ATOM   2291  N   SER   327      74.294  67.109  33.006  1.00  0.00           N  
ATOM   2292  CA  SER   327      75.406  66.869  32.080  1.00  0.00           C  
ATOM   2293  C   SER   327      76.777  67.051  32.725  1.00  0.00           C  
ATOM   2294  O   SER   327      76.981  67.975  33.513  1.00  0.00           O  
ATOM   2295  CB  SER   327      75.156  67.890  30.972  1.00  0.00           C  
ATOM   2296  OG  SER   327      73.927  67.609  30.318  1.00  0.00           O  
ATOM   2297  N   PRO   328      77.733  66.164  32.397  1.00  0.00           N  
ATOM   2298  CA  PRO   328      79.088  66.247  32.952  1.00  0.00           C  
ATOM   2299  C   PRO   328      79.750  67.524  32.451  1.00  0.00           C  
ATOM   2300  O   PRO   328      80.562  68.139  33.142  1.00  0.00           O  
ATOM   2301  CB  PRO   328      79.755  64.981  32.417  1.00  0.00           C  
ATOM   2302  CG  PRO   328      79.075  64.779  31.099  1.00  0.00           C  
ATOM   2303  CD  PRO   328      77.624  65.044  31.445  1.00  0.00           C  
ATOM   2304  N   VAL   329      79.397  67.914  31.233  1.00  0.00           N  
ATOM   2305  CA  VAL   329      79.916  69.137  30.646  1.00  0.00           C  
ATOM   2306  C   VAL   329      78.761  70.126  30.598  1.00  0.00           C  
ATOM   2307  O   VAL   329      77.734  69.871  29.970  1.00  0.00           O  
ATOM   2308  CB  VAL   329      80.476  68.872  29.250  1.00  0.00           C  
ATOM   2309  CG1 VAL   329      81.008  70.128  28.557  1.00  0.00           C  
ATOM   2310  CG2 VAL   329      81.644  67.884  29.239  1.00  0.00           C  
ATOM   2311  N   PRO   330      78.922  71.272  31.274  1.00  0.00           N  
ATOM   2312  CA  PRO   330      77.938  72.354  31.373  1.00  0.00           C  
ATOM   2313  C   PRO   330      77.184  72.726  30.101  1.00  0.00           C  
ATOM   2314  O   PRO   330      77.751  72.761  29.010  1.00  0.00           O  
ATOM   2315  CB  PRO   330      78.768  73.525  31.887  1.00  0.00           C  
ATOM   2316  CG  PRO   330      79.803  72.859  32.726  1.00  0.00           C  
ATOM   2317  CD  PRO   330      80.207  71.684  31.872  1.00  0.00           C  
ATOM   2318  N   VAL   331      75.892  72.995  30.258  1.00  0.00           N  
ATOM   2319  CA  VAL   331      75.061  73.428  29.146  1.00  0.00           C  
ATOM   2320  C   VAL   331      74.542  74.807  29.543  1.00  0.00           C  
ATOM   2321  O   VAL   331      74.479  75.131  30.731  1.00  0.00           O  
ATOM   2322  CB  VAL   331      73.881  72.460  28.883  1.00  0.00           C  
ATOM   2323  CG1 VAL   331      74.325  71.047  28.501  1.00  0.00           C  
ATOM   2324  CG2 VAL   331      72.961  72.277  30.092  1.00  0.00           C  
ATOM   2325  N   GLU   332      74.177  75.621  28.560  1.00  0.00           N  
ATOM   2326  CA  GLU   332      73.705  76.971  28.839  1.00  0.00           C  
ATOM   2327  C   GLU   332      72.194  77.063  29.020  1.00  0.00           C  
ATOM   2328  O   GLU   332      71.443  76.274  28.448  1.00  0.00           O  
ATOM   2329  CB  GLU   332      74.152  77.915  27.719  1.00  0.00           C  
ATOM   2330  CG  GLU   332      73.244  77.971  26.482  1.00  0.00           C  
ATOM   2331  CD  GLU   332      73.038  76.629  25.789  1.00  0.00           C  
ATOM   2332  OE1 GLU   332      73.827  75.685  26.019  1.00  0.00           O  
ATOM   2333  OE2 GLU   332      72.083  76.527  24.988  1.00  0.00           O  
ATOM   2334  N   VAL   333      71.733  78.030  29.831  1.00  0.00           N  
ATOM   2335  CA  VAL   333      70.300  78.218  30.076  1.00  0.00           C  
ATOM   2336  C   VAL   333      69.582  78.658  28.803  1.00  0.00           C  
ATOM   2337  O   VAL   333      70.121  79.420  28.003  1.00  0.00           O  
ATOM   2338  CB  VAL   333      70.273  79.286  31.169  1.00  0.00           C  
ATOM   2339  CG1 VAL   333      68.864  79.774  31.510  1.00  0.00           C  
ATOM   2340  CG2 VAL   333      70.866  78.814  32.498  1.00  0.00           C  
ATOM   2341  N   SER   334      68.361  78.174  28.616  1.00  0.00           N  
ATOM   2342  CA  SER   334      67.597  78.520  27.426  1.00  0.00           C  
ATOM   2343  C   SER   334      66.122  78.706  27.734  1.00  0.00           C  
ATOM   2344  O   SER   334      65.636  78.281  28.780  1.00  0.00           O  
ATOM   2345  CB  SER   334      67.693  77.408  26.350  1.00  0.00           C  
ATOM   2346  OG  SER   334      67.086  76.216  26.825  1.00  0.00           O  
ATOM   2347  N   LEU   335      65.419  79.375  26.827  1.00  0.00           N  
ATOM   2348  CA  LEU   335      63.981  79.534  26.977  1.00  0.00           C  
ATOM   2349  C   LEU   335      63.436  78.448  26.055  1.00  0.00           C  
ATOM   2350  O   LEU   335      64.032  78.152  25.019  1.00  0.00           O  
ATOM   2351  CB  LEU   335      63.473  80.924  26.509  1.00  0.00           C  
ATOM   2352  CG  LEU   335      61.968  81.119  26.700  1.00  0.00           C  
ATOM   2353  CD1 LEU   335      61.502  81.168  28.154  1.00  0.00           C  
ATOM   2354  CD2 LEU   335      61.403  82.408  26.104  1.00  0.00           C  
ATOM   2355  N   ILE   336      62.322  77.834  26.433  1.00  0.00           N  
ATOM   2356  CA  ILE   336      61.744  76.769  25.620  1.00  0.00           C  
ATOM   2357  C   ILE   336      61.225  77.289  24.284  1.00  0.00           C  
ATOM   2358  O   ILE   336      60.448  78.242  24.240  1.00  0.00           O  
ATOM   2359  CB  ILE   336      60.578  76.077  26.359  1.00  0.00           C  
ATOM   2360  CG1 ILE   336      61.010  75.358  27.648  1.00  0.00           C  
ATOM   2361  CG2 ILE   336      59.870  75.002  25.517  1.00  0.00           C  
ATOM   2362  CD1 ILE   336      59.836  74.881  28.502  1.00  0.00           C  
ATOM   2363  N   GLU   337      61.658  76.663  23.194  1.00  0.00           N  
ATOM   2364  CA  GLU   337      61.198  77.064  21.869  1.00  0.00           C  
ATOM   2365  C   GLU   337      60.908  75.841  21.006  1.00  0.00           C  
ATOM   2366  O   GLU   337      60.079  75.895  20.101  1.00  0.00           O  
ATOM   2367  CB  GLU   337      62.240  77.932  21.132  1.00  0.00           C  
ATOM   2368  CG  GLU   337      63.566  77.211  20.880  1.00  0.00           C  
ATOM   2369  CD  GLU   337      64.493  78.173  20.150  1.00  0.00           C  
ATOM   2370  OE1 GLU   337      64.780  79.262  20.716  1.00  0.00           O  
ATOM   2371  OE2 GLU   337      64.926  77.832  19.018  1.00  0.00           O  
ATOM   2372  N   VAL   338      61.591  74.738  21.295  1.00  0.00           N  
ATOM   2373  CA  VAL   338      61.405  73.507  20.533  1.00  0.00           C  
ATOM   2374  C   VAL   338      60.366  72.590  21.173  1.00  0.00           C  
ATOM   2375  O   VAL   338      60.489  72.203  22.336  1.00  0.00           O  
ATOM   2376  CB  VAL   338      62.750  72.751  20.379  1.00  0.00           C  
ATOM   2377  CG1 VAL   338      62.519  71.362  19.787  1.00  0.00           C  
ATOM   2378  CG2 VAL   338      63.681  73.552  19.489  1.00  0.00           C  
ATOM   2379  N   VAL   339      59.337  72.246  20.407  1.00  0.00           N  
ATOM   2380  CA  VAL   339      58.281  71.375  20.904  1.00  0.00           C  
ATOM   2381  C   VAL   339      58.193  70.077  20.114  1.00  0.00           C  
ATOM   2382  O   VAL   339      58.296  70.083  18.887  1.00  0.00           O  
ATOM   2383  CB  VAL   339      56.934  72.092  20.838  1.00  0.00           C  
ATOM   2384  CG1 VAL   339      56.867  73.347  21.711  1.00  0.00           C  
ATOM   2385  CG2 VAL   339      56.562  72.563  19.431  1.00  0.00           C  
ATOM   2386  N   GLY   340      58.007  68.973  20.835  1.00  0.00           N  
ATOM   2387  CA  GLY   340      57.871  67.664  20.222  1.00  0.00           C  
ATOM   2388  C   GLY   340      56.442  67.265  20.527  1.00  0.00           C  
ATOM   2389  O   GLY   340      56.128  66.840  21.640  1.00  0.00           O  
ATOM   2390  N   ILE   341      55.574  67.409  19.533  1.00  0.00           N  
ATOM   2391  CA  ILE   341      54.159  67.132  19.697  1.00  0.00           C  
ATOM   2392  C   ILE   341      53.674  65.786  19.190  1.00  0.00           C  
ATOM   2393  O   ILE   341      53.873  65.431  18.027  1.00  0.00           O  
ATOM   2394  CB  ILE   341      53.314  68.231  19.001  1.00  0.00           C  
ATOM   2395  CG1 ILE   341      53.718  69.613  19.527  1.00  0.00           C  
ATOM   2396  CG2 ILE   341      51.830  67.972  19.209  1.00  0.00           C  
ATOM   2397  CD1 ILE   341      53.532  69.795  21.030  1.00  0.00           C  
ATOM   2398  N   THR   342      53.042  65.038  20.086  1.00  0.00           N  
ATOM   2399  CA  THR   342      52.445  63.759  19.739  1.00  0.00           C  
ATOM   2400  C   THR   342      50.957  63.979  19.992  1.00  0.00           C  
ATOM   2401  O   THR   342      50.573  64.963  20.625  1.00  0.00           O  
ATOM   2402  CB  THR   342      52.995  62.642  20.626  1.00  0.00           C  
ATOM   2403  OG1 THR   342      52.635  62.872  21.980  1.00  0.00           O  
ATOM   2404  CG2 THR   342      54.528  62.605  20.506  1.00  0.00           C  
ATOM   2405  N   GLY   343      50.113  63.088  19.494  1.00  0.00           N  
ATOM   2406  CA  GLY   343      48.680  63.252  19.685  1.00  0.00           C  
ATOM   2407  C   GLY   343      48.229  63.155  21.135  1.00  0.00           C  
ATOM   2408  O   GLY   343      47.296  63.847  21.547  1.00  0.00           O  
ATOM   2409  N   GLU   344      48.895  62.309  21.913  1.00  0.00           N  
ATOM   2410  CA  GLU   344      48.496  62.106  23.302  1.00  0.00           C  
ATOM   2411  C   GLU   344      49.340  62.792  24.371  1.00  0.00           C  
ATOM   2412  O   GLU   344      48.975  62.786  25.546  1.00  0.00           O  
ATOM   2413  CB  GLU   344      48.434  60.606  23.599  1.00  0.00           C  
ATOM   2414  CG  GLU   344      47.369  59.867  22.786  1.00  0.00           C  
ATOM   2415  CD  GLU   344      47.426  58.394  23.166  1.00  0.00           C  
ATOM   2416  OE1 GLU   344      48.322  58.025  23.972  1.00  0.00           O  
ATOM   2417  OE2 GLU   344      46.575  57.618  22.656  1.00  0.00           O  
ATOM   2418  N   GLY   345      50.466  63.374  23.975  1.00  0.00           N  
ATOM   2419  CA  GLY   345      51.335  64.056  24.925  1.00  0.00           C  
ATOM   2420  C   GLY   345      52.196  65.068  24.185  1.00  0.00           C  
ATOM   2421  O   GLY   345      52.490  64.890  23.006  1.00  0.00           O  
ATOM   2422  N   THR   346      52.582  66.133  24.883  1.00  0.00           N  
ATOM   2423  CA  THR   346      53.383  67.207  24.300  1.00  0.00           C  
ATOM   2424  C   THR   346      54.675  67.338  25.095  1.00  0.00           C  
ATOM   2425  O   THR   346      54.649  67.341  26.327  1.00  0.00           O  
ATOM   2426  CB  THR   346      52.601  68.514  24.358  1.00  0.00           C  
ATOM   2427  OG1 THR   346      52.327  68.859  25.708  1.00  0.00           O  
ATOM   2428  CG2 THR   346      51.275  68.348  23.596  1.00  0.00           C  
ATOM   2429  N   TYR   347      55.800  67.483  24.402  1.00  0.00           N  
ATOM   2430  CA  TYR   347      57.076  67.537  25.098  1.00  0.00           C  
ATOM   2431  C   TYR   347      58.013  68.672  24.724  1.00  0.00           C  
ATOM   2432  O   TYR   347      57.896  69.276  23.662  1.00  0.00           O  
ATOM   2433  CB  TYR   347      57.781  66.192  24.907  1.00  0.00           C  
ATOM   2434  CG  TYR   347      56.922  65.144  25.526  1.00  0.00           C  
ATOM   2435  CD1 TYR   347      55.936  64.509  24.760  1.00  0.00           C  
ATOM   2436  CD2 TYR   347      57.078  64.763  26.877  1.00  0.00           C  
ATOM   2437  CE1 TYR   347      55.106  63.511  25.309  1.00  0.00           C  
ATOM   2438  CE2 TYR   347      56.243  63.751  27.451  1.00  0.00           C  
ATOM   2439  CZ  TYR   347      55.261  63.136  26.648  1.00  0.00           C  
ATOM   2440  OH  TYR   347      54.431  62.160  27.158  1.00  0.00           O  
ATOM   2441  N   VAL   348      58.949  68.952  25.625  1.00  0.00           N  
ATOM   2442  CA  VAL   348      59.928  70.009  25.420  1.00  0.00           C  
ATOM   2443  C   VAL   348      61.027  69.862  26.461  1.00  0.00           C  
ATOM   2444  O   VAL   348      60.937  69.023  27.363  1.00  0.00           O  
ATOM   2445  CB  VAL   348      59.266  71.380  25.561  1.00  0.00           C  
ATOM   2446  CG1 VAL   348      58.187  71.647  24.510  1.00  0.00           C  
ATOM   2447  CG2 VAL   348      58.572  71.587  26.909  1.00  0.00           C  
ATOM   2448  N   GLU   349      62.069  70.673  26.329  1.00  0.00           N  
ATOM   2449  CA  GLU   349      63.178  70.626  27.270  1.00  0.00           C  
ATOM   2450  C   GLU   349      63.578  72.031  27.676  1.00  0.00           C  
ATOM   2451  O   GLU   349      63.620  72.949  26.856  1.00  0.00           O  
ATOM   2452  CB  GLU   349      64.377  69.898  26.661  1.00  0.00           C  
ATOM   2453  CG  GLU   349      64.094  68.433  26.323  1.00  0.00           C  
ATOM   2454  CD  GLU   349      65.373  67.823  25.767  1.00  0.00           C  
ATOM   2455  OE1 GLU   349      66.383  68.568  25.653  1.00  0.00           O  
ATOM   2456  OE2 GLU   349      65.357  66.604  25.448  1.00  0.00           O  
ATOM   2457  N   ALA   350      63.865  72.181  28.961  1.00  0.00           N  
ATOM   2458  CA  ALA   350      64.250  73.453  29.545  1.00  0.00           C  
ATOM   2459  C   ALA   350      65.627  73.277  30.184  1.00  0.00           C  
ATOM   2460  O   ALA   350      65.839  72.324  30.930  1.00  0.00           O  
ATOM   2461  CB  ALA   350      63.207  73.832  30.607  1.00  0.00           C  
ATOM   2462  N   ALA   351      66.563  74.167  29.872  1.00  0.00           N  
ATOM   2463  CA  ALA   351      67.896  74.094  30.472  1.00  0.00           C  
ATOM   2464  C   ALA   351      68.036  75.297  31.399  1.00  0.00           C  
ATOM   2465  O   ALA   351      67.628  76.407  31.055  1.00  0.00           O  
ATOM   2466  CB  ALA   351      69.000  74.095  29.400  1.00  0.00           C  
ATOM   2467  N   GLY   352      68.611  75.078  32.575  1.00  0.00           N  
ATOM   2468  CA  GLY   352      68.735  76.157  33.544  1.00  0.00           C  
ATOM   2469  C   GLY   352      69.989  76.101  34.407  1.00  0.00           C  
ATOM   2470  O   GLY   352      70.695  75.094  34.443  1.00  0.00           O  
ATOM   2471  N   GLY   353      70.249  77.203  35.104  1.00  0.00           N  
ATOM   2472  CA  GLY   353      71.394  77.306  36.000  1.00  0.00           C  
ATOM   2473  C   GLY   353      71.046  76.624  37.320  1.00  0.00           C  
ATOM   2474  O   GLY   353      69.873  76.376  37.611  1.00  0.00           O  
ATOM   2475  N   GLU   354      72.064  76.307  38.136  1.00  0.00           N  
ATOM   2476  CA  GLU   354      71.851  75.653  39.430  1.00  0.00           C  
ATOM   2477  C   GLU   354      71.273  76.635  40.450  1.00  0.00           C  
ATOM   2478  O   GLU   354      71.300  77.847  40.235  1.00  0.00           O  
ATOM   2479  CB  GLU   354      73.253  75.187  39.807  1.00  0.00           C  
ATOM   2480  CG  GLU   354      74.231  76.336  40.057  1.00  0.00           C  
ATOM   2481  CD  GLU   354      74.772  76.795  38.710  1.00  0.00           C  
ATOM   2482  OE1 GLU   354      74.281  76.281  37.669  1.00  0.00           O  
ATOM   2483  OE2 GLU   354      75.683  77.666  38.703  1.00  0.00           O  
ATOM   2484  N   ASN   355      70.751  76.113  41.556  1.00  0.00           N  
ATOM   2485  CA  ASN   355      70.179  76.965  42.597  1.00  0.00           C  
ATOM   2486  C   ASN   355      70.006  76.239  43.928  1.00  0.00           C  
ATOM   2487  O   ASN   355      69.916  75.012  43.967  1.00  0.00           O  
ATOM   2488  CB  ASN   355      68.829  77.531  42.132  1.00  0.00           C  
ATOM   2489  CG  ASN   355      67.886  76.361  41.890  1.00  0.00           C  
ATOM   2490  OD1 ASN   355      67.448  75.696  42.828  1.00  0.00           O  
ATOM   2491  ND2 ASN   355      67.523  76.045  40.619  1.00  0.00           N  
ATOM   2492  N   PHE   356      69.978  77.002  45.018  1.00  0.00           N  
ATOM   2493  CA  PHE   356      69.793  76.429  46.349  1.00  0.00           C  
ATOM   2494  C   PHE   356      68.378  76.704  46.848  1.00  0.00           C  
ATOM   2495  O   PHE   356      67.893  76.039  47.764  1.00  0.00           O  
ATOM   2496  CB  PHE   356      70.814  76.989  47.368  1.00  0.00           C  
ATOM   2497  CG  PHE   356      72.174  76.600  46.899  1.00  0.00           C  
ATOM   2498  CD1 PHE   356      73.059  77.533  46.312  1.00  0.00           C  
ATOM   2499  CD2 PHE   356      72.609  75.270  47.038  1.00  0.00           C  
ATOM   2500  CE1 PHE   356      74.359  77.152  45.871  1.00  0.00           C  
ATOM   2501  CE2 PHE   356      73.907  74.862  46.604  1.00  0.00           C  
ATOM   2502  CZ  PHE   356      74.784  75.810  46.015  1.00  0.00           C  
ATOM   2503  N   GLY   357      67.721  77.691  46.246  1.00  0.00           N  
ATOM   2504  CA  GLY   357      66.348  78.019  46.606  1.00  0.00           C  
ATOM   2505  C   GLY   357      65.472  77.420  45.515  1.00  0.00           C  
ATOM   2506  O   GLY   357      65.608  77.753  44.340  1.00  0.00           O  
ATOM   2507  N   GLY   358      64.561  76.517  45.890  1.00  0.00           N  
ATOM   2508  CA  GLY   358      63.700  75.902  44.884  1.00  0.00           C  
ATOM   2509  C   GLY   358      62.594  76.801  44.343  1.00  0.00           C  
ATOM   2510  O   GLY   358      61.985  77.573  45.085  1.00  0.00           O  
ATOM   2511  N   GLY   359      62.349  76.736  43.025  1.00  0.00           N  
ATOM   2512  CA  GLY   359      61.293  77.551  42.419  1.00  0.00           C  
ATOM   2513  C   GLY   359      60.000  76.806  42.727  1.00  0.00           C  
ATOM   2514  O   GLY   359      59.800  75.687  42.259  1.00  0.00           O  
ATOM   2515  N   GLY   360      59.133  77.413  43.527  1.00  0.00           N  
ATOM   2516  CA  GLY   360      57.893  76.751  43.911  1.00  0.00           C  
ATOM   2517  C   GLY   360      57.051  76.306  42.720  1.00  0.00           C  
ATOM   2518  O   GLY   360      56.796  77.082  41.799  1.00  0.00           O  
ATOM   2519  N   GLY   361      56.622  75.047  42.753  1.00  0.00           N  
ATOM   2520  CA  GLY   361      55.804  74.514  41.680  1.00  0.00           C  
ATOM   2521  C   GLY   361      56.573  73.782  40.595  1.00  0.00           C  
ATOM   2522  O   GLY   361      55.989  72.998  39.849  1.00  0.00           O  
ATOM   2523  N   GLY   362      57.877  74.029  40.494  1.00  0.00           N  
ATOM   2524  CA  GLY   362      58.687  73.366  39.476  1.00  0.00           C  
ATOM   2525  C   GLY   362      58.748  71.875  39.785  1.00  0.00           C  
ATOM   2526  O   GLY   362      58.571  71.033  38.908  1.00  0.00           O  
ATOM   2527  N   SER   363      59.023  71.558  41.043  1.00  0.00           N  
ATOM   2528  CA  SER   363      59.050  70.180  41.497  1.00  0.00           C  
ATOM   2529  C   SER   363      57.763  70.090  42.319  1.00  0.00           C  
ATOM   2530  O   SER   363      57.340  71.079  42.919  1.00  0.00           O  
ATOM   2531  CB  SER   363      60.319  69.931  42.313  1.00  0.00           C  
ATOM   2532  OG  SER   363      61.467  70.109  41.497  1.00  0.00           O  
ATOM   2533  N   SER   364      57.115  68.916  42.341  1.00  0.00           N  
ATOM   2534  CA  SER   364      55.859  68.718  43.076  1.00  0.00           C  
ATOM   2535  C   SER   364      55.803  68.999  44.576  1.00  0.00           C  
ATOM   2536  O   SER   364      54.726  69.274  45.109  1.00  0.00           O  
ATOM   2537  CB  SER   364      55.488  67.275  42.734  1.00  0.00           C  
ATOM   2538  OG  SER   364      56.442  66.381  43.289  1.00  0.00           O  
ATOM   2539  N   GLY   365      56.943  68.931  45.256  1.00  0.00           N  
ATOM   2540  CA  GLY   365      56.977  69.185  46.694  1.00  0.00           C  
ATOM   2541  C   GLY   365      58.281  69.857  47.103  1.00  0.00           C  
ATOM   2542  O   GLY   365      59.245  69.877  46.342  1.00  0.00           O  
ATOM   2543  N   SER   366      58.305  70.396  48.318  1.00  0.00           N  
ATOM   2544  CA  SER   366      59.484  71.078  48.834  1.00  0.00           C  
ATOM   2545  C   SER   366      60.616  70.117  49.192  1.00  0.00           C  
ATOM   2546  O   SER   366      61.755  70.539  49.395  1.00  0.00           O  
ATOM   2547  CB  SER   366      59.108  71.914  50.061  1.00  0.00           C  
ATOM   2548  OG  SER   366      58.478  71.116  51.048  1.00  0.00           O  
ATOM   2549  N   SER   367      60.304  68.828  49.268  1.00  0.00           N  
ATOM   2550  CA  SER   367      61.309  67.825  49.598  1.00  0.00           C  
ATOM   2551  C   SER   367      61.881  67.204  48.327  1.00  0.00           C  
ATOM   2552  O   SER   367      61.662  66.025  48.044  1.00  0.00           O  
ATOM   2553  CB  SER   367      60.699  66.733  50.481  1.00  0.00           C  
ATOM   2554  OG  SER   367      59.615  66.096  49.829  1.00  0.00           O  
ATOM   2555  N   SER   368      62.620  68.007  47.568  1.00  0.00           N  
ATOM   2556  CA  SER   368      63.223  67.553  46.319  1.00  0.00           C  
ATOM   2557  C   SER   368      64.684  68.005  46.281  1.00  0.00           C  
ATOM   2558  O   SER   368      65.011  69.085  46.766  1.00  0.00           O  
ATOM   2559  CB  SER   368      62.467  68.164  45.137  1.00  0.00           C  
ATOM   2560  OG  SER   368      61.149  67.640  45.078  1.00  0.00           O  
ATOM   2561  N   SER   393      65.581  67.185  45.703  1.00  0.00           N  
ATOM   2562  CA  SER   393      67.005  67.535  45.619  1.00  0.00           C  
ATOM   2563  C   SER   393      67.277  68.773  44.762  1.00  0.00           C  
ATOM   2564  O   SER   393      66.620  68.995  43.747  1.00  0.00           O  
ATOM   2565  CB  SER   393      67.636  66.268  45.040  1.00  0.00           C  
ATOM   2566  OG  SER   393      69.025  66.469  44.824  1.00  0.00           O  
ATOM   2567  N   ALA   394      68.255  69.572  45.178  1.00  0.00           N  
ATOM   2568  CA  ALA   394      68.612  70.796  44.464  1.00  0.00           C  
ATOM   2569  C   ALA   394      69.791  70.588  43.514  1.00  0.00           C  
ATOM   2570  O   ALA   394      70.701  69.816  43.801  1.00  0.00           O  
ATOM   2571  CB  ALA   394      68.966  71.893  45.469  1.00  0.00           C  
ATOM   2572  N   GLN   395      69.780  71.273  42.359  1.00  0.00           N  
ATOM   2573  CA  GLN   395      70.871  71.142  41.389  1.00  0.00           C  
ATOM   2574  C   GLN   395      72.001  72.132  41.672  1.00  0.00           C  
ATOM   2575  O   GLN   395      71.763  73.336  41.785  1.00  0.00           O  
ATOM   2576  CB  GLN   395      70.175  71.425  40.065  1.00  0.00           C  
ATOM   2577  CG  GLN   395      71.112  71.359  38.857  1.00  0.00           C  
ATOM   2578  CD  GLN   395      71.550  69.912  38.681  1.00  0.00           C  
ATOM   2579  OE1 GLN   395      70.733  68.993  38.717  1.00  0.00           O  
ATOM   2580  NE2 GLN   395      72.865  69.630  38.480  1.00  0.00           N  
ATOM   2581  N   PRO   396      73.227  71.627  41.788  1.00  0.00           N  
ATOM   2582  CA  PRO   396      74.377  72.487  42.051  1.00  0.00           C  
ATOM   2583  C   PRO   396      75.192  72.719  40.784  1.00  0.00           C  
ATOM   2584  O   PRO   396      76.285  73.290  40.826  1.00  0.00           O  
ATOM   2585  CB  PRO   396      75.256  71.885  43.157  1.00  0.00           C  
ATOM   2586  CG  PRO   396      75.345  70.359  43.103  1.00  0.00           C  
ATOM   2587  CD  PRO   396      74.041  69.684  42.670  1.00  0.00           C  
ATOM   2588  N   PHE   397      74.638  72.276  39.659  1.00  0.00           N  
ATOM   2589  CA  PHE   397      75.262  72.437  38.351  1.00  0.00           C  
ATOM   2590  C   PHE   397      74.138  72.671  37.349  1.00  0.00           C  
ATOM   2591  O   PHE   397      72.965  72.540  37.695  1.00  0.00           O  
ATOM   2592  CB  PHE   397      76.051  71.180  37.969  1.00  0.00           C  
ATOM   2593  CG  PHE   397      77.070  70.951  39.031  1.00  0.00           C  
ATOM   2594  CD1 PHE   397      76.817  70.118  40.145  1.00  0.00           C  
ATOM   2595  CD2 PHE   397      78.329  71.572  38.941  1.00  0.00           C  
ATOM   2596  CE1 PHE   397      77.800  69.902  41.154  1.00  0.00           C  
ATOM   2597  CE2 PHE   397      79.331  71.372  39.938  1.00  0.00           C  
ATOM   2598  CZ  PHE   397      79.063  70.534  41.051  1.00  0.00           C  
ATOM   2599  N   GLN   398      74.487  73.029  36.119  1.00  0.00           N  
ATOM   2600  CA  GLN   398      73.470  73.259  35.100  1.00  0.00           C  
ATOM   2601  C   GLN   398      72.748  71.941  34.829  1.00  0.00           C  
ATOM   2602  O   GLN   398      73.327  70.866  34.982  1.00  0.00           O  
ATOM   2603  CB  GLN   398      74.100  73.794  33.797  1.00  0.00           C  
ATOM   2604  CG  GLN   398      74.815  75.135  33.971  1.00  0.00           C  
ATOM   2605  CD  GLN   398      76.219  74.856  34.488  1.00  0.00           C  
ATOM   2606  OE1 GLN   398      76.466  73.837  35.131  1.00  0.00           O  
ATOM   2607  NE2 GLN   398      77.215  75.747  34.236  1.00  0.00           N  
ATOM   2608  N   GLY   399      71.480  72.016  34.438  1.00  0.00           N  
ATOM   2609  CA  GLY   399      70.719  70.802  34.176  1.00  0.00           C  
ATOM   2610  C   GLY   399      69.688  71.022  33.086  1.00  0.00           C  
ATOM   2611  O   GLY   399      69.400  72.159  32.719  1.00  0.00           O  
ATOM   2612  N   GLY   400      69.163  69.921  32.559  1.00  0.00           N  
ATOM   2613  CA  GLY   400      68.140  69.962  31.522  1.00  0.00           C  
ATOM   2614  C   GLY   400      66.911  69.254  32.065  1.00  0.00           C  
ATOM   2615  O   GLY   400      67.006  68.174  32.648  1.00  0.00           O  
ATOM   2616  N   PHE   401      65.759  69.878  31.865  1.00  0.00           N  
ATOM   2617  CA  PHE   401      64.482  69.355  32.327  1.00  0.00           C  
ATOM   2618  C   PHE   401      63.680  68.885  31.114  1.00  0.00           C  
ATOM   2619  O   PHE   401      63.224  69.706  30.320  1.00  0.00           O  
ATOM   2620  CB  PHE   401      63.736  70.480  33.053  1.00  0.00           C  
ATOM   2621  CG  PHE   401      64.437  70.722  34.345  1.00  0.00           C  
ATOM   2622  CD1 PHE   401      65.507  69.907  34.781  1.00  0.00           C  
ATOM   2623  CD2 PHE   401      64.038  71.789  35.171  1.00  0.00           C  
ATOM   2624  CE1 PHE   401      66.174  70.148  36.016  1.00  0.00           C  
ATOM   2625  CE2 PHE   401      64.690  72.052  36.414  1.00  0.00           C  
ATOM   2626  CZ  PHE   401      65.762  71.226  36.838  1.00  0.00           C  
ATOM   2627  N   LEU   402      63.541  67.574  30.950  1.00  0.00           N  
ATOM   2628  CA  LEU   402      62.754  67.031  29.841  1.00  0.00           C  
ATOM   2629  C   LEU   402      61.345  66.803  30.371  1.00  0.00           C  
ATOM   2630  O   LEU   402      61.122  65.920  31.201  1.00  0.00           O  
ATOM   2631  CB  LEU   402      63.342  65.713  29.331  1.00  0.00           C  
ATOM   2632  CG  LEU   402      64.771  65.847  28.801  1.00  0.00           C  
ATOM   2633  CD1 LEU   402      65.420  64.537  28.356  1.00  0.00           C  
ATOM   2634  CD2 LEU   402      64.925  66.752  27.579  1.00  0.00           C  
ATOM   2635  N   LEU   403      60.395  67.595  29.879  1.00  0.00           N  
ATOM   2636  CA  LEU   403      59.022  67.507  30.354  1.00  0.00           C  
ATOM   2637  C   LEU   403      58.030  66.942  29.352  1.00  0.00           C  
ATOM   2638  O   LEU   403      58.172  67.111  28.142  1.00  0.00           O  
ATOM   2639  CB  LEU   403      58.559  68.876  30.816  1.00  0.00           C  
ATOM   2640  CG  LEU   403      59.420  69.466  31.935  1.00  0.00           C  
ATOM   2641  CD1 LEU   403      59.034  70.878  32.371  1.00  0.00           C  
ATOM   2642  CD2 LEU   403      59.409  68.676  33.243  1.00  0.00           C  
ATOM   2643  N   GLU   404      57.013  66.272  29.878  1.00  0.00           N  
ATOM   2644  CA  GLU   404      55.983  65.675  29.045  1.00  0.00           C  
ATOM   2645  C   GLU   404      54.615  65.989  29.636  1.00  0.00           C  
ATOM   2646  O   GLU   404      54.344  65.672  30.792  1.00  0.00           O  
ATOM   2647  CB  GLU   404      56.191  64.162  28.969  1.00  0.00           C  
ATOM   2648  CG  GLU   404      57.461  63.758  28.217  1.00  0.00           C  
ATOM   2649  CD  GLU   404      57.572  62.241  28.264  1.00  0.00           C  
ATOM   2650  OE1 GLU   404      57.660  61.689  29.394  1.00  0.00           O  
ATOM   2651  OE2 GLU   404      57.572  61.613  27.172  1.00  0.00           O  
ATOM   2652  N   LYS   405      53.767  66.621  28.830  1.00  0.00           N  
ATOM   2653  CA  LYS   405      52.417  67.003  29.236  1.00  0.00           C  
ATOM   2654  C   LYS   405      51.388  66.074  28.599  1.00  0.00           C  
ATOM   2655  O   LYS   405      51.378  65.890  27.386  1.00  0.00           O  
ATOM   2656  CB  LYS   405      52.144  68.449  28.797  1.00  0.00           C  
ATOM   2657  CG  LYS   405      50.719  68.947  29.028  1.00  0.00           C  
ATOM   2658  CD  LYS   405      50.543  70.351  28.455  1.00  0.00           C  
ATOM   2659  CE  LYS   405      49.101  70.827  28.589  1.00  0.00           C  
ATOM   2660  NZ  LYS   405      48.870  72.142  27.919  1.00  0.00           N  
ATOM   2661  N   VAL   406      50.520  65.485  29.416  1.00  0.00           N  
ATOM   2662  CA  VAL   406      49.486  64.603  28.891  1.00  0.00           C  
ATOM   2663  C   VAL   406      48.376  65.460  28.290  1.00  0.00           C  
ATOM   2664  O   VAL   406      47.979  66.466  28.874  1.00  0.00           O  
ATOM   2665  CB  VAL   406      48.909  63.707  30.009  1.00  0.00           C  
ATOM   2666  CG1 VAL   406      47.640  63.012  29.528  1.00  0.00           C  
ATOM   2667  CG2 VAL   406      49.954  62.678  30.417  1.00  0.00           C  
ATOM   2668  N   MET   407      47.885  65.067  27.118  1.00  0.00           N  
ATOM   2669  CA  MET   407      46.823  65.810  26.445  1.00  0.00           C  
ATOM   2670  C   MET   407      45.522  65.749  27.245  1.00  0.00           C  
ATOM   2671  O   MET   407      45.312  64.825  28.025  1.00  0.00           O  
ATOM   2672  CB  MET   407      46.601  65.242  25.043  1.00  0.00           C  
ATOM   2673  CG  MET   407      47.808  65.411  24.118  1.00  0.00           C  
ATOM   2674  SD  MET   407      48.259  67.139  23.775  1.00  0.00           S  
ATOM   2675  CE  MET   407      46.782  67.493  22.780  1.00  0.00           C  
ATOM   2676  N   GLY   408      44.652  66.737  27.046  1.00  0.00           N  
ATOM   2677  CA  GLY   408      43.380  66.755  27.753  1.00  0.00           C  
ATOM   2678  C   GLY   408      43.394  67.693  28.943  1.00  0.00           C  
ATOM   2679  O   GLY   408      43.369  68.910  28.762  1.00  0.00           O  
ATOM   2680  N   PRO   409      43.406  67.166  30.179  1.00  0.00           N  
ATOM   2681  CA  PRO   409      43.403  65.741  30.527  1.00  0.00           C  
ATOM   2682  C   PRO   409      41.961  65.267  30.680  1.00  0.00           C  
ATOM   2683  O   PRO   409      41.040  66.078  30.790  1.00  0.00           O  
ATOM   2684  CB  PRO   409      44.144  65.725  31.852  1.00  0.00           C  
ATOM   2685  CG  PRO   409      43.592  66.959  32.510  1.00  0.00           C  
ATOM   2686  CD  PRO   409      43.602  67.990  31.387  1.00  0.00           C  
ATOM   2687  N   LEU   410      41.763  63.956  30.694  1.00  0.00           N  
ATOM   2688  CA  LEU   410      40.421  63.413  30.852  1.00  0.00           C  
ATOM   2689  C   LEU   410      39.992  63.504  32.313  1.00  0.00           C  
ATOM   2690  O   LEU   410      38.811  63.678  32.615  1.00  0.00           O  
ATOM   2691  CB  LEU   410      40.385  61.961  30.368  1.00  0.00           C  
ATOM   2692  CG  LEU   410      40.614  61.816  28.860  1.00  0.00           C  
ATOM   2693  CD1 LEU   410      40.773  60.353  28.495  1.00  0.00           C  
ATOM   2694  CD2 LEU   410      39.448  62.436  28.106  1.00  0.00           C  
ATOM   2695  N   SER   411      40.962  63.397  33.215  1.00  0.00           N  
ATOM   2696  CA  SER   411      40.710  63.465  34.651  1.00  0.00           C  
ATOM   2697  C   SER   411      40.363  64.884  35.071  1.00  0.00           C  
ATOM   2698  O   SER   411      40.875  65.846  34.498  1.00  0.00           O  
ATOM   2699  CB  SER   411      41.953  63.034  35.430  1.00  0.00           C  
ATOM   2700  OG  SER   411      42.370  61.733  35.066  1.00  0.00           O  
ATOM   2701  N   THR   412      39.506  65.015  36.081  1.00  0.00           N  
ATOM   2702  CA  THR   412      39.134  66.334  36.581  1.00  0.00           C  
ATOM   2703  C   THR   412      38.699  66.294  38.041  1.00  0.00           C  
ATOM   2704  O   THR   412      38.391  65.231  38.589  1.00  0.00           O  
ATOM   2705  CB  THR   412      38.016  66.941  35.724  1.00  0.00           C  
ATOM   2706  OG1 THR   412      37.771  68.282  36.120  1.00  0.00           O  
ATOM   2707  CG2 THR   412      36.731  66.114  35.903  1.00  0.00           C  
ATOM   2708  N   GLY   413      38.688  67.469  38.660  1.00  0.00           N  
ATOM   2709  CA  GLY   413      38.286  67.592  40.047  1.00  0.00           C  
ATOM   2710  C   GLY   413      37.387  68.797  40.206  1.00  0.00           C  
ATOM   2711  O   GLY   413      36.693  69.187  39.265  1.00  0.00           O  
ATOM   2712  N   HIS   414      37.392  69.400  41.389  1.00  0.00           N  
ATOM   2713  CA  HIS   414      36.546  70.558  41.624  1.00  0.00           C  
ATOM   2714  C   HIS   414      37.202  71.599  42.516  1.00  0.00           C  
ATOM   2715  O   HIS   414      38.231  71.349  43.149  1.00  0.00           O  
ATOM   2716  CB  HIS   414      35.217  70.122  42.246  1.00  0.00           C  
ATOM   2717  CG  HIS   414      35.378  69.521  43.611  1.00  0.00           C  
ATOM   2718  ND1 HIS   414      35.667  68.190  43.839  1.00  0.00           N  
ATOM   2719  CD2 HIS   414      35.291  70.078  44.841  1.00  0.00           C  
ATOM   2720  CE1 HIS   414      35.752  67.952  45.112  1.00  0.00           C  
ATOM   2721  NE2 HIS   414      35.528  69.081  45.756  1.00  0.00           N  
ATOM   2722  N   LEU   415      36.581  72.770  42.553  1.00  0.00           N  
ATOM   2723  CA  LEU   415      37.056  73.885  43.349  1.00  0.00           C  
ATOM   2724  C   LEU   415      36.008  74.220  44.404  1.00  0.00           C  
ATOM   2725  O   LEU   415      34.814  74.272  44.105  1.00  0.00           O  
ATOM   2726  CB  LEU   415      37.306  75.095  42.437  1.00  0.00           C  
ATOM   2727  CG  LEU   415      37.778  76.422  43.043  1.00  0.00           C  
ATOM   2728  CD1 LEU   415      38.549  77.216  41.995  1.00  0.00           C  
ATOM   2729  CD2 LEU   415      36.584  77.222  43.553  1.00  0.00           C  
ATOM   2730  N   GLU   416      36.464  74.423  45.636  1.00  0.00           N  
ATOM   2731  CA  GLU   416      35.579  74.776  46.745  1.00  0.00           C  
ATOM   2732  C   GLU   416      36.206  75.920  47.537  1.00  0.00           C  
ATOM   2733  O   GLU   416      37.421  76.104  47.521  1.00  0.00           O  
ATOM   2734  CB  GLU   416      35.344  73.581  47.699  1.00  0.00           C  
ATOM   2735  CG  GLU   416      34.616  72.408  47.040  1.00  0.00           C  
ATOM   2736  CD  GLU   416      34.441  71.316  48.085  1.00  0.00           C  
ATOM   2737  OE1 GLU   416      34.933  71.507  49.229  1.00  0.00           O  
ATOM   2738  OE2 GLU   416      33.813  70.275  47.753  1.00  0.00           O  
ATOM   2739  N   LEU   417      35.366  76.703  48.173  1.00  0.00           N  
ATOM   2740  CA  LEU   417      35.782  77.799  49.026  1.00  0.00           C  
ATOM   2741  C   LEU   417      34.848  77.973  50.241  1.00  0.00           C  
ATOM   2742  O   LEU   417      33.761  77.394  50.312  1.00  0.00           O  
ATOM   2743  CB  LEU   417      35.791  79.243  48.514  1.00  0.00           C  
ATOM   2744  CG  LEU   417      34.439  79.705  47.967  1.00  0.00           C  
ATOM   2745  CD1 LEU   417      33.432  80.151  49.026  1.00  0.00           C  
ATOM   2746  CD2 LEU   417      34.501  80.896  47.012  1.00  0.00           C  
ATOM   2747  N   LYS   418      35.270  78.773  51.200  1.00  0.00           N  
ATOM   2748  CA  LYS   418      34.392  79.142  52.359  1.00  0.00           C  
ATOM   2749  C   LYS   418      33.727  80.459  52.009  1.00  0.00           C  
ATOM   2750  O   LYS   418      34.401  81.407  51.597  1.00  0.00           O  
ATOM   2751  CB  LYS   418      34.960  79.456  53.747  1.00  0.00           C  
ATOM   2752  CG  LYS   418      33.884  79.756  54.793  1.00  0.00           C  
ATOM   2753  CD  LYS   418      34.447  80.027  56.190  1.00  0.00           C  
ATOM   2754  CE  LYS   418      33.372  80.343  57.232  1.00  0.00           C  
ATOM   2755  NZ  LYS   418      33.997  80.546  58.558  1.00  0.00           N  
ATOM   2756  N   THR   419      32.454  80.578  52.147  1.00  0.00           N  
ATOM   2757  CA  THR   419      31.751  81.835  51.913  1.00  0.00           C  
ATOM   2758  C   THR   419      32.224  82.849  52.947  1.00  0.00           C  
ATOM   2759  O   THR   419      32.823  82.513  53.972  1.00  0.00           O  
ATOM   2760  CB  THR   419      30.561  82.812  51.953  1.00  0.00           C  
ATOM   2761  OG1 THR   419      30.874  83.992  51.228  1.00  0.00           O  
ATOM   2762  CG2 THR   419      30.252  83.179  53.414  1.00  0.00           C  
ATOM   2763  N   ARG   420      31.948  84.116  52.671  1.00  0.00           N  
ATOM   2764  CA  ARG   420      32.359  85.198  53.560  1.00  0.00           C  
ATOM   2765  C   ARG   420      33.825  85.265  53.844  1.00  0.00           C  
ATOM   2766  O   ARG   420      34.241  85.676  54.930  1.00  0.00           O  
ATOM   2767  CB  ARG   420      31.860  85.265  55.006  1.00  0.00           C  
ATOM   2768  CG  ARG   420      30.340  85.396  55.121  1.00  0.00           C  
ATOM   2769  CD  ARG   420      29.832  85.388  56.565  1.00  0.00           C  
ATOM   2770  NE  ARG   420      28.345  85.306  56.516  1.00  0.00           N  
ATOM   2771  CZ  ARG   420      27.628  85.229  57.675  1.00  0.00           C  
ATOM   2772  NH1 ARG   420      28.513  85.245  58.714  1.00  0.00           N  
ATOM   2773  NH2 ARG   420      26.306  85.165  57.342  1.00  0.00           N  
ATOM   2774  N   ASN   421      34.670  84.868  52.894  1.00  0.00           N  
ATOM   2775  CA  ASN   421      36.114  85.050  52.965  1.00  0.00           C  
ATOM   2776  C   ASN   421      36.602  85.833  51.732  1.00  0.00           C  
ATOM   2777  O   ASN   421      35.824  86.095  50.811  1.00  0.00           O  
ATOM   2778  CB  ASN   421      36.913  83.743  53.019  1.00  0.00           C  
ATOM   2779  CG  ASN   421      36.609  83.060  54.345  1.00  0.00           C  
ATOM   2780  OD1 ASN   421      36.369  83.719  55.356  1.00  0.00           O  
ATOM   2781  ND2 ASN   421      36.603  81.702  54.413  1.00  0.00           N  
ATOM   2782  N   PRO   422      37.839  86.215  51.674  1.00  0.00           N  
ATOM   2783  CA  PRO   422      38.392  87.001  50.595  1.00  0.00           C  
ATOM   2784  C   PRO   422      39.914  86.831  50.553  1.00  0.00           C  
ATOM   2785  O   PRO   422      40.565  86.656  51.586  1.00  0.00           O  
ATOM   2786  CB  PRO   422      38.894  88.355  50.087  1.00  0.00           C  
ATOM   2787  CG  PRO   422      39.438  89.259  51.195  1.00  0.00           C  
ATOM   2788  CD  PRO   422      38.695  89.113  52.525  1.00  0.00           C  
ATOM   2789  N   LYS   423      40.489  86.846  49.340  1.00  0.00           N  
ATOM   2790  CA  LYS   423      41.949  86.799  49.375  1.00  0.00           C  
ATOM   2791  C   LYS   423      42.486  85.455  49.869  1.00  0.00           C  
ATOM   2792  O   LYS   423      43.693  85.213  49.843  1.00  0.00           O  
ATOM   2793  CB  LYS   423      42.507  87.919  50.255  1.00  0.00           C  
ATOM   2794  CG  LYS   423      42.229  89.321  49.708  1.00  0.00           C  
ATOM   2795  CD  LYS   423      42.807  90.442  50.574  1.00  0.00           C  
ATOM   2796  CE  LYS   423      42.510  91.844  50.038  1.00  0.00           C  
ATOM   2797  NZ  LYS   423      43.168  92.860  50.890  1.00  0.00           N  
ATOM   2798  N   ASP   424      41.595  84.586  50.336  1.00  0.00           N  
ATOM   2799  CA  ASP   424      42.009  83.268  50.802  1.00  0.00           C  
ATOM   2800  C   ASP   424      41.853  82.304  49.628  1.00  0.00           C  
ATOM   2801  O   ASP   424      40.762  82.144  49.088  1.00  0.00           O  
ATOM   2802  CB  ASP   424      41.141  82.784  51.983  1.00  0.00           C  
ATOM   2803  CG  ASP   424      41.690  81.444  52.452  1.00  0.00           C  
ATOM   2804  OD1 ASP   424      42.624  80.922  51.787  1.00  0.00           O  
ATOM   2805  OD2 ASP   424      41.182  80.924  53.481  1.00  0.00           O  
ATOM   2806  N   ASN   425      42.949  81.670  49.232  1.00  0.00           N  
ATOM   2807  CA  ASN   425      42.911  80.751  48.104  1.00  0.00           C  
ATOM   2808  C   ASN   425      41.886  79.641  48.274  1.00  0.00           C  
ATOM   2809  O   ASN   425      41.709  79.097  49.360  1.00  0.00           O  
ATOM   2810  CB  ASN   425      44.289  80.130  47.869  1.00  0.00           C  
ATOM   2811  CG  ASN   425      44.219  79.297  46.597  1.00  0.00           C  
ATOM   2812  OD1 ASN   425      43.610  78.229  46.572  1.00  0.00           O  
ATOM   2813  ND2 ASN   425      44.839  79.741  45.471  1.00  0.00           N  
ATOM   2814  N   PRO   426      41.183  79.297  47.186  1.00  0.00           N  
ATOM   2815  CA  PRO   426      40.178  78.232  47.251  1.00  0.00           C  
ATOM   2816  C   PRO   426      40.862  76.872  47.302  1.00  0.00           C  
ATOM   2817  O   PRO   426      42.052  76.753  46.993  1.00  0.00           O  
ATOM   2818  CB  PRO   426      39.403  78.391  45.941  1.00  0.00           C  
ATOM   2819  CG  PRO   426      39.681  79.796  45.505  1.00  0.00           C  
ATOM   2820  CD  PRO   426      41.108  80.024  45.908  1.00  0.00           C  
ATOM   2821  N   ILE   427      40.112  75.850  47.695  1.00  0.00           N  
ATOM   2822  CA  ILE   427      40.656  74.505  47.709  1.00  0.00           C  
ATOM   2823  C   ILE   427      40.409  73.965  46.311  1.00  0.00           C  
ATOM   2824  O   ILE   427      39.347  74.196  45.732  1.00  0.00           O  
ATOM   2825  CB  ILE   427      39.935  73.616  48.722  1.00  0.00           C  
ATOM   2826  CG1 ILE   427      40.089  74.094  50.176  1.00  0.00           C  
ATOM   2827  CG2 ILE   427      40.431  72.160  48.722  1.00  0.00           C  
ATOM   2828  CD1 ILE   427      39.158  73.377  51.154  1.00  0.00           C  
ATOM   2829  N   VAL   428      41.392  73.264  45.762  1.00  0.00           N  
ATOM   2830  CA  VAL   428      41.246  72.689  44.437  1.00  0.00           C  
ATOM   2831  C   VAL   428      41.835  71.289  44.411  1.00  0.00           C  
ATOM   2832  O   VAL   428      42.870  71.033  45.024  1.00  0.00           O  
ATOM   2833  CB  VAL   428      41.965  73.537  43.356  1.00  0.00           C  
ATOM   2834  CG1 VAL   428      41.297  74.895  43.229  1.00  0.00           C  
ATOM   2835  CG2 VAL   428      43.434  73.699  43.711  1.00  0.00           C  
ATOM   2836  N   THR   429      41.155  70.381  43.720  1.00  0.00           N  
ATOM   2837  CA  THR   429      41.641  69.014  43.580  1.00  0.00           C  
ATOM   2838  C   THR   429      41.523  68.674  42.099  1.00  0.00           C  
ATOM   2839  O   THR   429      40.497  68.950  41.476  1.00  0.00           O  
ATOM   2840  CB  THR   429      40.821  68.034  44.421  1.00  0.00           C  
ATOM   2841  OG1 THR   429      40.886  68.395  45.793  1.00  0.00           O  
ATOM   2842  CG2 THR   429      41.384  66.614  44.241  1.00  0.00           C  
ATOM   2843  N   PHE   430      42.573  68.086  41.534  1.00  0.00           N  
ATOM   2844  CA  PHE   430      42.567  67.753  40.114  1.00  0.00           C  
ATOM   2845  C   PHE   430      42.401  66.268  39.800  1.00  0.00           C  
ATOM   2846  O   PHE   430      42.077  65.907  38.669  1.00  0.00           O  
ATOM   2847  CB  PHE   430      43.844  68.295  39.461  1.00  0.00           C  
ATOM   2848  CG  PHE   430      43.969  69.795  39.532  1.00  0.00           C  
ATOM   2849  CD1 PHE   430      45.008  70.390  40.241  1.00  0.00           C  
ATOM   2850  CD2 PHE   430      43.053  70.613  38.869  1.00  0.00           C  
ATOM   2851  CE1 PHE   430      45.140  71.782  40.286  1.00  0.00           C  
ATOM   2852  CE2 PHE   430      43.173  72.001  38.906  1.00  0.00           C  
ATOM   2853  CZ  PHE   430      44.221  72.589  39.616  1.00  0.00           C  
ATOM   2854  N   ASN   431      42.618  65.415  40.798  1.00  0.00           N  
ATOM   2855  CA  ASN   431      42.476  63.968  40.638  1.00  0.00           C  
ATOM   2856  C   ASN   431      43.331  63.407  39.510  1.00  0.00           C  
ATOM   2857  O   ASN   431      42.838  62.708  38.622  1.00  0.00           O  
ATOM   2858  CB  ASN   431      41.009  63.602  40.407  1.00  0.00           C  
ATOM   2859  CG  ASN   431      40.141  63.924  41.602  1.00  0.00           C  
ATOM   2860  OD1 ASN   431      40.452  63.534  42.728  1.00  0.00           O  
ATOM   2861  ND2 ASN   431      39.048  64.639  41.367  1.00  0.00           N  
ATOM   2862  N   TYR   432      44.621  63.717  39.559  1.00  0.00           N  
ATOM   2863  CA  TYR   432      45.556  63.250  38.551  1.00  0.00           C  
ATOM   2864  C   TYR   432      45.458  61.745  38.353  1.00  0.00           C  
ATOM   2865  O   TYR   432      45.441  60.981  39.320  1.00  0.00           O  
ATOM   2866  CB  TYR   432      46.994  63.592  38.945  1.00  0.00           C  
ATOM   2867  CG  TYR   432      47.258  65.067  39.129  1.00  0.00           C  
ATOM   2868  CD1 TYR   432      47.238  65.646  40.396  1.00  0.00           C  
ATOM   2869  CD2 TYR   432      47.531  65.885  38.034  1.00  0.00           C  
ATOM   2870  CE1 TYR   432      47.485  67.006  40.569  1.00  0.00           C  
ATOM   2871  CE2 TYR   432      47.777  67.247  38.194  1.00  0.00           C  
ATOM   2872  CZ  TYR   432      47.753  67.800  39.466  1.00  0.00           C  
ATOM   2873  OH  TYR   432      47.994  69.142  39.642  1.00  0.00           O  
ATOM   2874  N   PHE   433      45.378  61.338  37.092  1.00  0.00           N  
ATOM   2875  CA  PHE   433      45.333  59.932  36.722  1.00  0.00           C  
ATOM   2876  C   PHE   433      44.142  59.132  37.231  1.00  0.00           C  
ATOM   2877  O   PHE   433      44.194  57.901  37.283  1.00  0.00           O  
ATOM   2878  CB  PHE   433      46.651  59.264  37.133  1.00  0.00           C  
ATOM   2879  CG  PHE   433      47.757  60.005  36.463  1.00  0.00           C  
ATOM   2880  CD1 PHE   433      48.585  60.909  37.164  1.00  0.00           C  
ATOM   2881  CD2 PHE   433      48.000  59.810  35.091  1.00  0.00           C  
ATOM   2882  CE1 PHE   433      49.643  61.610  36.515  1.00  0.00           C  
ATOM   2883  CE2 PHE   433      49.053  60.499  34.416  1.00  0.00           C  
ATOM   2884  CZ  PHE   433      49.876  61.405  35.134  1.00  0.00           C  
ATOM   2885  N   GLN   434      43.069  59.822  37.604  1.00  0.00           N  
ATOM   2886  CA  GLN   434      41.868  59.128  38.055  1.00  0.00           C  
ATOM   2887  C   GLN   434      41.299  58.432  36.821  1.00  0.00           C  
ATOM   2888  O   GLN   434      40.652  57.389  36.917  1.00  0.00           O  
ATOM   2889  CB  GLN   434      40.855  60.117  38.643  1.00  0.00           C  
ATOM   2890  CG  GLN   434      39.642  59.439  39.283  1.00  0.00           C  
ATOM   2891  CD  GLN   434      40.136  58.585  40.441  1.00  0.00           C  
ATOM   2892  OE1 GLN   434      40.973  59.015  41.233  1.00  0.00           O  
ATOM   2893  NE2 GLN   434      39.646  57.327  40.603  1.00  0.00           N  
ATOM   2894  N   HIS   435      41.547  59.022  35.655  1.00  0.00           N  
ATOM   2895  CA  HIS   435      41.111  58.431  34.399  1.00  0.00           C  
ATOM   2896  C   HIS   435      42.325  57.679  33.862  1.00  0.00           C  
ATOM   2897  O   HIS   435      43.354  58.282  33.547  1.00  0.00           O  
ATOM   2898  CB  HIS   435      40.678  59.504  33.409  1.00  0.00           C  
ATOM   2899  CG  HIS   435      39.453  60.249  33.851  1.00  0.00           C  
ATOM   2900  ND1 HIS   435      39.455  61.231  34.820  1.00  0.00           N  
ATOM   2901  CD2 HIS   435      38.165  60.156  33.446  1.00  0.00           C  
ATOM   2902  CE1 HIS   435      38.259  61.705  34.995  1.00  0.00           C  
ATOM   2903  NE2 HIS   435      37.444  61.071  34.174  1.00  0.00           N  
ATOM   2904  N   PRO   436      42.200  56.360  33.759  1.00  0.00           N  
ATOM   2905  CA  PRO   436      43.306  55.526  33.312  1.00  0.00           C  
ATOM   2906  C   PRO   436      43.842  55.816  31.917  1.00  0.00           C  
ATOM   2907  O   PRO   436      44.981  55.463  31.609  1.00  0.00           O  
ATOM   2908  CB  PRO   436      42.925  54.049  33.440  1.00  0.00           C  
ATOM   2909  CG  PRO   436      41.415  53.804  33.419  1.00  0.00           C  
ATOM   2910  CD  PRO   436      40.605  54.913  34.095  1.00  0.00           C  
ATOM   2911  N   ASP   437      43.045  56.452  31.066  1.00  0.00           N  
ATOM   2912  CA  ASP   437      43.542  56.772  29.738  1.00  0.00           C  
ATOM   2913  C   ASP   437      44.628  57.843  29.873  1.00  0.00           C  
ATOM   2914  O   ASP   437      45.590  57.850  29.110  1.00  0.00           O  
ATOM   2915  CB  ASP   437      42.408  57.237  28.803  1.00  0.00           C  
ATOM   2916  CG  ASP   437      41.573  56.019  28.435  1.00  0.00           C  
ATOM   2917  OD1 ASP   437      42.039  54.879  28.701  1.00  0.00           O  
ATOM   2918  OD2 ASP   437      40.457  56.212  27.883  1.00  0.00           O  
ATOM   2919  N   ASP   438      44.493  58.738  30.854  1.00  0.00           N  
ATOM   2920  CA  ASP   438      45.520  59.755  31.069  1.00  0.00           C  
ATOM   2921  C   ASP   438      46.822  59.052  31.450  1.00  0.00           C  
ATOM   2922  O   ASP   438      47.900  59.436  31.001  1.00  0.00           O  
ATOM   2923  CB  ASP   438      45.152  60.714  32.213  1.00  0.00           C  
ATOM   2924  CG  ASP   438      44.104  61.746  31.822  1.00  0.00           C  
ATOM   2925  OD1 ASP   438      43.866  61.960  30.614  1.00  0.00           O  
ATOM   2926  OD2 ASP   438      43.530  62.365  32.744  1.00  0.00           O  
ATOM   2927  N   LEU   439      46.713  58.022  32.288  1.00  0.00           N  
ATOM   2928  CA  LEU   439      47.888  57.282  32.737  1.00  0.00           C  
ATOM   2929  C   LEU   439      48.564  56.570  31.563  1.00  0.00           C  
ATOM   2930  O   LEU   439      49.783  56.577  31.448  1.00  0.00           O  
ATOM   2931  CB  LEU   439      47.491  56.269  33.819  1.00  0.00           C  
ATOM   2932  CG  LEU   439      48.630  55.467  34.458  1.00  0.00           C  
ATOM   2933  CD1 LEU   439      49.613  56.403  35.145  1.00  0.00           C  
ATOM   2934  CD2 LEU   439      48.042  54.474  35.454  1.00  0.00           C  
ATOM   2935  N   LYS   440      47.760  55.970  30.691  1.00  0.00           N  
ATOM   2936  CA  LYS   440      48.284  55.275  29.522  1.00  0.00           C  
ATOM   2937  C   LYS   440      49.080  56.252  28.659  1.00  0.00           C  
ATOM   2938  O   LYS   440      50.108  55.891  28.070  1.00  0.00           O  
ATOM   2939  CB  LYS   440      47.149  54.665  28.695  1.00  0.00           C  
ATOM   2940  CG  LYS   440      46.468  53.476  29.376  1.00  0.00           C  
ATOM   2941  CD  LYS   440      45.335  52.863  28.551  1.00  0.00           C  
ATOM   2942  CE  LYS   440      44.639  51.690  29.243  1.00  0.00           C  
ATOM   2943  NZ  LYS   440      43.539  51.181  28.393  1.00  0.00           N  
ATOM   2944  N   ARG   441      48.599  57.488  28.569  1.00  0.00           N  
ATOM   2945  CA  ARG   441      49.283  58.508  27.778  1.00  0.00           C  
ATOM   2946  C   ARG   441      50.573  58.948  28.452  1.00  0.00           C  
ATOM   2947  O   ARG   441      51.548  59.261  27.771  1.00  0.00           O  
ATOM   2948  CB  ARG   441      48.347  59.695  27.536  1.00  0.00           C  
ATOM   2949  CG  ARG   441      47.204  59.383  26.567  1.00  0.00           C  
ATOM   2950  CD  ARG   441      46.221  60.541  26.387  1.00  0.00           C  
ATOM   2951  NE  ARG   441      45.168  60.091  25.434  1.00  0.00           N  
ATOM   2952  CZ  ARG   441      44.080  60.880  25.196  1.00  0.00           C  
ATOM   2953  NH1 ARG   441      44.211  62.008  25.954  1.00  0.00           N  
ATOM   2954  NH2 ARG   441      43.287  60.234  24.293  1.00  0.00           N  
ATOM   2955  N   CYS   442      50.591  58.965  29.784  1.00  0.00           N  
ATOM   2956  CA  CYS   442      51.807  59.331  30.505  1.00  0.00           C  
ATOM   2957  C   CYS   442      52.868  58.280  30.215  1.00  0.00           C  
ATOM   2958  O   CYS   442      54.024  58.604  29.939  1.00  0.00           O  
ATOM   2959  CB  CYS   442      51.579  59.374  32.019  1.00  0.00           C  
ATOM   2960  SG  CYS   442      53.135  59.667  32.929  1.00  0.00           S  
ATOM   2961  N   VAL   443      52.467  57.016  30.287  1.00  0.00           N  
ATOM   2962  CA  VAL   443      53.389  55.922  30.032  1.00  0.00           C  
ATOM   2963  C   VAL   443      54.009  56.062  28.647  1.00  0.00           C  
ATOM   2964  O   VAL   443      55.228  55.989  28.499  1.00  0.00           O  
ATOM   2965  CB  VAL   443      52.683  54.557  30.136  1.00  0.00           C  
ATOM   2966  CG1 VAL   443      53.631  53.446  29.712  1.00  0.00           C  
ATOM   2967  CG2 VAL   443      52.217  54.327  31.573  1.00  0.00           C  
ATOM   2968  N   ARG   444      53.169  56.268  27.637  1.00  0.00           N  
ATOM   2969  CA  ARG   444      53.667  56.425  26.277  1.00  0.00           C  
ATOM   2970  C   ARG   444      54.597  57.634  26.192  1.00  0.00           C  
ATOM   2971  O   ARG   444      55.636  57.585  25.532  1.00  0.00           O  
ATOM   2972  CB  ARG   444      52.499  56.580  25.295  1.00  0.00           C  
ATOM   2973  CG  ARG   444      51.701  55.291  25.087  1.00  0.00           C  
ATOM   2974  CD  ARG   444      50.492  55.461  24.165  1.00  0.00           C  
ATOM   2975  NE  ARG   444      49.803  54.142  24.082  1.00  0.00           N  
ATOM   2976  CZ  ARG   444      48.638  54.024  23.381  1.00  0.00           C  
ATOM   2977  NH1 ARG   444      48.337  55.251  22.865  1.00  0.00           N  
ATOM   2978  NH2 ARG   444      48.230  52.724  23.470  1.00  0.00           N  
ATOM   2979  N   GLY   445      54.222  58.718  26.866  1.00  0.00           N  
ATOM   2980  CA  GLY   445      55.036  59.919  26.854  1.00  0.00           C  
ATOM   2981  C   GLY   445      56.399  59.726  27.493  1.00  0.00           C  
ATOM   2982  O   GLY   445      57.410  60.180  26.961  1.00  0.00           O  
ATOM   2983  N   ILE   446      56.445  59.048  28.635  1.00  0.00           N  
ATOM   2984  CA  ILE   446      57.727  58.842  29.290  1.00  0.00           C  
ATOM   2985  C   ILE   446      58.584  57.831  28.532  1.00  0.00           C  
ATOM   2986  O   ILE   446      59.812  57.870  28.613  1.00  0.00           O  
ATOM   2987  CB  ILE   446      57.525  58.433  30.752  1.00  0.00           C  
ATOM   2988  CG1 ILE   446      58.805  58.530  31.599  1.00  0.00           C  
ATOM   2989  CG2 ILE   446      57.039  56.984  30.922  1.00  0.00           C  
ATOM   2990  CD1 ILE   446      59.328  59.958  31.751  1.00  0.00           C  
ATOM   2991  N   GLN   447      57.944  56.933  27.787  1.00  0.00           N  
ATOM   2992  CA  GLN   447      58.698  55.980  26.981  1.00  0.00           C  
ATOM   2993  C   GLN   447      59.348  56.783  25.856  1.00  0.00           C  
ATOM   2994  O   GLN   447      60.475  56.495  25.444  1.00  0.00           O  
ATOM   2995  CB  GLN   447      57.780  54.909  26.393  1.00  0.00           C  
ATOM   2996  CG  GLN   447      57.224  53.940  27.439  1.00  0.00           C  
ATOM   2997  CD  GLN   447      56.245  53.007  26.742  1.00  0.00           C  
ATOM   2998  OE1 GLN   447      55.943  53.172  25.561  1.00  0.00           O  
ATOM   2999  NE2 GLN   447      55.695  51.974  27.436  1.00  0.00           N  
ATOM   3000  N   THR   448      58.642  57.797  25.356  1.00  0.00           N  
ATOM   3001  CA  THR   448      59.210  58.624  24.295  1.00  0.00           C  
ATOM   3002  C   THR   448      60.406  59.390  24.857  1.00  0.00           C  
ATOM   3003  O   THR   448      61.414  59.571  24.167  1.00  0.00           O  
ATOM   3004  CB  THR   448      58.168  59.599  23.731  1.00  0.00           C  
ATOM   3005  OG1 THR   448      57.085  58.879  23.160  1.00  0.00           O  
ATOM   3006  CG2 THR   448      58.823  60.475  22.650  1.00  0.00           C  
ATOM   3007  N   ILE   449      60.299  59.851  26.104  1.00  0.00           N  
ATOM   3008  CA  ILE   449      61.415  60.552  26.729  1.00  0.00           C  
ATOM   3009  C   ILE   449      62.564  59.548  26.813  1.00  0.00           C  
ATOM   3010  O   ILE   449      63.724  59.905  26.616  1.00  0.00           O  
ATOM   3011  CB  ILE   449      61.066  61.051  28.154  1.00  0.00           C  
ATOM   3012  CG1 ILE   449      60.023  62.170  28.071  1.00  0.00           C  
ATOM   3013  CG2 ILE   449      62.327  61.541  28.867  1.00  0.00           C  
ATOM   3014  CD1 ILE   449      60.449  63.365  27.235  1.00  0.00           C  
ATOM   3015  N   GLU   450      62.226  58.291  27.096  1.00  0.00           N  
ATOM   3016  CA  GLU   450      63.240  57.251  27.169  1.00  0.00           C  
ATOM   3017  C   GLU   450      63.965  57.145  25.839  1.00  0.00           C  
ATOM   3018  O   GLU   450      65.182  56.954  25.791  1.00  0.00           O  
ATOM   3019  CB  GLU   450      62.610  55.906  27.543  1.00  0.00           C  
ATOM   3020  CG  GLU   450      62.124  55.842  28.992  1.00  0.00           C  
ATOM   3021  CD  GLU   450      61.412  54.512  29.191  1.00  0.00           C  
ATOM   3022  OE1 GLU   450      61.271  53.760  28.190  1.00  0.00           O  
ATOM   3023  OE2 GLU   450      60.998  54.229  30.347  1.00  0.00           O  
ATOM   3024  N   ARG   451      63.214  57.262  24.747  1.00  0.00           N  
ATOM   3025  CA  ARG   451      63.807  57.211  23.414  1.00  0.00           C  
ATOM   3026  C   ARG   451      64.760  58.386  23.211  1.00  0.00           C  
ATOM   3027  O   ARG   451      65.849  58.218  22.664  1.00  0.00           O  
ATOM   3028  CB  ARG   451      62.726  57.256  22.335  1.00  0.00           C  
ATOM   3029  CG  ARG   451      61.898  55.973  22.247  1.00  0.00           C  
ATOM   3030  CD  ARG   451      60.768  56.042  21.218  1.00  0.00           C  
ATOM   3031  NE  ARG   451      60.038  54.744  21.266  1.00  0.00           N  
ATOM   3032  CZ  ARG   451      58.924  54.558  20.498  1.00  0.00           C  
ATOM   3033  NH1 ARG   451      58.709  55.707  19.794  1.00  0.00           N  
ATOM   3034  NH2 ARG   451      58.462  53.296  20.735  1.00  0.00           N  
ATOM   3035  N   VAL   452      64.348  59.580  23.633  1.00  0.00           N  
ATOM   3036  CA  VAL   452      65.208  60.748  23.492  1.00  0.00           C  
ATOM   3037  C   VAL   452      66.513  60.526  24.237  1.00  0.00           C  
ATOM   3038  O   VAL   452      67.582  60.861  23.742  1.00  0.00           O  
ATOM   3039  CB  VAL   452      64.536  62.007  24.048  1.00  0.00           C  
ATOM   3040  CG1 VAL   452      65.466  63.220  24.105  1.00  0.00           C  
ATOM   3041  CG2 VAL   452      63.329  62.467  23.228  1.00  0.00           C  
ATOM   3042  N   VAL   453      66.418  59.964  25.437  1.00  0.00           N  
ATOM   3043  CA  VAL   453      67.605  59.720  26.244  1.00  0.00           C  
ATOM   3044  C   VAL   453      68.522  58.671  25.629  1.00  0.00           C  
ATOM   3045  O   VAL   453      69.700  58.593  25.979  1.00  0.00           O  
ATOM   3046  CB  VAL   453      67.205  59.286  27.657  1.00  0.00           C  
ATOM   3047  CG1 VAL   453      68.391  58.853  28.521  1.00  0.00           C  
ATOM   3048  CG2 VAL   453      66.507  60.386  28.458  1.00  0.00           C  
ATOM   3049  N   GLN   454      67.986  57.879  24.705  1.00  0.00           N  
ATOM   3050  CA  GLN   454      68.758  56.820  24.059  1.00  0.00           C  
ATOM   3051  C   GLN   454      69.315  57.213  22.689  1.00  0.00           C  
ATOM   3052  O   GLN   454      69.991  56.414  22.036  1.00  0.00           O  
ATOM   3053  CB  GLN   454      67.887  55.570  23.908  1.00  0.00           C  
ATOM   3054  CG  GLN   454      67.456  54.962  25.244  1.00  0.00           C  
ATOM   3055  CD  GLN   454      66.568  53.761  24.950  1.00  0.00           C  
ATOM   3056  OE1 GLN   454      66.386  53.376  23.796  1.00  0.00           O  
ATOM   3057  NE2 GLN   454      65.967  53.105  25.978  1.00  0.00           N  
ATOM   3058  N   SER   455      69.037  58.440  22.263  1.00  0.00           N  
ATOM   3059  CA  SER   455      69.501  58.933  20.966  1.00  0.00           C  
ATOM   3060  C   SER   455      70.988  59.264  20.949  1.00  0.00           C  
ATOM   3061  O   SER   455      71.601  59.478  21.994  1.00  0.00           O  
ATOM   3062  CB  SER   455      68.771  60.232  20.561  1.00  0.00           C  
ATOM   3063  OG  SER   455      67.381  59.984  20.412  1.00  0.00           O  
ATOM   3064  N   LYS   456      71.566  59.310  19.751  1.00  0.00           N  
ATOM   3065  CA  LYS   456      72.971  59.680  19.616  1.00  0.00           C  
ATOM   3066  C   LYS   456      73.073  61.129  20.078  1.00  0.00           C  
ATOM   3067  O   LYS   456      74.075  61.552  20.652  1.00  0.00           O  
ATOM   3068  CB  LYS   456      73.426  59.625  18.156  1.00  0.00           C  
ATOM   3069  CG  LYS   456      73.519  58.203  17.599  1.00  0.00           C  
ATOM   3070  CD  LYS   456      73.967  58.146  16.137  1.00  0.00           C  
ATOM   3071  CE  LYS   456      74.055  56.724  15.579  1.00  0.00           C  
ATOM   3072  NZ  LYS   456      74.463  56.763  14.157  1.00  0.00           N  
ATOM   3073  N   ALA   457      72.017  61.887  19.804  1.00  0.00           N  
ATOM   3074  CA  ALA   457      71.954  63.299  20.158  1.00  0.00           C  
ATOM   3075  C   ALA   457      72.217  63.590  21.635  1.00  0.00           C  
ATOM   3076  O   ALA   457      72.865  64.576  21.966  1.00  0.00           O  
ATOM   3077  CB  ALA   457      70.594  63.872  19.753  1.00  0.00           C  
ATOM   3078  N   PHE   458      71.719  62.742  22.527  1.00  0.00           N  
ATOM   3079  CA  PHE   458      71.916  62.989  23.949  1.00  0.00           C  
ATOM   3080  C   PHE   458      73.066  62.202  24.567  1.00  0.00           C  
ATOM   3081  O   PHE   458      73.366  62.360  25.749  1.00  0.00           O  
ATOM   3082  CB  PHE   458      70.612  62.725  24.713  1.00  0.00           C  
ATOM   3083  CG  PHE   458      69.602  63.708  24.229  1.00  0.00           C  
ATOM   3084  CD1 PHE   458      68.586  63.349  23.315  1.00  0.00           C  
ATOM   3085  CD2 PHE   458      69.644  65.038  24.684  1.00  0.00           C  
ATOM   3086  CE1 PHE   458      67.622  64.295  22.861  1.00  0.00           C  
ATOM   3087  CE2 PHE   458      68.691  66.006  24.245  1.00  0.00           C  
ATOM   3088  CZ  PHE   458      67.676  65.631  23.327  1.00  0.00           C  
ATOM   3089  N   SER   459      73.728  61.378  23.762  1.00  0.00           N  
ATOM   3090  CA  SER   459      74.846  60.582  24.255  1.00  0.00           C  
ATOM   3091  C   SER   459      75.956  61.423  24.905  1.00  0.00           C  
ATOM   3092  O   SER   459      76.526  61.025  25.923  1.00  0.00           O  
ATOM   3093  CB  SER   459      75.426  59.736  23.117  1.00  0.00           C  
ATOM   3094  OG  SER   459      74.475  58.771  22.693  1.00  0.00           O  
ATOM   3095  N   ARG   460      76.283  62.593  24.326  1.00  0.00           N  
ATOM   3096  CA  ARG   460      77.337  63.435  24.906  1.00  0.00           C  
ATOM   3097  C   ARG   460      77.009  63.988  26.291  1.00  0.00           C  
ATOM   3098  O   ARG   460      77.886  64.503  26.986  1.00  0.00           O  
ATOM   3099  CB  ARG   460      77.491  64.555  23.877  1.00  0.00           C  
ATOM   3100  CG  ARG   460      78.138  64.096  22.568  1.00  0.00           C  
ATOM   3101  CD  ARG   460      78.260  65.207  21.523  1.00  0.00           C  
ATOM   3102  NE  ARG   460      76.880  65.576  21.098  1.00  0.00           N  
ATOM   3103  CZ  ARG   460      76.695  66.444  20.061  1.00  0.00           C  
ATOM   3104  NH1 ARG   460      77.926  66.815  19.604  1.00  0.00           N  
ATOM   3105  NH2 ARG   460      75.350  66.603  19.886  1.00  0.00           N  
ATOM   3106  N   TYR   461      75.752  63.877  26.699  1.00  0.00           N  
ATOM   3107  CA  TYR   461      75.359  64.412  27.992  1.00  0.00           C  
ATOM   3108  C   TYR   461      75.244  63.377  29.104  1.00  0.00           C  
ATOM   3109  O   TYR   461      74.763  63.674  30.199  1.00  0.00           O  
ATOM   3110  CB  TYR   461      74.071  65.223  27.820  1.00  0.00           C  
ATOM   3111  CG  TYR   461      74.248  66.259  26.734  1.00  0.00           C  
ATOM   3112  CD1 TYR   461      73.879  65.988  25.414  1.00  0.00           C  
ATOM   3113  CD2 TYR   461      74.908  67.461  26.998  1.00  0.00           C  
ATOM   3114  CE1 TYR   461      74.174  66.882  24.387  1.00  0.00           C  
ATOM   3115  CE2 TYR   461      75.209  68.358  25.980  1.00  0.00           C  
ATOM   3116  CZ  TYR   461      74.843  68.062  24.678  1.00  0.00           C  
ATOM   3117  OH  TYR   461      75.169  68.939  23.671  1.00  0.00           O  
ATOM   3118  N   LYS   462      75.709  62.165  28.815  1.00  0.00           N  
ATOM   3119  CA  LYS   462      75.717  61.082  29.789  1.00  0.00           C  
ATOM   3120  C   LYS   462      77.045  61.178  30.533  1.00  0.00           C  
ATOM   3121  O   LYS   462      78.006  61.751  30.021  1.00  0.00           O  
ATOM   3122  CB  LYS   462      75.654  59.718  29.097  1.00  0.00           C  
ATOM   3123  CG  LYS   462      74.305  59.315  28.541  1.00  0.00           C  
ATOM   3124  CD  LYS   462      74.339  57.856  28.103  1.00  0.00           C  
ATOM   3125  CE  LYS   462      72.968  57.357  27.674  1.00  0.00           C  
ATOM   3126  NZ  LYS   462      72.992  55.900  27.370  1.00  0.00           N  
ATOM   3127  N   TYR   463      77.100  60.626  31.739  1.00  0.00           N  
ATOM   3128  CA  TYR   463      78.342  60.644  32.500  1.00  0.00           C  
ATOM   3129  C   TYR   463      79.063  59.319  32.270  1.00  0.00           C  
ATOM   3130  O   TYR   463      80.282  59.233  32.418  1.00  0.00           O  
ATOM   3131  CB  TYR   463      78.087  60.833  34.014  1.00  0.00           C  
ATOM   3132  CG  TYR   463      77.316  59.650  34.490  1.00  0.00           C  
ATOM   3133  CD1 TYR   463      77.992  58.485  34.872  1.00  0.00           C  
ATOM   3134  CD2 TYR   463      75.906  59.671  34.572  1.00  0.00           C  
ATOM   3135  CE1 TYR   463      77.299  57.347  35.330  1.00  0.00           C  
ATOM   3136  CE2 TYR   463      75.185  58.523  35.035  1.00  0.00           C  
ATOM   3137  CZ  TYR   463      75.902  57.369  35.410  1.00  0.00           C  
ATOM   3138  OH  TYR   463      75.251  56.239  35.857  1.00  0.00           O  
ATOM   3139  N   ALA   464      78.299  58.297  31.892  1.00  0.00           N  
ATOM   3140  CA  ALA   464      78.840  56.964  31.631  1.00  0.00           C  
ATOM   3141  C   ALA   464      78.286  56.396  30.322  1.00  0.00           C  
ATOM   3142  O   ALA   464      77.153  56.687  29.940  1.00  0.00           O  
ATOM   3143  CB  ALA   464      78.493  56.019  32.783  1.00  0.00           C  
ATOM   3144  N   ASP   465      77.388  57.254  29.771  1.00  0.00           N  
ATOM   3145  CA  ASP   465      76.661  56.950  28.534  1.00  0.00           C  
ATOM   3146  C   ASP   465      77.598  56.780  27.340  1.00  0.00           C  
ATOM   3147  O   ASP   465      77.543  55.796  26.598  1.00  0.00           O  
ATOM   3148  CB  ASP   465      75.656  58.001  28.056  1.00  0.00           C  
ATOM   3149  CG  ASP   465      74.967  57.461  26.811  1.00  0.00           C  
ATOM   3150  OD1 ASP   465      74.300  56.398  26.918  1.00  0.00           O  
ATOM   3151  OD2 ASP   465      75.099  58.105  25.736  1.00  0.00           O  
ATOM   3152  N   VAL   466      78.481  57.763  27.149  1.00  0.00           N  
ATOM   3153  CA  VAL   466      79.466  57.770  26.063  1.00  0.00           C  
ATOM   3154  C   VAL   466      80.387  56.555  26.166  1.00  0.00           C  
ATOM   3155  O   VAL   466      80.710  55.894  25.175  1.00  0.00           O  
ATOM   3156  CB  VAL   466      80.725  58.508  25.558  1.00  0.00           C  
ATOM   3157  CG1 VAL   466      81.396  57.824  24.365  1.00  0.00           C  
ATOM   3158  CG2 VAL   466      80.448  59.940  25.095  1.00  0.00           C  
ATOM   3159  N   SER   467      80.821  56.251  27.387  1.00  0.00           N  
ATOM   3160  CA  SER   467      81.707  55.116  27.650  1.00  0.00           C  
ATOM   3161  C   SER   467      81.071  53.797  27.253  1.00  0.00           C  
ATOM   3162  O   SER   467      81.704  52.918  26.661  1.00  0.00           O  
ATOM   3163  CB  SER   467      82.181  54.622  29.019  1.00  0.00           C  
ATOM   3164  OG  SER   467      83.012  55.598  29.629  1.00  0.00           O  
ATOM   3165  N   PHE   468      79.790  53.644  27.581  1.00  0.00           N  
ATOM   3166  CA  PHE   468      79.036  52.430  27.279  1.00  0.00           C  
ATOM   3167  C   PHE   468      78.886  52.200  25.779  1.00  0.00           C  
ATOM   3168  O   PHE   468      79.044  51.085  25.274  1.00  0.00           O  
ATOM   3169  CB  PHE   468      77.566  52.269  27.687  1.00  0.00           C  
ATOM   3170  CG  PHE   468      77.538  51.941  29.140  1.00  0.00           C  
ATOM   3171  CD1 PHE   468      77.237  52.912  30.122  1.00  0.00           C  
ATOM   3172  CD2 PHE   468      77.815  50.630  29.568  1.00  0.00           C  
ATOM   3173  CE1 PHE   468      77.208  52.587  31.509  1.00  0.00           C  
ATOM   3174  CE2 PHE   468      77.793  50.278  30.952  1.00  0.00           C  
ATOM   3175  CZ  PHE   468      77.490  51.264  31.926  1.00  0.00           C  
ATOM   3176  N   GLU   469      78.576  53.261  25.044  1.00  0.00           N  
ATOM   3177  CA  GLU   469      78.403  53.159  23.599  1.00  0.00           C  
ATOM   3178  C   GLU   469      79.744  52.863  22.925  1.00  0.00           C  
ATOM   3179  O   GLU   469      79.839  52.025  22.024  1.00  0.00           O  
ATOM   3180  CB  GLU   469      77.909  54.383  22.823  1.00  0.00           C  
ATOM   3181  CG  GLU   469      77.710  54.119  21.329  1.00  0.00           C  
ATOM   3182  CD  GLU   469      77.164  55.390  20.695  1.00  0.00           C  
ATOM   3183  OE1 GLU   469      76.966  56.386  21.442  1.00  0.00           O  
ATOM   3184  OE2 GLU   469      76.939  55.384  19.456  1.00  0.00           O  
ATOM   3185  N   TYR   470      80.809  53.549  23.352  1.00  0.00           N  
ATOM   3186  CA  TYR   470      82.141  53.317  22.769  1.00  0.00           C  
ATOM   3187  C   TYR   470      82.644  51.904  23.075  1.00  0.00           C  
ATOM   3188  O   TYR   470      83.326  51.268  22.266  1.00  0.00           O  
ATOM   3189  CB  TYR   470      83.425  54.048  23.184  1.00  0.00           C  
ATOM   3190  CG  TYR   470      84.522  53.564  22.299  1.00  0.00           C  
ATOM   3191  CD1 TYR   470      84.594  54.006  20.972  1.00  0.00           C  
ATOM   3192  CD2 TYR   470      85.507  52.666  22.767  1.00  0.00           C  
ATOM   3193  CE1 TYR   470      85.617  53.573  20.106  1.00  0.00           C  
ATOM   3194  CE2 TYR   470      86.555  52.216  21.900  1.00  0.00           C  
ATOM   3195  CZ  TYR   470      86.591  52.683  20.570  1.00  0.00           C  
ATOM   3196  OH  TYR   470      87.578  52.274  19.698  1.00  0.00           O  
ATOM   3197  N   LEU   471      82.308  51.396  24.259  1.00  0.00           N  
ATOM   3198  CA  LEU   471      82.723  50.066  24.711  1.00  0.00           C  
ATOM   3199  C   LEU   471      81.965  48.878  24.104  1.00  0.00           C  
ATOM   3200  O   LEU   471      82.558  47.967  23.519  1.00  0.00           O  
ATOM   3201  CB  LEU   471      82.583  49.674  26.186  1.00  0.00           C  
ATOM   3202  CG  LEU   471      83.069  48.255  26.489  1.00  0.00           C  
ATOM   3203  CD1 LEU   471      84.551  48.007  26.212  1.00  0.00           C  
ATOM   3204  CD2 LEU   471      82.900  47.811  27.941  1.00  0.00           C  
ATOM   3205  N   LEU   472      80.638  48.875  24.236  1.00  0.00           N  
ATOM   3206  CA  LEU   472      79.802  47.777  23.726  1.00  0.00           C  
ATOM   3207  C   LEU   472      79.005  48.095  22.461  1.00  0.00           C  
ATOM   3208  O   LEU   472      78.484  47.204  21.785  1.00  0.00           O  
ATOM   3209  CB  LEU   472      78.655  47.218  24.574  1.00  0.00           C  
ATOM   3210  CG  LEU   472      79.116  46.620  25.905  1.00  0.00           C  
ATOM   3211  CD1 LEU   472      77.990  46.145  26.823  1.00  0.00           C  
ATOM   3212  CD2 LEU   472      80.016  45.391  25.783  1.00  0.00           C  
ATOM   3213  N   ASN   473      78.898  49.379  22.123  1.00  0.00           N  
ATOM   3214  CA  ASN   473      78.152  49.786  20.942  1.00  0.00           C  
ATOM   3215  C   ASN   473      76.667  50.017  21.191  1.00  0.00           C  
ATOM   3216  O   ASN   473      75.870  50.187  20.265  1.00  0.00           O  
ATOM   3217  CB  ASN   473      78.236  48.772  19.796  1.00  0.00           C  
ATOM   3218  CG  ASN   473      79.665  48.770  19.273  1.00  0.00           C  
ATOM   3219  OD1 ASN   473      80.370  49.776  19.352  1.00  0.00           O  
ATOM   3220  ND2 ASN   473      80.171  47.641  18.710  1.00  0.00           N  
ATOM   3221  N   LEU   474      76.276  50.025  22.465  1.00  0.00           N  
ATOM   3222  CA  LEU   474      74.883  50.223  22.847  1.00  0.00           C  
ATOM   3223  C   LEU   474      74.735  50.703  24.283  1.00  0.00           C  
ATOM   3224  O   LEU   474      75.527  50.385  25.175  1.00  0.00           O  
ATOM   3225  CB  LEU   474      73.898  49.050  22.882  1.00  0.00           C  
ATOM   3226  CG  LEU   474      72.492  49.447  23.336  1.00  0.00           C  
ATOM   3227  CD1 LEU   474      71.734  50.356  22.370  1.00  0.00           C  
ATOM   3228  CD2 LEU   474      71.530  48.280  23.554  1.00  0.00           C  
ATOM   3229  N   THR   475      73.690  51.490  24.502  1.00  0.00           N  
ATOM   3230  CA  THR   475      73.352  52.017  25.809  1.00  0.00           C  
ATOM   3231  C   THR   475      71.896  52.503  25.782  1.00  0.00           C  
ATOM   3232  O   THR   475      71.508  53.366  24.990  1.00  0.00           O  
ATOM   3233  CB  THR   475      73.346  53.048  26.955  1.00  0.00           C  
ATOM   3234  OG1 THR   475      74.677  53.341  27.354  1.00  0.00           O  
ATOM   3235  CG2 THR   475      72.570  52.474  28.152  1.00  0.00           C  
ATOM   3236  N   ALA   476      71.084  51.934  26.624  1.00  0.00           N  
ATOM   3237  CA  ALA   476      69.708  52.339  26.848  1.00  0.00           C  
ATOM   3238  C   ALA   476      69.594  53.742  27.410  1.00  0.00           C  
ATOM   3239  O   ALA   476      70.251  54.667  26.934  1.00  0.00           O  
ATOM   3240  CB  ALA   476      69.026  51.351  27.789  1.00  0.00           C  
ATOM   3241  N   SER   477      68.755  53.896  28.429  1.00  0.00           N  
ATOM   3242  CA  SER   477      68.541  55.189  29.068  1.00  0.00           C  
ATOM   3243  C   SER   477      69.483  55.384  30.250  1.00  0.00           C  
ATOM   3244  O   SER   477      69.408  56.391  30.954  1.00  0.00           O  
ATOM   3245  CB  SER   477      67.089  55.315  29.584  1.00  0.00           C  
ATOM   3246  OG  SER   477      66.857  54.375  30.622  1.00  0.00           O  
ATOM   3247  N   THR   478      70.374  54.421  30.462  1.00  0.00           N  
ATOM   3248  CA  THR   478      71.314  54.481  31.574  1.00  0.00           C  
ATOM   3249  C   THR   478      72.570  55.284  31.261  1.00  0.00           C  
ATOM   3250  O   THR   478      72.930  55.470  30.101  1.00  0.00           O  
ATOM   3251  CB  THR   478      71.712  53.065  31.998  1.00  0.00           C  
ATOM   3252  OG1 THR   478      72.375  52.404  30.930  1.00  0.00           O  
ATOM   3253  CG2 THR   478      70.450  52.274  32.381  1.00  0.00           C  
ATOM   3254  N   PRO   479      73.231  55.765  32.309  1.00  0.00           N  
ATOM   3255  CA  PRO   479      74.451  56.527  32.117  1.00  0.00           C  
ATOM   3256  C   PRO   479      74.353  58.003  32.451  1.00  0.00           C  
ATOM   3257  O   PRO   479      75.370  58.687  32.526  1.00  0.00           O  
ATOM   3258  CB  PRO   479      74.746  56.326  30.628  1.00  0.00           C  
ATOM   3259  CG  PRO   479      74.082  55.081  30.037  1.00  0.00           C  
ATOM   3260  CD  PRO   479      72.724  54.755  30.663  1.00  0.00           C  
ATOM   3261  N   VAL   480      73.136  58.503  32.646  1.00  0.00           N  
ATOM   3262  CA  VAL   480      72.944  59.911  32.973  1.00  0.00           C  
ATOM   3263  C   VAL   480      72.982  60.160  34.474  1.00  0.00           C  
ATOM   3264  O   VAL   480      72.640  59.285  35.269  1.00  0.00           O  
ATOM   3265  CB  VAL   480      71.587  60.421  32.470  1.00  0.00           C  
ATOM   3266  CG1 VAL   480      71.416  60.307  30.954  1.00  0.00           C  
ATOM   3267  CG2 VAL   480      70.394  59.669  33.064  1.00  0.00           C  
ATOM   3268  N   ASN   481      73.403  61.362  34.853  1.00  0.00           N  
ATOM   3269  CA  ASN   481      73.400  61.749  36.254  1.00  0.00           C  
ATOM   3270  C   ASN   481      72.004  62.352  36.384  1.00  0.00           C  
ATOM   3271  O   ASN   481      71.732  63.427  35.848  1.00  0.00           O  
ATOM   3272  CB  ASN   481      74.470  62.806  36.532  1.00  0.00           C  
ATOM   3273  CG  ASN   481      74.522  63.208  37.995  1.00  0.00           C  
ATOM   3274  OD1 ASN   481      73.900  62.572  38.847  1.00  0.00           O  
ATOM   3275  ND2 ASN   481      75.273  64.262  38.294  1.00  0.00           N  
ATOM   3276  N   LEU   482      71.118  61.645  37.076  1.00  0.00           N  
ATOM   3277  CA  LEU   482      69.736  62.088  37.231  1.00  0.00           C  
ATOM   3278  C   LEU   482      69.442  62.821  38.532  1.00  0.00           C  
ATOM   3279  O   LEU   482      69.896  62.415  39.601  1.00  0.00           O  
ATOM   3280  CB  LEU   482      68.760  60.887  37.140  1.00  0.00           C  
ATOM   3281  CG  LEU   482      68.818  60.154  35.798  1.00  0.00           C  
ATOM   3282  CD1 LEU   482      67.929  58.915  35.700  1.00  0.00           C  
ATOM   3283  CD2 LEU   482      68.398  60.988  34.588  1.00  0.00           C  
ATOM   3284  N   ARG   483      68.676  63.903  38.428  1.00  0.00           N  
ATOM   3285  CA  ARG   483      68.267  64.682  39.590  1.00  0.00           C  
ATOM   3286  C   ARG   483      66.813  64.306  39.853  1.00  0.00           C  
ATOM   3287  O   ARG   483      65.919  64.723  39.119  1.00  0.00           O  
ATOM   3288  CB  ARG   483      68.356  66.183  39.304  1.00  0.00           C  
ATOM   3289  CG  ARG   483      69.774  66.661  38.987  1.00  0.00           C  
ATOM   3290  CD  ARG   483      70.692  66.712  40.210  1.00  0.00           C  
ATOM   3291  NE  ARG   483      71.995  67.285  39.769  1.00  0.00           N  
ATOM   3292  CZ  ARG   483      73.046  67.336  40.638  1.00  0.00           C  
ATOM   3293  NH1 ARG   483      72.633  66.802  41.824  1.00  0.00           N  
ATOM   3294  NH2 ARG   483      74.101  67.901  39.981  1.00  0.00           N  
ATOM   3295  N   PRO   484      66.577  63.515  40.893  1.00  0.00           N  
ATOM   3296  CA  PRO   484      65.220  63.102  41.197  1.00  0.00           C  
ATOM   3297  C   PRO   484      64.961  61.665  40.786  1.00  0.00           C  
ATOM   3298  O   PRO   484      65.896  60.879  40.632  1.00  0.00           O  
ATOM   3299  CB  PRO   484      64.356  64.080  40.396  1.00  0.00           C  
ATOM   3300  CG  PRO   484      65.037  64.598  39.128  1.00  0.00           C  
ATOM   3301  CD  PRO   484      66.550  64.773  39.273  1.00  0.00           C  
ATOM   3302  N   PRO   485      63.690  61.323  40.595  1.00  0.00           N  
ATOM   3303  CA  PRO   485      63.303  59.966  40.218  1.00  0.00           C  
ATOM   3304  C   PRO   485      63.661  59.609  38.777  1.00  0.00           C  
ATOM   3305  O   PRO   485      63.198  60.251  37.833  1.00  0.00           O  
ATOM   3306  CB  PRO   485      61.787  59.757  40.408  1.00  0.00           C  
ATOM   3307  CG  PRO   485      61.148  60.762  41.368  1.00  0.00           C  
ATOM   3308  CD  PRO   485      61.779  62.155  41.307  1.00  0.00           C  
ATOM   3309  N   ARG   486      64.491  58.570  38.591  1.00  0.00           N  
ATOM   3310  CA  ARG   486      64.909  58.126  37.257  1.00  0.00           C  
ATOM   3311  C   ARG   486      63.858  57.242  36.581  1.00  0.00           C  
ATOM   3312  O   ARG   486      62.966  56.710  37.240  1.00  0.00           O  
ATOM   3313  CB  ARG   486      66.196  57.365  37.547  1.00  0.00           C  
ATOM   3314  CG  ARG   486      65.980  56.090  38.364  1.00  0.00           C  
ATOM   3315  CD  ARG   486      67.241  55.237  38.515  1.00  0.00           C  
ATOM   3316  NE  ARG   486      66.913  54.109  39.431  1.00  0.00           N  
ATOM   3317  CZ  ARG   486      66.339  52.973  38.936  1.00  0.00           C  
ATOM   3318  NH1 ARG   486      66.180  53.140  37.591  1.00  0.00           N  
ATOM   3319  NH2 ARG   486      66.149  52.115  39.980  1.00  0.00           N  
ATOM   3320  N   SER   487      63.959  57.097  35.262  1.00  0.00           N  
ATOM   3321  CA  SER   487      63.026  56.259  34.514  1.00  0.00           C  
ATOM   3322  C   SER   487      63.320  54.796  34.786  1.00  0.00           C  
ATOM   3323  O   SER   487      64.423  54.444  35.213  1.00  0.00           O  
ATOM   3324  CB  SER   487      63.183  56.460  33.005  1.00  0.00           C  
ATOM   3325  OG  SER   487      64.439  55.958  32.574  1.00  0.00           O  
ATOM   3326  N   GLY   488      62.329  53.923  34.558  1.00  0.00           N  
ATOM   3327  CA  GLY   488      62.575  52.498  34.785  1.00  0.00           C  
ATOM   3328  C   GLY   488      63.588  52.113  33.707  1.00  0.00           C  
ATOM   3329  O   GLY   488      63.539  52.649  32.598  1.00  0.00           O  
ATOM   3330  N   PRO   489      64.508  51.208  34.021  1.00  0.00           N  
ATOM   3331  CA  PRO   489      65.515  50.800  33.046  1.00  0.00           C  
ATOM   3332  C   PRO   489      64.898  50.076  31.854  1.00  0.00           C  
ATOM   3333  O   PRO   489      65.248  50.343  30.701  1.00  0.00           O  
ATOM   3334  CB  PRO   489      66.556  49.899  33.712  1.00  0.00           C  
ATOM   3335  CG  PRO   489      66.059  49.243  35.002  1.00  0.00           C  
ATOM   3336  CD  PRO   489      65.052  50.097  35.775  1.00  0.00           C  
ATOM   3337  N   GLY   490      63.982  49.160  32.145  1.00  0.00           N  
ATOM   3338  CA  GLY   490      63.296  48.371  31.124  1.00  0.00           C  
ATOM   3339  C   GLY   490      62.214  49.202  30.437  1.00  0.00           C  
ATOM   3340  O   GLY   490      61.157  49.450  31.014  1.00  0.00           O  
ATOM   3341  N   ALA   491      62.469  49.612  29.198  1.00  0.00           N  
ATOM   3342  CA  ALA   491      61.514  50.429  28.460  1.00  0.00           C  
ATOM   3343  C   ALA   491      60.236  49.704  28.042  1.00  0.00           C  
ATOM   3344  O   ALA   491      59.340  50.310  27.453  1.00  0.00           O  
ATOM   3345  CB  ALA   491      62.198  51.045  27.236  1.00  0.00           C  
ATOM   3346  N   SER   492      60.145  48.413  28.352  1.00  0.00           N  
ATOM   3347  CA  SER   492      58.959  47.630  28.009  1.00  0.00           C  
ATOM   3348  C   SER   492      58.133  47.267  29.248  1.00  0.00           C  
ATOM   3349  O   SER   492      57.111  46.589  29.140  1.00  0.00           O  
ATOM   3350  CB  SER   492      59.333  46.315  27.288  1.00  0.00           C  
ATOM   3351  OG  SER   492      60.113  45.494  28.144  1.00  0.00           O  
ATOM   3352  N   LEU   493      58.574  47.724  30.418  1.00  0.00           N  
ATOM   3353  CA  LEU   493      57.882  47.431  31.676  1.00  0.00           C  
ATOM   3354  C   LEU   493      56.806  48.474  31.987  1.00  0.00           C  
ATOM   3355  O   LEU   493      57.043  49.418  32.742  1.00  0.00           O  
ATOM   3356  CB  LEU   493      58.887  47.390  32.829  1.00  0.00           C  
ATOM   3357  CG  LEU   493      59.952  46.303  32.672  1.00  0.00           C  
ATOM   3358  CD1 LEU   493      60.997  46.256  33.786  1.00  0.00           C  
ATOM   3359  CD2 LEU   493      59.414  44.873  32.630  1.00  0.00           C  
ATOM   3360  N   PRO   494      55.623  48.285  31.413  1.00  0.00           N  
ATOM   3361  CA  PRO   494      54.508  49.210  31.610  1.00  0.00           C  
ATOM   3362  C   PRO   494      54.161  49.461  33.076  1.00  0.00           C  
ATOM   3363  O   PRO   494      53.953  50.605  33.481  1.00  0.00           O  
ATOM   3364  CB  PRO   494      53.268  48.696  30.873  1.00  0.00           C  
ATOM   3365  CG  PRO   494      53.597  47.885  29.618  1.00  0.00           C  
ATOM   3366  CD  PRO   494      54.794  46.948  29.790  1.00  0.00           C  
ATOM   3367  N   PRO   495      54.093  48.397  33.870  1.00  0.00           N  
ATOM   3368  CA  PRO   495      53.764  48.539  35.285  1.00  0.00           C  
ATOM   3369  C   PRO   495      54.738  49.475  35.993  1.00  0.00           C  
ATOM   3370  O   PRO   495      54.335  50.300  36.817  1.00  0.00           O  
ATOM   3371  CB  PRO   495      53.759  47.168  35.962  1.00  0.00           C  
ATOM   3372  CG  PRO   495      53.420  46.019  35.010  1.00  0.00           C  
ATOM   3373  CD  PRO   495      54.016  46.186  33.611  1.00  0.00           C  
ATOM   3374  N   SER   496      56.021  49.356  35.666  1.00  0.00           N  
ATOM   3375  CA  SER   496      57.038  50.204  36.276  1.00  0.00           C  
ATOM   3376  C   SER   496      56.844  51.663  35.859  1.00  0.00           C  
ATOM   3377  O   SER   496      57.064  52.578  36.656  1.00  0.00           O  
ATOM   3378  CB  SER   496      58.432  49.727  35.878  1.00  0.00           C  
ATOM   3379  OG  SER   496      58.684  48.442  36.428  1.00  0.00           O  
ATOM   3380  N   ALA   497      56.439  51.877  34.609  1.00  0.00           N  
ATOM   3381  CA  ALA   497      56.213  53.234  34.127  1.00  0.00           C  
ATOM   3382  C   ALA   497      54.974  53.846  34.778  1.00  0.00           C  
ATOM   3383  O   ALA   497      54.939  55.047  35.044  1.00  0.00           O  
ATOM   3384  CB  ALA   497      56.076  53.264  32.600  1.00  0.00           C  
ATOM   3385  N   GLU   498      53.959  53.027  35.035  1.00  0.00           N  
ATOM   3386  CA  GLU   498      52.754  53.535  35.685  1.00  0.00           C  
ATOM   3387  C   GLU   498      53.114  54.017  37.085  1.00  0.00           C  
ATOM   3388  O   GLU   498      52.665  55.076  37.523  1.00  0.00           O  
ATOM   3389  CB  GLU   498      51.676  52.450  35.744  1.00  0.00           C  
ATOM   3390  CG  GLU   498      50.934  52.290  34.429  1.00  0.00           C  
ATOM   3391  CD  GLU   498      49.878  51.211  34.471  1.00  0.00           C  
ATOM   3392  OE1 GLU   498      49.239  51.041  35.531  1.00  0.00           O  
ATOM   3393  OE2 GLU   498      49.675  50.544  33.434  1.00  0.00           O  
ATOM   3394  N   GLU   499      53.937  53.244  37.784  1.00  0.00           N  
ATOM   3395  CA  GLU   499      54.372  53.626  39.121  1.00  0.00           C  
ATOM   3396  C   GLU   499      55.166  54.926  39.041  1.00  0.00           C  
ATOM   3397  O   GLU   499      55.002  55.817  39.871  1.00  0.00           O  
ATOM   3398  CB  GLU   499      55.252  52.534  39.753  1.00  0.00           C  
ATOM   3399  CG  GLU   499      54.478  51.270  40.133  1.00  0.00           C  
ATOM   3400  CD  GLU   499      55.479  50.235  40.623  1.00  0.00           C  
ATOM   3401  OE1 GLU   499      56.704  50.524  40.570  1.00  0.00           O  
ATOM   3402  OE2 GLU   499      55.033  49.140  41.058  1.00  0.00           O  
ATOM   3403  N   PHE   500      56.034  55.028  38.039  1.00  0.00           N  
ATOM   3404  CA  PHE   500      56.834  56.233  37.853  1.00  0.00           C  
ATOM   3405  C   PHE   500      55.913  57.430  37.640  1.00  0.00           C  
ATOM   3406  O   PHE   500      56.068  58.468  38.281  1.00  0.00           O  
ATOM   3407  CB  PHE   500      57.744  56.091  36.630  1.00  0.00           C  
ATOM   3408  CG  PHE   500      58.448  57.365  36.252  1.00  0.00           C  
ATOM   3409  CD1 PHE   500      59.637  57.732  36.875  1.00  0.00           C  
ATOM   3410  CD2 PHE   500      57.897  58.224  35.303  1.00  0.00           C  
ATOM   3411  CE1 PHE   500      60.268  58.938  36.562  1.00  0.00           C  
ATOM   3412  CE2 PHE   500      58.515  59.432  34.984  1.00  0.00           C  
ATOM   3413  CZ  PHE   500      59.703  59.791  35.613  1.00  0.00           C  
ATOM   3414  N   CYS   501      54.963  57.273  36.723  1.00  0.00           N  
ATOM   3415  CA  CYS   501      54.017  58.333  36.403  1.00  0.00           C  
ATOM   3416  C   CYS   501      53.261  58.825  37.629  1.00  0.00           C  
ATOM   3417  O   CYS   501      53.160  60.028  37.866  1.00  0.00           O  
ATOM   3418  CB  CYS   501      53.024  57.847  35.341  1.00  0.00           C  
ATOM   3419  SG  CYS   501      53.714  57.852  33.654  1.00  0.00           S  
ATOM   3420  N   GLN   502      52.737  57.893  38.412  1.00  0.00           N  
ATOM   3421  CA  GLN   502      51.979  58.263  39.599  1.00  0.00           C  
ATOM   3422  C   GLN   502      52.787  58.914  40.716  1.00  0.00           C  
ATOM   3423  O   GLN   502      52.349  59.901  41.304  1.00  0.00           O  
ATOM   3424  CB  GLN   502      51.259  57.040  40.174  1.00  0.00           C  
ATOM   3425  CG  GLN   502      50.108  56.542  39.298  1.00  0.00           C  
ATOM   3426  CD  GLN   502      49.560  55.266  39.922  1.00  0.00           C  
ATOM   3427  OE1 GLN   502      50.104  54.755  40.899  1.00  0.00           O  
ATOM   3428  NE2 GLN   502      48.452  54.684  39.391  1.00  0.00           N  
ATOM   3429  N   HIS   503      53.968  58.377  41.007  1.00  0.00           N  
ATOM   3430  CA  HIS   503      54.771  58.905  42.108  1.00  0.00           C  
ATOM   3431  C   HIS   503      55.616  60.138  41.818  1.00  0.00           C  
ATOM   3432  O   HIS   503      56.062  60.807  42.747  1.00  0.00           O  
ATOM   3433  CB  HIS   503      55.687  57.809  42.667  1.00  0.00           C  
ATOM   3434  CG  HIS   503      54.935  56.720  43.373  1.00  0.00           C  
ATOM   3435  ND1 HIS   503      54.341  56.868  44.610  1.00  0.00           N  
ATOM   3436  CD2 HIS   503      54.673  55.443  43.007  1.00  0.00           C  
ATOM   3437  CE1 HIS   503      53.758  55.767  44.973  1.00  0.00           C  
ATOM   3438  NE2 HIS   503      53.940  54.873  44.020  1.00  0.00           N  
ATOM   3439  N   THR   504      55.838  60.454  40.547  1.00  0.00           N  
ATOM   3440  CA  THR   504      56.675  61.602  40.219  1.00  0.00           C  
ATOM   3441  C   THR   504      55.926  62.748  39.552  1.00  0.00           C  
ATOM   3442  O   THR   504      56.533  63.745  39.173  1.00  0.00           O  
ATOM   3443  CB  THR   504      57.820  61.163  39.303  1.00  0.00           C  
ATOM   3444  OG1 THR   504      57.300  60.603  38.106  1.00  0.00           O  
ATOM   3445  CG2 THR   504      58.677  60.111  40.027  1.00  0.00           C  
ATOM   3446  N   VAL   505      54.612  62.613  39.423  1.00  0.00           N  
ATOM   3447  CA  VAL   505      53.809  63.639  38.762  1.00  0.00           C  
ATOM   3448  C   VAL   505      53.912  65.032  39.383  1.00  0.00           C  
ATOM   3449  O   VAL   505      54.062  65.185  40.596  1.00  0.00           O  
ATOM   3450  CB  VAL   505      52.319  63.227  38.714  1.00  0.00           C  
ATOM   3451  CG1 VAL   505      51.704  63.316  40.102  1.00  0.00           C  
ATOM   3452  CG2 VAL   505      51.563  64.107  37.721  1.00  0.00           C  
ATOM   3453  N   THR   506      53.838  66.044  38.523  1.00  0.00           N  
ATOM   3454  CA  THR   506      53.875  67.444  38.927  1.00  0.00           C  
ATOM   3455  C   THR   506      52.839  68.144  38.056  1.00  0.00           C  
ATOM   3456  O   THR   506      52.235  67.519  37.188  1.00  0.00           O  
ATOM   3457  CB  THR   506      55.258  68.040  38.678  1.00  0.00           C  
ATOM   3458  OG1 THR   506      55.527  68.084  37.284  1.00  0.00           O  
ATOM   3459  CG2 THR   506      56.319  67.172  39.374  1.00  0.00           C  
ATOM   3460  N   THR   507      52.612  69.430  38.293  1.00  0.00           N  
ATOM   3461  CA  THR   507      51.654  70.165  37.474  1.00  0.00           C  
ATOM   3462  C   THR   507      52.378  70.840  36.320  1.00  0.00           C  
ATOM   3463  O   THR   507      53.530  71.250  36.455  1.00  0.00           O  
ATOM   3464  CB  THR   507      50.942  71.240  38.295  1.00  0.00           C  
ATOM   3465  OG1 THR   507      51.886  72.170  38.805  1.00  0.00           O  
ATOM   3466  CG2 THR   507      50.197  70.577  39.466  1.00  0.00           C  
ATOM   3467  N   ILE   508      51.705  70.952  35.179  1.00  0.00           N  
ATOM   3468  CA  ILE   508      52.306  71.623  34.037  1.00  0.00           C  
ATOM   3469  C   ILE   508      51.907  73.103  34.111  1.00  0.00           C  
ATOM   3470  O   ILE   508      52.318  73.907  33.281  1.00  0.00           O  
ATOM   3471  CB  ILE   508      51.819  71.008  32.718  1.00  0.00           C  
ATOM   3472  CG1 ILE   508      50.312  71.195  32.474  1.00  0.00           C  
ATOM   3473  CG2 ILE   508      52.057  69.491  32.624  1.00  0.00           C  
ATOM   3474  CD1 ILE   508      49.865  70.773  31.075  1.00  0.00           C  
ATOM   3475  N   TRP   509      51.103  73.439  35.121  1.00  0.00           N  
ATOM   3476  CA  TRP   509      50.629  74.804  35.364  1.00  0.00           C  
ATOM   3477  C   TRP   509      49.623  75.301  34.328  1.00  0.00           C  
ATOM   3478  O   TRP   509      49.328  76.499  34.264  1.00  0.00           O  
ATOM   3479  CB  TRP   509      51.802  75.784  35.409  1.00  0.00           C  
ATOM   3480  CG  TRP   509      52.974  75.323  36.220  1.00  0.00           C  
ATOM   3481  CD1 TRP   509      52.961  74.897  37.517  1.00  0.00           C  
ATOM   3482  CD2 TRP   509      54.341  75.277  35.794  1.00  0.00           C  
ATOM   3483  NE1 TRP   509      54.239  74.592  37.927  1.00  0.00           N  
ATOM   3484  CE2 TRP   509      55.104  74.819  36.889  1.00  0.00           C  
ATOM   3485  CE3 TRP   509      54.995  75.582  34.592  1.00  0.00           C  
ATOM   3486  CZ2 TRP   509      56.494  74.657  36.819  1.00  0.00           C  
ATOM   3487  CZ3 TRP   509      56.376  75.423  34.522  1.00  0.00           C  
ATOM   3488  CH2 TRP   509      57.109  74.965  35.631  1.00  0.00           C  
ATOM   3489  N   HIS   510      49.095  74.384  33.525  1.00  0.00           N  
ATOM   3490  CA  HIS   510      48.132  74.746  32.494  1.00  0.00           C  
ATOM   3491  C   HIS   510      46.704  74.369  32.883  1.00  0.00           C  
ATOM   3492  O   HIS   510      45.877  74.064  32.021  1.00  0.00           O  
ATOM   3493  CB  HIS   510      48.511  74.077  31.167  1.00  0.00           C  
ATOM   3494  CG  HIS   510      49.832  74.526  30.619  1.00  0.00           C  
ATOM   3495  ND1 HIS   510      50.353  74.039  29.440  1.00  0.00           N  
ATOM   3496  CD2 HIS   510      50.744  75.407  31.098  1.00  0.00           C  
ATOM   3497  CE1 HIS   510      51.529  74.599  29.215  1.00  0.00           C  
ATOM   3498  NE2 HIS   510      51.790  75.432  30.205  1.00  0.00           N  
ATOM   3499  N   TYR   511      46.420  74.398  34.182  1.00  0.00           N  
ATOM   3500  CA  TYR   511      45.085  74.069  34.672  1.00  0.00           C  
ATOM   3501  C   TYR   511      44.048  74.975  34.021  1.00  0.00           C  
ATOM   3502  O   TYR   511      44.331  76.119  33.656  1.00  0.00           O  
ATOM   3503  CB  TYR   511      45.033  74.178  36.200  1.00  0.00           C  
ATOM   3504  CG  TYR   511      45.711  75.411  36.740  1.00  0.00           C  
ATOM   3505  CD1 TYR   511      45.054  76.639  36.763  1.00  0.00           C  
ATOM   3506  CD2 TYR   511      47.035  75.360  37.180  1.00  0.00           C  
ATOM   3507  CE1 TYR   511      45.701  77.791  37.206  1.00  0.00           C  
ATOM   3508  CE2 TYR   511      47.690  76.499  37.624  1.00  0.00           C  
ATOM   3509  CZ  TYR   511      47.020  77.711  37.632  1.00  0.00           C  
ATOM   3510  OH  TYR   511      47.673  78.851  38.038  1.00  0.00           O  
ATOM   3511  N   HIS   512      42.841  74.445  33.872  1.00  0.00           N  
ATOM   3512  CA  HIS   512      41.760  75.166  33.216  1.00  0.00           C  
ATOM   3513  C   HIS   512      40.429  74.555  33.631  1.00  0.00           C  
ATOM   3514  O   HIS   512      40.397  73.554  34.338  1.00  0.00           O  
ATOM   3515  CB  HIS   512      41.931  75.049  31.697  1.00  0.00           C  
ATOM   3516  CG  HIS   512      42.132  73.641  31.228  1.00  0.00           C  
ATOM   3517  ND1 HIS   512      43.341  72.985  31.323  1.00  0.00           N  
ATOM   3518  CD2 HIS   512      41.259  72.743  30.711  1.00  0.00           C  
ATOM   3519  CE1 HIS   512      43.205  71.745  30.886  1.00  0.00           C  
ATOM   3520  NE2 HIS   512      41.951  71.573  30.509  1.00  0.00           N  
ATOM   3521  N   GLY   513      39.333  75.160  33.185  1.00  0.00           N  
ATOM   3522  CA  GLY   513      38.017  74.647  33.522  1.00  0.00           C  
ATOM   3523  C   GLY   513      37.448  75.304  34.761  1.00  0.00           C  
ATOM   3524  O   GLY   513      38.013  76.266  35.276  1.00  0.00           O  
ATOM   3525  N   GLY   514      36.316  74.795  35.235  1.00  0.00           N  
ATOM   3526  CA  GLY   514      35.694  75.364  36.417  1.00  0.00           C  
ATOM   3527  C   GLY   514      34.457  76.196  36.132  1.00  0.00           C  
ATOM   3528  O   GLY   514      33.658  76.453  37.032  1.00  0.00           O  
ATOM   3529  N   CYS   515      34.294  76.627  34.884  1.00  0.00           N  
ATOM   3530  CA  CYS   515      33.138  77.429  34.486  1.00  0.00           C  
ATOM   3531  C   CYS   515      32.923  77.160  33.000  1.00  0.00           C  
ATOM   3532  O   CYS   515      32.929  78.070  32.176  1.00  0.00           O  
ATOM   3533  CB  CYS   515      33.426  78.912  34.716  1.00  0.00           C  
ATOM   3534  SG  CYS   515      31.955  79.932  34.697  1.00  0.00           S  
ATOM   3535  N   VAL   516      32.711  75.889  32.681  1.00  0.00           N  
ATOM   3536  CA  VAL   516      32.573  75.435  31.304  1.00  0.00           C  
ATOM   3537  C   VAL   516      31.424  75.910  30.433  1.00  0.00           C  
ATOM   3538  O   VAL   516      30.288  76.077  30.884  1.00  0.00           O  
ATOM   3539  CB  VAL   516      32.564  73.901  31.262  1.00  0.00           C  
ATOM   3540  CG1 VAL   516      32.255  73.330  29.876  1.00  0.00           C  
ATOM   3541  CG2 VAL   516      33.899  73.272  31.666  1.00  0.00           C  
ATOM   3542  N   VAL   517      31.745  76.115  29.161  1.00  0.00           N  
ATOM   3543  CA  VAL   517      30.741  76.465  28.177  1.00  0.00           C  
ATOM   3544  C   VAL   517      29.930  75.171  28.114  1.00  0.00           C  
ATOM   3545  O   VAL   517      30.501  74.079  28.014  1.00  0.00           O  
ATOM   3546  CB  VAL   517      31.377  76.733  26.796  1.00  0.00           C  
ATOM   3547  CG1 VAL   517      30.304  76.722  25.713  1.00  0.00           C  
ATOM   3548  CG2 VAL   517      32.099  78.067  26.816  1.00  0.00           C  
ATOM   3549  N   GLY   518      28.610  75.285  28.203  1.00  0.00           N  
ATOM   3550  CA  GLY   518      27.767  74.103  28.162  1.00  0.00           C  
ATOM   3551  C   GLY   518      27.392  73.577  29.538  1.00  0.00           C  
ATOM   3552  O   GLY   518      26.508  72.730  29.659  1.00  0.00           O  
ATOM   3553  N   ARG   519      28.070  74.068  30.572  1.00  0.00           N  
ATOM   3554  CA  ARG   519      27.796  73.651  31.949  1.00  0.00           C  
ATOM   3555  C   ARG   519      27.363  74.860  32.768  1.00  0.00           C  
ATOM   3556  O   ARG   519      26.410  74.787  33.549  1.00  0.00           O  
ATOM   3557  CB  ARG   519      29.041  73.018  32.577  1.00  0.00           C  
ATOM   3558  CG  ARG   519      29.401  71.656  31.979  1.00  0.00           C  
ATOM   3559  CD  ARG   519      30.641  71.020  32.608  1.00  0.00           C  
ATOM   3560  NE  ARG   519      30.930  69.765  31.858  1.00  0.00           N  
ATOM   3561  CZ  ARG   519      32.077  69.068  32.110  1.00  0.00           C  
ATOM   3562  NH1 ARG   519      32.765  69.736  33.081  1.00  0.00           N  
ATOM   3563  NH2 ARG   519      32.087  67.975  31.293  1.00  0.00           N  
ATOM   3564  N   VAL   520      28.070  75.971  32.591  1.00  0.00           N  
ATOM   3565  CA  VAL   520      27.744  77.205  33.292  1.00  0.00           C  
ATOM   3566  C   VAL   520      27.470  78.322  32.289  1.00  0.00           C  
ATOM   3567  O   VAL   520      26.614  79.176  32.520  1.00  0.00           O  
ATOM   3568  CB  VAL   520      28.900  77.664  34.223  1.00  0.00           C  
ATOM   3569  CG1 VAL   520      28.532  78.978  34.911  1.00  0.00           C  
ATOM   3570  CG2 VAL   520      29.194  76.593  35.256  1.00  0.00           C  
ATOM   3571  N   VAL   521      28.187  78.303  31.171  1.00  0.00           N  
ATOM   3572  CA  VAL   521      28.051  79.347  30.154  1.00  0.00           C  
ATOM   3573  C   VAL   521      27.388  78.853  28.882  1.00  0.00           C  
ATOM   3574  O   VAL   521      27.309  77.650  28.641  1.00  0.00           O  
ATOM   3575  CB  VAL   521      29.436  79.891  29.780  1.00  0.00           C  
ATOM   3576  CG1 VAL   521      30.179  80.528  30.956  1.00  0.00           C  
ATOM   3577  CG2 VAL   521      30.386  78.821  29.239  1.00  0.00           C  
ATOM   3578  N   ASP   522      26.915  79.793  28.068  1.00  0.00           N  
ATOM   3579  CA  ASP   522      26.317  79.436  26.790  1.00  0.00           C  
ATOM   3580  C   ASP   522      27.379  79.664  25.710  1.00  0.00           C  
ATOM   3581  O   ASP   522      28.526  79.999  26.028  1.00  0.00           O  
ATOM   3582  CB  ASP   522      25.042  80.254  26.519  1.00  0.00           C  
ATOM   3583  CG  ASP   522      25.307  81.730  26.278  1.00  0.00           C  
ATOM   3584  OD1 ASP   522      24.314  82.476  26.132  1.00  0.00           O  
ATOM   3585  OD2 ASP   522      26.479  82.155  26.225  1.00  0.00           O  
ATOM   3586  N   GLY   523      27.005  79.479  24.448  1.00  0.00           N  
ATOM   3587  CA  GLY   523      27.946  79.641  23.351  1.00  0.00           C  
ATOM   3588  C   GLY   523      28.513  81.029  23.124  1.00  0.00           C  
ATOM   3589  O   GLY   523      29.431  81.199  22.315  1.00  0.00           O  
ATOM   3590  N   ASP   524      27.968  82.022  23.819  1.00  0.00           N  
ATOM   3591  CA  ASP   524      28.433  83.401  23.699  1.00  0.00           C  
ATOM   3592  C   ASP   524      29.163  83.821  24.978  1.00  0.00           C  
ATOM   3593  O   ASP   524      29.439  85.003  25.197  1.00  0.00           O  
ATOM   3594  CB  ASP   524      27.247  84.335  23.435  1.00  0.00           C  
ATOM   3595  CG  ASP   524      26.516  83.998  22.148  1.00  0.00           C  
ATOM   3596  OD1 ASP   524      27.159  84.027  21.078  1.00  0.00           O  
ATOM   3597  OD2 ASP   524      25.302  83.700  22.204  1.00  0.00           O  
ATOM   3598  N   TYR   525      29.467  82.827  25.811  1.00  0.00           N  
ATOM   3599  CA  TYR   525      30.176  83.012  27.078  1.00  0.00           C  
ATOM   3600  C   TYR   525      29.382  83.712  28.173  1.00  0.00           C  
ATOM   3601  O   TYR   525      29.945  84.177  29.167  1.00  0.00           O  
ATOM   3602  CB  TYR   525      31.511  83.725  26.840  1.00  0.00           C  
ATOM   3603  CG  TYR   525      32.259  82.945  25.814  1.00  0.00           C  
ATOM   3604  CD1 TYR   525      32.398  83.454  24.516  1.00  0.00           C  
ATOM   3605  CD2 TYR   525      32.843  81.695  26.116  1.00  0.00           C  
ATOM   3606  CE1 TYR   525      33.100  82.748  23.520  1.00  0.00           C  
ATOM   3607  CE2 TYR   525      33.560  80.964  25.115  1.00  0.00           C  
ATOM   3608  CZ  TYR   525      33.677  81.509  23.820  1.00  0.00           C  
ATOM   3609  OH  TYR   525      34.354  80.840  22.823  1.00  0.00           O  
ATOM   3610  N   LYS   526      28.069  83.780  27.989  1.00  0.00           N  
ATOM   3611  CA  LYS   526      27.192  84.388  28.981  1.00  0.00           C  
ATOM   3612  C   LYS   526      26.908  83.357  30.071  1.00  0.00           C  
ATOM   3613  O   LYS   526      26.773  82.166  29.783  1.00  0.00           O  
ATOM   3614  CB  LYS   526      25.848  84.783  28.354  1.00  0.00           C  
ATOM   3615  CG  LYS   526      25.959  85.925  27.341  1.00  0.00           C  
ATOM   3616  CD  LYS   526      24.615  86.349  26.747  1.00  0.00           C  
ATOM   3617  CE  LYS   526      24.732  87.451  25.692  1.00  0.00           C  
ATOM   3618  NZ  LYS   526      23.391  87.798  25.171  1.00  0.00           N  
ATOM   3619  N   VAL   527      26.829  83.805  31.322  1.00  0.00           N  
ATOM   3620  CA  VAL   527      26.484  82.896  32.412  1.00  0.00           C  
ATOM   3621  C   VAL   527      24.982  82.708  32.217  1.00  0.00           C  
ATOM   3622  O   VAL   527      24.232  83.682  32.196  1.00  0.00           O  
ATOM   3623  CB  VAL   527      26.735  83.532  33.797  1.00  0.00           C  
ATOM   3624  CG1 VAL   527      26.191  82.625  34.898  1.00  0.00           C  
ATOM   3625  CG2 VAL   527      28.228  83.770  33.992  1.00  0.00           C  
ATOM   3626  N   ILE   528      24.547  81.465  32.060  1.00  0.00           N  
ATOM   3627  CA  ILE   528      23.131  81.199  31.834  1.00  0.00           C  
ATOM   3628  C   ILE   528      22.249  81.644  32.995  1.00  0.00           C  
ATOM   3629  O   ILE   528      22.640  81.562  34.161  1.00  0.00           O  
ATOM   3630  CB  ILE   528      22.882  79.706  31.562  1.00  0.00           C  
ATOM   3631  CG1 ILE   528      23.520  79.206  30.255  1.00  0.00           C  
ATOM   3632  CG2 ILE   528      21.392  79.344  31.446  1.00  0.00           C  
ATOM   3633  CD1 ILE   528      23.464  77.688  30.092  1.00  0.00           C  
ATOM   3634  N   GLY   529      21.060  82.136  32.661  1.00  0.00           N  
ATOM   3635  CA  GLY   529      20.123  82.575  33.680  1.00  0.00           C  
ATOM   3636  C   GLY   529      20.343  83.973  34.225  1.00  0.00           C  
ATOM   3637  O   GLY   529      19.517  84.484  34.981  1.00  0.00           O  
ATOM   3638  N   ILE   530      21.450  84.601  33.844  1.00  0.00           N  
ATOM   3639  CA  ILE   530      21.757  85.940  34.326  1.00  0.00           C  
ATOM   3640  C   ILE   530      22.146  86.865  33.182  1.00  0.00           C  
ATOM   3641  O   ILE   530      22.931  86.487  32.309  1.00  0.00           O  
ATOM   3642  CB  ILE   530      22.913  85.899  35.349  1.00  0.00           C  
ATOM   3643  CG1 ILE   530      22.529  84.991  36.520  1.00  0.00           C  
ATOM   3644  CG2 ILE   530      23.229  87.304  35.842  1.00  0.00           C  
ATOM   3645  CD1 ILE   530      23.642  84.779  37.523  1.00  0.00           C  
ATOM   3646  N   ASP   531      21.593  88.074  33.183  1.00  0.00           N  
ATOM   3647  CA  ASP   531      21.905  89.045  32.142  1.00  0.00           C  
ATOM   3648  C   ASP   531      23.116  89.890  32.520  1.00  0.00           C  
ATOM   3649  O   ASP   531      23.457  90.018  33.697  1.00  0.00           O  
ATOM   3650  CB  ASP   531      20.721  89.985  31.892  1.00  0.00           C  
ATOM   3651  CG  ASP   531      19.643  89.199  31.158  1.00  0.00           C  
ATOM   3652  OD1 ASP   531      19.946  88.065  30.702  1.00  0.00           O  
ATOM   3653  OD2 ASP   531      18.503  89.723  31.045  1.00  0.00           O  
ATOM   3654  N   ARG   532      23.754  90.464  31.503  1.00  0.00           N  
ATOM   3655  CA  ARG   532      24.914  91.335  31.674  1.00  0.00           C  
ATOM   3656  C   ARG   532      26.085  90.709  32.428  1.00  0.00           C  
ATOM   3657  O   ARG   532      26.811  91.402  33.140  1.00  0.00           O  
ATOM   3658  CB  ARG   532      24.488  92.629  32.359  1.00  0.00           C  
ATOM   3659  CG  ARG   532      23.463  93.435  31.558  1.00  0.00           C  
ATOM   3660  CD  ARG   532      22.978  94.695  32.276  1.00  0.00           C  
ATOM   3661  NE  ARG   532      21.845  95.253  31.486  1.00  0.00           N  
ATOM   3662  CZ  ARG   532      21.182  96.360  31.932  1.00  0.00           C  
ATOM   3663  NH1 ARG   532      21.757  96.744  33.109  1.00  0.00           N  
ATOM   3664  NH2 ARG   532      20.203  96.651  31.026  1.00  0.00           N  
ATOM   3665  N   LEU   533      26.271  89.405  32.262  1.00  0.00           N  
ATOM   3666  CA  LEU   533      27.363  88.708  32.929  1.00  0.00           C  
ATOM   3667  C   LEU   533      27.995  87.644  32.036  1.00  0.00           C  
ATOM   3668  O   LEU   533      27.313  86.745  31.543  1.00  0.00           O  
ATOM   3669  CB  LEU   533      26.862  88.051  34.220  1.00  0.00           C  
ATOM   3670  CG  LEU   533      27.932  87.309  35.025  1.00  0.00           C  
ATOM   3671  CD1 LEU   533      28.991  88.295  35.498  1.00  0.00           C  
ATOM   3672  CD2 LEU   533      27.292  86.609  36.213  1.00  0.00           C  
ATOM   3673  N   ARG   534      29.302  87.754  31.824  1.00  0.00           N  
ATOM   3674  CA  ARG   534      30.010  86.776  31.011  1.00  0.00           C  
ATOM   3675  C   ARG   534      31.296  86.364  31.701  1.00  0.00           C  
ATOM   3676  O   ARG   534      31.728  86.999  32.662  1.00  0.00           O  
ATOM   3677  CB  ARG   534      30.348  87.344  29.632  1.00  0.00           C  
ATOM   3678  CG  ARG   534      29.166  87.951  28.911  1.00  0.00           C  
ATOM   3679  CD  ARG   534      29.343  87.884  27.405  1.00  0.00           C  
ATOM   3680  NE  ARG   534      28.406  88.776  26.731  1.00  0.00           N  
ATOM   3681  CZ  ARG   534      28.074  88.692  25.448  1.00  0.00           C  
ATOM   3682  NH1 ARG   534      28.594  87.744  24.678  1.00  0.00           N  
ATOM   3683  NH2 ARG   534      27.228  89.572  24.929  1.00  0.00           N  
ATOM   3684  N   VAL   535      31.886  85.283  31.206  1.00  0.00           N  
ATOM   3685  CA  VAL   535      33.139  84.759  31.731  1.00  0.00           C  
ATOM   3686  C   VAL   535      34.039  84.527  30.529  1.00  0.00           C  
ATOM   3687  O   VAL   535      33.639  83.870  29.568  1.00  0.00           O  
ATOM   3688  CB  VAL   535      32.930  83.418  32.473  1.00  0.00           C  
ATOM   3689  CG1 VAL   535      34.278  82.783  32.810  1.00  0.00           C  
ATOM   3690  CG2 VAL   535      32.135  83.656  33.749  1.00  0.00           C  
ATOM   3691  N   ILE   536      35.243  85.088  30.575  1.00  0.00           N  
ATOM   3692  CA  ILE   536      36.198  84.938  29.485  1.00  0.00           C  
ATOM   3693  C   ILE   536      37.614  84.796  30.035  1.00  0.00           C  
ATOM   3694  O   ILE   536      38.241  85.778  30.429  1.00  0.00           O  
ATOM   3695  CB  ILE   536      36.156  86.149  28.524  1.00  0.00           C  
ATOM   3696  CG1 ILE   536      34.769  86.393  27.905  1.00  0.00           C  
ATOM   3697  CG2 ILE   536      37.113  86.016  27.327  1.00  0.00           C  
ATOM   3698  CD1 ILE   536      34.695  87.663  27.059  1.00  0.00           C  
ATOM   3699  N   ASP   537      38.092  83.558  30.069  1.00  0.00           N  
ATOM   3700  CA  ASP   537      39.429  83.225  30.553  1.00  0.00           C  
ATOM   3701  C   ASP   537      39.613  81.715  30.440  1.00  0.00           C  
ATOM   3702  O   ASP   537      38.834  81.043  29.768  1.00  0.00           O  
ATOM   3703  CB  ASP   537      39.618  83.671  32.010  1.00  0.00           C  
ATOM   3704  CG  ASP   537      38.567  83.094  32.944  1.00  0.00           C  
ATOM   3705  OD1 ASP   537      38.027  82.012  32.646  1.00  0.00           O  
ATOM   3706  OD2 ASP   537      38.291  83.726  33.987  1.00  0.00           O  
ATOM   3707  N   MET   538      40.627  81.183  31.117  1.00  0.00           N  
ATOM   3708  CA  MET   538      40.897  79.755  31.048  1.00  0.00           C  
ATOM   3709  C   MET   538      39.914  78.808  31.716  1.00  0.00           C  
ATOM   3710  O   MET   538      40.059  77.594  31.609  1.00  0.00           O  
ATOM   3711  CB  MET   538      42.285  79.492  31.639  1.00  0.00           C  
ATOM   3712  CG  MET   538      43.426  80.063  30.794  1.00  0.00           C  
ATOM   3713  SD  MET   538      45.080  79.843  31.515  1.00  0.00           S  
ATOM   3714  CE  MET   538      45.155  78.056  31.201  1.00  0.00           C  
ATOM   3715  N   SER   539      38.910  79.342  32.396  1.00  0.00           N  
ATOM   3716  CA  SER   539      37.940  78.494  33.088  1.00  0.00           C  
ATOM   3717  C   SER   539      36.827  77.941  32.197  1.00  0.00           C  
ATOM   3718  O   SER   539      36.043  77.100  32.640  1.00  0.00           O  
ATOM   3719  CB  SER   539      37.289  79.282  34.235  1.00  0.00           C  
ATOM   3720  OG  SER   539      36.382  80.257  33.732  1.00  0.00           O  
ATOM   3721  N   THR   540      36.779  78.374  30.939  1.00  0.00           N  
ATOM   3722  CA  THR   540      35.684  77.988  30.050  1.00  0.00           C  
ATOM   3723  C   THR   540      35.663  76.669  29.274  1.00  0.00           C  
ATOM   3724  O   THR   540      34.607  76.281  28.779  1.00  0.00           O  
ATOM   3725  CB  THR   540      35.394  79.132  29.049  1.00  0.00           C  
ATOM   3726  OG1 THR   540      36.426  79.185  28.061  1.00  0.00           O  
ATOM   3727  CG2 THR   540      35.335  80.468  29.774  1.00  0.00           C  
ATOM   3728  N   VAL   541      36.789  75.973  29.158  1.00  0.00           N  
ATOM   3729  CA  VAL   541      36.800  74.705  28.428  1.00  0.00           C  
ATOM   3730  C   VAL   541      37.469  73.588  29.218  1.00  0.00           C  
ATOM   3731  O   VAL   541      38.364  73.840  30.021  1.00  0.00           O  
ATOM   3732  CB  VAL   541      37.486  74.876  27.073  1.00  0.00           C  
ATOM   3733  CG1 VAL   541      36.766  75.855  26.144  1.00  0.00           C  
ATOM   3734  CG2 VAL   541      38.919  75.403  27.177  1.00  0.00           C  
ATOM   3735  N   GLY   542      37.039  72.333  28.995  1.00  0.00           N  
ATOM   3736  CA  GLY   542      37.593  71.172  29.698  1.00  0.00           C  
ATOM   3737  C   GLY   542      38.960  70.673  29.261  1.00  0.00           C  
ATOM   3738  O   GLY   542      39.694  70.097  30.061  1.00  0.00           O  
ATOM   3739  N   TYR   543      39.310  70.889  28.000  1.00  0.00           N  
ATOM   3740  CA  TYR   543      40.587  70.399  27.507  1.00  0.00           C  
ATOM   3741  C   TYR   543      41.514  71.520  27.072  1.00  0.00           C  
ATOM   3742  O   TYR   543      41.065  72.591  26.672  1.00  0.00           O  
ATOM   3743  CB  TYR   543      40.329  69.408  26.370  1.00  0.00           C  
ATOM   3744  CG  TYR   543      39.403  68.287  26.794  1.00  0.00           C  
ATOM   3745  CD1 TYR   543      38.264  67.973  26.053  1.00  0.00           C  
ATOM   3746  CD2 TYR   543      39.648  67.561  27.965  1.00  0.00           C  
ATOM   3747  CE1 TYR   543      37.386  66.963  26.471  1.00  0.00           C  
ATOM   3748  CE2 TYR   543      38.781  66.555  28.387  1.00  0.00           C  
ATOM   3749  CZ  TYR   543      37.654  66.263  27.638  1.00  0.00           C  
ATOM   3750  OH  TYR   543      36.792  65.274  28.065  1.00  0.00           O  
ATOM   3751  N   CYS   544      42.815  71.269  27.169  1.00  0.00           N  
ATOM   3752  CA  CYS   544      43.805  72.265  26.797  1.00  0.00           C  
ATOM   3753  C   CYS   544      43.807  72.425  25.275  1.00  0.00           C  
ATOM   3754  O   CYS   544      43.765  71.445  24.538  1.00  0.00           O  
ATOM   3755  CB  CYS   544      45.201  71.870  27.348  1.00  0.00           C  
ATOM   3756  SG  CYS   544      45.675  70.648  26.802  1.00  0.00           S  
ATOM   3757  N   PRO   545      43.843  73.675  24.787  1.00  0.00           N  
ATOM   3758  CA  PRO   545      43.834  73.966  23.348  1.00  0.00           C  
ATOM   3759  C   PRO   545      45.099  73.637  22.564  1.00  0.00           C  
ATOM   3760  O   PRO   545      45.056  73.497  21.343  1.00  0.00           O  
ATOM   3761  CB  PRO   545      43.515  75.456  23.309  1.00  0.00           C  
ATOM   3762  CG  PRO   545      44.235  75.960  24.515  1.00  0.00           C  
ATOM   3763  CD  PRO   545      43.874  74.925  25.570  1.00  0.00           C  
ATOM   3764  N   GLY   546      46.221  73.525  23.264  1.00  0.00           N  
ATOM   3765  CA  GLY   546      47.493  73.216  22.618  1.00  0.00           C  
ATOM   3766  C   GLY   546      48.471  72.811  23.705  1.00  0.00           C  
ATOM   3767  O   GLY   546      48.101  72.723  24.873  1.00  0.00           O  
ATOM   3768  N   THR   547      49.717  72.561  23.327  1.00  0.00           N  
ATOM   3769  CA  THR   547      50.730  72.191  24.306  1.00  0.00           C  
ATOM   3770  C   THR   547      50.890  73.340  25.304  1.00  0.00           C  
ATOM   3771  O   THR   547      51.213  73.130  26.473  1.00  0.00           O  
ATOM   3772  CB  THR   547      52.065  71.937  23.604  1.00  0.00           C  
ATOM   3773  OG1 THR   547      51.938  70.859  22.689  1.00  0.00           O  
ATOM   3774  CG2 THR   547      53.134  71.590  24.654  1.00  0.00           C  
ATOM   3775  N   ASN   548      50.659  74.555  24.816  1.00  0.00           N  
ATOM   3776  CA  ASN   548      50.772  75.774  25.613  1.00  0.00           C  
ATOM   3777  C   ASN   548      49.560  76.622  25.253  1.00  0.00           C  
ATOM   3778  O   ASN   548      49.405  77.055  24.113  1.00  0.00           O  
ATOM   3779  CB  ASN   548      52.096  76.461  25.294  1.00  0.00           C  
ATOM   3780  CG  ASN   548      52.223  77.680  26.197  1.00  0.00           C  
ATOM   3781  OD1 ASN   548      51.427  78.614  26.115  1.00  0.00           O  
ATOM   3782  ND2 ASN   548      53.232  77.737  27.107  1.00  0.00           N  
ATOM   3783  N   PRO   549      48.689  76.871  26.240  1.00  0.00           N  
ATOM   3784  CA  PRO   549      47.440  77.626  26.132  1.00  0.00           C  
ATOM   3785  C   PRO   549      47.369  79.139  26.096  1.00  0.00           C  
ATOM   3786  O   PRO   549      46.313  79.670  25.755  1.00  0.00           O  
ATOM   3787  CB  PRO   549      46.648  77.093  27.307  1.00  0.00           C  
ATOM   3788  CG  PRO   549      47.717  77.082  28.374  1.00  0.00           C  
ATOM   3789  CD  PRO   549      48.921  76.476  27.645  1.00  0.00           C  
ATOM   3790  N   GLN   550      48.439  79.846  26.441  1.00  0.00           N  
ATOM   3791  CA  GLN   550      48.330  81.303  26.459  1.00  0.00           C  
ATOM   3792  C   GLN   550      47.898  81.905  25.124  1.00  0.00           C  
ATOM   3793  O   GLN   550      47.104  82.844  25.098  1.00  0.00           O  
ATOM   3794  CB  GLN   550      49.627  81.954  26.971  1.00  0.00           C  
ATOM   3795  CG  GLN   550      50.729  82.213  25.950  1.00  0.00           C  
ATOM   3796  CD  GLN   550      51.830  83.092  26.536  1.00  0.00           C  
ATOM   3797  OE1 GLN   550      51.554  84.046  27.263  1.00  0.00           O  
ATOM   3798  NE2 GLN   550      53.076  82.780  26.214  1.00  0.00           N  
ATOM   3799  N   ALA   551      48.386  81.359  24.017  1.00  0.00           N  
ATOM   3800  CA  ALA   551      47.993  81.892  22.720  1.00  0.00           C  
ATOM   3801  C   ALA   551      46.482  81.881  22.534  1.00  0.00           C  
ATOM   3802  O   ALA   551      45.887  82.863  22.085  1.00  0.00           O  
ATOM   3803  CB  ALA   551      48.659  81.093  21.605  1.00  0.00           C  
ATOM   3804  N   THR   552      45.852  80.765  22.880  1.00  0.00           N  
ATOM   3805  CA  THR   552      44.406  80.642  22.753  1.00  0.00           C  
ATOM   3806  C   THR   552      43.676  81.588  23.709  1.00  0.00           C  
ATOM   3807  O   THR   552      42.703  82.235  23.323  1.00  0.00           O  
ATOM   3808  CB  THR   552      43.983  79.196  23.028  1.00  0.00           C  
ATOM   3809  OG1 THR   552      44.576  78.325  22.076  1.00  0.00           O  
ATOM   3810  CG2 THR   552      42.452  79.087  22.934  1.00  0.00           C  
ATOM   3811  N   VAL   553      44.145  81.680  24.953  1.00  0.00           N  
ATOM   3812  CA  VAL   553      43.496  82.551  25.928  1.00  0.00           C  
ATOM   3813  C   VAL   553      43.672  84.037  25.594  1.00  0.00           C  
ATOM   3814  O   VAL   553      42.780  84.843  25.864  1.00  0.00           O  
ATOM   3815  CB  VAL   553      44.010  82.247  27.341  1.00  0.00           C  
ATOM   3816  CG1 VAL   553      43.513  83.236  28.397  1.00  0.00           C  
ATOM   3817  CG2 VAL   553      43.595  80.868  27.858  1.00  0.00           C  
ATOM   3818  N   MET   554      44.813  84.403  25.014  1.00  0.00           N  
ATOM   3819  CA  MET   554      45.045  85.796  24.626  1.00  0.00           C  
ATOM   3820  C   MET   554      44.061  86.114  23.501  1.00  0.00           C  
ATOM   3821  O   MET   554      43.408  87.160  23.497  1.00  0.00           O  
ATOM   3822  CB  MET   554      46.481  85.980  24.121  1.00  0.00           C  
ATOM   3823  CG  MET   554      47.536  85.846  25.221  1.00  0.00           C  
ATOM   3824  SD  MET   554      49.254  85.954  24.635  1.00  0.00           S  
ATOM   3825  CE  MET   554      49.181  87.730  24.258  1.00  0.00           C  
ATOM   3826  N   MET   555      43.966  85.195  22.547  1.00  0.00           N  
ATOM   3827  CA  MET   555      43.068  85.347  21.410  1.00  0.00           C  
ATOM   3828  C   MET   555      41.621  85.435  21.888  1.00  0.00           C  
ATOM   3829  O   MET   555      40.861  86.302  21.446  1.00  0.00           O  
ATOM   3830  CB  MET   555      43.246  84.153  20.455  1.00  0.00           C  
ATOM   3831  CG  MET   555      42.367  84.153  19.204  1.00  0.00           C  
ATOM   3832  SD  MET   555      40.668  83.598  19.475  1.00  0.00           S  
ATOM   3833  CE  MET   555      40.937  81.858  19.865  1.00  0.00           C  
ATOM   3834  N   LEU   556      41.251  84.553  22.811  1.00  0.00           N  
ATOM   3835  CA  LEU   556      39.885  84.517  23.331  1.00  0.00           C  
ATOM   3836  C   LEU   556      39.391  85.858  23.873  1.00  0.00           C  
ATOM   3837  O   LEU   556      38.238  86.247  23.642  1.00  0.00           O  
ATOM   3838  CB  LEU   556      39.772  83.458  24.432  1.00  0.00           C  
ATOM   3839  CG  LEU   556      38.353  83.208  24.949  1.00  0.00           C  
ATOM   3840  CD1 LEU   556      37.499  82.602  23.839  1.00  0.00           C  
ATOM   3841  CD2 LEU   556      38.409  82.278  26.150  1.00  0.00           C  
ATOM   3842  N   GLY   557      40.258  86.553  24.602  1.00  0.00           N  
ATOM   3843  CA  GLY   557      39.883  87.837  25.166  1.00  0.00           C  
ATOM   3844  C   GLY   557      39.396  88.809  24.108  1.00  0.00           C  
ATOM   3845  O   GLY   557      38.304  89.371  24.223  1.00  0.00           O  
ATOM   3846  N   ARG   558      40.196  89.021  23.071  1.00  0.00           N  
ATOM   3847  CA  ARG   558      39.778  89.943  22.025  1.00  0.00           C  
ATOM   3848  C   ARG   558      38.637  89.377  21.194  1.00  0.00           C  
ATOM   3849  O   ARG   558      37.756  90.123  20.769  1.00  0.00           O  
ATOM   3850  CB  ARG   558      40.937  90.304  21.098  1.00  0.00           C  
ATOM   3851  CG  ARG   558      40.483  91.129  19.896  1.00  0.00           C  
ATOM   3852  CD  ARG   558      41.668  91.617  19.103  1.00  0.00           C  
ATOM   3853  NE  ARG   558      41.292  92.349  17.897  1.00  0.00           N  
ATOM   3854  CZ  ARG   558      40.847  93.603  17.873  1.00  0.00           C  
ATOM   3855  NH1 ARG   558      40.705  94.294  18.996  1.00  0.00           N  
ATOM   3856  NH2 ARG   558      40.573  94.178  16.709  1.00  0.00           N  
ATOM   3857  N   TYR   559      38.649  88.066  20.960  1.00  0.00           N  
ATOM   3858  CA  TYR   559      37.599  87.445  20.164  1.00  0.00           C  
ATOM   3859  C   TYR   559      36.224  87.753  20.744  1.00  0.00           C  
ATOM   3860  O   TYR   559      35.326  88.207  20.034  1.00  0.00           O  
ATOM   3861  CB  TYR   559      37.791  85.928  20.107  1.00  0.00           C  
ATOM   3862  CG  TYR   559      36.734  85.227  19.283  1.00  0.00           C  
ATOM   3863  CD1 TYR   559      36.889  85.060  17.905  1.00  0.00           C  
ATOM   3864  CD2 TYR   559      35.565  84.750  19.877  1.00  0.00           C  
ATOM   3865  CE1 TYR   559      35.903  84.431  17.140  1.00  0.00           C  
ATOM   3866  CE2 TYR   559      34.577  84.125  19.124  1.00  0.00           C  
ATOM   3867  CZ  TYR   559      34.753  83.968  17.759  1.00  0.00           C  
ATOM   3868  OH  TYR   559      33.770  83.343  17.023  1.00  0.00           O  
ATOM   3869  N   MET   560      36.051  87.496  22.037  1.00  0.00           N  
ATOM   3870  CA  MET   560      34.765  87.762  22.671  1.00  0.00           C  
ATOM   3871  C   MET   560      34.498  89.267  22.678  1.00  0.00           C  
ATOM   3872  O   MET   560      33.349  89.706  22.546  1.00  0.00           O  
ATOM   3873  CB  MET   560      34.723  87.194  24.114  1.00  0.00           C  
ATOM   3874  CG  MET   560      34.737  85.665  24.168  1.00  0.00           C  
ATOM   3875  SD  MET   560      33.352  84.867  23.302  1.00  0.00           S  
ATOM   3876  CE  MET   560      32.082  85.454  24.460  1.00  0.00           C  
ATOM   3877  N   GLY   561      35.560  90.055  22.814  1.00  0.00           N  
ATOM   3878  CA  GLY   561      35.408  91.500  22.801  1.00  0.00           C  
ATOM   3879  C   GLY   561      34.777  91.947  21.494  1.00  0.00           C  
ATOM   3880  O   GLY   561      33.870  92.779  21.483  1.00  0.00           O  
ATOM   3881  N   VAL   562      35.252  91.389  20.384  1.00  0.00           N  
ATOM   3882  CA  VAL   562      34.717  91.742  19.075  1.00  0.00           C  
ATOM   3883  C   VAL   562      33.281  91.249  18.938  1.00  0.00           C  
ATOM   3884  O   VAL   562      32.435  91.942  18.380  1.00  0.00           O  
ATOM   3885  CB  VAL   562      35.576  91.147  17.933  1.00  0.00           C  
ATOM   3886  CG1 VAL   562      34.957  91.329  16.546  1.00  0.00           C  
ATOM   3887  CG2 VAL   562      36.971  91.766  17.833  1.00  0.00           C  
ATOM   3888  N   LYS   563      33.002  90.055  19.447  1.00  0.00           N  
ATOM   3889  CA  LYS   563      31.647  89.517  19.366  1.00  0.00           C  
ATOM   3890  C   LYS   563      30.682  90.430  20.121  1.00  0.00           C  
ATOM   3891  O   LYS   563      29.539  90.621  19.704  1.00  0.00           O  
ATOM   3892  CB  LYS   563      31.597  88.101  19.948  1.00  0.00           C  
ATOM   3893  CG  LYS   563      32.484  87.102  19.217  1.00  0.00           C  
ATOM   3894  CD  LYS   563      32.033  86.879  17.780  1.00  0.00           C  
ATOM   3895  CE  LYS   563      30.706  86.140  17.721  1.00  0.00           C  
ATOM   3896  NZ  LYS   563      30.345  85.761  16.325  1.00  0.00           N  
ATOM   3897  N   ILE   564      31.143  90.997  21.231  1.00  0.00           N  
ATOM   3898  CA  ILE   564      30.306  91.897  22.017  1.00  0.00           C  
ATOM   3899  C   ILE   564      30.080  93.199  21.254  1.00  0.00           C  
ATOM   3900  O   ILE   564      28.976  93.745  21.259  1.00  0.00           O  
ATOM   3901  CB  ILE   564      30.948  92.216  23.390  1.00  0.00           C  
ATOM   3902  CG1 ILE   564      30.920  90.968  24.276  1.00  0.00           C  
ATOM   3903  CG2 ILE   564      30.211  93.375  24.065  1.00  0.00           C  
ATOM   3904  CD1 ILE   564      31.659  91.132  25.590  1.00  0.00           C  
ATOM   3905  N   LEU   565      31.121  93.696  20.594  1.00  0.00           N  
ATOM   3906  CA  LEU   565      30.991  94.935  19.832  1.00  0.00           C  
ATOM   3907  C   LEU   565      30.072  94.732  18.631  1.00  0.00           C  
ATOM   3908  O   LEU   565      29.322  95.637  18.256  1.00  0.00           O  
ATOM   3909  CB  LEU   565      32.364  95.433  19.368  1.00  0.00           C  
ATOM   3910  CG  LEU   565      33.321  95.898  20.470  1.00  0.00           C  
ATOM   3911  CD1 LEU   565      34.620  96.377  19.847  1.00  0.00           C  
ATOM   3912  CD2 LEU   565      32.677  97.015  21.281  1.00  0.00           C  
ATOM   3913  N   ARG   566      30.123  93.545  18.034  1.00  0.00           N  
ATOM   3914  CA  ARG   566      29.271  93.255  16.887  1.00  0.00           C  
ATOM   3915  C   ARG   566      27.822  93.168  17.350  1.00  0.00           C  
ATOM   3916  O   ARG   566      26.900  93.533  16.620  1.00  0.00           O  
ATOM   3917  CB  ARG   566      29.687  91.942  16.220  1.00  0.00           C  
ATOM   3918  CG  ARG   566      31.024  92.030  15.481  1.00  0.00           C  
ATOM   3919  CD  ARG   566      31.482  90.698  14.883  1.00  0.00           C  
ATOM   3920  NE  ARG   566      32.790  90.935  14.210  1.00  0.00           N  
ATOM   3921  CZ  ARG   566      33.499  89.883  13.707  1.00  0.00           C  
ATOM   3922  NH1 ARG   566      32.788  88.745  13.956  1.00  0.00           N  
ATOM   3923  NH2 ARG   566      34.643  90.380  13.152  1.00  0.00           N  
ATOM   3924  N   GLU   567      27.629  92.688  18.573  1.00  0.00           N  
ATOM   3925  CA  GLU   567      26.293  92.566  19.137  1.00  0.00           C  
ATOM   3926  C   GLU   567      25.742  93.956  19.447  1.00  0.00           C  
ATOM   3927  O   GLU   567      24.558  94.226  19.234  1.00  0.00           O  
ATOM   3928  CB  GLU   567      26.336  91.718  20.410  1.00  0.00           C  
ATOM   3929  CG  GLU   567      24.972  91.410  20.995  1.00  0.00           C  
ATOM   3930  CD  GLU   567      25.051  90.471  22.179  1.00  0.00           C  
ATOM   3931  OE1 GLU   567      25.692  90.835  23.186  1.00  0.00           O  
ATOM   3932  OE2 GLU   567      24.472  89.368  22.103  1.00  0.00           O  
ATOM   3933  N   ARG   568      26.602  94.839  19.948  1.00  0.00           N  
ATOM   3934  CA  ARG   568      26.183  96.200  20.265  1.00  0.00           C  
ATOM   3935  C   ARG   568      25.855  96.958  18.985  1.00  0.00           C  
ATOM   3936  O   ARG   568      24.900  97.734  18.942  1.00  0.00           O  
ATOM   3937  CB  ARG   568      27.281  96.948  21.030  1.00  0.00           C  
ATOM   3938  CG  ARG   568      27.453  96.521  22.481  1.00  0.00           C  
ATOM   3939  CD  ARG   568      26.184  96.755  23.297  1.00  0.00           C  
ATOM   3940  NE  ARG   568      25.839  98.167  23.452  1.00  0.00           N  
ATOM   3941  CZ  ARG   568      26.297  98.962  24.416  1.00  0.00           C  
ATOM   3942  NH1 ARG   568      27.137  98.499  25.334  1.00  0.00           N  
ATOM   3943  NH2 ARG   568      25.892 100.225  24.478  1.00  0.00           N  
ATOM   3944  N   LEU   569      26.651  96.732  17.945  1.00  0.00           N  
ATOM   3945  CA  LEU   569      26.438  97.398  16.664  1.00  0.00           C  
ATOM   3946  C   LEU   569      25.074  97.046  16.084  1.00  0.00           C  
ATOM   3947  O   LEU   569      24.388  97.900  15.520  1.00  0.00           O  
ATOM   3948  CB  LEU   569      27.530  97.000  15.669  1.00  0.00           C  
ATOM   3949  CG  LEU   569      27.385  97.673  14.303  1.00  0.00           C  
ATOM   3950  CD1 LEU   569      27.465  99.199  14.322  1.00  0.00           C  
ATOM   3951  CD2 LEU   569      28.441  97.275  13.272  1.00  0.00           C  
ATOM   3952  N   THR   570      24.686  95.783  16.222  1.00  0.00           N  
ATOM   3953  CA  THR   570      23.407  95.316  15.706  1.00  0.00           C  
ATOM   3954  C   THR   570      22.245  95.821  16.556  1.00  0.00           C  
ATOM   3955  O   THR   570      21.118  95.931  16.074  1.00  0.00           O  
ATOM   3956  CB  THR   570      23.393  93.794  15.654  1.00  0.00           C  
ATOM   3957  OG1 THR   570      23.576  93.260  16.957  1.00  0.00           O  
ATOM   3958  CG2 THR   570      24.529  93.305  14.739  1.00  0.00           C  
ATOM   3959  N   LYS   571      22.524  96.132  17.817  1.00  0.00           N  
ATOM   3960  CA  LYS   571      21.489  96.613  18.724  1.00  0.00           C  
ATOM   3961  C   LYS   571      21.310  98.128  18.679  1.00  0.00           C  
ATOM   3962  O   LYS   571      20.361  98.657  19.256  1.00  0.00           O  
ATOM   3963  CB  LYS   571      21.794  96.174  20.161  1.00  0.00           C  
ATOM   3964  CG  LYS   571      21.771  94.656  20.353  1.00  0.00           C  
ATOM   3965  CD  LYS   571      21.979  94.219  21.805  1.00  0.00           C  
ATOM   3966  CE  LYS   571      21.905  92.704  22.005  1.00  0.00           C  
ATOM   3967  NZ  LYS   571      22.169  92.368  23.422  1.00  0.00           N  
TER
