# Supplementary material for: The Flavoproteome of the Model Plant Arabidopsis thaliana
Source: Int J Mol Sci. 2020 Jul 28;21(15):5371. doi: 10.3390/ijms21155371 (PMC7432721; doi:10.3390/ijms21155371)
Supplement: Supplementary file 1 [file ijms-21-05371-s001.zip › Supplements for Table S4 pdb structure prediction evidence code 3/AT1G14185.1.pdb]

REMARK  99  Chain ID : 1
REMARK  99  Residues : 489
REMARK  99  Atoms    : 4055
REMARK  99  File     : c1ju2A_.1.pdb.sc
ATOM      1  N   ILE    14      53.903  88.633  13.566  1.00  0.00           N  
ATOM      2  CA  ILE    14      55.001  88.600  14.574  1.00  0.00           C  
ATOM      3  C   ILE    14      55.535  89.999  14.860  1.00  0.00           C  
ATOM      4  O   ILE    14      55.552  90.865  13.982  1.00  0.00           O  
ATOM      5  CB  ILE    14      56.141  87.707  14.082  1.00  0.00           C  
ATOM      6  CG1 ILE    14      56.770  88.187  12.763  1.00  0.00           C  
ATOM      7  CG2 ILE    14      55.712  86.254  13.818  1.00  0.00           C  
ATOM      8  CD1 ILE    14      58.026  87.410  12.369  1.00  0.00           C  
ATOM      9  N   ASN    15      55.983  90.209  16.093  1.00  0.00           N  
ATOM     10  CA  ASN    15      56.504  91.499  16.515  1.00  0.00           C  
ATOM     11  C   ASN    15      58.014  91.585  16.376  1.00  0.00           C  
ATOM     12  O   ASN    15      58.690  90.580  16.153  1.00  0.00           O  
ATOM     13  CB  ASN    15      56.105  91.765  17.960  1.00  0.00           C  
ATOM     14  CG  ASN    15      56.354  93.238  18.253  1.00  0.00           C  
ATOM     15  OD1 ASN    15      56.176  94.094  17.388  1.00  0.00           O  
ATOM     16  ND2 ASN    15      56.778  93.612  19.490  1.00  0.00           N  
ATOM     17  N   LEU    16      58.531  92.802  16.508  1.00  0.00           N  
ATOM     18  CA  LEU    16      59.961  93.051  16.420  1.00  0.00           C  
ATOM     19  C   LEU    16      60.470  93.442  17.799  1.00  0.00           C  
ATOM     20  O   LEU    16      59.853  94.250  18.491  1.00  0.00           O  
ATOM     21  CB  LEU    16      60.267  94.192  15.430  1.00  0.00           C  
ATOM     22  CG  LEU    16      59.792  93.906  14.004  1.00  0.00           C  
ATOM     23  CD1 LEU    16      60.002  95.049  13.012  1.00  0.00           C  
ATOM     24  CD2 LEU    16      60.468  92.717  13.324  1.00  0.00           C  
ATOM     25  N   SER    17      61.593  92.855  18.194  1.00  0.00           N  
ATOM     26  CA  SER    17      62.205  93.123  19.491  1.00  0.00           C  
ATOM     27  C   SER    17      62.158  94.598  19.897  1.00  0.00           C  
ATOM     28  O   SER    17      62.524  95.484  19.120  1.00  0.00           O  
ATOM     29  CB  SER    17      63.668  92.636  19.495  1.00  0.00           C  
ATOM     30  OG  SER    17      64.269  92.906  20.753  1.00  0.00           O  
ATOM     31  N   GLN    18      61.707  94.848  21.124  1.00  0.00           N  
ATOM     32  CA  GLN    18      61.604  96.206  21.656  1.00  0.00           C  
ATOM     33  C   GLN    18      61.428  96.153  23.171  1.00  0.00           C  
ATOM     34  O   GLN    18      61.229  95.080  23.739  1.00  0.00           O  
ATOM     35  CB  GLN    18      60.405  96.928  21.037  1.00  0.00           C  
ATOM     36  CG  GLN    18      59.061  96.282  21.379  1.00  0.00           C  
ATOM     37  CD  GLN    18      57.977  97.006  20.592  1.00  0.00           C  
ATOM     38  OE1 GLN    18      58.261  97.909  19.807  1.00  0.00           O  
ATOM     39  NE2 GLN    18      56.676  96.649  20.761  1.00  0.00           N  
ATOM     40  N   GLY    19      61.497  97.307  23.827  1.00  0.00           N  
ATOM     41  CA  GLY    19      61.320  97.346  25.272  1.00  0.00           C  
ATOM     42  C   GLY    19      59.857  97.054  25.591  1.00  0.00           C  
ATOM     43  O   GLY    19      58.978  97.231  24.744  1.00  0.00           O  
ATOM     44  N   ALA    20      59.601  96.601  26.811  1.00  0.00           N  
ATOM     45  CA  ALA    20      58.238  96.316  27.241  1.00  0.00           C  
ATOM     46  C   ALA    20      57.486  97.648  27.178  1.00  0.00           C  
ATOM     47  O   ALA    20      57.936  98.643  27.748  1.00  0.00           O  
ATOM     48  CB  ALA    20      58.248  95.783  28.673  1.00  0.00           C  
ATOM     49  N   GLN    21      56.347  97.666  26.490  1.00  0.00           N  
ATOM     50  CA  GLN    21      55.559  98.889  26.327  1.00  0.00           C  
ATOM     51  C   GLN    21      54.644  99.210  27.512  1.00  0.00           C  
ATOM     52  O   GLN    21      53.613  98.562  27.706  1.00  0.00           O  
ATOM     53  CB  GLN    21      54.721  98.789  25.045  1.00  0.00           C  
ATOM     54  CG  GLN    21      55.557  98.832  23.765  1.00  0.00           C  
ATOM     55  CD  GLN    21      54.603  98.828  22.579  1.00  0.00           C  
ATOM     56  OE1 GLN    21      53.390  98.706  22.743  1.00  0.00           O  
ATOM     57  NE2 GLN    21      55.099  98.962  21.320  1.00  0.00           N  
ATOM     58  N   MET    22      55.019 100.221  28.294  1.00  0.00           N  
ATOM     59  CA  MET    22      54.232 100.635  29.455  1.00  0.00           C  
ATOM     60  C   MET    22      53.463 101.936  29.221  1.00  0.00           C  
ATOM     61  O   MET    22      53.190 102.675  30.168  1.00  0.00           O  
ATOM     62  CB  MET    22      55.130 100.817  30.683  1.00  0.00           C  
ATOM     63  CG  MET    22      55.755  99.512  31.180  1.00  0.00           C  
ATOM     64  SD  MET    22      56.785  99.689  32.668  1.00  0.00           S  
ATOM     65  CE  MET    22      55.385  99.888  33.807  1.00  0.00           C  
ATOM     66  N   PRO    23      53.108 102.218  27.972  1.00  0.00           N  
ATOM     67  CA  PRO    23      52.374 103.443  27.668  1.00  0.00           C  
ATOM     68  C   PRO    23      51.029 103.491  28.396  1.00  0.00           C  
ATOM     69  O   PRO    23      50.539 104.567  28.742  1.00  0.00           O  
ATOM     70  CB  PRO    23      52.150 103.573  26.159  1.00  0.00           C  
ATOM     71  CG  PRO    23      53.203 102.845  25.321  1.00  0.00           C  
ATOM     72  CD  PRO    23      53.672 101.526  25.939  1.00  0.00           C  
ATOM     73  N   TYR    24      50.445 102.322  28.641  1.00  0.00           N  
ATOM     74  CA  TYR    24      49.157 102.234  29.319  1.00  0.00           C  
ATOM     75  C   TYR    24      49.185 102.752  30.755  1.00  0.00           C  
ATOM     76  O   TYR    24      48.136 102.969  31.366  1.00  0.00           O  
ATOM     77  CB  TYR    24      48.658 100.784  29.294  1.00  0.00           C  
ATOM     78  CG  TYR    24      49.472  99.817  30.130  1.00  0.00           C  
ATOM     79  CD1 TYR    24      49.327  99.769  31.516  1.00  0.00           C  
ATOM     80  CD2 TYR    24      50.384  98.944  29.532  1.00  0.00           C  
ATOM     81  CE1 TYR    24      50.065  98.876  32.290  1.00  0.00           C  
ATOM     82  CE2 TYR    24      51.131  98.047  30.298  1.00  0.00           C  
ATOM     83  CZ  TYR    24      50.965  98.018  31.675  1.00  0.00           C  
ATOM     84  OH  TYR    24      51.690  97.134  32.443  1.00  0.00           O  
ATOM     85  N   MET    25      50.380 102.952  31.302  1.00  0.00           N  
ATOM     86  CA  MET    25      50.494 103.451  32.667  1.00  0.00           C  
ATOM     87  C   MET    25      49.778 104.786  32.831  1.00  0.00           C  
ATOM     88  O   MET    25      49.433 105.179  33.946  1.00  0.00           O  
ATOM     89  CB  MET    25      51.965 103.601  33.067  1.00  0.00           C  
ATOM     90  CG  MET    25      52.698 102.265  33.210  1.00  0.00           C  
ATOM     91  SD  MET    25      52.006 101.158  34.476  1.00  0.00           S  
ATOM     92  CE  MET    25      52.451 102.224  35.878  1.00  0.00           C  
ATOM     93  N   THR    26      49.548 105.475  31.717  1.00  0.00           N  
ATOM     94  CA  THR    26      48.868 106.766  31.753  1.00  0.00           C  
ATOM     95  C   THR    26      47.433 106.635  32.257  1.00  0.00           C  
ATOM     96  O   THR    26      46.875 107.591  32.791  1.00  0.00           O  
ATOM     97  CB  THR    26      48.867 107.413  30.364  1.00  0.00           C  
ATOM     98  OG1 THR    26      50.200 107.650  29.935  1.00  0.00           O  
ATOM     99  CG2 THR    26      48.107 108.749  30.425  1.00  0.00           C  
ATOM    100  N   THR    27      46.831 105.461  32.084  1.00  0.00           N  
ATOM    101  CA  THR    27      45.466 105.260  32.555  1.00  0.00           C  
ATOM    102  C   THR    27      45.346 104.135  33.575  1.00  0.00           C  
ATOM    103  O   THR    27      44.294 103.510  33.714  1.00  0.00           O  
ATOM    104  CB  THR    27      44.497 105.045  31.376  1.00  0.00           C  
ATOM    105  OG1 THR    27      44.917 103.936  30.595  1.00  0.00           O  
ATOM    106  CG2 THR    27      44.476 106.307  30.497  1.00  0.00           C  
ATOM    107  N   ASP    28      46.438 103.888  34.293  1.00  0.00           N  
ATOM    108  CA  ASP    28      46.462 102.868  35.335  1.00  0.00           C  
ATOM    109  C   ASP    28      46.461 103.595  36.675  1.00  0.00           C  
ATOM    110  O   ASP    28      47.265 104.504  36.900  1.00  0.00           O  
ATOM    111  CB  ASP    28      47.707 102.003  35.206  1.00  0.00           C  
ATOM    112  CG  ASP    28      47.573 101.172  33.938  1.00  0.00           C  
ATOM    113  OD1 ASP    28      46.434 101.082  33.407  1.00  0.00           O  
ATOM    114  OD2 ASP    28      48.609 100.618  33.482  1.00  0.00           O  
ATOM    115  N   PRO    29      46.559 104.918  36.642  1.00  0.00           N  
ATOM    116  CA  PRO    29      46.593 105.702  37.871  1.00  0.00           C  
ATOM    117  C   PRO    29      45.240 106.287  38.237  1.00  0.00           C  
ATOM    118  O   PRO    29      45.135 107.237  39.018  1.00  0.00           O  
ATOM    119  CB  PRO    29      46.912 107.028  38.566  1.00  0.00           C  
ATOM    120  CG  PRO    29      46.584 108.257  37.716  1.00  0.00           C  
ATOM    121  CD  PRO    29      46.825 108.048  36.219  1.00  0.00           C  
ATOM    122  N   LYS    30      44.177 105.726  37.674  1.00  0.00           N  
ATOM    123  CA  LYS    30      42.836 106.222  37.950  1.00  0.00           C  
ATOM    124  C   LYS    30      42.438 106.012  39.410  1.00  0.00           C  
ATOM    125  O   LYS    30      42.526 104.908  39.954  1.00  0.00           O  
ATOM    126  CB  LYS    30      41.610 105.615  37.261  1.00  0.00           C  
ATOM    127  CG  LYS    30      40.302 106.334  37.598  1.00  0.00           C  
ATOM    128  CD  LYS    30      39.077 105.736  36.903  1.00  0.00           C  
ATOM    129  CE  LYS    30      37.760 106.404  37.302  1.00  0.00           C  
ATOM    130  NZ  LYS    30      37.759 107.819  36.869  1.00  0.00           N  
ATOM    131  N   GLU    31      41.992 107.081  40.062  1.00  0.00           N  
ATOM    132  CA  GLU    31      41.536 106.987  41.441  1.00  0.00           C  
ATOM    133  C   GLU    31      40.176 106.304  41.348  1.00  0.00           C  
ATOM    134  O   GLU    31      39.650 106.057  40.259  1.00  0.00           O  
ATOM    135  CB  GLU    31      41.261 108.258  42.251  1.00  0.00           C  
ATOM    136  CG  GLU    31      42.506 109.116  42.481  1.00  0.00           C  
ATOM    137  CD  GLU    31      42.097 110.329  43.304  1.00  0.00           C  
ATOM    138  OE1 GLU    31      40.888 110.432  43.644  1.00  0.00           O  
ATOM    139  OE2 GLU    31      42.987 111.169  43.604  1.00  0.00           O  
ATOM    140  N   VAL    32      39.585 105.989  42.493  1.00  0.00           N  
ATOM    141  CA  VAL    32      38.305 105.297  42.498  1.00  0.00           C  
ATOM    142  C   VAL    32      37.258 105.886  43.430  1.00  0.00           C  
ATOM    143  O   VAL    32      37.548 106.602  44.392  1.00  0.00           O  
ATOM    144  CB  VAL    32      37.653 103.961  42.917  1.00  0.00           C  
ATOM    145  CG1 VAL    32      38.227 102.746  42.185  1.00  0.00           C  
ATOM    146  CG2 VAL    32      37.813 103.644  44.405  1.00  0.00           C  
ATOM    147  N   SER    33      36.005 105.568  43.123  1.00  0.00           N  
ATOM    148  CA  SER    33      34.871 106.026  43.900  1.00  0.00           C  
ATOM    149  C   SER    33      33.625 105.622  43.137  1.00  0.00           C  
ATOM    150  O   SER    33      33.596 105.650  41.904  1.00  0.00           O  
ATOM    151  CB  SER    33      34.446 107.471  44.175  1.00  0.00           C  
ATOM    152  OG  SER    33      33.205 107.492  44.865  1.00  0.00           O  
ATOM    153  N   GLY    34      32.488 105.277  43.893  1.00  0.00           N  
ATOM    154  CA  GLY    34      31.362 104.769  43.121  1.00  0.00           C  
ATOM    155  C   GLY    34      31.490 105.230  41.674  1.00  0.00           C  
ATOM    156  O   GLY    34      31.343 106.416  41.373  1.00  0.00           O  
ATOM    157  N   LYS    35      31.772 104.286  40.782  1.00  0.00           N  
ATOM    158  CA  LYS    35      31.927 104.621  39.380  1.00  0.00           C  
ATOM    159  C   LYS    35      30.920 103.960  38.459  1.00  0.00           C  
ATOM    160  O   LYS    35      30.305 102.949  38.802  1.00  0.00           O  
ATOM    161  CB  LYS    35      33.342 104.254  38.921  1.00  0.00           C  
ATOM    162  CG  LYS    35      34.443 104.975  39.701  1.00  0.00           C  
ATOM    163  CD  LYS    35      34.509 106.478  39.420  1.00  0.00           C  
ATOM    164  CE  LYS    35      35.670 107.182  40.125  1.00  0.00           C  
ATOM    165  NZ  LYS    35      35.642 108.631  39.822  1.00  0.00           N  
ATOM    166  N   SER    36      30.759 104.544  37.277  1.00  0.00           N  
ATOM    167  CA  SER    36      29.833 104.040  36.273  1.00  0.00           C  
ATOM    168  C   SER    36      30.587 103.839  34.961  1.00  0.00           C  
ATOM    169  O   SER    36      31.288 104.740  34.505  1.00  0.00           O  
ATOM    170  CB  SER    36      28.696 105.045  36.068  1.00  0.00           C  
ATOM    171  OG  SER    36      27.817 104.621  35.045  1.00  0.00           O  
ATOM    172  N   PHE    37      30.444 102.658  34.365  1.00  0.00           N  
ATOM    173  CA  PHE    37      31.116 102.339  33.106  1.00  0.00           C  
ATOM    174  C   PHE    37      30.215 101.490  32.217  1.00  0.00           C  
ATOM    175  O   PHE    37      29.151 101.048  32.647  1.00  0.00           O  
ATOM    176  CB  PHE    37      32.408 101.554  33.371  1.00  0.00           C  
ATOM    177  CG  PHE    37      33.269 102.393  34.251  1.00  0.00           C  
ATOM    178  CD1 PHE    37      33.238 102.278  35.659  1.00  0.00           C  
ATOM    179  CD2 PHE    37      34.148 103.333  33.682  1.00  0.00           C  
ATOM    180  CE1 PHE    37      34.068 103.082  36.492  1.00  0.00           C  
ATOM    181  CE2 PHE    37      34.991 104.151  34.494  1.00  0.00           C  
ATOM    182  CZ  PHE    37      34.948 104.024  35.907  1.00  0.00           C  
ATOM    183  N   ASP    38      30.638 101.267  30.974  1.00  0.00           N  
ATOM    184  CA  ASP    38      29.875 100.426  30.061  1.00  0.00           C  
ATOM    185  C   ASP    38      30.222  98.972  30.369  1.00  0.00           C  
ATOM    186  O   ASP    38      29.350  98.109  30.398  1.00  0.00           O  
ATOM    187  CB  ASP    38      30.215 100.743  28.605  1.00  0.00           C  
ATOM    188  CG  ASP    38      29.682 102.090  28.165  1.00  0.00           C  
ATOM    189  OD1 ASP    38      28.456 102.305  28.275  1.00  0.00           O  
ATOM    190  OD2 ASP    38      30.483 102.931  27.710  1.00  0.00           O  
ATOM    191  N   TYR    39      31.506  98.710  30.599  1.00  0.00           N  
ATOM    192  CA  TYR    39      31.952  97.357  30.928  1.00  0.00           C  
ATOM    193  C   TYR    39      32.946  97.349  32.077  1.00  0.00           C  
ATOM    194  O   TYR    39      33.816  98.214  32.174  1.00  0.00           O  
ATOM    195  CB  TYR    39      32.600  96.672  29.719  1.00  0.00           C  
ATOM    196  CG  TYR    39      31.664  96.505  28.554  1.00  0.00           C  
ATOM    197  CD1 TYR    39      31.515  97.520  27.616  1.00  0.00           C  
ATOM    198  CD2 TYR    39      30.883  95.358  28.417  1.00  0.00           C  
ATOM    199  CE1 TYR    39      30.613  97.406  26.573  1.00  0.00           C  
ATOM    200  CE2 TYR    39      29.970  95.234  27.372  1.00  0.00           C  
ATOM    201  CZ  TYR    39      29.843  96.268  26.456  1.00  0.00           C  
ATOM    202  OH  TYR    39      28.940  96.181  25.427  1.00  0.00           O  
ATOM    203  N   ILE    40      32.795  96.360  32.951  1.00  0.00           N  
ATOM    204  CA  ILE    40      33.683  96.183  34.088  1.00  0.00           C  
ATOM    205  C   ILE    40      34.258  94.782  33.937  1.00  0.00           C  
ATOM    206  O   ILE    40      33.513  93.802  33.868  1.00  0.00           O  
ATOM    207  CB  ILE    40      32.917  96.292  35.423  1.00  0.00           C  
ATOM    208  CG1 ILE    40      32.181  97.631  35.600  1.00  0.00           C  
ATOM    209  CG2 ILE    40      33.821  96.163  36.661  1.00  0.00           C  
ATOM    210  CD1 ILE    40      33.114  98.841  35.623  1.00  0.00           C  
ATOM    211  N   VAL    41      35.581  94.699  33.849  1.00  0.00           N  
ATOM    212  CA  VAL    41      36.259  93.419  33.687  1.00  0.00           C  
ATOM    213  C   VAL    41      37.012  93.071  34.963  1.00  0.00           C  
ATOM    214  O   VAL    41      37.850  93.840  35.430  1.00  0.00           O  
ATOM    215  CB  VAL    41      37.238  93.482  32.496  1.00  0.00           C  
ATOM    216  CG1 VAL    41      38.020  92.185  32.280  1.00  0.00           C  
ATOM    217  CG2 VAL    41      36.553  93.764  31.157  1.00  0.00           C  
ATOM    218  N   VAL    42      36.694  91.915  35.531  1.00  0.00           N  
ATOM    219  CA  VAL    42      37.341  91.468  36.756  1.00  0.00           C  
ATOM    220  C   VAL    42      38.529  90.597  36.392  1.00  0.00           C  
ATOM    221  O   VAL    42      38.360  89.510  35.840  1.00  0.00           O  
ATOM    222  CB  VAL    42      36.373  90.650  37.631  1.00  0.00           C  
ATOM    223  CG1 VAL    42      37.087  90.167  38.886  1.00  0.00           C  
ATOM    224  CG2 VAL    42      35.166  91.501  37.999  1.00  0.00           C  
ATOM    225  N   GLY    43      39.727  91.085  36.702  1.00  0.00           N  
ATOM    226  CA  GLY    43      40.936  90.344  36.393  1.00  0.00           C  
ATOM    227  C   GLY    43      41.613  90.864  35.138  1.00  0.00           C  
ATOM    228  O   GLY    43      41.133  90.641  34.030  1.00  0.00           O  
ATOM    229  N   GLY    44      42.729  91.565  35.312  1.00  0.00           N  
ATOM    230  CA  GLY    44      43.457  92.094  34.172  1.00  0.00           C  
ATOM    231  C   GLY    44      44.534  91.101  33.796  1.00  0.00           C  
ATOM    232  O   GLY    44      45.731  91.397  33.862  1.00  0.00           O  
ATOM    233  N   GLY    45      44.092  89.910  33.400  1.00  0.00           N  
ATOM    234  CA  GLY    45      45.017  88.852  33.047  1.00  0.00           C  
ATOM    235  C   GLY    45      45.205  88.593  31.566  1.00  0.00           C  
ATOM    236  O   GLY    45      45.041  89.477  30.729  1.00  0.00           O  
ATOM    237  N   THR    46      45.536  87.346  31.254  1.00  0.00           N  
ATOM    238  CA  THR    46      45.793  86.921  29.891  1.00  0.00           C  
ATOM    239  C   THR    46      44.635  87.217  28.943  1.00  0.00           C  
ATOM    240  O   THR    46      44.836  87.816  27.888  1.00  0.00           O  
ATOM    241  CB  THR    46      46.144  85.432  29.881  1.00  0.00           C  
ATOM    242  OG1 THR    46      47.203  85.208  30.825  1.00  0.00           O  
ATOM    243  CG2 THR    46      46.615  84.993  28.506  1.00  0.00           C  
ATOM    244  N   ALA    47      43.426  86.809  29.317  1.00  0.00           N  
ATOM    245  CA  ALA    47      42.254  87.075  28.484  1.00  0.00           C  
ATOM    246  C   ALA    47      41.687  88.464  28.779  1.00  0.00           C  
ATOM    247  O   ALA    47      41.223  89.170  27.877  1.00  0.00           O  
ATOM    248  CB  ALA    47      41.147  86.044  28.747  1.00  0.00           C  
ATOM    249  N   GLY    48      41.733  88.845  30.052  1.00  0.00           N  
ATOM    250  CA  GLY    48      41.188  90.119  30.483  1.00  0.00           C  
ATOM    251  C   GLY    48      41.730  91.372  29.828  1.00  0.00           C  
ATOM    252  O   GLY    48      40.965  92.269  29.476  1.00  0.00           O  
ATOM    253  N   CYS    49      43.044  91.449  29.664  1.00  0.00           N  
ATOM    254  CA  CYS    49      43.642  92.633  29.059  1.00  0.00           C  
ATOM    255  C   CYS    49      43.210  92.842  27.604  1.00  0.00           C  
ATOM    256  O   CYS    49      42.735  93.921  27.248  1.00  0.00           O  
ATOM    257  CB  CYS    49      45.166  92.577  29.194  1.00  0.00           C  
ATOM    258  SG  CYS    49      45.717  92.850  30.908  1.00  0.00           S  
ATOM    259  N   SER    50      43.365  91.824  26.743  1.00  0.00           N  
ATOM    260  CA  SER    50      42.940  92.034  25.355  1.00  0.00           C  
ATOM    261  C   SER    50      41.435  92.276  25.237  1.00  0.00           C  
ATOM    262  O   SER    50      40.980  92.989  24.340  1.00  0.00           O  
ATOM    263  CB  SER    50      43.405  90.760  24.644  1.00  0.00           C  
ATOM    264  OG  SER    50      42.691  89.637  25.139  1.00  0.00           O  
ATOM    265  N   LEU    51      40.661  91.681  26.140  1.00  0.00           N  
ATOM    266  CA  LEU    51      39.216  91.882  26.134  1.00  0.00           C  
ATOM    267  C   LEU    51      38.924  93.351  26.447  1.00  0.00           C  
ATOM    268  O   LEU    51      38.143  94.001  25.754  1.00  0.00           O  
ATOM    269  CB  LEU    51      38.545  90.995  27.187  1.00  0.00           C  
ATOM    270  CG  LEU    51      37.073  91.312  27.482  1.00  0.00           C  
ATOM    271  CD1 LEU    51      36.237  91.137  26.218  1.00  0.00           C  
ATOM    272  CD2 LEU    51      36.565  90.397  28.590  1.00  0.00           C  
ATOM    273  N   ALA    52      39.560  93.866  27.494  1.00  0.00           N  
ATOM    274  CA  ALA    52      39.366  95.257  27.904  1.00  0.00           C  
ATOM    275  C   ALA    52      39.769  96.250  26.822  1.00  0.00           C  
ATOM    276  O   ALA    52      39.046  97.208  26.538  1.00  0.00           O  
ATOM    277  CB  ALA    52      40.153  95.530  29.167  1.00  0.00           C  
ATOM    278  N   ALA    53      40.934  96.025  26.229  1.00  0.00           N  
ATOM    279  CA  ALA    53      41.433  96.901  25.180  1.00  0.00           C  
ATOM    280  C   ALA    53      40.460  96.938  24.013  1.00  0.00           C  
ATOM    281  O   ALA    53      40.149  98.002  23.478  1.00  0.00           O  
ATOM    282  CB  ALA    53      42.794  96.414  24.709  1.00  0.00           C  
ATOM    283  N   THR    54      39.970  95.768  23.627  1.00  0.00           N  
ATOM    284  CA  THR    54      39.048  95.667  22.506  1.00  0.00           C  
ATOM    285  C   THR    54      37.747  96.423  22.752  1.00  0.00           C  
ATOM    286  O   THR    54      37.296  97.201  21.904  1.00  0.00           O  
ATOM    287  CB  THR    54      38.763  94.190  22.199  1.00  0.00           C  
ATOM    288  OG1 THR    54      39.990  93.556  21.813  1.00  0.00           O  
ATOM    289  CG2 THR    54      37.743  94.051  21.077  1.00  0.00           C  
ATOM    290  N   LEU    55      37.143  96.207  23.915  1.00  0.00           N  
ATOM    291  CA  LEU    55      35.899  96.888  24.232  1.00  0.00           C  
ATOM    292  C   LEU    55      36.098  98.400  24.333  1.00  0.00           C  
ATOM    293  O   LEU    55      35.205  99.166  23.972  1.00  0.00           O  
ATOM    294  CB  LEU    55      35.313  96.345  25.541  1.00  0.00           C  
ATOM    295  CG  LEU    55      34.807  94.896  25.511  1.00  0.00           C  
ATOM    296  CD1 LEU    55      34.436  94.444  26.918  1.00  0.00           C  
ATOM    297  CD2 LEU    55      33.602  94.791  24.587  1.00  0.00           C  
ATOM    298  N   SER    56      37.268  98.826  24.807  1.00  0.00           N  
ATOM    299  CA  SER    56      37.556 100.255  24.963  1.00  0.00           C  
ATOM    300  C   SER    56      37.614 101.001  23.634  1.00  0.00           C  
ATOM    301  O   SER    56      37.661 102.232  23.608  1.00  0.00           O  
ATOM    302  CB  SER    56      38.871 100.462  25.728  1.00  0.00           C  
ATOM    303  OG  SER    56      40.000 100.249  24.898  1.00  0.00           O  
ATOM    304  N   GLU    57      37.614 100.262  22.530  1.00  0.00           N  
ATOM    305  CA  GLU    57      37.649 100.885  21.213  1.00  0.00           C  
ATOM    306  C   GLU    57      36.413 101.753  20.991  1.00  0.00           C  
ATOM    307  O   GLU    57      36.455 102.729  20.237  1.00  0.00           O  
ATOM    308  CB  GLU    57      37.727  99.811  20.125  1.00  0.00           C  
ATOM    309  CG  GLU    57      39.118  99.219  19.950  1.00  0.00           C  
ATOM    310  CD  GLU    57      39.134  98.020  19.021  1.00  0.00           C  
ATOM    311  OE1 GLU    57      38.355  98.012  18.042  1.00  0.00           O  
ATOM    312  OE2 GLU    57      39.936  97.091  19.262  1.00  0.00           O  
ATOM    313  N   LYS    58      35.321 101.408  21.666  1.00  0.00           N  
ATOM    314  CA  LYS    58      34.076 102.153  21.517  1.00  0.00           C  
ATOM    315  C   LYS    58      33.362 102.491  22.823  1.00  0.00           C  
ATOM    316  O   LYS    58      32.537 103.407  22.859  1.00  0.00           O  
ATOM    317  CB  LYS    58      33.114 101.371  20.617  1.00  0.00           C  
ATOM    318  CG  LYS    58      33.648 101.106  19.219  1.00  0.00           C  
ATOM    319  CD  LYS    58      32.610 100.419  18.349  1.00  0.00           C  
ATOM    320  CE  LYS    58      33.141 100.183  16.942  1.00  0.00           C  
ATOM    321  NZ  LYS    58      32.114  99.544  16.067  1.00  0.00           N  
ATOM    322  N   TYR    59      33.676 101.771  23.896  1.00  0.00           N  
ATOM    323  CA  TYR    59      33.002 102.012  25.171  1.00  0.00           C  
ATOM    324  C   TYR    59      33.907 102.287  26.363  1.00  0.00           C  
ATOM    325  O   TYR    59      35.123 102.104  26.294  1.00  0.00           O  
ATOM    326  CB  TYR    59      32.074 100.834  25.483  1.00  0.00           C  
ATOM    327  CG  TYR    59      30.966 100.673  24.469  1.00  0.00           C  
ATOM    328  CD1 TYR    59      31.040  99.705  23.466  1.00  0.00           C  
ATOM    329  CD2 TYR    59      29.859 101.518  24.489  1.00  0.00           C  
ATOM    330  CE1 TYR    59      30.034  99.585  22.507  1.00  0.00           C  
ATOM    331  CE2 TYR    59      28.850 101.409  23.536  1.00  0.00           C  
ATOM    332  CZ  TYR    59      28.942 100.444  22.550  1.00  0.00           C  
ATOM    333  OH  TYR    59      27.939 100.340  21.613  1.00  0.00           O  
ATOM    334  N   SER    60      33.297 102.738  27.458  1.00  0.00           N  
ATOM    335  CA  SER    60      34.031 103.051  28.679  1.00  0.00           C  
ATOM    336  C   SER    60      34.227 101.762  29.457  1.00  0.00           C  
ATOM    337  O   SER    60      33.266 101.116  29.875  1.00  0.00           O  
ATOM    338  CB  SER    60      33.260 104.074  29.516  1.00  0.00           C  
ATOM    339  OG  SER    60      33.908 104.271  30.764  1.00  0.00           O  
ATOM    340  N   VAL    61      35.490 101.408  29.650  1.00  0.00           N  
ATOM    341  CA  VAL    61      35.851 100.170  30.318  1.00  0.00           C  
ATOM    342  C   VAL    61      36.716 100.359  31.554  1.00  0.00           C  
ATOM    343  O   VAL    61      37.602 101.215  31.591  1.00  0.00           O  
ATOM    344  CB  VAL    61      36.614  99.249  29.332  1.00  0.00           C  
ATOM    345  CG1 VAL    61      36.937  97.914  29.989  1.00  0.00           C  
ATOM    346  CG2 VAL    61      35.786  99.041  28.074  1.00  0.00           C  
ATOM    347  N   LEU    62      36.442  99.548  32.570  1.00  0.00           N  
ATOM    348  CA  LEU    62      37.219  99.564  33.800  1.00  0.00           C  
ATOM    349  C   LEU    62      37.704  98.142  34.053  1.00  0.00           C  
ATOM    350  O   LEU    62      36.911  97.202  34.075  1.00  0.00           O  
ATOM    351  CB  LEU    62      36.381 100.025  34.999  1.00  0.00           C  
ATOM    352  CG  LEU    62      37.092  99.876  36.353  1.00  0.00           C  
ATOM    353  CD1 LEU    62      38.307 100.786  36.399  1.00  0.00           C  
ATOM    354  CD2 LEU    62      36.139 100.203  37.491  1.00  0.00           C  
ATOM    355  N   VAL    63      39.012  97.992  34.220  1.00  0.00           N  
ATOM    356  CA  VAL    63      39.606  96.696  34.509  1.00  0.00           C  
ATOM    357  C   VAL    63      40.060  96.764  35.956  1.00  0.00           C  
ATOM    358  O   VAL    63      40.686  97.743  36.366  1.00  0.00           O  
ATOM    359  CB  VAL    63      40.839  96.420  33.634  1.00  0.00           C  
ATOM    360  CG1 VAL    63      41.475  95.091  34.033  1.00  0.00           C  
ATOM    361  CG2 VAL    63      40.443  96.401  32.182  1.00  0.00           C  
ATOM    362  N   ILE    64      39.734  95.733  36.726  1.00  0.00           N  
ATOM    363  CA  ILE    64      40.112  95.674  38.132  1.00  0.00           C  
ATOM    364  C   ILE    64      41.010  94.469  38.369  1.00  0.00           C  
ATOM    365  O   ILE    64      40.578  93.324  38.231  1.00  0.00           O  
ATOM    366  CB  ILE    64      38.859  95.587  39.005  1.00  0.00           C  
ATOM    367  CG1 ILE    64      37.907  96.782  38.832  1.00  0.00           C  
ATOM    368  CG2 ILE    64      39.164  95.530  40.511  1.00  0.00           C  
ATOM    369  CD1 ILE    64      36.576  96.612  39.564  1.00  0.00           C  
ATOM    370  N   GLU    65      42.262  94.743  38.723  1.00  0.00           N  
ATOM    371  CA  GLU    65      43.260  93.706  38.972  1.00  0.00           C  
ATOM    372  C   GLU    65      43.726  93.737  40.424  1.00  0.00           C  
ATOM    373  O   GLU    65      44.095  94.788  40.936  1.00  0.00           O  
ATOM    374  CB  GLU    65      44.454  93.921  38.037  1.00  0.00           C  
ATOM    375  CG  GLU    65      45.687  93.097  38.368  1.00  0.00           C  
ATOM    376  CD  GLU    65      45.402  91.619  38.387  1.00  0.00           C  
ATOM    377  OE1 GLU    65      44.688  91.145  37.478  1.00  0.00           O  
ATOM    378  OE2 GLU    65      45.901  90.932  39.302  1.00  0.00           O  
ATOM    379  N   ARG    66      43.722  92.578  41.077  1.00  0.00           N  
ATOM    380  CA  ARG    66      44.130  92.491  42.476  1.00  0.00           C  
ATOM    381  C   ARG    66      45.628  92.707  42.694  1.00  0.00           C  
ATOM    382  O   ARG    66      46.039  93.200  43.745  1.00  0.00           O  
ATOM    383  CB  ARG    66      43.729  91.130  43.050  1.00  0.00           C  
ATOM    384  CG  ARG    66      44.402  89.971  42.341  1.00  0.00           C  
ATOM    385  CD  ARG    66      44.073  88.631  42.964  1.00  0.00           C  
ATOM    386  NE  ARG    66      44.866  87.585  42.326  1.00  0.00           N  
ATOM    387  CZ  ARG    66      45.123  86.400  42.863  1.00  0.00           C  
ATOM    388  NH1 ARG    66      44.645  86.088  44.061  1.00  0.00           N  
ATOM    389  NH2 ARG    66      45.888  85.539  42.207  1.00  0.00           N  
ATOM    390  N   GLY    67      46.436  92.341  41.699  1.00  0.00           N  
ATOM    391  CA  GLY    67      47.882  92.479  41.810  1.00  0.00           C  
ATOM    392  C   GLY    67      48.454  93.846  41.482  1.00  0.00           C  
ATOM    393  O   GLY    67      47.719  94.790  41.197  1.00  0.00           O  
ATOM    394  N   GLY    68      49.781  93.943  41.519  1.00  0.00           N  
ATOM    395  CA  GLY    68      50.488  95.191  41.237  1.00  0.00           C  
ATOM    396  C   GLY    68      50.806  95.353  39.754  1.00  0.00           C  
ATOM    397  O   GLY    68      50.521  94.471  38.943  1.00  0.00           O  
ATOM    398  N   SER    69      51.383  96.499  39.408  1.00  0.00           N  
ATOM    399  CA  SER    69      51.809  96.755  38.037  1.00  0.00           C  
ATOM    400  C   SER    69      53.074  95.919  37.874  1.00  0.00           C  
ATOM    401  O   SER    69      53.758  95.626  38.857  1.00  0.00           O  
ATOM    402  CB  SER    69      52.169  98.231  37.841  1.00  0.00           C  
ATOM    403  OG  SER    69      53.328  98.555  38.595  1.00  0.00           O  
ATOM    404  N   PRO    70      53.404  95.516  36.638  1.00  0.00           N  
ATOM    405  CA  PRO    70      54.614  94.713  36.437  1.00  0.00           C  
ATOM    406  C   PRO    70      55.878  95.441  36.900  1.00  0.00           C  
ATOM    407  O   PRO    70      56.854  94.816  37.310  1.00  0.00           O  
ATOM    408  CB  PRO    70      54.614  94.463  34.929  1.00  0.00           C  
ATOM    409  CG  PRO    70      53.152  94.448  34.596  1.00  0.00           C  
ATOM    410  CD  PRO    70      52.627  95.618  35.392  1.00  0.00           C  
ATOM    411  N   PHE    71      55.850  96.766  36.836  1.00  0.00           N  
ATOM    412  CA  PHE    71      56.996  97.568  37.241  1.00  0.00           C  
ATOM    413  C   PHE    71      57.374  97.381  38.711  1.00  0.00           C  
ATOM    414  O   PHE    71      58.513  97.646  39.101  1.00  0.00           O  
ATOM    415  CB  PHE    71      56.731  99.060  36.984  1.00  0.00           C  
ATOM    416  CG  PHE    71      58.017  99.785  37.184  1.00  0.00           C  
ATOM    417  CD1 PHE    71      59.077  99.700  36.253  1.00  0.00           C  
ATOM    418  CD2 PHE    71      58.202 100.583  38.328  1.00  0.00           C  
ATOM    419  CE1 PHE    71      60.303 100.400  36.451  1.00  0.00           C  
ATOM    420  CE2 PHE    71      59.420 101.294  38.551  1.00  0.00           C  
ATOM    421  CZ  PHE    71      60.475 101.200  37.607  1.00  0.00           C  
ATOM    422  N   GLY    72      56.426  96.924  39.524  1.00  0.00           N  
ATOM    423  CA  GLY    72      56.680  96.714  40.949  1.00  0.00           C  
ATOM    424  C   GLY    72      57.582  95.511  41.204  1.00  0.00           C  
ATOM    425  O   GLY    72      58.167  95.382  42.284  1.00  0.00           O  
ATOM    426  N   ASP    73      57.686  94.629  40.213  1.00  0.00           N  
ATOM    427  CA  ASP    73      58.512  93.429  40.322  1.00  0.00           C  
ATOM    428  C   ASP    73      59.287  93.251  39.020  1.00  0.00           C  
ATOM    429  O   ASP    73      58.947  92.422  38.179  1.00  0.00           O  
ATOM    430  CB  ASP    73      57.630  92.207  40.605  1.00  0.00           C  
ATOM    431  CG  ASP    73      58.543  91.026  40.902  1.00  0.00           C  
ATOM    432  OD1 ASP    73      59.788  91.222  40.882  1.00  0.00           O  
ATOM    433  OD2 ASP    73      58.009  89.913  41.153  1.00  0.00           O  
ATOM    434  N   PRO    74      60.362  94.033  38.851  1.00  0.00           N  
ATOM    435  CA  PRO    74      61.237  94.035  37.676  1.00  0.00           C  
ATOM    436  C   PRO    74      61.619  92.690  37.068  1.00  0.00           C  
ATOM    437  O   PRO    74      61.760  92.581  35.852  1.00  0.00           O  
ATOM    438  CB  PRO    74      62.458  94.807  38.167  1.00  0.00           C  
ATOM    439  CG  PRO    74      61.857  95.788  39.106  1.00  0.00           C  
ATOM    440  CD  PRO    74      60.897  94.932  39.891  1.00  0.00           C  
ATOM    441  N   LEU    75      61.789  91.669  37.898  1.00  0.00           N  
ATOM    442  CA  LEU    75      62.192  90.372  37.379  1.00  0.00           C  
ATOM    443  C   LEU    75      61.148  89.599  36.582  1.00  0.00           C  
ATOM    444  O   LEU    75      61.434  88.519  36.063  1.00  0.00           O  
ATOM    445  CB  LEU    75      62.765  89.515  38.506  1.00  0.00           C  
ATOM    446  CG  LEU    75      64.057  90.076  39.103  1.00  0.00           C  
ATOM    447  CD1 LEU    75      64.600  89.308  40.307  1.00  0.00           C  
ATOM    448  CD2 LEU    75      65.246  90.119  38.144  1.00  0.00           C  
ATOM    449  N   VAL    76      59.941  90.141  36.470  1.00  0.00           N  
ATOM    450  CA  VAL    76      58.924  89.472  35.669  1.00  0.00           C  
ATOM    451  C   VAL    76      59.083  89.983  34.235  1.00  0.00           C  
ATOM    452  O   VAL    76      58.386  89.544  33.326  1.00  0.00           O  
ATOM    453  CB  VAL    76      57.477  89.787  36.154  1.00  0.00           C  
ATOM    454  CG1 VAL    76      57.317  89.409  37.621  1.00  0.00           C  
ATOM    455  CG2 VAL    76      57.148  91.255  35.927  1.00  0.00           C  
ATOM    456  N   GLU    77      60.027  90.899  34.033  1.00  0.00           N  
ATOM    457  CA  GLU    77      60.231  91.494  32.714  1.00  0.00           C  
ATOM    458  C   GLU    77      61.364  90.929  31.858  1.00  0.00           C  
ATOM    459  O   GLU    77      61.638  91.447  30.775  1.00  0.00           O  
ATOM    460  CB  GLU    77      60.422  93.005  32.870  1.00  0.00           C  
ATOM    461  CG  GLU    77      59.175  93.728  33.382  1.00  0.00           C  
ATOM    462  CD  GLU    77      59.511  95.206  33.520  1.00  0.00           C  
ATOM    463  OE1 GLU    77      60.649  95.591  33.142  1.00  0.00           O  
ATOM    464  OE2 GLU    77      58.634  95.969  34.007  1.00  0.00           O  
ATOM    465  N   ASP    78      62.011  89.870  32.328  1.00  0.00           N  
ATOM    466  CA  ASP    78      63.103  89.261  31.578  1.00  0.00           C  
ATOM    467  C   ASP    78      63.029  87.742  31.644  1.00  0.00           C  
ATOM    468  O   ASP    78      62.454  87.175  32.574  1.00  0.00           O  
ATOM    469  CB  ASP    78      64.476  89.684  32.140  1.00  0.00           C  
ATOM    470  CG  ASP    78      64.680  91.159  31.823  1.00  0.00           C  
ATOM    471  OD1 ASP    78      64.841  91.488  30.618  1.00  0.00           O  
ATOM    472  OD2 ASP    78      64.676  91.976  32.783  1.00  0.00           O  
ATOM    473  N   LYS    79      63.615  87.083  30.651  1.00  0.00           N  
ATOM    474  CA  LYS    79      63.635  85.629  30.633  1.00  0.00           C  
ATOM    475  C   LYS    79      64.527  85.129  31.772  1.00  0.00           C  
ATOM    476  O   LYS    79      64.251  84.088  32.368  1.00  0.00           O  
ATOM    477  CB  LYS    79      64.152  85.129  29.289  1.00  0.00           C  
ATOM    478  CG  LYS    79      65.640  85.408  29.065  1.00  0.00           C  
ATOM    479  CD  LYS    79      66.168  84.882  27.729  1.00  0.00           C  
ATOM    480  CE  LYS    79      67.659  85.146  27.513  1.00  0.00           C  
ATOM    481  NZ  LYS    79      68.073  84.649  26.182  1.00  0.00           N  
ATOM    482  N   LYS    80      65.585  85.875  32.087  1.00  0.00           N  
ATOM    483  CA  LYS    80      66.486  85.470  33.164  1.00  0.00           C  
ATOM    484  C   LYS    80      65.797  85.495  34.525  1.00  0.00           C  
ATOM    485  O   LYS    80      66.320  84.960  35.504  1.00  0.00           O  
ATOM    486  CB  LYS    80      67.727  86.373  33.236  1.00  0.00           C  
ATOM    487  CG  LYS    80      68.650  86.240  32.023  1.00  0.00           C  
ATOM    488  CD  LYS    80      69.891  87.131  32.097  1.00  0.00           C  
ATOM    489  CE  LYS    80      70.820  86.988  30.889  1.00  0.00           C  
ATOM    490  NZ  LYS    80      71.984  87.891  31.037  1.00  0.00           N  
ATOM    491  N   TYR    81      64.623  86.113  34.589  1.00  0.00           N  
ATOM    492  CA  TYR    81      63.923  86.197  35.855  1.00  0.00           C  
ATOM    493  C   TYR    81      62.831  85.172  36.085  1.00  0.00           C  
ATOM    494  O   TYR    81      62.219  85.165  37.150  1.00  0.00           O  
ATOM    495  CB  TYR    81      63.313  87.598  35.997  1.00  0.00           C  
ATOM    496  CG  TYR    81      64.437  88.576  36.013  1.00  0.00           C  
ATOM    497  CD1 TYR    81      65.738  88.139  36.290  1.00  0.00           C  
ATOM    498  CD2 TYR    81      64.227  89.948  35.748  1.00  0.00           C  
ATOM    499  CE1 TYR    81      66.827  89.033  36.311  1.00  0.00           C  
ATOM    500  CE2 TYR    81      65.322  90.871  35.765  1.00  0.00           C  
ATOM    501  CZ  TYR    81      66.617  90.391  36.050  1.00  0.00           C  
ATOM    502  OH  TYR    81      67.701  91.242  36.082  1.00  0.00           O  
ATOM    503  N   TYR    82      62.591  84.305  35.104  1.00  0.00           N  
ATOM    504  CA  TYR    82      61.547  83.286  35.207  1.00  0.00           C  
ATOM    505  C   TYR    82      61.605  82.473  36.496  1.00  0.00           C  
ATOM    506  O   TYR    82      60.639  82.434  37.261  1.00  0.00           O  
ATOM    507  CB  TYR    82      61.610  82.337  34.004  1.00  0.00           C  
ATOM    508  CG  TYR    82      60.529  81.326  34.174  1.00  0.00           C  
ATOM    509  CD1 TYR    82      59.218  81.636  33.786  1.00  0.00           C  
ATOM    510  CD2 TYR    82      60.789  80.048  34.715  1.00  0.00           C  
ATOM    511  CE1 TYR    82      58.169  80.706  33.928  1.00  0.00           C  
ATOM    512  CE2 TYR    82      59.735  79.090  34.866  1.00  0.00           C  
ATOM    513  CZ  TYR    82      58.429  79.440  34.466  1.00  0.00           C  
ATOM    514  OH  TYR    82      57.382  78.553  34.596  1.00  0.00           O  
ATOM    515  N   GLY    83      62.732  81.810  36.726  1.00  0.00           N  
ATOM    516  CA  GLY    83      62.908  80.996  37.921  1.00  0.00           C  
ATOM    517  C   GLY    83      62.869  81.863  39.182  1.00  0.00           C  
ATOM    518  O   GLY    83      62.284  81.478  40.193  1.00  0.00           O  
ATOM    519  N   TYR    84      63.477  83.043  39.110  1.00  0.00           N  
ATOM    520  CA  TYR    84      63.501  83.957  40.245  1.00  0.00           C  
ATOM    521  C   TYR    84      62.114  84.213  40.842  1.00  0.00           C  
ATOM    522  O   TYR    84      61.930  84.133  42.059  1.00  0.00           O  
ATOM    523  CB  TYR    84      64.112  85.295  39.824  1.00  0.00           C  
ATOM    524  CG  TYR    84      64.154  86.323  40.933  1.00  0.00           C  
ATOM    525  CD1 TYR    84      65.243  86.400  41.802  1.00  0.00           C  
ATOM    526  CD2 TYR    84      63.088  87.201  41.135  1.00  0.00           C  
ATOM    527  CE1 TYR    84      65.267  87.327  42.845  1.00  0.00           C  
ATOM    528  CE2 TYR    84      63.100  88.126  42.174  1.00  0.00           C  
ATOM    529  CZ  TYR    84      64.191  88.184  43.024  1.00  0.00           C  
ATOM    530  OH  TYR    84      64.195  89.093  44.058  1.00  0.00           O  
ATOM    531  N   SER    85      61.141  84.533  39.993  1.00  0.00           N  
ATOM    532  CA  SER    85      59.797  84.826  40.480  1.00  0.00           C  
ATOM    533  C   SER    85      59.180  83.646  41.217  1.00  0.00           C  
ATOM    534  O   SER    85      58.461  83.829  42.200  1.00  0.00           O  
ATOM    535  CB  SER    85      58.887  85.253  39.323  1.00  0.00           C  
ATOM    536  OG  SER    85      59.330  86.490  38.785  1.00  0.00           O  
ATOM    537  N   LEU    86      59.466  82.436  40.746  1.00  0.00           N  
ATOM    538  CA  LEU    86      58.940  81.229  41.374  1.00  0.00           C  
ATOM    539  C   LEU    86      59.636  80.933  42.702  1.00  0.00           C  
ATOM    540  O   LEU    86      59.071  80.277  43.575  1.00  0.00           O  
ATOM    541  CB  LEU    86      59.106  80.028  40.436  1.00  0.00           C  
ATOM    542  CG  LEU    86      58.399  80.096  39.080  1.00  0.00           C  
ATOM    543  CD1 LEU    86      58.734  78.857  38.259  1.00  0.00           C  
ATOM    544  CD2 LEU    86      56.897  80.202  39.293  1.00  0.00           C  
ATOM    545  N   ILE    87      60.866  81.419  42.846  1.00  0.00           N  
ATOM    546  CA  ILE    87      61.642  81.199  44.064  1.00  0.00           C  
ATOM    547  C   ILE    87      61.260  82.157  45.183  1.00  0.00           C  
ATOM    548  O   ILE    87      61.441  81.848  46.361  1.00  0.00           O  
ATOM    549  CB  ILE    87      63.138  81.382  43.791  1.00  0.00           C  
ATOM    550  CG1 ILE    87      63.726  80.312  42.856  1.00  0.00           C  
ATOM    551  CG2 ILE    87      64.004  81.327  45.061  1.00  0.00           C  
ATOM    552  CD1 ILE    87      65.144  80.630  42.382  1.00  0.00           C  
ATOM    553  N   ASN    88      60.737  83.320  44.815  1.00  0.00           N  
ATOM    554  CA  ASN    88      60.386  84.335  45.801  1.00  0.00           C  
ATOM    555  C   ASN    88      59.280  83.939  46.769  1.00  0.00           C  
ATOM    556  O   ASN    88      58.266  83.359  46.380  1.00  0.00           O  
ATOM    557  CB  ASN    88      60.043  85.646  45.084  1.00  0.00           C  
ATOM    558  CG  ASN    88      59.824  86.718  46.142  1.00  0.00           C  
ATOM    559  OD1 ASN    88      58.818  86.712  46.851  1.00  0.00           O  
ATOM    560  ND2 ASN    88      60.754  87.696  46.308  1.00  0.00           N  
ATOM    561  N   THR    89      59.496  84.246  48.044  1.00  0.00           N  
ATOM    562  CA  THR    89      58.521  83.931  49.076  1.00  0.00           C  
ATOM    563  C   THR    89      57.214  84.665  48.814  1.00  0.00           C  
ATOM    564  O   THR    89      57.206  85.832  48.417  1.00  0.00           O  
ATOM    565  CB  THR    89      59.065  84.301  50.460  1.00  0.00           C  
ATOM    566  OG1 THR    89      60.273  83.598  50.713  1.00  0.00           O  
ATOM    567  CG2 THR    89      58.026  83.930  51.531  1.00  0.00           C  
ATOM    568  N   ASP    90      56.111  83.963  49.036  1.00  0.00           N  
ATOM    569  CA  ASP    90      54.782  84.515  48.821  1.00  0.00           C  
ATOM    570  C   ASP    90      54.356  85.340  50.029  1.00  0.00           C  
ATOM    571  O   ASP    90      53.990  84.786  51.065  1.00  0.00           O  
ATOM    572  CB  ASP    90      53.793  83.369  48.595  1.00  0.00           C  
ATOM    573  CG  ASP    90      52.413  83.854  48.212  1.00  0.00           C  
ATOM    574  OD1 ASP    90      52.148  85.068  48.338  1.00  0.00           O  
ATOM    575  OD2 ASP    90      51.589  83.011  47.794  1.00  0.00           O  
ATOM    576  N   GLU    91      54.408  86.663  49.898  1.00  0.00           N  
ATOM    577  CA  GLU    91      54.021  87.542  50.994  1.00  0.00           C  
ATOM    578  C   GLU    91      52.612  88.090  50.806  1.00  0.00           C  
ATOM    579  O   GLU    91      52.200  89.015  51.509  1.00  0.00           O  
ATOM    580  CB  GLU    91      55.014  88.703  51.131  1.00  0.00           C  
ATOM    581  CG  GLU    91      56.416  88.260  51.554  1.00  0.00           C  
ATOM    582  CD  GLU    91      57.300  89.497  51.619  1.00  0.00           C  
ATOM    583  OE1 GLU    91      56.765  90.619  51.414  1.00  0.00           O  
ATOM    584  OE2 GLU    91      58.524  89.337  51.875  1.00  0.00           O  
ATOM    585  N   TYR    92      51.876  87.514  49.858  1.00  0.00           N  
ATOM    586  CA  TYR    92      50.518  87.959  49.600  1.00  0.00           C  
ATOM    587  C   TYR    92      50.402  89.093  48.595  1.00  0.00           C  
ATOM    588  O   TYR    92      49.296  89.439  48.174  1.00  0.00           O  
ATOM    589  CB  TYR    92      49.864  88.394  50.919  1.00  0.00           C  
ATOM    590  CG  TYR    92      49.728  87.181  51.773  1.00  0.00           C  
ATOM    591  CD1 TYR    92      50.651  86.943  52.799  1.00  0.00           C  
ATOM    592  CD2 TYR    92      48.679  86.255  51.580  1.00  0.00           C  
ATOM    593  CE1 TYR    92      50.554  85.809  53.629  1.00  0.00           C  
ATOM    594  CE2 TYR    92      48.565  85.096  52.415  1.00  0.00           C  
ATOM    595  CZ  TYR    92      49.515  84.892  53.436  1.00  0.00           C  
ATOM    596  OH  TYR    92      49.449  83.790  54.261  1.00  0.00           O  
ATOM    597  N   SER    93      51.536  89.662  48.198  1.00  0.00           N  
ATOM    598  CA  SER    93      51.544  90.771  47.248  1.00  0.00           C  
ATOM    599  C   SER    93      52.360  90.460  46.001  1.00  0.00           C  
ATOM    600  O   SER    93      52.175  91.093  44.961  1.00  0.00           O  
ATOM    601  CB  SER    93      52.123  92.029  47.905  1.00  0.00           C  
ATOM    602  OG  SER    93      53.469  91.800  48.295  1.00  0.00           O  
ATOM    603  N   SER    94      53.273  89.502  46.120  1.00  0.00           N  
ATOM    604  CA  SER    94      54.140  89.116  45.012  1.00  0.00           C  
ATOM    605  C   SER    94      53.347  88.605  43.807  1.00  0.00           C  
ATOM    606  O   SER    94      52.218  88.136  43.947  1.00  0.00           O  
ATOM    607  CB  SER    94      55.150  88.044  45.461  1.00  0.00           C  
ATOM    608  OG  SER    94      54.477  86.825  45.737  1.00  0.00           O  
ATOM    609  N   VAL    95      53.940  88.684  42.604  1.00  0.00           N  
ATOM    610  CA  VAL    95      53.291  88.242  41.364  1.00  0.00           C  
ATOM    611  C   VAL    95      53.016  86.749  41.234  1.00  0.00           C  
ATOM    612  O   VAL    95      52.188  86.340  40.420  1.00  0.00           O  
ATOM    613  CB  VAL    95      54.228  88.765  40.279  1.00  0.00           C  
ATOM    614  CG1 VAL    95      54.404  90.285  40.306  1.00  0.00           C  
ATOM    615  CG2 VAL    95      55.645  88.196  40.371  1.00  0.00           C  
ATOM    616  N   ALA    96      53.703  85.936  42.029  1.00  0.00           N  
ATOM    617  CA  ALA    96      53.482  84.495  41.994  1.00  0.00           C  
ATOM    618  C   ALA    96      52.777  84.038  43.264  1.00  0.00           C  
ATOM    619  O   ALA    96      53.370  84.038  44.346  1.00  0.00           O  
ATOM    620  CB  ALA    96      54.806  83.710  41.877  1.00  0.00           C  
ATOM    621  N   GLN    97      51.508  83.662  43.143  1.00  0.00           N  
ATOM    622  CA  GLN    97      50.774  83.184  44.301  1.00  0.00           C  
ATOM    623  C   GLN    97      50.894  81.668  44.365  1.00  0.00           C  
ATOM    624  O   GLN    97      50.558  80.963  43.413  1.00  0.00           O  
ATOM    625  CB  GLN    97      49.300  83.583  44.234  1.00  0.00           C  
ATOM    626  CG  GLN    97      48.493  83.146  45.458  1.00  0.00           C  
ATOM    627  CD  GLN    97      47.059  83.618  45.270  1.00  0.00           C  
ATOM    628  OE1 GLN    97      46.737  84.293  44.293  1.00  0.00           O  
ATOM    629  NE2 GLN    97      46.118  83.290  46.196  1.00  0.00           N  
ATOM    630  N   SER    98      51.377  81.173  45.496  1.00  0.00           N  
ATOM    631  CA  SER    98      51.560  79.742  45.691  1.00  0.00           C  
ATOM    632  C   SER    98      50.316  79.056  46.231  1.00  0.00           C  
ATOM    633  O   SER    98      49.569  79.639  47.013  1.00  0.00           O  
ATOM    634  CB  SER    98      52.692  79.488  46.686  1.00  0.00           C  
ATOM    635  OG  SER    98      52.332  79.977  47.970  1.00  0.00           O  
ATOM    636  N   PHE    99      50.097  77.817  45.803  1.00  0.00           N  
ATOM    637  CA  PHE    99      48.988  77.022  46.313  1.00  0.00           C  
ATOM    638  C   PHE    99      49.315  75.549  46.131  1.00  0.00           C  
ATOM    639  O   PHE    99      50.205  75.189  45.362  1.00  0.00           O  
ATOM    640  CB  PHE    99      47.638  77.415  45.661  1.00  0.00           C  
ATOM    641  CG  PHE    99      47.461  76.978  44.226  1.00  0.00           C  
ATOM    642  CD1 PHE    99      46.884  75.747  43.920  1.00  0.00           C  
ATOM    643  CD2 PHE    99      47.791  77.838  43.182  1.00  0.00           C  
ATOM    644  CE1 PHE    99      46.630  75.381  42.593  1.00  0.00           C  
ATOM    645  CE2 PHE    99      47.543  77.485  41.854  1.00  0.00           C  
ATOM    646  CZ  PHE    99      46.961  76.257  41.558  1.00  0.00           C  
ATOM    647  N   THR   100      48.636  74.699  46.888  1.00  0.00           N  
ATOM    648  CA  THR   100      48.871  73.270  46.802  1.00  0.00           C  
ATOM    649  C   THR   100      47.517  72.610  46.608  1.00  0.00           C  
ATOM    650  O   THR   100      46.584  72.867  47.373  1.00  0.00           O  
ATOM    651  CB  THR   100      49.524  72.731  48.097  1.00  0.00           C  
ATOM    652  OG1 THR   100      50.765  73.383  48.326  1.00  0.00           O  
ATOM    653  CG2 THR   100      49.762  71.218  47.956  1.00  0.00           C  
ATOM    654  N   SER   101      47.401  71.774  45.581  1.00  0.00           N  
ATOM    655  CA  SER   101      46.140  71.097  45.321  1.00  0.00           C  
ATOM    656  C   SER   101      45.889  70.074  46.424  1.00  0.00           C  
ATOM    657  O   SER   101      46.796  69.727  47.186  1.00  0.00           O  
ATOM    658  CB  SER   101      46.173  70.389  43.964  1.00  0.00           C  
ATOM    659  OG  SER   101      46.919  69.185  44.028  1.00  0.00           O  
ATOM    660  N   VAL   102      44.654  69.596  46.511  1.00  0.00           N  
ATOM    661  CA  VAL   102      44.300  68.609  47.520  1.00  0.00           C  
ATOM    662  C   VAL   102      45.007  67.290  47.215  1.00  0.00           C  
ATOM    663  O   VAL   102      45.072  66.403  48.067  1.00  0.00           O  
ATOM    664  CB  VAL   102      42.782  68.405  47.545  1.00  0.00           C  
ATOM    665  CG1 VAL   102      42.259  67.575  46.371  1.00  0.00           C  
ATOM    666  CG2 VAL   102      42.284  67.684  48.799  1.00  0.00           C  
ATOM    667  N   ASP   103      45.536  67.171  45.997  1.00  0.00           N  
ATOM    668  CA  ASP   103      46.254  65.967  45.586  1.00  0.00           C  
ATOM    669  C   ASP   103      47.644  65.991  46.212  1.00  0.00           C  
ATOM    670  O   ASP   103      48.334  64.971  46.252  1.00  0.00           O  
ATOM    671  CB  ASP   103      46.408  65.904  44.059  1.00  0.00           C  
ATOM    672  CG  ASP   103      45.126  66.247  43.320  1.00  0.00           C  
ATOM    673  OD1 ASP   103      44.865  67.451  43.100  1.00  0.00           O  
ATOM    674  OD2 ASP   103      44.379  65.313  42.963  1.00  0.00           O  
ATOM    675  N   GLY   104      48.049  67.168  46.686  1.00  0.00           N  
ATOM    676  CA  GLY   104      49.356  67.332  47.301  1.00  0.00           C  
ATOM    677  C   GLY   104      50.416  67.859  46.348  1.00  0.00           C  
ATOM    678  O   GLY   104      51.613  67.808  46.644  1.00  0.00           O  
ATOM    679  N   ILE   105      49.984  68.386  45.206  1.00  0.00           N  
ATOM    680  CA  ILE   105      50.910  68.902  44.201  1.00  0.00           C  
ATOM    681  C   ILE   105      51.039  70.427  44.237  1.00  0.00           C  
ATOM    682  O   ILE   105      50.048  71.149  44.091  1.00  0.00           O  
ATOM    683  CB  ILE   105      50.464  68.452  42.790  1.00  0.00           C  
ATOM    684  CG1 ILE   105      50.401  66.920  42.730  1.00  0.00           C  
ATOM    685  CG2 ILE   105      51.422  68.990  41.735  1.00  0.00           C  
ATOM    686  CD1 ILE   105      51.735  66.227  43.008  1.00  0.00           C  
ATOM    687  N   LYS   106      52.265  70.910  44.428  1.00  0.00           N  
ATOM    688  CA  LYS   106      52.534  72.347  44.487  1.00  0.00           C  
ATOM    689  C   LYS   106      52.214  73.019  43.156  1.00  0.00           C  
ATOM    690  O   LYS   106      52.412  72.439  42.090  1.00  0.00           O  
ATOM    691  CB  LYS   106      53.998  72.610  44.855  1.00  0.00           C  
ATOM    692  CG  LYS   106      54.376  72.110  46.251  1.00  0.00           C  
ATOM    693  CD  LYS   106      53.712  72.896  47.383  1.00  0.00           C  
ATOM    694  CE  LYS   106      54.146  72.443  48.779  1.00  0.00           C  
ATOM    695  NZ  LYS   106      53.353  73.150  49.810  1.00  0.00           N  
ATOM    696  N   ASN   107      51.732  74.252  43.224  1.00  0.00           N  
ATOM    697  CA  ASN   107      51.351  74.977  42.018  1.00  0.00           C  
ATOM    698  C   ASN   107      51.417  76.482  42.253  1.00  0.00           C  
ATOM    699  O   ASN   107      51.668  76.943  43.370  1.00  0.00           O  
ATOM    700  CB  ASN   107      49.921  74.586  41.632  1.00  0.00           C  
ATOM    701  CG  ASN   107      49.727  74.455  40.132  1.00  0.00           C  
ATOM    702  OD1 ASN   107      50.242  75.253  39.356  1.00  0.00           O  
ATOM    703  ND2 ASN   107      48.960  73.448  39.720  1.00  0.00           N  
ATOM    704  N   HIS   108      51.202  77.249  41.189  1.00  0.00           N  
ATOM    705  CA  HIS   108      51.220  78.701  41.290  1.00  0.00           C  
ATOM    706  C   HIS   108      50.285  79.326  40.262  1.00  0.00           C  
ATOM    707  O   HIS   108      49.922  78.688  39.268  1.00  0.00           O  
ATOM    708  CB  HIS   108      52.640  79.289  41.042  1.00  0.00           C  
ATOM    709  CG  HIS   108      53.140  79.045  39.649  1.00  0.00           C  
ATOM    710  ND1 HIS   108      52.926  79.905  38.591  1.00  0.00           N  
ATOM    711  CD2 HIS   108      53.860  78.022  39.132  1.00  0.00           C  
ATOM    712  CE1 HIS   108      53.474  79.443  37.508  1.00  0.00           C  
ATOM    713  NE2 HIS   108      54.053  78.294  37.799  1.00  0.00           N  
ATOM    714  N   ARG   109      49.874  80.562  40.530  1.00  0.00           N  
ATOM    715  CA  ARG   109      49.043  81.319  39.602  1.00  0.00           C  
ATOM    716  C   ARG   109      49.484  82.774  39.686  1.00  0.00           C  
ATOM    717  O   ARG   109      50.030  83.208  40.701  1.00  0.00           O  
ATOM    718  CB  ARG   109      47.550  81.201  39.936  1.00  0.00           C  
ATOM    719  CG  ARG   109      47.134  81.731  41.300  1.00  0.00           C  
ATOM    720  CD  ARG   109      45.617  81.882  41.348  1.00  0.00           C  
ATOM    721  NE  ARG   109      45.108  81.964  42.711  1.00  0.00           N  
ATOM    722  CZ  ARG   109      44.003  82.611  43.064  1.00  0.00           C  
ATOM    723  NH1 ARG   109      43.277  83.250  42.151  1.00  0.00           N  
ATOM    724  NH2 ARG   109      43.627  82.622  44.335  1.00  0.00           N  
ATOM    725  N   GLY   110      49.255  83.524  38.616  1.00  0.00           N  
ATOM    726  CA  GLY   110      49.642  84.919  38.600  1.00  0.00           C  
ATOM    727  C   GLY   110      48.806  85.822  39.485  1.00  0.00           C  
ATOM    728  O   GLY   110      47.640  85.553  39.753  1.00  0.00           O  
ATOM    729  N   ARG   111      49.427  86.904  39.942  1.00  0.00           N  
ATOM    730  CA  ARG   111      48.774  87.896  40.791  1.00  0.00           C  
ATOM    731  C   ARG   111      49.474  89.199  40.448  1.00  0.00           C  
ATOM    732  O   ARG   111      50.270  89.724  41.232  1.00  0.00           O  
ATOM    733  CB  ARG   111      48.978  87.555  42.269  1.00  0.00           C  
ATOM    734  CG  ARG   111      48.257  88.494  43.225  1.00  0.00           C  
ATOM    735  CD  ARG   111      48.272  87.942  44.640  1.00  0.00           C  
ATOM    736  NE  ARG   111      49.628  87.603  45.064  1.00  0.00           N  
ATOM    737  CZ  ARG   111      49.915  86.780  46.068  1.00  0.00           C  
ATOM    738  NH1 ARG   111      48.943  86.207  46.765  1.00  0.00           N  
ATOM    739  NH2 ARG   111      51.179  86.514  46.363  1.00  0.00           N  
ATOM    740  N   VAL   112      49.169  89.713  39.261  1.00  0.00           N  
ATOM    741  CA  VAL   112      49.812  90.918  38.756  1.00  0.00           C  
ATOM    742  C   VAL   112      49.085  91.343  37.483  1.00  0.00           C  
ATOM    743  O   VAL   112      48.419  90.525  36.851  1.00  0.00           O  
ATOM    744  CB  VAL   112      51.293  90.598  38.420  1.00  0.00           C  
ATOM    745  CG1 VAL   112      51.354  89.472  37.387  1.00  0.00           C  
ATOM    746  CG2 VAL   112      52.009  91.834  37.909  1.00  0.00           C  
ATOM    747  N   LEU   113      49.192  92.616  37.110  1.00  0.00           N  
ATOM    748  CA  LEU   113      48.550  93.079  35.883  1.00  0.00           C  
ATOM    749  C   LEU   113      49.247  92.354  34.734  1.00  0.00           C  
ATOM    750  O   LEU   113      50.475  92.349  34.644  1.00  0.00           O  
ATOM    751  CB  LEU   113      48.698  94.592  35.718  1.00  0.00           C  
ATOM    752  CG  LEU   113      47.953  95.147  34.501  1.00  0.00           C  
ATOM    753  CD1 LEU   113      46.455  94.935  34.674  1.00  0.00           C  
ATOM    754  CD2 LEU   113      48.267  96.629  34.336  1.00  0.00           C  
ATOM    755  N   GLY   114      48.453  91.743  33.863  1.00  0.00           N  
ATOM    756  CA  GLY   114      49.004  90.968  32.767  1.00  0.00           C  
ATOM    757  C   GLY   114      48.730  89.513  33.117  1.00  0.00           C  
ATOM    758  O   GLY   114      48.822  88.619  32.280  1.00  0.00           O  
ATOM    759  N   GLY   115      48.391  89.276  34.380  1.00  0.00           N  
ATOM    760  CA  GLY   115      48.082  87.928  34.820  1.00  0.00           C  
ATOM    761  C   GLY   115      49.228  86.939  34.777  1.00  0.00           C  
ATOM    762  O   GLY   115      50.398  87.292  34.942  1.00  0.00           O  
ATOM    763  N   SER   116      48.886  85.681  34.538  1.00  0.00           N  
ATOM    764  CA  SER   116      49.877  84.625  34.495  1.00  0.00           C  
ATOM    765  C   SER   116      50.789  84.723  33.269  1.00  0.00           C  
ATOM    766  O   SER   116      51.861  84.113  33.236  1.00  0.00           O  
ATOM    767  CB  SER   116      49.163  83.263  34.596  1.00  0.00           C  
ATOM    768  OG  SER   116      48.370  83.041  33.439  1.00  0.00           O  
ATOM    769  N   SER   117      50.388  85.512  32.273  1.00  0.00           N  
ATOM    770  CA  SER   117      51.235  85.686  31.091  1.00  0.00           C  
ATOM    771  C   SER   117      52.498  86.466  31.483  1.00  0.00           C  
ATOM    772  O   SER   117      53.475  86.493  30.736  1.00  0.00           O  
ATOM    773  CB  SER   117      50.491  86.441  29.977  1.00  0.00           C  
ATOM    774  OG  SER   117      50.426  87.838  30.227  1.00  0.00           O  
ATOM    775  N   ALA   118      52.467  87.088  32.661  1.00  0.00           N  
ATOM    776  CA  ALA   118      53.596  87.868  33.170  1.00  0.00           C  
ATOM    777  C   ALA   118      54.626  87.013  33.919  1.00  0.00           C  
ATOM    778  O   ALA   118      55.759  87.447  34.143  1.00  0.00           O  
ATOM    779  CB  ALA   118      53.081  89.022  34.097  1.00  0.00           C  
ATOM    780  N   ILE   119      54.251  85.790  34.286  1.00  0.00           N  
ATOM    781  CA  ILE   119      55.170  84.921  35.017  1.00  0.00           C  
ATOM    782  C   ILE   119      55.416  83.570  34.358  1.00  0.00           C  
ATOM    783  O   ILE   119      56.118  82.726  34.916  1.00  0.00           O  
ATOM    784  CB  ILE   119      54.659  84.638  36.458  1.00  0.00           C  
ATOM    785  CG1 ILE   119      53.336  83.863  36.409  1.00  0.00           C  
ATOM    786  CG2 ILE   119      54.468  85.948  37.214  1.00  0.00           C  
ATOM    787  CD1 ILE   119      52.922  83.277  37.747  1.00  0.00           C  
ATOM    788  N   ASN   120      54.859  83.359  33.170  1.00  0.00           N  
ATOM    789  CA  ASN   120      55.009  82.060  32.525  1.00  0.00           C  
ATOM    790  C   ASN   120      56.310  81.806  31.762  1.00  0.00           C  
ATOM    791  O   ASN   120      57.210  82.650  31.746  1.00  0.00           O  
ATOM    792  CB  ASN   120      53.785  81.775  31.639  1.00  0.00           C  
ATOM    793  CG  ASN   120      53.698  82.665  30.432  1.00  0.00           C  
ATOM    794  OD1 ASN   120      54.684  83.251  30.004  1.00  0.00           O  
ATOM    795  ND2 ASN   120      52.502  82.745  29.848  1.00  0.00           N  
ATOM    796  N   GLY   121      56.407  80.630  31.142  1.00  0.00           N  
ATOM    797  CA  GLY   121      57.612  80.247  30.405  1.00  0.00           C  
ATOM    798  C   GLY   121      57.714  80.831  28.997  1.00  0.00           C  
ATOM    799  O   GLY   121      58.617  80.477  28.240  1.00  0.00           O  
ATOM    800  N   GLY   122      56.781  81.715  28.652  1.00  0.00           N  
ATOM    801  CA  GLY   122      56.808  82.382  27.361  1.00  0.00           C  
ATOM    802  C   GLY   122      56.489  81.624  26.085  1.00  0.00           C  
ATOM    803  O   GLY   122      56.439  82.228  25.013  1.00  0.00           O  
ATOM    804  N   PHE   123      56.263  80.319  26.168  1.00  0.00           N  
ATOM    805  CA  PHE   123      55.974  79.559  24.957  1.00  0.00           C  
ATOM    806  C   PHE   123      54.640  79.980  24.338  1.00  0.00           C  
ATOM    807  O   PHE   123      53.617  80.052  25.023  1.00  0.00           O  
ATOM    808  CB  PHE   123      55.949  78.046  25.243  1.00  0.00           C  
ATOM    809  CG  PHE   123      55.707  77.349  23.948  1.00  0.00           C  
ATOM    810  CD1 PHE   123      56.728  77.183  22.985  1.00  0.00           C  
ATOM    811  CD2 PHE   123      54.431  76.833  23.657  1.00  0.00           C  
ATOM    812  CE1 PHE   123      56.488  76.511  21.752  1.00  0.00           C  
ATOM    813  CE2 PHE   123      54.164  76.157  22.429  1.00  0.00           C  
ATOM    814  CZ  PHE   123      55.199  75.997  21.471  1.00  0.00           C  
ATOM    815  N   TYR   124      54.662  80.266  23.037  1.00  0.00           N  
ATOM    816  CA  TYR   124      53.460  80.691  22.328  1.00  0.00           C  
ATOM    817  C   TYR   124      53.087  79.750  21.194  1.00  0.00           C  
ATOM    818  O   TYR   124      53.912  79.440  20.337  1.00  0.00           O  
ATOM    819  CB  TYR   124      53.642  82.090  21.734  1.00  0.00           C  
ATOM    820  CG  TYR   124      52.414  82.585  20.999  1.00  0.00           C  
ATOM    821  CD1 TYR   124      51.453  83.360  21.650  1.00  0.00           C  
ATOM    822  CD2 TYR   124      52.197  82.256  19.657  1.00  0.00           C  
ATOM    823  CE1 TYR   124      50.305  83.800  20.986  1.00  0.00           C  
ATOM    824  CE2 TYR   124      51.048  82.687  18.985  1.00  0.00           C  
ATOM    825  CZ  TYR   124      50.110  83.461  19.659  1.00  0.00           C  
ATOM    826  OH  TYR   124      48.988  83.911  19.001  1.00  0.00           O  
ATOM    827  N   SER   125      51.829  79.324  21.184  1.00  0.00           N  
ATOM    828  CA  SER   125      51.323  78.445  20.143  1.00  0.00           C  
ATOM    829  C   SER   125      49.870  78.775  19.852  1.00  0.00           C  
ATOM    830  O   SER   125      49.139  79.234  20.733  1.00  0.00           O  
ATOM    831  CB  SER   125      51.427  76.982  20.584  1.00  0.00           C  
ATOM    832  OG  SER   125      50.897  76.130  19.579  1.00  0.00           O  
ATOM    833  N   ARG   126      49.459  78.563  18.608  1.00  0.00           N  
ATOM    834  CA  ARG   126      48.063  78.760  18.242  1.00  0.00           C  
ATOM    835  C   ARG   126      47.389  77.436  18.588  1.00  0.00           C  
ATOM    836  O   ARG   126      48.033  76.383  18.587  1.00  0.00           O  
ATOM    837  CB  ARG   126      47.914  79.031  16.744  1.00  0.00           C  
ATOM    838  CG  ARG   126      48.356  80.417  16.320  1.00  0.00           C  
ATOM    839  CD  ARG   126      47.930  80.693  14.889  1.00  0.00           C  
ATOM    840  NE  ARG   126      48.288  82.040  14.464  1.00  0.00           N  
ATOM    841  CZ  ARG   126      47.956  82.558  13.287  1.00  0.00           C  
ATOM    842  NH1 ARG   126      47.258  81.835  12.421  1.00  0.00           N  
ATOM    843  NH2 ARG   126      48.316  83.798  12.977  1.00  0.00           N  
ATOM    844  N   ALA   127      46.098  77.481  18.878  1.00  0.00           N  
ATOM    845  CA  ALA   127      45.378  76.266  19.229  1.00  0.00           C  
ATOM    846  C   ALA   127      45.282  75.266  18.081  1.00  0.00           C  
ATOM    847  O   ALA   127      45.344  75.634  16.903  1.00  0.00           O  
ATOM    848  CB  ALA   127      43.983  76.620  19.709  1.00  0.00           C  
ATOM    849  N   SER   128      45.139  73.996  18.448  1.00  0.00           N  
ATOM    850  CA  SER   128      44.968  72.901  17.492  1.00  0.00           C  
ATOM    851  C   SER   128      43.780  73.333  16.628  1.00  0.00           C  
ATOM    852  O   SER   128      42.694  73.573  17.150  1.00  0.00           O  
ATOM    853  CB  SER   128      44.617  71.626  18.266  1.00  0.00           C  
ATOM    854  OG  SER   128      44.498  70.529  17.372  1.00  0.00           O  
ATOM    855  N   ASP   129      43.970  73.437  15.317  1.00  0.00           N  
ATOM    856  CA  ASP   129      42.877  73.888  14.460  1.00  0.00           C  
ATOM    857  C   ASP   129      41.665  72.958  14.426  1.00  0.00           C  
ATOM    858  O   ASP   129      40.601  73.341  13.939  1.00  0.00           O  
ATOM    859  CB  ASP   129      43.359  74.130  13.007  1.00  0.00           C  
ATOM    860  CG  ASP   129      44.196  75.401  12.995  1.00  0.00           C  
ATOM    861  OD1 ASP   129      44.188  76.125  14.026  1.00  0.00           O  
ATOM    862  OD2 ASP   129      44.854  75.666  11.954  1.00  0.00           O  
ATOM    863  N   GLU   130      41.812  71.751  14.961  1.00  0.00           N  
ATOM    864  CA  GLU   130      40.718  70.781  14.959  1.00  0.00           C  
ATOM    865  C   GLU   130      39.821  70.819  16.195  1.00  0.00           C  
ATOM    866  O   GLU   130      38.802  70.126  16.240  1.00  0.00           O  
ATOM    867  CB  GLU   130      41.281  69.364  14.804  1.00  0.00           C  
ATOM    868  CG  GLU   130      41.951  69.118  13.451  1.00  0.00           C  
ATOM    869  CD  GLU   130      42.481  67.692  13.440  1.00  0.00           C  
ATOM    870  OE1 GLU   130      42.380  67.015  14.498  1.00  0.00           O  
ATOM    871  OE2 GLU   130      42.995  67.259  12.374  1.00  0.00           O  
ATOM    872  N   PHE   131      40.182  71.628  17.186  1.00  0.00           N  
ATOM    873  CA  PHE   131      39.412  71.696  18.424  1.00  0.00           C  
ATOM    874  C   PHE   131      38.234  72.661  18.469  1.00  0.00           C  
ATOM    875  O   PHE   131      37.449  72.631  19.415  1.00  0.00           O  
ATOM    876  CB  PHE   131      40.327  72.015  19.635  1.00  0.00           C  
ATOM    877  CG  PHE   131      41.280  70.880  19.788  1.00  0.00           C  
ATOM    878  CD1 PHE   131      41.000  69.593  19.276  1.00  0.00           C  
ATOM    879  CD2 PHE   131      42.501  71.075  20.459  1.00  0.00           C  
ATOM    880  CE1 PHE   131      41.919  68.514  19.424  1.00  0.00           C  
ATOM    881  CE2 PHE   131      43.439  70.011  20.621  1.00  0.00           C  
ATOM    882  CZ  PHE   131      43.144  68.724  20.102  1.00  0.00           C  
ATOM    883  N   VAL   132      38.093  73.508  17.457  1.00  0.00           N  
ATOM    884  CA  VAL   132      37.003  74.475  17.458  1.00  0.00           C  
ATOM    885  C   VAL   132      35.619  73.872  17.227  1.00  0.00           C  
ATOM    886  O   VAL   132      34.635  74.332  17.805  1.00  0.00           O  
ATOM    887  CB  VAL   132      37.268  75.571  16.421  1.00  0.00           C  
ATOM    888  CG1 VAL   132      38.576  76.329  16.655  1.00  0.00           C  
ATOM    889  CG2 VAL   132      37.361  75.045  14.987  1.00  0.00           C  
ATOM    890  N   LYS   133      35.544  72.836  16.401  1.00  0.00           N  
ATOM    891  CA  LYS   133      34.262  72.206  16.093  1.00  0.00           C  
ATOM    892  C   LYS   133      33.546  71.523  17.256  1.00  0.00           C  
ATOM    893  O   LYS   133      32.317  71.526  17.309  1.00  0.00           O  
ATOM    894  CB  LYS   133      34.433  71.204  14.949  1.00  0.00           C  
ATOM    895  CG  LYS   133      33.121  70.554  14.506  1.00  0.00           C  
ATOM    896  CD  LYS   133      33.279  69.601  13.320  1.00  0.00           C  
ATOM    897  CE  LYS   133      31.963  68.971  12.860  1.00  0.00           C  
ATOM    898  NZ  LYS   133      32.211  68.048  11.730  1.00  0.00           N  
ATOM    899  N   LYS   134      32.240  71.623  17.321  1.00  0.00           N  
ATOM    900  CA  LYS   134      31.413  72.182  16.280  1.00  0.00           C  
ATOM    901  C   LYS   134      31.145  73.691  16.383  1.00  0.00           C  
ATOM    902  O   LYS   134      30.445  74.283  15.557  1.00  0.00           O  
ATOM    903  CB  LYS   134      29.967  71.708  16.105  1.00  0.00           C  
ATOM    904  CG  LYS   134      29.852  70.238  15.696  1.00  0.00           C  
ATOM    905  CD  LYS   134      28.408  69.761  15.525  1.00  0.00           C  
ATOM    906  CE  LYS   134      28.292  68.278  15.169  1.00  0.00           C  
ATOM    907  NZ  LYS   134      26.869  67.909  14.997  1.00  0.00           N  
ATOM    908  N   ALA   135      31.720  74.345  17.436  1.00  0.00           N  
ATOM    909  CA  ALA   135      31.598  75.781  17.755  1.00  0.00           C  
ATOM    910  C   ALA   135      31.665  76.759  16.597  1.00  0.00           C  
ATOM    911  O   ALA   135      32.602  76.817  15.796  1.00  0.00           O  
ATOM    912  CB  ALA   135      32.683  76.204  18.740  1.00  0.00           C  
ATOM    913  N   GLY   136      30.606  77.537  16.548  1.00  0.00           N  
ATOM    914  CA  GLY   136      30.419  78.560  15.565  1.00  0.00           C  
ATOM    915  C   GLY   136      31.487  79.654  15.658  1.00  0.00           C  
ATOM    916  O   GLY   136      31.215  80.856  15.711  1.00  0.00           O  
ATOM    917  N   TRP   137      32.750  79.184  15.679  1.00  0.00           N  
ATOM    918  CA  TRP   137      33.933  80.034  15.761  1.00  0.00           C  
ATOM    919  C   TRP   137      34.248  80.743  14.461  1.00  0.00           C  
ATOM    920  O   TRP   137      34.779  80.168  13.507  1.00  0.00           O  
ATOM    921  CB  TRP   137      35.320  79.443  16.048  1.00  0.00           C  
ATOM    922  CG  TRP   137      35.477  78.895  17.446  1.00  0.00           C  
ATOM    923  CD1 TRP   137      35.427  77.602  17.881  1.00  0.00           C  
ATOM    924  CD2 TRP   137      35.717  79.646  18.646  1.00  0.00           C  
ATOM    925  NE1 TRP   137      35.606  77.465  19.180  1.00  0.00           N  
ATOM    926  CE2 TRP   137      35.793  78.714  19.714  1.00  0.00           C  
ATOM    927  CE3 TRP   137      35.878  81.019  18.926  1.00  0.00           C  
ATOM    928  CZ2 TRP   137      36.024  79.113  21.059  1.00  0.00           C  
ATOM    929  CZ3 TRP   137      36.110  81.428  20.274  1.00  0.00           C  
ATOM    930  CH2 TRP   137      36.179  80.469  21.316  1.00  0.00           C  
ATOM    931  N   ASP   138      34.006  82.020  14.428  1.00  0.00           N  
ATOM    932  CA  ASP   138      34.172  82.790  13.202  1.00  0.00           C  
ATOM    933  C   ASP   138      35.679  82.643  12.995  1.00  0.00           C  
ATOM    934  O   ASP   138      36.464  83.384  13.587  1.00  0.00           O  
ATOM    935  CB  ASP   138      33.814  84.258  13.447  1.00  0.00           C  
ATOM    936  CG  ASP   138      34.048  85.135  12.228  1.00  0.00           C  
ATOM    937  OD1 ASP   138      34.887  84.773  11.374  1.00  0.00           O  
ATOM    938  OD2 ASP   138      33.402  86.201  12.135  1.00  0.00           O  
ATOM    939  N   LYS   139      36.087  81.673  12.182  1.00  0.00           N  
ATOM    940  CA  LYS   139      37.511  81.428  11.970  1.00  0.00           C  
ATOM    941  C   LYS   139      38.298  82.569  11.339  1.00  0.00           C  
ATOM    942  O   LYS   139      39.502  82.692  11.577  1.00  0.00           O  
ATOM    943  CB  LYS   139      37.721  80.139  11.171  1.00  0.00           C  
ATOM    944  CG  LYS   139      37.383  78.871  11.958  1.00  0.00           C  
ATOM    945  CD  LYS   139      37.585  77.582  11.159  1.00  0.00           C  
ATOM    946  CE  LYS   139      37.243  76.315  11.945  1.00  0.00           C  
ATOM    947  NZ  LYS   139      37.436  75.122  11.091  1.00  0.00           N  
ATOM    948  N   ASP   140      37.646  83.400  10.530  1.00  0.00           N  
ATOM    949  CA  ASP   140      38.358  84.526   9.945  1.00  0.00           C  
ATOM    950  C   ASP   140      38.717  85.460  11.093  1.00  0.00           C  
ATOM    951  O   ASP   140      39.825  86.001  11.152  1.00  0.00           O  
ATOM    952  CB  ASP   140      37.492  85.282   8.931  1.00  0.00           C  
ATOM    953  CG  ASP   140      37.282  84.510   7.647  1.00  0.00           C  
ATOM    954  OD1 ASP   140      38.163  83.705   7.278  1.00  0.00           O  
ATOM    955  OD2 ASP   140      36.240  84.726   6.992  1.00  0.00           O  
ATOM    956  N   LEU   141      37.771  85.641  12.011  1.00  0.00           N  
ATOM    957  CA  LEU   141      37.986  86.505  13.164  1.00  0.00           C  
ATOM    958  C   LEU   141      39.047  85.897  14.068  1.00  0.00           C  
ATOM    959  O   LEU   141      39.911  86.603  14.576  1.00  0.00           O  
ATOM    960  CB  LEU   141      36.683  86.697  13.948  1.00  0.00           C  
ATOM    961  CG  LEU   141      36.783  87.546  15.222  1.00  0.00           C  
ATOM    962  CD1 LEU   141      37.396  88.912  14.909  1.00  0.00           C  
ATOM    963  CD2 LEU   141      35.397  87.702  15.838  1.00  0.00           C  
ATOM    964  N   VAL   142      38.983  84.585  14.268  1.00  0.00           N  
ATOM    965  CA  VAL   142      39.971  83.918  15.109  1.00  0.00           C  
ATOM    966  C   VAL   142      41.387  84.204  14.614  1.00  0.00           C  
ATOM    967  O   VAL   142      42.250  84.619  15.386  1.00  0.00           O  
ATOM    968  CB  VAL   142      39.756  82.387  15.134  1.00  0.00           C  
ATOM    969  CG1 VAL   142      40.953  81.704  15.781  1.00  0.00           C  
ATOM    970  CG2 VAL   142      38.493  82.053  15.911  1.00  0.00           C  
ATOM    971  N   GLN   143      41.631  83.998  13.324  1.00  0.00           N  
ATOM    972  CA  GLN   143      42.968  84.241  12.792  1.00  0.00           C  
ATOM    973  C   GLN   143      43.365  85.713  12.803  1.00  0.00           C  
ATOM    974  O   GLN   143      44.528  86.043  13.039  1.00  0.00           O  
ATOM    975  CB  GLN   143      43.090  83.671  11.384  1.00  0.00           C  
ATOM    976  CG  GLN   143      43.087  82.142  11.343  1.00  0.00           C  
ATOM    977  CD  GLN   143      43.098  81.711   9.883  1.00  0.00           C  
ATOM    978  OE1 GLN   143      43.006  82.538   8.977  1.00  0.00           O  
ATOM    979  NE2 GLN   143      43.211  80.391   9.575  1.00  0.00           N  
ATOM    980  N   GLU   144      42.409  86.601  12.547  1.00  0.00           N  
ATOM    981  CA  GLU   144      42.698  88.032  12.572  1.00  0.00           C  
ATOM    982  C   GLU   144      43.126  88.399  13.988  1.00  0.00           C  
ATOM    983  O   GLU   144      44.010  89.233  14.194  1.00  0.00           O  
ATOM    984  CB  GLU   144      41.451  88.838  12.196  1.00  0.00           C  
ATOM    985  CG  GLU   144      41.694  90.347  12.139  1.00  0.00           C  
ATOM    986  CD  GLU   144      40.400  91.016  11.699  1.00  0.00           C  
ATOM    987  OE1 GLU   144      39.409  90.280  11.449  1.00  0.00           O  
ATOM    988  OE2 GLU   144      40.385  92.273  11.608  1.00  0.00           O  
ATOM    989  N   SER   145      42.490  87.761  14.966  1.00  0.00           N  
ATOM    990  CA  SER   145      42.798  88.027  16.364  1.00  0.00           C  
ATOM    991  C   SER   145      44.177  87.487  16.738  1.00  0.00           C  
ATOM    992  O   SER   145      44.932  88.154  17.444  1.00  0.00           O  
ATOM    993  CB  SER   145      41.711  87.438  17.273  1.00  0.00           C  
ATOM    994  OG  SER   145      40.480  88.113  17.062  1.00  0.00           O  
ATOM    995  N   TYR   146      44.517  86.291  16.264  1.00  0.00           N  
ATOM    996  CA  TYR   146      45.843  85.737  16.541  1.00  0.00           C  
ATOM    997  C   TYR   146      46.906  86.697  15.998  1.00  0.00           C  
ATOM    998  O   TYR   146      47.914  86.957  16.654  1.00  0.00           O  
ATOM    999  CB  TYR   146      46.018  84.372  15.873  1.00  0.00           C  
ATOM   1000  CG  TYR   146      45.475  83.192  16.656  1.00  0.00           C  
ATOM   1001  CD1 TYR   146      44.715  82.208  16.026  1.00  0.00           C  
ATOM   1002  CD2 TYR   146      45.767  83.033  18.011  1.00  0.00           C  
ATOM   1003  CE1 TYR   146      44.262  81.091  16.724  1.00  0.00           C  
ATOM   1004  CE2 TYR   146      45.316  81.918  18.721  1.00  0.00           C  
ATOM   1005  CZ  TYR   146      44.567  80.952  18.069  1.00  0.00           C  
ATOM   1006  OH  TYR   146      44.139  79.839  18.751  1.00  0.00           O  
ATOM   1007  N   LYS   147      46.677  87.218  14.795  1.00  0.00           N  
ATOM   1008  CA  LYS   147      47.615  88.147  14.170  1.00  0.00           C  
ATOM   1009  C   LYS   147      47.748  89.439  14.977  1.00  0.00           C  
ATOM   1010  O   LYS   147      48.841  89.980  15.128  1.00  0.00           O  
ATOM   1011  CB  LYS   147      47.158  88.463  12.743  1.00  0.00           C  
ATOM   1012  CG  LYS   147      47.310  87.285  11.779  1.00  0.00           C  
ATOM   1013  CD  LYS   147      46.857  87.599  10.352  1.00  0.00           C  
ATOM   1014  CE  LYS   147      46.987  86.414   9.393  1.00  0.00           C  
ATOM   1015  NZ  LYS   147      46.496  86.794   8.049  1.00  0.00           N  
ATOM   1016  N   TRP   148      46.624  89.922  15.494  1.00  0.00           N  
ATOM   1017  CA  TRP   148      46.585  91.142  16.299  1.00  0.00           C  
ATOM   1018  C   TRP   148      47.474  90.964  17.536  1.00  0.00           C  
ATOM   1019  O   TRP   148      48.232  91.862  17.908  1.00  0.00           O  
ATOM   1020  CB  TRP   148      45.133  91.392  16.706  1.00  0.00           C  
ATOM   1021  CG  TRP   148      44.828  92.645  17.472  1.00  0.00           C  
ATOM   1022  CD1 TRP   148      44.455  93.856  16.959  1.00  0.00           C  
ATOM   1023  CD2 TRP   148      44.700  92.756  18.892  1.00  0.00           C  
ATOM   1024  NE1 TRP   148      44.085  94.709  17.973  1.00  0.00           N  
ATOM   1025  CE2 TRP   148      44.228  94.057  19.171  1.00  0.00           C  
ATOM   1026  CE3 TRP   148      44.932  91.878  19.958  1.00  0.00           C  
ATOM   1027  CZ2 TRP   148      43.979  94.500  20.474  1.00  0.00           C  
ATOM   1028  CZ3 TRP   148      44.684  92.319  21.255  1.00  0.00           C  
ATOM   1029  CH2 TRP   148      44.211  93.620  21.498  1.00  0.00           C  
ATOM   1030  N   VAL   149      47.376  89.799  18.173  1.00  0.00           N  
ATOM   1031  CA  VAL   149      48.179  89.503  19.358  1.00  0.00           C  
ATOM   1032  C   VAL   149      49.644  89.289  18.984  1.00  0.00           C  
ATOM   1033  O   VAL   149      50.548  89.857  19.601  1.00  0.00           O  
ATOM   1034  CB  VAL   149      47.673  88.224  20.079  1.00  0.00           C  
ATOM   1035  CG1 VAL   149      48.601  87.871  21.239  1.00  0.00           C  
ATOM   1036  CG2 VAL   149      46.253  88.435  20.583  1.00  0.00           C  
ATOM   1037  N   GLU   150      49.874  88.469  17.964  1.00  0.00           N  
ATOM   1038  CA  GLU   150      51.228  88.160  17.520  1.00  0.00           C  
ATOM   1039  C   GLU   150      52.032  89.373  17.061  1.00  0.00           C  
ATOM   1040  O   GLU   150      53.221  89.483  17.366  1.00  0.00           O  
ATOM   1041  CB  GLU   150      51.172  87.098  16.422  1.00  0.00           C  
ATOM   1042  CG  GLU   150      50.732  85.746  16.964  1.00  0.00           C  
ATOM   1043  CD  GLU   150      50.077  84.863  15.926  1.00  0.00           C  
ATOM   1044  OE1 GLU   150      49.454  83.856  16.327  1.00  0.00           O  
ATOM   1045  OE2 GLU   150      50.179  85.171  14.720  1.00  0.00           O  
ATOM   1046  N   SER   151      51.386  90.288  16.347  1.00  0.00           N  
ATOM   1047  CA  SER   151      52.069  91.485  15.868  1.00  0.00           C  
ATOM   1048  C   SER   151      52.501  92.393  17.019  1.00  0.00           C  
ATOM   1049  O   SER   151      53.284  93.326  16.818  1.00  0.00           O  
ATOM   1050  CB  SER   151      51.162  92.279  14.922  1.00  0.00           C  
ATOM   1051  OG  SER   151      50.050  92.800  15.635  1.00  0.00           O  
ATOM   1052  N   LYS   152      52.000  92.117  18.220  1.00  0.00           N  
ATOM   1053  CA  LYS   152      52.321  92.938  19.379  1.00  0.00           C  
ATOM   1054  C   LYS   152      53.278  92.312  20.391  1.00  0.00           C  
ATOM   1055  O   LYS   152      54.185  92.990  20.877  1.00  0.00           O  
ATOM   1056  CB  LYS   152      51.033  93.359  20.139  1.00  0.00           C  
ATOM   1057  CG  LYS   152      51.308  94.209  21.381  1.00  0.00           C  
ATOM   1058  CD  LYS   152      51.849  95.604  21.061  1.00  0.00           C  
ATOM   1059  CE  LYS   152      52.023  96.492  22.294  1.00  0.00           C  
ATOM   1060  NZ  LYS   152      52.527  97.824  21.893  1.00  0.00           N  
ATOM   1061  N   VAL   153      53.098  91.027  20.702  1.00  0.00           N  
ATOM   1062  CA  VAL   153      53.944  90.391  21.710  1.00  0.00           C  
ATOM   1063  C   VAL   153      54.543  89.011  21.418  1.00  0.00           C  
ATOM   1064  O   VAL   153      55.027  88.354  22.337  1.00  0.00           O  
ATOM   1065  CB  VAL   153      53.189  90.284  23.061  1.00  0.00           C  
ATOM   1066  CG1 VAL   153      52.832  91.642  23.669  1.00  0.00           C  
ATOM   1067  CG2 VAL   153      51.862  89.529  22.960  1.00  0.00           C  
ATOM   1068  N   VAL   154      54.525  88.564  20.166  1.00  0.00           N  
ATOM   1069  CA  VAL   154      55.088  87.248  19.853  1.00  0.00           C  
ATOM   1070  C   VAL   154      56.290  87.391  18.928  1.00  0.00           C  
ATOM   1071  O   VAL   154      56.254  88.156  17.962  1.00  0.00           O  
ATOM   1072  CB  VAL   154      54.038  86.321  19.204  1.00  0.00           C  
ATOM   1073  CG1 VAL   154      54.648  84.945  18.936  1.00  0.00           C  
ATOM   1074  CG2 VAL   154      52.834  86.181  20.129  1.00  0.00           C  
ATOM   1075  N   PHE   155      57.349  86.644  19.223  1.00  0.00           N  
ATOM   1076  CA  PHE   155      58.578  86.734  18.442  1.00  0.00           C  
ATOM   1077  C   PHE   155      59.130  85.411  17.951  1.00  0.00           C  
ATOM   1078  O   PHE   155      58.912  84.370  18.563  1.00  0.00           O  
ATOM   1079  CB  PHE   155      59.660  87.420  19.281  1.00  0.00           C  
ATOM   1080  CG  PHE   155      59.180  88.796  19.593  1.00  0.00           C  
ATOM   1081  CD1 PHE   155      58.475  89.092  20.781  1.00  0.00           C  
ATOM   1082  CD2 PHE   155      59.428  89.846  18.690  1.00  0.00           C  
ATOM   1083  CE1 PHE   155      58.023  90.411  21.073  1.00  0.00           C  
ATOM   1084  CE2 PHE   155      58.986  91.177  18.958  1.00  0.00           C  
ATOM   1085  CZ  PHE   155      58.279  91.459  20.155  1.00  0.00           C  
ATOM   1086  N   MET   156      59.838  85.464  16.827  1.00  0.00           N  
ATOM   1087  CA  MET   156      60.504  84.284  16.292  1.00  0.00           C  
ATOM   1088  C   MET   156      61.788  84.286  17.122  1.00  0.00           C  
ATOM   1089  O   MET   156      62.562  85.240  17.075  1.00  0.00           O  
ATOM   1090  CB  MET   156      60.826  84.466  14.805  1.00  0.00           C  
ATOM   1091  CG  MET   156      59.583  84.598  13.923  1.00  0.00           C  
ATOM   1092  SD  MET   156      58.510  83.130  13.909  1.00  0.00           S  
ATOM   1093  CE  MET   156      59.652  82.109  12.934  1.00  0.00           C  
ATOM   1094  N   PRO   157      62.027  83.221  17.898  1.00  0.00           N  
ATOM   1095  CA  PRO   157      63.212  83.107  18.756  1.00  0.00           C  
ATOM   1096  C   PRO   157      64.554  82.943  18.061  1.00  0.00           C  
ATOM   1097  O   PRO   157      64.636  82.460  16.930  1.00  0.00           O  
ATOM   1098  CB  PRO   157      62.881  81.898  19.621  1.00  0.00           C  
ATOM   1099  CG  PRO   157      62.156  81.016  18.647  1.00  0.00           C  
ATOM   1100  CD  PRO   157      61.220  81.987  17.950  1.00  0.00           C  
ATOM   1101  N   GLU   158      65.608  83.358  18.756  1.00  0.00           N  
ATOM   1102  CA  GLU   158      66.953  83.199  18.218  1.00  0.00           C  
ATOM   1103  C   GLU   158      67.259  81.719  18.381  1.00  0.00           C  
ATOM   1104  O   GLU   158      66.583  81.026  19.138  1.00  0.00           O  
ATOM   1105  CB  GLU   158      68.001  83.972  19.028  1.00  0.00           C  
ATOM   1106  CG  GLU   158      67.822  85.490  18.966  1.00  0.00           C  
ATOM   1107  CD  GLU   158      68.971  86.131  19.731  1.00  0.00           C  
ATOM   1108  OE1 GLU   158      69.760  85.374  20.358  1.00  0.00           O  
ATOM   1109  OE2 GLU   158      69.075  87.386  19.700  1.00  0.00           O  
ATOM   1110  N   LEU   159      68.267  81.228  17.674  1.00  0.00           N  
ATOM   1111  CA  LEU   159      68.651  79.834  17.827  1.00  0.00           C  
ATOM   1112  C   LEU   159      69.345  79.746  19.186  1.00  0.00           C  
ATOM   1113  O   LEU   159      69.971  80.709  19.640  1.00  0.00           O  
ATOM   1114  CB  LEU   159      69.611  79.410  16.711  1.00  0.00           C  
ATOM   1115  CG  LEU   159      68.983  79.454  15.317  1.00  0.00           C  
ATOM   1116  CD1 LEU   159      69.942  79.151  14.166  1.00  0.00           C  
ATOM   1117  CD2 LEU   159      67.838  78.468  15.092  1.00  0.00           C  
ATOM   1118  N   THR   160      69.201  78.599  19.836  1.00  0.00           N  
ATOM   1119  CA  THR   160      69.813  78.351  21.133  1.00  0.00           C  
ATOM   1120  C   THR   160      70.367  76.941  21.072  1.00  0.00           C  
ATOM   1121  O   THR   160      69.662  76.003  20.696  1.00  0.00           O  
ATOM   1122  CB  THR   160      68.780  78.438  22.253  1.00  0.00           C  
ATOM   1123  OG1 THR   160      68.170  79.720  22.256  1.00  0.00           O  
ATOM   1124  CG2 THR   160      69.474  78.202  23.605  1.00  0.00           C  
ATOM   1125  N   ARG   161      71.627  76.793  21.459  1.00  0.00           N  
ATOM   1126  CA  ARG   161      72.292  75.505  21.413  1.00  0.00           C  
ATOM   1127  C   ARG   161      71.514  74.349  22.032  1.00  0.00           C  
ATOM   1128  O   ARG   161      71.285  73.334  21.375  1.00  0.00           O  
ATOM   1129  CB  ARG   161      73.671  75.607  22.069  1.00  0.00           C  
ATOM   1130  CG  ARG   161      74.453  74.292  22.053  1.00  0.00           C  
ATOM   1131  CD  ARG   161      75.858  74.408  22.647  1.00  0.00           C  
ATOM   1132  NE  ARG   161      76.482  73.056  22.590  1.00  0.00           N  
ATOM   1133  CZ  ARG   161      77.759  72.874  23.035  1.00  0.00           C  
ATOM   1134  NH1 ARG   161      78.223  74.081  23.472  1.00  0.00           N  
ATOM   1135  NH2 ARG   161      78.074  71.556  22.868  1.00  0.00           N  
ATOM   1136  N   TRP   162      71.096  74.484  23.286  1.00  0.00           N  
ATOM   1137  CA  TRP   162      70.378  73.382  23.906  1.00  0.00           C  
ATOM   1138  C   TRP   162      69.043  73.063  23.243  1.00  0.00           C  
ATOM   1139  O   TRP   162      68.644  71.898  23.178  1.00  0.00           O  
ATOM   1140  CB  TRP   162      70.166  73.618  25.401  1.00  0.00           C  
ATOM   1141  CG  TRP   162      69.539  72.418  26.038  1.00  0.00           C  
ATOM   1142  CD1 TRP   162      68.250  72.298  26.480  1.00  0.00           C  
ATOM   1143  CD2 TRP   162      70.136  71.125  26.195  1.00  0.00           C  
ATOM   1144  NE1 TRP   162      68.009  71.012  26.895  1.00  0.00           N  
ATOM   1145  CE2 TRP   162      69.149  70.270  26.729  1.00  0.00           C  
ATOM   1146  CE3 TRP   162      71.411  70.605  25.929  1.00  0.00           C  
ATOM   1147  CZ2 TRP   162      69.396  68.919  27.006  1.00  0.00           C  
ATOM   1148  CZ3 TRP   162      71.657  69.262  26.204  1.00  0.00           C  
ATOM   1149  CH2 TRP   162      70.652  68.436  26.737  1.00  0.00           C  
ATOM   1150  N   GLN   163      68.341  74.086  22.765  1.00  0.00           N  
ATOM   1151  CA  GLN   163      67.069  73.841  22.097  1.00  0.00           C  
ATOM   1152  C   GLN   163      67.323  73.103  20.786  1.00  0.00           C  
ATOM   1153  O   GLN   163      66.531  72.249  20.384  1.00  0.00           O  
ATOM   1154  CB  GLN   163      66.329  75.154  21.833  1.00  0.00           C  
ATOM   1155  CG  GLN   163      65.816  75.832  23.101  1.00  0.00           C  
ATOM   1156  CD  GLN   163      64.872  74.947  23.899  1.00  0.00           C  
ATOM   1157  OE1 GLN   163      63.840  74.509  23.394  1.00  0.00           O  
ATOM   1158  NE2 GLN   163      65.222  74.683  25.153  1.00  0.00           N  
ATOM   1159  N   SER   164      68.431  73.430  20.123  1.00  0.00           N  
ATOM   1160  CA  SER   164      68.776  72.767  18.870  1.00  0.00           C  
ATOM   1161  C   SER   164      69.139  71.312  19.137  1.00  0.00           C  
ATOM   1162  O   SER   164      68.822  70.428  18.339  1.00  0.00           O  
ATOM   1163  CB  SER   164      69.943  73.479  18.183  1.00  0.00           C  
ATOM   1164  OG  SER   164      69.557  74.767  17.734  1.00  0.00           O  
ATOM   1165  N   ILE   165      69.809  71.058  20.258  1.00  0.00           N  
ATOM   1166  CA  ILE   165      70.169  69.689  20.615  1.00  0.00           C  
ATOM   1167  C   ILE   165      68.877  68.903  20.844  1.00  0.00           C  
ATOM   1168  O   ILE   165      68.742  67.758  20.414  1.00  0.00           O  
ATOM   1169  CB  ILE   165      71.020  69.644  21.906  1.00  0.00           C  
ATOM   1170  CG1 ILE   165      72.420  70.260  21.740  1.00  0.00           C  
ATOM   1171  CG2 ILE   165      71.267  68.219  22.428  1.00  0.00           C  
ATOM   1172  CD1 ILE   165      73.158  70.461  23.062  1.00  0.00           C  
ATOM   1173  N   VAL   166      67.926  69.535  21.524  1.00  0.00           N  
ATOM   1174  CA  VAL   166      66.644  68.912  21.812  1.00  0.00           C  
ATOM   1175  C   VAL   166      65.921  68.590  20.507  1.00  0.00           C  
ATOM   1176  O   VAL   166      65.322  67.525  20.359  1.00  0.00           O  
ATOM   1177  CB  VAL   166      65.767  69.844  22.671  1.00  0.00           C  
ATOM   1178  CG1 VAL   166      64.333  69.340  22.849  1.00  0.00           C  
ATOM   1179  CG2 VAL   166      66.300  70.045  24.091  1.00  0.00           C  
ATOM   1180  N   GLN   167      65.984  69.518  19.559  1.00  0.00           N  
ATOM   1181  CA  GLN   167      65.345  69.310  18.266  1.00  0.00           C  
ATOM   1182  C   GLN   167      65.929  68.075  17.586  1.00  0.00           C  
ATOM   1183  O   GLN   167      65.189  67.270  17.020  1.00  0.00           O  
ATOM   1184  CB  GLN   167      65.538  70.539  17.381  1.00  0.00           C  
ATOM   1185  CG  GLN   167      64.746  71.760  17.852  1.00  0.00           C  
ATOM   1186  CD  GLN   167      65.024  72.903  16.885  1.00  0.00           C  
ATOM   1187  OE1 GLN   167      64.555  72.898  15.748  1.00  0.00           O  
ATOM   1188  NE2 GLN   167      65.803  73.944  17.285  1.00  0.00           N  
ATOM   1189  N   PHE   168      67.251  67.917  17.640  1.00  0.00           N  
ATOM   1190  CA  PHE   168      67.865  66.751  17.010  1.00  0.00           C  
ATOM   1191  C   PHE   168      67.417  65.457  17.690  1.00  0.00           C  
ATOM   1192  O   PHE   168      67.221  64.438  17.032  1.00  0.00           O  
ATOM   1193  CB  PHE   168      69.421  66.830  17.017  1.00  0.00           C  
ATOM   1194  CG  PHE   168      69.819  67.919  16.081  1.00  0.00           C  
ATOM   1195  CD1 PHE   168      68.918  68.461  15.137  1.00  0.00           C  
ATOM   1196  CD2 PHE   168      71.126  68.437  16.123  1.00  0.00           C  
ATOM   1197  CE1 PHE   168      69.306  69.505  14.248  1.00  0.00           C  
ATOM   1198  CE2 PHE   168      71.541  69.483  15.244  1.00  0.00           C  
ATOM   1199  CZ  PHE   168      70.625  70.017  14.301  1.00  0.00           C  
ATOM   1200  N   GLY   169      67.240  65.503  19.006  1.00  0.00           N  
ATOM   1201  CA  GLY   169      66.812  64.323  19.746  1.00  0.00           C  
ATOM   1202  C   GLY   169      65.382  63.948  19.366  1.00  0.00           C  
ATOM   1203  O   GLY   169      65.084  62.779  19.133  1.00  0.00           O  
ATOM   1204  N   PHE   170      64.501  64.945  19.301  1.00  0.00           N  
ATOM   1205  CA  PHE   170      63.108  64.705  18.934  1.00  0.00           C  
ATOM   1206  C   PHE   170      63.022  64.069  17.551  1.00  0.00           C  
ATOM   1207  O   PHE   170      62.279  63.114  17.344  1.00  0.00           O  
ATOM   1208  CB  PHE   170      62.314  66.017  18.935  1.00  0.00           C  
ATOM   1209  CG  PHE   170      61.727  66.380  20.274  1.00  0.00           C  
ATOM   1210  CD1 PHE   170      61.848  67.675  20.772  1.00  0.00           C  
ATOM   1211  CD2 PHE   170      61.034  65.434  21.029  1.00  0.00           C  
ATOM   1212  CE1 PHE   170      61.288  68.024  22.003  1.00  0.00           C  
ATOM   1213  CE2 PHE   170      60.471  65.773  22.259  1.00  0.00           C  
ATOM   1214  CZ  PHE   170      60.599  67.072  22.748  1.00  0.00           C  
ATOM   1215  N   LEU   171      63.784  64.603  16.601  1.00  0.00           N  
ATOM   1216  CA  LEU   171      63.762  64.061  15.244  1.00  0.00           C  
ATOM   1217  C   LEU   171      64.366  62.663  15.175  1.00  0.00           C  
ATOM   1218  O   LEU   171      63.903  61.818  14.411  1.00  0.00           O  
ATOM   1219  CB  LEU   171      64.488  65.012  14.288  1.00  0.00           C  
ATOM   1220  CG  LEU   171      63.774  66.357  14.117  1.00  0.00           C  
ATOM   1221  CD1 LEU   171      64.625  67.293  13.271  1.00  0.00           C  
ATOM   1222  CD2 LEU   171      62.406  66.139  13.473  1.00  0.00           C  
ATOM   1223  N   GLU   172      65.391  62.412  15.982  1.00  0.00           N  
ATOM   1224  CA  GLU   172      66.016  61.099  15.990  1.00  0.00           C  
ATOM   1225  C   GLU   172      65.057  60.093  16.630  1.00  0.00           C  
ATOM   1226  O   GLU   172      65.032  58.915  16.260  1.00  0.00           O  
ATOM   1227  CB  GLU   172      67.332  61.148  16.772  1.00  0.00           C  
ATOM   1228  CG  GLU   172      68.344  60.110  16.323  1.00  0.00           C  
ATOM   1229  CD  GLU   172      69.565  60.050  17.220  1.00  0.00           C  
ATOM   1230  OE1 GLU   172      70.162  61.114  17.496  1.00  0.00           O  
ATOM   1231  OE2 GLU   172      69.931  58.933  17.643  1.00  0.00           O  
ATOM   1232  N   ALA   173      64.251  60.572  17.576  1.00  0.00           N  
ATOM   1233  CA  ALA   173      63.294  59.726  18.281  1.00  0.00           C  
ATOM   1234  C   ALA   173      61.950  59.543  17.568  1.00  0.00           C  
ATOM   1235  O   ALA   173      60.996  59.034  18.155  1.00  0.00           O  
ATOM   1236  CB  ALA   173      63.071  60.266  19.690  1.00  0.00           C  
ATOM   1237  N   GLY   174      61.868  59.970  16.313  1.00  0.00           N  
ATOM   1238  CA  GLY   174      60.644  59.777  15.554  1.00  0.00           C  
ATOM   1239  C   GLY   174      59.472  60.722  15.736  1.00  0.00           C  
ATOM   1240  O   GLY   174      58.351  60.397  15.333  1.00  0.00           O  
ATOM   1241  N   PHE   175      59.700  61.880  16.340  1.00  0.00           N  
ATOM   1242  CA  PHE   175      58.619  62.845  16.515  1.00  0.00           C  
ATOM   1243  C   PHE   175      58.606  63.634  15.205  1.00  0.00           C  
ATOM   1244  O   PHE   175      59.226  64.690  15.079  1.00  0.00           O  
ATOM   1245  CB  PHE   175      58.894  63.759  17.720  1.00  0.00           C  
ATOM   1246  CG  PHE   175      58.846  62.912  18.945  1.00  0.00           C  
ATOM   1247  CD1 PHE   175      60.010  62.341  19.507  1.00  0.00           C  
ATOM   1248  CD2 PHE   175      57.614  62.663  19.577  1.00  0.00           C  
ATOM   1249  CE1 PHE   175      59.954  61.535  20.681  1.00  0.00           C  
ATOM   1250  CE2 PHE   175      57.530  61.859  20.754  1.00  0.00           C  
ATOM   1251  CZ  PHE   175      58.707  61.292  21.307  1.00  0.00           C  
ATOM   1252  N   TYR   176      57.887  63.078  14.234  1.00  0.00           N  
ATOM   1253  CA  TYR   176      57.802  63.617  12.885  1.00  0.00           C  
ATOM   1254  C   TYR   176      56.416  64.122  12.513  1.00  0.00           C  
ATOM   1255  O   TYR   176      55.416  63.716  13.111  1.00  0.00           O  
ATOM   1256  CB  TYR   176      58.237  62.518  11.914  1.00  0.00           C  
ATOM   1257  CG  TYR   176      57.301  61.372  12.086  1.00  0.00           C  
ATOM   1258  CD1 TYR   176      56.144  61.292  11.299  1.00  0.00           C  
ATOM   1259  CD2 TYR   176      57.550  60.348  13.026  1.00  0.00           C  
ATOM   1260  CE1 TYR   176      55.237  60.223  11.430  1.00  0.00           C  
ATOM   1261  CE2 TYR   176      56.637  59.253  13.173  1.00  0.00           C  
ATOM   1262  CZ  TYR   176      55.484  59.210  12.363  1.00  0.00           C  
ATOM   1263  OH  TYR   176      54.576  58.179  12.472  1.00  0.00           O  
ATOM   1264  N   PRO   177      56.336  65.000  11.498  1.00  0.00           N  
ATOM   1265  CA  PRO   177      57.460  65.524  10.712  1.00  0.00           C  
ATOM   1266  C   PRO   177      58.107  66.741  11.362  1.00  0.00           C  
ATOM   1267  O   PRO   177      57.770  67.109  12.489  1.00  0.00           O  
ATOM   1268  CB  PRO   177      56.799  65.894   9.394  1.00  0.00           C  
ATOM   1269  CG  PRO   177      55.480  66.442   9.865  1.00  0.00           C  
ATOM   1270  CD  PRO   177      55.050  65.438  10.923  1.00  0.00           C  
ATOM   1271  N   TYR   178      59.043  67.353  10.642  1.00  0.00           N  
ATOM   1272  CA  TYR   178      59.707  68.565  11.110  1.00  0.00           C  
ATOM   1273  C   TYR   178      58.971  69.723  10.448  1.00  0.00           C  
ATOM   1274  O   TYR   178      58.832  69.755   9.226  1.00  0.00           O  
ATOM   1275  CB  TYR   178      61.183  68.580  10.697  1.00  0.00           C  
ATOM   1276  CG  TYR   178      61.777  69.850  11.202  1.00  0.00           C  
ATOM   1277  CD1 TYR   178      62.096  69.978  12.560  1.00  0.00           C  
ATOM   1278  CD2 TYR   178      62.035  70.939  10.341  1.00  0.00           C  
ATOM   1279  CE1 TYR   178      62.661  71.162  13.074  1.00  0.00           C  
ATOM   1280  CE2 TYR   178      62.609  72.150  10.847  1.00  0.00           C  
ATOM   1281  CZ  TYR   178      62.916  72.241  12.220  1.00  0.00           C  
ATOM   1282  OH  TYR   178      63.465  73.387  12.753  1.00  0.00           O  
ATOM   1283  N   ASN   179      58.490  70.663  11.255  1.00  0.00           N  
ATOM   1284  CA  ASN   179      57.750  71.813  10.737  1.00  0.00           C  
ATOM   1285  C   ASN   179      58.581  73.089  10.629  1.00  0.00           C  
ATOM   1286  O   ASN   179      58.059  74.129  10.224  1.00  0.00           O  
ATOM   1287  CB  ASN   179      56.543  72.091  11.633  1.00  0.00           C  
ATOM   1288  CG  ASN   179      55.582  70.918  11.505  1.00  0.00           C  
ATOM   1289  OD1 ASN   179      55.064  70.638  10.425  1.00  0.00           O  
ATOM   1290  ND2 ASN   179      55.291  70.167  12.601  1.00  0.00           N  
ATOM   1291  N   GLY   180      59.863  73.015  10.978  1.00  0.00           N  
ATOM   1292  CA  GLY   180      60.705  74.200  10.931  1.00  0.00           C  
ATOM   1293  C   GLY   180      60.171  75.181  11.960  1.00  0.00           C  
ATOM   1294  O   GLY   180      59.879  74.783  13.086  1.00  0.00           O  
ATOM   1295  N   TYR   181      60.057  76.456  11.599  1.00  0.00           N  
ATOM   1296  CA  TYR   181      59.502  77.436  12.528  1.00  0.00           C  
ATOM   1297  C   TYR   181      58.021  77.575  12.203  1.00  0.00           C  
ATOM   1298  O   TYR   181      57.654  77.882  11.064  1.00  0.00           O  
ATOM   1299  CB  TYR   181      60.166  78.806  12.383  1.00  0.00           C  
ATOM   1300  CG  TYR   181      61.576  78.672  12.846  1.00  0.00           C  
ATOM   1301  CD1 TYR   181      62.585  78.356  11.927  1.00  0.00           C  
ATOM   1302  CD2 TYR   181      61.930  78.862  14.200  1.00  0.00           C  
ATOM   1303  CE1 TYR   181      63.929  78.223  12.326  1.00  0.00           C  
ATOM   1304  CE2 TYR   181      63.293  78.731  14.623  1.00  0.00           C  
ATOM   1305  CZ  TYR   181      64.279  78.410  13.668  1.00  0.00           C  
ATOM   1306  OH  TYR   181      65.602  78.270  14.028  1.00  0.00           O  
ATOM   1307  N   SER   182      57.173  77.343  13.199  1.00  0.00           N  
ATOM   1308  CA  SER   182      55.728  77.427  13.008  1.00  0.00           C  
ATOM   1309  C   SER   182      55.019  77.647  14.337  1.00  0.00           C  
ATOM   1310  O   SER   182      55.415  77.085  15.355  1.00  0.00           O  
ATOM   1311  CB  SER   182      55.207  76.137  12.367  1.00  0.00           C  
ATOM   1312  OG  SER   182      53.797  76.168  12.228  1.00  0.00           O  
ATOM   1313  N   LEU   183      53.965  78.458  14.318  1.00  0.00           N  
ATOM   1314  CA  LEU   183      53.202  78.751  15.531  1.00  0.00           C  
ATOM   1315  C   LEU   183      52.095  77.738  15.798  1.00  0.00           C  
ATOM   1316  O   LEU   183      51.572  77.661  16.911  1.00  0.00           O  
ATOM   1317  CB  LEU   183      52.567  80.139  15.427  1.00  0.00           C  
ATOM   1318  CG  LEU   183      53.499  81.331  15.210  1.00  0.00           C  
ATOM   1319  CD1 LEU   183      52.670  82.603  15.141  1.00  0.00           C  
ATOM   1320  CD2 LEU   183      54.510  81.417  16.341  1.00  0.00           C  
ATOM   1321  N   GLU   184      51.743  76.960  14.782  1.00  0.00           N  
ATOM   1322  CA  GLU   184      50.655  75.993  14.897  1.00  0.00           C  
ATOM   1323  C   GLU   184      50.914  74.694  15.643  1.00  0.00           C  
ATOM   1324  O   GLU   184      51.945  74.045  15.464  1.00  0.00           O  
ATOM   1325  CB  GLU   184      50.123  75.657  13.506  1.00  0.00           C  
ATOM   1326  CG  GLU   184      49.473  76.847  12.798  1.00  0.00           C  
ATOM   1327  CD  GLU   184      48.959  76.368  11.447  1.00  0.00           C  
ATOM   1328  OE1 GLU   184      49.170  75.167  11.127  1.00  0.00           O  
ATOM   1329  OE2 GLU   184      48.349  77.195  10.719  1.00  0.00           O  
ATOM   1330  N   HIS   185      49.942  74.315  16.469  1.00  0.00           N  
ATOM   1331  CA  HIS   185      50.011  73.079  17.235  1.00  0.00           C  
ATOM   1332  C   HIS   185      49.717  71.923  16.278  1.00  0.00           C  
ATOM   1333  O   HIS   185      48.560  71.669  15.934  1.00  0.00           O  
ATOM   1334  CB  HIS   185      48.964  73.088  18.351  1.00  0.00           C  
ATOM   1335  CG  HIS   185      48.923  71.822  19.148  1.00  0.00           C  
ATOM   1336  ND1 HIS   185      49.733  71.602  20.241  1.00  0.00           N  
ATOM   1337  CD2 HIS   185      48.193  70.692  18.987  1.00  0.00           C  
ATOM   1338  CE1 HIS   185      49.505  70.392  20.720  1.00  0.00           C  
ATOM   1339  NE2 HIS   185      48.576  69.818  19.977  1.00  0.00           N  
ATOM   1340  N   THR   186      50.766  71.234  15.844  1.00  0.00           N  
ATOM   1341  CA  THR   186      50.625  70.104  14.931  1.00  0.00           C  
ATOM   1342  C   THR   186      51.548  68.983  15.378  1.00  0.00           C  
ATOM   1343  O   THR   186      52.596  69.236  15.970  1.00  0.00           O  
ATOM   1344  CB  THR   186      51.011  70.500  13.506  1.00  0.00           C  
ATOM   1345  OG1 THR   186      52.379  70.877  13.458  1.00  0.00           O  
ATOM   1346  CG2 THR   186      50.140  71.684  13.053  1.00  0.00           C  
ATOM   1347  N   GLN   187      51.156  67.746  15.091  1.00  0.00           N  
ATOM   1348  CA  GLN   187      51.974  66.595  15.448  1.00  0.00           C  
ATOM   1349  C   GLN   187      53.335  66.738  14.769  1.00  0.00           C  
ATOM   1350  O   GLN   187      53.416  67.097  13.594  1.00  0.00           O  
ATOM   1351  CB  GLN   187      51.292  65.304  14.987  1.00  0.00           C  
ATOM   1352  CG  GLN   187      52.040  64.036  15.404  1.00  0.00           C  
ATOM   1353  CD  GLN   187      51.210  62.836  14.971  1.00  0.00           C  
ATOM   1354  OE1 GLN   187      50.142  62.985  14.380  1.00  0.00           O  
ATOM   1355  NE2 GLN   187      51.657  61.580  15.241  1.00  0.00           N  
ATOM   1356  N   GLY   188      54.397  66.456  15.515  1.00  0.00           N  
ATOM   1357  CA  GLY   188      55.737  66.564  14.966  1.00  0.00           C  
ATOM   1358  C   GLY   188      56.601  67.511  15.778  1.00  0.00           C  
ATOM   1359  O   GLY   188      56.215  67.945  16.864  1.00  0.00           O  
ATOM   1360  N   THR   189      57.772  67.837  15.247  1.00  0.00           N  
ATOM   1361  CA  THR   189      58.705  68.724  15.930  1.00  0.00           C  
ATOM   1362  C   THR   189      58.781  70.070  15.230  1.00  0.00           C  
ATOM   1363  O   THR   189      58.733  70.143  14.002  1.00  0.00           O  
ATOM   1364  CB  THR   189      60.116  68.100  15.966  1.00  0.00           C  
ATOM   1365  OG1 THR   189      60.054  66.835  16.634  1.00  0.00           O  
ATOM   1366  CG2 THR   189      61.095  69.005  16.699  1.00  0.00           C  
ATOM   1367  N   LYS   190      58.905  71.137  16.013  1.00  0.00           N  
ATOM   1368  CA  LYS   190      58.996  72.474  15.443  1.00  0.00           C  
ATOM   1369  C   LYS   190      59.565  73.457  16.455  1.00  0.00           C  
ATOM   1370  O   LYS   190      59.706  73.139  17.636  1.00  0.00           O  
ATOM   1371  CB  LYS   190      57.604  72.967  15.032  1.00  0.00           C  
ATOM   1372  CG  LYS   190      56.649  73.153  16.213  1.00  0.00           C  
ATOM   1373  CD  LYS   190      55.260  73.647  15.806  1.00  0.00           C  
ATOM   1374  CE  LYS   190      54.640  72.852  14.655  1.00  0.00           C  
ATOM   1375  NZ  LYS   190      54.309  71.482  15.107  1.00  0.00           N  
ATOM   1376  N   ILE   191      59.920  74.642  15.968  1.00  0.00           N  
ATOM   1377  CA  ILE   191      60.382  75.724  16.825  1.00  0.00           C  
ATOM   1378  C   ILE   191      59.155  76.623  16.774  1.00  0.00           C  
ATOM   1379  O   ILE   191      58.681  76.951  15.687  1.00  0.00           O  
ATOM   1380  CB  ILE   191      61.578  76.495  16.228  1.00  0.00           C  
ATOM   1381  CG1 ILE   191      62.807  75.585  16.177  1.00  0.00           C  
ATOM   1382  CG2 ILE   191      61.856  77.748  17.063  1.00  0.00           C  
ATOM   1383  CD1 ILE   191      64.007  76.218  15.510  1.00  0.00           C  
ATOM   1384  N   GLY   192      58.619  76.997  17.929  1.00  0.00           N  
ATOM   1385  CA  GLY   192      57.431  77.838  17.945  1.00  0.00           C  
ATOM   1386  C   GLY   192      57.785  79.259  18.392  1.00  0.00           C  
ATOM   1387  O   GLY   192      58.958  79.574  18.597  1.00  0.00           O  
ATOM   1388  N   GLY   193      56.779  80.118  18.517  1.00  0.00           N  
ATOM   1389  CA  GLY   193      57.032  81.486  18.931  1.00  0.00           C  
ATOM   1390  C   GLY   193      57.165  81.622  20.435  1.00  0.00           C  
ATOM   1391  O   GLY   193      56.892  80.682  21.181  1.00  0.00           O  
ATOM   1392  N   SER   194      57.589  82.798  20.882  1.00  0.00           N  
ATOM   1393  CA  SER   194      57.753  83.049  22.309  1.00  0.00           C  
ATOM   1394  C   SER   194      57.348  84.479  22.630  1.00  0.00           C  
ATOM   1395  O   SER   194      57.419  85.355  21.765  1.00  0.00           O  
ATOM   1396  CB  SER   194      59.216  82.817  22.712  1.00  0.00           C  
ATOM   1397  OG  SER   194      59.447  83.154  24.071  1.00  0.00           O  
ATOM   1398  N   ILE   195      56.898  84.716  23.860  1.00  0.00           N  
ATOM   1399  CA  ILE   195      56.537  86.067  24.258  1.00  0.00           C  
ATOM   1400  C   ILE   195      57.760  86.785  24.833  1.00  0.00           C  
ATOM   1401  O   ILE   195      57.672  87.913  25.315  1.00  0.00           O  
ATOM   1402  CB  ILE   195      55.334  86.090  25.249  1.00  0.00           C  
ATOM   1403  CG1 ILE   195      55.640  85.422  26.600  1.00  0.00           C  
ATOM   1404  CG2 ILE   195      54.086  85.367  24.715  1.00  0.00           C  
ATOM   1405  CD1 ILE   195      54.542  85.627  27.643  1.00  0.00           C  
ATOM   1406  N   PHE   196      58.904  86.106  24.785  1.00  0.00           N  
ATOM   1407  CA  PHE   196      60.174  86.705  25.193  1.00  0.00           C  
ATOM   1408  C   PHE   196      60.785  87.119  23.861  1.00  0.00           C  
ATOM   1409  O   PHE   196      60.787  86.322  22.917  1.00  0.00           O  
ATOM   1410  CB  PHE   196      61.112  85.681  25.839  1.00  0.00           C  
ATOM   1411  CG  PHE   196      60.711  85.261  27.217  1.00  0.00           C  
ATOM   1412  CD1 PHE   196      60.459  83.922  27.501  1.00  0.00           C  
ATOM   1413  CD2 PHE   196      60.601  86.198  28.239  1.00  0.00           C  
ATOM   1414  CE1 PHE   196      60.100  83.518  28.790  1.00  0.00           C  
ATOM   1415  CE2 PHE   196      60.243  85.808  29.528  1.00  0.00           C  
ATOM   1416  CZ  PHE   196      59.993  84.464  29.804  1.00  0.00           C  
ATOM   1417  N   ASP   197      61.289  88.345  23.753  1.00  0.00           N  
ATOM   1418  CA  ASP   197      61.896  88.738  22.488  1.00  0.00           C  
ATOM   1419  C   ASP   197      63.366  88.327  22.436  1.00  0.00           C  
ATOM   1420  O   ASP   197      63.893  87.736  23.380  1.00  0.00           O  
ATOM   1421  CB  ASP   197      61.732  90.245  22.203  1.00  0.00           C  
ATOM   1422  CG  ASP   197      62.510  91.129  23.157  1.00  0.00           C  
ATOM   1423  OD1 ASP   197      63.531  90.681  23.715  1.00  0.00           O  
ATOM   1424  OD2 ASP   197      62.102  92.300  23.327  1.00  0.00           O  
ATOM   1425  N   GLN   198      64.020  88.652  21.328  1.00  0.00           N  
ATOM   1426  CA  GLN   198      65.408  88.279  21.098  1.00  0.00           C  
ATOM   1427  C   GLN   198      66.456  88.837  22.057  1.00  0.00           C  
ATOM   1428  O   GLN   198      67.612  88.414  22.024  1.00  0.00           O  
ATOM   1429  CB  GLN   198      65.764  88.612  19.650  1.00  0.00           C  
ATOM   1430  CG  GLN   198      65.078  87.703  18.628  1.00  0.00           C  
ATOM   1431  CD  GLN   198      65.469  88.179  17.237  1.00  0.00           C  
ATOM   1432  OE1 GLN   198      66.176  89.174  17.084  1.00  0.00           O  
ATOM   1433  NE2 GLN   198      65.031  87.495  16.147  1.00  0.00           N  
ATOM   1434  N   CYS   199      66.067  89.778  22.910  1.00  0.00           N  
ATOM   1435  CA  CYS   199      67.003  90.327  23.882  1.00  0.00           C  
ATOM   1436  C   CYS   199      66.663  89.790  25.266  1.00  0.00           C  
ATOM   1437  O   CYS   199      67.294  90.154  26.258  1.00  0.00           O  
ATOM   1438  CB  CYS   199      66.955  91.856  23.888  1.00  0.00           C  
ATOM   1439  SG  CYS   199      67.295  92.415  22.628  1.00  0.00           S  
ATOM   1440  N   GLY   200      65.660  88.918  25.323  1.00  0.00           N  
ATOM   1441  CA  GLY   200      65.257  88.342  26.592  1.00  0.00           C  
ATOM   1442  C   GLY   200      64.202  89.150  27.325  1.00  0.00           C  
ATOM   1443  O   GLY   200      63.848  88.822  28.455  1.00  0.00           O  
ATOM   1444  N   LYS   201      63.701  90.205  26.693  1.00  0.00           N  
ATOM   1445  CA  LYS   201      62.676  91.036  27.313  1.00  0.00           C  
ATOM   1446  C   LYS   201      61.336  90.324  27.236  1.00  0.00           C  
ATOM   1447  O   LYS   201      60.950  89.838  26.175  1.00  0.00           O  
ATOM   1448  CB  LYS   201      62.531  92.383  26.595  1.00  0.00           C  
ATOM   1449  CG  LYS   201      63.753  93.291  26.748  1.00  0.00           C  
ATOM   1450  CD  LYS   201      63.610  94.636  26.035  1.00  0.00           C  
ATOM   1451  CE  LYS   201      64.844  95.531  26.161  1.00  0.00           C  
ATOM   1452  NZ  LYS   201      64.622  96.805  25.441  1.00  0.00           N  
ATOM   1453  N   ARG   202      60.625  90.259  28.355  1.00  0.00           N  
ATOM   1454  CA  ARG   202      59.326  89.609  28.345  1.00  0.00           C  
ATOM   1455  C   ARG   202      58.244  90.570  27.901  1.00  0.00           C  
ATOM   1456  O   ARG   202      58.214  91.730  28.312  1.00  0.00           O  
ATOM   1457  CB  ARG   202      58.945  89.082  29.730  1.00  0.00           C  
ATOM   1458  CG  ARG   202      57.616  88.309  29.712  1.00  0.00           C  
ATOM   1459  CD  ARG   202      56.997  88.192  31.096  1.00  0.00           C  
ATOM   1460  NE  ARG   202      57.682  87.244  31.968  1.00  0.00           N  
ATOM   1461  CZ  ARG   202      57.529  85.924  31.910  1.00  0.00           C  
ATOM   1462  NH1 ARG   202      56.714  85.387  31.008  1.00  0.00           N  
ATOM   1463  NH2 ARG   202      58.161  85.142  32.774  1.00  0.00           N  
ATOM   1464  N   HIS   203      57.366  90.078  27.040  1.00  0.00           N  
ATOM   1465  CA  HIS   203      56.230  90.847  26.576  1.00  0.00           C  
ATOM   1466  C   HIS   203      55.049  90.021  27.059  1.00  0.00           C  
ATOM   1467  O   HIS   203      55.136  88.793  27.134  1.00  0.00           O  
ATOM   1468  CB  HIS   203      56.286  90.992  25.058  1.00  0.00           C  
ATOM   1469  CG  HIS   203      57.406  91.877  24.603  1.00  0.00           C  
ATOM   1470  ND1 HIS   203      57.288  93.249  24.530  1.00  0.00           N  
ATOM   1471  CD2 HIS   203      58.688  91.593  24.277  1.00  0.00           C  
ATOM   1472  CE1 HIS   203      58.450  93.771  24.178  1.00  0.00           C  
ATOM   1473  NE2 HIS   203      59.317  92.787  24.020  1.00  0.00           N  
ATOM   1474  N   THR   204      53.962  90.684  27.421  1.00  0.00           N  
ATOM   1475  CA  THR   204      52.818  89.966  27.959  1.00  0.00           C  
ATOM   1476  C   THR   204      51.481  90.625  27.666  1.00  0.00           C  
ATOM   1477  O   THR   204      51.406  91.630  26.959  1.00  0.00           O  
ATOM   1478  CB  THR   204      52.996  89.794  29.458  1.00  0.00           C  
ATOM   1479  OG1 THR   204      52.978  91.060  30.100  1.00  0.00           O  
ATOM   1480  CG2 THR   204      54.341  89.102  29.735  1.00  0.00           C  
ATOM   1481  N   SER   205      50.423  90.047  28.227  1.00  0.00           N  
ATOM   1482  CA  SER   205      49.073  90.544  28.009  1.00  0.00           C  
ATOM   1483  C   SER   205      48.872  92.001  28.402  1.00  0.00           C  
ATOM   1484  O   SER   205      48.043  92.688  27.811  1.00  0.00           O  
ATOM   1485  CB  SER   205      48.073  89.670  28.746  1.00  0.00           C  
ATOM   1486  OG  SER   205      48.266  89.783  30.148  1.00  0.00           O  
ATOM   1487  N   ALA   206      49.616  92.478  29.394  1.00  0.00           N  
ATOM   1488  CA  ALA   206      49.458  93.864  29.808  1.00  0.00           C  
ATOM   1489  C   ALA   206      49.736  94.821  28.648  1.00  0.00           C  
ATOM   1490  O   ALA   206      49.110  95.874  28.546  1.00  0.00           O  
ATOM   1491  CB  ALA   206      50.366  94.184  31.008  1.00  0.00           C  
ATOM   1492  N   ASP   207      50.648  94.449  27.757  1.00  0.00           N  
ATOM   1493  CA  ASP   207      50.959  95.317  26.625  1.00  0.00           C  
ATOM   1494  C   ASP   207      49.816  95.423  25.630  1.00  0.00           C  
ATOM   1495  O   ASP   207      49.757  96.365  24.841  1.00  0.00           O  
ATOM   1496  CB  ASP   207      52.214  94.836  25.912  1.00  0.00           C  
ATOM   1497  CG  ASP   207      53.410  95.153  26.799  1.00  0.00           C  
ATOM   1498  OD1 ASP   207      53.233  95.933  27.773  1.00  0.00           O  
ATOM   1499  OD2 ASP   207      54.515  94.619  26.515  1.00  0.00           O  
ATOM   1500  N   LEU   208      48.901  94.462  25.659  1.00  0.00           N  
ATOM   1501  CA  LEU   208      47.771  94.520  24.747  1.00  0.00           C  
ATOM   1502  C   LEU   208      46.837  95.656  25.167  1.00  0.00           C  
ATOM   1503  O   LEU   208      45.973  96.076  24.398  1.00  0.00           O  
ATOM   1504  CB  LEU   208      47.043  93.171  24.715  1.00  0.00           C  
ATOM   1505  CG  LEU   208      47.924  92.031  24.179  1.00  0.00           C  
ATOM   1506  CD1 LEU   208      47.176  90.707  24.255  1.00  0.00           C  
ATOM   1507  CD2 LEU   208      48.334  92.330  22.739  1.00  0.00           C  
ATOM   1508  N   LEU   209      47.023  96.162  26.384  1.00  0.00           N  
ATOM   1509  CA  LEU   209      46.209  97.277  26.865  1.00  0.00           C  
ATOM   1510  C   LEU   209      46.528  98.519  26.032  1.00  0.00           C  
ATOM   1511  O   LEU   209      45.699  99.427  25.908  1.00  0.00           O  
ATOM   1512  CB  LEU   209      46.503  97.570  28.341  1.00  0.00           C  
ATOM   1513  CG  LEU   209      46.095  96.508  29.370  1.00  0.00           C  
ATOM   1514  CD1 LEU   209      46.693  96.870  30.725  1.00  0.00           C  
ATOM   1515  CD2 LEU   209      44.578  96.404  29.459  1.00  0.00           C  
ATOM   1516  N   GLY   210      47.731  98.554  25.464  1.00  0.00           N  
ATOM   1517  CA  GLY   210      48.153  99.687  24.640  1.00  0.00           C  
ATOM   1518  C   GLY   210      47.369  99.774  23.336  1.00  0.00           C  
ATOM   1519  O   GLY   210      47.383 100.810  22.660  1.00  0.00           O  
ATOM   1520  N   TYR   211      46.689  98.686  22.989  1.00  0.00           N  
ATOM   1521  CA  TYR   211      45.893  98.628  21.770  1.00  0.00           C  
ATOM   1522  C   TYR   211      44.510  99.221  22.015  1.00  0.00           C  
ATOM   1523  O   TYR   211      43.720  99.377  21.087  1.00  0.00           O  
ATOM   1524  CB  TYR   211      45.752  97.178  21.307  1.00  0.00           C  
ATOM   1525  CG  TYR   211      47.091  96.726  20.835  1.00  0.00           C  
ATOM   1526  CD1 TYR   211      47.902  95.954  21.677  1.00  0.00           C  
ATOM   1527  CD2 TYR   211      47.570  97.052  19.548  1.00  0.00           C  
ATOM   1528  CE1 TYR   211      49.173  95.505  21.266  1.00  0.00           C  
ATOM   1529  CE2 TYR   211      48.860  96.605  19.114  1.00  0.00           C  
ATOM   1530  CZ  TYR   211      49.647  95.830  19.990  1.00  0.00           C  
ATOM   1531  OH  TYR   211      50.896  95.381  19.618  1.00  0.00           O  
ATOM   1532  N   GLY   212      44.219  99.539  23.271  1.00  0.00           N  
ATOM   1533  CA  GLY   212      42.927 100.111  23.598  1.00  0.00           C  
ATOM   1534  C   GLY   212      42.923 101.615  23.420  1.00  0.00           C  
ATOM   1535  O   GLY   212      43.922 102.204  23.002  1.00  0.00           O  
ATOM   1536  N   LYS   213      41.794 102.239  23.737  1.00  0.00           N  
ATOM   1537  CA  LYS   213      41.668 103.685  23.618  1.00  0.00           C  
ATOM   1538  C   LYS   213      41.987 104.309  24.973  1.00  0.00           C  
ATOM   1539  O   LYS   213      41.280 104.077  25.958  1.00  0.00           O  
ATOM   1540  CB  LYS   213      40.250 104.052  23.186  1.00  0.00           C  
ATOM   1541  CG  LYS   213      40.061 105.547  22.919  1.00  0.00           C  
ATOM   1542  CD  LYS   213      38.644 105.915  22.476  1.00  0.00           C  
ATOM   1543  CE  LYS   213      38.463 107.406  22.181  1.00  0.00           C  
ATOM   1544  NZ  LYS   213      37.064 107.676  21.780  1.00  0.00           N  
ATOM   1545  N   PRO   214      43.054 105.101  25.014  1.00  0.00           N  
ATOM   1546  CA  PRO   214      43.510 105.745  26.242  1.00  0.00           C  
ATOM   1547  C   PRO   214      42.497 106.675  26.900  1.00  0.00           C  
ATOM   1548  O   PRO   214      42.667 107.059  28.058  1.00  0.00           O  
ATOM   1549  CB  PRO   214      44.804 106.517  25.973  1.00  0.00           C  
ATOM   1550  CG  PRO   214      44.961 106.955  24.515  1.00  0.00           C  
ATOM   1551  CD  PRO   214      44.403 105.947  23.509  1.00  0.00           C  
ATOM   1552  N   ASN   215      41.451 107.048  26.171  1.00  0.00           N  
ATOM   1553  CA  ASN   215      40.439 107.928  26.734  1.00  0.00           C  
ATOM   1554  C   ASN   215      39.217 107.159  27.232  1.00  0.00           C  
ATOM   1555  O   ASN   215      38.375 107.718  27.934  1.00  0.00           O  
ATOM   1556  CB  ASN   215      40.001 108.970  25.704  1.00  0.00           C  
ATOM   1557  CG  ASN   215      39.194 110.097  26.328  1.00  0.00           C  
ATOM   1558  OD1 ASN   215      39.647 110.746  27.271  1.00  0.00           O  
ATOM   1559  ND2 ASN   215      37.999 110.337  25.803  1.00  0.00           N  
ATOM   1560  N   CYS   216      39.120 105.879  26.877  1.00  0.00           N  
ATOM   1561  CA  CYS   216      37.975 105.070  27.300  1.00  0.00           C  
ATOM   1562  C   CYS   216      38.333 103.942  28.264  1.00  0.00           C  
ATOM   1563  O   CYS   216      37.451 103.367  28.899  1.00  0.00           O  
ATOM   1564  CB  CYS   216      37.272 104.442  26.091  1.00  0.00           C  
ATOM   1565  SG  CYS   216      36.809 105.415  25.166  1.00  0.00           S  
ATOM   1566  N   ILE   217      39.619 103.630  28.373  1.00  0.00           N  
ATOM   1567  CA  ILE   217      40.066 102.537  29.232  1.00  0.00           C  
ATOM   1568  C   ILE   217      40.744 102.988  30.515  1.00  0.00           C  
ATOM   1569  O   ILE   217      41.631 103.841  30.509  1.00  0.00           O  
ATOM   1570  CB  ILE   217      41.012 101.626  28.440  1.00  0.00           C  
ATOM   1571  CG1 ILE   217      40.353 100.978  27.211  1.00  0.00           C  
ATOM   1572  CG2 ILE   217      41.567 100.453  29.265  1.00  0.00           C  
ATOM   1573  CD1 ILE   217      41.344 100.261  26.295  1.00  0.00           C  
ATOM   1574  N   THR   218      40.312 102.404  31.623  1.00  0.00           N  
ATOM   1575  CA  THR   218      40.877 102.715  32.918  1.00  0.00           C  
ATOM   1576  C   THR   218      41.210 101.392  33.613  1.00  0.00           C  
ATOM   1577  O   THR   218      40.411 100.446  33.613  1.00  0.00           O  
ATOM   1578  CB  THR   218      39.888 103.566  33.725  1.00  0.00           C  
ATOM   1579  OG1 THR   218      38.672 102.857  33.910  1.00  0.00           O  
ATOM   1580  CG2 THR   218      39.605 104.874  32.967  1.00  0.00           C  
ATOM   1581  N   VAL   219      42.412 101.326  34.173  1.00  0.00           N  
ATOM   1582  CA  VAL   219      42.891 100.126  34.843  1.00  0.00           C  
ATOM   1583  C   VAL   219      43.137 100.382  36.315  1.00  0.00           C  
ATOM   1584  O   VAL   219      43.820 101.338  36.686  1.00  0.00           O  
ATOM   1585  CB  VAL   219      44.216  99.629  34.216  1.00  0.00           C  
ATOM   1586  CG1 VAL   219      44.722  98.406  34.961  1.00  0.00           C  
ATOM   1587  CG2 VAL   219      44.010  99.306  32.744  1.00  0.00           C  
ATOM   1588  N   LEU   220      42.580  99.517  37.153  1.00  0.00           N  
ATOM   1589  CA  LEU   220      42.775  99.655  38.577  1.00  0.00           C  
ATOM   1590  C   LEU   220      43.594  98.493  39.096  1.00  0.00           C  
ATOM   1591  O   LEU   220      43.240  97.337  38.867  1.00  0.00           O  
ATOM   1592  CB  LEU   220      41.427  99.719  39.302  1.00  0.00           C  
ATOM   1593  CG  LEU   220      41.556  99.810  40.824  1.00  0.00           C  
ATOM   1594  CD1 LEU   220      42.221 101.085  41.341  1.00  0.00           C  
ATOM   1595  CD2 LEU   220      40.234  99.764  41.588  1.00  0.00           C  
ATOM   1596  N   LEU   221      44.701  98.790  39.767  1.00  0.00           N  
ATOM   1597  CA  LEU   221      45.540  97.739  40.334  1.00  0.00           C  
ATOM   1598  C   LEU   221      45.353  97.733  41.848  1.00  0.00           C  
ATOM   1599  O   LEU   221      44.843  98.700  42.419  1.00  0.00           O  
ATOM   1600  CB  LEU   221      47.035  97.935  39.969  1.00  0.00           C  
ATOM   1601  CG  LEU   221      47.294  97.981  38.462  1.00  0.00           C  
ATOM   1602  CD1 LEU   221      48.741  98.268  38.064  1.00  0.00           C  
ATOM   1603  CD2 LEU   221      46.970  96.690  37.712  1.00  0.00           C  
ATOM   1604  N   ASN   222      45.760  96.645  42.494  1.00  0.00           N  
ATOM   1605  CA  ASN   222      45.584  96.502  43.935  1.00  0.00           C  
ATOM   1606  C   ASN   222      44.091  96.636  44.229  1.00  0.00           C  
ATOM   1607  O   ASN   222      43.687  97.217  45.237  1.00  0.00           O  
ATOM   1608  CB  ASN   222      46.380  97.577  44.680  1.00  0.00           C  
ATOM   1609  CG  ASN   222      47.861  97.292  44.476  1.00  0.00           C  
ATOM   1610  OD1 ASN   222      48.263  96.148  44.269  1.00  0.00           O  
ATOM   1611  ND2 ASN   222      48.753  98.317  44.522  1.00  0.00           N  
ATOM   1612  N   ALA   223      43.282  96.094  43.321  1.00  0.00           N  
ATOM   1613  CA  ALA   223      41.827  96.120  43.435  1.00  0.00           C  
ATOM   1614  C   ALA   223      41.313  94.695  43.584  1.00  0.00           C  
ATOM   1615  O   ALA   223      41.281  93.924  42.620  1.00  0.00           O  
ATOM   1616  CB  ALA   223      41.217  96.766  42.201  1.00  0.00           C  
ATOM   1617  N   THR   224      40.903  94.350  44.799  1.00  0.00           N  
ATOM   1618  CA  THR   224      40.400  93.016  45.088  1.00  0.00           C  
ATOM   1619  C   THR   224      38.883  92.962  44.916  1.00  0.00           C  
ATOM   1620  O   THR   224      38.142  93.467  45.758  1.00  0.00           O  
ATOM   1621  CB  THR   224      40.779  92.632  46.520  1.00  0.00           C  
ATOM   1622  OG1 THR   224      42.190  92.672  46.679  1.00  0.00           O  
ATOM   1623  CG2 THR   224      40.273  91.210  46.817  1.00  0.00           C  
ATOM   1624  N   VAL   225      38.422  92.360  43.822  1.00  0.00           N  
ATOM   1625  CA  VAL   225      36.988  92.255  43.580  1.00  0.00           C  
ATOM   1626  C   VAL   225      36.447  91.143  44.472  1.00  0.00           C  
ATOM   1627  O   VAL   225      36.861  89.990  44.361  1.00  0.00           O  
ATOM   1628  CB  VAL   225      36.695  91.944  42.101  1.00  0.00           C  
ATOM   1629  CG1 VAL   225      35.198  91.790  41.887  1.00  0.00           C  
ATOM   1630  CG2 VAL   225      37.248  93.070  41.228  1.00  0.00           C  
ATOM   1631  N   LYS   226      35.519  91.500  45.356  1.00  0.00           N  
ATOM   1632  CA  LYS   226      34.960  90.552  46.314  1.00  0.00           C  
ATOM   1633  C   LYS   226      33.576  90.022  45.981  1.00  0.00           C  
ATOM   1634  O   LYS   226      33.194  88.948  46.447  1.00  0.00           O  
ATOM   1635  CB  LYS   226      34.896  91.195  47.701  1.00  0.00           C  
ATOM   1636  CG  LYS   226      34.475  90.223  48.805  1.00  0.00           C  
ATOM   1637  CD  LYS   226      34.475  90.846  50.203  1.00  0.00           C  
ATOM   1638  CE  LYS   226      34.136  89.853  51.316  1.00  0.00           C  
ATOM   1639  NZ  LYS   226      34.171  90.534  52.630  1.00  0.00           N  
ATOM   1640  N   SER   227      32.812  90.769  45.195  1.00  0.00           N  
ATOM   1641  CA  SER   227      31.470  90.316  44.879  1.00  0.00           C  
ATOM   1642  C   SER   227      30.842  90.985  43.667  1.00  0.00           C  
ATOM   1643  O   SER   227      31.114  92.147  43.363  1.00  0.00           O  
ATOM   1644  CB  SER   227      30.573  90.532  46.103  1.00  0.00           C  
ATOM   1645  OG  SER   227      30.390  91.921  46.335  1.00  0.00           O  
ATOM   1646  N   ILE   228      30.013  90.220  42.968  1.00  0.00           N  
ATOM   1647  CA  ILE   228      29.278  90.720  41.822  1.00  0.00           C  
ATOM   1648  C   ILE   228      27.915  91.083  42.404  1.00  0.00           C  
ATOM   1649  O   ILE   228      27.347  90.312  43.178  1.00  0.00           O  
ATOM   1650  CB  ILE   228      29.104  89.635  40.750  1.00  0.00           C  
ATOM   1651  CG1 ILE   228      30.476  89.155  40.276  1.00  0.00           C  
ATOM   1652  CG2 ILE   228      28.302  90.187  39.576  1.00  0.00           C  
ATOM   1653  CD1 ILE   228      30.423  87.929  39.391  1.00  0.00           C  
ATOM   1654  N   ILE   229      27.409  92.258  42.045  1.00  0.00           N  
ATOM   1655  CA  ILE   229      26.120  92.735  42.537  1.00  0.00           C  
ATOM   1656  C   ILE   229      25.041  92.413  41.513  1.00  0.00           C  
ATOM   1657  O   ILE   229      25.252  92.600  40.316  1.00  0.00           O  
ATOM   1658  CB  ILE   229      26.147  94.259  42.742  1.00  0.00           C  
ATOM   1659  CG1 ILE   229      27.411  94.660  43.507  1.00  0.00           C  
ATOM   1660  CG2 ILE   229      24.900  94.702  43.499  1.00  0.00           C  
ATOM   1661  CD1 ILE   229      27.696  96.151  43.479  1.00  0.00           C  
ATOM   1662  N   PHE   230      23.886  91.941  41.980  1.00  0.00           N  
ATOM   1663  CA  PHE   230      22.791  91.593  41.075  1.00  0.00           C  
ATOM   1664  C   PHE   230      21.474  92.283  41.400  1.00  0.00           C  
ATOM   1665  O   PHE   230      21.256  92.753  42.520  1.00  0.00           O  
ATOM   1666  CB  PHE   230      22.532  90.082  41.080  1.00  0.00           C  
ATOM   1667  CG  PHE   230      23.717  89.254  40.692  1.00  0.00           C  
ATOM   1668  CD1 PHE   230      24.573  88.744  41.661  1.00  0.00           C  
ATOM   1669  CD2 PHE   230      23.967  88.965  39.356  1.00  0.00           C  
ATOM   1670  CE1 PHE   230      25.662  87.950  41.302  1.00  0.00           C  
ATOM   1671  CE2 PHE   230      25.054  88.172  38.986  1.00  0.00           C  
ATOM   1672  CZ  PHE   230      25.901  87.664  39.960  1.00  0.00           C  
ATOM   1673  N   ASP   231      20.596  92.322  40.403  1.00  0.00           N  
ATOM   1674  CA  ASP   231      19.270  92.905  40.551  1.00  0.00           C  
ATOM   1675  C   ASP   231      18.381  91.833  41.177  1.00  0.00           C  
ATOM   1676  O   ASP   231      18.779  90.670  41.288  1.00  0.00           O  
ATOM   1677  CB  ASP   231      18.701  93.293  39.185  1.00  0.00           C  
ATOM   1678  CG  ASP   231      17.448  94.125  39.417  1.00  0.00           C  
ATOM   1679  OD1 ASP   231      17.116  94.376  40.606  1.00  0.00           O  
ATOM   1680  OD2 ASP   231      16.806  94.522  38.407  1.00  0.00           O  
ATOM   1681  N   ALA   232      17.120  91.716  40.776  1.00  0.00           N  
ATOM   1682  CA  ALA   232      16.347  90.535  41.162  1.00  0.00           C  
ATOM   1683  C   ALA   232      15.609  89.996  39.950  1.00  0.00           C  
ATOM   1684  O   ALA   232      15.582  90.627  38.890  1.00  0.00           O  
ATOM   1685  CB  ALA   232      15.331  90.831  42.260  1.00  0.00           C  
ATOM   1686  N   ASN   233      14.992  88.826  40.065  1.00  0.00           N  
ATOM   1687  CA  ASN   233      14.425  88.126  38.903  1.00  0.00           C  
ATOM   1688  C   ASN   233      13.531  88.977  38.020  1.00  0.00           C  
ATOM   1689  O   ASN   233      12.586  89.598  38.514  1.00  0.00           O  
ATOM   1690  CB  ASN   233      13.587  86.903  39.290  1.00  0.00           C  
ATOM   1691  CG  ASN   233      13.162  86.200  38.009  1.00  0.00           C  
ATOM   1692  OD1 ASN   233      13.833  86.293  36.982  1.00  0.00           O  
ATOM   1693  ND2 ASN   233      12.023  85.457  37.999  1.00  0.00           N  
ATOM   1694  N   LYS   234      13.768  89.052  36.709  1.00  0.00           N  
ATOM   1695  CA  LYS   234      14.912  88.440  36.000  1.00  0.00           C  
ATOM   1696  C   LYS   234      16.258  88.992  36.480  1.00  0.00           C  
ATOM   1697  O   LYS   234      16.432  90.197  36.678  1.00  0.00           O  
ATOM   1698  CB  LYS   234      15.091  88.619  34.489  1.00  0.00           C  
ATOM   1699  CG  LYS   234      14.001  87.936  33.660  1.00  0.00           C  
ATOM   1700  CD  LYS   234      14.193  88.089  32.150  1.00  0.00           C  
ATOM   1701  CE  LYS   234      13.064  87.471  31.323  1.00  0.00           C  
ATOM   1702  NZ  LYS   234      13.338  87.649  29.880  1.00  0.00           N  
ATOM   1703  N   THR   235      17.236  88.126  36.558  1.00  0.00           N  
ATOM   1704  CA  THR   235      18.478  88.497  37.225  1.00  0.00           C  
ATOM   1705  C   THR   235      19.451  89.169  36.266  1.00  0.00           C  
ATOM   1706  O   THR   235      19.620  88.727  35.131  1.00  0.00           O  
ATOM   1707  CB  THR   235      19.128  87.252  37.826  1.00  0.00           C  
ATOM   1708  OG1 THR   235      18.268  86.673  38.796  1.00  0.00           O  
ATOM   1709  CG2 THR   235      20.458  87.643  38.493  1.00  0.00           C  
ATOM   1710  N   ARG   236      20.086  90.238  36.734  1.00  0.00           N  
ATOM   1711  CA  ARG   236      21.048  90.975  35.926  1.00  0.00           C  
ATOM   1712  C   ARG   236      22.196  91.461  36.803  1.00  0.00           C  
ATOM   1713  O   ARG   236      21.976  91.942  37.911  1.00  0.00           O  
ATOM   1714  CB  ARG   236      20.397  92.216  35.264  1.00  0.00           C  
ATOM   1715  CG  ARG   236      21.350  92.991  34.352  1.00  0.00           C  
ATOM   1716  CD  ARG   236      20.681  94.152  33.613  1.00  0.00           C  
ATOM   1717  NE  ARG   236      21.737  94.848  32.824  1.00  0.00           N  
ATOM   1718  CZ  ARG   236      21.392  95.828  31.938  1.00  0.00           C  
ATOM   1719  NH1 ARG   236      20.034  95.965  31.977  1.00  0.00           N  
ATOM   1720  NH2 ARG   236      22.540  96.288  31.360  1.00  0.00           N  
ATOM   1721  N   ALA   237      23.423  91.322  36.311  1.00  0.00           N  
ATOM   1722  CA  ALA   237      24.580  91.798  37.057  1.00  0.00           C  
ATOM   1723  C   ALA   237      24.564  93.316  36.886  1.00  0.00           C  
ATOM   1724  O   ALA   237      24.398  93.817  35.773  1.00  0.00           O  
ATOM   1725  CB  ALA   237      25.865  91.206  36.485  1.00  0.00           C  
ATOM   1726  N   VAL   238      24.721  94.047  37.983  1.00  0.00           N  
ATOM   1727  CA  VAL   238      24.690  95.504  37.921  1.00  0.00           C  
ATOM   1728  C   VAL   238      26.045  96.146  38.184  1.00  0.00           C  
ATOM   1729  O   VAL   238      26.244  97.328  37.905  1.00  0.00           O  
ATOM   1730  CB  VAL   238      23.671  96.071  38.927  1.00  0.00           C  
ATOM   1731  CG1 VAL   238      22.239  95.593  38.679  1.00  0.00           C  
ATOM   1732  CG2 VAL   238      23.973  95.695  40.379  1.00  0.00           C  
ATOM   1733  N   GLY   239      26.974  95.367  38.724  1.00  0.00           N  
ATOM   1734  CA  GLY   239      28.296  95.888  39.011  1.00  0.00           C  
ATOM   1735  C   GLY   239      29.063  94.970  39.937  1.00  0.00           C  
ATOM   1736  O   GLY   239      28.704  93.804  40.104  1.00  0.00           O  
ATOM   1737  N   VAL   240      30.130  95.492  40.529  1.00  0.00           N  
ATOM   1738  CA  VAL   240      30.946  94.718  41.451  1.00  0.00           C  
ATOM   1739  C   VAL   240      31.407  95.574  42.617  1.00  0.00           C  
ATOM   1740  O   VAL   240      31.389  96.805  42.551  1.00  0.00           O  
ATOM   1741  CB  VAL   240      32.217  94.151  40.763  1.00  0.00           C  
ATOM   1742  CG1 VAL   240      31.832  93.305  39.558  1.00  0.00           C  
ATOM   1743  CG2 VAL   240      33.143  95.294  40.350  1.00  0.00           C  
ATOM   1744  N   ARG   241      31.811  94.906  43.689  1.00  0.00           N  
ATOM   1745  CA  ARG   241      32.338  95.575  44.865  1.00  0.00           C  
ATOM   1746  C   ARG   241      33.798  95.154  44.945  1.00  0.00           C  
ATOM   1747  O   ARG   241      34.104  93.964  44.880  1.00  0.00           O  
ATOM   1748  CB  ARG   241      31.641  95.109  46.155  1.00  0.00           C  
ATOM   1749  CG  ARG   241      30.167  95.513  46.233  1.00  0.00           C  
ATOM   1750  CD  ARG   241      29.454  94.993  47.482  1.00  0.00           C  
ATOM   1751  NE  ARG   241      28.060  95.517  47.453  1.00  0.00           N  
ATOM   1752  CZ  ARG   241      27.200  95.227  48.473  1.00  0.00           C  
ATOM   1753  NH1 ARG   241      27.871  94.450  49.374  1.00  0.00           N  
ATOM   1754  NH2 ARG   241      26.006  95.825  48.194  1.00  0.00           N  
ATOM   1755  N   PHE   242      34.700  96.121  45.050  1.00  0.00           N  
ATOM   1756  CA  PHE   242      36.116  95.799  45.168  1.00  0.00           C  
ATOM   1757  C   PHE   242      36.709  96.572  46.334  1.00  0.00           C  
ATOM   1758  O   PHE   242      36.180  97.608  46.739  1.00  0.00           O  
ATOM   1759  CB  PHE   242      36.862  96.097  43.858  1.00  0.00           C  
ATOM   1760  CG  PHE   242      36.796  97.568  43.630  1.00  0.00           C  
ATOM   1761  CD1 PHE   242      37.790  98.447  44.117  1.00  0.00           C  
ATOM   1762  CD2 PHE   242      35.721  98.118  42.908  1.00  0.00           C  
ATOM   1763  CE1 PHE   242      37.721  99.852  43.890  1.00  0.00           C  
ATOM   1764  CE2 PHE   242      35.627  99.522  42.667  1.00  0.00           C  
ATOM   1765  CZ  PHE   242      36.632 100.392  43.163  1.00  0.00           C  
ATOM   1766  N   MET   243      37.802  96.059  46.887  1.00  0.00           N  
ATOM   1767  CA  MET   243      38.431  96.697  48.036  1.00  0.00           C  
ATOM   1768  C   MET   243      39.866  97.100  47.730  1.00  0.00           C  
ATOM   1769  O   MET   243      40.592  96.362  47.064  1.00  0.00           O  
ATOM   1770  CB  MET   243      38.395  95.734  49.226  1.00  0.00           C  
ATOM   1771  CG  MET   243      39.112  96.270  50.467  1.00  0.00           C  
ATOM   1772  SD  MET   243      38.998  95.194  51.927  1.00  0.00           S  
ATOM   1773  CE  MET   243      40.072  93.895  51.251  1.00  0.00           C  
ATOM   1774  N   GLU   244      40.272  98.274  48.210  1.00  0.00           N  
ATOM   1775  CA  GLU   244      41.632  98.749  47.982  1.00  0.00           C  
ATOM   1776  C   GLU   244      42.557  98.381  49.140  1.00  0.00           C  
ATOM   1777  O   GLU   244      42.130  97.762  50.119  1.00  0.00           O  
ATOM   1778  CB  GLU   244      41.659 100.271  47.745  1.00  0.00           C  
ATOM   1779  CG  GLU   244      40.913 100.705  46.481  1.00  0.00           C  
ATOM   1780  CD  GLU   244      41.076 102.211  46.334  1.00  0.00           C  
ATOM   1781  OE1 GLU   244      40.736 102.941  47.303  1.00  0.00           O  
ATOM   1782  OE2 GLU   244      41.541 102.652  45.249  1.00  0.00           O  
ATOM   1783  N   SER   245      43.821  98.113  48.842  1.00  0.00           N  
ATOM   1784  CA  SER   245      44.796  97.749  49.862  1.00  0.00           C  
ATOM   1785  C   SER   245      45.854  98.833  49.860  1.00  0.00           C  
ATOM   1786  O   SER   245      46.752  98.861  49.014  1.00  0.00           O  
ATOM   1787  CB  SER   245      45.763  96.562  49.853  1.00  0.00           C  
ATOM   1788  OG  SER   245      46.568  96.580  51.022  1.00  0.00           O  
ATOM   1789  N   ASP   246      45.763  99.759  50.822  1.00  0.00           N  
ATOM   1790  CA  ASP   246      46.705 100.866  50.923  1.00  0.00           C  
ATOM   1791  C   ASP   246      47.966 100.575  51.711  1.00  0.00           C  
ATOM   1792  O   ASP   246      48.016  99.705  52.585  1.00  0.00           O  
ATOM   1793  CB  ASP   246      46.173 102.133  51.596  1.00  0.00           C  
ATOM   1794  CG  ASP   246      45.190 102.795  50.641  1.00  0.00           C  
ATOM   1795  OD1 ASP   246      45.137 102.369  49.457  1.00  0.00           O  
ATOM   1796  OD2 ASP   246      44.479 103.737  51.083  1.00  0.00           O  
ATOM   1797  N   GLY   247      49.014 101.327  51.392  1.00  0.00           N  
ATOM   1798  CA  GLY   247      50.292 101.220  52.078  1.00  0.00           C  
ATOM   1799  C   GLY   247      50.026 101.609  53.530  1.00  0.00           C  
ATOM   1800  O   GLY   247      50.464 100.946  54.474  1.00  0.00           O  
ATOM   1801  N   ASN   248      49.294 102.702  53.718  1.00  0.00           N  
ATOM   1802  CA  ASN   248      48.950 103.150  55.060  1.00  0.00           C  
ATOM   1803  C   ASN   248      47.447 103.387  55.146  1.00  0.00           C  
ATOM   1804  O   ASN   248      46.790 103.770  54.174  1.00  0.00           O  
ATOM   1805  CB  ASN   248      49.643 104.446  55.493  1.00  0.00           C  
ATOM   1806  CG  ASN   248      51.143 104.190  55.523  1.00  0.00           C  
ATOM   1807  OD1 ASN   248      51.650 103.496  56.403  1.00  0.00           O  
ATOM   1808  ND2 ASN   248      51.935 104.737  54.562  1.00  0.00           N  
ATOM   1809  N   SER   249      46.885 103.156  56.325  1.00  0.00           N  
ATOM   1810  CA  SER   249      45.456 103.325  56.509  1.00  0.00           C  
ATOM   1811  C   SER   249      44.747 101.986  56.442  1.00  0.00           C  
ATOM   1812  O   SER   249      45.371 100.923  56.491  1.00  0.00           O  
ATOM   1813  CB  SER   249      44.485 104.043  55.568  1.00  0.00           C  
ATOM   1814  OG  SER   249      44.368 103.326  54.348  1.00  0.00           O  
ATOM   1815  N   SER   250      43.423 102.010  56.329  1.00  0.00           N  
ATOM   1816  CA  SER   250      42.648 100.773  56.296  1.00  0.00           C  
ATOM   1817  C   SER   250      41.960 100.496  54.964  1.00  0.00           C  
ATOM   1818  O   SER   250      41.855 101.359  54.088  1.00  0.00           O  
ATOM   1819  CB  SER   250      41.398 100.468  57.125  1.00  0.00           C  
ATOM   1820  OG  SER   250      40.341 101.340  56.752  1.00  0.00           O  
ATOM   1821  N   LYS   251      41.479  99.266  54.805  1.00  0.00           N  
ATOM   1822  CA  LYS   251      40.791  98.868  53.590  1.00  0.00           C  
ATOM   1823  C   LYS   251      39.542  99.701  53.375  1.00  0.00           C  
ATOM   1824  O   LYS   251      38.853 100.096  54.319  1.00  0.00           O  
ATOM   1825  CB  LYS   251      40.201  97.463  53.432  1.00  0.00           C  
ATOM   1826  CG  LYS   251      41.254  96.353  53.455  1.00  0.00           C  
ATOM   1827  CD  LYS   251      42.231  96.412  52.279  1.00  0.00           C  
ATOM   1828  CE  LYS   251      43.133  95.181  52.170  1.00  0.00           C  
ATOM   1829  NZ  LYS   251      43.969  95.056  53.384  1.00  0.00           N  
ATOM   1830  N   SER   252      39.265  99.940  52.124  1.00  0.00           N  
ATOM   1831  CA  SER   252      38.076 100.692  51.746  1.00  0.00           C  
ATOM   1832  C   SER   252      37.378 100.050  50.547  1.00  0.00           C  
ATOM   1833  O   SER   252      38.009  99.767  49.529  1.00  0.00           O  
ATOM   1834  CB  SER   252      38.441 102.144  51.381  1.00  0.00           C  
ATOM   1835  OG  SER   252      37.274 102.860  51.004  1.00  0.00           O  
ATOM   1836  N   TYR   253      36.062  99.807  50.658  1.00  0.00           N  
ATOM   1837  CA  TYR   253      35.309  99.197  49.561  1.00  0.00           C  
ATOM   1838  C   TYR   253      34.813 100.221  48.544  1.00  0.00           C  
ATOM   1839  O   TYR   253      34.385 101.318  48.908  1.00  0.00           O  
ATOM   1840  CB  TYR   253      34.160  98.511  50.285  1.00  0.00           C  
ATOM   1841  CG  TYR   253      34.730  97.360  51.041  1.00  0.00           C  
ATOM   1842  CD1 TYR   253      35.068  97.513  52.392  1.00  0.00           C  
ATOM   1843  CD2 TYR   253      34.937  96.104  50.430  1.00  0.00           C  
ATOM   1844  CE1 TYR   253      35.607  96.448  53.141  1.00  0.00           C  
ATOM   1845  CE2 TYR   253      35.483  95.010  51.177  1.00  0.00           C  
ATOM   1846  CZ  TYR   253      35.812  95.204  52.534  1.00  0.00           C  
ATOM   1847  OH  TYR   253      36.344  94.182  53.291  1.00  0.00           O  
ATOM   1848  N   LYS   254      34.887  99.861  47.267  1.00  0.00           N  
ATOM   1849  CA  LYS   254      34.422 100.731  46.194  1.00  0.00           C  
ATOM   1850  C   LYS   254      33.424  99.937  45.366  1.00  0.00           C  
ATOM   1851  O   LYS   254      33.392  98.708  45.431  1.00  0.00           O  
ATOM   1852  CB  LYS   254      35.564 101.154  45.263  1.00  0.00           C  
ATOM   1853  CG  LYS   254      36.686 101.909  45.978  1.00  0.00           C  
ATOM   1854  CD  LYS   254      36.293 103.321  46.417  1.00  0.00           C  
ATOM   1855  CE  LYS   254      37.445 104.114  47.036  1.00  0.00           C  
ATOM   1856  NZ  LYS   254      36.971 105.450  47.458  1.00  0.00           N  
ATOM   1857  N   VAL   255      32.618 100.638  44.580  1.00  0.00           N  
ATOM   1858  CA  VAL   255      31.650  99.981  43.718  1.00  0.00           C  
ATOM   1859  C   VAL   255      31.783 100.522  42.305  1.00  0.00           C  
ATOM   1860  O   VAL   255      32.004 101.720  42.102  1.00  0.00           O  
ATOM   1861  CB  VAL   255      30.221 100.219  44.211  1.00  0.00           C  
ATOM   1862  CG1 VAL   255      29.153  99.590  43.313  1.00  0.00           C  
ATOM   1863  CG2 VAL   255      29.955  99.652  45.607  1.00  0.00           C  
ATOM   1864  N   HIS   256      31.664  99.629  41.332  1.00  0.00           N  
ATOM   1865  CA  HIS   256      31.734 100.004  39.930  1.00  0.00           C  
ATOM   1866  C   HIS   256      30.500  99.389  39.287  1.00  0.00           C  
ATOM   1867  O   HIS   256      30.298  98.173  39.352  1.00  0.00           O  
ATOM   1868  CB  HIS   256      33.008  99.455  39.292  1.00  0.00           C  
ATOM   1869  CG  HIS   256      34.258  99.973  39.940  1.00  0.00           C  
ATOM   1870  ND1 HIS   256      34.862 101.168  39.606  1.00  0.00           N  
ATOM   1871  CD2 HIS   256      35.031  99.449  40.921  1.00  0.00           C  
ATOM   1872  CE1 HIS   256      35.922 101.362  40.330  1.00  0.00           C  
ATOM   1873  NE2 HIS   256      36.058 100.333  41.143  1.00  0.00           N  
ATOM   1874  N   VAL   257      29.663 100.231  38.691  1.00  0.00           N  
ATOM   1875  CA  VAL   257      28.437  99.761  38.061  1.00  0.00           C  
ATOM   1876  C   VAL   257      28.491  99.849  36.545  1.00  0.00           C  
ATOM   1877  O   VAL   257      29.260 100.631  35.987  1.00  0.00           O  
ATOM   1878  CB  VAL   257      27.235 100.570  38.559  1.00  0.00           C  
ATOM   1879  CG1 VAL   257      27.005 100.456  40.067  1.00  0.00           C  
ATOM   1880  CG2 VAL   257      27.354 102.071  38.285  1.00  0.00           C  
ATOM   1881  N   GLU   258      27.664  99.042  35.888  1.00  0.00           N  
ATOM   1882  CA  GLU   258      27.593  99.033  34.432  1.00  0.00           C  
ATOM   1883  C   GLU   258      26.293  99.680  33.959  1.00  0.00           C  
ATOM   1884  O   GLU   258      25.232  99.475  34.551  1.00  0.00           O  
ATOM   1885  CB  GLU   258      27.680  97.595  33.868  1.00  0.00           C  
ATOM   1886  CG  GLU   258      26.647  96.640  34.470  1.00  0.00           C  
ATOM   1887  CD  GLU   258      26.782  95.297  33.766  1.00  0.00           C  
ATOM   1888  OE1 GLU   258      27.723  95.154  32.941  1.00  0.00           O  
ATOM   1889  OE2 GLU   258      25.945  94.397  34.044  1.00  0.00           O  
ATOM   1890  N   GLN   259      26.384 100.462  32.890  1.00  0.00           N  
ATOM   1891  CA  GLN   259      25.221 101.149  32.337  1.00  0.00           C  
ATOM   1892  C   GLN   259      24.403 100.253  31.420  1.00  0.00           C  
ATOM   1893  O   GLN   259      24.755  99.100  31.180  1.00  0.00           O  
ATOM   1894  CB  GLN   259      25.668 102.390  31.566  1.00  0.00           C  
ATOM   1895  CG  GLN   259      26.341 103.445  32.446  1.00  0.00           C  
ATOM   1896  CD  GLN   259      26.733 104.618  31.558  1.00  0.00           C  
ATOM   1897  OE1 GLN   259      26.488 104.609  30.352  1.00  0.00           O  
ATOM   1898  NE2 GLN   259      27.363 105.691  32.106  1.00  0.00           N  
ATOM   1899  N   HIS   260      23.304 100.802  30.911  1.00  0.00           N  
ATOM   1900  CA  HIS   260      22.406 100.080  30.019  1.00  0.00           C  
ATOM   1901  C   HIS   260      23.144  99.356  28.896  1.00  0.00           C  
ATOM   1902  O   HIS   260      24.003  99.933  28.229  1.00  0.00           O  
ATOM   1903  CB  HIS   260      21.381 101.051  29.420  1.00  0.00           C  
ATOM   1904  CG  HIS   260      20.400 100.378  28.507  1.00  0.00           C  
ATOM   1905  ND1 HIS   260      19.401  99.529  28.939  1.00  0.00           N  
ATOM   1906  CD2 HIS   260      20.260 100.430  27.161  1.00  0.00           C  
ATOM   1907  CE1 HIS   260      18.701  99.097  27.934  1.00  0.00           C  
ATOM   1908  NE2 HIS   260      19.197  99.625  26.832  1.00  0.00           N  
ATOM   1909  N   ARG   261      22.794  98.086  28.703  1.00  0.00           N  
ATOM   1910  CA  ARG   261      23.383  97.238  27.671  1.00  0.00           C  
ATOM   1911  C   ARG   261      24.829  96.856  27.966  1.00  0.00           C  
ATOM   1912  O   ARG   261      25.436  96.091  27.218  1.00  0.00           O  
ATOM   1913  CB  ARG   261      23.287  97.923  26.303  1.00  0.00           C  
ATOM   1914  CG  ARG   261      21.849  98.130  25.824  1.00  0.00           C  
ATOM   1915  CD  ARG   261      21.749  98.619  24.378  1.00  0.00           C  
ATOM   1916  NE  ARG   261      22.127  97.482  23.493  1.00  0.00           N  
ATOM   1917  CZ  ARG   261      22.457  97.712  22.188  1.00  0.00           C  
ATOM   1918  NH1 ARG   261      22.359  99.055  21.965  1.00  0.00           N  
ATOM   1919  NH2 ARG   261      22.756  96.510  21.616  1.00  0.00           N  
ATOM   1920  N   GLY   262      25.369  97.384  29.060  1.00  0.00           N  
ATOM   1921  CA  GLY   262      26.739  97.080  29.443  1.00  0.00           C  
ATOM   1922  C   GLY   262      26.817  95.752  30.171  1.00  0.00           C  
ATOM   1923  O   GLY   262      25.788  95.166  30.514  1.00  0.00           O  
ATOM   1924  N   GLU   263      28.029  95.271  30.427  1.00  0.00           N  
ATOM   1925  CA  GLU   263      28.174  93.986  31.100  1.00  0.00           C  
ATOM   1926  C   GLU   263      29.375  93.879  32.023  1.00  0.00           C  
ATOM   1927  O   GLU   263      30.353  94.614  31.894  1.00  0.00           O  
ATOM   1928  CB  GLU   263      28.270  92.861  30.064  1.00  0.00           C  
ATOM   1929  CG  GLU   263      27.126  92.822  29.068  1.00  0.00           C  
ATOM   1930  CD  GLU   263      27.254  91.689  28.073  1.00  0.00           C  
ATOM   1931  OE1 GLU   263      27.329  90.521  28.509  1.00  0.00           O  
ATOM   1932  OE2 GLU   263      27.278  91.965  26.854  1.00  0.00           O  
ATOM   1933  N   VAL   264      29.271  92.951  32.967  1.00  0.00           N  
ATOM   1934  CA  VAL   264      30.353  92.658  33.892  1.00  0.00           C  
ATOM   1935  C   VAL   264      30.940  91.384  33.304  1.00  0.00           C  
ATOM   1936  O   VAL   264      30.203  90.438  33.019  1.00  0.00           O  
ATOM   1937  CB  VAL   264      29.836  92.344  35.316  1.00  0.00           C  
ATOM   1938  CG1 VAL   264      30.960  91.738  36.157  1.00  0.00           C  
ATOM   1939  CG2 VAL   264      29.323  93.613  35.977  1.00  0.00           C  
ATOM   1940  N   ILE   265      32.248  91.364  33.084  1.00  0.00           N  
ATOM   1941  CA  ILE   265      32.874  90.170  32.539  1.00  0.00           C  
ATOM   1942  C   ILE   265      33.940  89.721  33.516  1.00  0.00           C  
ATOM   1943  O   ILE   265      34.785  90.516  33.933  1.00  0.00           O  
ATOM   1944  CB  ILE   265      33.501  90.435  31.159  1.00  0.00           C  
ATOM   1945  CG1 ILE   265      32.420  90.959  30.204  1.00  0.00           C  
ATOM   1946  CG2 ILE   265      34.095  89.142  30.603  1.00  0.00           C  
ATOM   1947  CD1 ILE   265      32.949  91.527  28.910  1.00  0.00           C  
ATOM   1948  N   LEU   266      33.874  88.449  33.896  1.00  0.00           N  
ATOM   1949  CA  LEU   266      34.825  87.882  34.836  1.00  0.00           C  
ATOM   1950  C   LEU   266      35.921  87.169  34.057  1.00  0.00           C  
ATOM   1951  O   LEU   266      35.642  86.268  33.264  1.00  0.00           O  
ATOM   1952  CB  LEU   266      34.133  86.880  35.792  1.00  0.00           C  
ATOM   1953  CG  LEU   266      33.024  87.510  36.637  1.00  0.00           C  
ATOM   1954  CD1 LEU   266      32.275  86.538  37.548  1.00  0.00           C  
ATOM   1955  CD2 LEU   266      33.485  88.608  37.593  1.00  0.00           C  
ATOM   1956  N   ALA   267      37.161  87.598  34.282  1.00  0.00           N  
ATOM   1957  CA  ALA   267      38.340  87.030  33.626  1.00  0.00           C  
ATOM   1958  C   ALA   267      39.372  86.819  34.727  1.00  0.00           C  
ATOM   1959  O   ALA   267      40.565  87.089  34.548  1.00  0.00           O  
ATOM   1960  CB  ALA   267      38.878  88.011  32.580  1.00  0.00           C  
ATOM   1961  N   ALA   268      38.894  86.330  35.870  1.00  0.00           N  
ATOM   1962  CA  ALA   268      39.734  86.106  37.042  1.00  0.00           C  
ATOM   1963  C   ALA   268      40.499  84.789  37.039  1.00  0.00           C  
ATOM   1964  O   ALA   268      41.142  84.441  38.033  1.00  0.00           O  
ATOM   1965  CB  ALA   268      38.889  86.211  38.306  1.00  0.00           C  
ATOM   1966  N   GLY   269      40.430  84.061  35.931  1.00  0.00           N  
ATOM   1967  CA  GLY   269      41.153  82.804  35.832  1.00  0.00           C  
ATOM   1968  C   GLY   269      40.429  81.562  36.317  1.00  0.00           C  
ATOM   1969  O   GLY   269      39.361  81.625  36.935  1.00  0.00           O  
ATOM   1970  N   ALA   270      41.035  80.416  36.027  1.00  0.00           N  
ATOM   1971  CA  ALA   270      40.501  79.118  36.411  1.00  0.00           C  
ATOM   1972  C   ALA   270      40.203  79.056  37.908  1.00  0.00           C  
ATOM   1973  O   ALA   270      39.215  78.457  38.334  1.00  0.00           O  
ATOM   1974  CB  ALA   270      41.515  78.016  36.039  1.00  0.00           C  
ATOM   1975  N   LEU   271      41.063  79.676  38.708  1.00  0.00           N  
ATOM   1976  CA  LEU   271      40.872  79.664  40.151  1.00  0.00           C  
ATOM   1977  C   LEU   271      39.995  80.822  40.629  1.00  0.00           C  
ATOM   1978  O   LEU   271      39.051  80.627  41.398  1.00  0.00           O  
ATOM   1979  CB  LEU   271      42.233  79.735  40.885  1.00  0.00           C  
ATOM   1980  CG  LEU   271      43.135  78.529  40.616  1.00  0.00           C  
ATOM   1981  CD1 LEU   271      44.542  78.630  41.204  1.00  0.00           C  
ATOM   1982  CD2 LEU   271      42.617  77.200  41.163  1.00  0.00           C  
ATOM   1983  N   GLY   272      40.301  82.021  40.147  1.00  0.00           N  
ATOM   1984  CA  GLY   272      39.570  83.205  40.564  1.00  0.00           C  
ATOM   1985  C   GLY   272      38.126  83.361  40.127  1.00  0.00           C  
ATOM   1986  O   GLY   272      37.307  83.886  40.877  1.00  0.00           O  
ATOM   1987  N   SER   273      37.799  82.920  38.922  1.00  0.00           N  
ATOM   1988  CA  SER   273      36.429  83.069  38.439  1.00  0.00           C  
ATOM   1989  C   SER   273      35.396  82.238  39.210  1.00  0.00           C  
ATOM   1990  O   SER   273      34.405  82.787  39.699  1.00  0.00           O  
ATOM   1991  CB  SER   273      36.366  82.782  36.932  1.00  0.00           C  
ATOM   1992  OG  SER   273      35.030  82.907  36.467  1.00  0.00           O  
ATOM   1993  N   PRO   274      35.607  80.916  39.346  1.00  0.00           N  
ATOM   1994  CA  PRO   274      34.609  80.137  40.093  1.00  0.00           C  
ATOM   1995  C   PRO   274      34.499  80.650  41.529  1.00  0.00           C  
ATOM   1996  O   PRO   274      33.413  80.697  42.106  1.00  0.00           O  
ATOM   1997  CB  PRO   274      35.165  78.715  40.048  1.00  0.00           C  
ATOM   1998  CG  PRO   274      35.980  78.696  38.791  1.00  0.00           C  
ATOM   1999  CD  PRO   274      36.666  80.042  38.809  1.00  0.00           C  
ATOM   2000  N   GLN   275      35.634  81.031  42.105  1.00  0.00           N  
ATOM   2001  CA  GLN   275      35.641  81.541  43.471  1.00  0.00           C  
ATOM   2002  C   GLN   275      34.747  82.769  43.613  1.00  0.00           C  
ATOM   2003  O   GLN   275      33.924  82.838  44.528  1.00  0.00           O  
ATOM   2004  CB  GLN   275      37.063  81.899  43.911  1.00  0.00           C  
ATOM   2005  CG  GLN   275      37.096  82.597  45.268  1.00  0.00           C  
ATOM   2006  CD  GLN   275      38.471  83.106  45.639  1.00  0.00           C  
ATOM   2007  OE1 GLN   275      39.182  83.663  44.804  1.00  0.00           O  
ATOM   2008  NE2 GLN   275      38.845  82.935  46.905  1.00  0.00           N  
ATOM   2009  N   ILE   276      34.906  83.736  42.711  1.00  0.00           N  
ATOM   2010  CA  ILE   276      34.102  84.950  42.763  1.00  0.00           C  
ATOM   2011  C   ILE   276      32.621  84.653  42.546  1.00  0.00           C  
ATOM   2012  O   ILE   276      31.765  85.238  43.207  1.00  0.00           O  
ATOM   2013  CB  ILE   276      34.579  85.963  41.718  1.00  0.00           C  
ATOM   2014  CG1 ILE   276      35.976  86.536  42.012  1.00  0.00           C  
ATOM   2015  CG2 ILE   276      33.660  87.190  41.589  1.00  0.00           C  
ATOM   2016  CD1 ILE   276      36.565  87.332  40.849  1.00  0.00           C  
ATOM   2017  N   LEU   277      32.316  83.751  41.617  1.00  0.00           N  
ATOM   2018  CA  LEU   277      30.923  83.401  41.355  1.00  0.00           C  
ATOM   2019  C   LEU   277      30.284  82.793  42.603  1.00  0.00           C  
ATOM   2020  O   LEU   277      29.176  83.169  42.985  1.00  0.00           O  
ATOM   2021  CB  LEU   277      30.825  82.427  40.173  1.00  0.00           C  
ATOM   2022  CG  LEU   277      31.066  83.046  38.790  1.00  0.00           C  
ATOM   2023  CD1 LEU   277      31.105  81.963  37.727  1.00  0.00           C  
ATOM   2024  CD2 LEU   277      29.962  84.058  38.484  1.00  0.00           C  
ATOM   2025  N   LEU   278      30.985  81.863  43.247  1.00  0.00           N  
ATOM   2026  CA  LEU   278      30.455  81.236  44.455  1.00  0.00           C  
ATOM   2027  C   LEU   278      30.230  82.271  45.557  1.00  0.00           C  
ATOM   2028  O   LEU   278      29.173  82.288  46.189  1.00  0.00           O  
ATOM   2029  CB  LEU   278      31.406  80.146  44.958  1.00  0.00           C  
ATOM   2030  CG  LEU   278      31.573  78.932  44.043  1.00  0.00           C  
ATOM   2031  CD1 LEU   278      32.705  78.049  44.553  1.00  0.00           C  
ATOM   2032  CD2 LEU   278      30.262  78.156  43.985  1.00  0.00           C  
ATOM   2033  N   LEU   279      31.218  83.133  45.784  1.00  0.00           N  
ATOM   2034  CA  LEU   279      31.115  84.160  46.816  1.00  0.00           C  
ATOM   2035  C   LEU   279      29.967  85.121  46.532  1.00  0.00           C  
ATOM   2036  O   LEU   279      29.429  85.745  47.449  1.00  0.00           O  
ATOM   2037  CB  LEU   279      32.425  84.950  46.918  1.00  0.00           C  
ATOM   2038  CG  LEU   279      33.629  84.253  47.560  1.00  0.00           C  
ATOM   2039  CD1 LEU   279      34.877  85.088  47.341  1.00  0.00           C  
ATOM   2040  CD2 LEU   279      33.376  84.052  49.048  1.00  0.00           C  
ATOM   2041  N   SER   280      29.594  85.227  45.261  1.00  0.00           N  
ATOM   2042  CA  SER   280      28.519  86.119  44.840  1.00  0.00           C  
ATOM   2043  C   SER   280      27.144  85.456  44.825  1.00  0.00           C  
ATOM   2044  O   SER   280      26.158  86.074  44.426  1.00  0.00           O  
ATOM   2045  CB  SER   280      28.833  86.679  43.454  1.00  0.00           C  
ATOM   2046  OG  SER   280      30.076  87.358  43.473  1.00  0.00           O  
ATOM   2047  N   GLY   281      27.080  84.196  45.242  1.00  0.00           N  
ATOM   2048  CA  GLY   281      25.802  83.507  45.282  1.00  0.00           C  
ATOM   2049  C   GLY   281      25.399  82.768  44.021  1.00  0.00           C  
ATOM   2050  O   GLY   281      24.233  82.407  43.861  1.00  0.00           O  
ATOM   2051  N   ILE   282      26.351  82.548  43.119  1.00  0.00           N  
ATOM   2052  CA  ILE   282      26.074  81.819  41.884  1.00  0.00           C  
ATOM   2053  C   ILE   282      26.812  80.485  41.952  1.00  0.00           C  
ATOM   2054  O   ILE   282      28.024  80.416  41.749  1.00  0.00           O  
ATOM   2055  CB  ILE   282      26.538  82.620  40.643  1.00  0.00           C  
ATOM   2056  CG1 ILE   282      25.950  84.040  40.574  1.00  0.00           C  
ATOM   2057  CG2 ILE   282      26.153  81.960  39.308  1.00  0.00           C  
ATOM   2058  CD1 ILE   282      24.423  84.065  40.521  1.00  0.00           C  
ATOM   2059  N   GLY   283      26.072  79.427  42.265  1.00  0.00           N  
ATOM   2060  CA  GLY   283      26.669  78.108  42.376  1.00  0.00           C  
ATOM   2061  C   GLY   283      25.667  77.095  42.893  1.00  0.00           C  
ATOM   2062  O   GLY   283      24.473  77.396  42.964  1.00  0.00           O  
ATOM   2063  N   PRO   284      26.114  75.885  43.270  1.00  0.00           N  
ATOM   2064  CA  PRO   284      25.217  74.841  43.780  1.00  0.00           C  
ATOM   2065  C   PRO   284      24.415  75.332  44.983  1.00  0.00           C  
ATOM   2066  O   PRO   284      24.981  75.788  45.972  1.00  0.00           O  
ATOM   2067  CB  PRO   284      26.174  73.709  44.146  1.00  0.00           C  
ATOM   2068  CG  PRO   284      27.327  73.920  43.197  1.00  0.00           C  
ATOM   2069  CD  PRO   284      27.509  75.410  43.259  1.00  0.00           C  
ATOM   2070  N   GLU   285      23.096  75.225  44.890  1.00  0.00           N  
ATOM   2071  CA  GLU   285      22.207  75.681  45.953  1.00  0.00           C  
ATOM   2072  C   GLU   285      22.544  75.134  47.339  1.00  0.00           C  
ATOM   2073  O   GLU   285      22.710  75.900  48.289  1.00  0.00           O  
ATOM   2074  CB  GLU   285      20.763  75.319  45.598  1.00  0.00           C  
ATOM   2075  CG  GLU   285      19.686  75.967  46.469  1.00  0.00           C  
ATOM   2076  CD  GLU   285      19.652  75.431  47.887  1.00  0.00           C  
ATOM   2077  OE1 GLU   285      19.656  74.192  48.057  1.00  0.00           O  
ATOM   2078  OE2 GLU   285      19.608  76.249  48.831  1.00  0.00           O  
ATOM   2079  N   ASN   286      22.640  73.815  47.465  1.00  0.00           N  
ATOM   2080  CA  ASN   286      22.923  73.230  48.774  1.00  0.00           C  
ATOM   2081  C   ASN   286      24.302  73.593  49.304  1.00  0.00           C  
ATOM   2082  O   ASN   286      24.480  73.752  50.509  1.00  0.00           O  
ATOM   2083  CB  ASN   286      22.756  71.708  48.740  1.00  0.00           C  
ATOM   2084  CG  ASN   286      21.266  71.399  48.723  1.00  0.00           C  
ATOM   2085  OD1 ASN   286      20.547  71.694  49.676  1.00  0.00           O  
ATOM   2086  ND2 ASN   286      20.721  70.787  47.637  1.00  0.00           N  
ATOM   2087  N   HIS   287      25.278  73.727  48.414  1.00  0.00           N  
ATOM   2088  CA  HIS   287      26.620  74.089  48.849  1.00  0.00           C  
ATOM   2089  C   HIS   287      26.625  75.509  49.413  1.00  0.00           C  
ATOM   2090  O   HIS   287      27.128  75.747  50.510  1.00  0.00           O  
ATOM   2091  CB  HIS   287      27.610  74.006  47.685  1.00  0.00           C  
ATOM   2092  CG  HIS   287      27.874  72.598  47.240  1.00  0.00           C  
ATOM   2093  ND1 HIS   287      28.498  72.268  46.053  1.00  0.00           N  
ATOM   2094  CD2 HIS   287      27.597  71.413  47.833  1.00  0.00           C  
ATOM   2095  CE1 HIS   287      28.596  70.980  45.931  1.00  0.00           C  
ATOM   2096  NE2 HIS   287      28.056  70.424  46.998  1.00  0.00           N  
ATOM   2097  N   LEU   288      26.067  76.450  48.658  1.00  0.00           N  
ATOM   2098  CA  LEU   288      26.024  77.839  49.096  1.00  0.00           C  
ATOM   2099  C   LEU   288      25.230  77.996  50.387  1.00  0.00           C  
ATOM   2100  O   LEU   288      25.650  78.710  51.295  1.00  0.00           O  
ATOM   2101  CB  LEU   288      25.421  78.725  48.000  1.00  0.00           C  
ATOM   2102  CG  LEU   288      26.246  78.826  46.712  1.00  0.00           C  
ATOM   2103  CD1 LEU   288      25.507  79.676  45.693  1.00  0.00           C  
ATOM   2104  CD2 LEU   288      27.612  79.425  47.023  1.00  0.00           C  
ATOM   2105  N   ASN   289      24.088  77.324  50.472  1.00  0.00           N  
ATOM   2106  CA  ASN   289      23.267  77.416  51.673  1.00  0.00           C  
ATOM   2107  C   ASN   289      23.992  76.835  52.885  1.00  0.00           C  
ATOM   2108  O   ASN   289      23.828  77.329  53.998  1.00  0.00           O  
ATOM   2109  CB  ASN   289      21.928  76.702  51.470  1.00  0.00           C  
ATOM   2110  CG  ASN   289      21.041  77.018  52.665  1.00  0.00           C  
ATOM   2111  OD1 ASN   289      20.682  78.171  52.901  1.00  0.00           O  
ATOM   2112  ND2 ASN   289      20.638  76.010  53.486  1.00  0.00           N  
ATOM   2113  N   ASP   290      24.801  75.800  52.676  1.00  0.00           N  
ATOM   2114  CA  ASP   290      25.525  75.194  53.791  1.00  0.00           C  
ATOM   2115  C   ASP   290      26.496  76.191  54.411  1.00  0.00           C  
ATOM   2116  O   ASP   290      26.853  76.073  55.584  1.00  0.00           O  
ATOM   2117  CB  ASP   290      26.299  73.953  53.336  1.00  0.00           C  
ATOM   2118  CG  ASP   290      25.293  72.842  53.072  1.00  0.00           C  
ATOM   2119  OD1 ASP   290      24.109  73.010  53.468  1.00  0.00           O  
ATOM   2120  OD2 ASP   290      25.695  71.810  52.471  1.00  0.00           O  
ATOM   2121  N   PHE   291      26.918  77.175  53.620  1.00  0.00           N  
ATOM   2122  CA  PHE   291      27.857  78.192  54.083  1.00  0.00           C  
ATOM   2123  C   PHE   291      27.170  79.514  54.383  1.00  0.00           C  
ATOM   2124  O   PHE   291      27.829  80.508  54.693  1.00  0.00           O  
ATOM   2125  CB  PHE   291      28.946  78.415  53.034  1.00  0.00           C  
ATOM   2126  CG  PHE   291      29.732  77.154  52.929  1.00  0.00           C  
ATOM   2127  CD1 PHE   291      29.731  76.182  53.955  1.00  0.00           C  
ATOM   2128  CD2 PHE   291      30.505  76.903  51.780  1.00  0.00           C  
ATOM   2129  CE1 PHE   291      30.482  74.977  53.844  1.00  0.00           C  
ATOM   2130  CE2 PHE   291      31.267  75.703  51.643  1.00  0.00           C  
ATOM   2131  CZ  PHE   291      31.256  74.737  52.683  1.00  0.00           C  
ATOM   2132  N   ASP   292      25.845  79.515  54.283  1.00  0.00           N  
ATOM   2133  CA  ASP   292      25.044  80.702  54.543  1.00  0.00           C  
ATOM   2134  C   ASP   292      25.292  81.822  53.542  1.00  0.00           C  
ATOM   2135  O   ASP   292      25.170  83.002  53.870  1.00  0.00           O  
ATOM   2136  CB  ASP   292      25.290  81.200  55.971  1.00  0.00           C  
ATOM   2137  CG  ASP   292      24.804  80.126  56.934  1.00  0.00           C  
ATOM   2138  OD1 ASP   292      23.641  79.670  56.773  1.00  0.00           O  
ATOM   2139  OD2 ASP   292      25.591  79.747  57.843  1.00  0.00           O  
ATOM   2140  N   ILE   293      25.661  81.449  52.321  1.00  0.00           N  
ATOM   2141  CA  ILE   293      25.873  82.433  51.268  1.00  0.00           C  
ATOM   2142  C   ILE   293      24.540  82.506  50.524  1.00  0.00           C  
ATOM   2143  O   ILE   293      24.056  81.499  50.012  1.00  0.00           O  
ATOM   2144  CB  ILE   293      26.978  81.985  50.284  1.00  0.00           C  
ATOM   2145  CG1 ILE   293      28.333  81.963  50.995  1.00  0.00           C  
ATOM   2146  CG2 ILE   293      27.011  82.920  49.077  1.00  0.00           C  
ATOM   2147  CD1 ILE   293      29.465  81.393  50.152  1.00  0.00           C  
ATOM   2148  N   PRO   294      23.918  83.695  50.466  1.00  0.00           N  
ATOM   2149  CA  PRO   294      22.636  83.809  49.763  1.00  0.00           C  
ATOM   2150  C   PRO   294      22.727  83.305  48.329  1.00  0.00           C  
ATOM   2151  O   PRO   294      23.685  83.605  47.617  1.00  0.00           O  
ATOM   2152  CB  PRO   294      22.340  85.305  49.831  1.00  0.00           C  
ATOM   2153  CG  PRO   294      22.973  85.706  51.126  1.00  0.00           C  
ATOM   2154  CD  PRO   294      24.299  84.981  51.074  1.00  0.00           C  
ATOM   2155  N   VAL   295      21.734  82.531  47.909  1.00  0.00           N  
ATOM   2156  CA  VAL   295      21.726  81.992  46.557  1.00  0.00           C  
ATOM   2157  C   VAL   295      21.048  82.952  45.589  1.00  0.00           C  
ATOM   2158  O   VAL   295      19.864  83.253  45.732  1.00  0.00           O  
ATOM   2159  CB  VAL   295      20.987  80.640  46.502  1.00  0.00           C  
ATOM   2160  CG1 VAL   295      20.943  80.127  45.068  1.00  0.00           C  
ATOM   2161  CG2 VAL   295      21.682  79.633  47.405  1.00  0.00           C  
ATOM   2162  N   ILE   296      21.806  83.439  44.612  1.00  0.00           N  
ATOM   2163  CA  ILE   296      21.261  84.344  43.609  1.00  0.00           C  
ATOM   2164  C   ILE   296      20.607  83.461  42.564  1.00  0.00           C  
ATOM   2165  O   ILE   296      19.475  83.700  42.147  1.00  0.00           O  
ATOM   2166  CB  ILE   296      22.367  85.190  42.954  1.00  0.00           C  
ATOM   2167  CG1 ILE   296      23.146  86.062  43.954  1.00  0.00           C  
ATOM   2168  CG2 ILE   296      21.842  86.169  41.891  1.00  0.00           C  
ATOM   2169  CD1 ILE   296      22.270  87.076  44.688  1.00  0.00           C  
ATOM   2170  N   VAL   297      21.331  82.428  42.150  1.00  0.00           N  
ATOM   2171  CA  VAL   297      20.820  81.475  41.181  1.00  0.00           C  
ATOM   2172  C   VAL   297      21.560  80.155  41.341  1.00  0.00           C  
ATOM   2173  O   VAL   297      22.794  80.128  41.342  1.00  0.00           O  
ATOM   2174  CB  VAL   297      21.004  81.999  39.754  1.00  0.00           C  
ATOM   2175  CG1 VAL   297      22.466  82.254  39.381  1.00  0.00           C  
ATOM   2176  CG2 VAL   297      20.478  81.044  38.681  1.00  0.00           C  
ATOM   2177  N   ASN   298      20.812  79.068  41.490  1.00  0.00           N  
ATOM   2178  CA  ASN   298      21.428  77.758  41.633  1.00  0.00           C  
ATOM   2179  C   ASN   298      22.087  77.406  40.307  1.00  0.00           C  
ATOM   2180  O   ASN   298      21.427  77.332  39.268  1.00  0.00           O  
ATOM   2181  CB  ASN   298      20.386  76.696  42.002  1.00  0.00           C  
ATOM   2182  CG  ASN   298      21.118  75.385  42.251  1.00  0.00           C  
ATOM   2183  OD1 ASN   298      22.328  75.367  42.472  1.00  0.00           O  
ATOM   2184  ND2 ASN   298      20.424  74.216  42.228  1.00  0.00           N  
ATOM   2185  N   LEU   299      23.398  77.210  40.361  1.00  0.00           N  
ATOM   2186  CA  LEU   299      24.211  76.876  39.196  1.00  0.00           C  
ATOM   2187  C   LEU   299      25.093  75.708  39.631  1.00  0.00           C  
ATOM   2188  O   LEU   299      26.194  75.900  40.145  1.00  0.00           O  
ATOM   2189  CB  LEU   299      25.060  78.087  38.812  1.00  0.00           C  
ATOM   2190  CG  LEU   299      24.233  79.302  38.389  1.00  0.00           C  
ATOM   2191  CD1 LEU   299      25.034  80.585  38.173  1.00  0.00           C  
ATOM   2192  CD2 LEU   299      23.467  79.137  37.077  1.00  0.00           C  
ATOM   2193  N   LYS   300      24.615  74.477  39.418  1.00  0.00           N  
ATOM   2194  CA  LYS   300      25.322  73.249  39.791  1.00  0.00           C  
ATOM   2195  C   LYS   300      26.768  73.045  39.364  1.00  0.00           C  
ATOM   2196  O   LYS   300      27.530  72.389  40.076  1.00  0.00           O  
ATOM   2197  CB  LYS   300      24.407  72.146  39.255  1.00  0.00           C  
ATOM   2198  CG  LYS   300      23.097  72.008  40.034  1.00  0.00           C  
ATOM   2199  CD  LYS   300      22.183  70.902  39.503  1.00  0.00           C  
ATOM   2200  CE  LYS   300      20.855  70.791  40.255  1.00  0.00           C  
ATOM   2201  NZ  LYS   300      20.034  69.705  39.675  1.00  0.00           N  
ATOM   2202  N   GLU   301      27.166  73.608  38.231  1.00  0.00           N  
ATOM   2203  CA  GLU   301      28.520  73.361  37.762  1.00  0.00           C  
ATOM   2204  C   GLU   301      29.594  74.418  37.982  1.00  0.00           C  
ATOM   2205  O   GLU   301      30.697  74.292  37.449  1.00  0.00           O  
ATOM   2206  CB  GLU   301      28.462  72.949  36.291  1.00  0.00           C  
ATOM   2207  CG  GLU   301      27.648  71.677  36.045  1.00  0.00           C  
ATOM   2208  CD  GLU   301      28.352  70.525  36.748  1.00  0.00           C  
ATOM   2209  OE1 GLU   301      29.592  70.393  36.569  1.00  0.00           O  
ATOM   2210  OE2 GLU   301      27.659  69.762  37.473  1.00  0.00           O  
ATOM   2211  N   VAL   302      29.291  75.448  38.767  1.00  0.00           N  
ATOM   2212  CA  VAL   302      30.296  76.468  39.053  1.00  0.00           C  
ATOM   2213  C   VAL   302      31.337  75.799  39.951  1.00  0.00           C  
ATOM   2214  O   VAL   302      31.003  75.255  41.007  1.00  0.00           O  
ATOM   2215  CB  VAL   302      29.689  77.685  39.789  1.00  0.00           C  
ATOM   2216  CG1 VAL   302      30.797  78.592  40.294  1.00  0.00           C  
ATOM   2217  CG2 VAL   302      28.773  78.461  38.843  1.00  0.00           C  
ATOM   2218  N   GLY   303      32.593  75.821  39.518  1.00  0.00           N  
ATOM   2219  CA  GLY   303      33.647  75.196  40.297  1.00  0.00           C  
ATOM   2220  C   GLY   303      33.818  73.717  39.991  1.00  0.00           C  
ATOM   2221  O   GLY   303      34.655  73.044  40.594  1.00  0.00           O  
ATOM   2222  N   LYS   304      33.023  73.196  39.061  1.00  0.00           N  
ATOM   2223  CA  LYS   304      33.130  71.790  38.698  1.00  0.00           C  
ATOM   2224  C   LYS   304      33.940  71.648  37.410  1.00  0.00           C  
ATOM   2225  O   LYS   304      34.099  72.609  36.656  1.00  0.00           O  
ATOM   2226  CB  LYS   304      31.736  71.178  38.519  1.00  0.00           C  
ATOM   2227  CG  LYS   304      30.841  71.328  39.751  1.00  0.00           C  
ATOM   2228  CD  LYS   304      31.358  70.576  40.979  1.00  0.00           C  
ATOM   2229  CE  LYS   304      30.372  70.562  42.149  1.00  0.00           C  
ATOM   2230  NZ  LYS   304      30.251  71.919  42.725  1.00  0.00           N  
ATOM   2231  N   GLN   305      34.467  70.451  37.180  1.00  0.00           N  
ATOM   2232  CA  GLN   305      35.255  70.166  35.993  1.00  0.00           C  
ATOM   2233  C   GLN   305      36.534  70.991  35.901  1.00  0.00           C  
ATOM   2234  O   GLN   305      36.780  71.680  34.906  1.00  0.00           O  
ATOM   2235  CB  GLN   305      34.398  70.355  34.734  1.00  0.00           C  
ATOM   2236  CG  GLN   305      33.237  69.364  34.632  1.00  0.00           C  
ATOM   2237  CD  GLN   305      33.820  67.981  34.379  1.00  0.00           C  
ATOM   2238  OE1 GLN   305      34.634  67.792  33.476  1.00  0.00           O  
ATOM   2239  NE2 GLN   305      33.435  66.938  35.162  1.00  0.00           N  
ATOM   2240  N   MET   306      37.337  70.928  36.959  1.00  0.00           N  
ATOM   2241  CA  MET   306      38.626  71.614  36.986  1.00  0.00           C  
ATOM   2242  C   MET   306      39.642  70.590  36.503  1.00  0.00           C  
ATOM   2243  O   MET   306      39.746  69.499  37.068  1.00  0.00           O  
ATOM   2244  CB  MET   306      38.995  72.064  38.401  1.00  0.00           C  
ATOM   2245  CG  MET   306      40.343  72.782  38.481  1.00  0.00           C  
ATOM   2246  SD  MET   306      40.427  74.335  37.538  1.00  0.00           S  
ATOM   2247  CE  MET   306      39.318  75.252  38.644  1.00  0.00           C  
ATOM   2248  N   SER   307      40.391  70.942  35.464  1.00  0.00           N  
ATOM   2249  CA  SER   307      41.375  70.033  34.883  1.00  0.00           C  
ATOM   2250  C   SER   307      42.801  70.568  34.986  1.00  0.00           C  
ATOM   2251  O   SER   307      43.032  71.765  34.824  1.00  0.00           O  
ATOM   2252  CB  SER   307      41.091  69.820  33.390  1.00  0.00           C  
ATOM   2253  OG  SER   307      42.120  69.037  32.804  1.00  0.00           O  
ATOM   2254  N   ASP   308      43.757  69.688  35.259  1.00  0.00           N  
ATOM   2255  CA  ASP   308      45.157  70.100  35.277  1.00  0.00           C  
ATOM   2256  C   ASP   308      45.994  69.015  34.619  1.00  0.00           C  
ATOM   2257  O   ASP   308      46.141  67.918  35.156  1.00  0.00           O  
ATOM   2258  CB  ASP   308      45.681  70.365  36.692  1.00  0.00           C  
ATOM   2259  CG  ASP   308      47.080  70.968  36.676  1.00  0.00           C  
ATOM   2260  OD1 ASP   308      47.332  71.842  35.815  1.00  0.00           O  
ATOM   2261  OD2 ASP   308      47.923  70.578  37.514  1.00  0.00           O  
ATOM   2262  N   ASN   309      46.530  69.320  33.441  1.00  0.00           N  
ATOM   2263  CA  ASN   309      47.350  68.358  32.713  1.00  0.00           C  
ATOM   2264  C   ASN   309      48.569  67.988  33.536  1.00  0.00           C  
ATOM   2265  O   ASN   309      49.307  68.858  34.001  1.00  0.00           O  
ATOM   2266  CB  ASN   309      47.815  68.945  31.381  1.00  0.00           C  
ATOM   2267  CG  ASN   309      46.670  69.459  30.549  1.00  0.00           C  
ATOM   2268  OD1 ASN   309      46.048  70.460  30.892  1.00  0.00           O  
ATOM   2269  ND2 ASN   309      46.378  68.774  29.450  1.00  0.00           N  
ATOM   2270  N   PRO   310      48.796  66.687  33.734  1.00  0.00           N  
ATOM   2271  CA  PRO   310      49.966  66.304  34.522  1.00  0.00           C  
ATOM   2272  C   PRO   310      51.275  66.497  33.767  1.00  0.00           C  
ATOM   2273  O   PRO   310      51.328  66.385  32.540  1.00  0.00           O  
ATOM   2274  CB  PRO   310      49.698  64.835  34.842  1.00  0.00           C  
ATOM   2275  CG  PRO   310      48.935  64.365  33.643  1.00  0.00           C  
ATOM   2276  CD  PRO   310      47.977  65.514  33.382  1.00  0.00           C  
ATOM   2277  N   ALA   311      52.322  66.811  34.516  1.00  0.00           N  
ATOM   2278  CA  ALA   311      53.647  66.970  33.944  1.00  0.00           C  
ATOM   2279  C   ALA   311      54.541  65.900  34.544  1.00  0.00           C  
ATOM   2280  O   ALA   311      54.623  65.758  35.763  1.00  0.00           O  
ATOM   2281  CB  ALA   311      54.247  68.345  34.268  1.00  0.00           C  
ATOM   2282  N   ILE   312      55.183  65.120  33.687  1.00  0.00           N  
ATOM   2283  CA  ILE   312      56.122  64.128  34.172  1.00  0.00           C  
ATOM   2284  C   ILE   312      57.424  64.487  33.496  1.00  0.00           C  
ATOM   2285  O   ILE   312      57.426  65.049  32.396  1.00  0.00           O  
ATOM   2286  CB  ILE   312      55.639  62.717  33.871  1.00  0.00           C  
ATOM   2287  CG1 ILE   312      55.449  62.441  32.370  1.00  0.00           C  
ATOM   2288  CG2 ILE   312      54.284  62.382  34.516  1.00  0.00           C  
ATOM   2289  CD1 ILE   312      55.162  60.974  32.052  1.00  0.00           C  
ATOM   2290  N   SER   313      58.538  64.171  34.140  1.00  0.00           N  
ATOM   2291  CA  SER   313      59.806  64.625  33.605  1.00  0.00           C  
ATOM   2292  C   SER   313      61.025  63.837  34.046  1.00  0.00           C  
ATOM   2293  O   SER   313      60.949  62.949  34.892  1.00  0.00           O  
ATOM   2294  CB  SER   313      59.985  66.060  34.070  1.00  0.00           C  
ATOM   2295  OG  SER   313      60.182  66.096  35.476  1.00  0.00           O  
ATOM   2296  N   LEU   314      62.156  64.217  33.463  1.00  0.00           N  
ATOM   2297  CA  LEU   314      63.451  63.640  33.785  1.00  0.00           C  
ATOM   2298  C   LEU   314      64.449  64.791  33.757  1.00  0.00           C  
ATOM   2299  O   LEU   314      64.523  65.548  32.781  1.00  0.00           O  
ATOM   2300  CB  LEU   314      63.892  62.566  32.766  1.00  0.00           C  
ATOM   2301  CG  LEU   314      65.284  61.995  33.045  1.00  0.00           C  
ATOM   2302  CD1 LEU   314      65.403  61.188  34.337  1.00  0.00           C  
ATOM   2303  CD2 LEU   314      65.815  61.038  31.979  1.00  0.00           C  
ATOM   2304  N   LEU   315      65.196  64.936  34.845  1.00  0.00           N  
ATOM   2305  CA  LEU   315      66.209  65.978  34.957  1.00  0.00           C  
ATOM   2306  C   LEU   315      67.579  65.341  34.788  1.00  0.00           C  
ATOM   2307  O   LEU   315      67.918  64.411  35.515  1.00  0.00           O  
ATOM   2308  CB  LEU   315      66.169  66.635  36.341  1.00  0.00           C  
ATOM   2309  CG  LEU   315      64.831  67.304  36.660  1.00  0.00           C  
ATOM   2310  CD1 LEU   315      64.732  67.917  38.057  1.00  0.00           C  
ATOM   2311  CD2 LEU   315      64.452  68.462  35.738  1.00  0.00           C  
ATOM   2312  N   VAL   316      68.362  65.823  33.829  1.00  0.00           N  
ATOM   2313  CA  VAL   316      69.706  65.287  33.650  1.00  0.00           C  
ATOM   2314  C   VAL   316      70.733  66.350  34.013  1.00  0.00           C  
ATOM   2315  O   VAL   316      70.525  67.544  33.780  1.00  0.00           O  
ATOM   2316  CB  VAL   316      69.974  64.802  32.200  1.00  0.00           C  
ATOM   2317  CG1 VAL   316      71.401  64.295  31.980  1.00  0.00           C  
ATOM   2318  CG2 VAL   316      69.068  63.648  31.765  1.00  0.00           C  
ATOM   2319  N   ASP   317      71.836  65.900  34.599  1.00  0.00           N  
ATOM   2320  CA  ASP   317      72.926  66.776  35.006  1.00  0.00           C  
ATOM   2321  C   ASP   317      74.135  66.422  34.146  1.00  0.00           C  
ATOM   2322  O   ASP   317      74.915  65.533  34.487  1.00  0.00           O  
ATOM   2323  CB  ASP   317      73.243  66.554  36.487  1.00  0.00           C  
ATOM   2324  CG  ASP   317      74.329  67.542  36.889  1.00  0.00           C  
ATOM   2325  OD1 ASP   317      74.833  68.265  35.989  1.00  0.00           O  
ATOM   2326  OD2 ASP   317      74.669  67.587  38.101  1.00  0.00           O  
ATOM   2327  N   ARG   318      74.294  67.109  33.006  1.00  0.00           N  
ATOM   2328  CA  ARG   318      75.406  66.869  32.080  1.00  0.00           C  
ATOM   2329  C   ARG   318      76.777  67.051  32.725  1.00  0.00           C  
ATOM   2330  O   ARG   318      76.981  67.975  33.513  1.00  0.00           O  
ATOM   2331  CB  ARG   318      75.156  67.890  30.972  1.00  0.00           C  
ATOM   2332  CG  ARG   318      73.925  67.576  30.120  1.00  0.00           C  
ATOM   2333  CD  ARG   318      73.830  68.419  28.847  1.00  0.00           C  
ATOM   2334  NE  ARG   318      73.719  69.846  29.261  1.00  0.00           N  
ATOM   2335  CZ  ARG   318      72.500  70.371  29.580  1.00  0.00           C  
ATOM   2336  NH1 ARG   318      71.570  69.382  29.435  1.00  0.00           N  
ATOM   2337  NH2 ARG   318      72.686  71.680  29.920  1.00  0.00           N  
ATOM   2338  N   PHE   319      77.733  66.164  32.397  1.00  0.00           N  
ATOM   2339  CA  PHE   319      79.088  66.247  32.952  1.00  0.00           C  
ATOM   2340  C   PHE   319      79.750  67.524  32.451  1.00  0.00           C  
ATOM   2341  O   PHE   319      80.562  68.139  33.142  1.00  0.00           O  
ATOM   2342  CB  PHE   319      79.755  64.981  32.417  1.00  0.00           C  
ATOM   2343  CG  PHE   319      81.098  64.879  33.054  1.00  0.00           C  
ATOM   2344  CD1 PHE   319      81.258  64.514  34.410  1.00  0.00           C  
ATOM   2345  CD2 PHE   319      82.254  65.148  32.300  1.00  0.00           C  
ATOM   2346  CE1 PHE   319      82.546  64.415  35.010  1.00  0.00           C  
ATOM   2347  CE2 PHE   319      83.558  65.056  32.876  1.00  0.00           C  
ATOM   2348  CZ  PHE   319      83.702  64.689  34.239  1.00  0.00           C  
ATOM   2349  N   SER   320      79.397  67.914  31.233  1.00  0.00           N  
ATOM   2350  CA  SER   320      79.916  69.137  30.646  1.00  0.00           C  
ATOM   2351  C   SER   320      78.761  70.126  30.598  1.00  0.00           C  
ATOM   2352  O   SER   320      77.734  69.871  29.970  1.00  0.00           O  
ATOM   2353  CB  SER   320      80.476  68.872  29.250  1.00  0.00           C  
ATOM   2354  OG  SER   320      80.906  70.089  28.657  1.00  0.00           O  
ATOM   2355  N   GLN   321      78.922  71.272  31.274  1.00  0.00           N  
ATOM   2356  CA  GLN   321      77.938  72.354  31.373  1.00  0.00           C  
ATOM   2357  C   GLN   321      77.184  72.726  30.101  1.00  0.00           C  
ATOM   2358  O   GLN   321      77.751  72.761  29.010  1.00  0.00           O  
ATOM   2359  CB  GLN   321      78.768  73.525  31.887  1.00  0.00           C  
ATOM   2360  CG  GLN   321      77.938  74.772  32.196  1.00  0.00           C  
ATOM   2361  CD  GLN   321      78.888  75.868  32.658  1.00  0.00           C  
ATOM   2362  OE1 GLN   321      80.101  75.671  32.715  1.00  0.00           O  
ATOM   2363  NE2 GLN   321      78.389  77.082  33.014  1.00  0.00           N  
ATOM   2364  N   ASN   322      75.892  72.995  30.258  1.00  0.00           N  
ATOM   2365  CA  ASN   322      75.061  73.428  29.146  1.00  0.00           C  
ATOM   2366  C   ASN   322      74.542  74.807  29.543  1.00  0.00           C  
ATOM   2367  O   ASN   322      74.479  75.131  30.731  1.00  0.00           O  
ATOM   2368  CB  ASN   322      73.881  72.460  28.883  1.00  0.00           C  
ATOM   2369  CG  ASN   322      72.938  72.533  30.076  1.00  0.00           C  
ATOM   2370  OD1 ASN   322      73.330  72.263  31.210  1.00  0.00           O  
ATOM   2371  ND2 ASN   322      71.643  72.902  29.884  1.00  0.00           N  
ATOM   2372  N   LEU   323      74.177  75.621  28.560  1.00  0.00           N  
ATOM   2373  CA  LEU   323      73.705  76.971  28.839  1.00  0.00           C  
ATOM   2374  C   LEU   323      72.194  77.063  29.020  1.00  0.00           C  
ATOM   2375  O   LEU   323      71.443  76.274  28.448  1.00  0.00           O  
ATOM   2376  CB  LEU   323      74.152  77.915  27.719  1.00  0.00           C  
ATOM   2377  CG  LEU   323      75.672  78.008  27.569  1.00  0.00           C  
ATOM   2378  CD1 LEU   323      76.155  78.875  26.408  1.00  0.00           C  
ATOM   2379  CD2 LEU   323      76.405  78.591  28.776  1.00  0.00           C  
ATOM   2380  N   THR   324      71.733  78.030  29.831  1.00  0.00           N  
ATOM   2381  CA  THR   324      70.300  78.218  30.076  1.00  0.00           C  
ATOM   2382  C   THR   324      69.582  78.658  28.803  1.00  0.00           C  
ATOM   2383  O   THR   324      70.121  79.420  28.003  1.00  0.00           O  
ATOM   2384  CB  THR   324      70.273  79.286  31.169  1.00  0.00           C  
ATOM   2385  OG1 THR   324      70.965  78.824  32.320  1.00  0.00           O  
ATOM   2386  CG2 THR   324      68.813  79.596  31.542  1.00  0.00           C  
ATOM   2387  N   VAL   325      68.361  78.174  28.616  1.00  0.00           N  
ATOM   2388  CA  VAL   325      67.597  78.520  27.426  1.00  0.00           C  
ATOM   2389  C   VAL   325      66.122  78.706  27.734  1.00  0.00           C  
ATOM   2390  O   VAL   325      65.636  78.281  28.780  1.00  0.00           O  
ATOM   2391  CB  VAL   325      67.693  77.408  26.350  1.00  0.00           C  
ATOM   2392  CG1 VAL   325      69.116  77.176  25.838  1.00  0.00           C  
ATOM   2393  CG2 VAL   325      67.217  76.040  26.842  1.00  0.00           C  
ATOM   2394  N   ASP   326      65.419  79.375  26.827  1.00  0.00           N  
ATOM   2395  CA  ASP   326      63.981  79.534  26.977  1.00  0.00           C  
ATOM   2396  C   ASP   326      63.436  78.448  26.055  1.00  0.00           C  
ATOM   2397  O   ASP   326      64.032  78.152  25.019  1.00  0.00           O  
ATOM   2398  CB  ASP   326      63.473  80.924  26.509  1.00  0.00           C  
ATOM   2399  CG  ASP   326      64.054  81.976  27.443  1.00  0.00           C  
ATOM   2400  OD1 ASP   326      63.930  81.798  28.684  1.00  0.00           O  
ATOM   2401  OD2 ASP   326      64.629  82.972  26.928  1.00  0.00           O  
ATOM   2402  N   PRO   327      62.322  77.834  26.433  1.00  0.00           N  
ATOM   2403  CA  PRO   327      61.744  76.769  25.620  1.00  0.00           C  
ATOM   2404  C   PRO   327      61.225  77.289  24.284  1.00  0.00           C  
ATOM   2405  O   PRO   327      60.448  78.242  24.240  1.00  0.00           O  
ATOM   2406  CB  PRO   327      60.578  76.077  26.359  1.00  0.00           C  
ATOM   2407  CG  PRO   327      59.905  76.967  27.406  1.00  0.00           C  
ATOM   2408  CD  PRO   327      60.863  77.953  28.079  1.00  0.00           C  
ATOM   2409  N   PRO   328      61.658  76.663  23.194  1.00  0.00           N  
ATOM   2410  CA  PRO   328      61.198  77.064  21.869  1.00  0.00           C  
ATOM   2411  C   PRO   328      60.908  75.841  21.006  1.00  0.00           C  
ATOM   2412  O   PRO   328      60.079  75.895  20.101  1.00  0.00           O  
ATOM   2413  CB  PRO   328      62.240  77.932  21.132  1.00  0.00           C  
ATOM   2414  CG  PRO   328      63.188  78.678  22.073  1.00  0.00           C  
ATOM   2415  CD  PRO   328      63.564  77.880  23.323  1.00  0.00           C  
ATOM   2416  N   GLN   329      61.591  74.738  21.295  1.00  0.00           N  
ATOM   2417  CA  GLN   329      61.405  73.507  20.533  1.00  0.00           C  
ATOM   2418  C   GLN   329      60.366  72.590  21.173  1.00  0.00           C  
ATOM   2419  O   GLN   329      60.489  72.203  22.336  1.00  0.00           O  
ATOM   2420  CB  GLN   329      62.750  72.751  20.379  1.00  0.00           C  
ATOM   2421  CG  GLN   329      62.616  71.409  19.656  1.00  0.00           C  
ATOM   2422  CD  GLN   329      62.220  71.690  18.213  1.00  0.00           C  
ATOM   2423  OE1 GLN   329      62.866  72.474  17.520  1.00  0.00           O  
ATOM   2424  NE2 GLN   329      61.135  71.065  17.683  1.00  0.00           N  
ATOM   2425  N   VAL   330      59.337  72.246  20.407  1.00  0.00           N  
ATOM   2426  CA  VAL   330      58.281  71.375  20.904  1.00  0.00           C  
ATOM   2427  C   VAL   330      58.193  70.077  20.114  1.00  0.00           C  
ATOM   2428  O   VAL   330      58.296  70.083  18.887  1.00  0.00           O  
ATOM   2429  CB  VAL   330      56.934  72.092  20.838  1.00  0.00           C  
ATOM   2430  CG1 VAL   330      55.758  71.224  21.291  1.00  0.00           C  
ATOM   2431  CG2 VAL   330      56.867  73.346  21.712  1.00  0.00           C  
ATOM   2432  N   VAL   331      58.007  68.973  20.835  1.00  0.00           N  
ATOM   2433  CA  VAL   331      57.871  67.664  20.222  1.00  0.00           C  
ATOM   2434  C   VAL   331      56.442  67.265  20.527  1.00  0.00           C  
ATOM   2435  O   VAL   331      56.128  66.840  21.640  1.00  0.00           O  
ATOM   2436  CB  VAL   331      58.884  66.636  20.771  1.00  0.00           C  
ATOM   2437  CG1 VAL   331      58.748  65.249  20.140  1.00  0.00           C  
ATOM   2438  CG2 VAL   331      60.343  67.037  20.546  1.00  0.00           C  
ATOM   2439  N   ALA   332      55.574  67.409  19.533  1.00  0.00           N  
ATOM   2440  CA  ALA   332      54.159  67.132  19.697  1.00  0.00           C  
ATOM   2441  C   ALA   332      53.674  65.786  19.190  1.00  0.00           C  
ATOM   2442  O   ALA   332      53.873  65.431  18.027  1.00  0.00           O  
ATOM   2443  CB  ALA   332      53.314  68.231  19.001  1.00  0.00           C  
ATOM   2444  N   ILE   333      53.042  65.038  20.086  1.00  0.00           N  
ATOM   2445  CA  ILE   333      52.445  63.759  19.739  1.00  0.00           C  
ATOM   2446  C   ILE   333      50.957  63.979  19.992  1.00  0.00           C  
ATOM   2447  O   ILE   333      50.573  64.963  20.625  1.00  0.00           O  
ATOM   2448  CB  ILE   333      52.995  62.642  20.626  1.00  0.00           C  
ATOM   2449  CG1 ILE   333      52.704  62.847  22.122  1.00  0.00           C  
ATOM   2450  CG2 ILE   333      54.522  62.480  20.532  1.00  0.00           C  
ATOM   2451  CD1 ILE   333      53.066  61.639  22.985  1.00  0.00           C  
ATOM   2452  N   THR   334      50.113  63.088  19.494  1.00  0.00           N  
ATOM   2453  CA  THR   334      48.680  63.252  19.685  1.00  0.00           C  
ATOM   2454  C   THR   334      48.229  63.155  21.135  1.00  0.00           C  
ATOM   2455  O   THR   334      47.296  63.847  21.547  1.00  0.00           O  
ATOM   2456  CB  THR   334      47.914  62.216  18.860  1.00  0.00           C  
ATOM   2457  OG1 THR   334      48.283  60.904  19.260  1.00  0.00           O  
ATOM   2458  CG2 THR   334      48.245  62.406  17.370  1.00  0.00           C  
ATOM   2459  N   GLU   335      48.895  62.309  21.913  1.00  0.00           N  
ATOM   2460  CA  GLU   335      48.496  62.106  23.302  1.00  0.00           C  
ATOM   2461  C   GLU   335      49.340  62.792  24.371  1.00  0.00           C  
ATOM   2462  O   GLU   335      48.975  62.786  25.546  1.00  0.00           O  
ATOM   2463  CB  GLU   335      48.434  60.606  23.599  1.00  0.00           C  
ATOM   2464  CG  GLU   335      47.437  59.850  22.718  1.00  0.00           C  
ATOM   2465  CD  GLU   335      46.071  60.497  22.892  1.00  0.00           C  
ATOM   2466  OE1 GLU   335      45.637  60.657  24.064  1.00  0.00           O  
ATOM   2467  OE2 GLU   335      45.442  60.840  21.855  1.00  0.00           O  
ATOM   2468  N   GLY   336      50.466  63.374  23.975  1.00  0.00           N  
ATOM   2469  CA  GLY   336      51.335  64.056  24.925  1.00  0.00           C  
ATOM   2470  C   GLY   336      52.196  65.068  24.185  1.00  0.00           C  
ATOM   2471  O   GLY   336      52.490  64.890  23.006  1.00  0.00           O  
ATOM   2472  N   PHE   337      52.582  66.133  24.883  1.00  0.00           N  
ATOM   2473  CA  PHE   337      53.383  67.207  24.300  1.00  0.00           C  
ATOM   2474  C   PHE   337      54.675  67.338  25.095  1.00  0.00           C  
ATOM   2475  O   PHE   337      54.649  67.341  26.327  1.00  0.00           O  
ATOM   2476  CB  PHE   337      52.601  68.514  24.358  1.00  0.00           C  
ATOM   2477  CG  PHE   337      51.395  68.353  23.497  1.00  0.00           C  
ATOM   2478  CD1 PHE   337      50.160  67.905  24.015  1.00  0.00           C  
ATOM   2479  CD2 PHE   337      51.469  68.653  22.125  1.00  0.00           C  
ATOM   2480  CE1 PHE   337      49.011  67.758  23.185  1.00  0.00           C  
ATOM   2481  CE2 PHE   337      50.333  68.515  21.270  1.00  0.00           C  
ATOM   2482  CZ  PHE   337      49.099  68.063  21.805  1.00  0.00           C  
ATOM   2483  N   LYS   338      55.800  67.483  24.402  1.00  0.00           N  
ATOM   2484  CA  LYS   338      57.076  67.537  25.098  1.00  0.00           C  
ATOM   2485  C   LYS   338      58.013  68.672  24.724  1.00  0.00           C  
ATOM   2486  O   LYS   338      57.896  69.276  23.662  1.00  0.00           O  
ATOM   2487  CB  LYS   338      57.781  66.192  24.907  1.00  0.00           C  
ATOM   2488  CG  LYS   338      57.187  65.066  25.755  1.00  0.00           C  
ATOM   2489  CD  LYS   338      57.951  63.745  25.642  1.00  0.00           C  
ATOM   2490  CE  LYS   338      59.296  63.751  26.372  1.00  0.00           C  
ATOM   2491  NZ  LYS   338      59.077  63.752  27.835  1.00  0.00           N  
ATOM   2492  N   PHE   339      59.133  77.413  43.527  1.00  0.00           N  
ATOM   2493  CA  PHE   339      57.893  76.751  43.911  1.00  0.00           C  
ATOM   2494  C   PHE   339      57.051  76.306  42.720  1.00  0.00           C  
ATOM   2495  O   PHE   339      56.796  77.082  41.799  1.00  0.00           O  
ATOM   2496  CB  PHE   339      57.056  77.661  44.808  1.00  0.00           C  
ATOM   2497  CG  PHE   339      55.999  76.927  45.586  1.00  0.00           C  
ATOM   2498  CD1 PHE   339      56.320  76.273  46.771  1.00  0.00           C  
ATOM   2499  CD2 PHE   339      54.689  76.866  45.120  1.00  0.00           C  
ATOM   2500  CE1 PHE   339      55.352  75.570  47.484  1.00  0.00           C  
ATOM   2501  CE2 PHE   339      53.717  76.169  45.821  1.00  0.00           C  
ATOM   2502  CZ  PHE   339      54.046  75.517  47.008  1.00  0.00           C  
ATOM   2503  N   ILE   340      56.622  75.047  42.753  1.00  0.00           N  
ATOM   2504  CA  ILE   340      55.804  74.514  41.680  1.00  0.00           C  
ATOM   2505  C   ILE   340      56.573  73.782  40.595  1.00  0.00           C  
ATOM   2506  O   ILE   340      55.989  72.998  39.849  1.00  0.00           O  
ATOM   2507  CB  ILE   340      54.984  75.653  41.035  1.00  0.00           C  
ATOM   2508  CG1 ILE   340      55.853  76.735  40.373  1.00  0.00           C  
ATOM   2509  CG2 ILE   340      54.092  76.409  42.035  1.00  0.00           C  
ATOM   2510  CD1 ILE   340      55.051  77.743  39.551  1.00  0.00           C  
ATOM   2511  N   LEU   341      57.877  74.029  40.494  1.00  0.00           N  
ATOM   2512  CA  LEU   341      58.687  73.366  39.476  1.00  0.00           C  
ATOM   2513  C   LEU   341      58.748  71.875  39.785  1.00  0.00           C  
ATOM   2514  O   LEU   341      58.571  71.033  38.908  1.00  0.00           O  
ATOM   2515  CB  LEU   341      60.098  73.948  39.443  1.00  0.00           C  
ATOM   2516  CG  LEU   341      60.155  75.379  38.905  1.00  0.00           C  
ATOM   2517  CD1 LEU   341      61.517  76.061  39.027  1.00  0.00           C  
ATOM   2518  CD2 LEU   341      59.817  75.526  37.422  1.00  0.00           C  
ATOM   2519  N   GLN   342      59.023  71.558  41.043  1.00  0.00           N  
ATOM   2520  CA  GLN   342      59.050  70.180  41.497  1.00  0.00           C  
ATOM   2521  C   GLN   342      57.763  70.090  42.319  1.00  0.00           C  
ATOM   2522  O   GLN   342      57.340  71.079  42.919  1.00  0.00           O  
ATOM   2523  CB  GLN   342      60.319  69.931  42.313  1.00  0.00           C  
ATOM   2524  CG  GLN   342      61.608  70.204  41.535  1.00  0.00           C  
ATOM   2525  CD  GLN   342      61.682  69.210  40.385  1.00  0.00           C  
ATOM   2526  OE1 GLN   342      61.504  68.008  40.574  1.00  0.00           O  
ATOM   2527  NE2 GLN   342      61.950  69.659  39.129  1.00  0.00           N  
ATOM   2528  N   SER   343      57.115  68.916  42.341  1.00  0.00           N  
ATOM   2529  CA  SER   343      55.859  68.718  43.076  1.00  0.00           C  
ATOM   2530  C   SER   343      55.803  68.999  44.576  1.00  0.00           C  
ATOM   2531  O   SER   343      54.726  69.274  45.109  1.00  0.00           O  
ATOM   2532  CB  SER   343      55.488  67.275  42.734  1.00  0.00           C  
ATOM   2533  OG  SER   343      56.442  66.381  43.289  1.00  0.00           O  
ATOM   2534  N   LEU   344      56.943  68.931  45.256  1.00  0.00           N  
ATOM   2535  CA  LEU   344      56.977  69.185  46.694  1.00  0.00           C  
ATOM   2536  C   LEU   344      58.281  69.857  47.103  1.00  0.00           C  
ATOM   2537  O   LEU   344      59.245  69.877  46.342  1.00  0.00           O  
ATOM   2538  CB  LEU   344      56.814  67.877  47.472  1.00  0.00           C  
ATOM   2539  CG  LEU   344      58.061  66.990  47.443  1.00  0.00           C  
ATOM   2540  CD1 LEU   344      58.038  65.812  48.416  1.00  0.00           C  
ATOM   2541  CD2 LEU   344      58.354  66.333  46.096  1.00  0.00           C  
ATOM   2542  N   VAL   345      58.305  70.396  48.318  1.00  0.00           N  
ATOM   2543  CA  VAL   345      59.484  71.078  48.834  1.00  0.00           C  
ATOM   2544  C   VAL   345      60.616  70.117  49.192  1.00  0.00           C  
ATOM   2545  O   VAL   345      61.755  70.539  49.395  1.00  0.00           O  
ATOM   2546  CB  VAL   345      59.108  71.914  50.061  1.00  0.00           C  
ATOM   2547  CG1 VAL   345      58.068  72.996  49.766  1.00  0.00           C  
ATOM   2548  CG2 VAL   345      58.513  71.088  51.203  1.00  0.00           C  
ATOM   2549  N   LEU   346      60.304  68.828  49.268  1.00  0.00           N  
ATOM   2550  CA  LEU   346      61.309  67.825  49.598  1.00  0.00           C  
ATOM   2551  C   LEU   346      61.881  67.204  48.327  1.00  0.00           C  
ATOM   2552  O   LEU   346      61.662  66.025  48.044  1.00  0.00           O  
ATOM   2553  CB  LEU   346      60.699  66.733  50.481  1.00  0.00           C  
ATOM   2554  CG  LEU   346      60.114  67.264  51.791  1.00  0.00           C  
ATOM   2555  CD1 LEU   346      59.457  66.208  52.680  1.00  0.00           C  
ATOM   2556  CD2 LEU   346      61.121  67.935  52.723  1.00  0.00           C  
ATOM   2557  N   PRO   347      62.620  68.007  47.568  1.00  0.00           N  
ATOM   2558  CA  PRO   347      63.223  67.553  46.319  1.00  0.00           C  
ATOM   2559  C   PRO   347      64.684  68.005  46.281  1.00  0.00           C  
ATOM   2560  O   PRO   347      65.011  69.085  46.766  1.00  0.00           O  
ATOM   2561  CB  PRO   347      62.467  68.164  45.137  1.00  0.00           C  
ATOM   2562  CG  PRO   347      61.799  69.501  45.465  1.00  0.00           C  
ATOM   2563  CD  PRO   347      61.276  69.588  46.901  1.00  0.00           C  
ATOM   2564  N   THR   348      65.581  67.185  45.703  1.00  0.00           N  
ATOM   2565  CA  THR   348      67.005  67.535  45.619  1.00  0.00           C  
ATOM   2566  C   THR   348      67.277  68.773  44.762  1.00  0.00           C  
ATOM   2567  O   THR   348      66.620  68.995  43.747  1.00  0.00           O  
ATOM   2568  CB  THR   348      67.636  66.268  45.040  1.00  0.00           C  
ATOM   2569  OG1 THR   348      67.375  65.161  45.890  1.00  0.00           O  
ATOM   2570  CG2 THR   348      69.156  66.467  44.916  1.00  0.00           C  
ATOM   2571  N   ASN   349      68.255  69.572  45.178  1.00  0.00           N  
ATOM   2572  CA  ASN   349      68.612  70.796  44.464  1.00  0.00           C  
ATOM   2573  C   ASN   349      69.791  70.588  43.514  1.00  0.00           C  
ATOM   2574  O   ASN   349      70.701  69.816  43.801  1.00  0.00           O  
ATOM   2575  CB  ASN   349      68.966  71.893  45.469  1.00  0.00           C  
ATOM   2576  CG  ASN   349      67.696  72.275  46.215  1.00  0.00           C  
ATOM   2577  OD1 ASN   349      66.589  72.127  45.699  1.00  0.00           O  
ATOM   2578  ND2 ASN   349      67.785  72.788  47.471  1.00  0.00           N  
ATOM   2579  N   ILE   350      69.780  71.273  42.359  1.00  0.00           N  
ATOM   2580  CA  ILE   350      70.871  71.142  41.389  1.00  0.00           C  
ATOM   2581  C   ILE   350      72.001  72.132  41.672  1.00  0.00           C  
ATOM   2582  O   ILE   350      71.763  73.336  41.785  1.00  0.00           O  
ATOM   2583  CB  ILE   350      70.175  71.425  40.065  1.00  0.00           C  
ATOM   2584  CG1 ILE   350      68.997  70.479  39.777  1.00  0.00           C  
ATOM   2585  CG2 ILE   350      71.102  71.296  38.845  1.00  0.00           C  
ATOM   2586  CD1 ILE   350      69.403  69.008  39.697  1.00  0.00           C  
ATOM   2587  N   THR   351      73.227  71.627  41.788  1.00  0.00           N  
ATOM   2588  CA  THR   351      74.377  72.487  42.051  1.00  0.00           C  
ATOM   2589  C   THR   351      75.192  72.719  40.784  1.00  0.00           C  
ATOM   2590  O   THR   351      76.285  73.290  40.826  1.00  0.00           O  
ATOM   2591  CB  THR   351      75.256  71.885  43.157  1.00  0.00           C  
ATOM   2592  OG1 THR   351      75.720  70.601  42.767  1.00  0.00           O  
ATOM   2593  CG2 THR   351      74.432  71.758  44.450  1.00  0.00           C  
ATOM   2594  N   THR   352      74.638  72.276  39.659  1.00  0.00           N  
ATOM   2595  CA  THR   352      75.262  72.437  38.351  1.00  0.00           C  
ATOM   2596  C   THR   352      74.138  72.671  37.349  1.00  0.00           C  
ATOM   2597  O   THR   352      72.965  72.540  37.695  1.00  0.00           O  
ATOM   2598  CB  THR   352      76.051  71.180  37.969  1.00  0.00           C  
ATOM   2599  OG1 THR   352      75.169  70.078  37.817  1.00  0.00           O  
ATOM   2600  CG2 THR   352      77.073  70.865  39.074  1.00  0.00           C  
ATOM   2601  N   THR   353      74.487  73.029  36.119  1.00  0.00           N  
ATOM   2602  CA  THR   353      73.470  73.259  35.100  1.00  0.00           C  
ATOM   2603  C   THR   353      72.748  71.941  34.829  1.00  0.00           C  
ATOM   2604  O   THR   353      73.327  70.866  34.982  1.00  0.00           O  
ATOM   2605  CB  THR   353      74.100  73.794  33.797  1.00  0.00           C  
ATOM   2606  OG1 THR   353      75.129  72.900  33.354  1.00  0.00           O  
ATOM   2607  CG2 THR   353      74.704  75.171  34.030  1.00  0.00           C  
ATOM   2608  N   ARG   354      71.480  72.016  34.438  1.00  0.00           N  
ATOM   2609  CA  ARG   354      70.719  70.802  34.176  1.00  0.00           C  
ATOM   2610  C   ARG   354      69.688  71.022  33.086  1.00  0.00           C  
ATOM   2611  O   ARG   354      69.400  72.159  32.719  1.00  0.00           O  
ATOM   2612  CB  ARG   354      70.020  70.328  35.458  1.00  0.00           C  
ATOM   2613  CG  ARG   354      68.946  71.295  35.961  1.00  0.00           C  
ATOM   2614  CD  ARG   354      68.225  70.809  37.219  1.00  0.00           C  
ATOM   2615  NE  ARG   354      67.254  71.867  37.616  1.00  0.00           N  
ATOM   2616  CZ  ARG   354      65.990  71.862  37.101  1.00  0.00           C  
ATOM   2617  NH1 ARG   354      65.888  70.792  36.260  1.00  0.00           N  
ATOM   2618  NH2 ARG   354      65.322  72.930  37.627  1.00  0.00           N  
ATOM   2619  N   THR   355      69.163  69.921  32.559  1.00  0.00           N  
ATOM   2620  CA  THR   355      68.140  69.962  31.522  1.00  0.00           C  
ATOM   2621  C   THR   355      66.911  69.254  32.065  1.00  0.00           C  
ATOM   2622  O   THR   355      67.006  68.174  32.648  1.00  0.00           O  
ATOM   2623  CB  THR   355      68.630  69.269  30.255  1.00  0.00           C  
ATOM   2624  OG1 THR   355      69.792  69.919  29.761  1.00  0.00           O  
ATOM   2625  CG2 THR   355      67.525  69.321  29.187  1.00  0.00           C  
ATOM   2626  N   ALA   356      65.759  69.878  31.865  1.00  0.00           N  
ATOM   2627  CA  ALA   356      64.482  69.355  32.327  1.00  0.00           C  
ATOM   2628  C   ALA   356      63.680  68.885  31.114  1.00  0.00           C  
ATOM   2629  O   ALA   356      63.224  69.706  30.320  1.00  0.00           O  
ATOM   2630  CB  ALA   356      63.736  70.480  33.053  1.00  0.00           C  
ATOM   2631  N   ILE   357      63.541  67.574  30.950  1.00  0.00           N  
ATOM   2632  CA  ILE   357      62.754  67.031  29.841  1.00  0.00           C  
ATOM   2633  C   ILE   357      61.345  66.803  30.371  1.00  0.00           C  
ATOM   2634  O   ILE   357      61.122  65.920  31.201  1.00  0.00           O  
ATOM   2635  CB  ILE   357      63.342  65.713  29.331  1.00  0.00           C  
ATOM   2636  CG1 ILE   357      64.784  65.845  28.812  1.00  0.00           C  
ATOM   2637  CG2 ILE   357      62.549  65.098  28.165  1.00  0.00           C  
ATOM   2638  CD1 ILE   357      65.446  64.502  28.505  1.00  0.00           C  
ATOM   2639  N   SER   358      60.395  67.595  29.879  1.00  0.00           N  
ATOM   2640  CA  SER   358      59.022  67.507  30.354  1.00  0.00           C  
ATOM   2641  C   SER   358      58.030  66.942  29.352  1.00  0.00           C  
ATOM   2642  O   SER   358      58.172  67.111  28.142  1.00  0.00           O  
ATOM   2643  CB  SER   358      58.559  68.876  30.816  1.00  0.00           C  
ATOM   2644  OG  SER   358      58.561  69.785  29.725  1.00  0.00           O  
ATOM   2645  N   ALA   359      57.013  66.272  29.878  1.00  0.00           N  
ATOM   2646  CA  ALA   359      55.983  65.675  29.045  1.00  0.00           C  
ATOM   2647  C   ALA   359      54.615  65.989  29.636  1.00  0.00           C  
ATOM   2648  O   ALA   359      54.344  65.672  30.792  1.00  0.00           O  
ATOM   2649  CB  ALA   359      56.191  64.162  28.969  1.00  0.00           C  
ATOM   2650  N   LYS   360      53.767  66.621  28.830  1.00  0.00           N  
ATOM   2651  CA  LYS   360      52.417  67.003  29.236  1.00  0.00           C  
ATOM   2652  C   LYS   360      51.388  66.074  28.599  1.00  0.00           C  
ATOM   2653  O   LYS   360      51.378  65.890  27.386  1.00  0.00           O  
ATOM   2654  CB  LYS   360      52.144  68.449  28.797  1.00  0.00           C  
ATOM   2655  CG  LYS   360      50.719  68.947  29.028  1.00  0.00           C  
ATOM   2656  CD  LYS   360      50.543  70.351  28.455  1.00  0.00           C  
ATOM   2657  CE  LYS   360      49.101  70.827  28.589  1.00  0.00           C  
ATOM   2658  NZ  LYS   360      48.870  72.142  27.919  1.00  0.00           N  
ATOM   2659  N   ILE   361      50.520  65.485  29.416  1.00  0.00           N  
ATOM   2660  CA  ILE   361      49.486  64.603  28.891  1.00  0.00           C  
ATOM   2661  C   ILE   361      48.376  65.460  28.290  1.00  0.00           C  
ATOM   2662  O   ILE   361      47.979  66.466  28.874  1.00  0.00           O  
ATOM   2663  CB  ILE   361      48.909  63.707  30.009  1.00  0.00           C  
ATOM   2664  CG1 ILE   361      49.942  62.744  30.618  1.00  0.00           C  
ATOM   2665  CG2 ILE   361      47.751  62.810  29.540  1.00  0.00           C  
ATOM   2666  CD1 ILE   361      49.452  62.047  31.886  1.00  0.00           C  
ATOM   2667  N   ALA   362      47.885  65.067  27.118  1.00  0.00           N  
ATOM   2668  CA  ALA   362      46.823  65.810  26.445  1.00  0.00           C  
ATOM   2669  C   ALA   362      45.522  65.749  27.245  1.00  0.00           C  
ATOM   2670  O   ALA   362      45.312  64.825  28.025  1.00  0.00           O  
ATOM   2671  CB  ALA   362      46.601  65.242  25.043  1.00  0.00           C  
ATOM   2672  N   PHE   363      44.652  66.737  27.046  1.00  0.00           N  
ATOM   2673  CA  PHE   363      43.380  66.755  27.753  1.00  0.00           C  
ATOM   2674  C   PHE   363      43.394  67.693  28.943  1.00  0.00           C  
ATOM   2675  O   PHE   363      43.369  68.910  28.762  1.00  0.00           O  
ATOM   2676  CB  PHE   363      43.018  65.339  28.218  1.00  0.00           C  
ATOM   2677  CG  PHE   363      42.761  64.520  27.000  1.00  0.00           C  
ATOM   2678  CD1 PHE   363      43.745  63.669  26.449  1.00  0.00           C  
ATOM   2679  CD2 PHE   363      41.507  64.580  26.366  1.00  0.00           C  
ATOM   2680  CE1 PHE   363      43.489  62.886  25.286  1.00  0.00           C  
ATOM   2681  CE2 PHE   363      41.223  63.806  25.200  1.00  0.00           C  
ATOM   2682  CZ  PHE   363      42.222  62.957  24.658  1.00  0.00           C  
ATOM   2683  N   PRO   364      43.406  67.166  30.179  1.00  0.00           N  
ATOM   2684  CA  PRO   364      43.403  65.741  30.527  1.00  0.00           C  
ATOM   2685  C   PRO   364      41.961  65.267  30.680  1.00  0.00           C  
ATOM   2686  O   PRO   364      41.040  66.078  30.790  1.00  0.00           O  
ATOM   2687  CB  PRO   364      44.144  65.725  31.852  1.00  0.00           C  
ATOM   2688  CG  PRO   364      43.592  66.959  32.510  1.00  0.00           C  
ATOM   2689  CD  PRO   364      43.602  67.990  31.387  1.00  0.00           C  
ATOM   2690  N   LYS   365      41.763  63.956  30.694  1.00  0.00           N  
ATOM   2691  CA  LYS   365      40.421  63.413  30.852  1.00  0.00           C  
ATOM   2692  C   LYS   365      39.992  63.504  32.313  1.00  0.00           C  
ATOM   2693  O   LYS   365      38.811  63.678  32.615  1.00  0.00           O  
ATOM   2694  CB  LYS   365      40.385  61.961  30.368  1.00  0.00           C  
ATOM   2695  CG  LYS   365      40.571  61.817  28.856  1.00  0.00           C  
ATOM   2696  CD  LYS   365      40.514  60.368  28.367  1.00  0.00           C  
ATOM   2697  CE  LYS   365      40.697  60.225  26.855  1.00  0.00           C  
ATOM   2698  NZ  LYS   365      40.614  58.799  26.468  1.00  0.00           N  
ATOM   2699  N   SER   366      40.962  63.397  33.215  1.00  0.00           N  
ATOM   2700  CA  SER   366      40.710  63.465  34.651  1.00  0.00           C  
ATOM   2701  C   SER   366      40.363  64.884  35.071  1.00  0.00           C  
ATOM   2702  O   SER   366      40.875  65.846  34.498  1.00  0.00           O  
ATOM   2703  CB  SER   366      41.953  63.034  35.430  1.00  0.00           C  
ATOM   2704  OG  SER   366      42.370  61.733  35.066  1.00  0.00           O  
ATOM   2705  N   LYS   367      39.506  65.015  36.081  1.00  0.00           N  
ATOM   2706  CA  LYS   367      39.134  66.334  36.581  1.00  0.00           C  
ATOM   2707  C   LYS   367      38.699  66.294  38.041  1.00  0.00           C  
ATOM   2708  O   LYS   367      38.391  65.231  38.589  1.00  0.00           O  
ATOM   2709  CB  LYS   367      38.016  66.941  35.724  1.00  0.00           C  
ATOM   2710  CG  LYS   367      38.439  67.226  34.282  1.00  0.00           C  
ATOM   2711  CD  LYS   367      37.346  67.890  33.442  1.00  0.00           C  
ATOM   2712  CE  LYS   367      37.755  68.138  31.989  1.00  0.00           C  
ATOM   2713  NZ  LYS   367      37.976  66.848  31.298  1.00  0.00           N  
ATOM   2714  N   GLY   368      38.688  67.469  38.660  1.00  0.00           N  
ATOM   2715  CA  GLY   368      38.286  67.592  40.047  1.00  0.00           C  
ATOM   2716  C   GLY   368      37.387  68.797  40.206  1.00  0.00           C  
ATOM   2717  O   GLY   368      36.693  69.187  39.265  1.00  0.00           O  
ATOM   2718  N   ARG   369      37.392  69.400  41.389  1.00  0.00           N  
ATOM   2719  CA  ARG   369      36.546  70.558  41.624  1.00  0.00           C  
ATOM   2720  C   ARG   369      37.202  71.599  42.516  1.00  0.00           C  
ATOM   2721  O   ARG   369      38.231  71.349  43.149  1.00  0.00           O  
ATOM   2722  CB  ARG   369      35.217  70.122  42.246  1.00  0.00           C  
ATOM   2723  CG  ARG   369      35.369  69.496  43.634  1.00  0.00           C  
ATOM   2724  CD  ARG   369      34.044  69.041  44.249  1.00  0.00           C  
ATOM   2725  NE  ARG   369      34.346  68.473  45.593  1.00  0.00           N  
ATOM   2726  CZ  ARG   369      34.355  69.285  46.691  1.00  0.00           C  
ATOM   2727  NH1 ARG   369      34.058  70.550  46.275  1.00  0.00           N  
ATOM   2728  NH2 ARG   369      34.657  68.514  47.776  1.00  0.00           N  
ATOM   2729  N   LEU   370      36.581  72.770  42.553  1.00  0.00           N  
ATOM   2730  CA  LEU   370      37.056  73.885  43.349  1.00  0.00           C  
ATOM   2731  C   LEU   370      36.008  74.220  44.404  1.00  0.00           C  
ATOM   2732  O   LEU   370      34.814  74.272  44.105  1.00  0.00           O  
ATOM   2733  CB  LEU   370      37.306  75.095  42.437  1.00  0.00           C  
ATOM   2734  CG  LEU   370      37.778  76.422  43.043  1.00  0.00           C  
ATOM   2735  CD1 LEU   370      38.549  77.216  41.995  1.00  0.00           C  
ATOM   2736  CD2 LEU   370      36.584  77.222  43.553  1.00  0.00           C  
ATOM   2737  N   LYS   371      36.464  74.423  45.636  1.00  0.00           N  
ATOM   2738  CA  LYS   371      35.579  74.776  46.745  1.00  0.00           C  
ATOM   2739  C   LYS   371      36.206  75.920  47.537  1.00  0.00           C  
ATOM   2740  O   LYS   371      37.421  76.104  47.521  1.00  0.00           O  
ATOM   2741  CB  LYS   371      35.344  73.581  47.699  1.00  0.00           C  
ATOM   2742  CG  LYS   371      34.328  73.874  48.805  1.00  0.00           C  
ATOM   2743  CD  LYS   371      34.039  72.671  49.706  1.00  0.00           C  
ATOM   2744  CE  LYS   371      33.020  72.963  50.808  1.00  0.00           C  
ATOM   2745  NZ  LYS   371      32.743  71.731  51.581  1.00  0.00           N  
ATOM   2746  N   LEU   372      35.405  76.954  47.764  1.00  0.00           N  
ATOM   2747  CA  LEU   372      35.832  78.110  48.529  1.00  0.00           C  
ATOM   2748  C   LEU   372      34.962  78.016  49.791  1.00  0.00           C  
ATOM   2749  O   LEU   372      33.732  78.085  49.735  1.00  0.00           O  
ATOM   2750  CB  LEU   372      35.589  79.553  48.075  1.00  0.00           C  
ATOM   2751  CG  LEU   372      36.082  80.599  49.077  1.00  0.00           C  
ATOM   2752  CD1 LEU   372      37.593  80.619  49.299  1.00  0.00           C  
ATOM   2753  CD2 LEU   372      35.758  82.047  48.711  1.00  0.00           C  
ATOM   2754  N   ASN   373      35.602  77.855  50.955  1.00  0.00           N  
ATOM   2755  CA  ASN   373      34.876  77.667  52.210  1.00  0.00           C  
ATOM   2756  C   ASN   373      34.508  78.913  53.002  1.00  0.00           C  
ATOM   2757  O   ASN   373      33.626  78.886  53.865  1.00  0.00           O  
ATOM   2758  CB  ASN   373      35.639  76.779  53.198  1.00  0.00           C  
ATOM   2759  CG  ASN   373      35.676  75.367  52.630  1.00  0.00           C  
ATOM   2760  OD1 ASN   373      34.811  74.976  51.848  1.00  0.00           O  
ATOM   2761  ND2 ASN   373      36.681  74.526  52.993  1.00  0.00           N  
ATOM   2762  N   ASN   374      35.173  80.031  52.730  1.00  0.00           N  
ATOM   2763  CA  ASN   374      34.885  81.309  53.397  1.00  0.00           C  
ATOM   2764  C   ASN   374      34.314  82.267  52.328  1.00  0.00           C  
ATOM   2765  O   ASN   374      33.983  81.851  51.215  1.00  0.00           O  
ATOM   2766  CB  ASN   374      36.097  81.989  54.043  1.00  0.00           C  
ATOM   2767  CG  ASN   374      36.555  81.125  55.209  1.00  0.00           C  
ATOM   2768  OD1 ASN   374      35.753  80.446  55.848  1.00  0.00           O  
ATOM   2769  ND2 ASN   374      37.872  81.103  55.550  1.00  0.00           N  
ATOM   2770  N   THR   375      34.190  83.552  52.641  1.00  0.00           N  
ATOM   2771  CA  THR   375      33.726  84.526  51.643  1.00  0.00           C  
ATOM   2772  C   THR   375      34.882  85.508  51.406  1.00  0.00           C  
ATOM   2773  O   THR   375      34.719  86.606  50.867  1.00  0.00           O  
ATOM   2774  CB  THR   375      32.960  85.758  51.123  1.00  0.00           C  
ATOM   2775  OG1 THR   375      33.366  86.920  51.831  1.00  0.00           O  
ATOM   2776  CG2 THR   375      31.451  85.541  51.324  1.00  0.00           C  
ATOM   2777  N   ASN   376      36.078  85.088  51.827  1.00  0.00           N  
ATOM   2778  CA  ASN   376      37.294  85.866  51.682  1.00  0.00           C  
ATOM   2779  C   ASN   376      37.876  85.715  50.285  1.00  0.00           C  
ATOM   2780  O   ASN   376      38.357  84.647  49.896  1.00  0.00           O  
ATOM   2781  CB  ASN   376      38.401  85.483  52.670  1.00  0.00           C  
ATOM   2782  CG  ASN   376      37.975  85.945  54.056  1.00  0.00           C  
ATOM   2783  OD1 ASN   376      37.236  86.918  54.200  1.00  0.00           O  
ATOM   2784  ND2 ASN   376      38.417  85.272  55.152  1.00  0.00           N  
ATOM   2785  N   PRO   377      37.841  86.786  49.506  1.00  0.00           N  
ATOM   2786  CA  PRO   377      38.363  86.735  48.145  1.00  0.00           C  
ATOM   2787  C   PRO   377      39.896  86.654  48.152  1.00  0.00           C  
ATOM   2788  O   PRO   377      40.528  86.367  47.132  1.00  0.00           O  
ATOM   2789  CB  PRO   377      38.780  87.482  46.875  1.00  0.00           C  
ATOM   2790  CG  PRO   377      38.178  88.884  46.766  1.00  0.00           C  
ATOM   2791  CD  PRO   377      37.963  89.565  48.119  1.00  0.00           C  
ATOM   2792  N   ARG   378      40.489  86.846  49.340  1.00  0.00           N  
ATOM   2793  CA  ARG   378      41.949  86.799  49.375  1.00  0.00           C  
ATOM   2794  C   ARG   378      42.486  85.455  49.869  1.00  0.00           C  
ATOM   2795  O   ARG   378      43.693  85.213  49.843  1.00  0.00           O  
ATOM   2796  CB  ARG   378      42.507  87.919  50.255  1.00  0.00           C  
ATOM   2797  CG  ARG   378      42.184  89.331  49.785  1.00  0.00           C  
ATOM   2798  CD  ARG   378      42.978  90.333  50.614  1.00  0.00           C  
ATOM   2799  NE  ARG   378      42.299  91.615  50.781  1.00  0.00           N  
ATOM   2800  CZ  ARG   378      42.268  92.581  49.870  1.00  0.00           C  
ATOM   2801  NH1 ARG   378      42.884  92.424  48.706  1.00  0.00           N  
ATOM   2802  NH2 ARG   378      41.620  93.710  50.125  1.00  0.00           N  
ATOM   2803  N   GLU   379      41.595  84.586  50.336  1.00  0.00           N  
ATOM   2804  CA  GLU   379      42.009  83.268  50.802  1.00  0.00           C  
ATOM   2805  C   GLU   379      41.853  82.304  49.628  1.00  0.00           C  
ATOM   2806  O   GLU   379      40.762  82.144  49.088  1.00  0.00           O  
ATOM   2807  CB  GLU   379      41.141  82.784  51.983  1.00  0.00           C  
ATOM   2808  CG  GLU   379      41.583  81.435  52.552  1.00  0.00           C  
ATOM   2809  CD  GLU   379      40.670  81.095  53.722  1.00  0.00           C  
ATOM   2810  OE1 GLU   379      40.628  81.898  54.692  1.00  0.00           O  
ATOM   2811  OE2 GLU   379      40.002  80.029  53.660  1.00  0.00           O  
ATOM   2812  N   ASN   380      42.949  81.670  49.232  1.00  0.00           N  
ATOM   2813  CA  ASN   380      42.911  80.751  48.104  1.00  0.00           C  
ATOM   2814  C   ASN   380      41.886  79.641  48.274  1.00  0.00           C  
ATOM   2815  O   ASN   380      41.709  79.097  49.360  1.00  0.00           O  
ATOM   2816  CB  ASN   380      44.289  80.130  47.869  1.00  0.00           C  
ATOM   2817  CG  ASN   380      44.219  79.297  46.597  1.00  0.00           C  
ATOM   2818  OD1 ASN   380      43.610  78.229  46.572  1.00  0.00           O  
ATOM   2819  ND2 ASN   380      44.839  79.741  45.471  1.00  0.00           N  
ATOM   2820  N   PRO   381      41.183  79.297  47.186  1.00  0.00           N  
ATOM   2821  CA  PRO   381      40.178  78.232  47.251  1.00  0.00           C  
ATOM   2822  C   PRO   381      40.862  76.872  47.302  1.00  0.00           C  
ATOM   2823  O   PRO   381      42.052  76.753  46.993  1.00  0.00           O  
ATOM   2824  CB  PRO   381      39.403  78.391  45.941  1.00  0.00           C  
ATOM   2825  CG  PRO   381      39.681  79.796  45.505  1.00  0.00           C  
ATOM   2826  CD  PRO   381      41.108  80.024  45.908  1.00  0.00           C  
ATOM   2827  N   SER   382      40.112  75.850  47.695  1.00  0.00           N  
ATOM   2828  CA  SER   382      40.656  74.505  47.709  1.00  0.00           C  
ATOM   2829  C   SER   382      40.409  73.965  46.311  1.00  0.00           C  
ATOM   2830  O   SER   382      39.347  74.196  45.732  1.00  0.00           O  
ATOM   2831  CB  SER   382      39.935  73.616  48.722  1.00  0.00           C  
ATOM   2832  OG  SER   382      40.421  72.285  48.636  1.00  0.00           O  
ATOM   2833  N   VAL   383      41.392  73.264  45.762  1.00  0.00           N  
ATOM   2834  CA  VAL   383      41.246  72.689  44.437  1.00  0.00           C  
ATOM   2835  C   VAL   383      41.835  71.289  44.411  1.00  0.00           C  
ATOM   2836  O   VAL   383      42.870  71.033  45.024  1.00  0.00           O  
ATOM   2837  CB  VAL   383      41.965  73.537  43.356  1.00  0.00           C  
ATOM   2838  CG1 VAL   383      41.297  74.895  43.229  1.00  0.00           C  
ATOM   2839  CG2 VAL   383      43.434  73.699  43.711  1.00  0.00           C  
ATOM   2840  N   THR   384      41.155  70.381  43.720  1.00  0.00           N  
ATOM   2841  CA  THR   384      41.641  69.014  43.580  1.00  0.00           C  
ATOM   2842  C   THR   384      41.523  68.674  42.099  1.00  0.00           C  
ATOM   2843  O   THR   384      40.497  68.950  41.476  1.00  0.00           O  
ATOM   2844  CB  THR   384      40.821  68.034  44.421  1.00  0.00           C  
ATOM   2845  OG1 THR   384      39.461  68.061  44.014  1.00  0.00           O  
ATOM   2846  CG2 THR   384      40.916  68.432  45.904  1.00  0.00           C  
ATOM   2847  N   PHE   385      42.573  68.086  41.534  1.00  0.00           N  
ATOM   2848  CA  PHE   385      42.567  67.753  40.114  1.00  0.00           C  
ATOM   2849  C   PHE   385      42.401  66.268  39.800  1.00  0.00           C  
ATOM   2850  O   PHE   385      42.077  65.907  38.669  1.00  0.00           O  
ATOM   2851  CB  PHE   385      43.844  68.295  39.461  1.00  0.00           C  
ATOM   2852  CG  PHE   385      43.969  69.795  39.532  1.00  0.00           C  
ATOM   2853  CD1 PHE   385      45.008  70.390  40.241  1.00  0.00           C  
ATOM   2854  CD2 PHE   385      43.053  70.613  38.869  1.00  0.00           C  
ATOM   2855  CE1 PHE   385      45.140  71.782  40.286  1.00  0.00           C  
ATOM   2856  CE2 PHE   385      43.173  72.001  38.906  1.00  0.00           C  
ATOM   2857  CZ  PHE   385      44.221  72.589  39.616  1.00  0.00           C  
ATOM   2858  N   ASN   386      42.618  65.415  40.798  1.00  0.00           N  
ATOM   2859  CA  ASN   386      42.476  63.968  40.638  1.00  0.00           C  
ATOM   2860  C   ASN   386      43.331  63.407  39.510  1.00  0.00           C  
ATOM   2861  O   ASN   386      42.838  62.708  38.622  1.00  0.00           O  
ATOM   2862  CB  ASN   386      41.009  63.602  40.407  1.00  0.00           C  
ATOM   2863  CG  ASN   386      40.141  63.924  41.602  1.00  0.00           C  
ATOM   2864  OD1 ASN   386      40.452  63.534  42.728  1.00  0.00           O  
ATOM   2865  ND2 ASN   386      39.048  64.639  41.367  1.00  0.00           N  
ATOM   2866  N   TYR   387      44.621  63.717  39.559  1.00  0.00           N  
ATOM   2867  CA  TYR   387      45.556  63.250  38.551  1.00  0.00           C  
ATOM   2868  C   TYR   387      45.458  61.745  38.353  1.00  0.00           C  
ATOM   2869  O   TYR   387      45.441  60.981  39.320  1.00  0.00           O  
ATOM   2870  CB  TYR   387      46.994  63.592  38.945  1.00  0.00           C  
ATOM   2871  CG  TYR   387      47.258  65.067  39.129  1.00  0.00           C  
ATOM   2872  CD1 TYR   387      47.238  65.646  40.396  1.00  0.00           C  
ATOM   2873  CD2 TYR   387      47.531  65.885  38.034  1.00  0.00           C  
ATOM   2874  CE1 TYR   387      47.485  67.006  40.569  1.00  0.00           C  
ATOM   2875  CE2 TYR   387      47.777  67.247  38.194  1.00  0.00           C  
ATOM   2876  CZ  TYR   387      47.753  67.800  39.466  1.00  0.00           C  
ATOM   2877  OH  TYR   387      47.994  69.142  39.642  1.00  0.00           O  
ATOM   2878  N   LEU   388      45.378  61.338  37.092  1.00  0.00           N  
ATOM   2879  CA  LEU   388      45.333  59.932  36.722  1.00  0.00           C  
ATOM   2880  C   LEU   388      44.142  59.132  37.231  1.00  0.00           C  
ATOM   2881  O   LEU   388      44.194  57.901  37.283  1.00  0.00           O  
ATOM   2882  CB  LEU   388      46.651  59.264  37.133  1.00  0.00           C  
ATOM   2883  CG  LEU   388      47.888  59.933  36.530  1.00  0.00           C  
ATOM   2884  CD1 LEU   388      49.223  59.313  36.942  1.00  0.00           C  
ATOM   2885  CD2 LEU   388      47.948  59.921  35.003  1.00  0.00           C  
ATOM   2886  N   GLU   389      43.069  59.822  37.604  1.00  0.00           N  
ATOM   2887  CA  GLU   389      41.868  59.128  38.055  1.00  0.00           C  
ATOM   2888  C   GLU   389      41.299  58.432  36.821  1.00  0.00           C  
ATOM   2889  O   GLU   389      40.652  57.389  36.917  1.00  0.00           O  
ATOM   2890  CB  GLU   389      40.855  60.117  38.643  1.00  0.00           C  
ATOM   2891  CG  GLU   389      39.604  59.444  39.211  1.00  0.00           C  
ATOM   2892  CD  GLU   389      40.025  58.606  40.410  1.00  0.00           C  
ATOM   2893  OE1 GLU   389      41.201  58.738  40.841  1.00  0.00           O  
ATOM   2894  OE2 GLU   389      39.175  57.821  40.911  1.00  0.00           O  
ATOM   2895  N   ASN   390      41.547  59.022  35.655  1.00  0.00           N  
ATOM   2896  CA  ASN   390      41.111  58.431  34.399  1.00  0.00           C  
ATOM   2897  C   ASN   390      42.325  57.679  33.862  1.00  0.00           C  
ATOM   2898  O   ASN   390      43.354  58.282  33.547  1.00  0.00           O  
ATOM   2899  CB  ASN   390      40.678  59.504  33.409  1.00  0.00           C  
ATOM   2900  CG  ASN   390      40.103  58.913  32.145  1.00  0.00           C  
ATOM   2901  OD1 ASN   390      40.823  58.312  31.350  1.00  0.00           O  
ATOM   2902  ND2 ASN   390      38.796  59.066  31.968  1.00  0.00           N  
ATOM   2903  N   LYS   391      42.200  56.360  33.759  1.00  0.00           N  
ATOM   2904  CA  LYS   391      43.306  55.526  33.312  1.00  0.00           C  
ATOM   2905  C   LYS   391      43.842  55.816  31.917  1.00  0.00           C  
ATOM   2906  O   LYS   391      44.981  55.463  31.609  1.00  0.00           O  
ATOM   2907  CB  LYS   391      42.925  54.049  33.440  1.00  0.00           C  
ATOM   2908  CG  LYS   391      42.792  53.577  34.889  1.00  0.00           C  
ATOM   2909  CD  LYS   391      42.383  52.108  35.020  1.00  0.00           C  
ATOM   2910  CE  LYS   391      42.287  51.625  36.468  1.00  0.00           C  
ATOM   2911  NZ  LYS   391      41.860  50.209  36.503  1.00  0.00           N  
ATOM   2912  N   ALA   392      43.045  56.452  31.066  1.00  0.00           N  
ATOM   2913  CA  ALA   392      43.542  56.772  29.738  1.00  0.00           C  
ATOM   2914  C   ALA   392      44.628  57.843  29.873  1.00  0.00           C  
ATOM   2915  O   ALA   392      45.590  57.850  29.110  1.00  0.00           O  
ATOM   2916  CB  ALA   392      42.408  57.237  28.803  1.00  0.00           C  
ATOM   2917  N   ASP   393      44.493  58.738  30.854  1.00  0.00           N  
ATOM   2918  CA  ASP   393      45.520  59.755  31.069  1.00  0.00           C  
ATOM   2919  C   ASP   393      46.822  59.052  31.450  1.00  0.00           C  
ATOM   2920  O   ASP   393      47.900  59.436  31.001  1.00  0.00           O  
ATOM   2921  CB  ASP   393      45.152  60.714  32.213  1.00  0.00           C  
ATOM   2922  CG  ASP   393      44.104  61.746  31.822  1.00  0.00           C  
ATOM   2923  OD1 ASP   393      43.866  61.960  30.614  1.00  0.00           O  
ATOM   2924  OD2 ASP   393      43.530  62.365  32.744  1.00  0.00           O  
ATOM   2925  N   LEU   394      46.713  58.022  32.288  1.00  0.00           N  
ATOM   2926  CA  LEU   394      47.888  57.282  32.737  1.00  0.00           C  
ATOM   2927  C   LEU   394      48.564  56.570  31.563  1.00  0.00           C  
ATOM   2928  O   LEU   394      49.783  56.577  31.448  1.00  0.00           O  
ATOM   2929  CB  LEU   394      47.491  56.269  33.819  1.00  0.00           C  
ATOM   2930  CG  LEU   394      48.630  55.467  34.458  1.00  0.00           C  
ATOM   2931  CD1 LEU   394      49.613  56.403  35.145  1.00  0.00           C  
ATOM   2932  CD2 LEU   394      48.042  54.474  35.454  1.00  0.00           C  
ATOM   2933  N   ASP   395      47.760  55.970  30.691  1.00  0.00           N  
ATOM   2934  CA  ASP   395      48.284  55.275  29.522  1.00  0.00           C  
ATOM   2935  C   ASP   395      49.080  56.252  28.659  1.00  0.00           C  
ATOM   2936  O   ASP   395      50.108  55.891  28.070  1.00  0.00           O  
ATOM   2937  CB  ASP   395      47.149  54.665  28.695  1.00  0.00           C  
ATOM   2938  CG  ASP   395      46.605  53.465  29.457  1.00  0.00           C  
ATOM   2939  OD1 ASP   395      47.272  53.033  30.434  1.00  0.00           O  
ATOM   2940  OD2 ASP   395      45.514  52.965  29.071  1.00  0.00           O  
ATOM   2941  N   ALA   396      48.599  57.488  28.569  1.00  0.00           N  
ATOM   2942  CA  ALA   396      49.283  58.508  27.778  1.00  0.00           C  
ATOM   2943  C   ALA   396      50.573  58.948  28.452  1.00  0.00           C  
ATOM   2944  O   ALA   396      51.548  59.261  27.771  1.00  0.00           O  
ATOM   2945  CB  ALA   396      48.347  59.695  27.536  1.00  0.00           C  
ATOM   2946  N   CYS   397      50.591  58.965  29.784  1.00  0.00           N  
ATOM   2947  CA  CYS   397      51.807  59.331  30.505  1.00  0.00           C  
ATOM   2948  C   CYS   397      52.868  58.280  30.215  1.00  0.00           C  
ATOM   2949  O   CYS   397      54.024  58.604  29.939  1.00  0.00           O  
ATOM   2950  CB  CYS   397      51.579  59.374  32.019  1.00  0.00           C  
ATOM   2951  SG  CYS   397      53.135  59.667  32.929  1.00  0.00           S  
ATOM   2952  N   GLN   398      52.467  57.016  30.287  1.00  0.00           N  
ATOM   2953  CA  GLN   398      53.389  55.922  30.032  1.00  0.00           C  
ATOM   2954  C   GLN   398      54.009  56.062  28.647  1.00  0.00           C  
ATOM   2955  O   GLN   398      55.228  55.989  28.499  1.00  0.00           O  
ATOM   2956  CB  GLN   398      52.683  54.557  30.136  1.00  0.00           C  
ATOM   2957  CG  GLN   398      53.647  53.369  30.120  1.00  0.00           C  
ATOM   2958  CD  GLN   398      54.050  53.109  28.676  1.00  0.00           C  
ATOM   2959  OE1 GLN   398      53.239  53.236  27.759  1.00  0.00           O  
ATOM   2960  NE2 GLN   398      55.325  52.731  28.394  1.00  0.00           N  
ATOM   2961  N   GLU   399      53.169  56.268  27.637  1.00  0.00           N  
ATOM   2962  CA  GLU   399      53.667  56.425  26.277  1.00  0.00           C  
ATOM   2963  C   GLU   399      54.597  57.634  26.192  1.00  0.00           C  
ATOM   2964  O   GLU   399      55.636  57.585  25.532  1.00  0.00           O  
ATOM   2965  CB  GLU   399      52.499  56.580  25.295  1.00  0.00           C  
ATOM   2966  CG  GLU   399      51.697  55.293  25.093  1.00  0.00           C  
ATOM   2967  CD  GLU   399      50.504  55.616  24.204  1.00  0.00           C  
ATOM   2968  OE1 GLU   399      50.329  56.817  23.864  1.00  0.00           O  
ATOM   2969  OE2 GLU   399      49.753  54.668  23.854  1.00  0.00           O  
ATOM   2970  N   MET   400      54.222  58.718  26.866  1.00  0.00           N  
ATOM   2971  CA  MET   400      55.036  59.919  26.854  1.00  0.00           C  
ATOM   2972  C   MET   400      56.399  59.726  27.493  1.00  0.00           C  
ATOM   2973  O   MET   400      57.410  60.180  26.961  1.00  0.00           O  
ATOM   2974  CB  MET   400      54.298  61.055  27.567  1.00  0.00           C  
ATOM   2975  CG  MET   400      53.089  61.580  26.790  1.00  0.00           C  
ATOM   2976  SD  MET   400      52.344  63.087  27.482  1.00  0.00           S  
ATOM   2977  CE  MET   400      51.567  62.246  28.892  1.00  0.00           C  
ATOM   2978  N   VAL   401      56.445  59.048  28.635  1.00  0.00           N  
ATOM   2979  CA  VAL   401      57.727  58.842  29.290  1.00  0.00           C  
ATOM   2980  C   VAL   401      58.584  57.831  28.532  1.00  0.00           C  
ATOM   2981  O   VAL   401      59.812  57.870  28.613  1.00  0.00           O  
ATOM   2982  CB  VAL   401      57.525  58.433  30.752  1.00  0.00           C  
ATOM   2983  CG1 VAL   401      56.977  57.014  30.918  1.00  0.00           C  
ATOM   2984  CG2 VAL   401      58.813  58.464  31.578  1.00  0.00           C  
ATOM   2985  N   LEU   402      57.944  56.933  27.787  1.00  0.00           N  
ATOM   2986  CA  LEU   402      58.698  55.980  26.981  1.00  0.00           C  
ATOM   2987  C   LEU   402      59.348  56.783  25.856  1.00  0.00           C  
ATOM   2988  O   LEU   402      60.475  56.495  25.444  1.00  0.00           O  
ATOM   2989  CB  LEU   402      57.780  54.909  26.393  1.00  0.00           C  
ATOM   2990  CG  LEU   402      57.207  53.954  27.442  1.00  0.00           C  
ATOM   2991  CD1 LEU   402      56.151  52.980  26.920  1.00  0.00           C  
ATOM   2992  CD2 LEU   402      58.232  53.039  28.111  1.00  0.00           C  
ATOM   2993  N   HIS   403      58.642  57.797  25.356  1.00  0.00           N  
ATOM   2994  CA  HIS   403      59.210  58.624  24.295  1.00  0.00           C  
ATOM   2995  C   HIS   403      60.406  59.390  24.857  1.00  0.00           C  
ATOM   2996  O   HIS   403      61.414  59.571  24.167  1.00  0.00           O  
ATOM   2997  CB  HIS   403      58.168  59.599  23.731  1.00  0.00           C  
ATOM   2998  CG  HIS   403      57.098  58.916  22.933  1.00  0.00           C  
ATOM   2999  ND1 HIS   403      55.906  59.510  22.572  1.00  0.00           N  
ATOM   3000  CD2 HIS   403      57.040  57.667  22.414  1.00  0.00           C  
ATOM   3001  CE1 HIS   403      55.174  58.688  21.883  1.00  0.00           C  
ATOM   3002  NE2 HIS   403      55.833  57.552  21.767  1.00  0.00           N  
ATOM   3003  N   LEU   404      60.299  59.851  26.104  1.00  0.00           N  
ATOM   3004  CA  LEU   404      61.415  60.552  26.729  1.00  0.00           C  
ATOM   3005  C   LEU   404      62.564  59.548  26.813  1.00  0.00           C  
ATOM   3006  O   LEU   404      63.724  59.905  26.616  1.00  0.00           O  
ATOM   3007  CB  LEU   404      61.066  61.051  28.154  1.00  0.00           C  
ATOM   3008  CG  LEU   404      60.045  62.190  28.168  1.00  0.00           C  
ATOM   3009  CD1 LEU   404      59.542  62.590  29.555  1.00  0.00           C  
ATOM   3010  CD2 LEU   404      60.540  63.509  27.577  1.00  0.00           C  
ATOM   3011  N   GLN   405      62.226  58.291  27.096  1.00  0.00           N  
ATOM   3012  CA  GLN   405      63.240  57.251  27.169  1.00  0.00           C  
ATOM   3013  C   GLN   405      63.965  57.145  25.839  1.00  0.00           C  
ATOM   3014  O   GLN   405      65.182  56.954  25.791  1.00  0.00           O  
ATOM   3015  CB  GLN   405      62.611  55.905  27.541  1.00  0.00           C  
ATOM   3016  CG  GLN   405      63.637  54.789  27.749  1.00  0.00           C  
ATOM   3017  CD  GLN   405      64.508  55.167  28.939  1.00  0.00           C  
ATOM   3018  OE1 GLN   405      64.008  55.589  29.981  1.00  0.00           O  
ATOM   3019  NE2 GLN   405      65.858  55.036  28.849  1.00  0.00           N  
ATOM   3020  N   HIS   406      63.214  57.262  24.747  1.00  0.00           N  
ATOM   3021  CA  HIS   406      63.807  57.211  23.414  1.00  0.00           C  
ATOM   3022  C   HIS   406      64.760  58.386  23.211  1.00  0.00           C  
ATOM   3023  O   HIS   406      65.849  58.218  22.664  1.00  0.00           O  
ATOM   3024  CB  HIS   406      62.726  57.256  22.335  1.00  0.00           C  
ATOM   3025  CG  HIS   406      61.910  55.999  22.270  1.00  0.00           C  
ATOM   3026  ND1 HIS   406      60.714  55.890  21.590  1.00  0.00           N  
ATOM   3027  CD2 HIS   406      62.123  54.775  22.808  1.00  0.00           C  
ATOM   3028  CE1 HIS   406      60.233  54.689  21.701  1.00  0.00           C  
ATOM   3029  NE2 HIS   406      61.065  53.980  22.439  1.00  0.00           N  
ATOM   3030  N   VAL   407      64.348  59.580  23.633  1.00  0.00           N  
ATOM   3031  CA  VAL   407      65.208  60.748  23.492  1.00  0.00           C  
ATOM   3032  C   VAL   407      66.513  60.526  24.237  1.00  0.00           C  
ATOM   3033  O   VAL   407      67.582  60.861  23.742  1.00  0.00           O  
ATOM   3034  CB  VAL   407      64.536  62.007  24.048  1.00  0.00           C  
ATOM   3035  CG1 VAL   407      65.466  63.220  24.105  1.00  0.00           C  
ATOM   3036  CG2 VAL   407      63.329  62.467  23.228  1.00  0.00           C  
ATOM   3037  N   ALA   408      66.418  59.964  25.437  1.00  0.00           N  
ATOM   3038  CA  ALA   408      67.605  59.720  26.244  1.00  0.00           C  
ATOM   3039  C   ALA   408      68.522  58.671  25.629  1.00  0.00           C  
ATOM   3040  O   ALA   408      69.700  58.593  25.979  1.00  0.00           O  
ATOM   3041  CB  ALA   408      67.205  59.286  27.657  1.00  0.00           C  
ATOM   3042  N   ARG   409      67.986  57.879  24.705  1.00  0.00           N  
ATOM   3043  CA  ARG   409      68.758  56.820  24.059  1.00  0.00           C  
ATOM   3044  C   ARG   409      69.315  57.213  22.689  1.00  0.00           C  
ATOM   3045  O   ARG   409      69.991  56.414  22.036  1.00  0.00           O  
ATOM   3046  CB  ARG   409      67.887  55.570  23.908  1.00  0.00           C  
ATOM   3047  CG  ARG   409      67.418  54.988  25.243  1.00  0.00           C  
ATOM   3048  CD  ARG   409      66.574  53.721  25.096  1.00  0.00           C  
ATOM   3049  NE  ARG   409      67.467  52.644  24.585  1.00  0.00           N  
ATOM   3050  CZ  ARG   409      66.954  51.414  24.290  1.00  0.00           C  
ATOM   3051  NH1 ARG   409      65.615  51.448  24.553  1.00  0.00           N  
ATOM   3052  NH2 ARG   409      67.980  50.630  23.847  1.00  0.00           N  
ATOM   3053  N   SER   410      69.037  58.440  22.263  1.00  0.00           N  
ATOM   3054  CA  SER   410      69.501  58.933  20.966  1.00  0.00           C  
ATOM   3055  C   SER   410      70.988  59.264  20.949  1.00  0.00           C  
ATOM   3056  O   SER   410      71.601  59.478  21.994  1.00  0.00           O  
ATOM   3057  CB  SER   410      68.771  60.232  20.561  1.00  0.00           C  
ATOM   3058  OG  SER   410      69.145  61.293  21.428  1.00  0.00           O  
ATOM   3059  N   LYS   411      71.566  59.310  19.751  1.00  0.00           N  
ATOM   3060  CA  LYS   411      72.971  59.680  19.616  1.00  0.00           C  
ATOM   3061  C   LYS   411      73.073  61.129  20.078  1.00  0.00           C  
ATOM   3062  O   LYS   411      74.075  61.552  20.652  1.00  0.00           O  
ATOM   3063  CB  LYS   411      73.426  59.625  18.156  1.00  0.00           C  
ATOM   3064  CG  LYS   411      73.519  58.203  17.599  1.00  0.00           C  
ATOM   3065  CD  LYS   411      73.967  58.146  16.137  1.00  0.00           C  
ATOM   3066  CE  LYS   411      74.055  56.724  15.579  1.00  0.00           C  
ATOM   3067  NZ  LYS   411      74.463  56.763  14.157  1.00  0.00           N  
ATOM   3068  N   THR   412      72.017  61.887  19.804  1.00  0.00           N  
ATOM   3069  CA  THR   412      71.954  63.299  20.158  1.00  0.00           C  
ATOM   3070  C   THR   412      72.217  63.590  21.635  1.00  0.00           C  
ATOM   3071  O   THR   412      72.865  64.576  21.966  1.00  0.00           O  
ATOM   3072  CB  THR   412      70.594  63.872  19.753  1.00  0.00           C  
ATOM   3073  OG1 THR   412      70.416  63.760  18.349  1.00  0.00           O  
ATOM   3074  CG2 THR   412      70.525  65.354  20.158  1.00  0.00           C  
ATOM   3075  N   VAL   413      71.719  62.742  22.527  1.00  0.00           N  
ATOM   3076  CA  VAL   413      71.916  62.989  23.949  1.00  0.00           C  
ATOM   3077  C   VAL   413      73.066  62.202  24.567  1.00  0.00           C  
ATOM   3078  O   VAL   413      73.366  62.360  25.749  1.00  0.00           O  
ATOM   3079  CB  VAL   413      70.612  62.725  24.713  1.00  0.00           C  
ATOM   3080  CG1 VAL   413      69.450  63.611  24.261  1.00  0.00           C  
ATOM   3081  CG2 VAL   413      70.101  61.290  24.569  1.00  0.00           C  
ATOM   3082  N   THR   414      73.728  61.378  23.762  1.00  0.00           N  
ATOM   3083  CA  THR   414      74.846  60.582  24.255  1.00  0.00           C  
ATOM   3084  C   THR   414      75.956  61.423  24.905  1.00  0.00           C  
ATOM   3085  O   THR   414      76.526  61.025  25.923  1.00  0.00           O  
ATOM   3086  CB  THR   414      75.426  59.736  23.117  1.00  0.00           C  
ATOM   3087  OG1 THR   414      74.442  58.838  22.626  1.00  0.00           O  
ATOM   3088  CG2 THR   414      76.630  58.935  23.641  1.00  0.00           C  
ATOM   3089  N   PHE   415      76.283  62.593  24.326  1.00  0.00           N  
ATOM   3090  CA  PHE   415      77.337  63.435  24.906  1.00  0.00           C  
ATOM   3091  C   PHE   415      77.009  63.988  26.291  1.00  0.00           C  
ATOM   3092  O   PHE   415      77.886  64.503  26.986  1.00  0.00           O  
ATOM   3093  CB  PHE   415      77.491  64.555  23.877  1.00  0.00           C  
ATOM   3094  CG  PHE   415      78.191  63.982  22.693  1.00  0.00           C  
ATOM   3095  CD1 PHE   415      77.494  63.591  21.528  1.00  0.00           C  
ATOM   3096  CD2 PHE   415      79.588  63.819  22.715  1.00  0.00           C  
ATOM   3097  CE1 PHE   415      78.172  63.048  20.398  1.00  0.00           C  
ATOM   3098  CE2 PHE   415      80.292  63.277  21.598  1.00  0.00           C  
ATOM   3099  CZ  PHE   415      79.578  62.888  20.435  1.00  0.00           C  
ATOM   3100  N   PHE   416      75.752  63.877  26.699  1.00  0.00           N  
ATOM   3101  CA  PHE   416      75.359  64.412  27.992  1.00  0.00           C  
ATOM   3102  C   PHE   416      75.244  63.377  29.104  1.00  0.00           C  
ATOM   3103  O   PHE   416      74.763  63.674  30.199  1.00  0.00           O  
ATOM   3104  CB  PHE   416      74.071  65.223  27.820  1.00  0.00           C  
ATOM   3105  CG  PHE   416      74.387  66.385  26.942  1.00  0.00           C  
ATOM   3106  CD1 PHE   416      74.037  66.406  25.573  1.00  0.00           C  
ATOM   3107  CD2 PHE   416      75.052  67.505  27.473  1.00  0.00           C  
ATOM   3108  CE1 PHE   416      74.340  67.523  24.742  1.00  0.00           C  
ATOM   3109  CE2 PHE   416      75.368  68.637  26.663  1.00  0.00           C  
ATOM   3110  CZ  PHE   416      75.010  68.644  25.290  1.00  0.00           C  
ATOM   3111  N   LEU   417      75.709  62.165  28.815  1.00  0.00           N  
ATOM   3112  CA  LEU   417      75.717  61.082  29.789  1.00  0.00           C  
ATOM   3113  C   LEU   417      77.045  61.178  30.533  1.00  0.00           C  
ATOM   3114  O   LEU   417      78.006  61.751  30.021  1.00  0.00           O  
ATOM   3115  CB  LEU   417      75.654  59.718  29.097  1.00  0.00           C  
ATOM   3116  CG  LEU   417      74.405  59.529  28.234  1.00  0.00           C  
ATOM   3117  CD1 LEU   417      74.344  58.209  27.467  1.00  0.00           C  
ATOM   3118  CD2 LEU   417      73.082  59.555  28.999  1.00  0.00           C  
ATOM   3119  N   GLY   418      77.100  60.626  31.739  1.00  0.00           N  
ATOM   3120  CA  GLY   418      78.342  60.644  32.500  1.00  0.00           C  
ATOM   3121  C   GLY   418      79.063  59.319  32.270  1.00  0.00           C  
ATOM   3122  O   GLY   418      80.282  59.233  32.418  1.00  0.00           O  
ATOM   3123  N   THR   419      78.299  58.297  31.892  1.00  0.00           N  
ATOM   3124  CA  THR   419      78.840  56.964  31.631  1.00  0.00           C  
ATOM   3125  C   THR   419      78.286  56.396  30.322  1.00  0.00           C  
ATOM   3126  O   THR   419      77.153  56.687  29.940  1.00  0.00           O  
ATOM   3127  CB  THR   419      78.493  56.019  32.783  1.00  0.00           C  
ATOM   3128  OG1 THR   419      77.084  55.894  32.904  1.00  0.00           O  
ATOM   3129  CG2 THR   419      79.069  56.581  34.094  1.00  0.00           C  
ATOM   3130  N   GLN   420      79.088  55.570  29.653  1.00  0.00           N  
ATOM   3131  CA  GLN   420      78.707  54.961  28.378  1.00  0.00           C  
ATOM   3132  C   GLN   420      77.524  53.995  28.438  1.00  0.00           C  
ATOM   3133  O   GLN   420      77.064  53.521  27.400  1.00  0.00           O  
ATOM   3134  CB  GLN   420      79.899  54.211  27.776  1.00  0.00           C  
ATOM   3135  CG  GLN   420      81.012  55.135  27.276  1.00  0.00           C  
ATOM   3136  CD  GLN   420      82.150  54.265  26.763  1.00  0.00           C  
ATOM   3137  OE1 GLN   420      82.096  53.038  26.842  1.00  0.00           O  
ATOM   3138  NE2 GLN   420      83.244  54.852  26.208  1.00  0.00           N  
ATOM   3139  N   ALA   421      77.045  53.697  29.642  1.00  0.00           N  
ATOM   3140  CA  ALA   421      75.930  52.769  29.828  1.00  0.00           C  
ATOM   3141  C   ALA   421      74.892  52.801  28.704  1.00  0.00           C  
ATOM   3142  O   ALA   421      74.554  53.865  28.187  1.00  0.00           O  
ATOM   3143  CB  ALA   421      75.253  53.035  31.175  1.00  0.00           C  
ATOM   3144  N   GLN   422      74.374  51.621  28.314  1.00  0.00           N  
ATOM   3145  CA  GLN   422      73.374  51.459  27.253  1.00  0.00           C  
ATOM   3146  C   GLN   422      71.960  51.905  27.624  1.00  0.00           C  
ATOM   3147  O   GLN   422      71.671  52.204  28.783  1.00  0.00           O  
ATOM   3148  CB  GLN   422      73.440  49.967  26.955  1.00  0.00           C  
ATOM   3149  CG  GLN   422      74.737  49.539  26.265  1.00  0.00           C  
ATOM   3150  CD  GLN   422      74.721  48.023  26.132  1.00  0.00           C  
ATOM   3151  OE1 GLN   422      73.820  47.353  26.634  1.00  0.00           O  
ATOM   3152  NE2 GLN   422      75.718  47.401  25.447  1.00  0.00           N  
ATOM   3153  N   ASP   423      71.572  51.656  28.867  1.00  0.00           N  
ATOM   3154  CA  ASP   423      70.261  52.065  29.349  1.00  0.00           C  
ATOM   3155  C   ASP   423      69.079  51.579  28.502  1.00  0.00           C  
ATOM   3156  O   ASP   423      68.124  52.321  28.252  1.00  0.00           O  
ATOM   3157  CB  ASP   423      70.021  53.575  29.429  1.00  0.00           C  
ATOM   3158  CG  ASP   423      70.992  54.152  30.449  1.00  0.00           C  
ATOM   3159  OD1 ASP   423      71.072  53.590  31.574  1.00  0.00           O  
ATOM   3160  OD2 ASP   423      71.667  55.163  30.118  1.00  0.00           O  
ATOM   3161  N   LYS   424      69.118  50.319  28.042  1.00  0.00           N  
ATOM   3162  CA  LYS   424      67.988  49.846  27.239  1.00  0.00           C  
ATOM   3163  C   LYS   424      66.690  50.105  28.000  1.00  0.00           C  
ATOM   3164  O   LYS   424      66.648  50.122  29.233  1.00  0.00           O  
ATOM   3165  CB  LYS   424      67.813  48.365  26.888  1.00  0.00           C  
ATOM   3166  CG  LYS   424      68.916  47.819  25.979  1.00  0.00           C  
ATOM   3167  CD  LYS   424      68.716  46.354  25.585  1.00  0.00           C  
ATOM   3168  CE  LYS   424      69.828  45.803  24.690  1.00  0.00           C  
ATOM   3169  NZ  LYS   424      69.576  44.376  24.391  1.00  0.00           N  
ATOM   3170  N   LEU   425      65.612  50.311  27.257  1.00  0.00           N  
ATOM   3171  CA  LEU   425      64.301  50.571  27.825  1.00  0.00           C  
ATOM   3172  C   LEU   425      63.493  49.284  27.711  1.00  0.00           C  
ATOM   3173  O   LEU   425      63.334  48.710  26.630  1.00  0.00           O  
ATOM   3174  CB  LEU   425      63.326  51.576  27.202  1.00  0.00           C  
ATOM   3175  CG  LEU   425      61.988  51.665  27.939  1.00  0.00           C  
ATOM   3176  CD1 LEU   425      62.066  52.243  29.351  1.00  0.00           C  
ATOM   3177  CD2 LEU   425      60.932  52.535  27.258  1.00  0.00           C  
ATOM   3178  N   VAL   426      62.972  48.815  28.834  1.00  0.00           N  
ATOM   3179  CA  VAL   426      62.174  47.596  28.863  1.00  0.00           C  
ATOM   3180  C   VAL   426      60.718  48.017  28.815  1.00  0.00           C  
ATOM   3181  O   VAL   426      60.309  48.994  29.447  1.00  0.00           O  
ATOM   3182  CB  VAL   426      61.709  46.449  29.786  1.00  0.00           C  
ATOM   3183  CG1 VAL   426      60.750  45.470  29.106  1.00  0.00           C  
ATOM   3184  CG2 VAL   426      62.857  45.585  30.311  1.00  0.00           C  
ATOM   3185  N   ALA   427      59.901  47.288  28.063  1.00  0.00           N  
ATOM   3186  CA  ALA   427      58.485  47.621  27.969  1.00  0.00           C  
ATOM   3187  C   ALA   427      57.796  47.335  29.299  1.00  0.00           C  
ATOM   3188  O   ALA   427      56.681  46.809  29.358  1.00  0.00           O  
ATOM   3189  CB  ALA   427      57.772  46.834  26.874  1.00  0.00           C  
ATOM   3190  N   GLY   428      58.574  47.724  30.418  1.00  0.00           N  
ATOM   3191  CA  GLY   428      57.882  47.431  31.676  1.00  0.00           C  
ATOM   3192  C   GLY   428      56.806  48.474  31.987  1.00  0.00           C  
ATOM   3193  O   GLY   428      57.043  49.418  32.742  1.00  0.00           O  
ATOM   3194  N   ASP   429      55.623  48.285  31.413  1.00  0.00           N  
ATOM   3195  CA  ASP   429      54.508  49.210  31.610  1.00  0.00           C  
ATOM   3196  C   ASP   429      54.161  49.461  33.076  1.00  0.00           C  
ATOM   3197  O   ASP   429      53.953  50.605  33.481  1.00  0.00           O  
ATOM   3198  CB  ASP   429      53.268  48.696  30.873  1.00  0.00           C  
ATOM   3199  CG  ASP   429      53.425  48.736  29.363  1.00  0.00           C  
ATOM   3200  OD1 ASP   429      54.547  48.996  28.883  1.00  0.00           O  
ATOM   3201  OD2 ASP   429      52.424  48.498  28.654  1.00  0.00           O  
ATOM   3202  N   GLU   430      54.093  48.397  33.870  1.00  0.00           N  
ATOM   3203  CA  GLU   430      53.764  48.539  35.285  1.00  0.00           C  
ATOM   3204  C   GLU   430      54.738  49.475  35.993  1.00  0.00           C  
ATOM   3205  O   GLU   430      54.335  50.300  36.817  1.00  0.00           O  
ATOM   3206  CB  GLU   430      53.759  47.168  35.962  1.00  0.00           C  
ATOM   3207  CG  GLU   430      52.583  46.284  35.541  1.00  0.00           C  
ATOM   3208  CD  GLU   430      52.769  44.917  36.184  1.00  0.00           C  
ATOM   3209  OE1 GLU   430      53.821  44.713  36.846  1.00  0.00           O  
ATOM   3210  OE2 GLU   430      51.861  44.059  36.021  1.00  0.00           O  
ATOM   3211  N   GLU   431      56.021  49.356  35.666  1.00  0.00           N  
ATOM   3212  CA  GLU   431      57.038  50.204  36.276  1.00  0.00           C  
ATOM   3213  C   GLU   431      56.844  51.663  35.859  1.00  0.00           C  
ATOM   3214  O   GLU   431      57.064  52.578  36.656  1.00  0.00           O  
ATOM   3215  CB  GLU   431      58.432  49.727  35.878  1.00  0.00           C  
ATOM   3216  CG  GLU   431      58.823  48.389  36.510  1.00  0.00           C  
ATOM   3217  CD  GLU   431      60.169  47.973  35.934  1.00  0.00           C  
ATOM   3218  OE1 GLU   431      60.678  48.697  35.038  1.00  0.00           O  
ATOM   3219  OE2 GLU   431      60.705  46.925  36.384  1.00  0.00           O  
ATOM   3220  N   LEU   432      56.439  51.877  34.609  1.00  0.00           N  
ATOM   3221  CA  LEU   432      56.213  53.234  34.127  1.00  0.00           C  
ATOM   3222  C   LEU   432      54.974  53.846  34.778  1.00  0.00           C  
ATOM   3223  O   LEU   432      54.939  55.047  35.044  1.00  0.00           O  
ATOM   3224  CB  LEU   432      56.076  53.264  32.600  1.00  0.00           C  
ATOM   3225  CG  LEU   432      57.374  52.927  31.864  1.00  0.00           C  
ATOM   3226  CD1 LEU   432      57.243  52.799  30.347  1.00  0.00           C  
ATOM   3227  CD2 LEU   432      58.498  53.947  32.037  1.00  0.00           C  
ATOM   3228  N   LYS   433      53.959  53.027  35.035  1.00  0.00           N  
ATOM   3229  CA  LYS   433      52.754  53.535  35.685  1.00  0.00           C  
ATOM   3230  C   LYS   433      53.114  54.017  37.085  1.00  0.00           C  
ATOM   3231  O   LYS   433      52.665  55.076  37.523  1.00  0.00           O  
ATOM   3232  CB  LYS   433      51.676  52.450  35.744  1.00  0.00           C  
ATOM   3233  CG  LYS   433      51.074  52.113  34.378  1.00  0.00           C  
ATOM   3234  CD  LYS   433      49.994  51.031  34.435  1.00  0.00           C  
ATOM   3235  CE  LYS   433      49.409  50.677  33.066  1.00  0.00           C  
ATOM   3236  NZ  LYS   433      48.401  49.603  33.209  1.00  0.00           N  
ATOM   3237  N   LYS   434      53.937  53.244  37.784  1.00  0.00           N  
ATOM   3238  CA  LYS   434      54.372  53.626  39.121  1.00  0.00           C  
ATOM   3239  C   LYS   434      55.166  54.926  39.041  1.00  0.00           C  
ATOM   3240  O   LYS   434      55.002  55.817  39.871  1.00  0.00           O  
ATOM   3241  CB  LYS   434      55.252  52.534  39.753  1.00  0.00           C  
ATOM   3242  CG  LYS   434      54.479  51.268  40.126  1.00  0.00           C  
ATOM   3243  CD  LYS   434      55.352  50.181  40.757  1.00  0.00           C  
ATOM   3244  CE  LYS   434      54.583  48.905  41.108  1.00  0.00           C  
ATOM   3245  NZ  LYS   434      55.506  47.899  41.680  1.00  0.00           N  
ATOM   3246  N   PHE   435      56.034  55.028  38.039  1.00  0.00           N  
ATOM   3247  CA  PHE   435      56.834  56.233  37.853  1.00  0.00           C  
ATOM   3248  C   PHE   435      55.913  57.430  37.640  1.00  0.00           C  
ATOM   3249  O   PHE   435      56.068  58.468  38.281  1.00  0.00           O  
ATOM   3250  CB  PHE   435      57.744  56.091  36.630  1.00  0.00           C  
ATOM   3251  CG  PHE   435      58.448  57.365  36.252  1.00  0.00           C  
ATOM   3252  CD1 PHE   435      59.637  57.732  36.875  1.00  0.00           C  
ATOM   3253  CD2 PHE   435      57.897  58.224  35.303  1.00  0.00           C  
ATOM   3254  CE1 PHE   435      60.268  58.938  36.562  1.00  0.00           C  
ATOM   3255  CE2 PHE   435      58.515  59.432  34.984  1.00  0.00           C  
ATOM   3256  CZ  PHE   435      59.703  59.791  35.613  1.00  0.00           C  
ATOM   3257  N   CYS   436      54.963  57.273  36.723  1.00  0.00           N  
ATOM   3258  CA  CYS   436      54.017  58.333  36.403  1.00  0.00           C  
ATOM   3259  C   CYS   436      53.261  58.825  37.629  1.00  0.00           C  
ATOM   3260  O   CYS   436      53.160  60.028  37.866  1.00  0.00           O  
ATOM   3261  CB  CYS   436      53.024  57.847  35.341  1.00  0.00           C  
ATOM   3262  SG  CYS   436      53.714  57.852  33.654  1.00  0.00           S  
ATOM   3263  N   ILE   437      52.737  57.893  38.412  1.00  0.00           N  
ATOM   3264  CA  ILE   437      51.979  58.263  39.599  1.00  0.00           C  
ATOM   3265  C   ILE   437      52.787  58.914  40.716  1.00  0.00           C  
ATOM   3266  O   ILE   437      52.349  59.901  41.304  1.00  0.00           O  
ATOM   3267  CB  ILE   437      51.259  57.040  40.174  1.00  0.00           C  
ATOM   3268  CG1 ILE   437      50.140  56.503  39.265  1.00  0.00           C  
ATOM   3269  CG2 ILE   437      50.583  57.307  41.529  1.00  0.00           C  
ATOM   3270  CD1 ILE   437      49.603  55.141  39.700  1.00  0.00           C  
ATOM   3271  N   LYS   438      53.968  58.377  41.007  1.00  0.00           N  
ATOM   3272  CA  LYS   438      54.771  58.905  42.108  1.00  0.00           C  
ATOM   3273  C   LYS   438      55.616  60.138  41.818  1.00  0.00           C  
ATOM   3274  O   LYS   438      56.062  60.807  42.747  1.00  0.00           O  
ATOM   3275  CB  LYS   438      55.687  57.809  42.667  1.00  0.00           C  
ATOM   3276  CG  LYS   438      54.929  56.674  43.358  1.00  0.00           C  
ATOM   3277  CD  LYS   438      55.840  55.573  43.905  1.00  0.00           C  
ATOM   3278  CE  LYS   438      55.083  54.451  44.619  1.00  0.00           C  
ATOM   3279  NZ  LYS   438      56.038  53.445  45.134  1.00  0.00           N  
ATOM   3280  N   ASN   439      55.838  60.454  40.547  1.00  0.00           N  
ATOM   3281  CA  ASN   439      56.675  61.602  40.219  1.00  0.00           C  
ATOM   3282  C   ASN   439      55.926  62.748  39.552  1.00  0.00           C  
ATOM   3283  O   ASN   439      56.533  63.745  39.173  1.00  0.00           O  
ATOM   3284  CB  ASN   439      57.820  61.163  39.303  1.00  0.00           C  
ATOM   3285  CG  ASN   439      58.715  60.217  40.090  1.00  0.00           C  
ATOM   3286  OD1 ASN   439      59.344  60.609  41.072  1.00  0.00           O  
ATOM   3287  ND2 ASN   439      58.822  58.918  39.702  1.00  0.00           N  
ATOM   3288  N   VAL   440      54.612  62.613  39.423  1.00  0.00           N  
ATOM   3289  CA  VAL   440      53.809  63.639  38.762  1.00  0.00           C  
ATOM   3290  C   VAL   440      53.912  65.032  39.383  1.00  0.00           C  
ATOM   3291  O   VAL   440      54.062  65.185  40.596  1.00  0.00           O  
ATOM   3292  CB  VAL   440      52.319  63.227  38.714  1.00  0.00           C  
ATOM   3293  CG1 VAL   440      51.704  63.316  40.102  1.00  0.00           C  
ATOM   3294  CG2 VAL   440      51.563  64.107  37.721  1.00  0.00           C  
ATOM   3295  N   ARG   441      53.838  66.044  38.523  1.00  0.00           N  
ATOM   3296  CA  ARG   441      53.875  67.444  38.927  1.00  0.00           C  
ATOM   3297  C   ARG   441      52.839  68.144  38.056  1.00  0.00           C  
ATOM   3298  O   ARG   441      52.235  67.519  37.188  1.00  0.00           O  
ATOM   3299  CB  ARG   441      55.258  68.040  38.678  1.00  0.00           C  
ATOM   3300  CG  ARG   441      55.640  68.097  37.198  1.00  0.00           C  
ATOM   3301  CD  ARG   441      57.063  68.604  36.951  1.00  0.00           C  
ATOM   3302  NE  ARG   441      57.276  68.641  35.477  1.00  0.00           N  
ATOM   3303  CZ  ARG   441      58.536  68.785  34.973  1.00  0.00           C  
ATOM   3304  NH1 ARG   441      59.399  68.869  36.028  1.00  0.00           N  
ATOM   3305  NH2 ARG   441      58.442  68.788  33.612  1.00  0.00           N  
ATOM   3306  N   THR   442      52.612  69.430  38.293  1.00  0.00           N  
ATOM   3307  CA  THR   442      51.654  70.165  37.474  1.00  0.00           C  
ATOM   3308  C   THR   442      52.378  70.840  36.320  1.00  0.00           C  
ATOM   3309  O   THR   442      53.530  71.250  36.455  1.00  0.00           O  
ATOM   3310  CB  THR   442      50.942  71.240  38.295  1.00  0.00           C  
ATOM   3311  OG1 THR   442      50.239  70.644  39.375  1.00  0.00           O  
ATOM   3312  CG2 THR   442      49.948  71.993  37.395  1.00  0.00           C  
ATOM   3313  N   TYR   443      51.705  70.952  35.179  1.00  0.00           N  
ATOM   3314  CA  TYR   443      52.306  71.623  34.037  1.00  0.00           C  
ATOM   3315  C   TYR   443      51.907  73.103  34.111  1.00  0.00           C  
ATOM   3316  O   TYR   443      52.318  73.907  33.281  1.00  0.00           O  
ATOM   3317  CB  TYR   443      51.819  71.008  32.718  1.00  0.00           C  
ATOM   3318  CG  TYR   443      52.872  71.046  31.634  1.00  0.00           C  
ATOM   3319  CD1 TYR   443      53.733  69.966  31.431  1.00  0.00           C  
ATOM   3320  CD2 TYR   443      53.067  72.194  30.869  1.00  0.00           C  
ATOM   3321  CE1 TYR   443      54.768  70.035  30.496  1.00  0.00           C  
ATOM   3322  CE2 TYR   443      54.095  72.275  29.937  1.00  0.00           C  
ATOM   3323  CZ  TYR   443      54.941  71.197  29.758  1.00  0.00           C  
ATOM   3324  OH  TYR   443      55.976  71.299  28.855  1.00  0.00           O  
ATOM   3325  N   TYR   444      51.103  73.439  35.121  1.00  0.00           N  
ATOM   3326  CA  TYR   444      50.629  74.804  35.364  1.00  0.00           C  
ATOM   3327  C   TYR   444      49.623  75.301  34.328  1.00  0.00           C  
ATOM   3328  O   TYR   444      49.328  76.499  34.264  1.00  0.00           O  
ATOM   3329  CB  TYR   444      51.802  75.784  35.409  1.00  0.00           C  
ATOM   3330  CG  TYR   444      52.740  75.312  36.467  1.00  0.00           C  
ATOM   3331  CD1 TYR   444      52.255  74.555  37.541  1.00  0.00           C  
ATOM   3332  CD2 TYR   444      54.120  75.605  36.415  1.00  0.00           C  
ATOM   3333  CE1 TYR   444      53.110  74.089  38.558  1.00  0.00           C  
ATOM   3334  CE2 TYR   444      55.004  75.139  37.441  1.00  0.00           C  
ATOM   3335  CZ  TYR   444      54.478  74.380  38.506  1.00  0.00           C  
ATOM   3336  OH  TYR   444      55.289  73.914  39.518  1.00  0.00           O  
ATOM   3337  N   HIS   445      49.095  74.384  33.525  1.00  0.00           N  
ATOM   3338  CA  HIS   445      48.132  74.746  32.494  1.00  0.00           C  
ATOM   3339  C   HIS   445      46.704  74.369  32.883  1.00  0.00           C  
ATOM   3340  O   HIS   445      45.877  74.064  32.021  1.00  0.00           O  
ATOM   3341  CB  HIS   445      48.511  74.077  31.167  1.00  0.00           C  
ATOM   3342  CG  HIS   445      49.832  74.526  30.619  1.00  0.00           C  
ATOM   3343  ND1 HIS   445      50.353  74.039  29.440  1.00  0.00           N  
ATOM   3344  CD2 HIS   445      50.744  75.407  31.098  1.00  0.00           C  
ATOM   3345  CE1 HIS   445      51.529  74.599  29.215  1.00  0.00           C  
ATOM   3346  NE2 HIS   445      51.790  75.432  30.205  1.00  0.00           N  
ATOM   3347  N   TYR   446      46.420  74.398  34.182  1.00  0.00           N  
ATOM   3348  CA  TYR   446      45.085  74.069  34.672  1.00  0.00           C  
ATOM   3349  C   TYR   446      44.048  74.975  34.021  1.00  0.00           C  
ATOM   3350  O   TYR   446      44.331  76.119  33.656  1.00  0.00           O  
ATOM   3351  CB  TYR   446      45.033  74.178  36.200  1.00  0.00           C  
ATOM   3352  CG  TYR   446      45.711  75.411  36.740  1.00  0.00           C  
ATOM   3353  CD1 TYR   446      45.054  76.639  36.763  1.00  0.00           C  
ATOM   3354  CD2 TYR   446      47.035  75.360  37.180  1.00  0.00           C  
ATOM   3355  CE1 TYR   446      45.701  77.791  37.206  1.00  0.00           C  
ATOM   3356  CE2 TYR   446      47.690  76.499  37.624  1.00  0.00           C  
ATOM   3357  CZ  TYR   446      47.020  77.711  37.632  1.00  0.00           C  
ATOM   3358  OH  TYR   446      47.673  78.851  38.038  1.00  0.00           O  
ATOM   3359  N   HIS   447      42.841  74.445  33.872  1.00  0.00           N  
ATOM   3360  CA  HIS   447      41.760  75.166  33.216  1.00  0.00           C  
ATOM   3361  C   HIS   447      40.429  74.555  33.631  1.00  0.00           C  
ATOM   3362  O   HIS   447      40.397  73.554  34.338  1.00  0.00           O  
ATOM   3363  CB  HIS   447      41.931  75.049  31.697  1.00  0.00           C  
ATOM   3364  CG  HIS   447      42.132  73.641  31.228  1.00  0.00           C  
ATOM   3365  ND1 HIS   447      43.341  72.985  31.323  1.00  0.00           N  
ATOM   3366  CD2 HIS   447      41.259  72.743  30.711  1.00  0.00           C  
ATOM   3367  CE1 HIS   447      43.205  71.745  30.886  1.00  0.00           C  
ATOM   3368  NE2 HIS   447      41.951  71.573  30.509  1.00  0.00           N  
ATOM   3369  N   GLY   448      39.333  75.160  33.185  1.00  0.00           N  
ATOM   3370  CA  GLY   448      38.017  74.647  33.522  1.00  0.00           C  
ATOM   3371  C   GLY   448      37.448  75.304  34.761  1.00  0.00           C  
ATOM   3372  O   GLY   448      38.013  76.266  35.276  1.00  0.00           O  
ATOM   3373  N   GLY   449      36.316  74.795  35.235  1.00  0.00           N  
ATOM   3374  CA  GLY   449      35.694  75.364  36.417  1.00  0.00           C  
ATOM   3375  C   GLY   449      34.457  76.196  36.132  1.00  0.00           C  
ATOM   3376  O   GLY   449      33.658  76.453  37.032  1.00  0.00           O  
ATOM   3377  N   CYS   450      34.294  76.627  34.884  1.00  0.00           N  
ATOM   3378  CA  CYS   450      33.138  77.429  34.486  1.00  0.00           C  
ATOM   3379  C   CYS   450      32.923  77.160  33.000  1.00  0.00           C  
ATOM   3380  O   CYS   450      32.929  78.070  32.176  1.00  0.00           O  
ATOM   3381  CB  CYS   450      33.426  78.912  34.716  1.00  0.00           C  
ATOM   3382  SG  CYS   450      31.955  79.932  34.697  1.00  0.00           S  
ATOM   3383  N   VAL   451      32.711  75.889  32.681  1.00  0.00           N  
ATOM   3384  CA  VAL   451      32.573  75.435  31.304  1.00  0.00           C  
ATOM   3385  C   VAL   451      31.424  75.910  30.433  1.00  0.00           C  
ATOM   3386  O   VAL   451      30.288  76.077  30.884  1.00  0.00           O  
ATOM   3387  CB  VAL   451      32.564  73.901  31.262  1.00  0.00           C  
ATOM   3388  CG1 VAL   451      32.255  73.330  29.876  1.00  0.00           C  
ATOM   3389  CG2 VAL   451      33.899  73.272  31.666  1.00  0.00           C  
ATOM   3390  N   VAL   452      31.745  76.115  29.161  1.00  0.00           N  
ATOM   3391  CA  VAL   452      30.741  76.465  28.177  1.00  0.00           C  
ATOM   3392  C   VAL   452      29.930  75.171  28.114  1.00  0.00           C  
ATOM   3393  O   VAL   452      30.501  74.079  28.014  1.00  0.00           O  
ATOM   3394  CB  VAL   452      31.377  76.733  26.796  1.00  0.00           C  
ATOM   3395  CG1 VAL   452      30.304  76.722  25.713  1.00  0.00           C  
ATOM   3396  CG2 VAL   452      32.099  78.067  26.816  1.00  0.00           C  
ATOM   3397  N   GLY   453      28.610  75.285  28.203  1.00  0.00           N  
ATOM   3398  CA  GLY   453      27.767  74.103  28.162  1.00  0.00           C  
ATOM   3399  C   GLY   453      27.392  73.577  29.538  1.00  0.00           C  
ATOM   3400  O   GLY   453      26.508  72.730  29.659  1.00  0.00           O  
ATOM   3401  N   SER   454      28.070  74.068  30.572  1.00  0.00           N  
ATOM   3402  CA  SER   454      27.796  73.651  31.949  1.00  0.00           C  
ATOM   3403  C   SER   454      27.363  74.860  32.768  1.00  0.00           C  
ATOM   3404  O   SER   454      26.410  74.787  33.549  1.00  0.00           O  
ATOM   3405  CB  SER   454      29.041  73.018  32.577  1.00  0.00           C  
ATOM   3406  OG  SER   454      29.382  71.824  31.888  1.00  0.00           O  
ATOM   3407  N   VAL   455      28.070  75.971  32.591  1.00  0.00           N  
ATOM   3408  CA  VAL   455      27.744  77.205  33.292  1.00  0.00           C  
ATOM   3409  C   VAL   455      27.470  78.322  32.289  1.00  0.00           C  
ATOM   3410  O   VAL   455      26.614  79.176  32.520  1.00  0.00           O  
ATOM   3411  CB  VAL   455      28.900  77.664  34.223  1.00  0.00           C  
ATOM   3412  CG1 VAL   455      28.532  78.978  34.911  1.00  0.00           C  
ATOM   3413  CG2 VAL   455      29.194  76.593  35.256  1.00  0.00           C  
ATOM   3414  N   VAL   456      28.187  78.303  31.171  1.00  0.00           N  
ATOM   3415  CA  VAL   456      28.051  79.347  30.154  1.00  0.00           C  
ATOM   3416  C   VAL   456      27.388  78.853  28.882  1.00  0.00           C  
ATOM   3417  O   VAL   456      27.309  77.650  28.641  1.00  0.00           O  
ATOM   3418  CB  VAL   456      29.436  79.891  29.780  1.00  0.00           C  
ATOM   3419  CG1 VAL   456      30.179  80.528  30.956  1.00  0.00           C  
ATOM   3420  CG2 VAL   456      30.386  78.821  29.239  1.00  0.00           C  
ATOM   3421  N   ASN   457      26.915  79.793  28.068  1.00  0.00           N  
ATOM   3422  CA  ASN   457      26.317  79.436  26.790  1.00  0.00           C  
ATOM   3423  C   ASN   457      27.379  79.664  25.710  1.00  0.00           C  
ATOM   3424  O   ASN   457      28.526  79.999  26.028  1.00  0.00           O  
ATOM   3425  CB  ASN   457      25.042  80.254  26.519  1.00  0.00           C  
ATOM   3426  CG  ASN   457      25.447  81.709  26.335  1.00  0.00           C  
ATOM   3427  OD1 ASN   457      26.631  82.031  26.242  1.00  0.00           O  
ATOM   3428  ND2 ASN   457      24.486  82.669  26.271  1.00  0.00           N  
ATOM   3429  N   GLU   458      27.005  79.479  24.448  1.00  0.00           N  
ATOM   3430  CA  GLU   458      27.946  79.641  23.351  1.00  0.00           C  
ATOM   3431  C   GLU   458      28.513  81.029  23.124  1.00  0.00           C  
ATOM   3432  O   GLU   458      29.431  81.199  22.315  1.00  0.00           O  
ATOM   3433  CB  GLU   458      27.275  79.174  22.055  1.00  0.00           C  
ATOM   3434  CG  GLU   458      26.137  80.087  21.594  1.00  0.00           C  
ATOM   3435  CD  GLU   458      24.876  79.683  22.345  1.00  0.00           C  
ATOM   3436  OE1 GLU   458      24.988  78.846  23.281  1.00  0.00           O  
ATOM   3437  OE2 GLU   458      23.785  80.206  21.994  1.00  0.00           O  
ATOM   3438  N   GLU   459      27.968  82.022  23.819  1.00  0.00           N  
ATOM   3439  CA  GLU   459      28.433  83.401  23.699  1.00  0.00           C  
ATOM   3440  C   GLU   459      29.163  83.821  24.978  1.00  0.00           C  
ATOM   3441  O   GLU   459      29.439  85.003  25.197  1.00  0.00           O  
ATOM   3442  CB  GLU   459      27.247  84.335  23.435  1.00  0.00           C  
ATOM   3443  CG  GLU   459      26.535  84.057  22.110  1.00  0.00           C  
ATOM   3444  CD  GLU   459      25.393  85.054  21.971  1.00  0.00           C  
ATOM   3445  OE1 GLU   459      25.258  85.927  22.870  1.00  0.00           O  
ATOM   3446  OE2 GLU   459      24.642  84.957  20.964  1.00  0.00           O  
ATOM   3447  N   TYR   460      29.467  82.827  25.811  1.00  0.00           N  
ATOM   3448  CA  TYR   460      30.176  83.012  27.078  1.00  0.00           C  
ATOM   3449  C   TYR   460      29.382  83.712  28.173  1.00  0.00           C  
ATOM   3450  O   TYR   460      29.945  84.177  29.167  1.00  0.00           O  
ATOM   3451  CB  TYR   460      31.511  83.725  26.840  1.00  0.00           C  
ATOM   3452  CG  TYR   460      32.259  82.945  25.814  1.00  0.00           C  
ATOM   3453  CD1 TYR   460      32.398  83.454  24.516  1.00  0.00           C  
ATOM   3454  CD2 TYR   460      32.843  81.695  26.116  1.00  0.00           C  
ATOM   3455  CE1 TYR   460      33.100  82.748  23.520  1.00  0.00           C  
ATOM   3456  CE2 TYR   460      33.560  80.964  25.115  1.00  0.00           C  
ATOM   3457  CZ  TYR   460      33.677  81.509  23.820  1.00  0.00           C  
ATOM   3458  OH  TYR   460      34.354  80.840  22.823  1.00  0.00           O  
ATOM   3459  N   LYS   461      28.069  83.780  27.989  1.00  0.00           N  
ATOM   3460  CA  LYS   461      27.192  84.388  28.981  1.00  0.00           C  
ATOM   3461  C   LYS   461      26.908  83.357  30.071  1.00  0.00           C  
ATOM   3462  O   LYS   461      26.773  82.166  29.783  1.00  0.00           O  
ATOM   3463  CB  LYS   461      25.848  84.783  28.354  1.00  0.00           C  
ATOM   3464  CG  LYS   461      25.959  85.925  27.341  1.00  0.00           C  
ATOM   3465  CD  LYS   461      24.615  86.349  26.747  1.00  0.00           C  
ATOM   3466  CE  LYS   461      24.732  87.451  25.692  1.00  0.00           C  
ATOM   3467  NZ  LYS   461      23.391  87.798  25.171  1.00  0.00           N  
ATOM   3468  N   VAL   462      26.829  83.805  31.322  1.00  0.00           N  
ATOM   3469  CA  VAL   462      26.484  82.896  32.412  1.00  0.00           C  
ATOM   3470  C   VAL   462      24.982  82.708  32.217  1.00  0.00           C  
ATOM   3471  O   VAL   462      24.232  83.682  32.196  1.00  0.00           O  
ATOM   3472  CB  VAL   462      26.735  83.532  33.797  1.00  0.00           C  
ATOM   3473  CG1 VAL   462      26.191  82.625  34.898  1.00  0.00           C  
ATOM   3474  CG2 VAL   462      28.228  83.770  33.992  1.00  0.00           C  
ATOM   3475  N   ASN   463      24.547  81.465  32.060  1.00  0.00           N  
ATOM   3476  CA  ASN   463      23.131  81.199  31.834  1.00  0.00           C  
ATOM   3477  C   ASN   463      22.249  81.644  32.995  1.00  0.00           C  
ATOM   3478  O   ASN   463      22.640  81.562  34.161  1.00  0.00           O  
ATOM   3479  CB  ASN   463      22.882  79.706  31.562  1.00  0.00           C  
ATOM   3480  CG  ASN   463      23.461  79.374  30.194  1.00  0.00           C  
ATOM   3481  OD1 ASN   463      23.627  80.251  29.347  1.00  0.00           O  
ATOM   3482  ND2 ASN   463      23.799  78.089  29.903  1.00  0.00           N  
ATOM   3483  N   GLY   464      21.060  82.136  32.661  1.00  0.00           N  
ATOM   3484  CA  GLY   464      20.123  82.575  33.680  1.00  0.00           C  
ATOM   3485  C   GLY   464      20.343  83.973  34.225  1.00  0.00           C  
ATOM   3486  O   GLY   464      19.517  84.484  34.981  1.00  0.00           O  
ATOM   3487  N   VAL   465      21.450  84.601  33.844  1.00  0.00           N  
ATOM   3488  CA  VAL   465      21.757  85.940  34.326  1.00  0.00           C  
ATOM   3489  C   VAL   465      22.146  86.865  33.182  1.00  0.00           C  
ATOM   3490  O   VAL   465      22.931  86.487  32.309  1.00  0.00           O  
ATOM   3491  CB  VAL   465      22.913  85.899  35.349  1.00  0.00           C  
ATOM   3492  CG1 VAL   465      23.313  87.280  35.874  1.00  0.00           C  
ATOM   3493  CG2 VAL   465      22.594  85.074  36.597  1.00  0.00           C  
ATOM   3494  N   LYS   466      21.593  88.074  33.183  1.00  0.00           N  
ATOM   3495  CA  LYS   466      21.905  89.045  32.142  1.00  0.00           C  
ATOM   3496  C   LYS   466      23.116  89.890  32.520  1.00  0.00           C  
ATOM   3497  O   LYS   466      23.457  90.018  33.697  1.00  0.00           O  
ATOM   3498  CB  LYS   466      20.721  89.985  31.892  1.00  0.00           C  
ATOM   3499  CG  LYS   466      19.499  89.282  31.297  1.00  0.00           C  
ATOM   3500  CD  LYS   466      18.316  90.219  31.046  1.00  0.00           C  
ATOM   3501  CE  LYS   466      17.101  89.520  30.431  1.00  0.00           C  
ATOM   3502  NZ  LYS   466      16.003  90.493  30.236  1.00  0.00           N  
ATOM   3503  N   ARG   467      23.754  90.464  31.503  1.00  0.00           N  
ATOM   3504  CA  ARG   467      24.914  91.335  31.674  1.00  0.00           C  
ATOM   3505  C   ARG   467      26.085  90.709  32.428  1.00  0.00           C  
ATOM   3506  O   ARG   467      26.811  91.402  33.140  1.00  0.00           O  
ATOM   3507  CB  ARG   467      24.488  92.629  32.359  1.00  0.00           C  
ATOM   3508  CG  ARG   467      23.463  93.435  31.558  1.00  0.00           C  
ATOM   3509  CD  ARG   467      22.978  94.695  32.276  1.00  0.00           C  
ATOM   3510  NE  ARG   467      21.845  95.253  31.486  1.00  0.00           N  
ATOM   3511  CZ  ARG   467      21.182  96.360  31.932  1.00  0.00           C  
ATOM   3512  NH1 ARG   467      21.757  96.744  33.109  1.00  0.00           N  
ATOM   3513  NH2 ARG   467      20.203  96.651  31.026  1.00  0.00           N  
ATOM   3514  N   LEU   468      26.271  89.405  32.262  1.00  0.00           N  
ATOM   3515  CA  LEU   468      27.363  88.708  32.929  1.00  0.00           C  
ATOM   3516  C   LEU   468      27.995  87.644  32.036  1.00  0.00           C  
ATOM   3517  O   LEU   468      27.313  86.745  31.543  1.00  0.00           O  
ATOM   3518  CB  LEU   468      26.862  88.051  34.220  1.00  0.00           C  
ATOM   3519  CG  LEU   468      27.932  87.309  35.025  1.00  0.00           C  
ATOM   3520  CD1 LEU   468      28.991  88.295  35.498  1.00  0.00           C  
ATOM   3521  CD2 LEU   468      27.292  86.609  36.213  1.00  0.00           C  
ATOM   3522  N   ARG   469      29.302  87.754  31.824  1.00  0.00           N  
ATOM   3523  CA  ARG   469      30.010  86.776  31.011  1.00  0.00           C  
ATOM   3524  C   ARG   469      31.296  86.364  31.701  1.00  0.00           C  
ATOM   3525  O   ARG   469      31.728  86.999  32.662  1.00  0.00           O  
ATOM   3526  CB  ARG   469      30.348  87.344  29.632  1.00  0.00           C  
ATOM   3527  CG  ARG   469      29.166  87.951  28.911  1.00  0.00           C  
ATOM   3528  CD  ARG   469      29.343  87.884  27.405  1.00  0.00           C  
ATOM   3529  NE  ARG   469      28.406  88.776  26.731  1.00  0.00           N  
ATOM   3530  CZ  ARG   469      28.074  88.692  25.448  1.00  0.00           C  
ATOM   3531  NH1 ARG   469      28.594  87.744  24.678  1.00  0.00           N  
ATOM   3532  NH2 ARG   469      27.228  89.572  24.929  1.00  0.00           N  
ATOM   3533  N   VAL   470      31.886  85.283  31.206  1.00  0.00           N  
ATOM   3534  CA  VAL   470      33.139  84.759  31.731  1.00  0.00           C  
ATOM   3535  C   VAL   470      34.039  84.527  30.529  1.00  0.00           C  
ATOM   3536  O   VAL   470      33.639  83.870  29.568  1.00  0.00           O  
ATOM   3537  CB  VAL   470      32.930  83.418  32.473  1.00  0.00           C  
ATOM   3538  CG1 VAL   470      34.278  82.783  32.810  1.00  0.00           C  
ATOM   3539  CG2 VAL   470      32.135  83.656  33.749  1.00  0.00           C  
ATOM   3540  N   VAL   471      35.243  85.088  30.575  1.00  0.00           N  
ATOM   3541  CA  VAL   471      36.198  84.938  29.485  1.00  0.00           C  
ATOM   3542  C   VAL   471      37.614  84.796  30.035  1.00  0.00           C  
ATOM   3543  O   VAL   471      38.241  85.778  30.429  1.00  0.00           O  
ATOM   3544  CB  VAL   471      36.156  86.149  28.524  1.00  0.00           C  
ATOM   3545  CG1 VAL   471      37.103  85.913  27.352  1.00  0.00           C  
ATOM   3546  CG2 VAL   471      34.736  86.368  28.019  1.00  0.00           C  
ATOM   3547  N   ASP   472      38.092  83.558  30.069  1.00  0.00           N  
ATOM   3548  CA  ASP   472      39.429  83.225  30.553  1.00  0.00           C  
ATOM   3549  C   ASP   472      39.613  81.715  30.440  1.00  0.00           C  
ATOM   3550  O   ASP   472      38.834  81.043  29.768  1.00  0.00           O  
ATOM   3551  CB  ASP   472      39.618  83.671  32.010  1.00  0.00           C  
ATOM   3552  CG  ASP   472      38.567  83.094  32.944  1.00  0.00           C  
ATOM   3553  OD1 ASP   472      38.027  82.012  32.646  1.00  0.00           O  
ATOM   3554  OD2 ASP   472      38.291  83.726  33.987  1.00  0.00           O  
ATOM   3555  N   GLY   473      40.627  81.183  31.117  1.00  0.00           N  
ATOM   3556  CA  GLY   473      40.897  79.755  31.048  1.00  0.00           C  
ATOM   3557  C   GLY   473      39.914  78.808  31.716  1.00  0.00           C  
ATOM   3558  O   GLY   473      40.059  77.594  31.609  1.00  0.00           O  
ATOM   3559  N   SER   474      38.910  79.342  32.396  1.00  0.00           N  
ATOM   3560  CA  SER   474      37.940  78.494  33.088  1.00  0.00           C  
ATOM   3561  C   SER   474      36.827  77.941  32.197  1.00  0.00           C  
ATOM   3562  O   SER   474      36.043  77.100  32.640  1.00  0.00           O  
ATOM   3563  CB  SER   474      37.289  79.282  34.235  1.00  0.00           C  
ATOM   3564  OG  SER   474      36.382  80.257  33.732  1.00  0.00           O  
ATOM   3565  N   THR   475      36.779  78.374  30.939  1.00  0.00           N  
ATOM   3566  CA  THR   475      35.684  77.988  30.050  1.00  0.00           C  
ATOM   3567  C   THR   475      35.663  76.669  29.274  1.00  0.00           C  
ATOM   3568  O   THR   475      34.607  76.281  28.779  1.00  0.00           O  
ATOM   3569  CB  THR   475      35.394  79.132  29.049  1.00  0.00           C  
ATOM   3570  OG1 THR   475      36.426  79.185  28.061  1.00  0.00           O  
ATOM   3571  CG2 THR   475      35.335  80.468  29.774  1.00  0.00           C  
ATOM   3572  N   PHE   476      36.789  75.973  29.158  1.00  0.00           N  
ATOM   3573  CA  PHE   476      36.800  74.705  28.428  1.00  0.00           C  
ATOM   3574  C   PHE   476      37.469  73.588  29.218  1.00  0.00           C  
ATOM   3575  O   PHE   476      38.364  73.840  30.021  1.00  0.00           O  
ATOM   3576  CB  PHE   476      37.486  74.876  27.073  1.00  0.00           C  
ATOM   3577  CG  PHE   476      36.781  75.838  26.160  1.00  0.00           C  
ATOM   3578  CD1 PHE   476      37.280  77.118  25.957  1.00  0.00           C  
ATOM   3579  CD2 PHE   476      35.604  75.467  25.517  1.00  0.00           C  
ATOM   3580  CE1 PHE   476      36.618  78.018  25.123  1.00  0.00           C  
ATOM   3581  CE2 PHE   476      34.936  76.359  24.681  1.00  0.00           C  
ATOM   3582  CZ  PHE   476      35.444  77.637  24.484  1.00  0.00           C  
ATOM   3583  N   GLU   477      37.039  72.333  28.995  1.00  0.00           N  
ATOM   3584  CA  GLU   477      37.593  71.172  29.698  1.00  0.00           C  
ATOM   3585  C   GLU   477      38.960  70.673  29.261  1.00  0.00           C  
ATOM   3586  O   GLU   477      39.694  70.097  30.061  1.00  0.00           O  
ATOM   3587  CB  GLU   477      36.516  70.109  29.499  1.00  0.00           C  
ATOM   3588  CG  GLU   477      35.203  70.429  30.217  1.00  0.00           C  
ATOM   3589  CD  GLU   477      34.203  69.333  29.877  1.00  0.00           C  
ATOM   3590  OE1 GLU   477      34.576  68.410  29.105  1.00  0.00           O  
ATOM   3591  OE2 GLU   477      33.052  69.405  30.385  1.00  0.00           O  
ATOM   3592  N   GLU   478      39.310  70.889  28.000  1.00  0.00           N  
ATOM   3593  CA  GLU   478      40.587  70.399  27.507  1.00  0.00           C  
ATOM   3594  C   GLU   478      41.514  71.520  27.072  1.00  0.00           C  
ATOM   3595  O   GLU   478      41.065  72.591  26.672  1.00  0.00           O  
ATOM   3596  CB  GLU   478      40.329  69.408  26.370  1.00  0.00           C  
ATOM   3597  CG  GLU   478      39.592  68.144  26.818  1.00  0.00           C  
ATOM   3598  CD  GLU   478      39.449  67.230  25.609  1.00  0.00           C  
ATOM   3599  OE1 GLU   478      39.883  67.643  24.501  1.00  0.00           O  
ATOM   3600  OE2 GLU   478      38.903  66.107  25.778  1.00  0.00           O  
ATOM   3601  N   SER   479      42.815  71.269  27.169  1.00  0.00           N  
ATOM   3602  CA  SER   479      43.805  72.265  26.797  1.00  0.00           C  
ATOM   3603  C   SER   479      43.807  72.425  25.275  1.00  0.00           C  
ATOM   3604  O   SER   479      43.765  71.445  24.538  1.00  0.00           O  
ATOM   3605  CB  SER   479      45.201  71.870  27.348  1.00  0.00           C  
ATOM   3606  OG  SER   479      46.179  72.804  26.914  1.00  0.00           O  
ATOM   3607  N   PRO   480      43.843  73.675  24.787  1.00  0.00           N  
ATOM   3608  CA  PRO   480      43.834  73.966  23.348  1.00  0.00           C  
ATOM   3609  C   PRO   480      45.099  73.637  22.564  1.00  0.00           C  
ATOM   3610  O   PRO   480      45.056  73.497  21.343  1.00  0.00           O  
ATOM   3611  CB  PRO   480      43.515  75.456  23.309  1.00  0.00           C  
ATOM   3612  CG  PRO   480      44.235  75.960  24.515  1.00  0.00           C  
ATOM   3613  CD  PRO   480      43.874  74.925  25.570  1.00  0.00           C  
ATOM   3614  N   GLY   481      46.221  73.525  23.264  1.00  0.00           N  
ATOM   3615  CA  GLY   481      47.493  73.216  22.618  1.00  0.00           C  
ATOM   3616  C   GLY   481      48.471  72.811  23.705  1.00  0.00           C  
ATOM   3617  O   GLY   481      48.101  72.723  24.873  1.00  0.00           O  
ATOM   3618  N   THR   482      49.717  72.561  23.327  1.00  0.00           N  
ATOM   3619  CA  THR   482      50.730  72.191  24.306  1.00  0.00           C  
ATOM   3620  C   THR   482      50.890  73.340  25.304  1.00  0.00           C  
ATOM   3621  O   THR   482      51.213  73.130  26.473  1.00  0.00           O  
ATOM   3622  CB  THR   482      52.065  71.937  23.604  1.00  0.00           C  
ATOM   3623  OG1 THR   482      51.938  70.859  22.689  1.00  0.00           O  
ATOM   3624  CG2 THR   482      53.134  71.590  24.654  1.00  0.00           C  
ATOM   3625  N   ASN   483      50.659  74.555  24.816  1.00  0.00           N  
ATOM   3626  CA  ASN   483      50.772  75.774  25.613  1.00  0.00           C  
ATOM   3627  C   ASN   483      49.560  76.622  25.253  1.00  0.00           C  
ATOM   3628  O   ASN   483      49.405  77.055  24.113  1.00  0.00           O  
ATOM   3629  CB  ASN   483      52.096  76.461  25.294  1.00  0.00           C  
ATOM   3630  CG  ASN   483      52.223  77.680  26.197  1.00  0.00           C  
ATOM   3631  OD1 ASN   483      51.427  78.614  26.115  1.00  0.00           O  
ATOM   3632  ND2 ASN   483      53.232  77.737  27.107  1.00  0.00           N  
ATOM   3633  N   PRO   484      48.689  76.871  26.240  1.00  0.00           N  
ATOM   3634  CA  PRO   484      47.440  77.626  26.132  1.00  0.00           C  
ATOM   3635  C   PRO   484      47.369  79.139  26.096  1.00  0.00           C  
ATOM   3636  O   PRO   484      46.313  79.670  25.755  1.00  0.00           O  
ATOM   3637  CB  PRO   484      46.648  77.093  27.307  1.00  0.00           C  
ATOM   3638  CG  PRO   484      47.717  77.082  28.374  1.00  0.00           C  
ATOM   3639  CD  PRO   484      48.921  76.476  27.645  1.00  0.00           C  
ATOM   3640  N   MET   485      48.439  79.846  26.441  1.00  0.00           N  
ATOM   3641  CA  MET   485      48.330  81.303  26.459  1.00  0.00           C  
ATOM   3642  C   MET   485      47.898  81.905  25.124  1.00  0.00           C  
ATOM   3643  O   MET   485      47.104  82.844  25.098  1.00  0.00           O  
ATOM   3644  CB  MET   485      49.627  81.954  26.971  1.00  0.00           C  
ATOM   3645  CG  MET   485      49.904  81.681  28.451  1.00  0.00           C  
ATOM   3646  SD  MET   485      48.637  82.323  29.586  1.00  0.00           S  
ATOM   3647  CE  MET   485      47.767  80.739  29.764  1.00  0.00           C  
ATOM   3648  N   ALA   486      48.386  81.359  24.017  1.00  0.00           N  
ATOM   3649  CA  ALA   486      47.993  81.892  22.720  1.00  0.00           C  
ATOM   3650  C   ALA   486      46.482  81.881  22.534  1.00  0.00           C  
ATOM   3651  O   ALA   486      45.887  82.863  22.085  1.00  0.00           O  
ATOM   3652  CB  ALA   486      48.659  81.093  21.605  1.00  0.00           C  
ATOM   3653  N   THR   487      45.852  80.765  22.880  1.00  0.00           N  
ATOM   3654  CA  THR   487      44.406  80.642  22.753  1.00  0.00           C  
ATOM   3655  C   THR   487      43.676  81.588  23.709  1.00  0.00           C  
ATOM   3656  O   THR   487      42.703  82.235  23.323  1.00  0.00           O  
ATOM   3657  CB  THR   487      43.983  79.196  23.028  1.00  0.00           C  
ATOM   3658  OG1 THR   487      44.576  78.325  22.076  1.00  0.00           O  
ATOM   3659  CG2 THR   487      42.452  79.087  22.934  1.00  0.00           C  
ATOM   3660  N   VAL   488      44.145  81.680  24.953  1.00  0.00           N  
ATOM   3661  CA  VAL   488      43.496  82.551  25.928  1.00  0.00           C  
ATOM   3662  C   VAL   488      43.672  84.037  25.594  1.00  0.00           C  
ATOM   3663  O   VAL   488      42.780  84.843  25.864  1.00  0.00           O  
ATOM   3664  CB  VAL   488      44.010  82.247  27.341  1.00  0.00           C  
ATOM   3665  CG1 VAL   488      43.513  83.236  28.397  1.00  0.00           C  
ATOM   3666  CG2 VAL   488      43.595  80.868  27.858  1.00  0.00           C  
ATOM   3667  N   LEU   489      44.813  84.403  25.014  1.00  0.00           N  
ATOM   3668  CA  LEU   489      45.045  85.796  24.626  1.00  0.00           C  
ATOM   3669  C   LEU   489      44.061  86.114  23.501  1.00  0.00           C  
ATOM   3670  O   LEU   489      43.408  87.160  23.497  1.00  0.00           O  
ATOM   3671  CB  LEU   489      46.481  85.980  24.121  1.00  0.00           C  
ATOM   3672  CG  LEU   489      47.603  85.895  25.164  1.00  0.00           C  
ATOM   3673  CD1 LEU   489      48.920  85.569  24.480  1.00  0.00           C  
ATOM   3674  CD2 LEU   489      47.693  87.207  25.938  1.00  0.00           C  
ATOM   3675  N   MET   490      43.966  85.195  22.547  1.00  0.00           N  
ATOM   3676  CA  MET   490      43.068  85.347  21.410  1.00  0.00           C  
ATOM   3677  C   MET   490      41.621  85.435  21.888  1.00  0.00           C  
ATOM   3678  O   MET   490      40.861  86.302  21.446  1.00  0.00           O  
ATOM   3679  CB  MET   490      43.246  84.153  20.455  1.00  0.00           C  
ATOM   3680  CG  MET   490      42.367  84.153  19.204  1.00  0.00           C  
ATOM   3681  SD  MET   490      40.668  83.598  19.475  1.00  0.00           S  
ATOM   3682  CE  MET   490      40.937  81.858  19.865  1.00  0.00           C  
ATOM   3683  N   LEU   491      41.251  84.553  22.811  1.00  0.00           N  
ATOM   3684  CA  LEU   491      39.885  84.517  23.331  1.00  0.00           C  
ATOM   3685  C   LEU   491      39.391  85.858  23.873  1.00  0.00           C  
ATOM   3686  O   LEU   491      38.238  86.247  23.642  1.00  0.00           O  
ATOM   3687  CB  LEU   491      39.772  83.458  24.432  1.00  0.00           C  
ATOM   3688  CG  LEU   491      38.353  83.208  24.949  1.00  0.00           C  
ATOM   3689  CD1 LEU   491      37.499  82.602  23.839  1.00  0.00           C  
ATOM   3690  CD2 LEU   491      38.409  82.278  26.150  1.00  0.00           C  
ATOM   3691  N   GLY   492      40.258  86.553  24.602  1.00  0.00           N  
ATOM   3692  CA  GLY   492      39.883  87.837  25.166  1.00  0.00           C  
ATOM   3693  C   GLY   492      39.396  88.809  24.108  1.00  0.00           C  
ATOM   3694  O   GLY   492      38.304  89.371  24.223  1.00  0.00           O  
ATOM   3695  N   ARG   493      40.196  89.021  23.071  1.00  0.00           N  
ATOM   3696  CA  ARG   493      39.778  89.943  22.025  1.00  0.00           C  
ATOM   3697  C   ARG   493      38.637  89.377  21.194  1.00  0.00           C  
ATOM   3698  O   ARG   493      37.756  90.123  20.769  1.00  0.00           O  
ATOM   3699  CB  ARG   493      40.937  90.304  21.098  1.00  0.00           C  
ATOM   3700  CG  ARG   493      40.483  91.129  19.896  1.00  0.00           C  
ATOM   3701  CD  ARG   493      41.668  91.617  19.103  1.00  0.00           C  
ATOM   3702  NE  ARG   493      41.292  92.349  17.897  1.00  0.00           N  
ATOM   3703  CZ  ARG   493      40.847  93.603  17.873  1.00  0.00           C  
ATOM   3704  NH1 ARG   493      40.705  94.294  18.996  1.00  0.00           N  
ATOM   3705  NH2 ARG   493      40.573  94.178  16.709  1.00  0.00           N  
ATOM   3706  N   TYR   494      38.649  88.066  20.960  1.00  0.00           N  
ATOM   3707  CA  TYR   494      37.599  87.445  20.164  1.00  0.00           C  
ATOM   3708  C   TYR   494      36.224  87.753  20.744  1.00  0.00           C  
ATOM   3709  O   TYR   494      35.326  88.207  20.034  1.00  0.00           O  
ATOM   3710  CB  TYR   494      37.791  85.928  20.107  1.00  0.00           C  
ATOM   3711  CG  TYR   494      36.734  85.227  19.283  1.00  0.00           C  
ATOM   3712  CD1 TYR   494      36.889  85.060  17.905  1.00  0.00           C  
ATOM   3713  CD2 TYR   494      35.565  84.750  19.877  1.00  0.00           C  
ATOM   3714  CE1 TYR   494      35.903  84.431  17.140  1.00  0.00           C  
ATOM   3715  CE2 TYR   494      34.577  84.125  19.124  1.00  0.00           C  
ATOM   3716  CZ  TYR   494      34.753  83.968  17.759  1.00  0.00           C  
ATOM   3717  OH  TYR   494      33.770  83.343  17.023  1.00  0.00           O  
ATOM   3718  N   GLN   495      36.051  87.496  22.037  1.00  0.00           N  
ATOM   3719  CA  GLN   495      34.765  87.762  22.671  1.00  0.00           C  
ATOM   3720  C   GLN   495      34.498  89.267  22.678  1.00  0.00           C  
ATOM   3721  O   GLN   495      33.349  89.706  22.546  1.00  0.00           O  
ATOM   3722  CB  GLN   495      34.723  87.194  24.114  1.00  0.00           C  
ATOM   3723  CG  GLN   495      33.345  87.299  24.771  1.00  0.00           C  
ATOM   3724  CD  GLN   495      32.368  86.470  23.950  1.00  0.00           C  
ATOM   3725  OE1 GLN   495      32.672  85.348  23.548  1.00  0.00           O  
ATOM   3726  NE2 GLN   495      31.141  86.977  23.657  1.00  0.00           N  
ATOM   3727  N   GLY   496      35.560  90.055  22.814  1.00  0.00           N  
ATOM   3728  CA  GLY   496      35.408  91.500  22.801  1.00  0.00           C  
ATOM   3729  C   GLY   496      34.777  91.947  21.494  1.00  0.00           C  
ATOM   3730  O   GLY   496      33.870  92.779  21.483  1.00  0.00           O  
ATOM   3731  N   ILE   497      35.252  91.389  20.384  1.00  0.00           N  
ATOM   3732  CA  ILE   497      34.717  91.742  19.075  1.00  0.00           C  
ATOM   3733  C   ILE   497      33.281  91.249  18.938  1.00  0.00           C  
ATOM   3734  O   ILE   497      32.435  91.942  18.380  1.00  0.00           O  
ATOM   3735  CB  ILE   497      35.576  91.147  17.933  1.00  0.00           C  
ATOM   3736  CG1 ILE   497      36.954  91.814  17.916  1.00  0.00           C  
ATOM   3737  CG2 ILE   497      34.873  91.338  16.591  1.00  0.00           C  
ATOM   3738  CD1 ILE   497      36.921  93.319  17.668  1.00  0.00           C  
ATOM   3739  N   LYS   498      33.002  90.055  19.447  1.00  0.00           N  
ATOM   3740  CA  LYS   498      31.647  89.517  19.366  1.00  0.00           C  
ATOM   3741  C   LYS   498      30.682  90.430  20.121  1.00  0.00           C  
ATOM   3742  O   LYS   498      29.539  90.621  19.704  1.00  0.00           O  
ATOM   3743  CB  LYS   498      31.597  88.101  19.948  1.00  0.00           C  
ATOM   3744  CG  LYS   498      32.484  87.102  19.217  1.00  0.00           C  
ATOM   3745  CD  LYS   498      32.033  86.879  17.780  1.00  0.00           C  
ATOM   3746  CE  LYS   498      30.706  86.140  17.721  1.00  0.00           C  
ATOM   3747  NZ  LYS   498      30.345  85.761  16.325  1.00  0.00           N  
ATOM   3748  N   ILE   499      31.143  90.997  21.231  1.00  0.00           N  
ATOM   3749  CA  ILE   499      30.306  91.897  22.017  1.00  0.00           C  
ATOM   3750  C   ILE   499      30.080  93.199  21.254  1.00  0.00           C  
ATOM   3751  O   ILE   499      28.976  93.745  21.259  1.00  0.00           O  
ATOM   3752  CB  ILE   499      30.948  92.216  23.390  1.00  0.00           C  
ATOM   3753  CG1 ILE   499      30.920  90.968  24.276  1.00  0.00           C  
ATOM   3754  CG2 ILE   499      30.211  93.375  24.065  1.00  0.00           C  
ATOM   3755  CD1 ILE   499      31.659  91.132  25.590  1.00  0.00           C  
ATOM   3756  N   LEU   500      31.121  93.696  20.594  1.00  0.00           N  
ATOM   3757  CA  LEU   500      30.991  94.935  19.832  1.00  0.00           C  
ATOM   3758  C   LEU   500      30.072  94.732  18.631  1.00  0.00           C  
ATOM   3759  O   LEU   500      29.322  95.637  18.256  1.00  0.00           O  
ATOM   3760  CB  LEU   500      32.364  95.433  19.368  1.00  0.00           C  
ATOM   3761  CG  LEU   500      33.321  95.898  20.470  1.00  0.00           C  
ATOM   3762  CD1 LEU   500      34.620  96.377  19.847  1.00  0.00           C  
ATOM   3763  CD2 LEU   500      32.677  97.015  21.281  1.00  0.00           C  
ATOM   3764  N   LYS   501      30.123  93.545  18.034  1.00  0.00           N  
ATOM   3765  CA  LYS   501      29.271  93.255  16.887  1.00  0.00           C  
ATOM   3766  C   LYS   501      27.822  93.168  17.350  1.00  0.00           C  
ATOM   3767  O   LYS   501      26.900  93.533  16.620  1.00  0.00           O  
ATOM   3768  CB  LYS   501      29.687  91.942  16.220  1.00  0.00           C  
ATOM   3769  CG  LYS   501      31.031  92.026  15.493  1.00  0.00           C  
ATOM   3770  CD  LYS   501      31.451  90.713  14.830  1.00  0.00           C  
ATOM   3771  CE  LYS   501      32.795  90.797  14.103  1.00  0.00           C  
ATOM   3772  NZ  LYS   501      33.137  89.481  13.517  1.00  0.00           N  
ATOM   3773  N   GLU   502      27.629  92.688  18.573  1.00  0.00           N  
ATOM   3774  CA  GLU   502      26.293  92.566  19.137  1.00  0.00           C  
ATOM   3775  C   GLU   502      25.742  93.956  19.447  1.00  0.00           C  
ATOM   3776  O   GLU   502      24.558  94.226  19.234  1.00  0.00           O  
ATOM   3777  CB  GLU   502      26.336  91.718  20.410  1.00  0.00           C  
ATOM   3778  CG  GLU   502      24.972  91.410  20.995  1.00  0.00           C  
ATOM   3779  CD  GLU   502      25.051  90.471  22.179  1.00  0.00           C  
ATOM   3780  OE1 GLU   502      25.692  90.835  23.186  1.00  0.00           O  
ATOM   3781  OE2 GLU   502      24.472  89.368  22.103  1.00  0.00           O  
TER
