# Supplementary material for: The Flavoproteome of the Model Plant Arabidopsis thaliana
Source: Int J Mol Sci. 2020 Jul 28;21(15):5371. doi: 10.3390/ijms21155371 (PMC7432721; doi:10.3390/ijms21155371)
Supplement: Supplementary file 1 [file ijms-21-05371-s001.zip › Supplements for Table S4 pdb structure prediction evidence code 3/AT1G14190.1.pdb]

REMARK  99  Chain ID : 1
REMARK  99  Residues : 479
REMARK  99  Atoms    : 3973
REMARK  99  File     : c1ju2A_.1.pdb.sc
ATOM      1  N   ALA     8      43.048 102.779  45.475  1.00  0.00           N  
ATOM      2  CA  ALA     8      42.859 103.838  46.462  1.00  0.00           C  
ATOM      3  C   ALA     8      42.558 105.180  45.801  1.00  0.00           C  
ATOM      4  O   ALA     8      41.914 106.042  46.401  1.00  0.00           O  
ATOM      5  CB  ALA     8      44.103 104.006  47.361  1.00  0.00           C  
ATOM      6  N   LYS     9      43.020 105.354  44.566  1.00  0.00           N  
ATOM      7  CA  LYS     9      42.799 106.604  43.846  1.00  0.00           C  
ATOM      8  C   LYS     9      41.568 106.597  42.946  1.00  0.00           C  
ATOM      9  O   LYS     9      41.220 107.622  42.357  1.00  0.00           O  
ATOM     10  CB  LYS     9      44.041 106.968  43.025  1.00  0.00           C  
ATOM     11  CG  LYS     9      45.267 107.287  43.883  1.00  0.00           C  
ATOM     12  CD  LYS     9      46.519 107.610  43.065  1.00  0.00           C  
ATOM     13  CE  LYS     9      47.743 107.939  43.922  1.00  0.00           C  
ATOM     14  NZ  LYS     9      48.896 108.266  43.054  1.00  0.00           N  
ATOM     15  N   GLU    10      40.910 105.448  42.836  1.00  0.00           N  
ATOM     16  CA  GLU    10      39.708 105.342  42.015  1.00  0.00           C  
ATOM     17  C   GLU    10      38.509 105.849  42.804  1.00  0.00           C  
ATOM     18  O   GLU    10      38.510 105.813  44.033  1.00  0.00           O  
ATOM     19  CB  GLU    10      39.468 103.888  41.593  1.00  0.00           C  
ATOM     20  CG  GLU    10      40.534 103.346  40.639  1.00  0.00           C  
ATOM     21  CD  GLU    10      40.489 104.174  39.363  1.00  0.00           C  
ATOM     22  OE1 GLU    10      39.399 104.232  38.733  1.00  0.00           O  
ATOM     23  OE2 GLU    10      41.543 104.761  39.001  1.00  0.00           O  
ATOM     24  N   VAL    11      37.488 106.322  42.097  1.00  0.00           N  
ATOM     25  CA  VAL    11      36.290 106.836  42.751  1.00  0.00           C  
ATOM     26  C   VAL    11      35.616 105.744  43.576  1.00  0.00           C  
ATOM     27  O   VAL    11      35.701 104.562  43.241  1.00  0.00           O  
ATOM     28  CB  VAL    11      35.308 107.392  41.711  1.00  0.00           C  
ATOM     29  CG1 VAL    11      33.931 107.724  42.289  1.00  0.00           C  
ATOM     30  CG2 VAL    11      35.787 108.686  41.050  1.00  0.00           C  
ATOM     31  N   SER    12      34.957 106.141  44.661  1.00  0.00           N  
ATOM     32  CA  SER    12      34.276 105.184  45.526  1.00  0.00           C  
ATOM     33  C   SER    12      33.102 104.533  44.806  1.00  0.00           C  
ATOM     34  O   SER    12      32.756 103.383  45.073  1.00  0.00           O  
ATOM     35  CB  SER    12      33.783 105.874  46.800  1.00  0.00           C  
ATOM     36  OG  SER    12      32.775 106.823  46.482  1.00  0.00           O  
ATOM     37  N   GLY    13      32.488 105.277  43.893  1.00  0.00           N  
ATOM     38  CA  GLY    13      31.362 104.769  43.121  1.00  0.00           C  
ATOM     39  C   GLY    13      31.490 105.230  41.674  1.00  0.00           C  
ATOM     40  O   GLY    13      31.343 106.416  41.373  1.00  0.00           O  
ATOM     41  N   LYS    14      31.772 104.286  40.782  1.00  0.00           N  
ATOM     42  CA  LYS    14      31.927 104.621  39.380  1.00  0.00           C  
ATOM     43  C   LYS    14      30.920 103.960  38.459  1.00  0.00           C  
ATOM     44  O   LYS    14      30.305 102.949  38.802  1.00  0.00           O  
ATOM     45  CB  LYS    14      33.342 104.254  38.921  1.00  0.00           C  
ATOM     46  CG  LYS    14      34.444 104.936  39.735  1.00  0.00           C  
ATOM     47  CD  LYS    14      35.857 104.596  39.258  1.00  0.00           C  
ATOM     48  CE  LYS    14      36.361 103.239  39.755  1.00  0.00           C  
ATOM     49  NZ  LYS    14      36.444 103.240  41.233  1.00  0.00           N  
ATOM     50  N   SER    15      30.759 104.544  37.277  1.00  0.00           N  
ATOM     51  CA  SER    15      29.833 104.040  36.273  1.00  0.00           C  
ATOM     52  C   SER    15      30.587 103.839  34.961  1.00  0.00           C  
ATOM     53  O   SER    15      31.288 104.740  34.505  1.00  0.00           O  
ATOM     54  CB  SER    15      28.696 105.045  36.068  1.00  0.00           C  
ATOM     55  OG  SER    15      27.817 104.621  35.045  1.00  0.00           O  
ATOM     56  N   PHE    16      30.444 102.658  34.365  1.00  0.00           N  
ATOM     57  CA  PHE    16      31.116 102.339  33.106  1.00  0.00           C  
ATOM     58  C   PHE    16      30.215 101.490  32.217  1.00  0.00           C  
ATOM     59  O   PHE    16      29.151 101.048  32.647  1.00  0.00           O  
ATOM     60  CB  PHE    16      32.408 101.554  33.371  1.00  0.00           C  
ATOM     61  CG  PHE    16      33.269 102.393  34.251  1.00  0.00           C  
ATOM     62  CD1 PHE    16      33.238 102.278  35.659  1.00  0.00           C  
ATOM     63  CD2 PHE    16      34.148 103.333  33.682  1.00  0.00           C  
ATOM     64  CE1 PHE    16      34.068 103.082  36.492  1.00  0.00           C  
ATOM     65  CE2 PHE    16      34.991 104.151  34.494  1.00  0.00           C  
ATOM     66  CZ  PHE    16      34.948 104.024  35.907  1.00  0.00           C  
ATOM     67  N   ASP    17      30.638 101.267  30.974  1.00  0.00           N  
ATOM     68  CA  ASP    17      29.875 100.426  30.061  1.00  0.00           C  
ATOM     69  C   ASP    17      30.222  98.972  30.369  1.00  0.00           C  
ATOM     70  O   ASP    17      29.350  98.109  30.398  1.00  0.00           O  
ATOM     71  CB  ASP    17      30.215 100.743  28.605  1.00  0.00           C  
ATOM     72  CG  ASP    17      29.682 102.090  28.165  1.00  0.00           C  
ATOM     73  OD1 ASP    17      28.456 102.305  28.275  1.00  0.00           O  
ATOM     74  OD2 ASP    17      30.483 102.931  27.710  1.00  0.00           O  
ATOM     75  N   TYR    18      31.506  98.710  30.599  1.00  0.00           N  
ATOM     76  CA  TYR    18      31.952  97.357  30.928  1.00  0.00           C  
ATOM     77  C   TYR    18      32.946  97.349  32.077  1.00  0.00           C  
ATOM     78  O   TYR    18      33.816  98.214  32.174  1.00  0.00           O  
ATOM     79  CB  TYR    18      32.600  96.672  29.719  1.00  0.00           C  
ATOM     80  CG  TYR    18      31.664  96.505  28.554  1.00  0.00           C  
ATOM     81  CD1 TYR    18      31.515  97.520  27.616  1.00  0.00           C  
ATOM     82  CD2 TYR    18      30.883  95.358  28.417  1.00  0.00           C  
ATOM     83  CE1 TYR    18      30.613  97.406  26.573  1.00  0.00           C  
ATOM     84  CE2 TYR    18      29.970  95.234  27.372  1.00  0.00           C  
ATOM     85  CZ  TYR    18      29.843  96.268  26.456  1.00  0.00           C  
ATOM     86  OH  TYR    18      28.940  96.181  25.427  1.00  0.00           O  
ATOM     87  N   ILE    19      32.795  96.360  32.951  1.00  0.00           N  
ATOM     88  CA  ILE    19      33.683  96.183  34.088  1.00  0.00           C  
ATOM     89  C   ILE    19      34.258  94.782  33.937  1.00  0.00           C  
ATOM     90  O   ILE    19      33.513  93.802  33.868  1.00  0.00           O  
ATOM     91  CB  ILE    19      32.917  96.292  35.423  1.00  0.00           C  
ATOM     92  CG1 ILE    19      32.181  97.631  35.600  1.00  0.00           C  
ATOM     93  CG2 ILE    19      33.821  96.163  36.661  1.00  0.00           C  
ATOM     94  CD1 ILE    19      33.114  98.841  35.623  1.00  0.00           C  
ATOM     95  N   VAL    20      35.581  94.699  33.849  1.00  0.00           N  
ATOM     96  CA  VAL    20      36.259  93.419  33.687  1.00  0.00           C  
ATOM     97  C   VAL    20      37.012  93.071  34.963  1.00  0.00           C  
ATOM     98  O   VAL    20      37.850  93.840  35.430  1.00  0.00           O  
ATOM     99  CB  VAL    20      37.238  93.482  32.496  1.00  0.00           C  
ATOM    100  CG1 VAL    20      38.020  92.185  32.280  1.00  0.00           C  
ATOM    101  CG2 VAL    20      36.553  93.764  31.157  1.00  0.00           C  
ATOM    102  N   VAL    21      36.694  91.915  35.531  1.00  0.00           N  
ATOM    103  CA  VAL    21      37.341  91.468  36.756  1.00  0.00           C  
ATOM    104  C   VAL    21      38.529  90.597  36.392  1.00  0.00           C  
ATOM    105  O   VAL    21      38.360  89.510  35.840  1.00  0.00           O  
ATOM    106  CB  VAL    21      36.373  90.650  37.631  1.00  0.00           C  
ATOM    107  CG1 VAL    21      37.087  90.167  38.886  1.00  0.00           C  
ATOM    108  CG2 VAL    21      35.166  91.501  37.999  1.00  0.00           C  
ATOM    109  N   GLY    22      39.727  91.085  36.702  1.00  0.00           N  
ATOM    110  CA  GLY    22      40.936  90.344  36.393  1.00  0.00           C  
ATOM    111  C   GLY    22      41.613  90.864  35.138  1.00  0.00           C  
ATOM    112  O   GLY    22      41.133  90.641  34.030  1.00  0.00           O  
ATOM    113  N   GLY    23      42.729  91.565  35.312  1.00  0.00           N  
ATOM    114  CA  GLY    23      43.457  92.094  34.172  1.00  0.00           C  
ATOM    115  C   GLY    23      44.534  91.101  33.796  1.00  0.00           C  
ATOM    116  O   GLY    23      45.731  91.397  33.862  1.00  0.00           O  
ATOM    117  N   GLY    24      44.092  89.910  33.400  1.00  0.00           N  
ATOM    118  CA  GLY    24      45.017  88.852  33.047  1.00  0.00           C  
ATOM    119  C   GLY    24      45.205  88.593  31.566  1.00  0.00           C  
ATOM    120  O   GLY    24      45.041  89.477  30.729  1.00  0.00           O  
ATOM    121  N   THR    25      45.536  87.346  31.254  1.00  0.00           N  
ATOM    122  CA  THR    25      45.793  86.921  29.891  1.00  0.00           C  
ATOM    123  C   THR    25      44.635  87.217  28.943  1.00  0.00           C  
ATOM    124  O   THR    25      44.836  87.816  27.888  1.00  0.00           O  
ATOM    125  CB  THR    25      46.144  85.432  29.881  1.00  0.00           C  
ATOM    126  OG1 THR    25      47.203  85.208  30.825  1.00  0.00           O  
ATOM    127  CG2 THR    25      46.615  84.993  28.506  1.00  0.00           C  
ATOM    128  N   ALA    26      43.426  86.809  29.317  1.00  0.00           N  
ATOM    129  CA  ALA    26      42.254  87.075  28.484  1.00  0.00           C  
ATOM    130  C   ALA    26      41.687  88.464  28.779  1.00  0.00           C  
ATOM    131  O   ALA    26      41.223  89.170  27.877  1.00  0.00           O  
ATOM    132  CB  ALA    26      41.147  86.044  28.747  1.00  0.00           C  
ATOM    133  N   GLY    27      41.733  88.845  30.052  1.00  0.00           N  
ATOM    134  CA  GLY    27      41.188  90.119  30.483  1.00  0.00           C  
ATOM    135  C   GLY    27      41.730  91.372  29.828  1.00  0.00           C  
ATOM    136  O   GLY    27      40.965  92.269  29.476  1.00  0.00           O  
ATOM    137  N   CYS    28      43.044  91.449  29.664  1.00  0.00           N  
ATOM    138  CA  CYS    28      43.642  92.633  29.059  1.00  0.00           C  
ATOM    139  C   CYS    28      43.210  92.842  27.604  1.00  0.00           C  
ATOM    140  O   CYS    28      42.735  93.921  27.248  1.00  0.00           O  
ATOM    141  CB  CYS    28      45.166  92.577  29.194  1.00  0.00           C  
ATOM    142  SG  CYS    28      45.717  92.850  30.908  1.00  0.00           S  
ATOM    143  N   SER    29      43.365  91.824  26.743  1.00  0.00           N  
ATOM    144  CA  SER    29      42.940  92.034  25.355  1.00  0.00           C  
ATOM    145  C   SER    29      41.435  92.276  25.237  1.00  0.00           C  
ATOM    146  O   SER    29      40.980  92.989  24.340  1.00  0.00           O  
ATOM    147  CB  SER    29      43.405  90.760  24.644  1.00  0.00           C  
ATOM    148  OG  SER    29      42.691  89.637  25.139  1.00  0.00           O  
ATOM    149  N   LEU    30      40.661  91.681  26.140  1.00  0.00           N  
ATOM    150  CA  LEU    30      39.216  91.882  26.134  1.00  0.00           C  
ATOM    151  C   LEU    30      38.924  93.351  26.447  1.00  0.00           C  
ATOM    152  O   LEU    30      38.143  94.001  25.754  1.00  0.00           O  
ATOM    153  CB  LEU    30      38.545  90.995  27.187  1.00  0.00           C  
ATOM    154  CG  LEU    30      37.073  91.312  27.482  1.00  0.00           C  
ATOM    155  CD1 LEU    30      36.237  91.137  26.218  1.00  0.00           C  
ATOM    156  CD2 LEU    30      36.565  90.397  28.590  1.00  0.00           C  
ATOM    157  N   ALA    31      39.560  93.866  27.494  1.00  0.00           N  
ATOM    158  CA  ALA    31      39.366  95.257  27.904  1.00  0.00           C  
ATOM    159  C   ALA    31      39.769  96.250  26.822  1.00  0.00           C  
ATOM    160  O   ALA    31      39.046  97.208  26.538  1.00  0.00           O  
ATOM    161  CB  ALA    31      40.153  95.530  29.167  1.00  0.00           C  
ATOM    162  N   ALA    32      40.934  96.025  26.229  1.00  0.00           N  
ATOM    163  CA  ALA    32      41.433  96.901  25.180  1.00  0.00           C  
ATOM    164  C   ALA    32      40.460  96.938  24.013  1.00  0.00           C  
ATOM    165  O   ALA    32      40.149  98.002  23.478  1.00  0.00           O  
ATOM    166  CB  ALA    32      42.794  96.414  24.709  1.00  0.00           C  
ATOM    167  N   THR    33      39.970  95.768  23.627  1.00  0.00           N  
ATOM    168  CA  THR    33      39.048  95.667  22.506  1.00  0.00           C  
ATOM    169  C   THR    33      37.747  96.423  22.752  1.00  0.00           C  
ATOM    170  O   THR    33      37.296  97.201  21.904  1.00  0.00           O  
ATOM    171  CB  THR    33      38.763  94.190  22.199  1.00  0.00           C  
ATOM    172  OG1 THR    33      39.990  93.556  21.813  1.00  0.00           O  
ATOM    173  CG2 THR    33      37.743  94.051  21.077  1.00  0.00           C  
ATOM    174  N   LEU    34      37.143  96.207  23.915  1.00  0.00           N  
ATOM    175  CA  LEU    34      35.899  96.888  24.232  1.00  0.00           C  
ATOM    176  C   LEU    34      36.098  98.400  24.333  1.00  0.00           C  
ATOM    177  O   LEU    34      35.205  99.166  23.972  1.00  0.00           O  
ATOM    178  CB  LEU    34      35.313  96.345  25.541  1.00  0.00           C  
ATOM    179  CG  LEU    34      34.807  94.896  25.511  1.00  0.00           C  
ATOM    180  CD1 LEU    34      34.436  94.444  26.918  1.00  0.00           C  
ATOM    181  CD2 LEU    34      33.602  94.791  24.587  1.00  0.00           C  
ATOM    182  N   SER    35      37.268  98.826  24.807  1.00  0.00           N  
ATOM    183  CA  SER    35      37.556 100.255  24.963  1.00  0.00           C  
ATOM    184  C   SER    35      37.614 101.001  23.634  1.00  0.00           C  
ATOM    185  O   SER    35      37.661 102.232  23.608  1.00  0.00           O  
ATOM    186  CB  SER    35      38.871 100.462  25.728  1.00  0.00           C  
ATOM    187  OG  SER    35      40.000 100.249  24.898  1.00  0.00           O  
ATOM    188  N   GLU    36      37.614 100.262  22.530  1.00  0.00           N  
ATOM    189  CA  GLU    36      37.649 100.885  21.213  1.00  0.00           C  
ATOM    190  C   GLU    36      36.413 101.753  20.991  1.00  0.00           C  
ATOM    191  O   GLU    36      36.455 102.729  20.237  1.00  0.00           O  
ATOM    192  CB  GLU    36      37.727  99.811  20.125  1.00  0.00           C  
ATOM    193  CG  GLU    36      39.118  99.219  19.950  1.00  0.00           C  
ATOM    194  CD  GLU    36      39.134  98.020  19.021  1.00  0.00           C  
ATOM    195  OE1 GLU    36      38.355  98.012  18.042  1.00  0.00           O  
ATOM    196  OE2 GLU    36      39.936  97.091  19.262  1.00  0.00           O  
ATOM    197  N   LYS    37      35.321 101.408  21.666  1.00  0.00           N  
ATOM    198  CA  LYS    37      34.076 102.153  21.517  1.00  0.00           C  
ATOM    199  C   LYS    37      33.362 102.491  22.823  1.00  0.00           C  
ATOM    200  O   LYS    37      32.537 103.407  22.859  1.00  0.00           O  
ATOM    201  CB  LYS    37      33.114 101.371  20.617  1.00  0.00           C  
ATOM    202  CG  LYS    37      33.648 101.106  19.219  1.00  0.00           C  
ATOM    203  CD  LYS    37      32.610 100.419  18.349  1.00  0.00           C  
ATOM    204  CE  LYS    37      33.141 100.183  16.942  1.00  0.00           C  
ATOM    205  NZ  LYS    37      32.114  99.544  16.067  1.00  0.00           N  
ATOM    206  N   TYR    38      33.676 101.771  23.896  1.00  0.00           N  
ATOM    207  CA  TYR    38      33.002 102.012  25.171  1.00  0.00           C  
ATOM    208  C   TYR    38      33.907 102.287  26.363  1.00  0.00           C  
ATOM    209  O   TYR    38      35.123 102.104  26.294  1.00  0.00           O  
ATOM    210  CB  TYR    38      32.074 100.834  25.483  1.00  0.00           C  
ATOM    211  CG  TYR    38      30.966 100.673  24.469  1.00  0.00           C  
ATOM    212  CD1 TYR    38      31.040  99.705  23.466  1.00  0.00           C  
ATOM    213  CD2 TYR    38      29.859 101.518  24.489  1.00  0.00           C  
ATOM    214  CE1 TYR    38      30.034  99.585  22.507  1.00  0.00           C  
ATOM    215  CE2 TYR    38      28.850 101.409  23.536  1.00  0.00           C  
ATOM    216  CZ  TYR    38      28.942 100.444  22.550  1.00  0.00           C  
ATOM    217  OH  TYR    38      27.939 100.340  21.613  1.00  0.00           O  
ATOM    218  N   SER    39      33.297 102.738  27.458  1.00  0.00           N  
ATOM    219  CA  SER    39      34.031 103.051  28.679  1.00  0.00           C  
ATOM    220  C   SER    39      34.227 101.762  29.457  1.00  0.00           C  
ATOM    221  O   SER    39      33.266 101.116  29.875  1.00  0.00           O  
ATOM    222  CB  SER    39      33.260 104.074  29.516  1.00  0.00           C  
ATOM    223  OG  SER    39      33.908 104.271  30.764  1.00  0.00           O  
ATOM    224  N   VAL    40      35.490 101.408  29.650  1.00  0.00           N  
ATOM    225  CA  VAL    40      35.851 100.170  30.318  1.00  0.00           C  
ATOM    226  C   VAL    40      36.716 100.359  31.554  1.00  0.00           C  
ATOM    227  O   VAL    40      37.602 101.215  31.591  1.00  0.00           O  
ATOM    228  CB  VAL    40      36.614  99.249  29.332  1.00  0.00           C  
ATOM    229  CG1 VAL    40      36.937  97.914  29.989  1.00  0.00           C  
ATOM    230  CG2 VAL    40      35.786  99.041  28.074  1.00  0.00           C  
ATOM    231  N   LEU    41      36.442  99.548  32.570  1.00  0.00           N  
ATOM    232  CA  LEU    41      37.219  99.564  33.800  1.00  0.00           C  
ATOM    233  C   LEU    41      37.704  98.142  34.053  1.00  0.00           C  
ATOM    234  O   LEU    41      36.911  97.202  34.075  1.00  0.00           O  
ATOM    235  CB  LEU    41      36.381 100.025  34.999  1.00  0.00           C  
ATOM    236  CG  LEU    41      37.092  99.876  36.353  1.00  0.00           C  
ATOM    237  CD1 LEU    41      38.307 100.786  36.399  1.00  0.00           C  
ATOM    238  CD2 LEU    41      36.139 100.203  37.491  1.00  0.00           C  
ATOM    239  N   VAL    42      39.012  97.992  34.220  1.00  0.00           N  
ATOM    240  CA  VAL    42      39.606  96.696  34.509  1.00  0.00           C  
ATOM    241  C   VAL    42      40.060  96.764  35.956  1.00  0.00           C  
ATOM    242  O   VAL    42      40.686  97.743  36.366  1.00  0.00           O  
ATOM    243  CB  VAL    42      40.839  96.420  33.634  1.00  0.00           C  
ATOM    244  CG1 VAL    42      41.475  95.091  34.033  1.00  0.00           C  
ATOM    245  CG2 VAL    42      40.443  96.401  32.182  1.00  0.00           C  
ATOM    246  N   ILE    43      39.734  95.733  36.726  1.00  0.00           N  
ATOM    247  CA  ILE    43      40.112  95.674  38.132  1.00  0.00           C  
ATOM    248  C   ILE    43      41.010  94.469  38.369  1.00  0.00           C  
ATOM    249  O   ILE    43      40.578  93.324  38.231  1.00  0.00           O  
ATOM    250  CB  ILE    43      38.859  95.587  39.005  1.00  0.00           C  
ATOM    251  CG1 ILE    43      37.907  96.782  38.832  1.00  0.00           C  
ATOM    252  CG2 ILE    43      39.164  95.530  40.511  1.00  0.00           C  
ATOM    253  CD1 ILE    43      36.576  96.612  39.564  1.00  0.00           C  
ATOM    254  N   GLU    44      42.262  94.743  38.723  1.00  0.00           N  
ATOM    255  CA  GLU    44      43.260  93.706  38.972  1.00  0.00           C  
ATOM    256  C   GLU    44      43.726  93.737  40.424  1.00  0.00           C  
ATOM    257  O   GLU    44      44.095  94.788  40.936  1.00  0.00           O  
ATOM    258  CB  GLU    44      44.454  93.921  38.037  1.00  0.00           C  
ATOM    259  CG  GLU    44      45.687  93.097  38.368  1.00  0.00           C  
ATOM    260  CD  GLU    44      45.402  91.619  38.387  1.00  0.00           C  
ATOM    261  OE1 GLU    44      44.688  91.145  37.478  1.00  0.00           O  
ATOM    262  OE2 GLU    44      45.901  90.932  39.302  1.00  0.00           O  
ATOM    263  N   ARG    45      43.722  92.578  41.077  1.00  0.00           N  
ATOM    264  CA  ARG    45      44.130  92.491  42.476  1.00  0.00           C  
ATOM    265  C   ARG    45      45.628  92.707  42.694  1.00  0.00           C  
ATOM    266  O   ARG    45      46.039  93.200  43.745  1.00  0.00           O  
ATOM    267  CB  ARG    45      43.729  91.130  43.050  1.00  0.00           C  
ATOM    268  CG  ARG    45      44.402  89.971  42.341  1.00  0.00           C  
ATOM    269  CD  ARG    45      44.073  88.631  42.964  1.00  0.00           C  
ATOM    270  NE  ARG    45      44.866  87.585  42.326  1.00  0.00           N  
ATOM    271  CZ  ARG    45      45.123  86.400  42.863  1.00  0.00           C  
ATOM    272  NH1 ARG    45      44.645  86.088  44.061  1.00  0.00           N  
ATOM    273  NH2 ARG    45      45.888  85.539  42.207  1.00  0.00           N  
ATOM    274  N   GLY    46      46.436  92.341  41.699  1.00  0.00           N  
ATOM    275  CA  GLY    46      47.882  92.479  41.810  1.00  0.00           C  
ATOM    276  C   GLY    46      48.454  93.846  41.482  1.00  0.00           C  
ATOM    277  O   GLY    46      47.719  94.790  41.197  1.00  0.00           O  
ATOM    278  N   GLY    47      49.781  93.943  41.519  1.00  0.00           N  
ATOM    279  CA  GLY    47      50.488  95.191  41.237  1.00  0.00           C  
ATOM    280  C   GLY    47      50.806  95.353  39.754  1.00  0.00           C  
ATOM    281  O   GLY    47      50.521  94.471  38.943  1.00  0.00           O  
ATOM    282  N   SER    48      51.383  96.499  39.408  1.00  0.00           N  
ATOM    283  CA  SER    48      51.809  96.755  38.037  1.00  0.00           C  
ATOM    284  C   SER    48      53.074  95.919  37.874  1.00  0.00           C  
ATOM    285  O   SER    48      53.758  95.626  38.857  1.00  0.00           O  
ATOM    286  CB  SER    48      52.169  98.231  37.841  1.00  0.00           C  
ATOM    287  OG  SER    48      53.328  98.555  38.595  1.00  0.00           O  
ATOM    288  N   PRO    49      53.404  95.516  36.638  1.00  0.00           N  
ATOM    289  CA  PRO    49      54.614  94.713  36.437  1.00  0.00           C  
ATOM    290  C   PRO    49      55.878  95.441  36.900  1.00  0.00           C  
ATOM    291  O   PRO    49      56.854  94.816  37.310  1.00  0.00           O  
ATOM    292  CB  PRO    49      54.614  94.463  34.929  1.00  0.00           C  
ATOM    293  CG  PRO    49      53.152  94.448  34.596  1.00  0.00           C  
ATOM    294  CD  PRO    49      52.627  95.618  35.392  1.00  0.00           C  
ATOM    295  N   PHE    50      55.850  96.766  36.836  1.00  0.00           N  
ATOM    296  CA  PHE    50      56.996  97.568  37.241  1.00  0.00           C  
ATOM    297  C   PHE    50      57.374  97.381  38.711  1.00  0.00           C  
ATOM    298  O   PHE    50      58.513  97.646  39.101  1.00  0.00           O  
ATOM    299  CB  PHE    50      56.731  99.060  36.984  1.00  0.00           C  
ATOM    300  CG  PHE    50      56.830  99.286  35.515  1.00  0.00           C  
ATOM    301  CD1 PHE    50      55.684  99.427  34.700  1.00  0.00           C  
ATOM    302  CD2 PHE    50      58.093  99.365  34.901  1.00  0.00           C  
ATOM    303  CE1 PHE    50      55.789  99.647  33.296  1.00  0.00           C  
ATOM    304  CE2 PHE    50      58.226  99.585  33.496  1.00  0.00           C  
ATOM    305  CZ  PHE    50      57.067  99.724  32.691  1.00  0.00           C  
ATOM    306  N   GLY    51      56.426  96.924  39.524  1.00  0.00           N  
ATOM    307  CA  GLY    51      56.680  96.714  40.949  1.00  0.00           C  
ATOM    308  C   GLY    51      57.582  95.511  41.204  1.00  0.00           C  
ATOM    309  O   GLY    51      58.167  95.382  42.284  1.00  0.00           O  
ATOM    310  N   ASP    52      57.686  94.629  40.213  1.00  0.00           N  
ATOM    311  CA  ASP    52      58.512  93.429  40.322  1.00  0.00           C  
ATOM    312  C   ASP    52      59.287  93.251  39.020  1.00  0.00           C  
ATOM    313  O   ASP    52      58.947  92.422  38.179  1.00  0.00           O  
ATOM    314  CB  ASP    52      57.630  92.207  40.605  1.00  0.00           C  
ATOM    315  CG  ASP    52      58.543  91.026  40.902  1.00  0.00           C  
ATOM    316  OD1 ASP    52      59.788  91.222  40.882  1.00  0.00           O  
ATOM    317  OD2 ASP    52      58.009  89.913  41.153  1.00  0.00           O  
ATOM    318  N   PRO    53      60.362  94.033  38.851  1.00  0.00           N  
ATOM    319  CA  PRO    53      61.237  94.035  37.676  1.00  0.00           C  
ATOM    320  C   PRO    53      61.619  92.690  37.068  1.00  0.00           C  
ATOM    321  O   PRO    53      61.760  92.581  35.852  1.00  0.00           O  
ATOM    322  CB  PRO    53      62.458  94.807  38.167  1.00  0.00           C  
ATOM    323  CG  PRO    53      61.857  95.788  39.106  1.00  0.00           C  
ATOM    324  CD  PRO    53      60.897  94.932  39.891  1.00  0.00           C  
ATOM    325  N   LEU    54      61.789  91.669  37.898  1.00  0.00           N  
ATOM    326  CA  LEU    54      62.192  90.372  37.379  1.00  0.00           C  
ATOM    327  C   LEU    54      61.148  89.599  36.582  1.00  0.00           C  
ATOM    328  O   LEU    54      61.434  88.519  36.063  1.00  0.00           O  
ATOM    329  CB  LEU    54      62.765  89.515  38.506  1.00  0.00           C  
ATOM    330  CG  LEU    54      64.057  90.076  39.103  1.00  0.00           C  
ATOM    331  CD1 LEU    54      64.600  89.308  40.307  1.00  0.00           C  
ATOM    332  CD2 LEU    54      65.246  90.119  38.144  1.00  0.00           C  
ATOM    333  N   VAL    55      59.941  90.141  36.470  1.00  0.00           N  
ATOM    334  CA  VAL    55      58.924  89.472  35.669  1.00  0.00           C  
ATOM    335  C   VAL    55      59.083  89.983  34.235  1.00  0.00           C  
ATOM    336  O   VAL    55      58.386  89.544  33.326  1.00  0.00           O  
ATOM    337  CB  VAL    55      57.477  89.787  36.154  1.00  0.00           C  
ATOM    338  CG1 VAL    55      57.317  89.409  37.621  1.00  0.00           C  
ATOM    339  CG2 VAL    55      57.148  91.255  35.927  1.00  0.00           C  
ATOM    340  N   GLU    56      60.027  90.899  34.033  1.00  0.00           N  
ATOM    341  CA  GLU    56      60.231  91.494  32.714  1.00  0.00           C  
ATOM    342  C   GLU    56      61.364  90.929  31.858  1.00  0.00           C  
ATOM    343  O   GLU    56      61.638  91.447  30.775  1.00  0.00           O  
ATOM    344  CB  GLU    56      60.422  93.005  32.870  1.00  0.00           C  
ATOM    345  CG  GLU    56      59.175  93.728  33.382  1.00  0.00           C  
ATOM    346  CD  GLU    56      59.511  95.206  33.520  1.00  0.00           C  
ATOM    347  OE1 GLU    56      60.649  95.591  33.142  1.00  0.00           O  
ATOM    348  OE2 GLU    56      58.634  95.969  34.007  1.00  0.00           O  
ATOM    349  N   GLU    57      62.011  89.870  32.328  1.00  0.00           N  
ATOM    350  CA  GLU    57      63.103  89.261  31.578  1.00  0.00           C  
ATOM    351  C   GLU    57      63.029  87.742  31.644  1.00  0.00           C  
ATOM    352  O   GLU    57      62.454  87.175  32.574  1.00  0.00           O  
ATOM    353  CB  GLU    57      64.476  89.684  32.140  1.00  0.00           C  
ATOM    354  CG  GLU    57      64.745  91.186  32.028  1.00  0.00           C  
ATOM    355  CD  GLU    57      66.115  91.465  32.628  1.00  0.00           C  
ATOM    356  OE1 GLU    57      66.764  90.492  33.098  1.00  0.00           O  
ATOM    357  OE2 GLU    57      66.532  92.654  32.625  1.00  0.00           O  
ATOM    358  N   ARG    58      63.615  87.083  30.651  1.00  0.00           N  
ATOM    359  CA  ARG    58      63.635  85.629  30.633  1.00  0.00           C  
ATOM    360  C   ARG    58      64.527  85.129  31.772  1.00  0.00           C  
ATOM    361  O   ARG    58      64.251  84.088  32.368  1.00  0.00           O  
ATOM    362  CB  ARG    58      64.152  85.129  29.289  1.00  0.00           C  
ATOM    363  CG  ARG    58      65.650  85.363  29.086  1.00  0.00           C  
ATOM    364  CD  ARG    58      66.175  84.847  27.745  1.00  0.00           C  
ATOM    365  NE  ARG    58      67.648  85.069  27.725  1.00  0.00           N  
ATOM    366  CZ  ARG    58      68.364  84.797  26.595  1.00  0.00           C  
ATOM    367  NH1 ARG    58      67.491  84.342  25.649  1.00  0.00           N  
ATOM    368  NH2 ARG    58      69.673  85.087  26.851  1.00  0.00           N  
ATOM    369  N   LYS    59      65.585  85.875  32.087  1.00  0.00           N  
ATOM    370  CA  LYS    59      66.486  85.470  33.164  1.00  0.00           C  
ATOM    371  C   LYS    59      65.797  85.495  34.525  1.00  0.00           C  
ATOM    372  O   LYS    59      66.320  84.960  35.504  1.00  0.00           O  
ATOM    373  CB  LYS    59      67.727  86.373  33.236  1.00  0.00           C  
ATOM    374  CG  LYS    59      68.650  86.240  32.023  1.00  0.00           C  
ATOM    375  CD  LYS    59      69.891  87.131  32.097  1.00  0.00           C  
ATOM    376  CE  LYS    59      70.820  86.988  30.889  1.00  0.00           C  
ATOM    377  NZ  LYS    59      71.984  87.891  31.037  1.00  0.00           N  
ATOM    378  N   TYR    60      64.623  86.113  34.589  1.00  0.00           N  
ATOM    379  CA  TYR    60      63.923  86.197  35.855  1.00  0.00           C  
ATOM    380  C   TYR    60      62.831  85.172  36.085  1.00  0.00           C  
ATOM    381  O   TYR    60      62.219  85.165  37.150  1.00  0.00           O  
ATOM    382  CB  TYR    60      63.313  87.598  35.997  1.00  0.00           C  
ATOM    383  CG  TYR    60      64.437  88.576  36.013  1.00  0.00           C  
ATOM    384  CD1 TYR    60      65.738  88.139  36.290  1.00  0.00           C  
ATOM    385  CD2 TYR    60      64.227  89.948  35.748  1.00  0.00           C  
ATOM    386  CE1 TYR    60      66.827  89.033  36.311  1.00  0.00           C  
ATOM    387  CE2 TYR    60      65.322  90.871  35.765  1.00  0.00           C  
ATOM    388  CZ  TYR    60      66.617  90.391  36.050  1.00  0.00           C  
ATOM    389  OH  TYR    60      67.701  91.242  36.082  1.00  0.00           O  
ATOM    390  N   PHE    61      62.591  84.305  35.104  1.00  0.00           N  
ATOM    391  CA  PHE    61      61.547  83.286  35.207  1.00  0.00           C  
ATOM    392  C   PHE    61      61.605  82.473  36.496  1.00  0.00           C  
ATOM    393  O   PHE    61      60.639  82.434  37.261  1.00  0.00           O  
ATOM    394  CB  PHE    61      61.610  82.337  34.004  1.00  0.00           C  
ATOM    395  CG  PHE    61      60.666  81.169  34.099  1.00  0.00           C  
ATOM    396  CD1 PHE    61      59.289  81.370  34.170  1.00  0.00           C  
ATOM    397  CD2 PHE    61      61.154  79.866  34.125  1.00  0.00           C  
ATOM    398  CE1 PHE    61      58.414  80.289  34.266  1.00  0.00           C  
ATOM    399  CE2 PHE    61      60.287  78.775  34.220  1.00  0.00           C  
ATOM    400  CZ  PHE    61      58.913  78.988  34.291  1.00  0.00           C  
ATOM    401  N   GLY    62      62.732  81.810  36.726  1.00  0.00           N  
ATOM    402  CA  GLY    62      62.908  80.996  37.921  1.00  0.00           C  
ATOM    403  C   GLY    62      62.869  81.863  39.182  1.00  0.00           C  
ATOM    404  O   GLY    62      62.284  81.478  40.193  1.00  0.00           O  
ATOM    405  N   TYR    63      63.477  83.043  39.110  1.00  0.00           N  
ATOM    406  CA  TYR    63      63.501  83.957  40.245  1.00  0.00           C  
ATOM    407  C   TYR    63      62.114  84.213  40.842  1.00  0.00           C  
ATOM    408  O   TYR    63      61.930  84.133  42.059  1.00  0.00           O  
ATOM    409  CB  TYR    63      64.112  85.295  39.824  1.00  0.00           C  
ATOM    410  CG  TYR    63      64.154  86.323  40.933  1.00  0.00           C  
ATOM    411  CD1 TYR    63      65.243  86.400  41.802  1.00  0.00           C  
ATOM    412  CD2 TYR    63      63.088  87.201  41.135  1.00  0.00           C  
ATOM    413  CE1 TYR    63      65.267  87.327  42.845  1.00  0.00           C  
ATOM    414  CE2 TYR    63      63.100  88.126  42.174  1.00  0.00           C  
ATOM    415  CZ  TYR    63      64.191  88.184  43.024  1.00  0.00           C  
ATOM    416  OH  TYR    63      64.195  89.093  44.058  1.00  0.00           O  
ATOM    417  N   SER    64      61.141  84.533  39.993  1.00  0.00           N  
ATOM    418  CA  SER    64      59.797  84.826  40.480  1.00  0.00           C  
ATOM    419  C   SER    64      59.180  83.646  41.217  1.00  0.00           C  
ATOM    420  O   SER    64      58.461  83.829  42.200  1.00  0.00           O  
ATOM    421  CB  SER    64      58.887  85.253  39.323  1.00  0.00           C  
ATOM    422  OG  SER    64      59.330  86.490  38.785  1.00  0.00           O  
ATOM    423  N   LEU    65      59.466  82.436  40.746  1.00  0.00           N  
ATOM    424  CA  LEU    65      58.940  81.229  41.374  1.00  0.00           C  
ATOM    425  C   LEU    65      59.636  80.933  42.702  1.00  0.00           C  
ATOM    426  O   LEU    65      59.071  80.277  43.575  1.00  0.00           O  
ATOM    427  CB  LEU    65      59.106  80.028  40.436  1.00  0.00           C  
ATOM    428  CG  LEU    65      58.399  80.096  39.080  1.00  0.00           C  
ATOM    429  CD1 LEU    65      58.734  78.857  38.259  1.00  0.00           C  
ATOM    430  CD2 LEU    65      56.897  80.202  39.293  1.00  0.00           C  
ATOM    431  N   LEU    66      60.866  81.419  42.846  1.00  0.00           N  
ATOM    432  CA  LEU    66      61.642  81.199  44.064  1.00  0.00           C  
ATOM    433  C   LEU    66      61.260  82.157  45.183  1.00  0.00           C  
ATOM    434  O   LEU    66      61.441  81.848  46.361  1.00  0.00           O  
ATOM    435  CB  LEU    66      63.138  81.382  43.791  1.00  0.00           C  
ATOM    436  CG  LEU    66      64.027  80.984  44.971  1.00  0.00           C  
ATOM    437  CD1 LEU    66      63.894  79.528  45.417  1.00  0.00           C  
ATOM    438  CD2 LEU    66      65.527  81.146  44.733  1.00  0.00           C  
ATOM    439  N   ASN    67      60.737  83.320  44.815  1.00  0.00           N  
ATOM    440  CA  ASN    67      60.386  84.335  45.801  1.00  0.00           C  
ATOM    441  C   ASN    67      59.280  83.939  46.769  1.00  0.00           C  
ATOM    442  O   ASN    67      58.266  83.359  46.380  1.00  0.00           O  
ATOM    443  CB  ASN    67      60.043  85.646  45.084  1.00  0.00           C  
ATOM    444  CG  ASN    67      59.824  86.718  46.142  1.00  0.00           C  
ATOM    445  OD1 ASN    67      58.818  86.712  46.851  1.00  0.00           O  
ATOM    446  ND2 ASN    67      60.754  87.696  46.308  1.00  0.00           N  
ATOM    447  N   THR    68      59.496  84.246  48.044  1.00  0.00           N  
ATOM    448  CA  THR    68      58.521  83.931  49.076  1.00  0.00           C  
ATOM    449  C   THR    68      57.214  84.665  48.814  1.00  0.00           C  
ATOM    450  O   THR    68      57.206  85.832  48.417  1.00  0.00           O  
ATOM    451  CB  THR    68      59.065  84.301  50.460  1.00  0.00           C  
ATOM    452  OG1 THR    68      60.273  83.598  50.713  1.00  0.00           O  
ATOM    453  CG2 THR    68      58.026  83.930  51.531  1.00  0.00           C  
ATOM    454  N   ASP    69      56.111  83.963  49.036  1.00  0.00           N  
ATOM    455  CA  ASP    69      54.782  84.515  48.821  1.00  0.00           C  
ATOM    456  C   ASP    69      54.356  85.340  50.029  1.00  0.00           C  
ATOM    457  O   ASP    69      53.990  84.786  51.065  1.00  0.00           O  
ATOM    458  CB  ASP    69      53.793  83.369  48.595  1.00  0.00           C  
ATOM    459  CG  ASP    69      52.413  83.854  48.212  1.00  0.00           C  
ATOM    460  OD1 ASP    69      52.148  85.068  48.338  1.00  0.00           O  
ATOM    461  OD2 ASP    69      51.589  83.011  47.794  1.00  0.00           O  
ATOM    462  N   GLU    70      54.408  86.663  49.898  1.00  0.00           N  
ATOM    463  CA  GLU    70      54.021  87.542  50.994  1.00  0.00           C  
ATOM    464  C   GLU    70      52.612  88.090  50.806  1.00  0.00           C  
ATOM    465  O   GLU    70      52.200  89.015  51.509  1.00  0.00           O  
ATOM    466  CB  GLU    70      55.014  88.703  51.131  1.00  0.00           C  
ATOM    467  CG  GLU    70      56.416  88.260  51.554  1.00  0.00           C  
ATOM    468  CD  GLU    70      57.300  89.497  51.619  1.00  0.00           C  
ATOM    469  OE1 GLU    70      56.765  90.619  51.414  1.00  0.00           O  
ATOM    470  OE2 GLU    70      58.524  89.337  51.875  1.00  0.00           O  
ATOM    471  N   TYR    71      51.876  87.514  49.858  1.00  0.00           N  
ATOM    472  CA  TYR    71      50.518  87.959  49.600  1.00  0.00           C  
ATOM    473  C   TYR    71      50.402  89.093  48.595  1.00  0.00           C  
ATOM    474  O   TYR    71      49.296  89.439  48.174  1.00  0.00           O  
ATOM    475  CB  TYR    71      49.864  88.394  50.919  1.00  0.00           C  
ATOM    476  CG  TYR    71      49.728  87.181  51.773  1.00  0.00           C  
ATOM    477  CD1 TYR    71      50.651  86.943  52.799  1.00  0.00           C  
ATOM    478  CD2 TYR    71      48.679  86.255  51.580  1.00  0.00           C  
ATOM    479  CE1 TYR    71      50.554  85.809  53.629  1.00  0.00           C  
ATOM    480  CE2 TYR    71      48.565  85.096  52.415  1.00  0.00           C  
ATOM    481  CZ  TYR    71      49.515  84.892  53.436  1.00  0.00           C  
ATOM    482  OH  TYR    71      49.449  83.790  54.261  1.00  0.00           O  
ATOM    483  N   SER    72      51.536  89.662  48.198  1.00  0.00           N  
ATOM    484  CA  SER    72      51.544  90.771  47.248  1.00  0.00           C  
ATOM    485  C   SER    72      52.360  90.460  46.001  1.00  0.00           C  
ATOM    486  O   SER    72      52.175  91.093  44.961  1.00  0.00           O  
ATOM    487  CB  SER    72      52.123  92.029  47.905  1.00  0.00           C  
ATOM    488  OG  SER    72      53.469  91.800  48.295  1.00  0.00           O  
ATOM    489  N   SER    73      53.273  89.502  46.120  1.00  0.00           N  
ATOM    490  CA  SER    73      54.140  89.116  45.012  1.00  0.00           C  
ATOM    491  C   SER    73      53.347  88.605  43.807  1.00  0.00           C  
ATOM    492  O   SER    73      52.218  88.136  43.947  1.00  0.00           O  
ATOM    493  CB  SER    73      55.150  88.044  45.461  1.00  0.00           C  
ATOM    494  OG  SER    73      54.477  86.825  45.737  1.00  0.00           O  
ATOM    495  N   VAL    74      53.940  88.684  42.604  1.00  0.00           N  
ATOM    496  CA  VAL    74      53.291  88.242  41.364  1.00  0.00           C  
ATOM    497  C   VAL    74      53.016  86.749  41.234  1.00  0.00           C  
ATOM    498  O   VAL    74      52.188  86.340  40.420  1.00  0.00           O  
ATOM    499  CB  VAL    74      54.228  88.765  40.279  1.00  0.00           C  
ATOM    500  CG1 VAL    74      54.404  90.285  40.306  1.00  0.00           C  
ATOM    501  CG2 VAL    74      55.645  88.196  40.371  1.00  0.00           C  
ATOM    502  N   ALA    75      53.703  85.936  42.029  1.00  0.00           N  
ATOM    503  CA  ALA    75      53.482  84.495  41.994  1.00  0.00           C  
ATOM    504  C   ALA    75      52.777  84.038  43.264  1.00  0.00           C  
ATOM    505  O   ALA    75      53.370  84.038  44.346  1.00  0.00           O  
ATOM    506  CB  ALA    75      54.806  83.710  41.877  1.00  0.00           C  
ATOM    507  N   GLN    76      51.508  83.662  43.143  1.00  0.00           N  
ATOM    508  CA  GLN    76      50.774  83.184  44.301  1.00  0.00           C  
ATOM    509  C   GLN    76      50.894  81.668  44.365  1.00  0.00           C  
ATOM    510  O   GLN    76      50.558  80.963  43.413  1.00  0.00           O  
ATOM    511  CB  GLN    76      49.300  83.583  44.234  1.00  0.00           C  
ATOM    512  CG  GLN    76      48.493  83.146  45.458  1.00  0.00           C  
ATOM    513  CD  GLN    76      47.059  83.618  45.270  1.00  0.00           C  
ATOM    514  OE1 GLN    76      46.737  84.293  44.293  1.00  0.00           O  
ATOM    515  NE2 GLN    76      46.118  83.290  46.196  1.00  0.00           N  
ATOM    516  N   SER    77      51.377  81.173  45.496  1.00  0.00           N  
ATOM    517  CA  SER    77      51.560  79.742  45.691  1.00  0.00           C  
ATOM    518  C   SER    77      50.316  79.056  46.231  1.00  0.00           C  
ATOM    519  O   SER    77      49.569  79.639  47.013  1.00  0.00           O  
ATOM    520  CB  SER    77      52.692  79.488  46.686  1.00  0.00           C  
ATOM    521  OG  SER    77      52.332  79.977  47.970  1.00  0.00           O  
ATOM    522  N   PHE    78      50.097  77.817  45.803  1.00  0.00           N  
ATOM    523  CA  PHE    78      48.988  77.022  46.313  1.00  0.00           C  
ATOM    524  C   PHE    78      49.315  75.549  46.131  1.00  0.00           C  
ATOM    525  O   PHE    78      50.205  75.189  45.362  1.00  0.00           O  
ATOM    526  CB  PHE    78      47.638  77.415  45.661  1.00  0.00           C  
ATOM    527  CG  PHE    78      47.461  76.978  44.226  1.00  0.00           C  
ATOM    528  CD1 PHE    78      46.884  75.747  43.920  1.00  0.00           C  
ATOM    529  CD2 PHE    78      47.791  77.838  43.182  1.00  0.00           C  
ATOM    530  CE1 PHE    78      46.630  75.381  42.593  1.00  0.00           C  
ATOM    531  CE2 PHE    78      47.543  77.485  41.854  1.00  0.00           C  
ATOM    532  CZ  PHE    78      46.961  76.257  41.558  1.00  0.00           C  
ATOM    533  N   THR    79      48.636  74.699  46.888  1.00  0.00           N  
ATOM    534  CA  THR    79      48.871  73.270  46.802  1.00  0.00           C  
ATOM    535  C   THR    79      47.517  72.610  46.608  1.00  0.00           C  
ATOM    536  O   THR    79      46.584  72.867  47.373  1.00  0.00           O  
ATOM    537  CB  THR    79      49.524  72.731  48.097  1.00  0.00           C  
ATOM    538  OG1 THR    79      50.765  73.383  48.326  1.00  0.00           O  
ATOM    539  CG2 THR    79      49.762  71.218  47.956  1.00  0.00           C  
ATOM    540  N   SER    80      47.401  71.774  45.581  1.00  0.00           N  
ATOM    541  CA  SER    80      46.140  71.097  45.321  1.00  0.00           C  
ATOM    542  C   SER    80      45.889  70.074  46.424  1.00  0.00           C  
ATOM    543  O   SER    80      46.796  69.727  47.186  1.00  0.00           O  
ATOM    544  CB  SER    80      46.173  70.389  43.964  1.00  0.00           C  
ATOM    545  OG  SER    80      46.919  69.185  44.028  1.00  0.00           O  
ATOM    546  N   VAL    81      44.654  69.596  46.511  1.00  0.00           N  
ATOM    547  CA  VAL    81      44.300  68.609  47.520  1.00  0.00           C  
ATOM    548  C   VAL    81      45.007  67.290  47.215  1.00  0.00           C  
ATOM    549  O   VAL    81      45.072  66.403  48.067  1.00  0.00           O  
ATOM    550  CB  VAL    81      42.782  68.405  47.545  1.00  0.00           C  
ATOM    551  CG1 VAL    81      42.001  69.676  47.883  1.00  0.00           C  
ATOM    552  CG2 VAL    81      42.209  67.927  46.210  1.00  0.00           C  
ATOM    553  N   ASP    82      45.536  67.171  45.997  1.00  0.00           N  
ATOM    554  CA  ASP    82      46.254  65.967  45.586  1.00  0.00           C  
ATOM    555  C   ASP    82      47.644  65.991  46.212  1.00  0.00           C  
ATOM    556  O   ASP    82      48.334  64.971  46.252  1.00  0.00           O  
ATOM    557  CB  ASP    82      46.408  65.904  44.059  1.00  0.00           C  
ATOM    558  CG  ASP    82      45.126  66.247  43.320  1.00  0.00           C  
ATOM    559  OD1 ASP    82      44.865  67.451  43.100  1.00  0.00           O  
ATOM    560  OD2 ASP    82      44.379  65.313  42.963  1.00  0.00           O  
ATOM    561  N   GLY    83      48.049  67.168  46.686  1.00  0.00           N  
ATOM    562  CA  GLY    83      49.356  67.332  47.301  1.00  0.00           C  
ATOM    563  C   GLY    83      50.416  67.859  46.348  1.00  0.00           C  
ATOM    564  O   GLY    83      51.613  67.808  46.644  1.00  0.00           O  
ATOM    565  N   ILE    84      49.984  68.386  45.206  1.00  0.00           N  
ATOM    566  CA  ILE    84      50.910  68.902  44.201  1.00  0.00           C  
ATOM    567  C   ILE    84      51.039  70.427  44.237  1.00  0.00           C  
ATOM    568  O   ILE    84      50.048  71.149  44.091  1.00  0.00           O  
ATOM    569  CB  ILE    84      50.464  68.452  42.790  1.00  0.00           C  
ATOM    570  CG1 ILE    84      50.401  66.920  42.730  1.00  0.00           C  
ATOM    571  CG2 ILE    84      51.422  68.990  41.735  1.00  0.00           C  
ATOM    572  CD1 ILE    84      51.735  66.227  43.008  1.00  0.00           C  
ATOM    573  N   GLU    85      52.265  70.910  44.428  1.00  0.00           N  
ATOM    574  CA  GLU    85      52.534  72.347  44.487  1.00  0.00           C  
ATOM    575  C   GLU    85      52.214  73.019  43.156  1.00  0.00           C  
ATOM    576  O   GLU    85      52.412  72.439  42.090  1.00  0.00           O  
ATOM    577  CB  GLU    85      53.998  72.610  44.855  1.00  0.00           C  
ATOM    578  CG  GLU    85      54.341  72.236  46.299  1.00  0.00           C  
ATOM    579  CD  GLU    85      55.825  72.497  46.512  1.00  0.00           C  
ATOM    580  OE1 GLU    85      56.504  72.893  45.527  1.00  0.00           O  
ATOM    581  OE2 GLU    85      56.300  72.303  47.663  1.00  0.00           O  
ATOM    582  N   ASN    86      51.732  74.252  43.224  1.00  0.00           N  
ATOM    583  CA  ASN    86      51.351  74.977  42.018  1.00  0.00           C  
ATOM    584  C   ASN    86      51.417  76.482  42.253  1.00  0.00           C  
ATOM    585  O   ASN    86      51.668  76.943  43.370  1.00  0.00           O  
ATOM    586  CB  ASN    86      49.921  74.586  41.632  1.00  0.00           C  
ATOM    587  CG  ASN    86      49.727  74.455  40.132  1.00  0.00           C  
ATOM    588  OD1 ASN    86      50.242  75.253  39.356  1.00  0.00           O  
ATOM    589  ND2 ASN    86      48.960  73.448  39.720  1.00  0.00           N  
ATOM    590  N   TYR    87      51.202  77.249  41.189  1.00  0.00           N  
ATOM    591  CA  TYR    87      51.220  78.701  41.290  1.00  0.00           C  
ATOM    592  C   TYR    87      50.285  79.326  40.262  1.00  0.00           C  
ATOM    593  O   TYR    87      49.922  78.688  39.268  1.00  0.00           O  
ATOM    594  CB  TYR    87      52.640  79.289  41.042  1.00  0.00           C  
ATOM    595  CG  TYR    87      53.020  78.965  39.638  1.00  0.00           C  
ATOM    596  CD1 TYR    87      52.727  79.869  38.610  1.00  0.00           C  
ATOM    597  CD2 TYR    87      53.681  77.760  39.311  1.00  0.00           C  
ATOM    598  CE1 TYR    87      53.073  79.599  37.271  1.00  0.00           C  
ATOM    599  CE2 TYR    87      54.040  77.470  37.955  1.00  0.00           C  
ATOM    600  CZ  TYR    87      53.727  78.405  36.948  1.00  0.00           C  
ATOM    601  OH  TYR    87      54.048  78.167  35.629  1.00  0.00           O  
ATOM    602  N   ARG    88      49.874  80.562  40.530  1.00  0.00           N  
ATOM    603  CA  ARG    88      49.043  81.319  39.602  1.00  0.00           C  
ATOM    604  C   ARG    88      49.484  82.774  39.686  1.00  0.00           C  
ATOM    605  O   ARG    88      50.030  83.208  40.701  1.00  0.00           O  
ATOM    606  CB  ARG    88      47.550  81.201  39.936  1.00  0.00           C  
ATOM    607  CG  ARG    88      47.134  81.731  41.300  1.00  0.00           C  
ATOM    608  CD  ARG    88      45.617  81.882  41.348  1.00  0.00           C  
ATOM    609  NE  ARG    88      45.108  81.964  42.711  1.00  0.00           N  
ATOM    610  CZ  ARG    88      44.003  82.611  43.064  1.00  0.00           C  
ATOM    611  NH1 ARG    88      43.277  83.250  42.151  1.00  0.00           N  
ATOM    612  NH2 ARG    88      43.627  82.622  44.335  1.00  0.00           N  
ATOM    613  N   GLY    89      49.255  83.524  38.616  1.00  0.00           N  
ATOM    614  CA  GLY    89      49.642  84.919  38.600  1.00  0.00           C  
ATOM    615  C   GLY    89      48.806  85.822  39.485  1.00  0.00           C  
ATOM    616  O   GLY    89      47.640  85.553  39.753  1.00  0.00           O  
ATOM    617  N   ARG    90      49.427  86.904  39.942  1.00  0.00           N  
ATOM    618  CA  ARG    90      48.774  87.896  40.791  1.00  0.00           C  
ATOM    619  C   ARG    90      49.474  89.199  40.448  1.00  0.00           C  
ATOM    620  O   ARG    90      50.270  89.724  41.232  1.00  0.00           O  
ATOM    621  CB  ARG    90      48.978  87.555  42.269  1.00  0.00           C  
ATOM    622  CG  ARG    90      48.257  88.494  43.225  1.00  0.00           C  
ATOM    623  CD  ARG    90      48.272  87.942  44.640  1.00  0.00           C  
ATOM    624  NE  ARG    90      49.628  87.603  45.064  1.00  0.00           N  
ATOM    625  CZ  ARG    90      49.915  86.780  46.068  1.00  0.00           C  
ATOM    626  NH1 ARG    90      48.943  86.207  46.765  1.00  0.00           N  
ATOM    627  NH2 ARG    90      51.179  86.514  46.363  1.00  0.00           N  
ATOM    628  N   VAL    91      49.169  89.713  39.261  1.00  0.00           N  
ATOM    629  CA  VAL    91      49.812  90.918  38.756  1.00  0.00           C  
ATOM    630  C   VAL    91      49.085  91.343  37.483  1.00  0.00           C  
ATOM    631  O   VAL    91      48.419  90.525  36.851  1.00  0.00           O  
ATOM    632  CB  VAL    91      51.293  90.598  38.420  1.00  0.00           C  
ATOM    633  CG1 VAL    91      51.354  89.472  37.387  1.00  0.00           C  
ATOM    634  CG2 VAL    91      52.009  91.834  37.909  1.00  0.00           C  
ATOM    635  N   LEU    92      49.192  92.616  37.110  1.00  0.00           N  
ATOM    636  CA  LEU    92      48.550  93.079  35.883  1.00  0.00           C  
ATOM    637  C   LEU    92      49.247  92.354  34.734  1.00  0.00           C  
ATOM    638  O   LEU    92      50.475  92.349  34.644  1.00  0.00           O  
ATOM    639  CB  LEU    92      48.698  94.592  35.718  1.00  0.00           C  
ATOM    640  CG  LEU    92      47.953  95.147  34.501  1.00  0.00           C  
ATOM    641  CD1 LEU    92      46.455  94.935  34.674  1.00  0.00           C  
ATOM    642  CD2 LEU    92      48.267  96.629  34.336  1.00  0.00           C  
ATOM    643  N   GLY    93      48.453  91.743  33.863  1.00  0.00           N  
ATOM    644  CA  GLY    93      49.004  90.968  32.767  1.00  0.00           C  
ATOM    645  C   GLY    93      48.730  89.513  33.117  1.00  0.00           C  
ATOM    646  O   GLY    93      48.822  88.619  32.280  1.00  0.00           O  
ATOM    647  N   GLY    94      48.391  89.276  34.380  1.00  0.00           N  
ATOM    648  CA  GLY    94      48.082  87.928  34.820  1.00  0.00           C  
ATOM    649  C   GLY    94      49.228  86.939  34.777  1.00  0.00           C  
ATOM    650  O   GLY    94      50.398  87.292  34.942  1.00  0.00           O  
ATOM    651  N   SER    95      48.886  85.681  34.538  1.00  0.00           N  
ATOM    652  CA  SER    95      49.877  84.625  34.495  1.00  0.00           C  
ATOM    653  C   SER    95      50.789  84.723  33.269  1.00  0.00           C  
ATOM    654  O   SER    95      51.861  84.113  33.236  1.00  0.00           O  
ATOM    655  CB  SER    95      49.163  83.263  34.596  1.00  0.00           C  
ATOM    656  OG  SER    95      48.370  83.041  33.439  1.00  0.00           O  
ATOM    657  N   SER    96      50.388  85.512  32.273  1.00  0.00           N  
ATOM    658  CA  SER    96      51.235  85.686  31.091  1.00  0.00           C  
ATOM    659  C   SER    96      52.498  86.466  31.483  1.00  0.00           C  
ATOM    660  O   SER    96      53.475  86.493  30.736  1.00  0.00           O  
ATOM    661  CB  SER    96      50.491  86.441  29.977  1.00  0.00           C  
ATOM    662  OG  SER    96      50.426  87.838  30.227  1.00  0.00           O  
ATOM    663  N   ALA    97      52.467  87.088  32.661  1.00  0.00           N  
ATOM    664  CA  ALA    97      53.596  87.868  33.170  1.00  0.00           C  
ATOM    665  C   ALA    97      54.626  87.013  33.919  1.00  0.00           C  
ATOM    666  O   ALA    97      55.759  87.447  34.143  1.00  0.00           O  
ATOM    667  CB  ALA    97      53.081  89.022  34.097  1.00  0.00           C  
ATOM    668  N   ILE    98      54.251  85.790  34.286  1.00  0.00           N  
ATOM    669  CA  ILE    98      55.170  84.921  35.017  1.00  0.00           C  
ATOM    670  C   ILE    98      55.416  83.570  34.358  1.00  0.00           C  
ATOM    671  O   ILE    98      56.118  82.726  34.916  1.00  0.00           O  
ATOM    672  CB  ILE    98      54.659  84.638  36.458  1.00  0.00           C  
ATOM    673  CG1 ILE    98      53.336  83.863  36.409  1.00  0.00           C  
ATOM    674  CG2 ILE    98      54.468  85.948  37.214  1.00  0.00           C  
ATOM    675  CD1 ILE    98      52.922  83.277  37.747  1.00  0.00           C  
ATOM    676  N   ASN    99      54.859  83.359  33.170  1.00  0.00           N  
ATOM    677  CA  ASN    99      55.009  82.060  32.525  1.00  0.00           C  
ATOM    678  C   ASN    99      56.310  81.806  31.762  1.00  0.00           C  
ATOM    679  O   ASN    99      57.210  82.650  31.746  1.00  0.00           O  
ATOM    680  CB  ASN    99      53.785  81.775  31.639  1.00  0.00           C  
ATOM    681  CG  ASN    99      53.698  82.665  30.432  1.00  0.00           C  
ATOM    682  OD1 ASN    99      54.684  83.251  30.004  1.00  0.00           O  
ATOM    683  ND2 ASN    99      52.502  82.745  29.848  1.00  0.00           N  
ATOM    684  N   GLY   100      56.407  80.630  31.142  1.00  0.00           N  
ATOM    685  CA  GLY   100      57.612  80.247  30.405  1.00  0.00           C  
ATOM    686  C   GLY   100      57.714  80.831  28.997  1.00  0.00           C  
ATOM    687  O   GLY   100      58.617  80.477  28.240  1.00  0.00           O  
ATOM    688  N   GLY   101      56.781  81.715  28.652  1.00  0.00           N  
ATOM    689  CA  GLY   101      56.808  82.382  27.361  1.00  0.00           C  
ATOM    690  C   GLY   101      56.489  81.624  26.085  1.00  0.00           C  
ATOM    691  O   GLY   101      56.439  82.228  25.013  1.00  0.00           O  
ATOM    692  N   PHE   102      56.263  80.319  26.168  1.00  0.00           N  
ATOM    693  CA  PHE   102      55.974  79.559  24.957  1.00  0.00           C  
ATOM    694  C   PHE   102      54.640  79.980  24.338  1.00  0.00           C  
ATOM    695  O   PHE   102      53.617  80.052  25.023  1.00  0.00           O  
ATOM    696  CB  PHE   102      55.949  78.046  25.243  1.00  0.00           C  
ATOM    697  CG  PHE   102      55.707  77.349  23.948  1.00  0.00           C  
ATOM    698  CD1 PHE   102      56.728  77.183  22.985  1.00  0.00           C  
ATOM    699  CD2 PHE   102      54.431  76.833  23.657  1.00  0.00           C  
ATOM    700  CE1 PHE   102      56.488  76.511  21.752  1.00  0.00           C  
ATOM    701  CE2 PHE   102      54.164  76.157  22.429  1.00  0.00           C  
ATOM    702  CZ  PHE   102      55.199  75.997  21.471  1.00  0.00           C  
ATOM    703  N   TYR   103      54.662  80.266  23.037  1.00  0.00           N  
ATOM    704  CA  TYR   103      53.460  80.691  22.328  1.00  0.00           C  
ATOM    705  C   TYR   103      53.087  79.750  21.194  1.00  0.00           C  
ATOM    706  O   TYR   103      53.912  79.440  20.337  1.00  0.00           O  
ATOM    707  CB  TYR   103      53.642  82.090  21.734  1.00  0.00           C  
ATOM    708  CG  TYR   103      52.414  82.585  20.999  1.00  0.00           C  
ATOM    709  CD1 TYR   103      51.453  83.360  21.650  1.00  0.00           C  
ATOM    710  CD2 TYR   103      52.197  82.256  19.657  1.00  0.00           C  
ATOM    711  CE1 TYR   103      50.305  83.800  20.986  1.00  0.00           C  
ATOM    712  CE2 TYR   103      51.048  82.687  18.985  1.00  0.00           C  
ATOM    713  CZ  TYR   103      50.110  83.461  19.659  1.00  0.00           C  
ATOM    714  OH  TYR   103      48.988  83.911  19.001  1.00  0.00           O  
ATOM    715  N   SER   104      51.829  79.324  21.184  1.00  0.00           N  
ATOM    716  CA  SER   104      51.323  78.445  20.143  1.00  0.00           C  
ATOM    717  C   SER   104      49.870  78.775  19.852  1.00  0.00           C  
ATOM    718  O   SER   104      49.139  79.234  20.733  1.00  0.00           O  
ATOM    719  CB  SER   104      51.427  76.982  20.584  1.00  0.00           C  
ATOM    720  OG  SER   104      50.897  76.130  19.579  1.00  0.00           O  
ATOM    721  N   ARG   105      49.459  78.563  18.608  1.00  0.00           N  
ATOM    722  CA  ARG   105      48.063  78.760  18.242  1.00  0.00           C  
ATOM    723  C   ARG   105      47.389  77.436  18.588  1.00  0.00           C  
ATOM    724  O   ARG   105      48.033  76.383  18.587  1.00  0.00           O  
ATOM    725  CB  ARG   105      47.914  79.031  16.744  1.00  0.00           C  
ATOM    726  CG  ARG   105      48.356  80.417  16.320  1.00  0.00           C  
ATOM    727  CD  ARG   105      47.930  80.693  14.889  1.00  0.00           C  
ATOM    728  NE  ARG   105      48.288  82.040  14.464  1.00  0.00           N  
ATOM    729  CZ  ARG   105      47.956  82.558  13.287  1.00  0.00           C  
ATOM    730  NH1 ARG   105      47.258  81.835  12.421  1.00  0.00           N  
ATOM    731  NH2 ARG   105      48.316  83.798  12.977  1.00  0.00           N  
ATOM    732  N   ALA   106      46.098  77.481  18.878  1.00  0.00           N  
ATOM    733  CA  ALA   106      45.378  76.266  19.229  1.00  0.00           C  
ATOM    734  C   ALA   106      45.282  75.266  18.081  1.00  0.00           C  
ATOM    735  O   ALA   106      45.344  75.634  16.903  1.00  0.00           O  
ATOM    736  CB  ALA   106      43.983  76.620  19.709  1.00  0.00           C  
ATOM    737  N   SER   107      45.139  73.996  18.448  1.00  0.00           N  
ATOM    738  CA  SER   107      44.968  72.901  17.492  1.00  0.00           C  
ATOM    739  C   SER   107      43.780  73.333  16.628  1.00  0.00           C  
ATOM    740  O   SER   107      42.694  73.573  17.150  1.00  0.00           O  
ATOM    741  CB  SER   107      44.617  71.626  18.266  1.00  0.00           C  
ATOM    742  OG  SER   107      44.498  70.529  17.372  1.00  0.00           O  
ATOM    743  N   ASP   108      43.970  73.437  15.317  1.00  0.00           N  
ATOM    744  CA  ASP   108      42.877  73.888  14.460  1.00  0.00           C  
ATOM    745  C   ASP   108      41.665  72.958  14.426  1.00  0.00           C  
ATOM    746  O   ASP   108      40.601  73.341  13.939  1.00  0.00           O  
ATOM    747  CB  ASP   108      43.359  74.130  13.007  1.00  0.00           C  
ATOM    748  CG  ASP   108      44.196  75.401  12.995  1.00  0.00           C  
ATOM    749  OD1 ASP   108      44.188  76.125  14.026  1.00  0.00           O  
ATOM    750  OD2 ASP   108      44.854  75.666  11.954  1.00  0.00           O  
ATOM    751  N   GLU   109      41.812  71.751  14.961  1.00  0.00           N  
ATOM    752  CA  GLU   109      40.718  70.781  14.959  1.00  0.00           C  
ATOM    753  C   GLU   109      39.821  70.819  16.195  1.00  0.00           C  
ATOM    754  O   GLU   109      38.802  70.126  16.240  1.00  0.00           O  
ATOM    755  CB  GLU   109      41.281  69.364  14.804  1.00  0.00           C  
ATOM    756  CG  GLU   109      41.951  69.118  13.451  1.00  0.00           C  
ATOM    757  CD  GLU   109      42.481  67.692  13.440  1.00  0.00           C  
ATOM    758  OE1 GLU   109      42.380  67.015  14.498  1.00  0.00           O  
ATOM    759  OE2 GLU   109      42.995  67.259  12.374  1.00  0.00           O  
ATOM    760  N   PHE   110      40.182  71.628  17.186  1.00  0.00           N  
ATOM    761  CA  PHE   110      39.412  71.696  18.424  1.00  0.00           C  
ATOM    762  C   PHE   110      38.234  72.661  18.469  1.00  0.00           C  
ATOM    763  O   PHE   110      37.449  72.631  19.415  1.00  0.00           O  
ATOM    764  CB  PHE   110      40.327  72.015  19.635  1.00  0.00           C  
ATOM    765  CG  PHE   110      41.280  70.880  19.788  1.00  0.00           C  
ATOM    766  CD1 PHE   110      41.000  69.593  19.276  1.00  0.00           C  
ATOM    767  CD2 PHE   110      42.501  71.075  20.459  1.00  0.00           C  
ATOM    768  CE1 PHE   110      41.919  68.514  19.424  1.00  0.00           C  
ATOM    769  CE2 PHE   110      43.439  70.011  20.621  1.00  0.00           C  
ATOM    770  CZ  PHE   110      43.144  68.724  20.102  1.00  0.00           C  
ATOM    771  N   VAL   111      38.093  73.508  17.457  1.00  0.00           N  
ATOM    772  CA  VAL   111      37.003  74.475  17.458  1.00  0.00           C  
ATOM    773  C   VAL   111      35.619  73.872  17.227  1.00  0.00           C  
ATOM    774  O   VAL   111      34.635  74.332  17.805  1.00  0.00           O  
ATOM    775  CB  VAL   111      37.268  75.571  16.421  1.00  0.00           C  
ATOM    776  CG1 VAL   111      38.576  76.329  16.655  1.00  0.00           C  
ATOM    777  CG2 VAL   111      37.361  75.045  14.987  1.00  0.00           C  
ATOM    778  N   LYS   112      35.544  72.836  16.401  1.00  0.00           N  
ATOM    779  CA  LYS   112      34.262  72.206  16.093  1.00  0.00           C  
ATOM    780  C   LYS   112      33.546  71.523  17.256  1.00  0.00           C  
ATOM    781  O   LYS   112      32.317  71.526  17.309  1.00  0.00           O  
ATOM    782  CB  LYS   112      34.433  71.204  14.949  1.00  0.00           C  
ATOM    783  CG  LYS   112      33.121  70.554  14.506  1.00  0.00           C  
ATOM    784  CD  LYS   112      33.279  69.601  13.320  1.00  0.00           C  
ATOM    785  CE  LYS   112      31.963  68.971  12.860  1.00  0.00           C  
ATOM    786  NZ  LYS   112      32.211  68.048  11.730  1.00  0.00           N  
ATOM    787  N   LYS   113      32.240  71.623  17.321  1.00  0.00           N  
ATOM    788  CA  LYS   113      31.413  72.182  16.280  1.00  0.00           C  
ATOM    789  C   LYS   113      31.145  73.691  16.383  1.00  0.00           C  
ATOM    790  O   LYS   113      30.445  74.283  15.557  1.00  0.00           O  
ATOM    791  CB  LYS   113      29.967  71.708  16.105  1.00  0.00           C  
ATOM    792  CG  LYS   113      29.852  70.238  15.696  1.00  0.00           C  
ATOM    793  CD  LYS   113      28.408  69.761  15.525  1.00  0.00           C  
ATOM    794  CE  LYS   113      28.292  68.278  15.169  1.00  0.00           C  
ATOM    795  NZ  LYS   113      26.869  67.909  14.997  1.00  0.00           N  
ATOM    796  N   ALA   114      31.720  74.345  17.436  1.00  0.00           N  
ATOM    797  CA  ALA   114      31.598  75.781  17.755  1.00  0.00           C  
ATOM    798  C   ALA   114      31.665  76.759  16.597  1.00  0.00           C  
ATOM    799  O   ALA   114      32.602  76.817  15.796  1.00  0.00           O  
ATOM    800  CB  ALA   114      32.683  76.204  18.740  1.00  0.00           C  
ATOM    801  N   GLY   115      30.606  77.537  16.548  1.00  0.00           N  
ATOM    802  CA  GLY   115      30.419  78.560  15.565  1.00  0.00           C  
ATOM    803  C   GLY   115      31.487  79.654  15.658  1.00  0.00           C  
ATOM    804  O   GLY   115      31.215  80.856  15.711  1.00  0.00           O  
ATOM    805  N   TRP   116      32.750  79.184  15.679  1.00  0.00           N  
ATOM    806  CA  TRP   116      33.933  80.034  15.761  1.00  0.00           C  
ATOM    807  C   TRP   116      34.248  80.743  14.461  1.00  0.00           C  
ATOM    808  O   TRP   116      34.779  80.168  13.507  1.00  0.00           O  
ATOM    809  CB  TRP   116      35.320  79.443  16.048  1.00  0.00           C  
ATOM    810  CG  TRP   116      35.477  78.895  17.446  1.00  0.00           C  
ATOM    811  CD1 TRP   116      35.427  77.602  17.881  1.00  0.00           C  
ATOM    812  CD2 TRP   116      35.717  79.646  18.646  1.00  0.00           C  
ATOM    813  NE1 TRP   116      35.606  77.465  19.180  1.00  0.00           N  
ATOM    814  CE2 TRP   116      35.793  78.714  19.714  1.00  0.00           C  
ATOM    815  CE3 TRP   116      35.878  81.019  18.926  1.00  0.00           C  
ATOM    816  CZ2 TRP   116      36.024  79.113  21.059  1.00  0.00           C  
ATOM    817  CZ3 TRP   116      36.110  81.428  20.274  1.00  0.00           C  
ATOM    818  CH2 TRP   116      36.179  80.469  21.316  1.00  0.00           C  
ATOM    819  N   ASP   117      34.006  82.020  14.428  1.00  0.00           N  
ATOM    820  CA  ASP   117      34.172  82.790  13.202  1.00  0.00           C  
ATOM    821  C   ASP   117      35.679  82.643  12.995  1.00  0.00           C  
ATOM    822  O   ASP   117      36.464  83.384  13.587  1.00  0.00           O  
ATOM    823  CB  ASP   117      33.814  84.258  13.447  1.00  0.00           C  
ATOM    824  CG  ASP   117      34.048  85.135  12.228  1.00  0.00           C  
ATOM    825  OD1 ASP   117      34.887  84.773  11.374  1.00  0.00           O  
ATOM    826  OD2 ASP   117      33.402  86.201  12.135  1.00  0.00           O  
ATOM    827  N   LYS   118      36.087  81.673  12.182  1.00  0.00           N  
ATOM    828  CA  LYS   118      37.511  81.428  11.970  1.00  0.00           C  
ATOM    829  C   LYS   118      38.298  82.569  11.339  1.00  0.00           C  
ATOM    830  O   LYS   118      39.502  82.692  11.577  1.00  0.00           O  
ATOM    831  CB  LYS   118      37.721  80.139  11.171  1.00  0.00           C  
ATOM    832  CG  LYS   118      37.383  78.871  11.958  1.00  0.00           C  
ATOM    833  CD  LYS   118      37.585  77.582  11.159  1.00  0.00           C  
ATOM    834  CE  LYS   118      37.243  76.315  11.945  1.00  0.00           C  
ATOM    835  NZ  LYS   118      37.436  75.122  11.091  1.00  0.00           N  
ATOM    836  N   GLY   119      37.646  83.400  10.530  1.00  0.00           N  
ATOM    837  CA  GLY   119      38.358  84.526   9.945  1.00  0.00           C  
ATOM    838  C   GLY   119      38.717  85.460  11.093  1.00  0.00           C  
ATOM    839  O   GLY   119      39.825  86.001  11.152  1.00  0.00           O  
ATOM    840  N   LEU   120      37.771  85.641  12.011  1.00  0.00           N  
ATOM    841  CA  LEU   120      37.986  86.505  13.164  1.00  0.00           C  
ATOM    842  C   LEU   120      39.047  85.897  14.068  1.00  0.00           C  
ATOM    843  O   LEU   120      39.911  86.603  14.576  1.00  0.00           O  
ATOM    844  CB  LEU   120      36.683  86.697  13.948  1.00  0.00           C  
ATOM    845  CG  LEU   120      36.783  87.546  15.222  1.00  0.00           C  
ATOM    846  CD1 LEU   120      37.396  88.912  14.909  1.00  0.00           C  
ATOM    847  CD2 LEU   120      35.397  87.702  15.838  1.00  0.00           C  
ATOM    848  N   VAL   121      38.983  84.585  14.268  1.00  0.00           N  
ATOM    849  CA  VAL   121      39.971  83.918  15.109  1.00  0.00           C  
ATOM    850  C   VAL   121      41.387  84.204  14.614  1.00  0.00           C  
ATOM    851  O   VAL   121      42.250  84.619  15.386  1.00  0.00           O  
ATOM    852  CB  VAL   121      39.756  82.387  15.134  1.00  0.00           C  
ATOM    853  CG1 VAL   121      40.953  81.704  15.781  1.00  0.00           C  
ATOM    854  CG2 VAL   121      38.493  82.053  15.911  1.00  0.00           C  
ATOM    855  N   GLN   122      41.631  83.998  13.324  1.00  0.00           N  
ATOM    856  CA  GLN   122      42.968  84.241  12.792  1.00  0.00           C  
ATOM    857  C   GLN   122      43.365  85.713  12.803  1.00  0.00           C  
ATOM    858  O   GLN   122      44.528  86.043  13.039  1.00  0.00           O  
ATOM    859  CB  GLN   122      43.090  83.671  11.384  1.00  0.00           C  
ATOM    860  CG  GLN   122      43.087  82.142  11.343  1.00  0.00           C  
ATOM    861  CD  GLN   122      43.098  81.711   9.883  1.00  0.00           C  
ATOM    862  OE1 GLN   122      43.006  82.538   8.977  1.00  0.00           O  
ATOM    863  NE2 GLN   122      43.211  80.391   9.575  1.00  0.00           N  
ATOM    864  N   GLU   123      42.409  86.601  12.547  1.00  0.00           N  
ATOM    865  CA  GLU   123      42.698  88.032  12.572  1.00  0.00           C  
ATOM    866  C   GLU   123      43.126  88.399  13.988  1.00  0.00           C  
ATOM    867  O   GLU   123      44.010  89.233  14.194  1.00  0.00           O  
ATOM    868  CB  GLU   123      41.451  88.838  12.196  1.00  0.00           C  
ATOM    869  CG  GLU   123      41.694  90.347  12.139  1.00  0.00           C  
ATOM    870  CD  GLU   123      40.400  91.016  11.699  1.00  0.00           C  
ATOM    871  OE1 GLU   123      39.409  90.280  11.449  1.00  0.00           O  
ATOM    872  OE2 GLU   123      40.385  92.273  11.608  1.00  0.00           O  
ATOM    873  N   SER   124      42.490  87.761  14.966  1.00  0.00           N  
ATOM    874  CA  SER   124      42.798  88.027  16.364  1.00  0.00           C  
ATOM    875  C   SER   124      44.177  87.487  16.738  1.00  0.00           C  
ATOM    876  O   SER   124      44.932  88.154  17.444  1.00  0.00           O  
ATOM    877  CB  SER   124      41.711  87.438  17.273  1.00  0.00           C  
ATOM    878  OG  SER   124      40.480  88.113  17.062  1.00  0.00           O  
ATOM    879  N   TYR   125      44.517  86.291  16.264  1.00  0.00           N  
ATOM    880  CA  TYR   125      45.843  85.737  16.541  1.00  0.00           C  
ATOM    881  C   TYR   125      46.906  86.697  15.998  1.00  0.00           C  
ATOM    882  O   TYR   125      47.914  86.957  16.654  1.00  0.00           O  
ATOM    883  CB  TYR   125      46.018  84.372  15.873  1.00  0.00           C  
ATOM    884  CG  TYR   125      45.475  83.192  16.656  1.00  0.00           C  
ATOM    885  CD1 TYR   125      44.715  82.208  16.026  1.00  0.00           C  
ATOM    886  CD2 TYR   125      45.767  83.033  18.011  1.00  0.00           C  
ATOM    887  CE1 TYR   125      44.262  81.091  16.724  1.00  0.00           C  
ATOM    888  CE2 TYR   125      45.316  81.918  18.721  1.00  0.00           C  
ATOM    889  CZ  TYR   125      44.567  80.952  18.069  1.00  0.00           C  
ATOM    890  OH  TYR   125      44.139  79.839  18.751  1.00  0.00           O  
ATOM    891  N   LYS   126      46.677  87.218  14.795  1.00  0.00           N  
ATOM    892  CA  LYS   126      47.615  88.147  14.170  1.00  0.00           C  
ATOM    893  C   LYS   126      47.748  89.439  14.977  1.00  0.00           C  
ATOM    894  O   LYS   126      48.841  89.980  15.128  1.00  0.00           O  
ATOM    895  CB  LYS   126      47.158  88.463  12.743  1.00  0.00           C  
ATOM    896  CG  LYS   126      47.310  87.285  11.779  1.00  0.00           C  
ATOM    897  CD  LYS   126      46.857  87.599  10.352  1.00  0.00           C  
ATOM    898  CE  LYS   126      46.987  86.414   9.393  1.00  0.00           C  
ATOM    899  NZ  LYS   126      46.496  86.794   8.049  1.00  0.00           N  
ATOM    900  N   TRP   127      46.624  89.922  15.494  1.00  0.00           N  
ATOM    901  CA  TRP   127      46.585  91.142  16.299  1.00  0.00           C  
ATOM    902  C   TRP   127      47.474  90.964  17.536  1.00  0.00           C  
ATOM    903  O   TRP   127      48.232  91.862  17.908  1.00  0.00           O  
ATOM    904  CB  TRP   127      45.133  91.392  16.706  1.00  0.00           C  
ATOM    905  CG  TRP   127      44.828  92.645  17.472  1.00  0.00           C  
ATOM    906  CD1 TRP   127      44.455  93.856  16.959  1.00  0.00           C  
ATOM    907  CD2 TRP   127      44.700  92.756  18.892  1.00  0.00           C  
ATOM    908  NE1 TRP   127      44.085  94.709  17.973  1.00  0.00           N  
ATOM    909  CE2 TRP   127      44.228  94.057  19.171  1.00  0.00           C  
ATOM    910  CE3 TRP   127      44.932  91.878  19.958  1.00  0.00           C  
ATOM    911  CZ2 TRP   127      43.979  94.500  20.474  1.00  0.00           C  
ATOM    912  CZ3 TRP   127      44.684  92.319  21.255  1.00  0.00           C  
ATOM    913  CH2 TRP   127      44.211  93.620  21.498  1.00  0.00           C  
ATOM    914  N   VAL   128      47.376  89.799  18.173  1.00  0.00           N  
ATOM    915  CA  VAL   128      48.179  89.503  19.358  1.00  0.00           C  
ATOM    916  C   VAL   128      49.644  89.289  18.984  1.00  0.00           C  
ATOM    917  O   VAL   128      50.548  89.857  19.601  1.00  0.00           O  
ATOM    918  CB  VAL   128      47.673  88.224  20.079  1.00  0.00           C  
ATOM    919  CG1 VAL   128      48.601  87.871  21.239  1.00  0.00           C  
ATOM    920  CG2 VAL   128      46.253  88.435  20.583  1.00  0.00           C  
ATOM    921  N   GLU   129      49.874  88.469  17.964  1.00  0.00           N  
ATOM    922  CA  GLU   129      51.228  88.160  17.520  1.00  0.00           C  
ATOM    923  C   GLU   129      52.032  89.373  17.061  1.00  0.00           C  
ATOM    924  O   GLU   129      53.221  89.483  17.366  1.00  0.00           O  
ATOM    925  CB  GLU   129      51.172  87.098  16.422  1.00  0.00           C  
ATOM    926  CG  GLU   129      50.732  85.746  16.964  1.00  0.00           C  
ATOM    927  CD  GLU   129      50.077  84.863  15.926  1.00  0.00           C  
ATOM    928  OE1 GLU   129      49.454  83.856  16.327  1.00  0.00           O  
ATOM    929  OE2 GLU   129      50.179  85.171  14.720  1.00  0.00           O  
ATOM    930  N   SER   130      51.386  90.288  16.347  1.00  0.00           N  
ATOM    931  CA  SER   130      52.069  91.485  15.868  1.00  0.00           C  
ATOM    932  C   SER   130      52.501  92.393  17.019  1.00  0.00           C  
ATOM    933  O   SER   130      53.284  93.326  16.818  1.00  0.00           O  
ATOM    934  CB  SER   130      51.162  92.279  14.922  1.00  0.00           C  
ATOM    935  OG  SER   130      50.050  92.800  15.635  1.00  0.00           O  
ATOM    936  N   LYS   131      52.000  92.117  18.220  1.00  0.00           N  
ATOM    937  CA  LYS   131      52.321  92.938  19.379  1.00  0.00           C  
ATOM    938  C   LYS   131      53.278  92.312  20.391  1.00  0.00           C  
ATOM    939  O   LYS   131      54.185  92.990  20.877  1.00  0.00           O  
ATOM    940  CB  LYS   131      51.033  93.359  20.139  1.00  0.00           C  
ATOM    941  CG  LYS   131      51.308  94.209  21.381  1.00  0.00           C  
ATOM    942  CD  LYS   131      51.849  95.604  21.061  1.00  0.00           C  
ATOM    943  CE  LYS   131      52.023  96.492  22.294  1.00  0.00           C  
ATOM    944  NZ  LYS   131      52.527  97.824  21.893  1.00  0.00           N  
ATOM    945  N   VAL   132      53.098  91.027  20.702  1.00  0.00           N  
ATOM    946  CA  VAL   132      53.944  90.391  21.710  1.00  0.00           C  
ATOM    947  C   VAL   132      54.543  89.011  21.418  1.00  0.00           C  
ATOM    948  O   VAL   132      55.027  88.354  22.337  1.00  0.00           O  
ATOM    949  CB  VAL   132      53.189  90.284  23.061  1.00  0.00           C  
ATOM    950  CG1 VAL   132      52.832  91.642  23.669  1.00  0.00           C  
ATOM    951  CG2 VAL   132      51.862  89.529  22.960  1.00  0.00           C  
ATOM    952  N   VAL   133      54.525  88.564  20.166  1.00  0.00           N  
ATOM    953  CA  VAL   133      55.088  87.248  19.853  1.00  0.00           C  
ATOM    954  C   VAL   133      56.290  87.391  18.928  1.00  0.00           C  
ATOM    955  O   VAL   133      56.254  88.156  17.962  1.00  0.00           O  
ATOM    956  CB  VAL   133      54.038  86.321  19.204  1.00  0.00           C  
ATOM    957  CG1 VAL   133      54.648  84.945  18.936  1.00  0.00           C  
ATOM    958  CG2 VAL   133      52.834  86.181  20.129  1.00  0.00           C  
ATOM    959  N   PHE   134      57.349  86.644  19.223  1.00  0.00           N  
ATOM    960  CA  PHE   134      58.578  86.734  18.442  1.00  0.00           C  
ATOM    961  C   PHE   134      59.130  85.411  17.951  1.00  0.00           C  
ATOM    962  O   PHE   134      58.912  84.370  18.563  1.00  0.00           O  
ATOM    963  CB  PHE   134      59.660  87.420  19.281  1.00  0.00           C  
ATOM    964  CG  PHE   134      59.180  88.796  19.593  1.00  0.00           C  
ATOM    965  CD1 PHE   134      58.475  89.092  20.781  1.00  0.00           C  
ATOM    966  CD2 PHE   134      59.428  89.846  18.690  1.00  0.00           C  
ATOM    967  CE1 PHE   134      58.023  90.411  21.073  1.00  0.00           C  
ATOM    968  CE2 PHE   134      58.986  91.177  18.958  1.00  0.00           C  
ATOM    969  CZ  PHE   134      58.279  91.459  20.155  1.00  0.00           C  
ATOM    970  N   MET   135      59.838  85.464  16.827  1.00  0.00           N  
ATOM    971  CA  MET   135      60.504  84.284  16.292  1.00  0.00           C  
ATOM    972  C   MET   135      61.788  84.286  17.122  1.00  0.00           C  
ATOM    973  O   MET   135      62.562  85.240  17.075  1.00  0.00           O  
ATOM    974  CB  MET   135      60.826  84.466  14.805  1.00  0.00           C  
ATOM    975  CG  MET   135      59.583  84.598  13.923  1.00  0.00           C  
ATOM    976  SD  MET   135      58.510  83.130  13.909  1.00  0.00           S  
ATOM    977  CE  MET   135      59.652  82.109  12.934  1.00  0.00           C  
ATOM    978  N   PRO   136      62.027  83.221  17.898  1.00  0.00           N  
ATOM    979  CA  PRO   136      63.212  83.107  18.756  1.00  0.00           C  
ATOM    980  C   PRO   136      64.554  82.943  18.061  1.00  0.00           C  
ATOM    981  O   PRO   136      64.636  82.460  16.930  1.00  0.00           O  
ATOM    982  CB  PRO   136      62.881  81.898  19.621  1.00  0.00           C  
ATOM    983  CG  PRO   136      62.156  81.016  18.647  1.00  0.00           C  
ATOM    984  CD  PRO   136      61.220  81.987  17.950  1.00  0.00           C  
ATOM    985  N   GLU   137      65.608  83.358  18.756  1.00  0.00           N  
ATOM    986  CA  GLU   137      66.953  83.199  18.218  1.00  0.00           C  
ATOM    987  C   GLU   137      67.259  81.719  18.381  1.00  0.00           C  
ATOM    988  O   GLU   137      66.583  81.026  19.138  1.00  0.00           O  
ATOM    989  CB  GLU   137      68.001  83.972  19.028  1.00  0.00           C  
ATOM    990  CG  GLU   137      67.822  85.490  18.966  1.00  0.00           C  
ATOM    991  CD  GLU   137      68.971  86.131  19.731  1.00  0.00           C  
ATOM    992  OE1 GLU   137      69.760  85.374  20.358  1.00  0.00           O  
ATOM    993  OE2 GLU   137      69.075  87.386  19.700  1.00  0.00           O  
ATOM    994  N   LEU   138      68.267  81.228  17.674  1.00  0.00           N  
ATOM    995  CA  LEU   138      68.651  79.834  17.827  1.00  0.00           C  
ATOM    996  C   LEU   138      69.345  79.746  19.186  1.00  0.00           C  
ATOM    997  O   LEU   138      69.971  80.709  19.640  1.00  0.00           O  
ATOM    998  CB  LEU   138      69.611  79.410  16.711  1.00  0.00           C  
ATOM    999  CG  LEU   138      68.983  79.454  15.317  1.00  0.00           C  
ATOM   1000  CD1 LEU   138      69.942  79.151  14.166  1.00  0.00           C  
ATOM   1001  CD2 LEU   138      67.838  78.468  15.092  1.00  0.00           C  
ATOM   1002  N   THR   139      69.201  78.599  19.836  1.00  0.00           N  
ATOM   1003  CA  THR   139      69.813  78.351  21.133  1.00  0.00           C  
ATOM   1004  C   THR   139      70.367  76.941  21.072  1.00  0.00           C  
ATOM   1005  O   THR   139      69.662  76.003  20.696  1.00  0.00           O  
ATOM   1006  CB  THR   139      68.780  78.438  22.253  1.00  0.00           C  
ATOM   1007  OG1 THR   139      68.170  79.720  22.256  1.00  0.00           O  
ATOM   1008  CG2 THR   139      69.474  78.202  23.605  1.00  0.00           C  
ATOM   1009  N   GLN   140      71.627  76.793  21.459  1.00  0.00           N  
ATOM   1010  CA  GLN   140      72.292  75.505  21.413  1.00  0.00           C  
ATOM   1011  C   GLN   140      71.514  74.349  22.032  1.00  0.00           C  
ATOM   1012  O   GLN   140      71.285  73.334  21.375  1.00  0.00           O  
ATOM   1013  CB  GLN   140      73.671  75.607  22.069  1.00  0.00           C  
ATOM   1014  CG  GLN   140      74.466  74.300  22.025  1.00  0.00           C  
ATOM   1015  CD  GLN   140      75.814  74.548  22.686  1.00  0.00           C  
ATOM   1016  OE1 GLN   140      76.072  75.628  23.214  1.00  0.00           O  
ATOM   1017  NE2 GLN   140      76.748  73.559  22.692  1.00  0.00           N  
ATOM   1018  N   TRP   141      71.096  74.484  23.286  1.00  0.00           N  
ATOM   1019  CA  TRP   141      70.378  73.382  23.906  1.00  0.00           C  
ATOM   1020  C   TRP   141      69.043  73.063  23.243  1.00  0.00           C  
ATOM   1021  O   TRP   141      68.644  71.898  23.178  1.00  0.00           O  
ATOM   1022  CB  TRP   141      70.166  73.618  25.401  1.00  0.00           C  
ATOM   1023  CG  TRP   141      69.539  72.418  26.038  1.00  0.00           C  
ATOM   1024  CD1 TRP   141      68.250  72.298  26.480  1.00  0.00           C  
ATOM   1025  CD2 TRP   141      70.136  71.125  26.195  1.00  0.00           C  
ATOM   1026  NE1 TRP   141      68.009  71.012  26.895  1.00  0.00           N  
ATOM   1027  CE2 TRP   141      69.149  70.270  26.729  1.00  0.00           C  
ATOM   1028  CE3 TRP   141      71.411  70.605  25.929  1.00  0.00           C  
ATOM   1029  CZ2 TRP   141      69.396  68.919  27.006  1.00  0.00           C  
ATOM   1030  CZ3 TRP   141      71.657  69.262  26.204  1.00  0.00           C  
ATOM   1031  CH2 TRP   141      70.652  68.436  26.737  1.00  0.00           C  
ATOM   1032  N   GLN   142      68.341  74.086  22.765  1.00  0.00           N  
ATOM   1033  CA  GLN   142      67.069  73.841  22.097  1.00  0.00           C  
ATOM   1034  C   GLN   142      67.323  73.103  20.786  1.00  0.00           C  
ATOM   1035  O   GLN   142      66.531  72.249  20.384  1.00  0.00           O  
ATOM   1036  CB  GLN   142      66.329  75.154  21.833  1.00  0.00           C  
ATOM   1037  CG  GLN   142      65.816  75.832  23.101  1.00  0.00           C  
ATOM   1038  CD  GLN   142      64.872  74.947  23.899  1.00  0.00           C  
ATOM   1039  OE1 GLN   142      63.840  74.509  23.394  1.00  0.00           O  
ATOM   1040  NE2 GLN   142      65.222  74.683  25.153  1.00  0.00           N  
ATOM   1041  N   SER   143      68.431  73.430  20.123  1.00  0.00           N  
ATOM   1042  CA  SER   143      68.776  72.767  18.870  1.00  0.00           C  
ATOM   1043  C   SER   143      69.139  71.312  19.137  1.00  0.00           C  
ATOM   1044  O   SER   143      68.822  70.428  18.339  1.00  0.00           O  
ATOM   1045  CB  SER   143      69.943  73.479  18.183  1.00  0.00           C  
ATOM   1046  OG  SER   143      69.557  74.767  17.734  1.00  0.00           O  
ATOM   1047  N   VAL   144      69.809  71.058  20.258  1.00  0.00           N  
ATOM   1048  CA  VAL   144      70.169  69.689  20.615  1.00  0.00           C  
ATOM   1049  C   VAL   144      68.877  68.903  20.844  1.00  0.00           C  
ATOM   1050  O   VAL   144      68.742  67.758  20.414  1.00  0.00           O  
ATOM   1051  CB  VAL   144      71.020  69.644  21.906  1.00  0.00           C  
ATOM   1052  CG1 VAL   144      71.178  68.207  22.378  1.00  0.00           C  
ATOM   1053  CG2 VAL   144      72.389  70.262  21.650  1.00  0.00           C  
ATOM   1054  N   VAL   145      67.926  69.535  21.524  1.00  0.00           N  
ATOM   1055  CA  VAL   145      66.644  68.912  21.812  1.00  0.00           C  
ATOM   1056  C   VAL   145      65.921  68.590  20.507  1.00  0.00           C  
ATOM   1057  O   VAL   145      65.322  67.525  20.359  1.00  0.00           O  
ATOM   1058  CB  VAL   145      65.767  69.844  22.671  1.00  0.00           C  
ATOM   1059  CG1 VAL   145      64.333  69.340  22.849  1.00  0.00           C  
ATOM   1060  CG2 VAL   145      66.300  70.045  24.091  1.00  0.00           C  
ATOM   1061  N   GLN   146      65.984  69.518  19.559  1.00  0.00           N  
ATOM   1062  CA  GLN   146      65.345  69.310  18.266  1.00  0.00           C  
ATOM   1063  C   GLN   146      65.929  68.075  17.586  1.00  0.00           C  
ATOM   1064  O   GLN   146      65.189  67.270  17.020  1.00  0.00           O  
ATOM   1065  CB  GLN   146      65.538  70.539  17.381  1.00  0.00           C  
ATOM   1066  CG  GLN   146      64.746  71.760  17.852  1.00  0.00           C  
ATOM   1067  CD  GLN   146      65.024  72.903  16.885  1.00  0.00           C  
ATOM   1068  OE1 GLN   146      64.555  72.898  15.748  1.00  0.00           O  
ATOM   1069  NE2 GLN   146      65.803  73.944  17.285  1.00  0.00           N  
ATOM   1070  N   PHE   147      67.251  67.917  17.640  1.00  0.00           N  
ATOM   1071  CA  PHE   147      67.865  66.751  17.010  1.00  0.00           C  
ATOM   1072  C   PHE   147      67.417  65.457  17.690  1.00  0.00           C  
ATOM   1073  O   PHE   147      67.221  64.438  17.032  1.00  0.00           O  
ATOM   1074  CB  PHE   147      69.421  66.830  17.017  1.00  0.00           C  
ATOM   1075  CG  PHE   147      69.819  67.919  16.081  1.00  0.00           C  
ATOM   1076  CD1 PHE   147      68.918  68.461  15.137  1.00  0.00           C  
ATOM   1077  CD2 PHE   147      71.126  68.437  16.123  1.00  0.00           C  
ATOM   1078  CE1 PHE   147      69.306  69.505  14.248  1.00  0.00           C  
ATOM   1079  CE2 PHE   147      71.541  69.483  15.244  1.00  0.00           C  
ATOM   1080  CZ  PHE   147      70.625  70.017  14.301  1.00  0.00           C  
ATOM   1081  N   GLY   148      67.240  65.503  19.006  1.00  0.00           N  
ATOM   1082  CA  GLY   148      66.812  64.323  19.746  1.00  0.00           C  
ATOM   1083  C   GLY   148      65.382  63.948  19.366  1.00  0.00           C  
ATOM   1084  O   GLY   148      65.084  62.779  19.133  1.00  0.00           O  
ATOM   1085  N   PHE   149      64.501  64.945  19.301  1.00  0.00           N  
ATOM   1086  CA  PHE   149      63.108  64.705  18.934  1.00  0.00           C  
ATOM   1087  C   PHE   149      63.022  64.069  17.551  1.00  0.00           C  
ATOM   1088  O   PHE   149      62.279  63.114  17.344  1.00  0.00           O  
ATOM   1089  CB  PHE   149      62.314  66.017  18.935  1.00  0.00           C  
ATOM   1090  CG  PHE   149      61.727  66.380  20.274  1.00  0.00           C  
ATOM   1091  CD1 PHE   149      61.848  67.675  20.772  1.00  0.00           C  
ATOM   1092  CD2 PHE   149      61.034  65.434  21.029  1.00  0.00           C  
ATOM   1093  CE1 PHE   149      61.288  68.024  22.003  1.00  0.00           C  
ATOM   1094  CE2 PHE   149      60.471  65.773  22.259  1.00  0.00           C  
ATOM   1095  CZ  PHE   149      60.599  67.072  22.748  1.00  0.00           C  
ATOM   1096  N   LEU   150      63.784  64.603  16.601  1.00  0.00           N  
ATOM   1097  CA  LEU   150      63.762  64.061  15.244  1.00  0.00           C  
ATOM   1098  C   LEU   150      64.366  62.663  15.175  1.00  0.00           C  
ATOM   1099  O   LEU   150      63.903  61.818  14.411  1.00  0.00           O  
ATOM   1100  CB  LEU   150      64.488  65.012  14.288  1.00  0.00           C  
ATOM   1101  CG  LEU   150      63.774  66.357  14.117  1.00  0.00           C  
ATOM   1102  CD1 LEU   150      64.625  67.293  13.271  1.00  0.00           C  
ATOM   1103  CD2 LEU   150      62.406  66.139  13.473  1.00  0.00           C  
ATOM   1104  N   GLU   151      65.391  62.412  15.982  1.00  0.00           N  
ATOM   1105  CA  GLU   151      66.016  61.099  15.990  1.00  0.00           C  
ATOM   1106  C   GLU   151      65.057  60.093  16.630  1.00  0.00           C  
ATOM   1107  O   GLU   151      65.032  58.915  16.260  1.00  0.00           O  
ATOM   1108  CB  GLU   151      67.332  61.148  16.772  1.00  0.00           C  
ATOM   1109  CG  GLU   151      68.344  60.110  16.323  1.00  0.00           C  
ATOM   1110  CD  GLU   151      69.565  60.050  17.220  1.00  0.00           C  
ATOM   1111  OE1 GLU   151      70.162  61.114  17.496  1.00  0.00           O  
ATOM   1112  OE2 GLU   151      69.931  58.933  17.643  1.00  0.00           O  
ATOM   1113  N   ALA   152      64.251  60.572  17.576  1.00  0.00           N  
ATOM   1114  CA  ALA   152      63.294  59.726  18.281  1.00  0.00           C  
ATOM   1115  C   ALA   152      61.950  59.543  17.568  1.00  0.00           C  
ATOM   1116  O   ALA   152      60.996  59.034  18.155  1.00  0.00           O  
ATOM   1117  CB  ALA   152      63.071  60.266  19.690  1.00  0.00           C  
ATOM   1118  N   GLY   153      61.868  59.970  16.313  1.00  0.00           N  
ATOM   1119  CA  GLY   153      60.644  59.777  15.554  1.00  0.00           C  
ATOM   1120  C   GLY   153      59.472  60.722  15.736  1.00  0.00           C  
ATOM   1121  O   GLY   153      58.351  60.397  15.333  1.00  0.00           O  
ATOM   1122  N   PHE   154      59.700  61.880  16.340  1.00  0.00           N  
ATOM   1123  CA  PHE   154      58.619  62.845  16.515  1.00  0.00           C  
ATOM   1124  C   PHE   154      58.606  63.634  15.205  1.00  0.00           C  
ATOM   1125  O   PHE   154      59.226  64.690  15.079  1.00  0.00           O  
ATOM   1126  CB  PHE   154      58.894  63.759  17.720  1.00  0.00           C  
ATOM   1127  CG  PHE   154      58.846  62.912  18.945  1.00  0.00           C  
ATOM   1128  CD1 PHE   154      60.010  62.341  19.507  1.00  0.00           C  
ATOM   1129  CD2 PHE   154      57.614  62.663  19.577  1.00  0.00           C  
ATOM   1130  CE1 PHE   154      59.954  61.535  20.681  1.00  0.00           C  
ATOM   1131  CE2 PHE   154      57.530  61.859  20.754  1.00  0.00           C  
ATOM   1132  CZ  PHE   154      58.707  61.292  21.307  1.00  0.00           C  
ATOM   1133  N   TYR   155      57.887  63.078  14.234  1.00  0.00           N  
ATOM   1134  CA  TYR   155      57.802  63.617  12.885  1.00  0.00           C  
ATOM   1135  C   TYR   155      56.416  64.122  12.513  1.00  0.00           C  
ATOM   1136  O   TYR   155      55.416  63.716  13.111  1.00  0.00           O  
ATOM   1137  CB  TYR   155      58.237  62.518  11.914  1.00  0.00           C  
ATOM   1138  CG  TYR   155      57.301  61.372  12.086  1.00  0.00           C  
ATOM   1139  CD1 TYR   155      56.144  61.292  11.299  1.00  0.00           C  
ATOM   1140  CD2 TYR   155      57.550  60.348  13.026  1.00  0.00           C  
ATOM   1141  CE1 TYR   155      55.237  60.223  11.430  1.00  0.00           C  
ATOM   1142  CE2 TYR   155      56.637  59.253  13.173  1.00  0.00           C  
ATOM   1143  CZ  TYR   155      55.484  59.210  12.363  1.00  0.00           C  
ATOM   1144  OH  TYR   155      54.576  58.179  12.472  1.00  0.00           O  
ATOM   1145  N   PRO   156      56.336  65.000  11.498  1.00  0.00           N  
ATOM   1146  CA  PRO   156      57.460  65.524  10.712  1.00  0.00           C  
ATOM   1147  C   PRO   156      58.107  66.741  11.362  1.00  0.00           C  
ATOM   1148  O   PRO   156      57.770  67.109  12.489  1.00  0.00           O  
ATOM   1149  CB  PRO   156      56.799  65.894   9.394  1.00  0.00           C  
ATOM   1150  CG  PRO   156      55.480  66.442   9.865  1.00  0.00           C  
ATOM   1151  CD  PRO   156      55.050  65.438  10.923  1.00  0.00           C  
ATOM   1152  N   TYR   157      59.043  67.353  10.642  1.00  0.00           N  
ATOM   1153  CA  TYR   157      59.707  68.565  11.110  1.00  0.00           C  
ATOM   1154  C   TYR   157      58.971  69.723  10.448  1.00  0.00           C  
ATOM   1155  O   TYR   157      58.832  69.755   9.226  1.00  0.00           O  
ATOM   1156  CB  TYR   157      61.183  68.580  10.697  1.00  0.00           C  
ATOM   1157  CG  TYR   157      61.777  69.850  11.202  1.00  0.00           C  
ATOM   1158  CD1 TYR   157      62.096  69.978  12.560  1.00  0.00           C  
ATOM   1159  CD2 TYR   157      62.035  70.939  10.341  1.00  0.00           C  
ATOM   1160  CE1 TYR   157      62.661  71.162  13.074  1.00  0.00           C  
ATOM   1161  CE2 TYR   157      62.609  72.150  10.847  1.00  0.00           C  
ATOM   1162  CZ  TYR   157      62.916  72.241  12.220  1.00  0.00           C  
ATOM   1163  OH  TYR   157      63.465  73.387  12.753  1.00  0.00           O  
ATOM   1164  N   ASN   158      58.490  70.663  11.255  1.00  0.00           N  
ATOM   1165  CA  ASN   158      57.750  71.813  10.737  1.00  0.00           C  
ATOM   1166  C   ASN   158      58.581  73.089  10.629  1.00  0.00           C  
ATOM   1167  O   ASN   158      58.059  74.129  10.224  1.00  0.00           O  
ATOM   1168  CB  ASN   158      56.543  72.091  11.633  1.00  0.00           C  
ATOM   1169  CG  ASN   158      55.582  70.918  11.505  1.00  0.00           C  
ATOM   1170  OD1 ASN   158      55.064  70.638  10.425  1.00  0.00           O  
ATOM   1171  ND2 ASN   158      55.291  70.167  12.601  1.00  0.00           N  
ATOM   1172  N   GLY   159      59.863  73.015  10.978  1.00  0.00           N  
ATOM   1173  CA  GLY   159      60.705  74.200  10.931  1.00  0.00           C  
ATOM   1174  C   GLY   159      60.171  75.181  11.960  1.00  0.00           C  
ATOM   1175  O   GLY   159      59.879  74.783  13.086  1.00  0.00           O  
ATOM   1176  N   TYR   160      60.057  76.456  11.599  1.00  0.00           N  
ATOM   1177  CA  TYR   160      59.502  77.436  12.528  1.00  0.00           C  
ATOM   1178  C   TYR   160      58.021  77.575  12.203  1.00  0.00           C  
ATOM   1179  O   TYR   160      57.654  77.882  11.064  1.00  0.00           O  
ATOM   1180  CB  TYR   160      60.166  78.806  12.383  1.00  0.00           C  
ATOM   1181  CG  TYR   160      61.576  78.672  12.846  1.00  0.00           C  
ATOM   1182  CD1 TYR   160      62.585  78.356  11.927  1.00  0.00           C  
ATOM   1183  CD2 TYR   160      61.930  78.862  14.200  1.00  0.00           C  
ATOM   1184  CE1 TYR   160      63.929  78.223  12.326  1.00  0.00           C  
ATOM   1185  CE2 TYR   160      63.293  78.731  14.623  1.00  0.00           C  
ATOM   1186  CZ  TYR   160      64.279  78.410  13.668  1.00  0.00           C  
ATOM   1187  OH  TYR   160      65.602  78.270  14.028  1.00  0.00           O  
ATOM   1188  N   SER   161      57.173  77.343  13.199  1.00  0.00           N  
ATOM   1189  CA  SER   161      55.728  77.427  13.008  1.00  0.00           C  
ATOM   1190  C   SER   161      55.019  77.647  14.337  1.00  0.00           C  
ATOM   1191  O   SER   161      55.415  77.085  15.355  1.00  0.00           O  
ATOM   1192  CB  SER   161      55.207  76.137  12.367  1.00  0.00           C  
ATOM   1193  OG  SER   161      53.797  76.168  12.228  1.00  0.00           O  
ATOM   1194  N   LEU   162      53.965  78.458  14.318  1.00  0.00           N  
ATOM   1195  CA  LEU   162      53.202  78.751  15.531  1.00  0.00           C  
ATOM   1196  C   LEU   162      52.095  77.738  15.798  1.00  0.00           C  
ATOM   1197  O   LEU   162      51.572  77.661  16.911  1.00  0.00           O  
ATOM   1198  CB  LEU   162      52.567  80.139  15.427  1.00  0.00           C  
ATOM   1199  CG  LEU   162      53.499  81.331  15.210  1.00  0.00           C  
ATOM   1200  CD1 LEU   162      52.670  82.603  15.141  1.00  0.00           C  
ATOM   1201  CD2 LEU   162      54.510  81.417  16.341  1.00  0.00           C  
ATOM   1202  N   GLU   163      51.743  76.960  14.782  1.00  0.00           N  
ATOM   1203  CA  GLU   163      50.655  75.993  14.897  1.00  0.00           C  
ATOM   1204  C   GLU   163      50.914  74.694  15.643  1.00  0.00           C  
ATOM   1205  O   GLU   163      51.945  74.045  15.464  1.00  0.00           O  
ATOM   1206  CB  GLU   163      50.123  75.657  13.506  1.00  0.00           C  
ATOM   1207  CG  GLU   163      49.473  76.847  12.798  1.00  0.00           C  
ATOM   1208  CD  GLU   163      48.959  76.368  11.447  1.00  0.00           C  
ATOM   1209  OE1 GLU   163      49.170  75.167  11.127  1.00  0.00           O  
ATOM   1210  OE2 GLU   163      48.349  77.195  10.719  1.00  0.00           O  
ATOM   1211  N   HIS   164      49.942  74.315  16.469  1.00  0.00           N  
ATOM   1212  CA  HIS   164      50.011  73.079  17.235  1.00  0.00           C  
ATOM   1213  C   HIS   164      49.717  71.923  16.278  1.00  0.00           C  
ATOM   1214  O   HIS   164      48.560  71.669  15.934  1.00  0.00           O  
ATOM   1215  CB  HIS   164      48.964  73.088  18.351  1.00  0.00           C  
ATOM   1216  CG  HIS   164      48.923  71.822  19.148  1.00  0.00           C  
ATOM   1217  ND1 HIS   164      49.733  71.602  20.241  1.00  0.00           N  
ATOM   1218  CD2 HIS   164      48.193  70.692  18.987  1.00  0.00           C  
ATOM   1219  CE1 HIS   164      49.505  70.392  20.720  1.00  0.00           C  
ATOM   1220  NE2 HIS   164      48.576  69.818  19.977  1.00  0.00           N  
ATOM   1221  N   THR   165      50.766  71.234  15.844  1.00  0.00           N  
ATOM   1222  CA  THR   165      50.625  70.104  14.931  1.00  0.00           C  
ATOM   1223  C   THR   165      51.548  68.983  15.378  1.00  0.00           C  
ATOM   1224  O   THR   165      52.596  69.236  15.970  1.00  0.00           O  
ATOM   1225  CB  THR   165      51.011  70.500  13.506  1.00  0.00           C  
ATOM   1226  OG1 THR   165      52.379  70.877  13.458  1.00  0.00           O  
ATOM   1227  CG2 THR   165      50.140  71.684  13.053  1.00  0.00           C  
ATOM   1228  N   GLN   166      51.156  67.746  15.091  1.00  0.00           N  
ATOM   1229  CA  GLN   166      51.974  66.595  15.448  1.00  0.00           C  
ATOM   1230  C   GLN   166      53.335  66.738  14.769  1.00  0.00           C  
ATOM   1231  O   GLN   166      53.416  67.097  13.594  1.00  0.00           O  
ATOM   1232  CB  GLN   166      51.292  65.304  14.987  1.00  0.00           C  
ATOM   1233  CG  GLN   166      52.040  64.036  15.404  1.00  0.00           C  
ATOM   1234  CD  GLN   166      51.210  62.836  14.971  1.00  0.00           C  
ATOM   1235  OE1 GLN   166      50.142  62.985  14.380  1.00  0.00           O  
ATOM   1236  NE2 GLN   166      51.657  61.580  15.241  1.00  0.00           N  
ATOM   1237  N   GLY   167      54.397  66.456  15.515  1.00  0.00           N  
ATOM   1238  CA  GLY   167      55.737  66.564  14.966  1.00  0.00           C  
ATOM   1239  C   GLY   167      56.601  67.511  15.778  1.00  0.00           C  
ATOM   1240  O   GLY   167      56.215  67.945  16.864  1.00  0.00           O  
ATOM   1241  N   THR   168      57.772  67.837  15.247  1.00  0.00           N  
ATOM   1242  CA  THR   168      58.705  68.724  15.930  1.00  0.00           C  
ATOM   1243  C   THR   168      58.781  70.070  15.230  1.00  0.00           C  
ATOM   1244  O   THR   168      58.733  70.143  14.002  1.00  0.00           O  
ATOM   1245  CB  THR   168      60.116  68.100  15.966  1.00  0.00           C  
ATOM   1246  OG1 THR   168      60.054  66.835  16.634  1.00  0.00           O  
ATOM   1247  CG2 THR   168      61.095  69.005  16.699  1.00  0.00           C  
ATOM   1248  N   LYS   169      58.905  71.137  16.013  1.00  0.00           N  
ATOM   1249  CA  LYS   169      58.996  72.474  15.443  1.00  0.00           C  
ATOM   1250  C   LYS   169      59.565  73.457  16.455  1.00  0.00           C  
ATOM   1251  O   LYS   169      59.706  73.139  17.636  1.00  0.00           O  
ATOM   1252  CB  LYS   169      57.604  72.967  15.032  1.00  0.00           C  
ATOM   1253  CG  LYS   169      56.649  73.153  16.213  1.00  0.00           C  
ATOM   1254  CD  LYS   169      55.260  73.647  15.806  1.00  0.00           C  
ATOM   1255  CE  LYS   169      54.640  72.852  14.655  1.00  0.00           C  
ATOM   1256  NZ  LYS   169      54.309  71.482  15.107  1.00  0.00           N  
ATOM   1257  N   ILE   170      59.920  74.642  15.968  1.00  0.00           N  
ATOM   1258  CA  ILE   170      60.382  75.724  16.825  1.00  0.00           C  
ATOM   1259  C   ILE   170      59.155  76.623  16.774  1.00  0.00           C  
ATOM   1260  O   ILE   170      58.681  76.951  15.687  1.00  0.00           O  
ATOM   1261  CB  ILE   170      61.578  76.495  16.228  1.00  0.00           C  
ATOM   1262  CG1 ILE   170      62.807  75.585  16.177  1.00  0.00           C  
ATOM   1263  CG2 ILE   170      61.856  77.748  17.063  1.00  0.00           C  
ATOM   1264  CD1 ILE   170      64.007  76.218  15.510  1.00  0.00           C  
ATOM   1265  N   GLY   171      58.619  76.997  17.929  1.00  0.00           N  
ATOM   1266  CA  GLY   171      57.431  77.838  17.945  1.00  0.00           C  
ATOM   1267  C   GLY   171      57.785  79.259  18.392  1.00  0.00           C  
ATOM   1268  O   GLY   171      58.958  79.574  18.597  1.00  0.00           O  
ATOM   1269  N   GLY   172      56.779  80.118  18.517  1.00  0.00           N  
ATOM   1270  CA  GLY   172      57.032  81.486  18.931  1.00  0.00           C  
ATOM   1271  C   GLY   172      57.165  81.622  20.435  1.00  0.00           C  
ATOM   1272  O   GLY   172      56.892  80.682  21.181  1.00  0.00           O  
ATOM   1273  N   SER   173      57.589  82.798  20.882  1.00  0.00           N  
ATOM   1274  CA  SER   173      57.753  83.049  22.309  1.00  0.00           C  
ATOM   1275  C   SER   173      57.348  84.479  22.630  1.00  0.00           C  
ATOM   1276  O   SER   173      57.419  85.355  21.765  1.00  0.00           O  
ATOM   1277  CB  SER   173      59.216  82.817  22.712  1.00  0.00           C  
ATOM   1278  OG  SER   173      59.447  83.154  24.071  1.00  0.00           O  
ATOM   1279  N   ILE   174      56.898  84.716  23.860  1.00  0.00           N  
ATOM   1280  CA  ILE   174      56.537  86.067  24.258  1.00  0.00           C  
ATOM   1281  C   ILE   174      57.760  86.785  24.833  1.00  0.00           C  
ATOM   1282  O   ILE   174      57.672  87.913  25.315  1.00  0.00           O  
ATOM   1283  CB  ILE   174      55.334  86.090  25.249  1.00  0.00           C  
ATOM   1284  CG1 ILE   174      55.640  85.422  26.600  1.00  0.00           C  
ATOM   1285  CG2 ILE   174      54.086  85.367  24.715  1.00  0.00           C  
ATOM   1286  CD1 ILE   174      54.542  85.627  27.643  1.00  0.00           C  
ATOM   1287  N   TYR   175      58.904  86.106  24.785  1.00  0.00           N  
ATOM   1288  CA  TYR   175      60.174  86.705  25.193  1.00  0.00           C  
ATOM   1289  C   TYR   175      60.785  87.119  23.861  1.00  0.00           C  
ATOM   1290  O   TYR   175      60.787  86.322  22.917  1.00  0.00           O  
ATOM   1291  CB  TYR   175      61.112  85.681  25.839  1.00  0.00           C  
ATOM   1292  CG  TYR   175      60.514  85.287  27.146  1.00  0.00           C  
ATOM   1293  CD1 TYR   175      59.664  84.176  27.216  1.00  0.00           C  
ATOM   1294  CD2 TYR   175      60.786  86.006  28.330  1.00  0.00           C  
ATOM   1295  CE1 TYR   175      59.081  83.771  28.433  1.00  0.00           C  
ATOM   1296  CE2 TYR   175      60.202  85.608  29.576  1.00  0.00           C  
ATOM   1297  CZ  TYR   175      59.351  84.485  29.606  1.00  0.00           C  
ATOM   1298  OH  TYR   175      58.763  84.067  30.780  1.00  0.00           O  
ATOM   1299  N   ASP   176      61.289  88.345  23.753  1.00  0.00           N  
ATOM   1300  CA  ASP   176      61.896  88.738  22.488  1.00  0.00           C  
ATOM   1301  C   ASP   176      63.366  88.327  22.436  1.00  0.00           C  
ATOM   1302  O   ASP   176      63.893  87.736  23.380  1.00  0.00           O  
ATOM   1303  CB  ASP   176      61.732  90.245  22.203  1.00  0.00           C  
ATOM   1304  CG  ASP   176      62.510  91.129  23.157  1.00  0.00           C  
ATOM   1305  OD1 ASP   176      63.531  90.681  23.715  1.00  0.00           O  
ATOM   1306  OD2 ASP   176      62.102  92.300  23.327  1.00  0.00           O  
ATOM   1307  N   GLN   177      64.020  88.652  21.328  1.00  0.00           N  
ATOM   1308  CA  GLN   177      65.408  88.279  21.098  1.00  0.00           C  
ATOM   1309  C   GLN   177      66.456  88.837  22.057  1.00  0.00           C  
ATOM   1310  O   GLN   177      67.612  88.414  22.024  1.00  0.00           O  
ATOM   1311  CB  GLN   177      65.764  88.612  19.650  1.00  0.00           C  
ATOM   1312  CG  GLN   177      65.078  87.703  18.628  1.00  0.00           C  
ATOM   1313  CD  GLN   177      65.469  88.179  17.237  1.00  0.00           C  
ATOM   1314  OE1 GLN   177      66.176  89.174  17.084  1.00  0.00           O  
ATOM   1315  NE2 GLN   177      65.031  87.495  16.147  1.00  0.00           N  
ATOM   1316  N   CYS   178      66.067  89.778  22.910  1.00  0.00           N  
ATOM   1317  CA  CYS   178      67.003  90.327  23.882  1.00  0.00           C  
ATOM   1318  C   CYS   178      66.663  89.790  25.266  1.00  0.00           C  
ATOM   1319  O   CYS   178      67.294  90.154  26.258  1.00  0.00           O  
ATOM   1320  CB  CYS   178      66.955  91.856  23.888  1.00  0.00           C  
ATOM   1321  SG  CYS   178      67.295  92.415  22.628  1.00  0.00           S  
ATOM   1322  N   GLY   179      65.660  88.918  25.323  1.00  0.00           N  
ATOM   1323  CA  GLY   179      65.257  88.342  26.592  1.00  0.00           C  
ATOM   1324  C   GLY   179      64.202  89.150  27.325  1.00  0.00           C  
ATOM   1325  O   GLY   179      63.848  88.822  28.455  1.00  0.00           O  
ATOM   1326  N   LYS   180      63.701  90.205  26.693  1.00  0.00           N  
ATOM   1327  CA  LYS   180      62.676  91.036  27.313  1.00  0.00           C  
ATOM   1328  C   LYS   180      61.336  90.324  27.236  1.00  0.00           C  
ATOM   1329  O   LYS   180      60.950  89.838  26.175  1.00  0.00           O  
ATOM   1330  CB  LYS   180      62.531  92.383  26.595  1.00  0.00           C  
ATOM   1331  CG  LYS   180      61.510  93.316  27.249  1.00  0.00           C  
ATOM   1332  CD  LYS   180      61.407  94.684  26.570  1.00  0.00           C  
ATOM   1333  CE  LYS   180      60.388  95.617  27.226  1.00  0.00           C  
ATOM   1334  NZ  LYS   180      60.352  96.911  26.508  1.00  0.00           N  
ATOM   1335  N   ARG   181      60.625  90.259  28.355  1.00  0.00           N  
ATOM   1336  CA  ARG   181      59.326  89.609  28.345  1.00  0.00           C  
ATOM   1337  C   ARG   181      58.244  90.570  27.901  1.00  0.00           C  
ATOM   1338  O   ARG   181      58.214  91.730  28.312  1.00  0.00           O  
ATOM   1339  CB  ARG   181      58.945  89.082  29.730  1.00  0.00           C  
ATOM   1340  CG  ARG   181      57.616  88.309  29.712  1.00  0.00           C  
ATOM   1341  CD  ARG   181      56.997  88.192  31.096  1.00  0.00           C  
ATOM   1342  NE  ARG   181      57.682  87.244  31.968  1.00  0.00           N  
ATOM   1343  CZ  ARG   181      57.529  85.924  31.910  1.00  0.00           C  
ATOM   1344  NH1 ARG   181      56.714  85.387  31.008  1.00  0.00           N  
ATOM   1345  NH2 ARG   181      58.161  85.142  32.774  1.00  0.00           N  
ATOM   1346  N   HIS   182      57.366  90.078  27.040  1.00  0.00           N  
ATOM   1347  CA  HIS   182      56.230  90.847  26.576  1.00  0.00           C  
ATOM   1348  C   HIS   182      55.049  90.021  27.059  1.00  0.00           C  
ATOM   1349  O   HIS   182      55.136  88.793  27.134  1.00  0.00           O  
ATOM   1350  CB  HIS   182      56.286  90.992  25.058  1.00  0.00           C  
ATOM   1351  CG  HIS   182      57.406  91.877  24.603  1.00  0.00           C  
ATOM   1352  ND1 HIS   182      57.288  93.249  24.530  1.00  0.00           N  
ATOM   1353  CD2 HIS   182      58.688  91.593  24.277  1.00  0.00           C  
ATOM   1354  CE1 HIS   182      58.450  93.771  24.178  1.00  0.00           C  
ATOM   1355  NE2 HIS   182      59.317  92.787  24.020  1.00  0.00           N  
ATOM   1356  N   THR   183      53.962  90.684  27.421  1.00  0.00           N  
ATOM   1357  CA  THR   183      52.818  89.966  27.959  1.00  0.00           C  
ATOM   1358  C   THR   183      51.481  90.625  27.666  1.00  0.00           C  
ATOM   1359  O   THR   183      51.406  91.630  26.959  1.00  0.00           O  
ATOM   1360  CB  THR   183      52.996  89.794  29.458  1.00  0.00           C  
ATOM   1361  OG1 THR   183      52.978  91.060  30.100  1.00  0.00           O  
ATOM   1362  CG2 THR   183      54.341  89.102  29.735  1.00  0.00           C  
ATOM   1363  N   SER   184      50.423  90.047  28.227  1.00  0.00           N  
ATOM   1364  CA  SER   184      49.073  90.544  28.009  1.00  0.00           C  
ATOM   1365  C   SER   184      48.872  92.001  28.402  1.00  0.00           C  
ATOM   1366  O   SER   184      48.043  92.688  27.811  1.00  0.00           O  
ATOM   1367  CB  SER   184      48.073  89.670  28.746  1.00  0.00           C  
ATOM   1368  OG  SER   184      48.266  89.783  30.148  1.00  0.00           O  
ATOM   1369  N   ALA   185      49.616  92.478  29.394  1.00  0.00           N  
ATOM   1370  CA  ALA   185      49.458  93.864  29.808  1.00  0.00           C  
ATOM   1371  C   ALA   185      49.736  94.821  28.648  1.00  0.00           C  
ATOM   1372  O   ALA   185      49.110  95.874  28.546  1.00  0.00           O  
ATOM   1373  CB  ALA   185      50.366  94.184  31.008  1.00  0.00           C  
ATOM   1374  N   ASP   186      50.648  94.449  27.757  1.00  0.00           N  
ATOM   1375  CA  ASP   186      50.959  95.317  26.625  1.00  0.00           C  
ATOM   1376  C   ASP   186      49.816  95.423  25.630  1.00  0.00           C  
ATOM   1377  O   ASP   186      49.757  96.365  24.841  1.00  0.00           O  
ATOM   1378  CB  ASP   186      52.214  94.836  25.912  1.00  0.00           C  
ATOM   1379  CG  ASP   186      53.410  95.153  26.799  1.00  0.00           C  
ATOM   1380  OD1 ASP   186      53.233  95.933  27.773  1.00  0.00           O  
ATOM   1381  OD2 ASP   186      54.515  94.619  26.515  1.00  0.00           O  
ATOM   1382  N   LEU   187      48.901  94.462  25.659  1.00  0.00           N  
ATOM   1383  CA  LEU   187      47.771  94.520  24.747  1.00  0.00           C  
ATOM   1384  C   LEU   187      46.837  95.656  25.167  1.00  0.00           C  
ATOM   1385  O   LEU   187      45.973  96.076  24.398  1.00  0.00           O  
ATOM   1386  CB  LEU   187      47.043  93.171  24.715  1.00  0.00           C  
ATOM   1387  CG  LEU   187      47.924  92.031  24.179  1.00  0.00           C  
ATOM   1388  CD1 LEU   187      47.176  90.707  24.255  1.00  0.00           C  
ATOM   1389  CD2 LEU   187      48.334  92.330  22.739  1.00  0.00           C  
ATOM   1390  N   LEU   188      47.023  96.162  26.384  1.00  0.00           N  
ATOM   1391  CA  LEU   188      46.209  97.277  26.865  1.00  0.00           C  
ATOM   1392  C   LEU   188      46.528  98.519  26.032  1.00  0.00           C  
ATOM   1393  O   LEU   188      45.699  99.427  25.908  1.00  0.00           O  
ATOM   1394  CB  LEU   188      46.503  97.570  28.341  1.00  0.00           C  
ATOM   1395  CG  LEU   188      46.095  96.508  29.370  1.00  0.00           C  
ATOM   1396  CD1 LEU   188      46.693  96.870  30.725  1.00  0.00           C  
ATOM   1397  CD2 LEU   188      44.578  96.404  29.459  1.00  0.00           C  
ATOM   1398  N   GLY   189      47.731  98.554  25.464  1.00  0.00           N  
ATOM   1399  CA  GLY   189      48.153  99.687  24.640  1.00  0.00           C  
ATOM   1400  C   GLY   189      47.369  99.774  23.336  1.00  0.00           C  
ATOM   1401  O   GLY   189      47.383 100.810  22.660  1.00  0.00           O  
ATOM   1402  N   PHE   190      46.689  98.686  22.989  1.00  0.00           N  
ATOM   1403  CA  PHE   190      45.893  98.628  21.770  1.00  0.00           C  
ATOM   1404  C   PHE   190      44.510  99.221  22.015  1.00  0.00           C  
ATOM   1405  O   PHE   190      43.720  99.377  21.087  1.00  0.00           O  
ATOM   1406  CB  PHE   190      45.752  97.178  21.307  1.00  0.00           C  
ATOM   1407  CG  PHE   190      47.086  96.733  20.815  1.00  0.00           C  
ATOM   1408  CD1 PHE   190      47.958  95.958  21.612  1.00  0.00           C  
ATOM   1409  CD2 PHE   190      47.509  97.085  19.520  1.00  0.00           C  
ATOM   1410  CE1 PHE   190      49.230  95.533  21.131  1.00  0.00           C  
ATOM   1411  CE2 PHE   190      48.779  96.673  19.013  1.00  0.00           C  
ATOM   1412  CZ  PHE   190      49.643  95.895  19.826  1.00  0.00           C  
ATOM   1413  N   GLY   191      44.219  99.539  23.271  1.00  0.00           N  
ATOM   1414  CA  GLY   191      42.927 100.111  23.598  1.00  0.00           C  
ATOM   1415  C   GLY   191      42.923 101.615  23.420  1.00  0.00           C  
ATOM   1416  O   GLY   191      43.922 102.204  23.002  1.00  0.00           O  
ATOM   1417  N   LYS   192      41.794 102.239  23.737  1.00  0.00           N  
ATOM   1418  CA  LYS   192      41.668 103.685  23.618  1.00  0.00           C  
ATOM   1419  C   LYS   192      41.987 104.309  24.973  1.00  0.00           C  
ATOM   1420  O   LYS   192      41.280 104.077  25.958  1.00  0.00           O  
ATOM   1421  CB  LYS   192      40.250 104.052  23.186  1.00  0.00           C  
ATOM   1422  CG  LYS   192      40.061 105.547  22.919  1.00  0.00           C  
ATOM   1423  CD  LYS   192      38.644 105.915  22.476  1.00  0.00           C  
ATOM   1424  CE  LYS   192      38.463 107.406  22.181  1.00  0.00           C  
ATOM   1425  NZ  LYS   192      37.064 107.676  21.780  1.00  0.00           N  
ATOM   1426  N   PRO   193      43.054 105.101  25.014  1.00  0.00           N  
ATOM   1427  CA  PRO   193      43.510 105.745  26.242  1.00  0.00           C  
ATOM   1428  C   PRO   193      42.497 106.675  26.900  1.00  0.00           C  
ATOM   1429  O   PRO   193      42.667 107.059  28.058  1.00  0.00           O  
ATOM   1430  CB  PRO   193      44.804 106.517  25.973  1.00  0.00           C  
ATOM   1431  CG  PRO   193      44.961 106.955  24.515  1.00  0.00           C  
ATOM   1432  CD  PRO   193      44.403 105.947  23.509  1.00  0.00           C  
ATOM   1433  N   ASN   194      41.451 107.048  26.171  1.00  0.00           N  
ATOM   1434  CA  ASN   194      40.439 107.928  26.734  1.00  0.00           C  
ATOM   1435  C   ASN   194      39.217 107.159  27.232  1.00  0.00           C  
ATOM   1436  O   ASN   194      38.375 107.718  27.934  1.00  0.00           O  
ATOM   1437  CB  ASN   194      40.001 108.970  25.704  1.00  0.00           C  
ATOM   1438  CG  ASN   194      39.194 110.097  26.328  1.00  0.00           C  
ATOM   1439  OD1 ASN   194      39.647 110.746  27.271  1.00  0.00           O  
ATOM   1440  ND2 ASN   194      37.999 110.337  25.803  1.00  0.00           N  
ATOM   1441  N   CYS   195      39.120 105.879  26.877  1.00  0.00           N  
ATOM   1442  CA  CYS   195      37.975 105.070  27.300  1.00  0.00           C  
ATOM   1443  C   CYS   195      38.333 103.942  28.264  1.00  0.00           C  
ATOM   1444  O   CYS   195      37.451 103.367  28.899  1.00  0.00           O  
ATOM   1445  CB  CYS   195      37.272 104.442  26.091  1.00  0.00           C  
ATOM   1446  SG  CYS   195      36.809 105.415  25.166  1.00  0.00           S  
ATOM   1447  N   ILE   196      39.619 103.630  28.373  1.00  0.00           N  
ATOM   1448  CA  ILE   196      40.066 102.537  29.232  1.00  0.00           C  
ATOM   1449  C   ILE   196      40.744 102.988  30.515  1.00  0.00           C  
ATOM   1450  O   ILE   196      41.631 103.841  30.509  1.00  0.00           O  
ATOM   1451  CB  ILE   196      41.012 101.626  28.440  1.00  0.00           C  
ATOM   1452  CG1 ILE   196      40.353 100.978  27.211  1.00  0.00           C  
ATOM   1453  CG2 ILE   196      41.567 100.453  29.265  1.00  0.00           C  
ATOM   1454  CD1 ILE   196      41.344 100.261  26.295  1.00  0.00           C  
ATOM   1455  N   THR   197      40.312 102.404  31.623  1.00  0.00           N  
ATOM   1456  CA  THR   197      40.877 102.715  32.918  1.00  0.00           C  
ATOM   1457  C   THR   197      41.210 101.392  33.613  1.00  0.00           C  
ATOM   1458  O   THR   197      40.411 100.446  33.613  1.00  0.00           O  
ATOM   1459  CB  THR   197      39.888 103.566  33.725  1.00  0.00           C  
ATOM   1460  OG1 THR   197      39.604 104.773  33.032  1.00  0.00           O  
ATOM   1461  CG2 THR   197      40.502 103.898  35.095  1.00  0.00           C  
ATOM   1462  N   VAL   198      42.412 101.326  34.173  1.00  0.00           N  
ATOM   1463  CA  VAL   198      42.891 100.126  34.843  1.00  0.00           C  
ATOM   1464  C   VAL   198      43.137 100.382  36.315  1.00  0.00           C  
ATOM   1465  O   VAL   198      43.820 101.338  36.686  1.00  0.00           O  
ATOM   1466  CB  VAL   198      44.216  99.629  34.216  1.00  0.00           C  
ATOM   1467  CG1 VAL   198      44.722  98.406  34.961  1.00  0.00           C  
ATOM   1468  CG2 VAL   198      44.010  99.306  32.744  1.00  0.00           C  
ATOM   1469  N   LEU   199      42.580  99.517  37.153  1.00  0.00           N  
ATOM   1470  CA  LEU   199      42.775  99.655  38.577  1.00  0.00           C  
ATOM   1471  C   LEU   199      43.594  98.493  39.096  1.00  0.00           C  
ATOM   1472  O   LEU   199      43.240  97.337  38.867  1.00  0.00           O  
ATOM   1473  CB  LEU   199      41.427  99.719  39.302  1.00  0.00           C  
ATOM   1474  CG  LEU   199      41.556  99.810  40.824  1.00  0.00           C  
ATOM   1475  CD1 LEU   199      42.221 101.085  41.341  1.00  0.00           C  
ATOM   1476  CD2 LEU   199      40.234  99.764  41.588  1.00  0.00           C  
ATOM   1477  N   LEU   200      44.701  98.790  39.767  1.00  0.00           N  
ATOM   1478  CA  LEU   200      45.540  97.739  40.334  1.00  0.00           C  
ATOM   1479  C   LEU   200      45.353  97.733  41.848  1.00  0.00           C  
ATOM   1480  O   LEU   200      44.843  98.700  42.419  1.00  0.00           O  
ATOM   1481  CB  LEU   200      47.035  97.935  39.969  1.00  0.00           C  
ATOM   1482  CG  LEU   200      47.294  97.981  38.462  1.00  0.00           C  
ATOM   1483  CD1 LEU   200      48.741  98.268  38.064  1.00  0.00           C  
ATOM   1484  CD2 LEU   200      46.970  96.690  37.712  1.00  0.00           C  
ATOM   1485  N   ASN   201      45.760  96.645  42.494  1.00  0.00           N  
ATOM   1486  CA  ASN   201      45.584  96.502  43.935  1.00  0.00           C  
ATOM   1487  C   ASN   201      44.091  96.636  44.229  1.00  0.00           C  
ATOM   1488  O   ASN   201      43.687  97.217  45.237  1.00  0.00           O  
ATOM   1489  CB  ASN   201      46.380  97.577  44.680  1.00  0.00           C  
ATOM   1490  CG  ASN   201      47.861  97.292  44.476  1.00  0.00           C  
ATOM   1491  OD1 ASN   201      48.263  96.148  44.269  1.00  0.00           O  
ATOM   1492  ND2 ASN   201      48.753  98.317  44.522  1.00  0.00           N  
ATOM   1493  N   THR   202      43.282  96.094  43.321  1.00  0.00           N  
ATOM   1494  CA  THR   202      41.827  96.120  43.435  1.00  0.00           C  
ATOM   1495  C   THR   202      41.313  94.695  43.584  1.00  0.00           C  
ATOM   1496  O   THR   202      41.281  93.924  42.620  1.00  0.00           O  
ATOM   1497  CB  THR   202      41.217  96.766  42.201  1.00  0.00           C  
ATOM   1498  OG1 THR   202      41.691  98.097  42.062  1.00  0.00           O  
ATOM   1499  CG2 THR   202      39.685  96.783  42.340  1.00  0.00           C  
ATOM   1500  N   THR   203      40.903  94.350  44.799  1.00  0.00           N  
ATOM   1501  CA  THR   203      40.400  93.016  45.088  1.00  0.00           C  
ATOM   1502  C   THR   203      38.883  92.962  44.916  1.00  0.00           C  
ATOM   1503  O   THR   203      38.142  93.467  45.758  1.00  0.00           O  
ATOM   1504  CB  THR   203      40.779  92.632  46.520  1.00  0.00           C  
ATOM   1505  OG1 THR   203      42.190  92.672  46.679  1.00  0.00           O  
ATOM   1506  CG2 THR   203      40.273  91.210  46.817  1.00  0.00           C  
ATOM   1507  N   VAL   204      38.422  92.360  43.822  1.00  0.00           N  
ATOM   1508  CA  VAL   204      36.988  92.255  43.580  1.00  0.00           C  
ATOM   1509  C   VAL   204      36.447  91.143  44.472  1.00  0.00           C  
ATOM   1510  O   VAL   204      36.861  89.990  44.361  1.00  0.00           O  
ATOM   1511  CB  VAL   204      36.695  91.944  42.101  1.00  0.00           C  
ATOM   1512  CG1 VAL   204      35.198  91.790  41.887  1.00  0.00           C  
ATOM   1513  CG2 VAL   204      37.248  93.070  41.228  1.00  0.00           C  
ATOM   1514  N   LYS   205      35.519  91.500  45.356  1.00  0.00           N  
ATOM   1515  CA  LYS   205      34.960  90.552  46.314  1.00  0.00           C  
ATOM   1516  C   LYS   205      33.576  90.022  45.981  1.00  0.00           C  
ATOM   1517  O   LYS   205      33.194  88.948  46.447  1.00  0.00           O  
ATOM   1518  CB  LYS   205      34.896  91.195  47.701  1.00  0.00           C  
ATOM   1519  CG  LYS   205      36.269  91.558  48.269  1.00  0.00           C  
ATOM   1520  CD  LYS   205      36.213  92.136  49.684  1.00  0.00           C  
ATOM   1521  CE  LYS   205      37.590  92.454  50.271  1.00  0.00           C  
ATOM   1522  NZ  LYS   205      37.442  93.043  51.621  1.00  0.00           N  
ATOM   1523  N   SER   206      32.812  90.769  45.195  1.00  0.00           N  
ATOM   1524  CA  SER   206      31.470  90.316  44.879  1.00  0.00           C  
ATOM   1525  C   SER   206      30.842  90.985  43.667  1.00  0.00           C  
ATOM   1526  O   SER   206      31.114  92.147  43.363  1.00  0.00           O  
ATOM   1527  CB  SER   206      30.573  90.532  46.103  1.00  0.00           C  
ATOM   1528  OG  SER   206      30.390  91.921  46.335  1.00  0.00           O  
ATOM   1529  N   ILE   207      30.013  90.220  42.968  1.00  0.00           N  
ATOM   1530  CA  ILE   207      29.278  90.720  41.822  1.00  0.00           C  
ATOM   1531  C   ILE   207      27.915  91.083  42.404  1.00  0.00           C  
ATOM   1532  O   ILE   207      27.347  90.312  43.178  1.00  0.00           O  
ATOM   1533  CB  ILE   207      29.104  89.635  40.750  1.00  0.00           C  
ATOM   1534  CG1 ILE   207      30.476  89.155  40.276  1.00  0.00           C  
ATOM   1535  CG2 ILE   207      28.302  90.187  39.576  1.00  0.00           C  
ATOM   1536  CD1 ILE   207      30.423  87.929  39.391  1.00  0.00           C  
ATOM   1537  N   ILE   208      27.409  92.258  42.045  1.00  0.00           N  
ATOM   1538  CA  ILE   208      26.120  92.735  42.537  1.00  0.00           C  
ATOM   1539  C   ILE   208      25.041  92.413  41.513  1.00  0.00           C  
ATOM   1540  O   ILE   208      25.252  92.600  40.316  1.00  0.00           O  
ATOM   1541  CB  ILE   208      26.147  94.259  42.742  1.00  0.00           C  
ATOM   1542  CG1 ILE   208      27.411  94.660  43.507  1.00  0.00           C  
ATOM   1543  CG2 ILE   208      24.900  94.702  43.499  1.00  0.00           C  
ATOM   1544  CD1 ILE   208      27.696  96.151  43.479  1.00  0.00           C  
ATOM   1545  N   PHE   209      23.886  91.941  41.980  1.00  0.00           N  
ATOM   1546  CA  PHE   209      22.791  91.593  41.075  1.00  0.00           C  
ATOM   1547  C   PHE   209      21.474  92.283  41.400  1.00  0.00           C  
ATOM   1548  O   PHE   209      21.256  92.753  42.520  1.00  0.00           O  
ATOM   1549  CB  PHE   209      22.532  90.082  41.080  1.00  0.00           C  
ATOM   1550  CG  PHE   209      23.717  89.254  40.692  1.00  0.00           C  
ATOM   1551  CD1 PHE   209      24.573  88.744  41.661  1.00  0.00           C  
ATOM   1552  CD2 PHE   209      23.967  88.965  39.356  1.00  0.00           C  
ATOM   1553  CE1 PHE   209      25.662  87.950  41.302  1.00  0.00           C  
ATOM   1554  CE2 PHE   209      25.054  88.172  38.986  1.00  0.00           C  
ATOM   1555  CZ  PHE   209      25.901  87.664  39.960  1.00  0.00           C  
ATOM   1556  N   ASP   210      20.596  92.322  40.403  1.00  0.00           N  
ATOM   1557  CA  ASP   210      19.270  92.905  40.551  1.00  0.00           C  
ATOM   1558  C   ASP   210      18.381  91.833  41.177  1.00  0.00           C  
ATOM   1559  O   ASP   210      18.779  90.670  41.288  1.00  0.00           O  
ATOM   1560  CB  ASP   210      18.701  93.293  39.185  1.00  0.00           C  
ATOM   1561  CG  ASP   210      17.649  94.371  39.403  1.00  0.00           C  
ATOM   1562  OD1 ASP   210      17.383  94.707  40.588  1.00  0.00           O  
ATOM   1563  OD2 ASP   210      17.097  94.873  38.387  1.00  0.00           O  
ATOM   1564  N   SER   211      17.177  92.227  41.578  1.00  0.00           N  
ATOM   1565  CA  SER   211      16.224  91.305  42.187  1.00  0.00           C  
ATOM   1566  C   SER   211      15.693  90.315  41.156  1.00  0.00           C  
ATOM   1567  O   SER   211      15.661  90.608  39.962  1.00  0.00           O  
ATOM   1568  CB  SER   211      15.042  92.083  42.772  1.00  0.00           C  
ATOM   1569  OG  SER   211      14.291  92.687  41.729  1.00  0.00           O  
ATOM   1570  N   SER   212      15.283  89.139  41.621  1.00  0.00           N  
ATOM   1571  CA  SER   212      14.720  88.131  40.731  1.00  0.00           C  
ATOM   1572  C   SER   212      13.247  88.498  40.540  1.00  0.00           C  
ATOM   1573  O   SER   212      12.659  89.163  41.391  1.00  0.00           O  
ATOM   1574  CB  SER   212      14.842  86.742  41.357  1.00  0.00           C  
ATOM   1575  OG  SER   212      14.016  86.651  42.508  1.00  0.00           O  
ATOM   1576  N   ASN   213      12.637  88.086  39.414  1.00  0.00           N  
ATOM   1577  CA  ASN   213      13.230  87.310  38.321  1.00  0.00           C  
ATOM   1578  C   ASN   213      13.988  88.218  37.356  1.00  0.00           C  
ATOM   1579  O   ASN   213      14.124  89.415  37.600  1.00  0.00           O  
ATOM   1580  CB  ASN   213      12.013  86.667  37.673  1.00  0.00           C  
ATOM   1581  CG  ASN   213      11.195  87.768  37.014  1.00  0.00           C  
ATOM   1582  OD1 ASN   213      11.629  88.915  36.927  1.00  0.00           O  
ATOM   1583  ND2 ASN   213       9.964  87.478  36.512  1.00  0.00           N  
ATOM   1584  N   LYS   214      14.470  87.652  36.255  1.00  0.00           N  
ATOM   1585  CA  LYS   214      15.211  88.451  35.295  1.00  0.00           C  
ATOM   1586  C   LYS   214      16.470  89.010  35.931  1.00  0.00           C  
ATOM   1587  O   LYS   214      16.743  90.211  35.865  1.00  0.00           O  
ATOM   1588  CB  LYS   214      14.340  89.590  34.756  1.00  0.00           C  
ATOM   1589  CG  LYS   214      13.123  89.106  33.966  1.00  0.00           C  
ATOM   1590  CD  LYS   214      12.259  90.242  33.414  1.00  0.00           C  
ATOM   1591  CE  LYS   214      11.023  89.757  32.653  1.00  0.00           C  
ATOM   1592  NZ  LYS   214      10.192  90.914  32.250  1.00  0.00           N  
ATOM   1593  N   THR   215      17.236  88.126  36.558  1.00  0.00           N  
ATOM   1594  CA  THR   215      18.478  88.497  37.225  1.00  0.00           C  
ATOM   1595  C   THR   215      19.451  89.169  36.266  1.00  0.00           C  
ATOM   1596  O   THR   215      19.620  88.727  35.131  1.00  0.00           O  
ATOM   1597  CB  THR   215      19.128  87.252  37.826  1.00  0.00           C  
ATOM   1598  OG1 THR   215      18.242  86.636  38.749  1.00  0.00           O  
ATOM   1599  CG2 THR   215      20.422  87.654  38.553  1.00  0.00           C  
ATOM   1600  N   ARG   216      20.086  90.238  36.734  1.00  0.00           N  
ATOM   1601  CA  ARG   216      21.048  90.975  35.926  1.00  0.00           C  
ATOM   1602  C   ARG   216      22.196  91.461  36.803  1.00  0.00           C  
ATOM   1603  O   ARG   216      21.976  91.942  37.911  1.00  0.00           O  
ATOM   1604  CB  ARG   216      20.397  92.216  35.264  1.00  0.00           C  
ATOM   1605  CG  ARG   216      21.350  92.991  34.352  1.00  0.00           C  
ATOM   1606  CD  ARG   216      20.681  94.152  33.613  1.00  0.00           C  
ATOM   1607  NE  ARG   216      21.737  94.848  32.824  1.00  0.00           N  
ATOM   1608  CZ  ARG   216      21.392  95.828  31.938  1.00  0.00           C  
ATOM   1609  NH1 ARG   216      20.034  95.965  31.977  1.00  0.00           N  
ATOM   1610  NH2 ARG   216      22.540  96.288  31.360  1.00  0.00           N  
ATOM   1611  N   ALA   217      23.423  91.322  36.311  1.00  0.00           N  
ATOM   1612  CA  ALA   217      24.580  91.798  37.057  1.00  0.00           C  
ATOM   1613  C   ALA   217      24.564  93.316  36.886  1.00  0.00           C  
ATOM   1614  O   ALA   217      24.398  93.817  35.773  1.00  0.00           O  
ATOM   1615  CB  ALA   217      25.865  91.206  36.485  1.00  0.00           C  
ATOM   1616  N   VAL   218      24.721  94.047  37.983  1.00  0.00           N  
ATOM   1617  CA  VAL   218      24.690  95.504  37.921  1.00  0.00           C  
ATOM   1618  C   VAL   218      26.045  96.146  38.184  1.00  0.00           C  
ATOM   1619  O   VAL   218      26.244  97.328  37.905  1.00  0.00           O  
ATOM   1620  CB  VAL   218      23.671  96.071  38.927  1.00  0.00           C  
ATOM   1621  CG1 VAL   218      22.239  95.593  38.679  1.00  0.00           C  
ATOM   1622  CG2 VAL   218      23.973  95.695  40.379  1.00  0.00           C  
ATOM   1623  N   GLY   219      26.974  95.367  38.724  1.00  0.00           N  
ATOM   1624  CA  GLY   219      28.296  95.888  39.011  1.00  0.00           C  
ATOM   1625  C   GLY   219      29.063  94.970  39.937  1.00  0.00           C  
ATOM   1626  O   GLY   219      28.704  93.804  40.104  1.00  0.00           O  
ATOM   1627  N   VAL   220      30.130  95.492  40.529  1.00  0.00           N  
ATOM   1628  CA  VAL   220      30.946  94.718  41.451  1.00  0.00           C  
ATOM   1629  C   VAL   220      31.407  95.574  42.617  1.00  0.00           C  
ATOM   1630  O   VAL   220      31.389  96.805  42.551  1.00  0.00           O  
ATOM   1631  CB  VAL   220      32.217  94.151  40.763  1.00  0.00           C  
ATOM   1632  CG1 VAL   220      31.832  93.305  39.558  1.00  0.00           C  
ATOM   1633  CG2 VAL   220      33.143  95.294  40.350  1.00  0.00           C  
ATOM   1634  N   ARG   221      31.811  94.906  43.689  1.00  0.00           N  
ATOM   1635  CA  ARG   221      32.338  95.575  44.865  1.00  0.00           C  
ATOM   1636  C   ARG   221      33.798  95.154  44.945  1.00  0.00           C  
ATOM   1637  O   ARG   221      34.104  93.964  44.880  1.00  0.00           O  
ATOM   1638  CB  ARG   221      31.641  95.109  46.155  1.00  0.00           C  
ATOM   1639  CG  ARG   221      32.130  95.835  47.409  1.00  0.00           C  
ATOM   1640  CD  ARG   221      31.400  95.414  48.686  1.00  0.00           C  
ATOM   1641  NE  ARG   221      31.985  96.190  49.815  1.00  0.00           N  
ATOM   1642  CZ  ARG   221      31.584  95.940  51.095  1.00  0.00           C  
ATOM   1643  NH1 ARG   221      30.652  94.944  51.053  1.00  0.00           N  
ATOM   1644  NH2 ARG   221      32.272  96.784  51.919  1.00  0.00           N  
ATOM   1645  N   PHE   222      34.700  96.121  45.050  1.00  0.00           N  
ATOM   1646  CA  PHE   222      36.116  95.799  45.168  1.00  0.00           C  
ATOM   1647  C   PHE   222      36.709  96.572  46.334  1.00  0.00           C  
ATOM   1648  O   PHE   222      36.180  97.608  46.739  1.00  0.00           O  
ATOM   1649  CB  PHE   222      36.862  96.097  43.858  1.00  0.00           C  
ATOM   1650  CG  PHE   222      36.796  97.568  43.630  1.00  0.00           C  
ATOM   1651  CD1 PHE   222      37.790  98.447  44.117  1.00  0.00           C  
ATOM   1652  CD2 PHE   222      35.721  98.118  42.908  1.00  0.00           C  
ATOM   1653  CE1 PHE   222      37.721  99.852  43.890  1.00  0.00           C  
ATOM   1654  CE2 PHE   222      35.627  99.522  42.667  1.00  0.00           C  
ATOM   1655  CZ  PHE   222      36.632 100.392  43.163  1.00  0.00           C  
ATOM   1656  N   MET   223      37.802  96.059  46.887  1.00  0.00           N  
ATOM   1657  CA  MET   223      38.431  96.697  48.036  1.00  0.00           C  
ATOM   1658  C   MET   223      39.866  97.100  47.730  1.00  0.00           C  
ATOM   1659  O   MET   223      40.592  96.362  47.064  1.00  0.00           O  
ATOM   1660  CB  MET   223      38.395  95.734  49.226  1.00  0.00           C  
ATOM   1661  CG  MET   223      36.979  95.406  49.703  1.00  0.00           C  
ATOM   1662  SD  MET   223      36.902  94.226  51.084  1.00  0.00           S  
ATOM   1663  CE  MET   223      37.434  92.796  50.100  1.00  0.00           C  
ATOM   1664  N   GLU   224      40.272  98.274  48.210  1.00  0.00           N  
ATOM   1665  CA  GLU   224      41.632  98.749  47.982  1.00  0.00           C  
ATOM   1666  C   GLU   224      42.557  98.381  49.140  1.00  0.00           C  
ATOM   1667  O   GLU   224      42.130  97.762  50.119  1.00  0.00           O  
ATOM   1668  CB  GLU   224      41.659 100.271  47.745  1.00  0.00           C  
ATOM   1669  CG  GLU   224      40.866 100.711  46.512  1.00  0.00           C  
ATOM   1670  CD  GLU   224      41.505 100.068  45.289  1.00  0.00           C  
ATOM   1671  OE1 GLU   224      42.728 100.284  45.078  1.00  0.00           O  
ATOM   1672  OE2 GLU   224      40.777  99.352  44.550  1.00  0.00           O  
ATOM   1673  N   SER   225      43.825  98.762  49.020  1.00  0.00           N  
ATOM   1674  CA  SER   225      44.826  98.456  50.037  1.00  0.00           C  
ATOM   1675  C   SER   225      44.537  99.050  51.414  1.00  0.00           C  
ATOM   1676  O   SER   225      45.091  98.592  52.413  1.00  0.00           O  
ATOM   1677  CB  SER   225      46.214  98.902  49.561  1.00  0.00           C  
ATOM   1678  OG  SER   225      46.225 100.272  49.206  1.00  0.00           O  
ATOM   1679  N   ASP   226      43.681 100.066  51.473  1.00  0.00           N  
ATOM   1680  CA  ASP   226      43.336 100.677  52.754  1.00  0.00           C  
ATOM   1681  C   ASP   226      42.143  99.967  53.379  1.00  0.00           C  
ATOM   1682  O   ASP   226      41.676 100.350  54.450  1.00  0.00           O  
ATOM   1683  CB  ASP   226      43.006 102.162  52.587  1.00  0.00           C  
ATOM   1684  CG  ASP   226      42.754 102.746  53.970  1.00  0.00           C  
ATOM   1685  OD1 ASP   226      42.763 101.960  54.955  1.00  0.00           O  
ATOM   1686  OD2 ASP   226      42.549 103.986  54.060  1.00  0.00           O  
ATOM   1687  N   GLY   227      42.418  98.925  54.193  1.00  0.00           N  
ATOM   1688  CA  GLY   227      41.333  98.170  54.840  1.00  0.00           C  
ATOM   1689  C   GLY   227      40.378  99.056  55.663  1.00  0.00           C  
ATOM   1690  O   GLY   227      39.160  98.861  55.657  1.00  0.00           O  
ATOM   1691  N   ASN   228      40.914 100.036  56.378  1.00  0.00           N  
ATOM   1692  CA  ASN   228      40.074 100.921  57.185  1.00  0.00           C  
ATOM   1693  C   ASN   228      39.023 101.633  56.351  1.00  0.00           C  
ATOM   1694  O   ASN   228      37.985 102.068  56.858  1.00  0.00           O  
ATOM   1695  CB  ASN   228      40.857 102.011  57.924  1.00  0.00           C  
ATOM   1696  CG  ASN   228      41.608 101.353  59.073  1.00  0.00           C  
ATOM   1697  OD1 ASN   228      41.267 100.254  59.506  1.00  0.00           O  
ATOM   1698  ND2 ASN   228      42.673 101.991  59.629  1.00  0.00           N  
ATOM   1699  N   SER   229      39.270 101.767  55.049  1.00  0.00           N  
ATOM   1700  CA  SER   229      38.353 102.497  54.163  1.00  0.00           C  
ATOM   1701  C   SER   229      37.507 101.624  53.273  1.00  0.00           C  
ATOM   1702  O   SER   229      36.628 102.100  52.550  1.00  0.00           O  
ATOM   1703  CB  SER   229      38.756 103.440  53.027  1.00  0.00           C  
ATOM   1704  OG  SER   229      39.476 104.548  53.545  1.00  0.00           O  
ATOM   1705  N   SER   230      37.750 100.324  53.302  1.00  0.00           N  
ATOM   1706  CA  SER   230      36.998  99.424  52.436  1.00  0.00           C  
ATOM   1707  C   SER   230      35.481  99.571  52.519  1.00  0.00           C  
ATOM   1708  O   SER   230      34.779  99.442  51.512  1.00  0.00           O  
ATOM   1709  CB  SER   230      36.956  97.897  52.542  1.00  0.00           C  
ATOM   1710  OG  SER   230      38.238  97.353  52.266  1.00  0.00           O  
ATOM   1711  N   LYS   231      34.937  99.840  53.694  1.00  0.00           N  
ATOM   1712  CA  LYS   231      33.481  99.976  53.807  1.00  0.00           C  
ATOM   1713  C   LYS   231      32.948 101.201  53.022  1.00  0.00           C  
ATOM   1714  O   LYS   231      31.760 101.288  52.700  1.00  0.00           O  
ATOM   1715  CB  LYS   231      32.814 100.232  55.162  1.00  0.00           C  
ATOM   1716  CG  LYS   231      32.906  99.044  56.122  1.00  0.00           C  
ATOM   1717  CD  LYS   231      32.268  99.308  57.487  1.00  0.00           C  
ATOM   1718  CE  LYS   231      32.330  98.109  58.435  1.00  0.00           C  
ATOM   1719  NZ  LYS   231      31.706  98.455  59.731  1.00  0.00           N  
ATOM   1720  N   SER   232      33.819 102.151  52.709  1.00  0.00           N  
ATOM   1721  CA  SER   232      33.379 103.331  51.952  1.00  0.00           C  
ATOM   1722  C   SER   232      33.649 103.220  50.448  1.00  0.00           C  
ATOM   1723  O   SER   232      33.334 104.121  49.666  1.00  0.00           O  
ATOM   1724  CB  SER   232      33.947 104.748  52.066  1.00  0.00           C  
ATOM   1725  OG  SER   232      35.307 104.763  51.656  1.00  0.00           O  
ATOM   1726  N   TYR   233      34.241 102.102  50.025  1.00  0.00           N  
ATOM   1727  CA  TYR   233      34.588 101.883  48.634  1.00  0.00           C  
ATOM   1728  C   TYR   233      33.357 101.539  47.805  1.00  0.00           C  
ATOM   1729  O   TYR   233      32.756 100.470  47.945  1.00  0.00           O  
ATOM   1730  CB  TYR   233      35.470 100.739  48.113  1.00  0.00           C  
ATOM   1731  CG  TYR   233      36.858 100.989  48.593  1.00  0.00           C  
ATOM   1732  CD1 TYR   233      37.321 100.349  49.750  1.00  0.00           C  
ATOM   1733  CD2 TYR   233      37.733 101.859  47.906  1.00  0.00           C  
ATOM   1734  CE1 TYR   233      38.628 100.557  50.234  1.00  0.00           C  
ATOM   1735  CE2 TYR   233      39.065 102.082  48.384  1.00  0.00           C  
ATOM   1736  CZ  TYR   233      39.493 101.420  49.552  1.00  0.00           C  
ATOM   1737  OH  TYR   233      40.764 101.608  50.052  1.00  0.00           O  
ATOM   1738  N   LYS   234      32.966 102.447  46.927  1.00  0.00           N  
ATOM   1739  CA  LYS   234      31.798 102.184  46.096  1.00  0.00           C  
ATOM   1740  C   LYS   234      31.993 100.988  45.177  1.00  0.00           C  
ATOM   1741  O   LYS   234      33.116 100.545  44.920  1.00  0.00           O  
ATOM   1742  CB  LYS   234      31.313 103.213  45.070  1.00  0.00           C  
ATOM   1743  CG  LYS   234      30.057 102.776  44.314  1.00  0.00           C  
ATOM   1744  CD  LYS   234      29.525 103.833  43.345  1.00  0.00           C  
ATOM   1745  CE  LYS   234      28.285 103.386  42.570  1.00  0.00           C  
ATOM   1746  NZ  LYS   234      27.860 104.452  41.635  1.00  0.00           N  
ATOM   1747  N   VAL   235      30.895 100.445  44.663  1.00  0.00           N  
ATOM   1748  CA  VAL   235      31.000  99.392  43.652  1.00  0.00           C  
ATOM   1749  C   VAL   235      31.037 100.126  42.312  1.00  0.00           C  
ATOM   1750  O   VAL   235      30.482 101.217  42.158  1.00  0.00           O  
ATOM   1751  CB  VAL   235      30.201  98.283  42.933  1.00  0.00           C  
ATOM   1752  CG1 VAL   235      29.647  97.218  43.881  1.00  0.00           C  
ATOM   1753  CG2 VAL   235      28.986  98.807  42.165  1.00  0.00           C  
ATOM   1754  N   HIS   236      31.664  99.629  41.332  1.00  0.00           N  
ATOM   1755  CA  HIS   236      31.734 100.004  39.930  1.00  0.00           C  
ATOM   1756  C   HIS   236      30.500  99.389  39.287  1.00  0.00           C  
ATOM   1757  O   HIS   236      30.298  98.173  39.352  1.00  0.00           O  
ATOM   1758  CB  HIS   236      33.008  99.455  39.292  1.00  0.00           C  
ATOM   1759  CG  HIS   236      34.258 100.018  39.901  1.00  0.00           C  
ATOM   1760  ND1 HIS   236      34.763 101.269  39.608  1.00  0.00           N  
ATOM   1761  CD2 HIS   236      35.119  99.493  40.803  1.00  0.00           C  
ATOM   1762  CE1 HIS   236      35.849 101.493  40.283  1.00  0.00           C  
ATOM   1763  NE2 HIS   236      36.099 100.430  41.023  1.00  0.00           N  
ATOM   1764  N   VAL   237      29.663 100.231  38.691  1.00  0.00           N  
ATOM   1765  CA  VAL   237      28.437  99.761  38.061  1.00  0.00           C  
ATOM   1766  C   VAL   237      28.491  99.849  36.545  1.00  0.00           C  
ATOM   1767  O   VAL   237      29.260 100.631  35.987  1.00  0.00           O  
ATOM   1768  CB  VAL   237      27.235 100.570  38.559  1.00  0.00           C  
ATOM   1769  CG1 VAL   237      27.005 100.456  40.067  1.00  0.00           C  
ATOM   1770  CG2 VAL   237      27.354 102.071  38.285  1.00  0.00           C  
ATOM   1771  N   GLU   238      27.664  99.042  35.888  1.00  0.00           N  
ATOM   1772  CA  GLU   238      27.593  99.033  34.432  1.00  0.00           C  
ATOM   1773  C   GLU   238      26.293  99.680  33.959  1.00  0.00           C  
ATOM   1774  O   GLU   238      25.232  99.475  34.551  1.00  0.00           O  
ATOM   1775  CB  GLU   238      27.680  97.595  33.868  1.00  0.00           C  
ATOM   1776  CG  GLU   238      26.647  96.640  34.470  1.00  0.00           C  
ATOM   1777  CD  GLU   238      26.782  95.297  33.766  1.00  0.00           C  
ATOM   1778  OE1 GLU   238      27.723  95.154  32.941  1.00  0.00           O  
ATOM   1779  OE2 GLU   238      25.945  94.397  34.044  1.00  0.00           O  
ATOM   1780  N   GLN   239      26.384 100.462  32.890  1.00  0.00           N  
ATOM   1781  CA  GLN   239      25.221 101.149  32.337  1.00  0.00           C  
ATOM   1782  C   GLN   239      24.403 100.253  31.420  1.00  0.00           C  
ATOM   1783  O   GLN   239      24.755  99.100  31.180  1.00  0.00           O  
ATOM   1784  CB  GLN   239      25.668 102.390  31.566  1.00  0.00           C  
ATOM   1785  CG  GLN   239      26.341 103.445  32.446  1.00  0.00           C  
ATOM   1786  CD  GLN   239      26.733 104.618  31.558  1.00  0.00           C  
ATOM   1787  OE1 GLN   239      26.488 104.609  30.352  1.00  0.00           O  
ATOM   1788  NE2 GLN   239      27.363 105.691  32.106  1.00  0.00           N  
ATOM   1789  N   HIS   240      23.304 100.802  30.911  1.00  0.00           N  
ATOM   1790  CA  HIS   240      22.406 100.080  30.019  1.00  0.00           C  
ATOM   1791  C   HIS   240      23.144  99.356  28.896  1.00  0.00           C  
ATOM   1792  O   HIS   240      24.003  99.933  28.229  1.00  0.00           O  
ATOM   1793  CB  HIS   240      21.381 101.051  29.420  1.00  0.00           C  
ATOM   1794  CG  HIS   240      20.517 101.705  30.457  1.00  0.00           C  
ATOM   1795  ND1 HIS   240      19.520 101.053  31.154  1.00  0.00           N  
ATOM   1796  CD2 HIS   240      20.502 102.974  30.927  1.00  0.00           C  
ATOM   1797  CE1 HIS   240      18.940 101.861  31.988  1.00  0.00           C  
ATOM   1798  NE2 HIS   240      19.512 103.044  31.877  1.00  0.00           N  
ATOM   1799  N   ARG   241      22.794  98.086  28.703  1.00  0.00           N  
ATOM   1800  CA  ARG   241      23.383  97.238  27.671  1.00  0.00           C  
ATOM   1801  C   ARG   241      24.829  96.856  27.966  1.00  0.00           C  
ATOM   1802  O   ARG   241      25.436  96.091  27.218  1.00  0.00           O  
ATOM   1803  CB  ARG   241      23.287  97.923  26.303  1.00  0.00           C  
ATOM   1804  CG  ARG   241      21.849  98.191  25.855  1.00  0.00           C  
ATOM   1805  CD  ARG   241      21.735  98.634  24.395  1.00  0.00           C  
ATOM   1806  NE  ARG   241      22.454  99.933  24.263  1.00  0.00           N  
ATOM   1807  CZ  ARG   241      22.547 100.541  23.045  1.00  0.00           C  
ATOM   1808  NH1 ARG   241      21.901  99.754  22.136  1.00  0.00           N  
ATOM   1809  NH2 ARG   241      23.249 101.700  23.211  1.00  0.00           N  
ATOM   1810  N   GLY   242      25.369  97.384  29.060  1.00  0.00           N  
ATOM   1811  CA  GLY   242      26.739  97.080  29.443  1.00  0.00           C  
ATOM   1812  C   GLY   242      26.817  95.752  30.171  1.00  0.00           C  
ATOM   1813  O   GLY   242      25.788  95.166  30.514  1.00  0.00           O  
ATOM   1814  N   GLU   243      28.029  95.271  30.427  1.00  0.00           N  
ATOM   1815  CA  GLU   243      28.174  93.986  31.100  1.00  0.00           C  
ATOM   1816  C   GLU   243      29.375  93.879  32.023  1.00  0.00           C  
ATOM   1817  O   GLU   243      30.353  94.614  31.894  1.00  0.00           O  
ATOM   1818  CB  GLU   243      28.270  92.861  30.064  1.00  0.00           C  
ATOM   1819  CG  GLU   243      27.126  92.822  29.068  1.00  0.00           C  
ATOM   1820  CD  GLU   243      27.254  91.689  28.073  1.00  0.00           C  
ATOM   1821  OE1 GLU   243      27.329  90.521  28.509  1.00  0.00           O  
ATOM   1822  OE2 GLU   243      27.278  91.965  26.854  1.00  0.00           O  
ATOM   1823  N   VAL   244      29.271  92.951  32.967  1.00  0.00           N  
ATOM   1824  CA  VAL   244      30.353  92.658  33.892  1.00  0.00           C  
ATOM   1825  C   VAL   244      30.940  91.384  33.304  1.00  0.00           C  
ATOM   1826  O   VAL   244      30.203  90.438  33.019  1.00  0.00           O  
ATOM   1827  CB  VAL   244      29.836  92.344  35.316  1.00  0.00           C  
ATOM   1828  CG1 VAL   244      30.960  91.738  36.157  1.00  0.00           C  
ATOM   1829  CG2 VAL   244      29.323  93.613  35.977  1.00  0.00           C  
ATOM   1830  N   ILE   245      32.248  91.364  33.084  1.00  0.00           N  
ATOM   1831  CA  ILE   245      32.874  90.170  32.539  1.00  0.00           C  
ATOM   1832  C   ILE   245      33.940  89.721  33.516  1.00  0.00           C  
ATOM   1833  O   ILE   245      34.785  90.516  33.933  1.00  0.00           O  
ATOM   1834  CB  ILE   245      33.501  90.435  31.159  1.00  0.00           C  
ATOM   1835  CG1 ILE   245      32.420  90.959  30.204  1.00  0.00           C  
ATOM   1836  CG2 ILE   245      34.095  89.142  30.603  1.00  0.00           C  
ATOM   1837  CD1 ILE   245      32.949  91.527  28.910  1.00  0.00           C  
ATOM   1838  N   LEU   246      33.874  88.449  33.896  1.00  0.00           N  
ATOM   1839  CA  LEU   246      34.825  87.882  34.836  1.00  0.00           C  
ATOM   1840  C   LEU   246      35.921  87.169  34.057  1.00  0.00           C  
ATOM   1841  O   LEU   246      35.642  86.268  33.264  1.00  0.00           O  
ATOM   1842  CB  LEU   246      34.133  86.880  35.792  1.00  0.00           C  
ATOM   1843  CG  LEU   246      33.024  87.510  36.637  1.00  0.00           C  
ATOM   1844  CD1 LEU   246      32.275  86.538  37.548  1.00  0.00           C  
ATOM   1845  CD2 LEU   246      33.485  88.608  37.593  1.00  0.00           C  
ATOM   1846  N   ALA   247      37.161  87.598  34.282  1.00  0.00           N  
ATOM   1847  CA  ALA   247      38.340  87.030  33.626  1.00  0.00           C  
ATOM   1848  C   ALA   247      39.372  86.819  34.727  1.00  0.00           C  
ATOM   1849  O   ALA   247      40.565  87.089  34.548  1.00  0.00           O  
ATOM   1850  CB  ALA   247      38.878  88.011  32.580  1.00  0.00           C  
ATOM   1851  N   ALA   248      38.894  86.330  35.870  1.00  0.00           N  
ATOM   1852  CA  ALA   248      39.734  86.106  37.042  1.00  0.00           C  
ATOM   1853  C   ALA   248      40.499  84.789  37.039  1.00  0.00           C  
ATOM   1854  O   ALA   248      41.142  84.441  38.033  1.00  0.00           O  
ATOM   1855  CB  ALA   248      38.889  86.211  38.306  1.00  0.00           C  
ATOM   1856  N   GLY   249      40.430  84.061  35.931  1.00  0.00           N  
ATOM   1857  CA  GLY   249      41.153  82.804  35.832  1.00  0.00           C  
ATOM   1858  C   GLY   249      40.429  81.562  36.317  1.00  0.00           C  
ATOM   1859  O   GLY   249      39.361  81.625  36.935  1.00  0.00           O  
ATOM   1860  N   ALA   250      41.035  80.416  36.027  1.00  0.00           N  
ATOM   1861  CA  ALA   250      40.501  79.118  36.411  1.00  0.00           C  
ATOM   1862  C   ALA   250      40.203  79.056  37.908  1.00  0.00           C  
ATOM   1863  O   ALA   250      39.215  78.457  38.334  1.00  0.00           O  
ATOM   1864  CB  ALA   250      41.515  78.016  36.039  1.00  0.00           C  
ATOM   1865  N   LEU   251      41.063  79.676  38.708  1.00  0.00           N  
ATOM   1866  CA  LEU   251      40.872  79.664  40.151  1.00  0.00           C  
ATOM   1867  C   LEU   251      39.995  80.822  40.629  1.00  0.00           C  
ATOM   1868  O   LEU   251      39.051  80.627  41.398  1.00  0.00           O  
ATOM   1869  CB  LEU   251      42.233  79.735  40.885  1.00  0.00           C  
ATOM   1870  CG  LEU   251      43.135  78.529  40.616  1.00  0.00           C  
ATOM   1871  CD1 LEU   251      44.542  78.630  41.204  1.00  0.00           C  
ATOM   1872  CD2 LEU   251      42.617  77.200  41.163  1.00  0.00           C  
ATOM   1873  N   GLY   252      40.301  82.021  40.147  1.00  0.00           N  
ATOM   1874  CA  GLY   252      39.570  83.205  40.564  1.00  0.00           C  
ATOM   1875  C   GLY   252      38.126  83.361  40.127  1.00  0.00           C  
ATOM   1876  O   GLY   252      37.307  83.886  40.877  1.00  0.00           O  
ATOM   1877  N   SER   253      37.799  82.920  38.922  1.00  0.00           N  
ATOM   1878  CA  SER   253      36.429  83.069  38.439  1.00  0.00           C  
ATOM   1879  C   SER   253      35.396  82.238  39.210  1.00  0.00           C  
ATOM   1880  O   SER   253      34.405  82.787  39.699  1.00  0.00           O  
ATOM   1881  CB  SER   253      36.366  82.782  36.932  1.00  0.00           C  
ATOM   1882  OG  SER   253      35.030  82.907  36.467  1.00  0.00           O  
ATOM   1883  N   PRO   254      35.607  80.916  39.346  1.00  0.00           N  
ATOM   1884  CA  PRO   254      34.609  80.137  40.093  1.00  0.00           C  
ATOM   1885  C   PRO   254      34.499  80.650  41.529  1.00  0.00           C  
ATOM   1886  O   PRO   254      33.413  80.697  42.106  1.00  0.00           O  
ATOM   1887  CB  PRO   254      35.165  78.715  40.048  1.00  0.00           C  
ATOM   1888  CG  PRO   254      35.980  78.696  38.791  1.00  0.00           C  
ATOM   1889  CD  PRO   254      36.666  80.042  38.809  1.00  0.00           C  
ATOM   1890  N   GLN   255      35.634  81.031  42.105  1.00  0.00           N  
ATOM   1891  CA  GLN   255      35.641  81.541  43.471  1.00  0.00           C  
ATOM   1892  C   GLN   255      34.747  82.769  43.613  1.00  0.00           C  
ATOM   1893  O   GLN   255      33.924  82.838  44.528  1.00  0.00           O  
ATOM   1894  CB  GLN   255      37.063  81.899  43.911  1.00  0.00           C  
ATOM   1895  CG  GLN   255      37.096  82.597  45.268  1.00  0.00           C  
ATOM   1896  CD  GLN   255      38.471  83.106  45.639  1.00  0.00           C  
ATOM   1897  OE1 GLN   255      39.182  83.663  44.804  1.00  0.00           O  
ATOM   1898  NE2 GLN   255      38.845  82.935  46.905  1.00  0.00           N  
ATOM   1899  N   ILE   256      34.906  83.736  42.711  1.00  0.00           N  
ATOM   1900  CA  ILE   256      34.102  84.950  42.763  1.00  0.00           C  
ATOM   1901  C   ILE   256      32.621  84.653  42.546  1.00  0.00           C  
ATOM   1902  O   ILE   256      31.765  85.238  43.207  1.00  0.00           O  
ATOM   1903  CB  ILE   256      34.579  85.963  41.718  1.00  0.00           C  
ATOM   1904  CG1 ILE   256      35.976  86.536  42.012  1.00  0.00           C  
ATOM   1905  CG2 ILE   256      33.660  87.190  41.589  1.00  0.00           C  
ATOM   1906  CD1 ILE   256      36.565  87.332  40.849  1.00  0.00           C  
ATOM   1907  N   LEU   257      32.316  83.751  41.617  1.00  0.00           N  
ATOM   1908  CA  LEU   257      30.923  83.401  41.355  1.00  0.00           C  
ATOM   1909  C   LEU   257      30.284  82.793  42.603  1.00  0.00           C  
ATOM   1910  O   LEU   257      29.176  83.169  42.985  1.00  0.00           O  
ATOM   1911  CB  LEU   257      30.825  82.427  40.173  1.00  0.00           C  
ATOM   1912  CG  LEU   257      31.066  83.046  38.790  1.00  0.00           C  
ATOM   1913  CD1 LEU   257      31.105  81.963  37.727  1.00  0.00           C  
ATOM   1914  CD2 LEU   257      29.962  84.058  38.484  1.00  0.00           C  
ATOM   1915  N   LEU   258      30.985  81.863  43.247  1.00  0.00           N  
ATOM   1916  CA  LEU   258      30.455  81.236  44.455  1.00  0.00           C  
ATOM   1917  C   LEU   258      30.230  82.271  45.557  1.00  0.00           C  
ATOM   1918  O   LEU   258      29.173  82.288  46.189  1.00  0.00           O  
ATOM   1919  CB  LEU   258      31.406  80.146  44.958  1.00  0.00           C  
ATOM   1920  CG  LEU   258      31.573  78.932  44.043  1.00  0.00           C  
ATOM   1921  CD1 LEU   258      32.705  78.049  44.553  1.00  0.00           C  
ATOM   1922  CD2 LEU   258      30.262  78.156  43.985  1.00  0.00           C  
ATOM   1923  N   LEU   259      31.218  83.133  45.784  1.00  0.00           N  
ATOM   1924  CA  LEU   259      31.115  84.160  46.816  1.00  0.00           C  
ATOM   1925  C   LEU   259      29.967  85.121  46.532  1.00  0.00           C  
ATOM   1926  O   LEU   259      29.429  85.745  47.449  1.00  0.00           O  
ATOM   1927  CB  LEU   259      32.425  84.950  46.918  1.00  0.00           C  
ATOM   1928  CG  LEU   259      33.629  84.253  47.560  1.00  0.00           C  
ATOM   1929  CD1 LEU   259      34.877  85.088  47.341  1.00  0.00           C  
ATOM   1930  CD2 LEU   259      33.376  84.052  49.048  1.00  0.00           C  
ATOM   1931  N   SER   260      29.594  85.227  45.261  1.00  0.00           N  
ATOM   1932  CA  SER   260      28.519  86.119  44.840  1.00  0.00           C  
ATOM   1933  C   SER   260      27.144  85.456  44.825  1.00  0.00           C  
ATOM   1934  O   SER   260      26.158  86.074  44.426  1.00  0.00           O  
ATOM   1935  CB  SER   260      28.833  86.679  43.454  1.00  0.00           C  
ATOM   1936  OG  SER   260      30.076  87.358  43.473  1.00  0.00           O  
ATOM   1937  N   GLY   261      27.080  84.196  45.242  1.00  0.00           N  
ATOM   1938  CA  GLY   261      25.802  83.507  45.282  1.00  0.00           C  
ATOM   1939  C   GLY   261      25.399  82.768  44.021  1.00  0.00           C  
ATOM   1940  O   GLY   261      24.233  82.407  43.861  1.00  0.00           O  
ATOM   1941  N   ILE   262      26.351  82.548  43.119  1.00  0.00           N  
ATOM   1942  CA  ILE   262      26.074  81.819  41.884  1.00  0.00           C  
ATOM   1943  C   ILE   262      26.812  80.485  41.952  1.00  0.00           C  
ATOM   1944  O   ILE   262      28.024  80.416  41.749  1.00  0.00           O  
ATOM   1945  CB  ILE   262      26.538  82.620  40.643  1.00  0.00           C  
ATOM   1946  CG1 ILE   262      25.950  84.040  40.574  1.00  0.00           C  
ATOM   1947  CG2 ILE   262      26.153  81.960  39.308  1.00  0.00           C  
ATOM   1948  CD1 ILE   262      24.423  84.065  40.521  1.00  0.00           C  
ATOM   1949  N   GLY   263      26.072  79.427  42.265  1.00  0.00           N  
ATOM   1950  CA  GLY   263      26.669  78.108  42.376  1.00  0.00           C  
ATOM   1951  C   GLY   263      25.667  77.095  42.893  1.00  0.00           C  
ATOM   1952  O   GLY   263      24.473  77.396  42.964  1.00  0.00           O  
ATOM   1953  N   PRO   264      26.114  75.885  43.270  1.00  0.00           N  
ATOM   1954  CA  PRO   264      25.217  74.841  43.780  1.00  0.00           C  
ATOM   1955  C   PRO   264      24.415  75.332  44.983  1.00  0.00           C  
ATOM   1956  O   PRO   264      24.981  75.788  45.972  1.00  0.00           O  
ATOM   1957  CB  PRO   264      26.174  73.709  44.146  1.00  0.00           C  
ATOM   1958  CG  PRO   264      27.327  73.920  43.197  1.00  0.00           C  
ATOM   1959  CD  PRO   264      27.509  75.410  43.259  1.00  0.00           C  
ATOM   1960  N   GLU   265      23.096  75.225  44.890  1.00  0.00           N  
ATOM   1961  CA  GLU   265      22.207  75.681  45.953  1.00  0.00           C  
ATOM   1962  C   GLU   265      22.544  75.134  47.339  1.00  0.00           C  
ATOM   1963  O   GLU   265      22.710  75.900  48.289  1.00  0.00           O  
ATOM   1964  CB  GLU   265      20.763  75.319  45.598  1.00  0.00           C  
ATOM   1965  CG  GLU   265      19.686  75.967  46.469  1.00  0.00           C  
ATOM   1966  CD  GLU   265      19.652  75.431  47.887  1.00  0.00           C  
ATOM   1967  OE1 GLU   265      19.656  74.192  48.057  1.00  0.00           O  
ATOM   1968  OE2 GLU   265      19.608  76.249  48.831  1.00  0.00           O  
ATOM   1969  N   ASN   266      22.640  73.815  47.465  1.00  0.00           N  
ATOM   1970  CA  ASN   266      22.923  73.230  48.774  1.00  0.00           C  
ATOM   1971  C   ASN   266      24.302  73.593  49.304  1.00  0.00           C  
ATOM   1972  O   ASN   266      24.480  73.752  50.509  1.00  0.00           O  
ATOM   1973  CB  ASN   266      22.756  71.708  48.740  1.00  0.00           C  
ATOM   1974  CG  ASN   266      21.266  71.399  48.723  1.00  0.00           C  
ATOM   1975  OD1 ASN   266      20.547  71.694  49.676  1.00  0.00           O  
ATOM   1976  ND2 ASN   266      20.721  70.787  47.637  1.00  0.00           N  
ATOM   1977  N   HIS   267      25.278  73.727  48.414  1.00  0.00           N  
ATOM   1978  CA  HIS   267      26.620  74.089  48.849  1.00  0.00           C  
ATOM   1979  C   HIS   267      26.625  75.509  49.413  1.00  0.00           C  
ATOM   1980  O   HIS   267      27.128  75.747  50.510  1.00  0.00           O  
ATOM   1981  CB  HIS   267      27.610  74.006  47.685  1.00  0.00           C  
ATOM   1982  CG  HIS   267      29.005  74.400  48.072  1.00  0.00           C  
ATOM   1983  ND1 HIS   267      29.833  73.628  48.861  1.00  0.00           N  
ATOM   1984  CD2 HIS   267      29.730  75.502  47.772  1.00  0.00           C  
ATOM   1985  CE1 HIS   267      30.980  74.213  49.030  1.00  0.00           C  
ATOM   1986  NE2 HIS   267      30.954  75.361  48.380  1.00  0.00           N  
ATOM   1987  N   LEU   268      26.067  76.450  48.658  1.00  0.00           N  
ATOM   1988  CA  LEU   268      26.024  77.839  49.096  1.00  0.00           C  
ATOM   1989  C   LEU   268      25.230  77.996  50.387  1.00  0.00           C  
ATOM   1990  O   LEU   268      25.650  78.710  51.295  1.00  0.00           O  
ATOM   1991  CB  LEU   268      25.421  78.725  48.000  1.00  0.00           C  
ATOM   1992  CG  LEU   268      26.246  78.826  46.712  1.00  0.00           C  
ATOM   1993  CD1 LEU   268      25.507  79.676  45.693  1.00  0.00           C  
ATOM   1994  CD2 LEU   268      27.612  79.425  47.023  1.00  0.00           C  
ATOM   1995  N   LYS   269      24.088  77.324  50.472  1.00  0.00           N  
ATOM   1996  CA  LYS   269      23.267  77.416  51.673  1.00  0.00           C  
ATOM   1997  C   LYS   269      23.992  76.835  52.885  1.00  0.00           C  
ATOM   1998  O   LYS   269      23.828  77.329  53.998  1.00  0.00           O  
ATOM   1999  CB  LYS   269      21.928  76.702  51.470  1.00  0.00           C  
ATOM   2000  CG  LYS   269      20.995  76.799  52.679  1.00  0.00           C  
ATOM   2001  CD  LYS   269      19.625  76.160  52.448  1.00  0.00           C  
ATOM   2002  CE  LYS   269      18.685  76.274  53.650  1.00  0.00           C  
ATOM   2003  NZ  LYS   269      17.387  75.634  53.341  1.00  0.00           N  
ATOM   2004  N   ASP   270      24.801  75.800  52.676  1.00  0.00           N  
ATOM   2005  CA  ASP   270      25.525  75.194  53.791  1.00  0.00           C  
ATOM   2006  C   ASP   270      26.496  76.191  54.411  1.00  0.00           C  
ATOM   2007  O   ASP   270      26.853  76.073  55.584  1.00  0.00           O  
ATOM   2008  CB  ASP   270      26.299  73.953  53.336  1.00  0.00           C  
ATOM   2009  CG  ASP   270      25.293  72.842  53.072  1.00  0.00           C  
ATOM   2010  OD1 ASP   270      24.109  73.010  53.468  1.00  0.00           O  
ATOM   2011  OD2 ASP   270      25.695  71.810  52.471  1.00  0.00           O  
ATOM   2012  N   PHE   271      26.918  77.175  53.620  1.00  0.00           N  
ATOM   2013  CA  PHE   271      27.857  78.192  54.083  1.00  0.00           C  
ATOM   2014  C   PHE   271      27.170  79.514  54.383  1.00  0.00           C  
ATOM   2015  O   PHE   271      27.829  80.508  54.693  1.00  0.00           O  
ATOM   2016  CB  PHE   271      28.946  78.415  53.034  1.00  0.00           C  
ATOM   2017  CG  PHE   271      29.732  77.154  52.929  1.00  0.00           C  
ATOM   2018  CD1 PHE   271      29.731  76.182  53.955  1.00  0.00           C  
ATOM   2019  CD2 PHE   271      30.505  76.903  51.780  1.00  0.00           C  
ATOM   2020  CE1 PHE   271      30.482  74.977  53.844  1.00  0.00           C  
ATOM   2021  CE2 PHE   271      31.267  75.703  51.643  1.00  0.00           C  
ATOM   2022  CZ  PHE   271      31.256  74.737  52.683  1.00  0.00           C  
ATOM   2023  N   ASP   272      25.845  79.515  54.283  1.00  0.00           N  
ATOM   2024  CA  ASP   272      25.044  80.702  54.543  1.00  0.00           C  
ATOM   2025  C   ASP   272      25.292  81.822  53.542  1.00  0.00           C  
ATOM   2026  O   ASP   272      25.170  83.002  53.870  1.00  0.00           O  
ATOM   2027  CB  ASP   272      25.290  81.200  55.971  1.00  0.00           C  
ATOM   2028  CG  ASP   272      24.804  80.126  56.934  1.00  0.00           C  
ATOM   2029  OD1 ASP   272      23.641  79.670  56.773  1.00  0.00           O  
ATOM   2030  OD2 ASP   272      25.591  79.747  57.843  1.00  0.00           O  
ATOM   2031  N   ILE   273      25.661  81.449  52.321  1.00  0.00           N  
ATOM   2032  CA  ILE   273      25.873  82.433  51.268  1.00  0.00           C  
ATOM   2033  C   ILE   273      24.540  82.506  50.524  1.00  0.00           C  
ATOM   2034  O   ILE   273      24.056  81.499  50.012  1.00  0.00           O  
ATOM   2035  CB  ILE   273      26.978  81.985  50.284  1.00  0.00           C  
ATOM   2036  CG1 ILE   273      28.333  81.963  50.995  1.00  0.00           C  
ATOM   2037  CG2 ILE   273      27.011  82.920  49.077  1.00  0.00           C  
ATOM   2038  CD1 ILE   273      29.465  81.393  50.152  1.00  0.00           C  
ATOM   2039  N   PRO   274      23.918  83.695  50.466  1.00  0.00           N  
ATOM   2040  CA  PRO   274      22.636  83.809  49.763  1.00  0.00           C  
ATOM   2041  C   PRO   274      22.727  83.305  48.329  1.00  0.00           C  
ATOM   2042  O   PRO   274      23.685  83.605  47.617  1.00  0.00           O  
ATOM   2043  CB  PRO   274      22.340  85.305  49.831  1.00  0.00           C  
ATOM   2044  CG  PRO   274      22.973  85.706  51.126  1.00  0.00           C  
ATOM   2045  CD  PRO   274      24.299  84.981  51.074  1.00  0.00           C  
ATOM   2046  N   VAL   275      21.734  82.531  47.909  1.00  0.00           N  
ATOM   2047  CA  VAL   275      21.726  81.992  46.557  1.00  0.00           C  
ATOM   2048  C   VAL   275      21.048  82.952  45.589  1.00  0.00           C  
ATOM   2049  O   VAL   275      19.864  83.253  45.732  1.00  0.00           O  
ATOM   2050  CB  VAL   275      20.987  80.640  46.502  1.00  0.00           C  
ATOM   2051  CG1 VAL   275      20.943  80.127  45.068  1.00  0.00           C  
ATOM   2052  CG2 VAL   275      21.682  79.633  47.405  1.00  0.00           C  
ATOM   2053  N   ILE   276      21.806  83.439  44.612  1.00  0.00           N  
ATOM   2054  CA  ILE   276      21.261  84.344  43.609  1.00  0.00           C  
ATOM   2055  C   ILE   276      20.607  83.461  42.564  1.00  0.00           C  
ATOM   2056  O   ILE   276      19.475  83.700  42.147  1.00  0.00           O  
ATOM   2057  CB  ILE   276      22.367  85.190  42.954  1.00  0.00           C  
ATOM   2058  CG1 ILE   276      23.146  86.062  43.954  1.00  0.00           C  
ATOM   2059  CG2 ILE   276      21.842  86.169  41.891  1.00  0.00           C  
ATOM   2060  CD1 ILE   276      22.270  87.076  44.688  1.00  0.00           C  
ATOM   2061  N   VAL   277      21.331  82.428  42.150  1.00  0.00           N  
ATOM   2062  CA  VAL   277      20.820  81.475  41.181  1.00  0.00           C  
ATOM   2063  C   VAL   277      21.560  80.155  41.341  1.00  0.00           C  
ATOM   2064  O   VAL   277      22.794  80.128  41.342  1.00  0.00           O  
ATOM   2065  CB  VAL   277      21.004  81.999  39.754  1.00  0.00           C  
ATOM   2066  CG1 VAL   277      22.466  82.254  39.381  1.00  0.00           C  
ATOM   2067  CG2 VAL   277      20.478  81.044  38.681  1.00  0.00           C  
ATOM   2068  N   ASN   278      20.812  79.068  41.490  1.00  0.00           N  
ATOM   2069  CA  ASN   278      21.428  77.758  41.633  1.00  0.00           C  
ATOM   2070  C   ASN   278      22.087  77.406  40.307  1.00  0.00           C  
ATOM   2071  O   ASN   278      21.427  77.332  39.268  1.00  0.00           O  
ATOM   2072  CB  ASN   278      20.386  76.696  42.002  1.00  0.00           C  
ATOM   2073  CG  ASN   278      21.118  75.385  42.251  1.00  0.00           C  
ATOM   2074  OD1 ASN   278      22.328  75.367  42.472  1.00  0.00           O  
ATOM   2075  ND2 ASN   278      20.424  74.216  42.228  1.00  0.00           N  
ATOM   2076  N   LEU   279      23.398  77.210  40.361  1.00  0.00           N  
ATOM   2077  CA  LEU   279      24.211  76.876  39.196  1.00  0.00           C  
ATOM   2078  C   LEU   279      25.093  75.708  39.631  1.00  0.00           C  
ATOM   2079  O   LEU   279      26.194  75.900  40.145  1.00  0.00           O  
ATOM   2080  CB  LEU   279      25.060  78.087  38.812  1.00  0.00           C  
ATOM   2081  CG  LEU   279      24.233  79.302  38.389  1.00  0.00           C  
ATOM   2082  CD1 LEU   279      25.034  80.585  38.173  1.00  0.00           C  
ATOM   2083  CD2 LEU   279      23.467  79.137  37.077  1.00  0.00           C  
ATOM   2084  N   LYS   280      24.615  74.477  39.418  1.00  0.00           N  
ATOM   2085  CA  LYS   280      25.322  73.249  39.791  1.00  0.00           C  
ATOM   2086  C   LYS   280      26.768  73.045  39.364  1.00  0.00           C  
ATOM   2087  O   LYS   280      27.530  72.389  40.076  1.00  0.00           O  
ATOM   2088  CB  LYS   280      24.407  72.146  39.255  1.00  0.00           C  
ATOM   2089  CG  LYS   280      23.097  72.008  40.034  1.00  0.00           C  
ATOM   2090  CD  LYS   280      22.183  70.902  39.503  1.00  0.00           C  
ATOM   2091  CE  LYS   280      20.855  70.791  40.255  1.00  0.00           C  
ATOM   2092  NZ  LYS   280      20.034  69.705  39.675  1.00  0.00           N  
ATOM   2093  N   GLU   281      27.166  73.608  38.231  1.00  0.00           N  
ATOM   2094  CA  GLU   281      28.520  73.361  37.762  1.00  0.00           C  
ATOM   2095  C   GLU   281      29.594  74.418  37.982  1.00  0.00           C  
ATOM   2096  O   GLU   281      30.697  74.292  37.449  1.00  0.00           O  
ATOM   2097  CB  GLU   281      28.462  72.949  36.291  1.00  0.00           C  
ATOM   2098  CG  GLU   281      27.648  71.677  36.045  1.00  0.00           C  
ATOM   2099  CD  GLU   281      28.352  70.525  36.748  1.00  0.00           C  
ATOM   2100  OE1 GLU   281      29.592  70.393  36.569  1.00  0.00           O  
ATOM   2101  OE2 GLU   281      27.659  69.762  37.473  1.00  0.00           O  
ATOM   2102  N   VAL   282      29.291  75.448  38.767  1.00  0.00           N  
ATOM   2103  CA  VAL   282      30.296  76.468  39.053  1.00  0.00           C  
ATOM   2104  C   VAL   282      31.337  75.799  39.951  1.00  0.00           C  
ATOM   2105  O   VAL   282      31.003  75.255  41.007  1.00  0.00           O  
ATOM   2106  CB  VAL   282      29.689  77.685  39.789  1.00  0.00           C  
ATOM   2107  CG1 VAL   282      30.797  78.592  40.294  1.00  0.00           C  
ATOM   2108  CG2 VAL   282      28.773  78.461  38.843  1.00  0.00           C  
ATOM   2109  N   GLY   283      32.593  75.821  39.518  1.00  0.00           N  
ATOM   2110  CA  GLY   283      33.647  75.196  40.297  1.00  0.00           C  
ATOM   2111  C   GLY   283      33.818  73.717  39.991  1.00  0.00           C  
ATOM   2112  O   GLY   283      34.655  73.044  40.594  1.00  0.00           O  
ATOM   2113  N   ARG   284      33.023  73.196  39.061  1.00  0.00           N  
ATOM   2114  CA  ARG   284      33.130  71.790  38.698  1.00  0.00           C  
ATOM   2115  C   ARG   284      33.940  71.648  37.410  1.00  0.00           C  
ATOM   2116  O   ARG   284      34.099  72.609  36.656  1.00  0.00           O  
ATOM   2117  CB  ARG   284      31.736  71.178  38.519  1.00  0.00           C  
ATOM   2118  CG  ARG   284      30.851  71.302  39.761  1.00  0.00           C  
ATOM   2119  CD  ARG   284      31.288  70.400  40.917  1.00  0.00           C  
ATOM   2120  NE  ARG   284      31.230  68.992  40.433  1.00  0.00           N  
ATOM   2121  CZ  ARG   284      30.044  68.318  40.435  1.00  0.00           C  
ATOM   2122  NH1 ARG   284      29.087  69.160  40.924  1.00  0.00           N  
ATOM   2123  NH2 ARG   284      30.276  67.065  39.947  1.00  0.00           N  
ATOM   2124  N   LYS   285      34.467  70.451  37.180  1.00  0.00           N  
ATOM   2125  CA  LYS   285      35.255  70.166  35.993  1.00  0.00           C  
ATOM   2126  C   LYS   285      36.534  70.991  35.901  1.00  0.00           C  
ATOM   2127  O   LYS   285      36.780  71.680  34.906  1.00  0.00           O  
ATOM   2128  CB  LYS   285      34.398  70.355  34.734  1.00  0.00           C  
ATOM   2129  CG  LYS   285      33.223  69.380  34.644  1.00  0.00           C  
ATOM   2130  CD  LYS   285      32.375  69.556  33.382  1.00  0.00           C  
ATOM   2131  CE  LYS   285      31.180  68.604  33.309  1.00  0.00           C  
ATOM   2132  NZ  LYS   285      30.358  68.914  32.118  1.00  0.00           N  
ATOM   2133  N   MET   286      37.337  70.928  36.959  1.00  0.00           N  
ATOM   2134  CA  MET   286      38.626  71.614  36.986  1.00  0.00           C  
ATOM   2135  C   MET   286      39.642  70.590  36.503  1.00  0.00           C  
ATOM   2136  O   MET   286      39.746  69.499  37.068  1.00  0.00           O  
ATOM   2137  CB  MET   286      38.995  72.064  38.401  1.00  0.00           C  
ATOM   2138  CG  MET   286      40.343  72.782  38.481  1.00  0.00           C  
ATOM   2139  SD  MET   286      40.427  74.335  37.538  1.00  0.00           S  
ATOM   2140  CE  MET   286      39.318  75.252  38.644  1.00  0.00           C  
ATOM   2141  N   SER   287      40.391  70.942  35.464  1.00  0.00           N  
ATOM   2142  CA  SER   287      41.375  70.033  34.883  1.00  0.00           C  
ATOM   2143  C   SER   287      42.801  70.568  34.986  1.00  0.00           C  
ATOM   2144  O   SER   287      43.032  71.765  34.824  1.00  0.00           O  
ATOM   2145  CB  SER   287      41.091  69.820  33.390  1.00  0.00           C  
ATOM   2146  OG  SER   287      39.849  69.153  33.220  1.00  0.00           O  
ATOM   2147  N   ASP   288      43.757  69.688  35.259  1.00  0.00           N  
ATOM   2148  CA  ASP   288      45.157  70.100  35.277  1.00  0.00           C  
ATOM   2149  C   ASP   288      45.994  69.015  34.619  1.00  0.00           C  
ATOM   2150  O   ASP   288      46.141  67.918  35.156  1.00  0.00           O  
ATOM   2151  CB  ASP   288      45.681  70.365  36.692  1.00  0.00           C  
ATOM   2152  CG  ASP   288      47.080  70.968  36.676  1.00  0.00           C  
ATOM   2153  OD1 ASP   288      47.332  71.842  35.815  1.00  0.00           O  
ATOM   2154  OD2 ASP   288      47.923  70.578  37.514  1.00  0.00           O  
ATOM   2155  N   ASN   289      46.530  69.320  33.441  1.00  0.00           N  
ATOM   2156  CA  ASN   289      47.350  68.358  32.713  1.00  0.00           C  
ATOM   2157  C   ASN   289      48.569  67.988  33.536  1.00  0.00           C  
ATOM   2158  O   ASN   289      49.307  68.858  34.001  1.00  0.00           O  
ATOM   2159  CB  ASN   289      47.815  68.945  31.381  1.00  0.00           C  
ATOM   2160  CG  ASN   289      46.670  69.459  30.549  1.00  0.00           C  
ATOM   2161  OD1 ASN   289      46.048  70.460  30.892  1.00  0.00           O  
ATOM   2162  ND2 ASN   289      46.378  68.774  29.450  1.00  0.00           N  
ATOM   2163  N   PRO   290      48.796  66.687  33.734  1.00  0.00           N  
ATOM   2164  CA  PRO   290      49.966  66.304  34.522  1.00  0.00           C  
ATOM   2165  C   PRO   290      51.275  66.497  33.767  1.00  0.00           C  
ATOM   2166  O   PRO   290      51.328  66.385  32.540  1.00  0.00           O  
ATOM   2167  CB  PRO   290      49.698  64.835  34.842  1.00  0.00           C  
ATOM   2168  CG  PRO   290      48.935  64.365  33.643  1.00  0.00           C  
ATOM   2169  CD  PRO   290      47.977  65.514  33.382  1.00  0.00           C  
ATOM   2170  N   ALA   291      52.322  66.811  34.516  1.00  0.00           N  
ATOM   2171  CA  ALA   291      53.647  66.970  33.944  1.00  0.00           C  
ATOM   2172  C   ALA   291      54.541  65.900  34.544  1.00  0.00           C  
ATOM   2173  O   ALA   291      54.623  65.758  35.763  1.00  0.00           O  
ATOM   2174  CB  ALA   291      54.247  68.345  34.268  1.00  0.00           C  
ATOM   2175  N   ILE   292      55.183  65.120  33.687  1.00  0.00           N  
ATOM   2176  CA  ILE   292      56.122  64.128  34.172  1.00  0.00           C  
ATOM   2177  C   ILE   292      57.424  64.487  33.496  1.00  0.00           C  
ATOM   2178  O   ILE   292      57.426  65.049  32.396  1.00  0.00           O  
ATOM   2179  CB  ILE   292      55.639  62.717  33.871  1.00  0.00           C  
ATOM   2180  CG1 ILE   292      55.449  62.441  32.370  1.00  0.00           C  
ATOM   2181  CG2 ILE   292      54.284  62.382  34.516  1.00  0.00           C  
ATOM   2182  CD1 ILE   292      55.162  60.974  32.052  1.00  0.00           C  
ATOM   2183  N   SER   293      58.538  64.171  34.140  1.00  0.00           N  
ATOM   2184  CA  SER   293      59.806  64.625  33.605  1.00  0.00           C  
ATOM   2185  C   SER   293      61.025  63.837  34.046  1.00  0.00           C  
ATOM   2186  O   SER   293      60.949  62.949  34.892  1.00  0.00           O  
ATOM   2187  CB  SER   293      59.985  66.060  34.070  1.00  0.00           C  
ATOM   2188  OG  SER   293      60.182  66.096  35.476  1.00  0.00           O  
ATOM   2189  N   LEU   294      62.156  64.217  33.463  1.00  0.00           N  
ATOM   2190  CA  LEU   294      63.451  63.640  33.785  1.00  0.00           C  
ATOM   2191  C   LEU   294      64.449  64.791  33.757  1.00  0.00           C  
ATOM   2192  O   LEU   294      64.523  65.548  32.781  1.00  0.00           O  
ATOM   2193  CB  LEU   294      63.892  62.566  32.766  1.00  0.00           C  
ATOM   2194  CG  LEU   294      65.284  61.995  33.045  1.00  0.00           C  
ATOM   2195  CD1 LEU   294      65.403  61.188  34.337  1.00  0.00           C  
ATOM   2196  CD2 LEU   294      65.815  61.038  31.979  1.00  0.00           C  
ATOM   2197  N   LEU   295      65.196  64.936  34.845  1.00  0.00           N  
ATOM   2198  CA  LEU   295      66.209  65.978  34.957  1.00  0.00           C  
ATOM   2199  C   LEU   295      67.579  65.341  34.788  1.00  0.00           C  
ATOM   2200  O   LEU   295      67.918  64.411  35.515  1.00  0.00           O  
ATOM   2201  CB  LEU   295      66.169  66.635  36.341  1.00  0.00           C  
ATOM   2202  CG  LEU   295      64.831  67.304  36.660  1.00  0.00           C  
ATOM   2203  CD1 LEU   295      64.732  67.917  38.057  1.00  0.00           C  
ATOM   2204  CD2 LEU   295      64.452  68.462  35.738  1.00  0.00           C  
ATOM   2205  N   VAL   296      68.362  65.823  33.829  1.00  0.00           N  
ATOM   2206  CA  VAL   296      69.706  65.287  33.650  1.00  0.00           C  
ATOM   2207  C   VAL   296      70.733  66.350  34.013  1.00  0.00           C  
ATOM   2208  O   VAL   296      70.525  67.544  33.780  1.00  0.00           O  
ATOM   2209  CB  VAL   296      69.974  64.802  32.200  1.00  0.00           C  
ATOM   2210  CG1 VAL   296      71.401  64.295  31.980  1.00  0.00           C  
ATOM   2211  CG2 VAL   296      69.068  63.648  31.765  1.00  0.00           C  
ATOM   2212  N   ASP   297      71.836  65.900  34.599  1.00  0.00           N  
ATOM   2213  CA  ASP   297      72.926  66.776  35.006  1.00  0.00           C  
ATOM   2214  C   ASP   297      74.135  66.422  34.146  1.00  0.00           C  
ATOM   2215  O   ASP   297      74.915  65.533  34.487  1.00  0.00           O  
ATOM   2216  CB  ASP   297      73.243  66.554  36.487  1.00  0.00           C  
ATOM   2217  CG  ASP   297      74.329  67.542  36.889  1.00  0.00           C  
ATOM   2218  OD1 ASP   297      74.833  68.265  35.989  1.00  0.00           O  
ATOM   2219  OD2 ASP   297      74.669  67.587  38.101  1.00  0.00           O  
ATOM   2220  N   ARG   298      74.294  67.109  33.006  1.00  0.00           N  
ATOM   2221  CA  ARG   298      75.406  66.869  32.080  1.00  0.00           C  
ATOM   2222  C   ARG   298      76.777  67.051  32.725  1.00  0.00           C  
ATOM   2223  O   ARG   298      76.981  67.975  33.513  1.00  0.00           O  
ATOM   2224  CB  ARG   298      75.156  67.890  30.972  1.00  0.00           C  
ATOM   2225  CG  ARG   298      76.160  67.799  29.821  1.00  0.00           C  
ATOM   2226  CD  ARG   298      75.908  68.818  28.707  1.00  0.00           C  
ATOM   2227  NE  ARG   298      76.991  68.653  27.697  1.00  0.00           N  
ATOM   2228  CZ  ARG   298      76.999  69.428  26.573  1.00  0.00           C  
ATOM   2229  NH1 ARG   298      75.915  70.255  26.630  1.00  0.00           N  
ATOM   2230  NH2 ARG   298      78.088  69.072  25.831  1.00  0.00           N  
ATOM   2231  N   PHE   299      77.733  66.164  32.397  1.00  0.00           N  
ATOM   2232  CA  PHE   299      79.088  66.247  32.952  1.00  0.00           C  
ATOM   2233  C   PHE   299      79.750  67.524  32.451  1.00  0.00           C  
ATOM   2234  O   PHE   299      80.562  68.139  33.142  1.00  0.00           O  
ATOM   2235  CB  PHE   299      79.755  64.981  32.417  1.00  0.00           C  
ATOM   2236  CG  PHE   299      81.098  64.879  33.054  1.00  0.00           C  
ATOM   2237  CD1 PHE   299      81.258  64.514  34.410  1.00  0.00           C  
ATOM   2238  CD2 PHE   299      82.254  65.148  32.300  1.00  0.00           C  
ATOM   2239  CE1 PHE   299      82.546  64.415  35.010  1.00  0.00           C  
ATOM   2240  CE2 PHE   299      83.558  65.056  32.876  1.00  0.00           C  
ATOM   2241  CZ  PHE   299      83.702  64.689  34.239  1.00  0.00           C  
ATOM   2242  N   SER   300      79.397  67.914  31.233  1.00  0.00           N  
ATOM   2243  CA  SER   300      79.916  69.137  30.646  1.00  0.00           C  
ATOM   2244  C   SER   300      78.761  70.126  30.598  1.00  0.00           C  
ATOM   2245  O   SER   300      77.734  69.871  29.970  1.00  0.00           O  
ATOM   2246  CB  SER   300      80.476  68.872  29.250  1.00  0.00           C  
ATOM   2247  OG  SER   300      80.906  70.089  28.657  1.00  0.00           O  
ATOM   2248  N   GLN   301      78.922  71.272  31.274  1.00  0.00           N  
ATOM   2249  CA  GLN   301      77.938  72.354  31.373  1.00  0.00           C  
ATOM   2250  C   GLN   301      77.184  72.726  30.101  1.00  0.00           C  
ATOM   2251  O   GLN   301      77.751  72.761  29.010  1.00  0.00           O  
ATOM   2252  CB  GLN   301      78.768  73.525  31.887  1.00  0.00           C  
ATOM   2253  CG  GLN   301      77.938  74.772  32.196  1.00  0.00           C  
ATOM   2254  CD  GLN   301      78.888  75.868  32.658  1.00  0.00           C  
ATOM   2255  OE1 GLN   301      80.101  75.671  32.715  1.00  0.00           O  
ATOM   2256  NE2 GLN   301      78.389  77.082  33.014  1.00  0.00           N  
ATOM   2257  N   ASN   302      75.892  72.995  30.258  1.00  0.00           N  
ATOM   2258  CA  ASN   302      75.061  73.428  29.146  1.00  0.00           C  
ATOM   2259  C   ASN   302      74.542  74.807  29.543  1.00  0.00           C  
ATOM   2260  O   ASN   302      74.479  75.131  30.731  1.00  0.00           O  
ATOM   2261  CB  ASN   302      73.881  72.460  28.883  1.00  0.00           C  
ATOM   2262  CG  ASN   302      74.460  71.115  28.467  1.00  0.00           C  
ATOM   2263  OD1 ASN   302      75.525  71.045  27.857  1.00  0.00           O  
ATOM   2264  ND2 ASN   302      73.788  69.973  28.775  1.00  0.00           N  
ATOM   2265  N   ARG   303      74.177  75.621  28.560  1.00  0.00           N  
ATOM   2266  CA  ARG   303      73.705  76.971  28.839  1.00  0.00           C  
ATOM   2267  C   ARG   303      72.194  77.063  29.020  1.00  0.00           C  
ATOM   2268  O   ARG   303      71.443  76.274  28.448  1.00  0.00           O  
ATOM   2269  CB  ARG   303      74.152  77.915  27.719  1.00  0.00           C  
ATOM   2270  CG  ARG   303      75.668  78.107  27.652  1.00  0.00           C  
ATOM   2271  CD  ARG   303      76.111  79.122  26.596  1.00  0.00           C  
ATOM   2272  NE  ARG   303      77.600  79.095  26.545  1.00  0.00           N  
ATOM   2273  CZ  ARG   303      78.267  79.891  25.659  1.00  0.00           C  
ATOM   2274  NH1 ARG   303      77.337  80.598  24.953  1.00  0.00           N  
ATOM   2275  NH2 ARG   303      79.604  79.668  25.825  1.00  0.00           N  
ATOM   2276  N   THR   304      71.733  78.030  29.831  1.00  0.00           N  
ATOM   2277  CA  THR   304      70.300  78.218  30.076  1.00  0.00           C  
ATOM   2278  C   THR   304      69.582  78.658  28.803  1.00  0.00           C  
ATOM   2279  O   THR   304      70.121  79.420  28.003  1.00  0.00           O  
ATOM   2280  CB  THR   304      70.273  79.286  31.169  1.00  0.00           C  
ATOM   2281  OG1 THR   304      70.965  78.824  32.320  1.00  0.00           O  
ATOM   2282  CG2 THR   304      68.813  79.596  31.542  1.00  0.00           C  
ATOM   2283  N   LEU   305      68.361  78.174  28.616  1.00  0.00           N  
ATOM   2284  CA  LEU   305      67.597  78.520  27.426  1.00  0.00           C  
ATOM   2285  C   LEU   305      66.122  78.706  27.734  1.00  0.00           C  
ATOM   2286  O   LEU   305      65.636  78.281  28.780  1.00  0.00           O  
ATOM   2287  CB  LEU   305      67.693  77.408  26.350  1.00  0.00           C  
ATOM   2288  CG  LEU   305      66.951  76.125  26.731  1.00  0.00           C  
ATOM   2289  CD1 LEU   305      66.762  75.126  25.590  1.00  0.00           C  
ATOM   2290  CD2 LEU   305      67.620  75.293  27.824  1.00  0.00           C  
ATOM   2291  N   GLU   306      65.419  79.375  26.827  1.00  0.00           N  
ATOM   2292  CA  GLU   306      63.981  79.534  26.977  1.00  0.00           C  
ATOM   2293  C   GLU   306      63.436  78.448  26.055  1.00  0.00           C  
ATOM   2294  O   GLU   306      64.032  78.152  25.019  1.00  0.00           O  
ATOM   2295  CB  GLU   306      63.473  80.924  26.509  1.00  0.00           C  
ATOM   2296  CG  GLU   306      63.938  82.076  27.402  1.00  0.00           C  
ATOM   2297  CD  GLU   306      63.352  81.861  28.790  1.00  0.00           C  
ATOM   2298  OE1 GLU   306      62.102  81.737  28.892  1.00  0.00           O  
ATOM   2299  OE2 GLU   306      64.146  81.817  29.768  1.00  0.00           O  
ATOM   2300  N   PRO   307      62.322  77.834  26.433  1.00  0.00           N  
ATOM   2301  CA  PRO   307      61.744  76.769  25.620  1.00  0.00           C  
ATOM   2302  C   PRO   307      61.225  77.289  24.284  1.00  0.00           C  
ATOM   2303  O   PRO   307      60.448  78.242  24.240  1.00  0.00           O  
ATOM   2304  CB  PRO   307      60.578  76.077  26.359  1.00  0.00           C  
ATOM   2305  CG  PRO   307      59.905  76.967  27.406  1.00  0.00           C  
ATOM   2306  CD  PRO   307      60.863  77.953  28.079  1.00  0.00           C  
ATOM   2307  N   PRO   308      61.658  76.663  23.194  1.00  0.00           N  
ATOM   2308  CA  PRO   308      61.198  77.064  21.869  1.00  0.00           C  
ATOM   2309  C   PRO   308      60.908  75.841  21.006  1.00  0.00           C  
ATOM   2310  O   PRO   308      60.079  75.895  20.101  1.00  0.00           O  
ATOM   2311  CB  PRO   308      62.240  77.932  21.132  1.00  0.00           C  
ATOM   2312  CG  PRO   308      63.188  78.678  22.073  1.00  0.00           C  
ATOM   2313  CD  PRO   308      63.564  77.880  23.323  1.00  0.00           C  
ATOM   2314  N   GLN   309      61.591  74.738  21.295  1.00  0.00           N  
ATOM   2315  CA  GLN   309      61.405  73.507  20.533  1.00  0.00           C  
ATOM   2316  C   GLN   309      60.366  72.590  21.173  1.00  0.00           C  
ATOM   2317  O   GLN   309      60.489  72.203  22.336  1.00  0.00           O  
ATOM   2318  CB  GLN   309      62.750  72.751  20.379  1.00  0.00           C  
ATOM   2319  CG  GLN   309      62.616  71.409  19.656  1.00  0.00           C  
ATOM   2320  CD  GLN   309      62.220  71.690  18.213  1.00  0.00           C  
ATOM   2321  OE1 GLN   309      62.866  72.474  17.520  1.00  0.00           O  
ATOM   2322  NE2 GLN   309      61.135  71.065  17.683  1.00  0.00           N  
ATOM   2323  N   VAL   310      59.337  72.246  20.407  1.00  0.00           N  
ATOM   2324  CA  VAL   310      58.281  71.375  20.904  1.00  0.00           C  
ATOM   2325  C   VAL   310      58.193  70.077  20.114  1.00  0.00           C  
ATOM   2326  O   VAL   310      58.296  70.083  18.887  1.00  0.00           O  
ATOM   2327  CB  VAL   310      56.934  72.092  20.838  1.00  0.00           C  
ATOM   2328  CG1 VAL   310      55.758  71.224  21.291  1.00  0.00           C  
ATOM   2329  CG2 VAL   310      56.867  73.346  21.712  1.00  0.00           C  
ATOM   2330  N   ALA   311      58.007  68.973  20.835  1.00  0.00           N  
ATOM   2331  CA  ALA   311      57.871  67.664  20.222  1.00  0.00           C  
ATOM   2332  C   ALA   311      56.442  67.265  20.527  1.00  0.00           C  
ATOM   2333  O   ALA   311      56.128  66.840  21.640  1.00  0.00           O  
ATOM   2334  CB  ALA   311      58.876  66.662  20.780  1.00  0.00           C  
ATOM   2335  N   ALA   312      55.574  67.409  19.533  1.00  0.00           N  
ATOM   2336  CA  ALA   312      54.159  67.132  19.697  1.00  0.00           C  
ATOM   2337  C   ALA   312      53.674  65.786  19.190  1.00  0.00           C  
ATOM   2338  O   ALA   312      53.873  65.431  18.027  1.00  0.00           O  
ATOM   2339  CB  ALA   312      53.314  68.231  19.001  1.00  0.00           C  
ATOM   2340  N   ILE   313      53.042  65.038  20.086  1.00  0.00           N  
ATOM   2341  CA  ILE   313      52.445  63.759  19.739  1.00  0.00           C  
ATOM   2342  C   ILE   313      50.957  63.979  19.992  1.00  0.00           C  
ATOM   2343  O   ILE   313      50.573  64.963  20.625  1.00  0.00           O  
ATOM   2344  CB  ILE   313      52.995  62.642  20.626  1.00  0.00           C  
ATOM   2345  CG1 ILE   313      52.704  62.847  22.122  1.00  0.00           C  
ATOM   2346  CG2 ILE   313      54.522  62.480  20.532  1.00  0.00           C  
ATOM   2347  CD1 ILE   313      53.066  61.639  22.985  1.00  0.00           C  
ATOM   2348  N   ALA   314      50.113  63.088  19.494  1.00  0.00           N  
ATOM   2349  CA  ALA   314      48.680  63.252  19.685  1.00  0.00           C  
ATOM   2350  C   ALA   314      48.229  63.155  21.135  1.00  0.00           C  
ATOM   2351  O   ALA   314      47.296  63.847  21.547  1.00  0.00           O  
ATOM   2352  CB  ALA   314      47.914  62.216  18.860  1.00  0.00           C  
ATOM   2353  N   GLU   315      48.895  62.309  21.913  1.00  0.00           N  
ATOM   2354  CA  GLU   315      48.496  62.106  23.302  1.00  0.00           C  
ATOM   2355  C   GLU   315      49.340  62.792  24.371  1.00  0.00           C  
ATOM   2356  O   GLU   315      48.975  62.786  25.546  1.00  0.00           O  
ATOM   2357  CB  GLU   315      48.434  60.606  23.599  1.00  0.00           C  
ATOM   2358  CG  GLU   315      47.369  59.867  22.786  1.00  0.00           C  
ATOM   2359  CD  GLU   315      47.426  58.394  23.166  1.00  0.00           C  
ATOM   2360  OE1 GLU   315      48.322  58.025  23.972  1.00  0.00           O  
ATOM   2361  OE2 GLU   315      46.575  57.618  22.656  1.00  0.00           O  
ATOM   2362  N   GLY   316      50.466  63.374  23.975  1.00  0.00           N  
ATOM   2363  CA  GLY   316      51.335  64.056  24.925  1.00  0.00           C  
ATOM   2364  C   GLY   316      52.196  65.068  24.185  1.00  0.00           C  
ATOM   2365  O   GLY   316      52.490  64.890  23.006  1.00  0.00           O  
ATOM   2366  N   TYR   317      52.582  66.133  24.883  1.00  0.00           N  
ATOM   2367  CA  TYR   317      53.383  67.207  24.300  1.00  0.00           C  
ATOM   2368  C   TYR   317      54.675  67.338  25.095  1.00  0.00           C  
ATOM   2369  O   TYR   317      54.649  67.341  26.327  1.00  0.00           O  
ATOM   2370  CB  TYR   317      52.601  68.514  24.358  1.00  0.00           C  
ATOM   2371  CG  TYR   317      51.128  68.342  24.072  1.00  0.00           C  
ATOM   2372  CD1 TYR   317      50.172  68.829  24.960  1.00  0.00           C  
ATOM   2373  CD2 TYR   317      50.687  67.693  22.918  1.00  0.00           C  
ATOM   2374  CE1 TYR   317      48.817  68.680  24.711  1.00  0.00           C  
ATOM   2375  CE2 TYR   317      49.322  67.535  22.657  1.00  0.00           C  
ATOM   2376  CZ  TYR   317      48.398  68.036  23.564  1.00  0.00           C  
ATOM   2377  OH  TYR   317      47.049  67.905  23.327  1.00  0.00           O  
ATOM   2378  N   LYS   318      62.349  76.736  43.025  1.00  0.00           N  
ATOM   2379  CA  LYS   318      61.293  77.551  42.419  1.00  0.00           C  
ATOM   2380  C   LYS   318      60.000  76.806  42.727  1.00  0.00           C  
ATOM   2381  O   LYS   318      59.800  75.687  42.259  1.00  0.00           O  
ATOM   2382  CB  LYS   318      61.648  77.533  40.936  1.00  0.00           C  
ATOM   2383  CG  LYS   318      62.951  78.266  40.612  1.00  0.00           C  
ATOM   2384  CD  LYS   318      63.266  78.323  39.115  1.00  0.00           C  
ATOM   2385  CE  LYS   318      63.706  76.979  38.531  1.00  0.00           C  
ATOM   2386  NZ  LYS   318      64.056  77.139  37.102  1.00  0.00           N  
ATOM   2387  N   PHE   319      59.133  77.413  43.527  1.00  0.00           N  
ATOM   2388  CA  PHE   319      57.893  76.751  43.911  1.00  0.00           C  
ATOM   2389  C   PHE   319      57.051  76.306  42.720  1.00  0.00           C  
ATOM   2390  O   PHE   319      56.796  77.082  41.799  1.00  0.00           O  
ATOM   2391  CB  PHE   319      57.056  77.661  44.808  1.00  0.00           C  
ATOM   2392  CG  PHE   319      55.999  76.927  45.586  1.00  0.00           C  
ATOM   2393  CD1 PHE   319      56.320  76.273  46.771  1.00  0.00           C  
ATOM   2394  CD2 PHE   319      54.689  76.866  45.120  1.00  0.00           C  
ATOM   2395  CE1 PHE   319      55.352  75.570  47.484  1.00  0.00           C  
ATOM   2396  CE2 PHE   319      53.717  76.169  45.821  1.00  0.00           C  
ATOM   2397  CZ  PHE   319      54.046  75.517  47.008  1.00  0.00           C  
ATOM   2398  N   ILE   320      56.622  75.047  42.753  1.00  0.00           N  
ATOM   2399  CA  ILE   320      55.804  74.514  41.680  1.00  0.00           C  
ATOM   2400  C   ILE   320      56.573  73.782  40.595  1.00  0.00           C  
ATOM   2401  O   ILE   320      55.989  72.998  39.849  1.00  0.00           O  
ATOM   2402  CB  ILE   320      54.984  75.653  41.035  1.00  0.00           C  
ATOM   2403  CG1 ILE   320      55.853  76.735  40.373  1.00  0.00           C  
ATOM   2404  CG2 ILE   320      54.092  76.409  42.035  1.00  0.00           C  
ATOM   2405  CD1 ILE   320      55.051  77.743  39.551  1.00  0.00           C  
ATOM   2406  N   LEU   321      57.877  74.029  40.494  1.00  0.00           N  
ATOM   2407  CA  LEU   321      58.687  73.366  39.476  1.00  0.00           C  
ATOM   2408  C   LEU   321      58.748  71.875  39.785  1.00  0.00           C  
ATOM   2409  O   LEU   321      58.571  71.033  38.908  1.00  0.00           O  
ATOM   2410  CB  LEU   321      60.098  73.948  39.443  1.00  0.00           C  
ATOM   2411  CG  LEU   321      61.007  73.286  38.405  1.00  0.00           C  
ATOM   2412  CD1 LEU   321      60.533  73.413  36.958  1.00  0.00           C  
ATOM   2413  CD2 LEU   321      62.435  73.827  38.359  1.00  0.00           C  
ATOM   2414  N   GLU   322      59.023  71.558  41.043  1.00  0.00           N  
ATOM   2415  CA  GLU   322      59.050  70.180  41.497  1.00  0.00           C  
ATOM   2416  C   GLU   322      57.763  70.090  42.319  1.00  0.00           C  
ATOM   2417  O   GLU   322      57.340  71.079  42.919  1.00  0.00           O  
ATOM   2418  CB  GLU   322      60.319  69.931  42.313  1.00  0.00           C  
ATOM   2419  CG  GLU   322      61.608  70.139  41.515  1.00  0.00           C  
ATOM   2420  CD  GLU   322      61.615  69.142  40.365  1.00  0.00           C  
ATOM   2421  OE1 GLU   322      61.442  67.924  40.637  1.00  0.00           O  
ATOM   2422  OE2 GLU   322      61.793  69.585  39.199  1.00  0.00           O  
ATOM   2423  N   SER   323      57.115  68.916  42.341  1.00  0.00           N  
ATOM   2424  CA  SER   323      55.859  68.718  43.076  1.00  0.00           C  
ATOM   2425  C   SER   323      55.803  68.999  44.576  1.00  0.00           C  
ATOM   2426  O   SER   323      54.726  69.274  45.109  1.00  0.00           O  
ATOM   2427  CB  SER   323      55.488  67.275  42.734  1.00  0.00           C  
ATOM   2428  OG  SER   323      56.442  66.381  43.289  1.00  0.00           O  
ATOM   2429  N   GLU   324      56.943  68.931  45.256  1.00  0.00           N  
ATOM   2430  CA  GLU   324      56.977  69.185  46.694  1.00  0.00           C  
ATOM   2431  C   GLU   324      58.281  69.857  47.103  1.00  0.00           C  
ATOM   2432  O   GLU   324      59.245  69.877  46.342  1.00  0.00           O  
ATOM   2433  CB  GLU   324      56.814  67.877  47.472  1.00  0.00           C  
ATOM   2434  CG  GLU   324      57.938  66.871  47.217  1.00  0.00           C  
ATOM   2435  CD  GLU   324      57.629  65.609  48.009  1.00  0.00           C  
ATOM   2436  OE1 GLU   324      56.593  65.600  48.727  1.00  0.00           O  
ATOM   2437  OE2 GLU   324      58.423  64.636  47.906  1.00  0.00           O  
ATOM   2438  N   VAL   325      58.305  70.396  48.318  1.00  0.00           N  
ATOM   2439  CA  VAL   325      59.484  71.078  48.834  1.00  0.00           C  
ATOM   2440  C   VAL   325      60.616  70.117  49.192  1.00  0.00           C  
ATOM   2441  O   VAL   325      61.755  70.539  49.395  1.00  0.00           O  
ATOM   2442  CB  VAL   325      59.108  71.914  50.061  1.00  0.00           C  
ATOM   2443  CG1 VAL   325      58.068  72.996  49.766  1.00  0.00           C  
ATOM   2444  CG2 VAL   325      58.513  71.088  51.203  1.00  0.00           C  
ATOM   2445  N   LEU   326      60.304  68.828  49.268  1.00  0.00           N  
ATOM   2446  CA  LEU   326      61.309  67.825  49.598  1.00  0.00           C  
ATOM   2447  C   LEU   326      61.881  67.204  48.327  1.00  0.00           C  
ATOM   2448  O   LEU   326      61.662  66.025  48.044  1.00  0.00           O  
ATOM   2449  CB  LEU   326      60.699  66.733  50.481  1.00  0.00           C  
ATOM   2450  CG  LEU   326      60.114  67.264  51.791  1.00  0.00           C  
ATOM   2451  CD1 LEU   326      59.457  66.208  52.680  1.00  0.00           C  
ATOM   2452  CD2 LEU   326      61.121  67.935  52.723  1.00  0.00           C  
ATOM   2453  N   PRO   327      62.620  68.007  47.568  1.00  0.00           N  
ATOM   2454  CA  PRO   327      63.223  67.553  46.319  1.00  0.00           C  
ATOM   2455  C   PRO   327      64.684  68.005  46.281  1.00  0.00           C  
ATOM   2456  O   PRO   327      65.011  69.085  46.766  1.00  0.00           O  
ATOM   2457  CB  PRO   327      62.467  68.164  45.137  1.00  0.00           C  
ATOM   2458  CG  PRO   327      61.799  69.501  45.465  1.00  0.00           C  
ATOM   2459  CD  PRO   327      61.276  69.588  46.901  1.00  0.00           C  
ATOM   2460  N   THR   328      65.581  67.185  45.703  1.00  0.00           N  
ATOM   2461  CA  THR   328      67.005  67.535  45.619  1.00  0.00           C  
ATOM   2462  C   THR   328      67.277  68.773  44.762  1.00  0.00           C  
ATOM   2463  O   THR   328      66.620  68.995  43.747  1.00  0.00           O  
ATOM   2464  CB  THR   328      67.636  66.268  45.040  1.00  0.00           C  
ATOM   2465  OG1 THR   328      67.375  65.161  45.890  1.00  0.00           O  
ATOM   2466  CG2 THR   328      69.156  66.467  44.916  1.00  0.00           C  
ATOM   2467  N   ASP   329      68.255  69.572  45.178  1.00  0.00           N  
ATOM   2468  CA  ASP   329      68.612  70.796  44.464  1.00  0.00           C  
ATOM   2469  C   ASP   329      69.791  70.588  43.514  1.00  0.00           C  
ATOM   2470  O   ASP   329      70.701  69.816  43.801  1.00  0.00           O  
ATOM   2471  CB  ASP   329      68.966  71.893  45.469  1.00  0.00           C  
ATOM   2472  CG  ASP   329      67.690  72.298  46.192  1.00  0.00           C  
ATOM   2473  OD1 ASP   329      66.590  71.915  45.711  1.00  0.00           O  
ATOM   2474  OD2 ASP   329      67.797  72.996  47.236  1.00  0.00           O  
ATOM   2475  N   ILE   330      69.780  71.273  42.359  1.00  0.00           N  
ATOM   2476  CA  ILE   330      70.871  71.142  41.389  1.00  0.00           C  
ATOM   2477  C   ILE   330      72.001  72.132  41.672  1.00  0.00           C  
ATOM   2478  O   ILE   330      71.763  73.336  41.785  1.00  0.00           O  
ATOM   2479  CB  ILE   330      70.175  71.425  40.065  1.00  0.00           C  
ATOM   2480  CG1 ILE   330      68.997  70.479  39.777  1.00  0.00           C  
ATOM   2481  CG2 ILE   330      71.102  71.296  38.845  1.00  0.00           C  
ATOM   2482  CD1 ILE   330      69.403  69.008  39.697  1.00  0.00           C  
ATOM   2483  N   THR   331      73.227  71.627  41.788  1.00  0.00           N  
ATOM   2484  CA  THR   331      74.377  72.487  42.051  1.00  0.00           C  
ATOM   2485  C   THR   331      75.192  72.719  40.784  1.00  0.00           C  
ATOM   2486  O   THR   331      76.285  73.290  40.826  1.00  0.00           O  
ATOM   2487  CB  THR   331      75.256  71.885  43.157  1.00  0.00           C  
ATOM   2488  OG1 THR   331      75.720  70.601  42.767  1.00  0.00           O  
ATOM   2489  CG2 THR   331      74.432  71.758  44.450  1.00  0.00           C  
ATOM   2490  N   THR   332      74.638  72.276  39.659  1.00  0.00           N  
ATOM   2491  CA  THR   332      75.262  72.437  38.351  1.00  0.00           C  
ATOM   2492  C   THR   332      74.138  72.671  37.349  1.00  0.00           C  
ATOM   2493  O   THR   332      72.965  72.540  37.695  1.00  0.00           O  
ATOM   2494  CB  THR   332      76.051  71.180  37.969  1.00  0.00           C  
ATOM   2495  OG1 THR   332      75.169  70.078  37.817  1.00  0.00           O  
ATOM   2496  CG2 THR   332      77.073  70.865  39.074  1.00  0.00           C  
ATOM   2497  N   THR   333      74.487  73.029  36.119  1.00  0.00           N  
ATOM   2498  CA  THR   333      73.470  73.259  35.100  1.00  0.00           C  
ATOM   2499  C   THR   333      72.748  71.941  34.829  1.00  0.00           C  
ATOM   2500  O   THR   333      73.327  70.866  34.982  1.00  0.00           O  
ATOM   2501  CB  THR   333      74.100  73.794  33.797  1.00  0.00           C  
ATOM   2502  OG1 THR   333      75.129  72.900  33.354  1.00  0.00           O  
ATOM   2503  CG2 THR   333      74.704  75.171  34.030  1.00  0.00           C  
ATOM   2504  N   ARG   334      71.480  72.016  34.438  1.00  0.00           N  
ATOM   2505  CA  ARG   334      70.719  70.802  34.176  1.00  0.00           C  
ATOM   2506  C   ARG   334      69.688  71.022  33.086  1.00  0.00           C  
ATOM   2507  O   ARG   334      69.400  72.159  32.719  1.00  0.00           O  
ATOM   2508  CB  ARG   334      70.020  70.328  35.458  1.00  0.00           C  
ATOM   2509  CG  ARG   334      68.946  71.295  35.961  1.00  0.00           C  
ATOM   2510  CD  ARG   334      68.225  70.809  37.219  1.00  0.00           C  
ATOM   2511  NE  ARG   334      67.254  71.867  37.616  1.00  0.00           N  
ATOM   2512  CZ  ARG   334      65.990  71.862  37.101  1.00  0.00           C  
ATOM   2513  NH1 ARG   334      65.888  70.792  36.260  1.00  0.00           N  
ATOM   2514  NH2 ARG   334      65.322  72.930  37.627  1.00  0.00           N  
ATOM   2515  N   ILE   335      69.163  69.921  32.559  1.00  0.00           N  
ATOM   2516  CA  ILE   335      68.140  69.962  31.522  1.00  0.00           C  
ATOM   2517  C   ILE   335      66.911  69.254  32.065  1.00  0.00           C  
ATOM   2518  O   ILE   335      67.006  68.174  32.648  1.00  0.00           O  
ATOM   2519  CB  ILE   335      68.630  69.269  30.255  1.00  0.00           C  
ATOM   2520  CG1 ILE   335      69.926  69.873  29.688  1.00  0.00           C  
ATOM   2521  CG2 ILE   335      67.620  69.323  29.096  1.00  0.00           C  
ATOM   2522  CD1 ILE   335      69.780  71.332  29.258  1.00  0.00           C  
ATOM   2523  N   SER   336      65.759  69.878  31.865  1.00  0.00           N  
ATOM   2524  CA  SER   336      64.482  69.355  32.327  1.00  0.00           C  
ATOM   2525  C   SER   336      63.680  68.885  31.114  1.00  0.00           C  
ATOM   2526  O   SER   336      63.224  69.706  30.320  1.00  0.00           O  
ATOM   2527  CB  SER   336      63.736  70.480  33.053  1.00  0.00           C  
ATOM   2528  OG  SER   336      62.456  70.028  33.469  1.00  0.00           O  
ATOM   2529  N   ILE   337      63.541  67.574  30.950  1.00  0.00           N  
ATOM   2530  CA  ILE   337      62.754  67.031  29.841  1.00  0.00           C  
ATOM   2531  C   ILE   337      61.345  66.803  30.371  1.00  0.00           C  
ATOM   2532  O   ILE   337      61.122  65.920  31.201  1.00  0.00           O  
ATOM   2533  CB  ILE   337      63.342  65.713  29.331  1.00  0.00           C  
ATOM   2534  CG1 ILE   337      64.784  65.845  28.812  1.00  0.00           C  
ATOM   2535  CG2 ILE   337      62.549  65.098  28.165  1.00  0.00           C  
ATOM   2536  CD1 ILE   337      65.446  64.502  28.505  1.00  0.00           C  
ATOM   2537  N   ALA   338      60.395  67.595  29.879  1.00  0.00           N  
ATOM   2538  CA  ALA   338      59.022  67.507  30.354  1.00  0.00           C  
ATOM   2539  C   ALA   338      58.030  66.942  29.352  1.00  0.00           C  
ATOM   2540  O   ALA   338      58.172  67.111  28.142  1.00  0.00           O  
ATOM   2541  CB  ALA   338      58.559  68.876  30.816  1.00  0.00           C  
ATOM   2542  N   ALA   339      57.013  66.272  29.878  1.00  0.00           N  
ATOM   2543  CA  ALA   339      55.983  65.675  29.045  1.00  0.00           C  
ATOM   2544  C   ALA   339      54.615  65.989  29.636  1.00  0.00           C  
ATOM   2545  O   ALA   339      54.344  65.672  30.792  1.00  0.00           O  
ATOM   2546  CB  ALA   339      56.191  64.162  28.969  1.00  0.00           C  
ATOM   2547  N   LYS   340      53.767  66.621  28.830  1.00  0.00           N  
ATOM   2548  CA  LYS   340      52.417  67.003  29.236  1.00  0.00           C  
ATOM   2549  C   LYS   340      51.388  66.074  28.599  1.00  0.00           C  
ATOM   2550  O   LYS   340      51.378  65.890  27.386  1.00  0.00           O  
ATOM   2551  CB  LYS   340      52.144  68.449  28.797  1.00  0.00           C  
ATOM   2552  CG  LYS   340      50.719  68.947  29.028  1.00  0.00           C  
ATOM   2553  CD  LYS   340      50.543  70.351  28.455  1.00  0.00           C  
ATOM   2554  CE  LYS   340      49.101  70.827  28.589  1.00  0.00           C  
ATOM   2555  NZ  LYS   340      48.870  72.142  27.919  1.00  0.00           N  
ATOM   2556  N   ILE   341      50.520  65.485  29.416  1.00  0.00           N  
ATOM   2557  CA  ILE   341      49.486  64.603  28.891  1.00  0.00           C  
ATOM   2558  C   ILE   341      48.376  65.460  28.290  1.00  0.00           C  
ATOM   2559  O   ILE   341      47.979  66.466  28.874  1.00  0.00           O  
ATOM   2560  CB  ILE   341      48.909  63.707  30.009  1.00  0.00           C  
ATOM   2561  CG1 ILE   341      49.942  62.744  30.618  1.00  0.00           C  
ATOM   2562  CG2 ILE   341      47.751  62.810  29.540  1.00  0.00           C  
ATOM   2563  CD1 ILE   341      49.452  62.047  31.886  1.00  0.00           C  
ATOM   2564  N   ALA   342      47.885  65.067  27.118  1.00  0.00           N  
ATOM   2565  CA  ALA   342      46.823  65.810  26.445  1.00  0.00           C  
ATOM   2566  C   ALA   342      45.522  65.749  27.245  1.00  0.00           C  
ATOM   2567  O   ALA   342      45.312  64.825  28.025  1.00  0.00           O  
ATOM   2568  CB  ALA   342      46.601  65.242  25.043  1.00  0.00           C  
ATOM   2569  N   PHE   343      44.652  66.737  27.046  1.00  0.00           N  
ATOM   2570  CA  PHE   343      43.380  66.755  27.753  1.00  0.00           C  
ATOM   2571  C   PHE   343      43.394  67.693  28.943  1.00  0.00           C  
ATOM   2572  O   PHE   343      43.369  68.910  28.762  1.00  0.00           O  
ATOM   2573  CB  PHE   343      43.018  65.339  28.218  1.00  0.00           C  
ATOM   2574  CG  PHE   343      42.761  64.520  27.000  1.00  0.00           C  
ATOM   2575  CD1 PHE   343      43.745  63.669  26.449  1.00  0.00           C  
ATOM   2576  CD2 PHE   343      41.507  64.580  26.366  1.00  0.00           C  
ATOM   2577  CE1 PHE   343      43.489  62.886  25.286  1.00  0.00           C  
ATOM   2578  CE2 PHE   343      41.223  63.806  25.200  1.00  0.00           C  
ATOM   2579  CZ  PHE   343      42.222  62.957  24.658  1.00  0.00           C  
ATOM   2580  N   PRO   344      43.406  67.166  30.179  1.00  0.00           N  
ATOM   2581  CA  PRO   344      43.403  65.741  30.527  1.00  0.00           C  
ATOM   2582  C   PRO   344      41.961  65.267  30.680  1.00  0.00           C  
ATOM   2583  O   PRO   344      41.040  66.078  30.790  1.00  0.00           O  
ATOM   2584  CB  PRO   344      44.144  65.725  31.852  1.00  0.00           C  
ATOM   2585  CG  PRO   344      43.592  66.959  32.510  1.00  0.00           C  
ATOM   2586  CD  PRO   344      43.602  67.990  31.387  1.00  0.00           C  
ATOM   2587  N   LYS   345      41.763  63.956  30.694  1.00  0.00           N  
ATOM   2588  CA  LYS   345      40.421  63.413  30.852  1.00  0.00           C  
ATOM   2589  C   LYS   345      39.992  63.504  32.313  1.00  0.00           C  
ATOM   2590  O   LYS   345      38.811  63.678  32.615  1.00  0.00           O  
ATOM   2591  CB  LYS   345      40.385  61.961  30.368  1.00  0.00           C  
ATOM   2592  CG  LYS   345      40.571  61.817  28.856  1.00  0.00           C  
ATOM   2593  CD  LYS   345      40.514  60.368  28.367  1.00  0.00           C  
ATOM   2594  CE  LYS   345      40.697  60.225  26.855  1.00  0.00           C  
ATOM   2595  NZ  LYS   345      40.614  58.799  26.468  1.00  0.00           N  
ATOM   2596  N   SER   346      40.962  63.397  33.215  1.00  0.00           N  
ATOM   2597  CA  SER   346      40.710  63.465  34.651  1.00  0.00           C  
ATOM   2598  C   SER   346      40.363  64.884  35.071  1.00  0.00           C  
ATOM   2599  O   SER   346      40.875  65.846  34.498  1.00  0.00           O  
ATOM   2600  CB  SER   346      41.953  63.034  35.430  1.00  0.00           C  
ATOM   2601  OG  SER   346      42.370  61.733  35.066  1.00  0.00           O  
ATOM   2602  N   LYS   347      39.506  65.015  36.081  1.00  0.00           N  
ATOM   2603  CA  LYS   347      39.134  66.334  36.581  1.00  0.00           C  
ATOM   2604  C   LYS   347      38.699  66.294  38.041  1.00  0.00           C  
ATOM   2605  O   LYS   347      38.391  65.231  38.589  1.00  0.00           O  
ATOM   2606  CB  LYS   347      38.016  66.941  35.724  1.00  0.00           C  
ATOM   2607  CG  LYS   347      36.738  66.100  35.703  1.00  0.00           C  
ATOM   2608  CD  LYS   347      35.681  66.615  34.724  1.00  0.00           C  
ATOM   2609  CE  LYS   347      34.394  65.788  34.721  1.00  0.00           C  
ATOM   2610  NZ  LYS   347      34.620  64.502  34.025  1.00  0.00           N  
ATOM   2611  N   GLY   348      38.688  67.469  38.660  1.00  0.00           N  
ATOM   2612  CA  GLY   348      38.286  67.592  40.047  1.00  0.00           C  
ATOM   2613  C   GLY   348      37.387  68.797  40.206  1.00  0.00           C  
ATOM   2614  O   GLY   348      36.693  69.187  39.265  1.00  0.00           O  
ATOM   2615  N   ARG   349      37.392  69.400  41.389  1.00  0.00           N  
ATOM   2616  CA  ARG   349      36.546  70.558  41.624  1.00  0.00           C  
ATOM   2617  C   ARG   349      37.202  71.599  42.516  1.00  0.00           C  
ATOM   2618  O   ARG   349      38.231  71.349  43.149  1.00  0.00           O  
ATOM   2619  CB  ARG   349      35.217  70.122  42.246  1.00  0.00           C  
ATOM   2620  CG  ARG   349      35.370  69.489  43.630  1.00  0.00           C  
ATOM   2621  CD  ARG   349      34.064  68.923  44.193  1.00  0.00           C  
ATOM   2622  NE  ARG   349      34.355  68.396  45.556  1.00  0.00           N  
ATOM   2623  CZ  ARG   349      33.431  67.626  46.201  1.00  0.00           C  
ATOM   2624  NH1 ARG   349      32.348  67.499  45.380  1.00  0.00           N  
ATOM   2625  NH2 ARG   349      33.950  67.284  47.416  1.00  0.00           N  
ATOM   2626  N   LEU   350      36.581  72.770  42.553  1.00  0.00           N  
ATOM   2627  CA  LEU   350      37.056  73.885  43.349  1.00  0.00           C  
ATOM   2628  C   LEU   350      36.008  74.220  44.404  1.00  0.00           C  
ATOM   2629  O   LEU   350      34.814  74.272  44.105  1.00  0.00           O  
ATOM   2630  CB  LEU   350      37.306  75.095  42.437  1.00  0.00           C  
ATOM   2631  CG  LEU   350      37.778  76.422  43.043  1.00  0.00           C  
ATOM   2632  CD1 LEU   350      38.549  77.216  41.995  1.00  0.00           C  
ATOM   2633  CD2 LEU   350      36.584  77.222  43.553  1.00  0.00           C  
ATOM   2634  N   LYS   351      36.464  74.423  45.636  1.00  0.00           N  
ATOM   2635  CA  LYS   351      35.579  74.776  46.745  1.00  0.00           C  
ATOM   2636  C   LYS   351      36.206  75.920  47.537  1.00  0.00           C  
ATOM   2637  O   LYS   351      37.421  76.104  47.521  1.00  0.00           O  
ATOM   2638  CB  LYS   351      35.344  73.581  47.699  1.00  0.00           C  
ATOM   2639  CG  LYS   351      34.688  72.377  47.019  1.00  0.00           C  
ATOM   2640  CD  LYS   351      33.225  72.611  46.638  1.00  0.00           C  
ATOM   2641  CE  LYS   351      32.555  71.391  46.004  1.00  0.00           C  
ATOM   2642  NZ  LYS   351      31.177  71.731  45.583  1.00  0.00           N  
ATOM   2643  N   LEU   352      35.435  76.981  47.744  1.00  0.00           N  
ATOM   2644  CA  LEU   352      35.898  78.132  48.506  1.00  0.00           C  
ATOM   2645  C   LEU   352      34.775  78.553  49.440  1.00  0.00           C  
ATOM   2646  O   LEU   352      33.592  78.502  49.095  1.00  0.00           O  
ATOM   2647  CB  LEU   352      36.227  79.471  47.839  1.00  0.00           C  
ATOM   2648  CG  LEU   352      36.614  80.569  48.832  1.00  0.00           C  
ATOM   2649  CD1 LEU   352      37.949  80.354  49.543  1.00  0.00           C  
ATOM   2650  CD2 LEU   352      36.753  81.965  48.229  1.00  0.00           C  
ATOM   2651  N   ASN   353      35.134  78.980  50.648  1.00  0.00           N  
ATOM   2652  CA  ASN   353      34.135  79.419  51.615  1.00  0.00           C  
ATOM   2653  C   ASN   353      33.661  80.814  51.242  1.00  0.00           C  
ATOM   2654  O   ASN   353      34.449  81.693  50.882  1.00  0.00           O  
ATOM   2655  CB  ASN   353      34.633  79.474  53.063  1.00  0.00           C  
ATOM   2656  CG  ASN   353      34.842  78.045  53.543  1.00  0.00           C  
ATOM   2657  OD1 ASN   353      34.227  77.109  53.034  1.00  0.00           O  
ATOM   2658  ND2 ASN   353      35.723  77.799  54.550  1.00  0.00           N  
ATOM   2659  N   SER   354      32.355  81.037  51.323  1.00  0.00           N  
ATOM   2660  CA  SER   354      31.799  82.343  50.993  1.00  0.00           C  
ATOM   2661  C   SER   354      32.462  83.435  51.825  1.00  0.00           C  
ATOM   2662  O   SER   354      32.625  83.321  53.042  1.00  0.00           O  
ATOM   2663  CB  SER   354      30.368  82.826  51.247  1.00  0.00           C  
ATOM   2664  OG  SER   354      30.227  84.176  50.830  1.00  0.00           O  
ATOM   2665  N   THR   355      32.856  84.518  51.162  1.00  0.00           N  
ATOM   2666  CA  THR   355      33.486  85.623  51.862  1.00  0.00           C  
ATOM   2667  C   THR   355      34.980  85.518  52.114  1.00  0.00           C  
ATOM   2668  O   THR   355      35.549  86.296  52.884  1.00  0.00           O  
ATOM   2669  CB  THR   355      33.763  86.527  53.078  1.00  0.00           C  
ATOM   2670  OG1 THR   355      34.377  85.776  54.115  1.00  0.00           O  
ATOM   2671  CG2 THR   355      32.436  87.112  53.590  1.00  0.00           C  
ATOM   2672  N   ASN   356      35.659  84.563  51.482  1.00  0.00           N  
ATOM   2673  CA  ASN   356      37.099  84.415  51.703  1.00  0.00           C  
ATOM   2674  C   ASN   356      37.953  84.558  50.445  1.00  0.00           C  
ATOM   2675  O   ASN   356      38.865  83.766  50.192  1.00  0.00           O  
ATOM   2676  CB  ASN   356      37.478  83.063  52.315  1.00  0.00           C  
ATOM   2677  CG  ASN   356      36.976  83.040  53.751  1.00  0.00           C  
ATOM   2678  OD1 ASN   356      36.844  84.080  54.394  1.00  0.00           O  
ATOM   2679  ND2 ASN   356      36.667  81.850  54.334  1.00  0.00           N  
ATOM   2680  N   PRO   357      37.670  85.575  49.634  1.00  0.00           N  
ATOM   2681  CA  PRO   357      38.412  85.792  48.393  1.00  0.00           C  
ATOM   2682  C   PRO   357      39.936  85.819  48.515  1.00  0.00           C  
ATOM   2683  O   PRO   357      40.639  85.003  47.913  1.00  0.00           O  
ATOM   2684  CB  PRO   357      38.910  86.773  47.329  1.00  0.00           C  
ATOM   2685  CG  PRO   357      37.978  87.968  47.117  1.00  0.00           C  
ATOM   2686  CD  PRO   357      37.389  88.524  48.415  1.00  0.00           C  
ATOM   2687  N   ARG   358      40.489  86.846  49.340  1.00  0.00           N  
ATOM   2688  CA  ARG   358      41.949  86.799  49.375  1.00  0.00           C  
ATOM   2689  C   ARG   358      42.486  85.455  49.869  1.00  0.00           C  
ATOM   2690  O   ARG   358      43.693  85.213  49.843  1.00  0.00           O  
ATOM   2691  CB  ARG   358      42.507  87.919  50.255  1.00  0.00           C  
ATOM   2692  CG  ARG   358      42.184  89.331  49.785  1.00  0.00           C  
ATOM   2693  CD  ARG   358      42.978  90.333  50.614  1.00  0.00           C  
ATOM   2694  NE  ARG   358      42.299  91.615  50.781  1.00  0.00           N  
ATOM   2695  CZ  ARG   358      42.268  92.581  49.870  1.00  0.00           C  
ATOM   2696  NH1 ARG   358      42.884  92.424  48.706  1.00  0.00           N  
ATOM   2697  NH2 ARG   358      41.620  93.710  50.125  1.00  0.00           N  
ATOM   2698  N   GLU   359      41.595  84.586  50.336  1.00  0.00           N  
ATOM   2699  CA  GLU   359      42.009  83.268  50.802  1.00  0.00           C  
ATOM   2700  C   GLU   359      41.853  82.304  49.628  1.00  0.00           C  
ATOM   2701  O   GLU   359      40.762  82.144  49.088  1.00  0.00           O  
ATOM   2702  CB  GLU   359      41.141  82.784  51.983  1.00  0.00           C  
ATOM   2703  CG  GLU   359      41.583  81.435  52.552  1.00  0.00           C  
ATOM   2704  CD  GLU   359      40.670  81.095  53.722  1.00  0.00           C  
ATOM   2705  OE1 GLU   359      40.628  81.898  54.692  1.00  0.00           O  
ATOM   2706  OE2 GLU   359      40.002  80.029  53.660  1.00  0.00           O  
ATOM   2707  N   ASN   360      42.949  81.670  49.232  1.00  0.00           N  
ATOM   2708  CA  ASN   360      42.911  80.751  48.104  1.00  0.00           C  
ATOM   2709  C   ASN   360      41.886  79.641  48.274  1.00  0.00           C  
ATOM   2710  O   ASN   360      41.709  79.097  49.360  1.00  0.00           O  
ATOM   2711  CB  ASN   360      44.289  80.130  47.869  1.00  0.00           C  
ATOM   2712  CG  ASN   360      44.219  79.297  46.597  1.00  0.00           C  
ATOM   2713  OD1 ASN   360      43.610  78.229  46.572  1.00  0.00           O  
ATOM   2714  ND2 ASN   360      44.839  79.741  45.471  1.00  0.00           N  
ATOM   2715  N   PRO   361      41.183  79.297  47.186  1.00  0.00           N  
ATOM   2716  CA  PRO   361      40.178  78.232  47.251  1.00  0.00           C  
ATOM   2717  C   PRO   361      40.862  76.872  47.302  1.00  0.00           C  
ATOM   2718  O   PRO   361      42.052  76.753  46.993  1.00  0.00           O  
ATOM   2719  CB  PRO   361      39.403  78.391  45.941  1.00  0.00           C  
ATOM   2720  CG  PRO   361      39.681  79.796  45.505  1.00  0.00           C  
ATOM   2721  CD  PRO   361      41.108  80.024  45.908  1.00  0.00           C  
ATOM   2722  N   SER   362      40.112  75.850  47.695  1.00  0.00           N  
ATOM   2723  CA  SER   362      40.656  74.505  47.709  1.00  0.00           C  
ATOM   2724  C   SER   362      40.409  73.965  46.311  1.00  0.00           C  
ATOM   2725  O   SER   362      39.347  74.196  45.732  1.00  0.00           O  
ATOM   2726  CB  SER   362      39.935  73.616  48.722  1.00  0.00           C  
ATOM   2727  OG  SER   362      40.421  72.285  48.636  1.00  0.00           O  
ATOM   2728  N   VAL   363      41.392  73.264  45.762  1.00  0.00           N  
ATOM   2729  CA  VAL   363      41.246  72.689  44.437  1.00  0.00           C  
ATOM   2730  C   VAL   363      41.835  71.289  44.411  1.00  0.00           C  
ATOM   2731  O   VAL   363      42.870  71.033  45.024  1.00  0.00           O  
ATOM   2732  CB  VAL   363      41.965  73.537  43.356  1.00  0.00           C  
ATOM   2733  CG1 VAL   363      41.297  74.895  43.229  1.00  0.00           C  
ATOM   2734  CG2 VAL   363      43.434  73.699  43.711  1.00  0.00           C  
ATOM   2735  N   LYS   364      41.155  70.381  43.720  1.00  0.00           N  
ATOM   2736  CA  LYS   364      41.641  69.014  43.580  1.00  0.00           C  
ATOM   2737  C   LYS   364      41.523  68.674  42.099  1.00  0.00           C  
ATOM   2738  O   LYS   364      40.497  68.950  41.476  1.00  0.00           O  
ATOM   2739  CB  LYS   364      40.821  68.034  44.421  1.00  0.00           C  
ATOM   2740  CG  LYS   364      41.466  66.652  44.474  1.00  0.00           C  
ATOM   2741  CD  LYS   364      40.815  65.735  45.487  1.00  0.00           C  
ATOM   2742  CE  LYS   364      41.606  64.438  45.611  1.00  0.00           C  
ATOM   2743  NZ  LYS   364      40.974  63.488  46.570  1.00  0.00           N  
ATOM   2744  N   PHE   365      42.573  68.086  41.534  1.00  0.00           N  
ATOM   2745  CA  PHE   365      42.567  67.753  40.114  1.00  0.00           C  
ATOM   2746  C   PHE   365      42.401  66.268  39.800  1.00  0.00           C  
ATOM   2747  O   PHE   365      42.077  65.907  38.669  1.00  0.00           O  
ATOM   2748  CB  PHE   365      43.844  68.295  39.461  1.00  0.00           C  
ATOM   2749  CG  PHE   365      43.969  69.795  39.532  1.00  0.00           C  
ATOM   2750  CD1 PHE   365      45.008  70.390  40.241  1.00  0.00           C  
ATOM   2751  CD2 PHE   365      43.053  70.613  38.869  1.00  0.00           C  
ATOM   2752  CE1 PHE   365      45.140  71.782  40.286  1.00  0.00           C  
ATOM   2753  CE2 PHE   365      43.173  72.001  38.906  1.00  0.00           C  
ATOM   2754  CZ  PHE   365      44.221  72.589  39.616  1.00  0.00           C  
ATOM   2755  N   ASN   366      42.618  65.415  40.798  1.00  0.00           N  
ATOM   2756  CA  ASN   366      42.476  63.968  40.638  1.00  0.00           C  
ATOM   2757  C   ASN   366      43.331  63.407  39.510  1.00  0.00           C  
ATOM   2758  O   ASN   366      42.838  62.708  38.622  1.00  0.00           O  
ATOM   2759  CB  ASN   366      41.009  63.602  40.407  1.00  0.00           C  
ATOM   2760  CG  ASN   366      40.141  63.924  41.602  1.00  0.00           C  
ATOM   2761  OD1 ASN   366      40.452  63.534  42.728  1.00  0.00           O  
ATOM   2762  ND2 ASN   366      39.048  64.639  41.367  1.00  0.00           N  
ATOM   2763  N   TYR   367      44.621  63.717  39.559  1.00  0.00           N  
ATOM   2764  CA  TYR   367      45.556  63.250  38.551  1.00  0.00           C  
ATOM   2765  C   TYR   367      45.458  61.745  38.353  1.00  0.00           C  
ATOM   2766  O   TYR   367      45.441  60.981  39.320  1.00  0.00           O  
ATOM   2767  CB  TYR   367      46.994  63.592  38.945  1.00  0.00           C  
ATOM   2768  CG  TYR   367      47.258  65.067  39.129  1.00  0.00           C  
ATOM   2769  CD1 TYR   367      47.238  65.646  40.396  1.00  0.00           C  
ATOM   2770  CD2 TYR   367      47.531  65.885  38.034  1.00  0.00           C  
ATOM   2771  CE1 TYR   367      47.485  67.006  40.569  1.00  0.00           C  
ATOM   2772  CE2 TYR   367      47.777  67.247  38.194  1.00  0.00           C  
ATOM   2773  CZ  TYR   367      47.753  67.800  39.466  1.00  0.00           C  
ATOM   2774  OH  TYR   367      47.994  69.142  39.642  1.00  0.00           O  
ATOM   2775  N   LEU   368      45.378  61.338  37.092  1.00  0.00           N  
ATOM   2776  CA  LEU   368      45.333  59.932  36.722  1.00  0.00           C  
ATOM   2777  C   LEU   368      44.142  59.132  37.231  1.00  0.00           C  
ATOM   2778  O   LEU   368      44.194  57.901  37.283  1.00  0.00           O  
ATOM   2779  CB  LEU   368      46.651  59.264  37.133  1.00  0.00           C  
ATOM   2780  CG  LEU   368      47.888  59.933  36.530  1.00  0.00           C  
ATOM   2781  CD1 LEU   368      49.223  59.313  36.942  1.00  0.00           C  
ATOM   2782  CD2 LEU   368      47.948  59.921  35.003  1.00  0.00           C  
ATOM   2783  N   GLU   369      43.069  59.822  37.604  1.00  0.00           N  
ATOM   2784  CA  GLU   369      41.868  59.128  38.055  1.00  0.00           C  
ATOM   2785  C   GLU   369      41.299  58.432  36.821  1.00  0.00           C  
ATOM   2786  O   GLU   369      40.652  57.389  36.917  1.00  0.00           O  
ATOM   2787  CB  GLU   369      40.855  60.117  38.643  1.00  0.00           C  
ATOM   2788  CG  GLU   369      39.604  59.444  39.211  1.00  0.00           C  
ATOM   2789  CD  GLU   369      40.025  58.606  40.410  1.00  0.00           C  
ATOM   2790  OE1 GLU   369      41.201  58.738  40.841  1.00  0.00           O  
ATOM   2791  OE2 GLU   369      39.175  57.821  40.911  1.00  0.00           O  
ATOM   2792  N   ASN   370      41.547  59.022  35.655  1.00  0.00           N  
ATOM   2793  CA  ASN   370      41.111  58.431  34.399  1.00  0.00           C  
ATOM   2794  C   ASN   370      42.325  57.679  33.862  1.00  0.00           C  
ATOM   2795  O   ASN   370      43.354  58.282  33.547  1.00  0.00           O  
ATOM   2796  CB  ASN   370      40.678  59.504  33.409  1.00  0.00           C  
ATOM   2797  CG  ASN   370      40.103  58.913  32.145  1.00  0.00           C  
ATOM   2798  OD1 ASN   370      40.823  58.312  31.350  1.00  0.00           O  
ATOM   2799  ND2 ASN   370      38.796  59.066  31.968  1.00  0.00           N  
ATOM   2800  N   LYS   371      42.200  56.360  33.759  1.00  0.00           N  
ATOM   2801  CA  LYS   371      43.306  55.526  33.312  1.00  0.00           C  
ATOM   2802  C   LYS   371      43.842  55.816  31.917  1.00  0.00           C  
ATOM   2803  O   LYS   371      44.981  55.463  31.609  1.00  0.00           O  
ATOM   2804  CB  LYS   371      42.925  54.049  33.440  1.00  0.00           C  
ATOM   2805  CG  LYS   371      42.792  53.577  34.889  1.00  0.00           C  
ATOM   2806  CD  LYS   371      42.383  52.108  35.020  1.00  0.00           C  
ATOM   2807  CE  LYS   371      42.287  51.625  36.468  1.00  0.00           C  
ATOM   2808  NZ  LYS   371      41.860  50.209  36.503  1.00  0.00           N  
ATOM   2809  N   ALA   372      43.045  56.452  31.066  1.00  0.00           N  
ATOM   2810  CA  ALA   372      43.542  56.772  29.738  1.00  0.00           C  
ATOM   2811  C   ALA   372      44.628  57.843  29.873  1.00  0.00           C  
ATOM   2812  O   ALA   372      45.590  57.850  29.110  1.00  0.00           O  
ATOM   2813  CB  ALA   372      42.408  57.237  28.803  1.00  0.00           C  
ATOM   2814  N   ASP   373      44.493  58.738  30.854  1.00  0.00           N  
ATOM   2815  CA  ASP   373      45.520  59.755  31.069  1.00  0.00           C  
ATOM   2816  C   ASP   373      46.822  59.052  31.450  1.00  0.00           C  
ATOM   2817  O   ASP   373      47.900  59.436  31.001  1.00  0.00           O  
ATOM   2818  CB  ASP   373      45.152  60.714  32.213  1.00  0.00           C  
ATOM   2819  CG  ASP   373      44.104  61.746  31.822  1.00  0.00           C  
ATOM   2820  OD1 ASP   373      43.866  61.960  30.614  1.00  0.00           O  
ATOM   2821  OD2 ASP   373      43.530  62.365  32.744  1.00  0.00           O  
ATOM   2822  N   LEU   374      46.713  58.022  32.288  1.00  0.00           N  
ATOM   2823  CA  LEU   374      47.888  57.282  32.737  1.00  0.00           C  
ATOM   2824  C   LEU   374      48.564  56.570  31.563  1.00  0.00           C  
ATOM   2825  O   LEU   374      49.783  56.577  31.448  1.00  0.00           O  
ATOM   2826  CB  LEU   374      47.491  56.269  33.819  1.00  0.00           C  
ATOM   2827  CG  LEU   374      48.630  55.467  34.458  1.00  0.00           C  
ATOM   2828  CD1 LEU   374      49.613  56.403  35.145  1.00  0.00           C  
ATOM   2829  CD2 LEU   374      48.042  54.474  35.454  1.00  0.00           C  
ATOM   2830  N   ASP   375      47.760  55.970  30.691  1.00  0.00           N  
ATOM   2831  CA  ASP   375      48.284  55.275  29.522  1.00  0.00           C  
ATOM   2832  C   ASP   375      49.080  56.252  28.659  1.00  0.00           C  
ATOM   2833  O   ASP   375      50.108  55.891  28.070  1.00  0.00           O  
ATOM   2834  CB  ASP   375      47.149  54.665  28.695  1.00  0.00           C  
ATOM   2835  CG  ASP   375      46.605  53.465  29.457  1.00  0.00           C  
ATOM   2836  OD1 ASP   375      47.272  53.033  30.434  1.00  0.00           O  
ATOM   2837  OD2 ASP   375      45.514  52.965  29.071  1.00  0.00           O  
ATOM   2838  N   ALA   376      48.599  57.488  28.569  1.00  0.00           N  
ATOM   2839  CA  ALA   376      49.283  58.508  27.778  1.00  0.00           C  
ATOM   2840  C   ALA   376      50.573  58.948  28.452  1.00  0.00           C  
ATOM   2841  O   ALA   376      51.548  59.261  27.771  1.00  0.00           O  
ATOM   2842  CB  ALA   376      48.347  59.695  27.536  1.00  0.00           C  
ATOM   2843  N   CYS   377      50.591  58.965  29.784  1.00  0.00           N  
ATOM   2844  CA  CYS   377      51.807  59.331  30.505  1.00  0.00           C  
ATOM   2845  C   CYS   377      52.868  58.280  30.215  1.00  0.00           C  
ATOM   2846  O   CYS   377      54.024  58.604  29.939  1.00  0.00           O  
ATOM   2847  CB  CYS   377      51.579  59.374  32.019  1.00  0.00           C  
ATOM   2848  SG  CYS   377      53.135  59.667  32.929  1.00  0.00           S  
ATOM   2849  N   LEU   378      52.467  57.016  30.287  1.00  0.00           N  
ATOM   2850  CA  LEU   378      53.389  55.922  30.032  1.00  0.00           C  
ATOM   2851  C   LEU   378      54.009  56.062  28.647  1.00  0.00           C  
ATOM   2852  O   LEU   378      55.228  55.989  28.499  1.00  0.00           O  
ATOM   2853  CB  LEU   378      52.683  54.557  30.136  1.00  0.00           C  
ATOM   2854  CG  LEU   378      53.607  53.369  29.859  1.00  0.00           C  
ATOM   2855  CD1 LEU   378      54.781  53.225  30.827  1.00  0.00           C  
ATOM   2856  CD2 LEU   378      52.932  52.000  29.913  1.00  0.00           C  
ATOM   2857  N   GLU   379      53.169  56.268  27.637  1.00  0.00           N  
ATOM   2858  CA  GLU   379      53.667  56.425  26.277  1.00  0.00           C  
ATOM   2859  C   GLU   379      54.597  57.634  26.192  1.00  0.00           C  
ATOM   2860  O   GLU   379      55.636  57.585  25.532  1.00  0.00           O  
ATOM   2861  CB  GLU   379      52.499  56.580  25.295  1.00  0.00           C  
ATOM   2862  CG  GLU   379      51.697  55.293  25.093  1.00  0.00           C  
ATOM   2863  CD  GLU   379      50.504  55.616  24.204  1.00  0.00           C  
ATOM   2864  OE1 GLU   379      50.329  56.817  23.864  1.00  0.00           O  
ATOM   2865  OE2 GLU   379      49.753  54.668  23.854  1.00  0.00           O  
ATOM   2866  N   MET   380      54.222  58.718  26.866  1.00  0.00           N  
ATOM   2867  CA  MET   380      55.036  59.919  26.854  1.00  0.00           C  
ATOM   2868  C   MET   380      56.399  59.726  27.493  1.00  0.00           C  
ATOM   2869  O   MET   380      57.410  60.180  26.961  1.00  0.00           O  
ATOM   2870  CB  MET   380      54.298  61.055  27.567  1.00  0.00           C  
ATOM   2871  CG  MET   380      53.089  61.580  26.790  1.00  0.00           C  
ATOM   2872  SD  MET   380      52.344  63.087  27.482  1.00  0.00           S  
ATOM   2873  CE  MET   380      51.567  62.246  28.892  1.00  0.00           C  
ATOM   2874  N   VAL   381      56.445  59.048  28.635  1.00  0.00           N  
ATOM   2875  CA  VAL   381      57.727  58.842  29.290  1.00  0.00           C  
ATOM   2876  C   VAL   381      58.584  57.831  28.532  1.00  0.00           C  
ATOM   2877  O   VAL   381      59.812  57.870  28.613  1.00  0.00           O  
ATOM   2878  CB  VAL   381      57.525  58.433  30.752  1.00  0.00           C  
ATOM   2879  CG1 VAL   381      56.977  57.014  30.918  1.00  0.00           C  
ATOM   2880  CG2 VAL   381      58.813  58.464  31.578  1.00  0.00           C  
ATOM   2881  N   LEU   382      57.944  56.933  27.787  1.00  0.00           N  
ATOM   2882  CA  LEU   382      58.698  55.980  26.981  1.00  0.00           C  
ATOM   2883  C   LEU   382      59.348  56.783  25.856  1.00  0.00           C  
ATOM   2884  O   LEU   382      60.475  56.495  25.444  1.00  0.00           O  
ATOM   2885  CB  LEU   382      57.780  54.909  26.393  1.00  0.00           C  
ATOM   2886  CG  LEU   382      58.521  53.861  25.559  1.00  0.00           C  
ATOM   2887  CD1 LEU   382      59.577  53.061  26.319  1.00  0.00           C  
ATOM   2888  CD2 LEU   382      57.633  52.781  24.943  1.00  0.00           C  
ATOM   2889  N   HIS   383      58.642  57.797  25.356  1.00  0.00           N  
ATOM   2890  CA  HIS   383      59.210  58.624  24.295  1.00  0.00           C  
ATOM   2891  C   HIS   383      60.406  59.390  24.857  1.00  0.00           C  
ATOM   2892  O   HIS   383      61.414  59.571  24.167  1.00  0.00           O  
ATOM   2893  CB  HIS   383      58.168  59.599  23.731  1.00  0.00           C  
ATOM   2894  CG  HIS   383      57.098  58.916  22.933  1.00  0.00           C  
ATOM   2895  ND1 HIS   383      55.906  59.510  22.572  1.00  0.00           N  
ATOM   2896  CD2 HIS   383      57.040  57.667  22.414  1.00  0.00           C  
ATOM   2897  CE1 HIS   383      55.174  58.688  21.883  1.00  0.00           C  
ATOM   2898  NE2 HIS   383      55.833  57.552  21.767  1.00  0.00           N  
ATOM   2899  N   LEU   384      60.299  59.851  26.104  1.00  0.00           N  
ATOM   2900  CA  LEU   384      61.415  60.552  26.729  1.00  0.00           C  
ATOM   2901  C   LEU   384      62.564  59.548  26.813  1.00  0.00           C  
ATOM   2902  O   LEU   384      63.724  59.905  26.616  1.00  0.00           O  
ATOM   2903  CB  LEU   384      61.066  61.051  28.154  1.00  0.00           C  
ATOM   2904  CG  LEU   384      60.045  62.190  28.168  1.00  0.00           C  
ATOM   2905  CD1 LEU   384      59.542  62.590  29.555  1.00  0.00           C  
ATOM   2906  CD2 LEU   384      60.540  63.509  27.577  1.00  0.00           C  
ATOM   2907  N   GLN   385      62.226  58.291  27.096  1.00  0.00           N  
ATOM   2908  CA  GLN   385      63.240  57.251  27.169  1.00  0.00           C  
ATOM   2909  C   GLN   385      63.965  57.145  25.839  1.00  0.00           C  
ATOM   2910  O   GLN   385      65.182  56.954  25.791  1.00  0.00           O  
ATOM   2911  CB  GLN   385      62.611  55.905  27.541  1.00  0.00           C  
ATOM   2912  CG  GLN   385      63.637  54.789  27.749  1.00  0.00           C  
ATOM   2913  CD  GLN   385      64.508  55.167  28.939  1.00  0.00           C  
ATOM   2914  OE1 GLN   385      64.008  55.589  29.981  1.00  0.00           O  
ATOM   2915  NE2 GLN   385      65.858  55.036  28.849  1.00  0.00           N  
ATOM   2916  N   HIS   386      63.214  57.262  24.747  1.00  0.00           N  
ATOM   2917  CA  HIS   386      63.807  57.211  23.414  1.00  0.00           C  
ATOM   2918  C   HIS   386      64.760  58.386  23.211  1.00  0.00           C  
ATOM   2919  O   HIS   386      65.849  58.218  22.664  1.00  0.00           O  
ATOM   2920  CB  HIS   386      62.726  57.256  22.335  1.00  0.00           C  
ATOM   2921  CG  HIS   386      61.910  55.999  22.270  1.00  0.00           C  
ATOM   2922  ND1 HIS   386      60.714  55.890  21.590  1.00  0.00           N  
ATOM   2923  CD2 HIS   386      62.123  54.775  22.808  1.00  0.00           C  
ATOM   2924  CE1 HIS   386      60.233  54.689  21.701  1.00  0.00           C  
ATOM   2925  NE2 HIS   386      61.065  53.980  22.439  1.00  0.00           N  
ATOM   2926  N   VAL   387      64.348  59.580  23.633  1.00  0.00           N  
ATOM   2927  CA  VAL   387      65.208  60.748  23.492  1.00  0.00           C  
ATOM   2928  C   VAL   387      66.513  60.526  24.237  1.00  0.00           C  
ATOM   2929  O   VAL   387      67.582  60.861  23.742  1.00  0.00           O  
ATOM   2930  CB  VAL   387      64.536  62.007  24.048  1.00  0.00           C  
ATOM   2931  CG1 VAL   387      65.466  63.220  24.105  1.00  0.00           C  
ATOM   2932  CG2 VAL   387      63.329  62.467  23.228  1.00  0.00           C  
ATOM   2933  N   ALA   388      66.418  59.964  25.437  1.00  0.00           N  
ATOM   2934  CA  ALA   388      67.605  59.720  26.244  1.00  0.00           C  
ATOM   2935  C   ALA   388      68.522  58.671  25.629  1.00  0.00           C  
ATOM   2936  O   ALA   388      69.700  58.593  25.979  1.00  0.00           O  
ATOM   2937  CB  ALA   388      67.205  59.286  27.657  1.00  0.00           C  
ATOM   2938  N   ARG   389      67.986  57.879  24.705  1.00  0.00           N  
ATOM   2939  CA  ARG   389      68.758  56.820  24.059  1.00  0.00           C  
ATOM   2940  C   ARG   389      69.315  57.213  22.689  1.00  0.00           C  
ATOM   2941  O   ARG   389      69.991  56.414  22.036  1.00  0.00           O  
ATOM   2942  CB  ARG   389      67.887  55.570  23.908  1.00  0.00           C  
ATOM   2943  CG  ARG   389      67.547  54.899  25.240  1.00  0.00           C  
ATOM   2944  CD  ARG   389      66.625  53.686  25.097  1.00  0.00           C  
ATOM   2945  NE  ARG   389      66.293  53.212  26.470  1.00  0.00           N  
ATOM   2946  CZ  ARG   389      67.151  52.381  27.131  1.00  0.00           C  
ATOM   2947  NH1 ARG   389      68.219  52.149  26.313  1.00  0.00           N  
ATOM   2948  NH2 ARG   389      66.606  52.106  28.352  1.00  0.00           N  
ATOM   2949  N   SER   390      69.037  58.440  22.263  1.00  0.00           N  
ATOM   2950  CA  SER   390      69.501  58.933  20.966  1.00  0.00           C  
ATOM   2951  C   SER   390      70.988  59.264  20.949  1.00  0.00           C  
ATOM   2952  O   SER   390      71.601  59.478  21.994  1.00  0.00           O  
ATOM   2953  CB  SER   390      68.771  60.232  20.561  1.00  0.00           C  
ATOM   2954  OG  SER   390      69.145  61.293  21.428  1.00  0.00           O  
ATOM   2955  N   GLU   391      71.566  59.310  19.751  1.00  0.00           N  
ATOM   2956  CA  GLU   391      72.971  59.680  19.616  1.00  0.00           C  
ATOM   2957  C   GLU   391      73.073  61.129  20.078  1.00  0.00           C  
ATOM   2958  O   GLU   391      74.075  61.552  20.652  1.00  0.00           O  
ATOM   2959  CB  GLU   391      73.426  59.625  18.156  1.00  0.00           C  
ATOM   2960  CG  GLU   391      73.533  58.202  17.604  1.00  0.00           C  
ATOM   2961  CD  GLU   391      73.896  58.297  16.129  1.00  0.00           C  
ATOM   2962  OE1 GLU   391      73.972  59.442  15.610  1.00  0.00           O  
ATOM   2963  OE2 GLU   391      74.103  57.224  15.500  1.00  0.00           O  
ATOM   2964  N   THR   392      72.017  61.887  19.804  1.00  0.00           N  
ATOM   2965  CA  THR   392      71.954  63.299  20.158  1.00  0.00           C  
ATOM   2966  C   THR   392      72.217  63.590  21.635  1.00  0.00           C  
ATOM   2967  O   THR   392      72.865  64.576  21.966  1.00  0.00           O  
ATOM   2968  CB  THR   392      70.594  63.872  19.753  1.00  0.00           C  
ATOM   2969  OG1 THR   392      70.416  63.760  18.349  1.00  0.00           O  
ATOM   2970  CG2 THR   392      70.525  65.354  20.158  1.00  0.00           C  
ATOM   2971  N   VAL   393      71.719  62.742  22.527  1.00  0.00           N  
ATOM   2972  CA  VAL   393      71.916  62.989  23.949  1.00  0.00           C  
ATOM   2973  C   VAL   393      73.066  62.202  24.567  1.00  0.00           C  
ATOM   2974  O   VAL   393      73.366  62.360  25.749  1.00  0.00           O  
ATOM   2975  CB  VAL   393      70.612  62.725  24.713  1.00  0.00           C  
ATOM   2976  CG1 VAL   393      69.450  63.611  24.261  1.00  0.00           C  
ATOM   2977  CG2 VAL   393      70.101  61.290  24.569  1.00  0.00           C  
ATOM   2978  N   THR   394      73.728  61.378  23.762  1.00  0.00           N  
ATOM   2979  CA  THR   394      74.846  60.582  24.255  1.00  0.00           C  
ATOM   2980  C   THR   394      75.956  61.423  24.905  1.00  0.00           C  
ATOM   2981  O   THR   394      76.526  61.025  25.923  1.00  0.00           O  
ATOM   2982  CB  THR   394      75.426  59.736  23.117  1.00  0.00           C  
ATOM   2983  OG1 THR   394      74.442  58.838  22.626  1.00  0.00           O  
ATOM   2984  CG2 THR   394      76.630  58.935  23.641  1.00  0.00           C  
ATOM   2985  N   PHE   395      76.283  62.593  24.326  1.00  0.00           N  
ATOM   2986  CA  PHE   395      77.337  63.435  24.906  1.00  0.00           C  
ATOM   2987  C   PHE   395      77.009  63.988  26.291  1.00  0.00           C  
ATOM   2988  O   PHE   395      77.886  64.503  26.986  1.00  0.00           O  
ATOM   2989  CB  PHE   395      77.491  64.555  23.877  1.00  0.00           C  
ATOM   2990  CG  PHE   395      78.191  63.982  22.693  1.00  0.00           C  
ATOM   2991  CD1 PHE   395      77.494  63.591  21.528  1.00  0.00           C  
ATOM   2992  CD2 PHE   395      79.588  63.819  22.715  1.00  0.00           C  
ATOM   2993  CE1 PHE   395      78.172  63.048  20.398  1.00  0.00           C  
ATOM   2994  CE2 PHE   395      80.292  63.277  21.598  1.00  0.00           C  
ATOM   2995  CZ  PHE   395      79.578  62.888  20.435  1.00  0.00           C  
ATOM   2996  N   PHE   396      75.752  63.877  26.699  1.00  0.00           N  
ATOM   2997  CA  PHE   396      75.359  64.412  27.992  1.00  0.00           C  
ATOM   2998  C   PHE   396      75.244  63.377  29.104  1.00  0.00           C  
ATOM   2999  O   PHE   396      74.763  63.674  30.199  1.00  0.00           O  
ATOM   3000  CB  PHE   396      74.071  65.223  27.820  1.00  0.00           C  
ATOM   3001  CG  PHE   396      74.387  66.385  26.942  1.00  0.00           C  
ATOM   3002  CD1 PHE   396      74.037  66.406  25.573  1.00  0.00           C  
ATOM   3003  CD2 PHE   396      75.052  67.505  27.473  1.00  0.00           C  
ATOM   3004  CE1 PHE   396      74.340  67.523  24.742  1.00  0.00           C  
ATOM   3005  CE2 PHE   396      75.368  68.637  26.663  1.00  0.00           C  
ATOM   3006  CZ  PHE   396      75.010  68.644  25.290  1.00  0.00           C  
ATOM   3007  N   LEU   397      75.709  62.165  28.815  1.00  0.00           N  
ATOM   3008  CA  LEU   397      75.717  61.082  29.789  1.00  0.00           C  
ATOM   3009  C   LEU   397      77.045  61.178  30.533  1.00  0.00           C  
ATOM   3010  O   LEU   397      78.006  61.751  30.021  1.00  0.00           O  
ATOM   3011  CB  LEU   397      75.654  59.718  29.097  1.00  0.00           C  
ATOM   3012  CG  LEU   397      74.405  59.529  28.234  1.00  0.00           C  
ATOM   3013  CD1 LEU   397      74.344  58.209  27.467  1.00  0.00           C  
ATOM   3014  CD2 LEU   397      73.082  59.555  28.999  1.00  0.00           C  
ATOM   3015  N   GLY   398      77.100  60.626  31.739  1.00  0.00           N  
ATOM   3016  CA  GLY   398      78.342  60.644  32.500  1.00  0.00           C  
ATOM   3017  C   GLY   398      79.063  59.319  32.270  1.00  0.00           C  
ATOM   3018  O   GLY   398      80.282  59.233  32.418  1.00  0.00           O  
ATOM   3019  N   THR   399      80.016  58.959  33.177  1.00  0.00           N  
ATOM   3020  CA  THR   399      80.813  57.734  33.147  1.00  0.00           C  
ATOM   3021  C   THR   399      79.978  56.481  33.289  1.00  0.00           C  
ATOM   3022  O   THR   399      80.422  55.367  32.997  1.00  0.00           O  
ATOM   3023  CB  THR   399      81.808  56.694  33.697  1.00  0.00           C  
ATOM   3024  OG1 THR   399      81.314  56.138  34.907  1.00  0.00           O  
ATOM   3025  CG2 THR   399      83.160  57.375  33.965  1.00  0.00           C  
ATOM   3026  N   GLN   400      78.748  56.641  33.743  1.00  0.00           N  
ATOM   3027  CA  GLN   400      77.882  55.526  34.041  1.00  0.00           C  
ATOM   3028  C   GLN   400      76.424  55.942  33.815  1.00  0.00           C  
ATOM   3029  O   GLN   400      75.947  56.964  34.316  1.00  0.00           O  
ATOM   3030  CB  GLN   400      77.748  54.919  35.441  1.00  0.00           C  
ATOM   3031  CG  GLN   400      76.836  53.691  35.489  1.00  0.00           C  
ATOM   3032  CD  GLN   400      76.866  53.139  36.907  1.00  0.00           C  
ATOM   3033  OE1 GLN   400      77.562  53.660  37.776  1.00  0.00           O  
ATOM   3034  NE2 GLN   400      76.111  52.051  37.217  1.00  0.00           N  
ATOM   3035  N   ALA   401      75.703  55.124  33.041  1.00  0.00           N  
ATOM   3036  CA  ALA   401      74.297  55.332  32.741  1.00  0.00           C  
ATOM   3037  C   ALA   401      73.505  54.155  33.248  1.00  0.00           C  
ATOM   3038  O   ALA   401      73.784  52.998  32.920  1.00  0.00           O  
ATOM   3039  CB  ALA   401      74.032  55.494  31.247  1.00  0.00           C  
ATOM   3040  N   HIS   402      72.486  54.423  34.069  1.00  0.00           N  
ATOM   3041  CA  HIS   402      71.742  53.248  34.544  1.00  0.00           C  
ATOM   3042  C   HIS   402      70.784  52.773  33.474  1.00  0.00           C  
ATOM   3043  O   HIS   402      70.276  53.537  32.649  1.00  0.00           O  
ATOM   3044  CB  HIS   402      70.793  53.345  35.745  1.00  0.00           C  
ATOM   3045  CG  HIS   402      71.508  53.610  37.037  1.00  0.00           C  
ATOM   3046  ND1 HIS   402      72.155  52.639  37.774  1.00  0.00           N  
ATOM   3047  CD2 HIS   402      71.682  54.757  37.735  1.00  0.00           C  
ATOM   3048  CE1 HIS   402      72.687  53.153  38.841  1.00  0.00           C  
ATOM   3049  NE2 HIS   402      72.418  54.444  38.851  1.00  0.00           N  
ATOM   3050  N   ASP   403      70.535  51.472  33.492  1.00  0.00           N  
ATOM   3051  CA  ASP   403      69.650  50.867  32.508  1.00  0.00           C  
ATOM   3052  C   ASP   403      68.333  50.505  33.184  1.00  0.00           C  
ATOM   3053  O   ASP   403      68.290  50.047  34.330  1.00  0.00           O  
ATOM   3054  CB  ASP   403      70.115  49.566  31.850  1.00  0.00           C  
ATOM   3055  CG  ASP   403      71.368  49.870  31.041  1.00  0.00           C  
ATOM   3056  OD1 ASP   403      71.327  50.828  30.224  1.00  0.00           O  
ATOM   3057  OD2 ASP   403      72.383  49.147  31.230  1.00  0.00           O  
ATOM   3058  N   LYS   404      67.235  50.711  32.467  1.00  0.00           N  
ATOM   3059  CA  LYS   404      65.893  50.418  32.945  1.00  0.00           C  
ATOM   3060  C   LYS   404      65.216  49.659  31.815  1.00  0.00           C  
ATOM   3061  O   LYS   404      65.738  49.563  30.701  1.00  0.00           O  
ATOM   3062  CB  LYS   404      64.865  51.516  33.238  1.00  0.00           C  
ATOM   3063  CG  LYS   404      65.270  52.439  34.389  1.00  0.00           C  
ATOM   3064  CD  LYS   404      64.266  53.563  34.655  1.00  0.00           C  
ATOM   3065  CE  LYS   404      64.677  54.494  35.798  1.00  0.00           C  
ATOM   3066  NZ  LYS   404      63.613  55.492  36.044  1.00  0.00           N  
ATOM   3067  N   LEU   405      63.982  49.160  32.145  1.00  0.00           N  
ATOM   3068  CA  LEU   405      63.296  48.371  31.124  1.00  0.00           C  
ATOM   3069  C   LEU   405      62.214  49.202  30.437  1.00  0.00           C  
ATOM   3070  O   LEU   405      61.157  49.450  31.014  1.00  0.00           O  
ATOM   3071  CB  LEU   405      62.661  47.144  31.777  1.00  0.00           C  
ATOM   3072  CG  LEU   405      61.895  46.257  30.793  1.00  0.00           C  
ATOM   3073  CD1 LEU   405      62.748  45.627  29.693  1.00  0.00           C  
ATOM   3074  CD2 LEU   405      61.186  45.058  31.422  1.00  0.00           C  
ATOM   3075  N   VAL   406      62.469  49.612  29.198  1.00  0.00           N  
ATOM   3076  CA  VAL   406      61.514  50.429  28.460  1.00  0.00           C  
ATOM   3077  C   VAL   406      60.236  49.704  28.042  1.00  0.00           C  
ATOM   3078  O   VAL   406      59.340  50.310  27.453  1.00  0.00           O  
ATOM   3079  CB  VAL   406      62.198  51.045  27.236  1.00  0.00           C  
ATOM   3080  CG1 VAL   406      63.376  51.955  27.589  1.00  0.00           C  
ATOM   3081  CG2 VAL   406      62.771  50.006  26.270  1.00  0.00           C  
ATOM   3082  N   ALA   407      60.145  48.413  28.352  1.00  0.00           N  
ATOM   3083  CA  ALA   407      58.959  47.630  28.009  1.00  0.00           C  
ATOM   3084  C   ALA   407      58.133  47.267  29.248  1.00  0.00           C  
ATOM   3085  O   ALA   407      57.111  46.589  29.140  1.00  0.00           O  
ATOM   3086  CB  ALA   407      59.333  46.315  27.288  1.00  0.00           C  
ATOM   3087  N   GLY   408      58.574  47.724  30.418  1.00  0.00           N  
ATOM   3088  CA  GLY   408      57.882  47.431  31.676  1.00  0.00           C  
ATOM   3089  C   GLY   408      56.806  48.474  31.987  1.00  0.00           C  
ATOM   3090  O   GLY   408      57.043  49.418  32.742  1.00  0.00           O  
ATOM   3091  N   ASP   409      55.623  48.285  31.413  1.00  0.00           N  
ATOM   3092  CA  ASP   409      54.508  49.210  31.610  1.00  0.00           C  
ATOM   3093  C   ASP   409      54.161  49.461  33.076  1.00  0.00           C  
ATOM   3094  O   ASP   409      53.953  50.605  33.481  1.00  0.00           O  
ATOM   3095  CB  ASP   409      53.268  48.696  30.873  1.00  0.00           C  
ATOM   3096  CG  ASP   409      53.425  48.736  29.363  1.00  0.00           C  
ATOM   3097  OD1 ASP   409      54.547  48.996  28.883  1.00  0.00           O  
ATOM   3098  OD2 ASP   409      52.424  48.498  28.654  1.00  0.00           O  
ATOM   3099  N   GLU   410      54.093  48.397  33.870  1.00  0.00           N  
ATOM   3100  CA  GLU   410      53.764  48.539  35.285  1.00  0.00           C  
ATOM   3101  C   GLU   410      54.738  49.475  35.993  1.00  0.00           C  
ATOM   3102  O   GLU   410      54.335  50.300  36.817  1.00  0.00           O  
ATOM   3103  CB  GLU   410      53.759  47.168  35.962  1.00  0.00           C  
ATOM   3104  CG  GLU   410      52.583  46.284  35.541  1.00  0.00           C  
ATOM   3105  CD  GLU   410      52.769  44.917  36.184  1.00  0.00           C  
ATOM   3106  OE1 GLU   410      53.821  44.713  36.846  1.00  0.00           O  
ATOM   3107  OE2 GLU   410      51.861  44.059  36.021  1.00  0.00           O  
ATOM   3108  N   GLU   411      56.021  49.356  35.666  1.00  0.00           N  
ATOM   3109  CA  GLU   411      57.038  50.204  36.276  1.00  0.00           C  
ATOM   3110  C   GLU   411      56.844  51.663  35.859  1.00  0.00           C  
ATOM   3111  O   GLU   411      57.064  52.578  36.656  1.00  0.00           O  
ATOM   3112  CB  GLU   411      58.432  49.727  35.878  1.00  0.00           C  
ATOM   3113  CG  GLU   411      58.823  48.389  36.510  1.00  0.00           C  
ATOM   3114  CD  GLU   411      60.169  47.973  35.934  1.00  0.00           C  
ATOM   3115  OE1 GLU   411      60.678  48.697  35.038  1.00  0.00           O  
ATOM   3116  OE2 GLU   411      60.705  46.925  36.384  1.00  0.00           O  
ATOM   3117  N   LEU   412      56.439  51.877  34.609  1.00  0.00           N  
ATOM   3118  CA  LEU   412      56.213  53.234  34.127  1.00  0.00           C  
ATOM   3119  C   LEU   412      54.974  53.846  34.778  1.00  0.00           C  
ATOM   3120  O   LEU   412      54.939  55.047  35.044  1.00  0.00           O  
ATOM   3121  CB  LEU   412      56.076  53.264  32.600  1.00  0.00           C  
ATOM   3122  CG  LEU   412      57.374  52.927  31.864  1.00  0.00           C  
ATOM   3123  CD1 LEU   412      57.243  52.799  30.347  1.00  0.00           C  
ATOM   3124  CD2 LEU   412      58.498  53.947  32.037  1.00  0.00           C  
ATOM   3125  N   LYS   413      53.959  53.027  35.035  1.00  0.00           N  
ATOM   3126  CA  LYS   413      52.754  53.535  35.685  1.00  0.00           C  
ATOM   3127  C   LYS   413      53.114  54.017  37.085  1.00  0.00           C  
ATOM   3128  O   LYS   413      52.665  55.076  37.523  1.00  0.00           O  
ATOM   3129  CB  LYS   413      51.676  52.450  35.744  1.00  0.00           C  
ATOM   3130  CG  LYS   413      51.074  52.113  34.378  1.00  0.00           C  
ATOM   3131  CD  LYS   413      49.994  51.031  34.435  1.00  0.00           C  
ATOM   3132  CE  LYS   413      49.409  50.677  33.066  1.00  0.00           C  
ATOM   3133  NZ  LYS   413      48.401  49.603  33.209  1.00  0.00           N  
ATOM   3134  N   SER   414      53.937  53.244  37.784  1.00  0.00           N  
ATOM   3135  CA  SER   414      54.372  53.626  39.121  1.00  0.00           C  
ATOM   3136  C   SER   414      55.166  54.926  39.041  1.00  0.00           C  
ATOM   3137  O   SER   414      55.002  55.817  39.871  1.00  0.00           O  
ATOM   3138  CB  SER   414      55.252  52.534  39.753  1.00  0.00           C  
ATOM   3139  OG  SER   414      54.486  51.359  39.977  1.00  0.00           O  
ATOM   3140  N   PHE   415      56.034  55.028  38.039  1.00  0.00           N  
ATOM   3141  CA  PHE   415      56.834  56.233  37.853  1.00  0.00           C  
ATOM   3142  C   PHE   415      55.913  57.430  37.640  1.00  0.00           C  
ATOM   3143  O   PHE   415      56.068  58.468  38.281  1.00  0.00           O  
ATOM   3144  CB  PHE   415      57.744  56.091  36.630  1.00  0.00           C  
ATOM   3145  CG  PHE   415      58.448  57.365  36.252  1.00  0.00           C  
ATOM   3146  CD1 PHE   415      59.637  57.732  36.875  1.00  0.00           C  
ATOM   3147  CD2 PHE   415      57.897  58.224  35.303  1.00  0.00           C  
ATOM   3148  CE1 PHE   415      60.268  58.938  36.562  1.00  0.00           C  
ATOM   3149  CE2 PHE   415      58.515  59.432  34.984  1.00  0.00           C  
ATOM   3150  CZ  PHE   415      59.703  59.791  35.613  1.00  0.00           C  
ATOM   3151  N   CYS   416      54.963  57.273  36.723  1.00  0.00           N  
ATOM   3152  CA  CYS   416      54.017  58.333  36.403  1.00  0.00           C  
ATOM   3153  C   CYS   416      53.261  58.825  37.629  1.00  0.00           C  
ATOM   3154  O   CYS   416      53.160  60.028  37.866  1.00  0.00           O  
ATOM   3155  CB  CYS   416      53.024  57.847  35.341  1.00  0.00           C  
ATOM   3156  SG  CYS   416      53.714  57.852  33.654  1.00  0.00           S  
ATOM   3157  N   ILE   417      52.737  57.893  38.412  1.00  0.00           N  
ATOM   3158  CA  ILE   417      51.979  58.263  39.599  1.00  0.00           C  
ATOM   3159  C   ILE   417      52.787  58.914  40.716  1.00  0.00           C  
ATOM   3160  O   ILE   417      52.349  59.901  41.304  1.00  0.00           O  
ATOM   3161  CB  ILE   417      51.259  57.040  40.174  1.00  0.00           C  
ATOM   3162  CG1 ILE   417      50.140  56.503  39.265  1.00  0.00           C  
ATOM   3163  CG2 ILE   417      50.583  57.307  41.529  1.00  0.00           C  
ATOM   3164  CD1 ILE   417      49.603  55.141  39.700  1.00  0.00           C  
ATOM   3165  N   LYS   418      53.968  58.377  41.007  1.00  0.00           N  
ATOM   3166  CA  LYS   418      54.771  58.905  42.108  1.00  0.00           C  
ATOM   3167  C   LYS   418      55.616  60.138  41.818  1.00  0.00           C  
ATOM   3168  O   LYS   418      56.062  60.807  42.747  1.00  0.00           O  
ATOM   3169  CB  LYS   418      55.687  57.809  42.667  1.00  0.00           C  
ATOM   3170  CG  LYS   418      54.929  56.674  43.358  1.00  0.00           C  
ATOM   3171  CD  LYS   418      55.840  55.573  43.905  1.00  0.00           C  
ATOM   3172  CE  LYS   418      55.083  54.451  44.619  1.00  0.00           C  
ATOM   3173  NZ  LYS   418      56.038  53.445  45.134  1.00  0.00           N  
ATOM   3174  N   ASN   419      55.838  60.454  40.547  1.00  0.00           N  
ATOM   3175  CA  ASN   419      56.675  61.602  40.219  1.00  0.00           C  
ATOM   3176  C   ASN   419      55.926  62.748  39.552  1.00  0.00           C  
ATOM   3177  O   ASN   419      56.533  63.745  39.173  1.00  0.00           O  
ATOM   3178  CB  ASN   419      57.820  61.163  39.303  1.00  0.00           C  
ATOM   3179  CG  ASN   419      58.715  60.217  40.090  1.00  0.00           C  
ATOM   3180  OD1 ASN   419      59.344  60.609  41.072  1.00  0.00           O  
ATOM   3181  ND2 ASN   419      58.822  58.918  39.702  1.00  0.00           N  
ATOM   3182  N   VAL   420      54.612  62.613  39.423  1.00  0.00           N  
ATOM   3183  CA  VAL   420      53.809  63.639  38.762  1.00  0.00           C  
ATOM   3184  C   VAL   420      53.912  65.032  39.383  1.00  0.00           C  
ATOM   3185  O   VAL   420      54.062  65.185  40.596  1.00  0.00           O  
ATOM   3186  CB  VAL   420      52.319  63.227  38.714  1.00  0.00           C  
ATOM   3187  CG1 VAL   420      51.704  63.316  40.102  1.00  0.00           C  
ATOM   3188  CG2 VAL   420      51.563  64.107  37.721  1.00  0.00           C  
ATOM   3189  N   ARG   421      53.838  66.044  38.523  1.00  0.00           N  
ATOM   3190  CA  ARG   421      53.875  67.444  38.927  1.00  0.00           C  
ATOM   3191  C   ARG   421      52.839  68.144  38.056  1.00  0.00           C  
ATOM   3192  O   ARG   421      52.235  67.519  37.188  1.00  0.00           O  
ATOM   3193  CB  ARG   421      55.258  68.040  38.678  1.00  0.00           C  
ATOM   3194  CG  ARG   421      55.640  68.097  37.198  1.00  0.00           C  
ATOM   3195  CD  ARG   421      57.063  68.604  36.951  1.00  0.00           C  
ATOM   3196  NE  ARG   421      57.276  68.641  35.477  1.00  0.00           N  
ATOM   3197  CZ  ARG   421      58.536  68.785  34.973  1.00  0.00           C  
ATOM   3198  NH1 ARG   421      59.399  68.869  36.028  1.00  0.00           N  
ATOM   3199  NH2 ARG   421      58.442  68.788  33.612  1.00  0.00           N  
ATOM   3200  N   THR   422      52.612  69.430  38.293  1.00  0.00           N  
ATOM   3201  CA  THR   422      51.654  70.165  37.474  1.00  0.00           C  
ATOM   3202  C   THR   422      52.378  70.840  36.320  1.00  0.00           C  
ATOM   3203  O   THR   422      53.530  71.250  36.455  1.00  0.00           O  
ATOM   3204  CB  THR   422      50.942  71.240  38.295  1.00  0.00           C  
ATOM   3205  OG1 THR   422      50.239  70.644  39.375  1.00  0.00           O  
ATOM   3206  CG2 THR   422      49.948  71.993  37.395  1.00  0.00           C  
ATOM   3207  N   TYR   423      51.705  70.952  35.179  1.00  0.00           N  
ATOM   3208  CA  TYR   423      52.306  71.623  34.037  1.00  0.00           C  
ATOM   3209  C   TYR   423      51.907  73.103  34.111  1.00  0.00           C  
ATOM   3210  O   TYR   423      52.318  73.907  33.281  1.00  0.00           O  
ATOM   3211  CB  TYR   423      51.819  71.008  32.718  1.00  0.00           C  
ATOM   3212  CG  TYR   423      52.872  71.046  31.634  1.00  0.00           C  
ATOM   3213  CD1 TYR   423      53.733  69.966  31.431  1.00  0.00           C  
ATOM   3214  CD2 TYR   423      53.067  72.194  30.869  1.00  0.00           C  
ATOM   3215  CE1 TYR   423      54.768  70.035  30.496  1.00  0.00           C  
ATOM   3216  CE2 TYR   423      54.095  72.275  29.937  1.00  0.00           C  
ATOM   3217  CZ  TYR   423      54.941  71.197  29.758  1.00  0.00           C  
ATOM   3218  OH  TYR   423      55.976  71.299  28.855  1.00  0.00           O  
ATOM   3219  N   TYR   424      51.103  73.439  35.121  1.00  0.00           N  
ATOM   3220  CA  TYR   424      50.629  74.804  35.364  1.00  0.00           C  
ATOM   3221  C   TYR   424      49.623  75.301  34.328  1.00  0.00           C  
ATOM   3222  O   TYR   424      49.328  76.499  34.264  1.00  0.00           O  
ATOM   3223  CB  TYR   424      51.802  75.784  35.409  1.00  0.00           C  
ATOM   3224  CG  TYR   424      52.740  75.312  36.467  1.00  0.00           C  
ATOM   3225  CD1 TYR   424      52.255  74.555  37.541  1.00  0.00           C  
ATOM   3226  CD2 TYR   424      54.120  75.605  36.415  1.00  0.00           C  
ATOM   3227  CE1 TYR   424      53.110  74.089  38.558  1.00  0.00           C  
ATOM   3228  CE2 TYR   424      55.004  75.139  37.441  1.00  0.00           C  
ATOM   3229  CZ  TYR   424      54.478  74.380  38.506  1.00  0.00           C  
ATOM   3230  OH  TYR   424      55.289  73.914  39.518  1.00  0.00           O  
ATOM   3231  N   HIS   425      49.095  74.384  33.525  1.00  0.00           N  
ATOM   3232  CA  HIS   425      48.132  74.746  32.494  1.00  0.00           C  
ATOM   3233  C   HIS   425      46.704  74.369  32.883  1.00  0.00           C  
ATOM   3234  O   HIS   425      45.877  74.064  32.021  1.00  0.00           O  
ATOM   3235  CB  HIS   425      48.511  74.077  31.167  1.00  0.00           C  
ATOM   3236  CG  HIS   425      49.832  74.526  30.619  1.00  0.00           C  
ATOM   3237  ND1 HIS   425      50.353  74.039  29.440  1.00  0.00           N  
ATOM   3238  CD2 HIS   425      50.744  75.407  31.098  1.00  0.00           C  
ATOM   3239  CE1 HIS   425      51.529  74.599  29.215  1.00  0.00           C  
ATOM   3240  NE2 HIS   425      51.790  75.432  30.205  1.00  0.00           N  
ATOM   3241  N   TYR   426      46.420  74.398  34.182  1.00  0.00           N  
ATOM   3242  CA  TYR   426      45.085  74.069  34.672  1.00  0.00           C  
ATOM   3243  C   TYR   426      44.048  74.975  34.021  1.00  0.00           C  
ATOM   3244  O   TYR   426      44.331  76.119  33.656  1.00  0.00           O  
ATOM   3245  CB  TYR   426      45.033  74.178  36.200  1.00  0.00           C  
ATOM   3246  CG  TYR   426      45.711  75.411  36.740  1.00  0.00           C  
ATOM   3247  CD1 TYR   426      45.054  76.639  36.763  1.00  0.00           C  
ATOM   3248  CD2 TYR   426      47.035  75.360  37.180  1.00  0.00           C  
ATOM   3249  CE1 TYR   426      45.701  77.791  37.206  1.00  0.00           C  
ATOM   3250  CE2 TYR   426      47.690  76.499  37.624  1.00  0.00           C  
ATOM   3251  CZ  TYR   426      47.020  77.711  37.632  1.00  0.00           C  
ATOM   3252  OH  TYR   426      47.673  78.851  38.038  1.00  0.00           O  
ATOM   3253  N   HIS   427      42.841  74.445  33.872  1.00  0.00           N  
ATOM   3254  CA  HIS   427      41.760  75.166  33.216  1.00  0.00           C  
ATOM   3255  C   HIS   427      40.429  74.555  33.631  1.00  0.00           C  
ATOM   3256  O   HIS   427      40.397  73.554  34.338  1.00  0.00           O  
ATOM   3257  CB  HIS   427      41.931  75.049  31.697  1.00  0.00           C  
ATOM   3258  CG  HIS   427      42.132  73.641  31.228  1.00  0.00           C  
ATOM   3259  ND1 HIS   427      43.341  72.985  31.323  1.00  0.00           N  
ATOM   3260  CD2 HIS   427      41.259  72.743  30.711  1.00  0.00           C  
ATOM   3261  CE1 HIS   427      43.205  71.745  30.886  1.00  0.00           C  
ATOM   3262  NE2 HIS   427      41.951  71.573  30.509  1.00  0.00           N  
ATOM   3263  N   GLY   428      39.333  75.160  33.185  1.00  0.00           N  
ATOM   3264  CA  GLY   428      38.017  74.647  33.522  1.00  0.00           C  
ATOM   3265  C   GLY   428      37.448  75.304  34.761  1.00  0.00           C  
ATOM   3266  O   GLY   428      38.013  76.266  35.276  1.00  0.00           O  
ATOM   3267  N   GLY   429      36.316  74.795  35.235  1.00  0.00           N  
ATOM   3268  CA  GLY   429      35.694  75.364  36.417  1.00  0.00           C  
ATOM   3269  C   GLY   429      34.457  76.196  36.132  1.00  0.00           C  
ATOM   3270  O   GLY   429      33.658  76.453  37.032  1.00  0.00           O  
ATOM   3271  N   CYS   430      34.294  76.627  34.884  1.00  0.00           N  
ATOM   3272  CA  CYS   430      33.138  77.429  34.486  1.00  0.00           C  
ATOM   3273  C   CYS   430      32.923  77.160  33.000  1.00  0.00           C  
ATOM   3274  O   CYS   430      32.929  78.070  32.176  1.00  0.00           O  
ATOM   3275  CB  CYS   430      33.426  78.912  34.716  1.00  0.00           C  
ATOM   3276  SG  CYS   430      31.955  79.932  34.697  1.00  0.00           S  
ATOM   3277  N   VAL   431      32.711  75.889  32.681  1.00  0.00           N  
ATOM   3278  CA  VAL   431      32.573  75.435  31.304  1.00  0.00           C  
ATOM   3279  C   VAL   431      31.424  75.910  30.433  1.00  0.00           C  
ATOM   3280  O   VAL   431      30.288  76.077  30.884  1.00  0.00           O  
ATOM   3281  CB  VAL   431      32.564  73.901  31.262  1.00  0.00           C  
ATOM   3282  CG1 VAL   431      32.255  73.330  29.876  1.00  0.00           C  
ATOM   3283  CG2 VAL   431      33.899  73.272  31.666  1.00  0.00           C  
ATOM   3284  N   VAL   432      31.745  76.115  29.161  1.00  0.00           N  
ATOM   3285  CA  VAL   432      30.741  76.465  28.177  1.00  0.00           C  
ATOM   3286  C   VAL   432      29.930  75.171  28.114  1.00  0.00           C  
ATOM   3287  O   VAL   432      30.501  74.079  28.014  1.00  0.00           O  
ATOM   3288  CB  VAL   432      31.377  76.733  26.796  1.00  0.00           C  
ATOM   3289  CG1 VAL   432      30.304  76.722  25.713  1.00  0.00           C  
ATOM   3290  CG2 VAL   432      32.099  78.067  26.816  1.00  0.00           C  
ATOM   3291  N   GLY   433      28.610  75.285  28.203  1.00  0.00           N  
ATOM   3292  CA  GLY   433      27.767  74.103  28.162  1.00  0.00           C  
ATOM   3293  C   GLY   433      27.392  73.577  29.538  1.00  0.00           C  
ATOM   3294  O   GLY   433      26.508  72.730  29.659  1.00  0.00           O  
ATOM   3295  N   SER   434      28.070  74.068  30.572  1.00  0.00           N  
ATOM   3296  CA  SER   434      27.796  73.651  31.949  1.00  0.00           C  
ATOM   3297  C   SER   434      27.363  74.860  32.768  1.00  0.00           C  
ATOM   3298  O   SER   434      26.410  74.787  33.549  1.00  0.00           O  
ATOM   3299  CB  SER   434      29.041  73.018  32.577  1.00  0.00           C  
ATOM   3300  OG  SER   434      29.382  71.824  31.888  1.00  0.00           O  
ATOM   3301  N   VAL   435      28.070  75.971  32.591  1.00  0.00           N  
ATOM   3302  CA  VAL   435      27.744  77.205  33.292  1.00  0.00           C  
ATOM   3303  C   VAL   435      27.470  78.322  32.289  1.00  0.00           C  
ATOM   3304  O   VAL   435      26.614  79.176  32.520  1.00  0.00           O  
ATOM   3305  CB  VAL   435      28.900  77.664  34.223  1.00  0.00           C  
ATOM   3306  CG1 VAL   435      28.532  78.978  34.911  1.00  0.00           C  
ATOM   3307  CG2 VAL   435      29.194  76.593  35.256  1.00  0.00           C  
ATOM   3308  N   VAL   436      28.187  78.303  31.171  1.00  0.00           N  
ATOM   3309  CA  VAL   436      28.051  79.347  30.154  1.00  0.00           C  
ATOM   3310  C   VAL   436      27.388  78.853  28.882  1.00  0.00           C  
ATOM   3311  O   VAL   436      27.309  77.650  28.641  1.00  0.00           O  
ATOM   3312  CB  VAL   436      29.436  79.891  29.780  1.00  0.00           C  
ATOM   3313  CG1 VAL   436      30.179  80.528  30.956  1.00  0.00           C  
ATOM   3314  CG2 VAL   436      30.386  78.821  29.239  1.00  0.00           C  
ATOM   3315  N   ASP   437      26.915  79.793  28.068  1.00  0.00           N  
ATOM   3316  CA  ASP   437      26.317  79.436  26.790  1.00  0.00           C  
ATOM   3317  C   ASP   437      27.379  79.664  25.710  1.00  0.00           C  
ATOM   3318  O   ASP   437      28.526  79.999  26.028  1.00  0.00           O  
ATOM   3319  CB  ASP   437      25.042  80.254  26.519  1.00  0.00           C  
ATOM   3320  CG  ASP   437      25.307  81.730  26.278  1.00  0.00           C  
ATOM   3321  OD1 ASP   437      24.314  82.476  26.132  1.00  0.00           O  
ATOM   3322  OD2 ASP   437      26.479  82.155  26.225  1.00  0.00           O  
ATOM   3323  N   GLU   438      27.005  79.479  24.448  1.00  0.00           N  
ATOM   3324  CA  GLU   438      27.946  79.641  23.351  1.00  0.00           C  
ATOM   3325  C   GLU   438      28.513  81.029  23.124  1.00  0.00           C  
ATOM   3326  O   GLU   438      29.431  81.199  22.315  1.00  0.00           O  
ATOM   3327  CB  GLU   438      27.275  79.174  22.055  1.00  0.00           C  
ATOM   3328  CG  GLU   438      26.137  80.087  21.594  1.00  0.00           C  
ATOM   3329  CD  GLU   438      24.876  79.683  22.345  1.00  0.00           C  
ATOM   3330  OE1 GLU   438      24.988  78.846  23.281  1.00  0.00           O  
ATOM   3331  OE2 GLU   438      23.785  80.206  21.994  1.00  0.00           O  
ATOM   3332  N   GLU   439      27.968  82.022  23.819  1.00  0.00           N  
ATOM   3333  CA  GLU   439      28.433  83.401  23.699  1.00  0.00           C  
ATOM   3334  C   GLU   439      29.163  83.821  24.978  1.00  0.00           C  
ATOM   3335  O   GLU   439      29.439  85.003  25.197  1.00  0.00           O  
ATOM   3336  CB  GLU   439      27.247  84.335  23.435  1.00  0.00           C  
ATOM   3337  CG  GLU   439      26.535  84.057  22.110  1.00  0.00           C  
ATOM   3338  CD  GLU   439      25.393  85.054  21.971  1.00  0.00           C  
ATOM   3339  OE1 GLU   439      25.258  85.927  22.870  1.00  0.00           O  
ATOM   3340  OE2 GLU   439      24.642  84.957  20.964  1.00  0.00           O  
ATOM   3341  N   TYR   440      29.467  82.827  25.811  1.00  0.00           N  
ATOM   3342  CA  TYR   440      30.176  83.012  27.078  1.00  0.00           C  
ATOM   3343  C   TYR   440      29.382  83.712  28.173  1.00  0.00           C  
ATOM   3344  O   TYR   440      29.945  84.177  29.167  1.00  0.00           O  
ATOM   3345  CB  TYR   440      31.511  83.725  26.840  1.00  0.00           C  
ATOM   3346  CG  TYR   440      32.259  82.945  25.814  1.00  0.00           C  
ATOM   3347  CD1 TYR   440      32.398  83.454  24.516  1.00  0.00           C  
ATOM   3348  CD2 TYR   440      32.843  81.695  26.116  1.00  0.00           C  
ATOM   3349  CE1 TYR   440      33.100  82.748  23.520  1.00  0.00           C  
ATOM   3350  CE2 TYR   440      33.560  80.964  25.115  1.00  0.00           C  
ATOM   3351  CZ  TYR   440      33.677  81.509  23.820  1.00  0.00           C  
ATOM   3352  OH  TYR   440      34.354  80.840  22.823  1.00  0.00           O  
ATOM   3353  N   LYS   441      28.069  83.780  27.989  1.00  0.00           N  
ATOM   3354  CA  LYS   441      27.192  84.388  28.981  1.00  0.00           C  
ATOM   3355  C   LYS   441      26.908  83.357  30.071  1.00  0.00           C  
ATOM   3356  O   LYS   441      26.773  82.166  29.783  1.00  0.00           O  
ATOM   3357  CB  LYS   441      25.848  84.783  28.354  1.00  0.00           C  
ATOM   3358  CG  LYS   441      25.959  85.925  27.341  1.00  0.00           C  
ATOM   3359  CD  LYS   441      24.615  86.349  26.747  1.00  0.00           C  
ATOM   3360  CE  LYS   441      24.732  87.451  25.692  1.00  0.00           C  
ATOM   3361  NZ  LYS   441      23.391  87.798  25.171  1.00  0.00           N  
ATOM   3362  N   VAL   442      26.829  83.805  31.322  1.00  0.00           N  
ATOM   3363  CA  VAL   442      26.484  82.896  32.412  1.00  0.00           C  
ATOM   3364  C   VAL   442      24.982  82.708  32.217  1.00  0.00           C  
ATOM   3365  O   VAL   442      24.232  83.682  32.196  1.00  0.00           O  
ATOM   3366  CB  VAL   442      26.735  83.532  33.797  1.00  0.00           C  
ATOM   3367  CG1 VAL   442      26.191  82.625  34.898  1.00  0.00           C  
ATOM   3368  CG2 VAL   442      28.228  83.770  33.992  1.00  0.00           C  
ATOM   3369  N   ASN   443      24.547  81.465  32.060  1.00  0.00           N  
ATOM   3370  CA  ASN   443      23.131  81.199  31.834  1.00  0.00           C  
ATOM   3371  C   ASN   443      22.249  81.644  32.995  1.00  0.00           C  
ATOM   3372  O   ASN   443      22.640  81.562  34.161  1.00  0.00           O  
ATOM   3373  CB  ASN   443      22.882  79.706  31.562  1.00  0.00           C  
ATOM   3374  CG  ASN   443      23.461  79.374  30.194  1.00  0.00           C  
ATOM   3375  OD1 ASN   443      23.627  80.251  29.347  1.00  0.00           O  
ATOM   3376  ND2 ASN   443      23.799  78.089  29.903  1.00  0.00           N  
ATOM   3377  N   GLY   444      21.060  82.136  32.661  1.00  0.00           N  
ATOM   3378  CA  GLY   444      20.123  82.575  33.680  1.00  0.00           C  
ATOM   3379  C   GLY   444      20.343  83.973  34.225  1.00  0.00           C  
ATOM   3380  O   GLY   444      19.517  84.484  34.981  1.00  0.00           O  
ATOM   3381  N   VAL   445      21.450  84.601  33.844  1.00  0.00           N  
ATOM   3382  CA  VAL   445      21.757  85.940  34.326  1.00  0.00           C  
ATOM   3383  C   VAL   445      22.146  86.865  33.182  1.00  0.00           C  
ATOM   3384  O   VAL   445      22.931  86.487  32.309  1.00  0.00           O  
ATOM   3385  CB  VAL   445      22.913  85.899  35.349  1.00  0.00           C  
ATOM   3386  CG1 VAL   445      23.313  87.280  35.874  1.00  0.00           C  
ATOM   3387  CG2 VAL   445      22.594  85.074  36.597  1.00  0.00           C  
ATOM   3388  N   LYS   446      21.593  88.074  33.183  1.00  0.00           N  
ATOM   3389  CA  LYS   446      21.905  89.045  32.142  1.00  0.00           C  
ATOM   3390  C   LYS   446      23.116  89.890  32.520  1.00  0.00           C  
ATOM   3391  O   LYS   446      23.457  90.018  33.697  1.00  0.00           O  
ATOM   3392  CB  LYS   446      20.721  89.985  31.892  1.00  0.00           C  
ATOM   3393  CG  LYS   446      19.499  89.282  31.297  1.00  0.00           C  
ATOM   3394  CD  LYS   446      18.316  90.219  31.046  1.00  0.00           C  
ATOM   3395  CE  LYS   446      17.101  89.520  30.431  1.00  0.00           C  
ATOM   3396  NZ  LYS   446      16.003  90.493  30.236  1.00  0.00           N  
ATOM   3397  N   ARG   447      23.754  90.464  31.503  1.00  0.00           N  
ATOM   3398  CA  ARG   447      24.914  91.335  31.674  1.00  0.00           C  
ATOM   3399  C   ARG   447      26.085  90.709  32.428  1.00  0.00           C  
ATOM   3400  O   ARG   447      26.811  91.402  33.140  1.00  0.00           O  
ATOM   3401  CB  ARG   447      24.488  92.629  32.359  1.00  0.00           C  
ATOM   3402  CG  ARG   447      23.463  93.435  31.558  1.00  0.00           C  
ATOM   3403  CD  ARG   447      22.978  94.695  32.276  1.00  0.00           C  
ATOM   3404  NE  ARG   447      21.845  95.253  31.486  1.00  0.00           N  
ATOM   3405  CZ  ARG   447      21.182  96.360  31.932  1.00  0.00           C  
ATOM   3406  NH1 ARG   447      21.757  96.744  33.109  1.00  0.00           N  
ATOM   3407  NH2 ARG   447      20.203  96.651  31.026  1.00  0.00           N  
ATOM   3408  N   LEU   448      26.271  89.405  32.262  1.00  0.00           N  
ATOM   3409  CA  LEU   448      27.363  88.708  32.929  1.00  0.00           C  
ATOM   3410  C   LEU   448      27.995  87.644  32.036  1.00  0.00           C  
ATOM   3411  O   LEU   448      27.313  86.745  31.543  1.00  0.00           O  
ATOM   3412  CB  LEU   448      26.862  88.051  34.220  1.00  0.00           C  
ATOM   3413  CG  LEU   448      27.932  87.309  35.025  1.00  0.00           C  
ATOM   3414  CD1 LEU   448      28.991  88.295  35.498  1.00  0.00           C  
ATOM   3415  CD2 LEU   448      27.292  86.609  36.213  1.00  0.00           C  
ATOM   3416  N   ARG   449      29.302  87.754  31.824  1.00  0.00           N  
ATOM   3417  CA  ARG   449      30.010  86.776  31.011  1.00  0.00           C  
ATOM   3418  C   ARG   449      31.296  86.364  31.701  1.00  0.00           C  
ATOM   3419  O   ARG   449      31.728  86.999  32.662  1.00  0.00           O  
ATOM   3420  CB  ARG   449      30.348  87.344  29.632  1.00  0.00           C  
ATOM   3421  CG  ARG   449      29.166  87.951  28.911  1.00  0.00           C  
ATOM   3422  CD  ARG   449      29.343  87.884  27.405  1.00  0.00           C  
ATOM   3423  NE  ARG   449      28.406  88.776  26.731  1.00  0.00           N  
ATOM   3424  CZ  ARG   449      28.074  88.692  25.448  1.00  0.00           C  
ATOM   3425  NH1 ARG   449      28.594  87.744  24.678  1.00  0.00           N  
ATOM   3426  NH2 ARG   449      27.228  89.572  24.929  1.00  0.00           N  
ATOM   3427  N   VAL   450      31.886  85.283  31.206  1.00  0.00           N  
ATOM   3428  CA  VAL   450      33.139  84.759  31.731  1.00  0.00           C  
ATOM   3429  C   VAL   450      34.039  84.527  30.529  1.00  0.00           C  
ATOM   3430  O   VAL   450      33.639  83.870  29.568  1.00  0.00           O  
ATOM   3431  CB  VAL   450      32.930  83.418  32.473  1.00  0.00           C  
ATOM   3432  CG1 VAL   450      34.278  82.783  32.810  1.00  0.00           C  
ATOM   3433  CG2 VAL   450      32.135  83.656  33.749  1.00  0.00           C  
ATOM   3434  N   VAL   451      35.243  85.088  30.575  1.00  0.00           N  
ATOM   3435  CA  VAL   451      36.198  84.938  29.485  1.00  0.00           C  
ATOM   3436  C   VAL   451      37.614  84.796  30.035  1.00  0.00           C  
ATOM   3437  O   VAL   451      38.241  85.778  30.429  1.00  0.00           O  
ATOM   3438  CB  VAL   451      36.156  86.149  28.524  1.00  0.00           C  
ATOM   3439  CG1 VAL   451      37.103  85.913  27.352  1.00  0.00           C  
ATOM   3440  CG2 VAL   451      34.736  86.368  28.019  1.00  0.00           C  
ATOM   3441  N   ASP   452      38.092  83.558  30.069  1.00  0.00           N  
ATOM   3442  CA  ASP   452      39.429  83.225  30.553  1.00  0.00           C  
ATOM   3443  C   ASP   452      39.613  81.715  30.440  1.00  0.00           C  
ATOM   3444  O   ASP   452      38.834  81.043  29.768  1.00  0.00           O  
ATOM   3445  CB  ASP   452      39.618  83.671  32.010  1.00  0.00           C  
ATOM   3446  CG  ASP   452      38.567  83.094  32.944  1.00  0.00           C  
ATOM   3447  OD1 ASP   452      38.027  82.012  32.646  1.00  0.00           O  
ATOM   3448  OD2 ASP   452      38.291  83.726  33.987  1.00  0.00           O  
ATOM   3449  N   GLY   453      40.627  81.183  31.117  1.00  0.00           N  
ATOM   3450  CA  GLY   453      40.897  79.755  31.048  1.00  0.00           C  
ATOM   3451  C   GLY   453      39.914  78.808  31.716  1.00  0.00           C  
ATOM   3452  O   GLY   453      40.059  77.594  31.609  1.00  0.00           O  
ATOM   3453  N   SER   454      38.910  79.342  32.396  1.00  0.00           N  
ATOM   3454  CA  SER   454      37.940  78.494  33.088  1.00  0.00           C  
ATOM   3455  C   SER   454      36.827  77.941  32.197  1.00  0.00           C  
ATOM   3456  O   SER   454      36.043  77.100  32.640  1.00  0.00           O  
ATOM   3457  CB  SER   454      37.289  79.282  34.235  1.00  0.00           C  
ATOM   3458  OG  SER   454      36.382  80.257  33.732  1.00  0.00           O  
ATOM   3459  N   THR   455      36.779  78.374  30.939  1.00  0.00           N  
ATOM   3460  CA  THR   455      35.684  77.988  30.050  1.00  0.00           C  
ATOM   3461  C   THR   455      35.663  76.669  29.274  1.00  0.00           C  
ATOM   3462  O   THR   455      34.607  76.281  28.779  1.00  0.00           O  
ATOM   3463  CB  THR   455      35.394  79.132  29.049  1.00  0.00           C  
ATOM   3464  OG1 THR   455      36.426  79.185  28.061  1.00  0.00           O  
ATOM   3465  CG2 THR   455      35.335  80.468  29.774  1.00  0.00           C  
ATOM   3466  N   PHE   456      36.789  75.973  29.158  1.00  0.00           N  
ATOM   3467  CA  PHE   456      36.800  74.705  28.428  1.00  0.00           C  
ATOM   3468  C   PHE   456      37.469  73.588  29.218  1.00  0.00           C  
ATOM   3469  O   PHE   456      38.364  73.840  30.021  1.00  0.00           O  
ATOM   3470  CB  PHE   456      37.486  74.876  27.073  1.00  0.00           C  
ATOM   3471  CG  PHE   456      36.781  75.838  26.160  1.00  0.00           C  
ATOM   3472  CD1 PHE   456      37.280  77.118  25.957  1.00  0.00           C  
ATOM   3473  CD2 PHE   456      35.604  75.467  25.517  1.00  0.00           C  
ATOM   3474  CE1 PHE   456      36.618  78.018  25.123  1.00  0.00           C  
ATOM   3475  CE2 PHE   456      34.936  76.359  24.681  1.00  0.00           C  
ATOM   3476  CZ  PHE   456      35.444  77.637  24.484  1.00  0.00           C  
ATOM   3477  N   GLU   457      37.039  72.333  28.995  1.00  0.00           N  
ATOM   3478  CA  GLU   457      37.593  71.172  29.698  1.00  0.00           C  
ATOM   3479  C   GLU   457      38.960  70.673  29.261  1.00  0.00           C  
ATOM   3480  O   GLU   457      39.694  70.097  30.061  1.00  0.00           O  
ATOM   3481  CB  GLU   457      36.516  70.109  29.499  1.00  0.00           C  
ATOM   3482  CG  GLU   457      35.203  70.429  30.217  1.00  0.00           C  
ATOM   3483  CD  GLU   457      34.203  69.333  29.877  1.00  0.00           C  
ATOM   3484  OE1 GLU   457      34.576  68.410  29.105  1.00  0.00           O  
ATOM   3485  OE2 GLU   457      33.052  69.405  30.385  1.00  0.00           O  
ATOM   3486  N   GLU   458      39.310  70.889  28.000  1.00  0.00           N  
ATOM   3487  CA  GLU   458      40.587  70.399  27.507  1.00  0.00           C  
ATOM   3488  C   GLU   458      41.514  71.520  27.072  1.00  0.00           C  
ATOM   3489  O   GLU   458      41.065  72.591  26.672  1.00  0.00           O  
ATOM   3490  CB  GLU   458      40.329  69.408  26.370  1.00  0.00           C  
ATOM   3491  CG  GLU   458      39.592  68.144  26.818  1.00  0.00           C  
ATOM   3492  CD  GLU   458      39.449  67.230  25.609  1.00  0.00           C  
ATOM   3493  OE1 GLU   458      39.883  67.643  24.501  1.00  0.00           O  
ATOM   3494  OE2 GLU   458      38.903  66.107  25.778  1.00  0.00           O  
ATOM   3495  N   SER   459      42.815  71.269  27.169  1.00  0.00           N  
ATOM   3496  CA  SER   459      43.805  72.265  26.797  1.00  0.00           C  
ATOM   3497  C   SER   459      43.807  72.425  25.275  1.00  0.00           C  
ATOM   3498  O   SER   459      43.765  71.445  24.538  1.00  0.00           O  
ATOM   3499  CB  SER   459      45.201  71.870  27.348  1.00  0.00           C  
ATOM   3500  OG  SER   459      46.179  72.804  26.914  1.00  0.00           O  
ATOM   3501  N   PRO   460      43.843  73.675  24.787  1.00  0.00           N  
ATOM   3502  CA  PRO   460      43.834  73.966  23.348  1.00  0.00           C  
ATOM   3503  C   PRO   460      45.099  73.637  22.564  1.00  0.00           C  
ATOM   3504  O   PRO   460      45.056  73.497  21.343  1.00  0.00           O  
ATOM   3505  CB  PRO   460      43.515  75.456  23.309  1.00  0.00           C  
ATOM   3506  CG  PRO   460      44.235  75.960  24.515  1.00  0.00           C  
ATOM   3507  CD  PRO   460      43.874  74.925  25.570  1.00  0.00           C  
ATOM   3508  N   GLY   461      46.221  73.525  23.264  1.00  0.00           N  
ATOM   3509  CA  GLY   461      47.493  73.216  22.618  1.00  0.00           C  
ATOM   3510  C   GLY   461      48.471  72.811  23.705  1.00  0.00           C  
ATOM   3511  O   GLY   461      48.101  72.723  24.873  1.00  0.00           O  
ATOM   3512  N   THR   462      49.717  72.561  23.327  1.00  0.00           N  
ATOM   3513  CA  THR   462      50.730  72.191  24.306  1.00  0.00           C  
ATOM   3514  C   THR   462      50.890  73.340  25.304  1.00  0.00           C  
ATOM   3515  O   THR   462      51.213  73.130  26.473  1.00  0.00           O  
ATOM   3516  CB  THR   462      52.065  71.937  23.604  1.00  0.00           C  
ATOM   3517  OG1 THR   462      51.938  70.859  22.689  1.00  0.00           O  
ATOM   3518  CG2 THR   462      53.134  71.590  24.654  1.00  0.00           C  
ATOM   3519  N   ASN   463      50.659  74.555  24.816  1.00  0.00           N  
ATOM   3520  CA  ASN   463      50.772  75.774  25.613  1.00  0.00           C  
ATOM   3521  C   ASN   463      49.560  76.622  25.253  1.00  0.00           C  
ATOM   3522  O   ASN   463      49.405  77.055  24.113  1.00  0.00           O  
ATOM   3523  CB  ASN   463      52.096  76.461  25.294  1.00  0.00           C  
ATOM   3524  CG  ASN   463      52.223  77.680  26.197  1.00  0.00           C  
ATOM   3525  OD1 ASN   463      51.427  78.614  26.115  1.00  0.00           O  
ATOM   3526  ND2 ASN   463      53.232  77.737  27.107  1.00  0.00           N  
ATOM   3527  N   PRO   464      48.689  76.871  26.240  1.00  0.00           N  
ATOM   3528  CA  PRO   464      47.440  77.626  26.132  1.00  0.00           C  
ATOM   3529  C   PRO   464      47.369  79.139  26.096  1.00  0.00           C  
ATOM   3530  O   PRO   464      46.313  79.670  25.755  1.00  0.00           O  
ATOM   3531  CB  PRO   464      46.648  77.093  27.307  1.00  0.00           C  
ATOM   3532  CG  PRO   464      47.717  77.082  28.374  1.00  0.00           C  
ATOM   3533  CD  PRO   464      48.921  76.476  27.645  1.00  0.00           C  
ATOM   3534  N   MET   465      48.439  79.846  26.441  1.00  0.00           N  
ATOM   3535  CA  MET   465      48.330  81.303  26.459  1.00  0.00           C  
ATOM   3536  C   MET   465      47.898  81.905  25.124  1.00  0.00           C  
ATOM   3537  O   MET   465      47.104  82.844  25.098  1.00  0.00           O  
ATOM   3538  CB  MET   465      49.627  81.954  26.971  1.00  0.00           C  
ATOM   3539  CG  MET   465      49.904  81.681  28.451  1.00  0.00           C  
ATOM   3540  SD  MET   465      48.637  82.323  29.586  1.00  0.00           S  
ATOM   3541  CE  MET   465      47.767  80.739  29.764  1.00  0.00           C  
ATOM   3542  N   ALA   466      48.386  81.359  24.017  1.00  0.00           N  
ATOM   3543  CA  ALA   466      47.993  81.892  22.720  1.00  0.00           C  
ATOM   3544  C   ALA   466      46.482  81.881  22.534  1.00  0.00           C  
ATOM   3545  O   ALA   466      45.887  82.863  22.085  1.00  0.00           O  
ATOM   3546  CB  ALA   466      48.659  81.093  21.605  1.00  0.00           C  
ATOM   3547  N   THR   467      45.852  80.765  22.880  1.00  0.00           N  
ATOM   3548  CA  THR   467      44.406  80.642  22.753  1.00  0.00           C  
ATOM   3549  C   THR   467      43.676  81.588  23.709  1.00  0.00           C  
ATOM   3550  O   THR   467      42.703  82.235  23.323  1.00  0.00           O  
ATOM   3551  CB  THR   467      43.983  79.196  23.028  1.00  0.00           C  
ATOM   3552  OG1 THR   467      44.576  78.325  22.076  1.00  0.00           O  
ATOM   3553  CG2 THR   467      42.452  79.087  22.934  1.00  0.00           C  
ATOM   3554  N   VAL   468      44.145  81.680  24.953  1.00  0.00           N  
ATOM   3555  CA  VAL   468      43.496  82.551  25.928  1.00  0.00           C  
ATOM   3556  C   VAL   468      43.672  84.037  25.594  1.00  0.00           C  
ATOM   3557  O   VAL   468      42.780  84.843  25.864  1.00  0.00           O  
ATOM   3558  CB  VAL   468      44.010  82.247  27.341  1.00  0.00           C  
ATOM   3559  CG1 VAL   468      43.513  83.236  28.397  1.00  0.00           C  
ATOM   3560  CG2 VAL   468      43.595  80.868  27.858  1.00  0.00           C  
ATOM   3561  N   LEU   469      44.813  84.403  25.014  1.00  0.00           N  
ATOM   3562  CA  LEU   469      45.045  85.796  24.626  1.00  0.00           C  
ATOM   3563  C   LEU   469      44.061  86.114  23.501  1.00  0.00           C  
ATOM   3564  O   LEU   469      43.408  87.160  23.497  1.00  0.00           O  
ATOM   3565  CB  LEU   469      46.481  85.980  24.121  1.00  0.00           C  
ATOM   3566  CG  LEU   469      47.603  85.895  25.164  1.00  0.00           C  
ATOM   3567  CD1 LEU   469      48.920  85.569  24.480  1.00  0.00           C  
ATOM   3568  CD2 LEU   469      47.693  87.207  25.938  1.00  0.00           C  
ATOM   3569  N   MET   470      43.966  85.195  22.547  1.00  0.00           N  
ATOM   3570  CA  MET   470      43.068  85.347  21.410  1.00  0.00           C  
ATOM   3571  C   MET   470      41.621  85.435  21.888  1.00  0.00           C  
ATOM   3572  O   MET   470      40.861  86.302  21.446  1.00  0.00           O  
ATOM   3573  CB  MET   470      43.246  84.153  20.455  1.00  0.00           C  
ATOM   3574  CG  MET   470      42.367  84.153  19.204  1.00  0.00           C  
ATOM   3575  SD  MET   470      40.668  83.598  19.475  1.00  0.00           S  
ATOM   3576  CE  MET   470      40.937  81.858  19.865  1.00  0.00           C  
ATOM   3577  N   LEU   471      41.251  84.553  22.811  1.00  0.00           N  
ATOM   3578  CA  LEU   471      39.885  84.517  23.331  1.00  0.00           C  
ATOM   3579  C   LEU   471      39.391  85.858  23.873  1.00  0.00           C  
ATOM   3580  O   LEU   471      38.238  86.247  23.642  1.00  0.00           O  
ATOM   3581  CB  LEU   471      39.772  83.458  24.432  1.00  0.00           C  
ATOM   3582  CG  LEU   471      38.353  83.208  24.949  1.00  0.00           C  
ATOM   3583  CD1 LEU   471      37.499  82.602  23.839  1.00  0.00           C  
ATOM   3584  CD2 LEU   471      38.409  82.278  26.150  1.00  0.00           C  
ATOM   3585  N   GLY   472      40.258  86.553  24.602  1.00  0.00           N  
ATOM   3586  CA  GLY   472      39.883  87.837  25.166  1.00  0.00           C  
ATOM   3587  C   GLY   472      39.396  88.809  24.108  1.00  0.00           C  
ATOM   3588  O   GLY   472      38.304  89.371  24.223  1.00  0.00           O  
ATOM   3589  N   ARG   473      40.196  89.021  23.071  1.00  0.00           N  
ATOM   3590  CA  ARG   473      39.778  89.943  22.025  1.00  0.00           C  
ATOM   3591  C   ARG   473      38.637  89.377  21.194  1.00  0.00           C  
ATOM   3592  O   ARG   473      37.756  90.123  20.769  1.00  0.00           O  
ATOM   3593  CB  ARG   473      40.937  90.304  21.098  1.00  0.00           C  
ATOM   3594  CG  ARG   473      40.483  91.129  19.896  1.00  0.00           C  
ATOM   3595  CD  ARG   473      41.668  91.617  19.103  1.00  0.00           C  
ATOM   3596  NE  ARG   473      41.292  92.349  17.897  1.00  0.00           N  
ATOM   3597  CZ  ARG   473      40.847  93.603  17.873  1.00  0.00           C  
ATOM   3598  NH1 ARG   473      40.705  94.294  18.996  1.00  0.00           N  
ATOM   3599  NH2 ARG   473      40.573  94.178  16.709  1.00  0.00           N  
ATOM   3600  N   TYR   474      38.649  88.066  20.960  1.00  0.00           N  
ATOM   3601  CA  TYR   474      37.599  87.445  20.164  1.00  0.00           C  
ATOM   3602  C   TYR   474      36.224  87.753  20.744  1.00  0.00           C  
ATOM   3603  O   TYR   474      35.326  88.207  20.034  1.00  0.00           O  
ATOM   3604  CB  TYR   474      37.791  85.928  20.107  1.00  0.00           C  
ATOM   3605  CG  TYR   474      36.734  85.227  19.283  1.00  0.00           C  
ATOM   3606  CD1 TYR   474      36.889  85.060  17.905  1.00  0.00           C  
ATOM   3607  CD2 TYR   474      35.565  84.750  19.877  1.00  0.00           C  
ATOM   3608  CE1 TYR   474      35.903  84.431  17.140  1.00  0.00           C  
ATOM   3609  CE2 TYR   474      34.577  84.125  19.124  1.00  0.00           C  
ATOM   3610  CZ  TYR   474      34.753  83.968  17.759  1.00  0.00           C  
ATOM   3611  OH  TYR   474      33.770  83.343  17.023  1.00  0.00           O  
ATOM   3612  N   GLN   475      36.051  87.496  22.037  1.00  0.00           N  
ATOM   3613  CA  GLN   475      34.765  87.762  22.671  1.00  0.00           C  
ATOM   3614  C   GLN   475      34.498  89.267  22.678  1.00  0.00           C  
ATOM   3615  O   GLN   475      33.349  89.706  22.546  1.00  0.00           O  
ATOM   3616  CB  GLN   475      34.723  87.194  24.114  1.00  0.00           C  
ATOM   3617  CG  GLN   475      33.345  87.299  24.771  1.00  0.00           C  
ATOM   3618  CD  GLN   475      32.368  86.470  23.950  1.00  0.00           C  
ATOM   3619  OE1 GLN   475      32.672  85.348  23.548  1.00  0.00           O  
ATOM   3620  NE2 GLN   475      31.141  86.977  23.657  1.00  0.00           N  
ATOM   3621  N   GLY   476      35.560  90.055  22.814  1.00  0.00           N  
ATOM   3622  CA  GLY   476      35.408  91.500  22.801  1.00  0.00           C  
ATOM   3623  C   GLY   476      34.777  91.947  21.494  1.00  0.00           C  
ATOM   3624  O   GLY   476      33.870  92.779  21.483  1.00  0.00           O  
ATOM   3625  N   ILE   477      35.252  91.389  20.384  1.00  0.00           N  
ATOM   3626  CA  ILE   477      34.717  91.742  19.075  1.00  0.00           C  
ATOM   3627  C   ILE   477      33.281  91.249  18.938  1.00  0.00           C  
ATOM   3628  O   ILE   477      32.435  91.942  18.380  1.00  0.00           O  
ATOM   3629  CB  ILE   477      35.576  91.147  17.933  1.00  0.00           C  
ATOM   3630  CG1 ILE   477      36.954  91.814  17.916  1.00  0.00           C  
ATOM   3631  CG2 ILE   477      34.873  91.338  16.591  1.00  0.00           C  
ATOM   3632  CD1 ILE   477      36.921  93.319  17.668  1.00  0.00           C  
ATOM   3633  N   LYS   478      33.002  90.055  19.447  1.00  0.00           N  
ATOM   3634  CA  LYS   478      31.647  89.517  19.366  1.00  0.00           C  
ATOM   3635  C   LYS   478      30.682  90.430  20.121  1.00  0.00           C  
ATOM   3636  O   LYS   478      29.539  90.621  19.704  1.00  0.00           O  
ATOM   3637  CB  LYS   478      31.597  88.101  19.948  1.00  0.00           C  
ATOM   3638  CG  LYS   478      32.484  87.102  19.217  1.00  0.00           C  
ATOM   3639  CD  LYS   478      32.033  86.879  17.780  1.00  0.00           C  
ATOM   3640  CE  LYS   478      30.706  86.140  17.721  1.00  0.00           C  
ATOM   3641  NZ  LYS   478      30.345  85.761  16.325  1.00  0.00           N  
ATOM   3642  N   ILE   479      31.143  90.997  21.231  1.00  0.00           N  
ATOM   3643  CA  ILE   479      30.306  91.897  22.017  1.00  0.00           C  
ATOM   3644  C   ILE   479      30.080  93.199  21.254  1.00  0.00           C  
ATOM   3645  O   ILE   479      28.976  93.745  21.259  1.00  0.00           O  
ATOM   3646  CB  ILE   479      30.948  92.216  23.390  1.00  0.00           C  
ATOM   3647  CG1 ILE   479      30.920  90.968  24.276  1.00  0.00           C  
ATOM   3648  CG2 ILE   479      30.211  93.375  24.065  1.00  0.00           C  
ATOM   3649  CD1 ILE   479      31.659  91.132  25.590  1.00  0.00           C  
ATOM   3650  N   LEU   480      31.121  93.696  20.594  1.00  0.00           N  
ATOM   3651  CA  LEU   480      30.991  94.935  19.832  1.00  0.00           C  
ATOM   3652  C   LEU   480      30.072  94.732  18.631  1.00  0.00           C  
ATOM   3653  O   LEU   480      29.322  95.637  18.256  1.00  0.00           O  
ATOM   3654  CB  LEU   480      32.364  95.433  19.368  1.00  0.00           C  
ATOM   3655  CG  LEU   480      33.321  95.898  20.470  1.00  0.00           C  
ATOM   3656  CD1 LEU   480      34.620  96.377  19.847  1.00  0.00           C  
ATOM   3657  CD2 LEU   480      32.677  97.015  21.281  1.00  0.00           C  
ATOM   3658  N   LYS   481      30.123  93.545  18.034  1.00  0.00           N  
ATOM   3659  CA  LYS   481      29.271  93.255  16.887  1.00  0.00           C  
ATOM   3660  C   LYS   481      27.822  93.168  17.350  1.00  0.00           C  
ATOM   3661  O   LYS   481      26.900  93.533  16.620  1.00  0.00           O  
ATOM   3662  CB  LYS   481      29.687  91.942  16.220  1.00  0.00           C  
ATOM   3663  CG  LYS   481      31.031  92.026  15.493  1.00  0.00           C  
ATOM   3664  CD  LYS   481      31.451  90.713  14.830  1.00  0.00           C  
ATOM   3665  CE  LYS   481      32.795  90.797  14.103  1.00  0.00           C  
ATOM   3666  NZ  LYS   481      33.137  89.481  13.517  1.00  0.00           N  
ATOM   3667  N   GLU   482      27.629  92.688  18.573  1.00  0.00           N  
ATOM   3668  CA  GLU   482      26.293  92.566  19.137  1.00  0.00           C  
ATOM   3669  C   GLU   482      25.742  93.956  19.447  1.00  0.00           C  
ATOM   3670  O   GLU   482      24.558  94.226  19.234  1.00  0.00           O  
ATOM   3671  CB  GLU   482      26.336  91.718  20.410  1.00  0.00           C  
ATOM   3672  CG  GLU   482      24.972  91.410  20.995  1.00  0.00           C  
ATOM   3673  CD  GLU   482      25.051  90.471  22.179  1.00  0.00           C  
ATOM   3674  OE1 GLU   482      25.692  90.835  23.186  1.00  0.00           O  
ATOM   3675  OE2 GLU   482      24.472  89.368  22.103  1.00  0.00           O  
ATOM   3676  N   ARG   483      26.602  94.839  19.948  1.00  0.00           N  
ATOM   3677  CA  ARG   483      26.183  96.200  20.265  1.00  0.00           C  
ATOM   3678  C   ARG   483      25.855  96.958  18.985  1.00  0.00           C  
ATOM   3679  O   ARG   483      24.900  97.734  18.942  1.00  0.00           O  
ATOM   3680  CB  ARG   483      27.281  96.948  21.030  1.00  0.00           C  
ATOM   3681  CG  ARG   483      27.453  96.521  22.481  1.00  0.00           C  
ATOM   3682  CD  ARG   483      26.184  96.755  23.297  1.00  0.00           C  
ATOM   3683  NE  ARG   483      25.839  98.167  23.452  1.00  0.00           N  
ATOM   3684  CZ  ARG   483      26.297  98.962  24.416  1.00  0.00           C  
ATOM   3685  NH1 ARG   483      27.137  98.499  25.334  1.00  0.00           N  
ATOM   3686  NH2 ARG   483      25.892 100.225  24.478  1.00  0.00           N  
ATOM   3687  N   GLU   484      26.651  96.732  17.945  1.00  0.00           N  
ATOM   3688  CA  GLU   484      26.438  97.398  16.664  1.00  0.00           C  
ATOM   3689  C   GLU   484      25.074  97.046  16.084  1.00  0.00           C  
ATOM   3690  O   GLU   484      24.388  97.900  15.520  1.00  0.00           O  
ATOM   3691  CB  GLU   484      27.530  97.000  15.669  1.00  0.00           C  
ATOM   3692  CG  GLU   484      27.412  97.708  14.318  1.00  0.00           C  
ATOM   3693  CD  GLU   484      28.585  97.269  13.453  1.00  0.00           C  
ATOM   3694  OE1 GLU   484      29.420  96.468  13.951  1.00  0.00           O  
ATOM   3695  OE2 GLU   484      28.661  97.729  12.282  1.00  0.00           O  
ATOM   3696  N   GLU   485      24.686  95.783  16.222  1.00  0.00           N  
ATOM   3697  CA  GLU   485      23.407  95.316  15.706  1.00  0.00           C  
ATOM   3698  C   GLU   485      22.245  95.821  16.556  1.00  0.00           C  
ATOM   3699  O   GLU   485      21.118  95.931  16.074  1.00  0.00           O  
ATOM   3700  CB  GLU   485      23.393  93.794  15.654  1.00  0.00           C  
ATOM   3701  CG  GLU   485      24.321  93.211  14.586  1.00  0.00           C  
ATOM   3702  CD  GLU   485      24.267  91.694  14.693  1.00  0.00           C  
ATOM   3703  OE1 GLU   485      23.555  91.190  15.602  1.00  0.00           O  
ATOM   3704  OE2 GLU   485      24.937  91.019  13.867  1.00  0.00           O  
ATOM   3705  N   GLN   486      22.524  96.132  17.817  1.00  0.00           N  
ATOM   3706  CA  GLN   486      21.489  96.613  18.724  1.00  0.00           C  
ATOM   3707  C   GLN   486      21.310  98.128  18.679  1.00  0.00           C  
ATOM   3708  O   GLN   486      20.361  98.657  19.256  1.00  0.00           O  
ATOM   3709  CB  GLN   486      21.794  96.174  20.161  1.00  0.00           C  
ATOM   3710  CG  GLN   486      21.780  94.656  20.351  1.00  0.00           C  
ATOM   3711  CD  GLN   486      22.155  94.359  21.796  1.00  0.00           C  
ATOM   3712  OE1 GLN   486      22.424  95.268  22.580  1.00  0.00           O  
ATOM   3713  NE2 GLN   486      22.192  93.070  22.227  1.00  0.00           N  
TER
