# Supplementary material for: The Flavoproteome of the Model Plant Arabidopsis thaliana
Source: Int J Mol Sci. 2020 Jul 28;21(15):5371. doi: 10.3390/ijms21155371 (PMC7432721; doi:10.3390/ijms21155371)
Supplement: Supplementary file 1 [file ijms-21-05371-s001.zip › Supplements for Table S4 pdb structure prediction evidence code 3/AT1G18020.1.pdb]

REMARK  99  Chain ID : 1
REMARK  99  Residues : 265
REMARK  99  Atoms    : 2253
REMARK  99  File     : c6qkgB_.1.pdb.sc
ATOM      1  N   GLN     5      -7.389 -27.950 -66.958  1.00  0.00           N  
ATOM      2  CA  GLN     5      -8.447 -28.412 -66.094  1.00  0.00           C  
ATOM      3  C   GLN     5      -7.767 -28.846 -64.833  1.00  0.00           C  
ATOM      4  O   GLN     5      -6.794 -29.626 -64.847  1.00  0.00           O  
ATOM      5  CB  GLN     5      -9.178 -29.627 -66.658  1.00  0.00           C  
ATOM      6  CG  GLN     5     -10.371 -30.070 -65.808  1.00  0.00           C  
ATOM      7  CD  GLN     5     -11.080 -31.197 -66.545  1.00  0.00           C  
ATOM      8  OE1 GLN     5     -10.641 -31.635 -67.608  1.00  0.00           O  
ATOM      9  NE2 GLN     5     -12.217 -31.728 -66.021  1.00  0.00           N  
ATOM     10  N   SER     6      -8.287 -28.314 -63.746  1.00  0.00           N  
ATOM     11  CA  SER     6      -7.958 -28.489 -62.332  1.00  0.00           C  
ATOM     12  C   SER     6      -6.540 -28.025 -61.978  1.00  0.00           C  
ATOM     13  O   SER     6      -5.793 -28.718 -61.274  1.00  0.00           O  
ATOM     14  CB  SER     6      -8.242 -29.901 -61.786  1.00  0.00           C  
ATOM     15  OG  SER     6      -9.626 -30.199 -61.899  1.00  0.00           O  
ATOM     16  N   ILE     7      -6.200 -26.814 -62.446  1.00  0.00           N  
ATOM     17  CA  ILE     7      -4.897 -26.189 -62.236  1.00  0.00           C  
ATOM     18  C   ILE     7      -4.590 -26.034 -60.765  1.00  0.00           C  
ATOM     19  O   ILE     7      -3.456 -26.292 -60.378  1.00  0.00           O  
ATOM     20  CB  ILE     7      -4.791 -24.832 -62.951  1.00  0.00           C  
ATOM     21  CG1 ILE     7      -4.790 -24.945 -64.485  1.00  0.00           C  
ATOM     22  CG2 ILE     7      -3.510 -24.055 -62.604  1.00  0.00           C  
ATOM     23  CD1 ILE     7      -4.956 -23.603 -65.195  1.00  0.00           C  
ATOM     24  N   PRO     8      -5.586 -25.644 -59.949  1.00  0.00           N  
ATOM     25  CA  PRO     8      -5.394 -25.442 -58.524  1.00  0.00           C  
ATOM     26  C   PRO     8      -5.178 -26.722 -57.763  1.00  0.00           C  
ATOM     27  O   PRO     8      -4.315 -26.737 -56.898  1.00  0.00           O  
ATOM     28  CB  PRO     8      -6.502 -24.609 -57.906  1.00  0.00           C  
ATOM     29  CG  PRO     8      -7.789 -24.595 -58.734  1.00  0.00           C  
ATOM     30  CD  PRO     8      -7.549 -24.711 -60.240  1.00  0.00           C  
ATOM     31  N   LEU     9      -5.908 -27.788 -58.086  1.00  0.00           N  
ATOM     32  CA  LEU     9      -5.754 -29.087 -57.422  1.00  0.00           C  
ATOM     33  C   LEU     9      -4.430 -29.771 -57.771  1.00  0.00           C  
ATOM     34  O   LEU     9      -3.911 -30.548 -56.973  1.00  0.00           O  
ATOM     35  CB  LEU     9      -6.930 -30.032 -57.772  1.00  0.00           C  
ATOM     36  CG  LEU     9      -8.323 -29.620 -57.273  1.00  0.00           C  
ATOM     37  CD1 LEU     9      -9.373 -30.639 -57.686  1.00  0.00           C  
ATOM     38  CD2 LEU     9      -8.344 -29.363 -55.723  1.00  0.00           C  
ATOM     39  N   LEU    10      -3.900 -29.493 -58.960  1.00  0.00           N  
ATOM     40  CA  LEU    10      -2.683 -30.119 -59.461  1.00  0.00           C  
ATOM     41  C   LEU    10      -1.413 -29.281 -59.236  1.00  0.00           C  
ATOM     42  O   LEU    10      -0.318 -29.730 -59.566  1.00  0.00           O  
ATOM     43  CB  LEU    10      -2.868 -30.509 -60.927  1.00  0.00           C  
ATOM     44  CG  LEU    10      -3.985 -31.530 -61.150  1.00  0.00           C  
ATOM     45  CD1 LEU    10      -4.267 -31.869 -62.613  1.00  0.00           C  
ATOM     46  CD2 LEU    10      -3.749 -32.897 -60.509  1.00  0.00           C  
ATOM     47  N   MET    11      -1.570 -28.114 -58.588  1.00  0.00           N  
ATOM     48  CA  MET    11      -0.527 -27.159 -58.220  1.00  0.00           C  
ATOM     49  C   MET    11       0.252 -27.694 -56.984  1.00  0.00           C  
ATOM     50  O   MET    11      -0.379 -28.155 -56.031  1.00  0.00           O  
ATOM     51  CB  MET    11      -1.205 -25.823 -57.865  1.00  0.00           C  
ATOM     52  CG  MET    11      -0.217 -24.674 -57.654  1.00  0.00           C  
ATOM     53  SD  MET    11      -0.992 -23.067 -57.304  1.00  0.00           S  
ATOM     54  CE  MET    11      -1.624 -22.826 -58.989  1.00  0.00           C  
ATOM     55  N   PRO    12       1.603 -27.634 -56.958  1.00  0.00           N  
ATOM     56  CA  PRO    12       2.339 -28.123 -55.775  1.00  0.00           C  
ATOM     57  C   PRO    12       2.252 -27.205 -54.533  1.00  0.00           C  
ATOM     58  O   PRO    12       1.771 -26.075 -54.614  1.00  0.00           O  
ATOM     59  CB  PRO    12       3.780 -28.276 -56.290  1.00  0.00           C  
ATOM     60  CG  PRO    12       3.703 -28.054 -57.802  1.00  0.00           C  
ATOM     61  CD  PRO    12       2.535 -27.152 -57.993  1.00  0.00           C  
ATOM     62  N   TYR    13       2.721 -27.695 -53.379  1.00  0.00           N  
ATOM     63  CA  TYR    13       2.684 -26.955 -52.100  1.00  0.00           C  
ATOM     64  C   TYR    13       3.798 -27.392 -51.139  1.00  0.00           C  
ATOM     65  O   TYR    13       4.095 -28.576 -51.062  1.00  0.00           O  
ATOM     66  CB  TYR    13       1.256 -27.039 -51.431  1.00  0.00           C  
ATOM     67  CG  TYR    13       1.302 -26.240 -50.174  1.00  0.00           C  
ATOM     68  CD1 TYR    13       1.241 -24.841 -50.235  1.00  0.00           C  
ATOM     69  CD2 TYR    13       1.401 -26.857 -48.908  1.00  0.00           C  
ATOM     70  CE1 TYR    13       1.279 -24.051 -49.070  1.00  0.00           C  
ATOM     71  CE2 TYR    13       1.441 -26.069 -47.713  1.00  0.00           C  
ATOM     72  CZ  TYR    13       1.378 -24.665 -47.816  1.00  0.00           C  
ATOM     73  OH  TYR    13       1.418 -23.865 -46.694  1.00  0.00           O  
ATOM     74  N   LYS    14       4.380 -26.451 -50.380  1.00  0.00           N  
ATOM     75  CA  LYS    14       5.398 -26.792 -49.381  1.00  0.00           C  
ATOM     76  C   LYS    14       4.733 -27.047 -48.020  1.00  0.00           C  
ATOM     77  O   LYS    14       4.012 -26.188 -47.517  1.00  0.00           O  
ATOM     78  CB  LYS    14       6.500 -25.714 -49.264  1.00  0.00           C  
ATOM     79  CG  LYS    14       7.525 -25.787 -50.378  1.00  0.00           C  
ATOM     80  CD  LYS    14       8.980 -25.773 -49.902  1.00  0.00           C  
ATOM     81  CE  LYS    14       9.877 -26.197 -51.058  1.00  0.00           C  
ATOM     82  NZ  LYS    14      11.317 -25.905 -50.843  1.00  0.00           N  
ATOM     83  N   MET    15       4.907 -28.260 -47.481  1.00  0.00           N  
ATOM     84  CA  MET    15       4.418 -28.652 -46.146  1.00  0.00           C  
ATOM     85  C   MET    15       5.683 -28.848 -45.347  1.00  0.00           C  
ATOM     86  O   MET    15       6.412 -29.834 -45.528  1.00  0.00           O  
ATOM     87  CB  MET    15       3.459 -29.876 -46.133  1.00  0.00           C  
ATOM     88  CG  MET    15       2.145 -29.629 -46.876  1.00  0.00           C  
ATOM     89  SD  MET    15       0.963 -31.008 -46.796  1.00  0.00           S  
ATOM     90  CE  MET    15       1.860 -32.055 -47.977  1.00  0.00           C  
ATOM     91  N   GLY    16       5.977 -27.841 -44.538  1.00  0.00           N  
ATOM     92  CA  GLY    16       7.227 -27.767 -43.802  1.00  0.00           C  
ATOM     93  C   GLY    16       8.300 -27.450 -44.827  1.00  0.00           C  
ATOM     94  O   GLY    16       8.116 -26.542 -45.647  1.00  0.00           O  
ATOM     95  N   PRO    17       9.380 -28.244 -44.853  1.00  0.00           N  
ATOM     96  CA  PRO    17      10.443 -28.057 -45.853  1.00  0.00           C  
ATOM     97  C   PRO    17      10.362 -29.167 -46.935  1.00  0.00           C  
ATOM     98  O   PRO    17      11.359 -29.489 -47.583  1.00  0.00           O  
ATOM     99  CB  PRO    17      11.818 -28.008 -45.172  1.00  0.00           C  
ATOM    100  CG  PRO    17      11.947 -28.968 -43.988  1.00  0.00           C  
ATOM    101  CD  PRO    17      10.656 -29.122 -43.180  1.00  0.00           C  
ATOM    102  N   PHE    18       9.166 -29.757 -47.108  1.00  0.00           N  
ATOM    103  CA  PHE    18       8.922 -30.834 -48.063  1.00  0.00           C  
ATOM    104  C   PHE    18       7.884 -30.400 -49.082  1.00  0.00           C  
ATOM    105  O   PHE    18       6.799 -29.934 -48.717  1.00  0.00           O  
ATOM    106  CB  PHE    18       8.504 -32.136 -47.349  1.00  0.00           C  
ATOM    107  CG  PHE    18       9.657 -32.580 -46.516  1.00  0.00           C  
ATOM    108  CD1 PHE    18       9.797 -32.193 -45.164  1.00  0.00           C  
ATOM    109  CD2 PHE    18      10.646 -33.411 -47.073  1.00  0.00           C  
ATOM    110  CE1 PHE    18      10.901 -32.626 -44.374  1.00  0.00           C  
ATOM    111  CE2 PHE    18      11.762 -33.859 -46.304  1.00  0.00           C  
ATOM    112  CZ  PHE    18      11.889 -33.462 -44.948  1.00  0.00           C  
ATOM    113  N   ASN    19       8.237 -30.531 -50.359  1.00  0.00           N  
ATOM    114  CA  ASN    19       7.382 -30.165 -51.477  1.00  0.00           C  
ATOM    115  C   ASN    19       6.459 -31.306 -51.837  1.00  0.00           C  
ATOM    116  O   ASN    19       6.902 -32.421 -52.109  1.00  0.00           O  
ATOM    117  CB  ASN    19       8.198 -29.712 -52.707  1.00  0.00           C  
ATOM    118  CG  ASN    19       7.220 -29.225 -53.767  1.00  0.00           C  
ATOM    119  OD1 ASN    19       6.062 -29.638 -53.797  1.00  0.00           O  
ATOM    120  ND2 ASN    19       7.634 -28.321 -54.695  1.00  0.00           N  
ATOM    121  N   LEU    20       5.171 -31.017 -51.812  1.00  0.00           N  
ATOM    122  CA  LEU    20       4.102 -31.959 -52.120  1.00  0.00           C  
ATOM    123  C   LEU    20       3.729 -31.637 -53.548  1.00  0.00           C  
ATOM    124  O   LEU    20       3.683 -30.458 -53.877  1.00  0.00           O  
ATOM    125  CB  LEU    20       2.937 -31.786 -51.116  1.00  0.00           C  
ATOM    126  CG  LEU    20       1.786 -32.768 -51.342  1.00  0.00           C  
ATOM    127  CD1 LEU    20       2.124 -34.233 -51.072  1.00  0.00           C  
ATOM    128  CD2 LEU    20       0.549 -32.524 -50.478  1.00  0.00           C  
ATOM    129  N   SER    21       3.528 -32.660 -54.401  1.00  0.00           N  
ATOM    130  CA  SER    21       3.286 -32.488 -55.847  1.00  0.00           C  
ATOM    131  C   SER    21       1.895 -31.932 -56.236  1.00  0.00           C  
ATOM    132  O   SER    21       1.741 -31.381 -57.332  1.00  0.00           O  
ATOM    133  CB  SER    21       3.572 -33.793 -56.614  1.00  0.00           C  
ATOM    134  OG  SER    21       2.632 -34.792 -56.245  1.00  0.00           O  
ATOM    135  N   HIS    22       0.894 -32.089 -55.372  1.00  0.00           N  
ATOM    136  CA  HIS    22      -0.455 -31.578 -55.637  1.00  0.00           C  
ATOM    137  C   HIS    22      -1.195 -31.250 -54.336  1.00  0.00           C  
ATOM    138  O   HIS    22      -0.640 -31.424 -53.259  1.00  0.00           O  
ATOM    139  CB  HIS    22      -1.255 -32.539 -56.545  1.00  0.00           C  
ATOM    140  CG  HIS    22      -1.545 -33.857 -55.891  1.00  0.00           C  
ATOM    141  ND1 HIS    22      -2.416 -34.797 -56.403  1.00  0.00           N  
ATOM    142  CD2 HIS    22      -1.070 -34.404 -54.747  1.00  0.00           C  
ATOM    143  CE1 HIS    22      -2.469 -35.841 -55.633  1.00  0.00           C  
ATOM    144  NE2 HIS    22      -1.660 -35.636 -54.610  1.00  0.00           N  
ATOM    145  N   ARG    23      -2.446 -30.785 -54.453  1.00  0.00           N  
ATOM    146  CA  ARG    23      -3.299 -30.389 -53.339  1.00  0.00           C  
ATOM    147  C   ARG    23      -4.319 -31.481 -53.005  1.00  0.00           C  
ATOM    148  O   ARG    23      -5.409 -31.190 -52.501  1.00  0.00           O  
ATOM    149  CB  ARG    23      -4.021 -29.050 -53.644  1.00  0.00           C  
ATOM    150  CG  ARG    23      -3.141 -27.952 -54.235  1.00  0.00           C  
ATOM    151  CD  ARG    23      -2.052 -27.508 -53.295  1.00  0.00           C  
ATOM    152  NE  ARG    23      -1.267 -26.407 -53.852  1.00  0.00           N  
ATOM    153  CZ  ARG    23      -1.393 -25.137 -53.483  1.00  0.00           C  
ATOM    154  NH1 ARG    23      -2.288 -24.789 -52.569  1.00  0.00           N  
ATOM    155  NH2 ARG    23      -0.612 -24.209 -54.010  1.00  0.00           N  
ATOM    156  N   VAL    24      -3.972 -32.740 -53.278  1.00  0.00           N  
ATOM    157  CA  VAL    24      -4.851 -33.854 -52.946  1.00  0.00           C  
ATOM    158  C   VAL    24      -4.231 -34.753 -51.864  1.00  0.00           C  
ATOM    159  O   VAL    24      -3.127 -35.280 -52.026  1.00  0.00           O  
ATOM    160  CB  VAL    24      -5.282 -34.602 -54.206  1.00  0.00           C  
ATOM    161  CG1 VAL    24      -6.179 -35.808 -53.922  1.00  0.00           C  
ATOM    162  CG2 VAL    24      -6.074 -33.737 -55.189  1.00  0.00           C  
ATOM    163  N   VAL    25      -4.916 -34.840 -50.728  1.00  0.00           N  
ATOM    164  CA  VAL    25      -4.469 -35.587 -49.545  1.00  0.00           C  
ATOM    165  C   VAL    25      -5.375 -36.743 -49.232  1.00  0.00           C  
ATOM    166  O   VAL    25      -6.581 -36.552 -49.061  1.00  0.00           O  
ATOM    167  CB  VAL    25      -4.372 -34.644 -48.339  1.00  0.00           C  
ATOM    168  CG1 VAL    25      -3.947 -35.346 -47.048  1.00  0.00           C  
ATOM    169  CG2 VAL    25      -3.361 -33.511 -48.530  1.00  0.00           C  
ATOM    170  N   LEU    26      -4.796 -37.945 -49.145  1.00  0.00           N  
ATOM    171  CA  LEU    26      -5.544 -39.122 -48.721  1.00  0.00           C  
ATOM    172  C   LEU    26      -5.417 -39.186 -47.180  1.00  0.00           C  
ATOM    173  O   LEU    26      -4.319 -39.389 -46.652  1.00  0.00           O  
ATOM    174  CB  LEU    26      -5.063 -40.425 -49.400  1.00  0.00           C  
ATOM    175  CG  LEU    26      -5.197 -40.404 -50.924  1.00  0.00           C  
ATOM    176  CD1 LEU    26      -4.658 -41.644 -51.637  1.00  0.00           C  
ATOM    177  CD2 LEU    26      -6.629 -40.290 -51.445  1.00  0.00           C  
ATOM    178  N   ALA    27      -6.550 -38.972 -46.480  1.00  0.00           N  
ATOM    179  CA  ALA    27      -6.669 -38.937 -45.020  1.00  0.00           C  
ATOM    180  C   ALA    27      -6.556 -40.296 -44.313  1.00  0.00           C  
ATOM    181  O   ALA    27      -6.857 -41.325 -44.909  1.00  0.00           O  
ATOM    182  CB  ALA    27      -7.983 -38.258 -44.639  1.00  0.00           C  
ATOM    183  N   PRO    28      -6.179 -40.278 -43.014  1.00  0.00           N  
ATOM    184  CA  PRO    28      -6.057 -41.466 -42.150  1.00  0.00           C  
ATOM    185  C   PRO    28      -7.326 -42.301 -42.162  1.00  0.00           C  
ATOM    186  O   PRO    28      -8.439 -41.755 -42.108  1.00  0.00           O  
ATOM    187  CB  PRO    28      -5.725 -41.055 -40.734  1.00  0.00           C  
ATOM    188  CG  PRO    28      -4.967 -39.729 -40.645  1.00  0.00           C  
ATOM    189  CD  PRO    28      -5.437 -38.686 -41.662  1.00  0.00           C  
ATOM    190  N   LEU    29      -7.148 -43.620 -42.338  1.00  0.00           N  
ATOM    191  CA  LEU    29      -8.242 -44.574 -42.484  1.00  0.00           C  
ATOM    192  C   LEU    29      -7.973 -45.882 -41.726  1.00  0.00           C  
ATOM    193  O   LEU    29      -7.341 -46.777 -42.276  1.00  0.00           O  
ATOM    194  CB  LEU    29      -8.494 -44.862 -43.997  1.00  0.00           C  
ATOM    195  CG  LEU    29      -8.961 -43.635 -44.782  1.00  0.00           C  
ATOM    196  CD1 LEU    29      -9.123 -43.853 -46.286  1.00  0.00           C  
ATOM    197  CD2 LEU    29     -10.317 -43.073 -44.357  1.00  0.00           C  
ATOM    198  N   THR    30      -8.454 -46.022 -40.499  1.00  0.00           N  
ATOM    199  CA  THR    30      -8.328 -47.331 -39.823  1.00  0.00           C  
ATOM    200  C   THR    30      -9.230 -48.305 -40.648  1.00  0.00           C  
ATOM    201  O   THR    30     -10.355 -47.941 -41.041  1.00  0.00           O  
ATOM    202  CB  THR    30      -8.687 -47.318 -38.330  1.00  0.00           C  
ATOM    203  OG1 THR    30      -7.847 -46.409 -37.634  1.00  0.00           O  
ATOM    204  CG2 THR    30      -8.501 -48.730 -37.749  1.00  0.00           C  
ATOM    205  N   ARG    31      -8.689 -49.483 -40.991  1.00  0.00           N  
ATOM    206  CA  ARG    31      -9.396 -50.406 -41.889  1.00  0.00           C  
ATOM    207  C   ARG    31      -9.444 -51.857 -41.427  1.00  0.00           C  
ATOM    208  O   ARG    31     -10.038 -52.681 -42.110  1.00  0.00           O  
ATOM    209  CB  ARG    31      -8.754 -50.304 -43.296  1.00  0.00           C  
ATOM    210  CG  ARG    31      -8.901 -48.922 -43.935  1.00  0.00           C  
ATOM    211  CD  ARG    31     -10.345 -48.565 -44.297  1.00  0.00           C  
ATOM    212  NE  ARG    31     -10.791 -49.519 -45.350  1.00  0.00           N  
ATOM    213  CZ  ARG    31     -12.104 -49.560 -45.723  1.00  0.00           C  
ATOM    214  NH1 ARG    31     -12.776 -48.632 -44.980  1.00  0.00           N  
ATOM    215  NH2 ARG    31     -12.232 -50.511 -46.693  1.00  0.00           N  
ATOM    216  N   SER    32      -8.655 -52.711 -42.070  1.00  0.00           N  
ATOM    217  CA  SER    32      -8.545 -54.103 -41.648  1.00  0.00           C  
ATOM    218  C   SER    32      -7.116 -54.467 -41.260  1.00  0.00           C  
ATOM    219  O   SER    32      -6.169 -54.348 -42.042  1.00  0.00           O  
ATOM    220  CB  SER    32      -8.761 -55.344 -42.518  1.00  0.00           C  
ATOM    221  OG  SER    32      -8.510 -56.520 -41.762  1.00  0.00           O  
ATOM    222  N   ARG    33      -6.961 -54.923 -40.019  1.00  0.00           N  
ATOM    223  CA  ARG    33      -5.727 -55.506 -39.512  1.00  0.00           C  
ATOM    224  C   ARG    33      -6.023 -56.178 -38.175  1.00  0.00           C  
ATOM    225  O   ARG    33      -6.939 -55.792 -37.443  1.00  0.00           O  
ATOM    226  CB  ARG    33      -4.514 -54.657 -39.123  1.00  0.00           C  
ATOM    227  CG  ARG    33      -3.241 -55.477 -38.901  1.00  0.00           C  
ATOM    228  CD  ARG    33      -2.584 -55.951 -40.198  1.00  0.00           C  
ATOM    229  NE  ARG    33      -2.165 -54.738 -40.957  1.00  0.00           N  
ATOM    230  CZ  ARG    33      -1.779 -54.849 -42.262  1.00  0.00           C  
ATOM    231  NH1 ARG    33      -1.870 -56.165 -42.612  1.00  0.00           N  
ATOM    232  NH2 ARG    33      -1.452 -53.601 -42.706  1.00  0.00           N  
ATOM    233  N   SER    34      -5.246 -57.201 -37.839  1.00  0.00           N  
ATOM    234  CA  SER    34      -5.494 -57.960 -36.625  1.00  0.00           C  
ATOM    235  C   SER    34      -4.207 -58.311 -35.891  1.00  0.00           C  
ATOM    236  O   SER    34      -3.138 -58.476 -36.485  1.00  0.00           O  
ATOM    237  CB  SER    34      -6.078 -59.373 -36.534  1.00  0.00           C  
ATOM    238  OG  SER    34      -6.155 -59.783 -35.177  1.00  0.00           O  
ATOM    239  N   TYR    35      -4.306 -58.427 -34.574  1.00  0.00           N  
ATOM    240  CA  TYR    35      -3.204 -58.907 -33.768  1.00  0.00           C  
ATOM    241  C   TYR    35      -2.255 -57.819 -33.309  1.00  0.00           C  
ATOM    242  O   TYR    35      -2.554 -56.622 -33.335  1.00  0.00           O  
ATOM    243  CB  TYR    35      -2.107 -59.855 -34.272  1.00  0.00           C  
ATOM    244  CG  TYR    35      -2.754 -61.157 -34.596  1.00  0.00           C  
ATOM    245  CD1 TYR    35      -3.048 -61.477 -35.928  1.00  0.00           C  
ATOM    246  CD2 TYR    35      -3.079 -62.092 -33.588  1.00  0.00           C  
ATOM    247  CE1 TYR    35      -3.657 -62.700 -36.274  1.00  0.00           C  
ATOM    248  CE2 TYR    35      -3.699 -63.340 -33.923  1.00  0.00           C  
ATOM    249  CZ  TYR    35      -3.980 -63.625 -35.275  1.00  0.00           C  
ATOM    250  OH  TYR    35      -4.579 -64.810 -35.644  1.00  0.00           O  
ATOM    251  N   GLY    36      -1.151 -58.259 -32.846  1.00  0.00           N  
ATOM    252  CA  GLY    36      -0.088 -57.406 -32.318  1.00  0.00           C  
ATOM    253  C   GLY    36      -0.001 -55.961 -32.864  1.00  0.00           C  
ATOM    254  O   GLY    36       0.948 -55.253 -32.499  1.00  0.00           O  
ATOM    255  N   ASN    37      -0.912 -55.558 -33.758  1.00  0.00           N  
ATOM    256  CA  ASN    37      -0.910 -54.214 -34.345  1.00  0.00           C  
ATOM    257  C   ASN    37       0.121 -53.966 -35.431  1.00  0.00           C  
ATOM    258  O   ASN    37       0.327 -52.821 -35.860  1.00  0.00           O  
ATOM    259  CB  ASN    37      -0.721 -53.179 -33.231  1.00  0.00           C  
ATOM    260  CG  ASN    37      -1.881 -53.320 -32.256  1.00  0.00           C  
ATOM    261  OD1 ASN    37      -3.046 -53.233 -32.641  1.00  0.00           O  
ATOM    262  ND2 ASN    37      -1.626 -53.545 -30.939  1.00  0.00           N  
ATOM    263  N   ILE    38       0.767 -55.038 -35.896  1.00  0.00           N  
ATOM    264  CA  ILE    38       1.768 -54.970 -36.962  1.00  0.00           C  
ATOM    265  C   ILE    38       1.139 -54.737 -38.316  1.00  0.00           C  
ATOM    266  O   ILE    38       0.087 -55.302 -38.628  1.00  0.00           O  
ATOM    267  CB  ILE    38       2.591 -56.259 -37.041  1.00  0.00           C  
ATOM    268  CG1 ILE    38       3.448 -56.517 -35.790  1.00  0.00           C  
ATOM    269  CG2 ILE    38       3.580 -56.284 -38.219  1.00  0.00           C  
ATOM    270  CD1 ILE    38       4.064 -57.915 -35.752  1.00  0.00           C  
ATOM    271  N   PRO    39       1.837 -53.953 -39.144  1.00  0.00           N  
ATOM    272  CA  PRO    39       1.488 -53.671 -40.525  1.00  0.00           C  
ATOM    273  C   PRO    39       1.783 -54.972 -41.292  1.00  0.00           C  
ATOM    274  O   PRO    39       2.871 -55.537 -41.150  1.00  0.00           O  
ATOM    275  CB  PRO    39       2.335 -52.484 -41.090  1.00  0.00           C  
ATOM    276  CG  PRO    39       2.930 -51.587 -40.003  1.00  0.00           C  
ATOM    277  CD  PRO    39       3.321 -52.343 -38.731  1.00  0.00           C  
ATOM    278  N   GLN    40       0.812 -55.439 -42.096  1.00  0.00           N  
ATOM    279  CA  GLN    40       0.956 -56.634 -42.928  1.00  0.00           C  
ATOM    280  C   GLN    40       0.644 -56.273 -44.401  1.00  0.00           C  
ATOM    281  O   GLN    40       0.265 -55.137 -44.668  1.00  0.00           O  
ATOM    282  CB  GLN    40       0.180 -57.866 -42.365  1.00  0.00           C  
ATOM    283  CG  GLN    40       0.630 -58.282 -40.963  1.00  0.00           C  
ATOM    284  CD  GLN    40      -0.244 -59.444 -40.514  1.00  0.00           C  
ATOM    285  OE1 GLN    40      -1.152 -59.866 -41.228  1.00  0.00           O  
ATOM    286  NE2 GLN    40      -0.016 -60.026 -39.306  1.00  0.00           N  
ATOM    287  N   PRO    41       0.837 -57.209 -45.346  1.00  0.00           N  
ATOM    288  CA  PRO    41       0.662 -56.986 -46.786  1.00  0.00           C  
ATOM    289  C   PRO    41      -0.675 -56.394 -47.181  1.00  0.00           C  
ATOM    290  O   PRO    41      -0.682 -55.539 -48.076  1.00  0.00           O  
ATOM    291  CB  PRO    41       0.957 -58.245 -47.610  1.00  0.00           C  
ATOM    292  CG  PRO    41       1.984 -59.174 -46.959  1.00  0.00           C  
ATOM    293  CD  PRO    41       1.835 -59.282 -45.440  1.00  0.00           C  
ATOM    294  N   ASN    42      -1.787 -56.780 -46.499  1.00  0.00           N  
ATOM    295  CA  ASN    42      -3.112 -56.226 -46.805  1.00  0.00           C  
ATOM    296  C   ASN    42      -3.082 -54.711 -46.659  1.00  0.00           C  
ATOM    297  O   ASN    42      -3.578 -54.019 -47.536  1.00  0.00           O  
ATOM    298  CB  ASN    42      -4.221 -56.830 -45.929  1.00  0.00           C  
ATOM    299  CG  ASN    42      -4.472 -58.254 -46.403  1.00  0.00           C  
ATOM    300  OD1 ASN    42      -4.124 -58.619 -47.526  1.00  0.00           O  
ATOM    301  ND2 ASN    42      -5.089 -59.138 -45.574  1.00  0.00           N  
ATOM    302  N   ALA    43      -2.448 -54.200 -45.579  1.00  0.00           N  
ATOM    303  CA  ALA    43      -2.345 -52.758 -45.343  1.00  0.00           C  
ATOM    304  C   ALA    43      -1.421 -52.067 -46.337  1.00  0.00           C  
ATOM    305  O   ALA    43      -1.788 -51.018 -46.873  1.00  0.00           O  
ATOM    306  CB  ALA    43      -1.931 -52.438 -43.887  1.00  0.00           C  
ATOM    307  N   LYS    44      -0.214 -52.636 -46.547  1.00  0.00           N  
ATOM    308  CA  LYS    44       0.823 -52.125 -47.452  1.00  0.00           C  
ATOM    309  C   LYS    44       0.268 -51.879 -48.847  1.00  0.00           C  
ATOM    310  O   LYS    44       0.450 -50.790 -49.399  1.00  0.00           O  
ATOM    311  CB  LYS    44       2.098 -53.032 -47.463  1.00  0.00           C  
ATOM    312  CG  LYS    44       3.215 -52.504 -48.366  1.00  0.00           C  
ATOM    313  CD  LYS    44       4.486 -53.355 -48.330  1.00  0.00           C  
ATOM    314  CE  LYS    44       5.585 -52.855 -49.269  1.00  0.00           C  
ATOM    315  NZ  LYS    44       6.780 -53.719 -49.155  1.00  0.00           N  
ATOM    316  N   LEU    45      -0.418 -52.888 -49.405  1.00  0.00           N  
ATOM    317  CA  LEU    45      -0.966 -52.822 -50.749  1.00  0.00           C  
ATOM    318  C   LEU    45      -2.157 -51.899 -50.849  1.00  0.00           C  
ATOM    319  O   LEU    45      -2.385 -51.293 -51.907  1.00  0.00           O  
ATOM    320  CB  LEU    45      -1.266 -54.228 -51.307  1.00  0.00           C  
ATOM    321  CG  LEU    45      -0.010 -55.060 -51.571  1.00  0.00           C  
ATOM    322  CD1 LEU    45      -0.269 -56.509 -51.981  1.00  0.00           C  
ATOM    323  CD2 LEU    45       0.892 -54.533 -52.686  1.00  0.00           C  
ATOM    324  N   TYR    46      -2.902 -51.759 -49.747  1.00  0.00           N  
ATOM    325  CA  TYR    46      -4.017 -50.825 -49.697  1.00  0.00           C  
ATOM    326  C   TYR    46      -3.515 -49.393 -49.863  1.00  0.00           C  
ATOM    327  O   TYR    46      -4.040 -48.667 -50.695  1.00  0.00           O  
ATOM    328  CB  TYR    46      -4.841 -50.960 -48.404  1.00  0.00           C  
ATOM    329  CG  TYR    46      -5.923 -49.905 -48.345  1.00  0.00           C  
ATOM    330  CD1 TYR    46      -7.103 -50.049 -49.066  1.00  0.00           C  
ATOM    331  CD2 TYR    46      -5.740 -48.725 -47.620  1.00  0.00           C  
ATOM    332  CE1 TYR    46      -8.087 -49.066 -49.046  1.00  0.00           C  
ATOM    333  CE2 TYR    46      -6.700 -47.717 -47.626  1.00  0.00           C  
ATOM    334  CZ  TYR    46      -7.863 -47.884 -48.360  1.00  0.00           C  
ATOM    335  OH  TYR    46      -8.826 -46.904 -48.383  1.00  0.00           O  
ATOM    336  N   TYR    47      -2.520 -48.990 -49.048  1.00  0.00           N  
ATOM    337  CA  TYR    47      -1.978 -47.630 -49.077  1.00  0.00           C  
ATOM    338  C   TYR    47      -1.051 -47.394 -50.262  1.00  0.00           C  
ATOM    339  O   TYR    47      -0.978 -46.264 -50.740  1.00  0.00           O  
ATOM    340  CB  TYR    47      -1.322 -47.243 -47.742  1.00  0.00           C  
ATOM    341  CG  TYR    47      -2.413 -47.049 -46.746  1.00  0.00           C  
ATOM    342  CD1 TYR    47      -2.671 -48.043 -45.792  1.00  0.00           C  
ATOM    343  CD2 TYR    47      -3.201 -45.877 -46.732  1.00  0.00           C  
ATOM    344  CE1 TYR    47      -3.692 -47.895 -44.833  1.00  0.00           C  
ATOM    345  CE2 TYR    47      -4.244 -45.711 -45.763  1.00  0.00           C  
ATOM    346  CZ  TYR    47      -4.473 -46.734 -44.820  1.00  0.00           C  
ATOM    347  OH  TYR    47      -5.467 -46.620 -43.873  1.00  0.00           O  
ATOM    348  N   THR    48      -0.399 -48.463 -50.776  1.00  0.00           N  
ATOM    349  CA  THR    48       0.430 -48.363 -51.991  1.00  0.00           C  
ATOM    350  C   THR    48      -0.461 -47.994 -53.184  1.00  0.00           C  
ATOM    351  O   THR    48      -0.016 -47.247 -54.062  1.00  0.00           O  
ATOM    352  CB  THR    48       1.177 -49.669 -52.301  1.00  0.00           C  
ATOM    353  OG1 THR    48       2.063 -49.989 -51.238  1.00  0.00           O  
ATOM    354  CG2 THR    48       1.982 -49.499 -53.601  1.00  0.00           C  
ATOM    355  N   GLN    49      -1.720 -48.502 -53.202  1.00  0.00           N  
ATOM    356  CA  GLN    49      -2.653 -48.192 -54.288  1.00  0.00           C  
ATOM    357  C   GLN    49      -3.022 -46.699 -54.272  1.00  0.00           C  
ATOM    358  O   GLN    49      -3.135 -46.097 -55.330  1.00  0.00           O  
ATOM    359  CB  GLN    49      -3.901 -49.088 -54.228  1.00  0.00           C  
ATOM    360  CG  GLN    49      -3.620 -50.550 -54.579  1.00  0.00           C  
ATOM    361  CD  GLN    49      -4.904 -51.340 -54.370  1.00  0.00           C  
ATOM    362  OE1 GLN    49      -5.903 -50.808 -53.887  1.00  0.00           O  
ATOM    363  NE2 GLN    49      -4.948 -52.653 -54.722  1.00  0.00           N  
ATOM    364  N   ARG    50      -3.147 -46.097 -53.069  1.00  0.00           N  
ATOM    365  CA  ARG    50      -3.471 -44.669 -52.948  1.00  0.00           C  
ATOM    366  C   ARG    50      -2.284 -43.823 -53.387  1.00  0.00           C  
ATOM    367  O   ARG    50      -2.471 -42.803 -54.046  1.00  0.00           O  
ATOM    368  CB  ARG    50      -3.964 -44.308 -51.533  1.00  0.00           C  
ATOM    369  CG  ARG    50      -5.457 -44.513 -51.346  1.00  0.00           C  
ATOM    370  CD  ARG    50      -5.793 -45.969 -51.059  1.00  0.00           C  
ATOM    371  NE  ARG    50      -7.153 -46.324 -51.443  1.00  0.00           N  
ATOM    372  CZ  ARG    50      -7.517 -47.520 -51.896  1.00  0.00           C  
ATOM    373  NH1 ARG    50      -6.628 -48.502 -51.986  1.00  0.00           N  
ATOM    374  NH2 ARG    50      -8.785 -47.763 -52.203  1.00  0.00           N  
ATOM    375  N   THR    51      -1.065 -44.298 -53.085  1.00  0.00           N  
ATOM    376  CA  THR    51       0.182 -43.648 -53.467  1.00  0.00           C  
ATOM    377  C   THR    51       0.381 -43.730 -54.991  1.00  0.00           C  
ATOM    378  O   THR    51       0.694 -42.704 -55.612  1.00  0.00           O  
ATOM    379  CB  THR    51       1.344 -44.278 -52.720  1.00  0.00           C  
ATOM    380  OG1 THR    51       1.178 -44.101 -51.321  1.00  0.00           O  
ATOM    381  CG2 THR    51       2.657 -43.612 -53.165  1.00  0.00           C  
ATOM    382  N   THR    52       0.132 -44.924 -55.604  1.00  0.00           N  
ATOM    383  CA  THR    52       0.207 -45.117 -57.060  1.00  0.00           C  
ATOM    384  C   THR    52      -0.897 -44.287 -57.729  1.00  0.00           C  
ATOM    385  O   THR    52      -0.731 -43.832 -58.865  1.00  0.00           O  
ATOM    386  CB  THR    52       0.021 -46.601 -57.446  1.00  0.00           C  
ATOM    387  OG1 THR    52       0.985 -47.403 -56.780  1.00  0.00           O  
ATOM    388  CG2 THR    52       0.192 -46.757 -58.966  1.00  0.00           C  
ATOM    389  N   PRO    53      -0.811 -42.965 -57.569  1.00  0.00           N  
ATOM    390  CA  PRO    53      -1.727 -42.048 -58.236  1.00  0.00           C  
ATOM    391  C   PRO    53      -2.472 -41.231 -57.216  1.00  0.00           C  
ATOM    392  O   PRO    53      -3.702 -41.260 -57.114  1.00  0.00           O  
ATOM    393  CB  PRO    53      -3.090 -41.805 -58.890  1.00  0.00           C  
ATOM    394  CG  PRO    53      -4.204 -42.687 -58.324  1.00  0.00           C  
ATOM    395  CD  PRO    53      -3.743 -44.101 -57.963  1.00  0.00           C  
ATOM    396  N   GLY    54      -1.708 -40.476 -56.434  1.00  0.00           N  
ATOM    397  CA  GLY    54      -2.194 -39.568 -55.388  1.00  0.00           C  
ATOM    398  C   GLY    54      -1.050 -38.749 -54.728  1.00  0.00           C  
ATOM    399  O   GLY    54       0.130 -38.923 -55.041  1.00  0.00           O  
ATOM    400  N   GLY    55      -1.397 -37.858 -53.819  1.00  0.00           N  
ATOM    401  CA  GLY    55      -0.446 -36.947 -53.196  1.00  0.00           C  
ATOM    402  C   GLY    55      -0.092 -37.418 -51.796  1.00  0.00           C  
ATOM    403  O   GLY    55       0.251 -38.583 -51.576  1.00  0.00           O  
ATOM    404  N   LEU    56      -0.187 -36.441 -50.733  1.00  0.00           N  
ATOM    405  CA  LEU    56       0.008 -36.862 -49.355  1.00  0.00           C  
ATOM    406  C   LEU    56      -0.810 -38.117 -49.091  1.00  0.00           C  
ATOM    407  O   LEU    56      -1.996 -38.148 -49.416  1.00  0.00           O  
ATOM    408  CB  LEU    56      -0.405 -35.758 -48.346  1.00  0.00           C  
ATOM    409  CG  LEU    56      -0.121 -36.127 -46.888  1.00  0.00           C  
ATOM    410  CD1 LEU    56       1.357 -36.295 -46.541  1.00  0.00           C  
ATOM    411  CD2 LEU    56      -0.614 -35.112 -45.858  1.00  0.00           C  
ATOM    412  N   LEU    57      -0.183 -39.133 -48.470  1.00  0.00           N  
ATOM    413  CA  LEU    57      -0.866 -40.361 -48.044  1.00  0.00           C  
ATOM    414  C   LEU    57      -0.605 -40.530 -46.534  1.00  0.00           C  
ATOM    415  O   LEU    57       0.541 -40.663 -46.109  1.00  0.00           O  
ATOM    416  CB  LEU    57      -0.533 -41.639 -48.876  1.00  0.00           C  
ATOM    417  CG  LEU    57      -1.220 -42.903 -48.354  1.00  0.00           C  
ATOM    418  CD1 LEU    57      -2.746 -42.887 -48.432  1.00  0.00           C  
ATOM    419  CD2 LEU    57      -0.841 -44.191 -49.083  1.00  0.00           C  
ATOM    420  N   ILE    58      -1.669 -40.448 -45.742  1.00  0.00           N  
ATOM    421  CA  ILE    58      -1.577 -40.581 -44.292  1.00  0.00           C  
ATOM    422  C   ILE    58      -1.849 -42.020 -43.908  1.00  0.00           C  
ATOM    423  O   ILE    58      -2.767 -42.637 -44.457  1.00  0.00           O  
ATOM    424  CB  ILE    58      -2.517 -39.585 -43.546  1.00  0.00           C  
ATOM    425  CG1 ILE    58      -2.169 -38.108 -43.797  1.00  0.00           C  
ATOM    426  CG2 ILE    58      -2.495 -39.749 -42.017  1.00  0.00           C  
ATOM    427  CD1 ILE    58      -3.237 -37.137 -43.296  1.00  0.00           C  
ATOM    428  N   SER    59      -1.067 -42.559 -42.939  1.00  0.00           N  
ATOM    429  CA  SER    59      -1.317 -43.903 -42.406  1.00  0.00           C  
ATOM    430  C   SER    59      -2.592 -43.791 -41.579  1.00  0.00           C  
ATOM    431  O   SER    59      -3.015 -42.682 -41.277  1.00  0.00           O  
ATOM    432  CB  SER    59      -0.196 -44.315 -41.457  1.00  0.00           C  
ATOM    433  OG  SER    59      -0.292 -43.617 -40.222  1.00  0.00           O  
ATOM    434  N   GLU    60      -3.138 -44.919 -41.129  1.00  0.00           N  
ATOM    435  CA  GLU    60      -4.264 -44.910 -40.212  1.00  0.00           C  
ATOM    436  C   GLU    60      -3.717 -44.477 -38.833  1.00  0.00           C  
ATOM    437  O   GLU    60      -2.493 -44.523 -38.597  1.00  0.00           O  
ATOM    438  CB  GLU    60      -4.871 -46.312 -40.123  1.00  0.00           C  
ATOM    439  CG  GLU    60      -4.001 -47.305 -39.350  1.00  0.00           C  
ATOM    440  CD  GLU    60      -4.582 -48.697 -39.555  1.00  0.00           C  
ATOM    441  OE1 GLU    60      -5.777 -48.896 -39.210  1.00  0.00           O  
ATOM    442  OE2 GLU    60      -3.838 -49.581 -40.059  1.00  0.00           O  
ATOM    443  N   SER    61      -4.612 -44.038 -37.949  1.00  0.00           N  
ATOM    444  CA  SER    61      -4.214 -43.645 -36.604  1.00  0.00           C  
ATOM    445  C   SER    61      -3.725 -44.853 -35.839  1.00  0.00           C  
ATOM    446  O   SER    61      -4.436 -45.853 -35.747  1.00  0.00           O  
ATOM    447  CB  SER    61      -5.382 -42.988 -35.863  1.00  0.00           C  
ATOM    448  OG  SER    61      -5.001 -42.675 -34.531  1.00  0.00           O  
ATOM    449  N   CYS    62      -2.468 -44.806 -35.410  1.00  0.00           N  
ATOM    450  CA  CYS    62      -1.852 -45.913 -34.688  1.00  0.00           C  
ATOM    451  C   CYS    62      -1.985 -45.744 -33.193  1.00  0.00           C  
ATOM    452  O   CYS    62      -1.772 -44.636 -32.687  1.00  0.00           O  
ATOM    453  CB  CYS    62      -0.372 -46.031 -35.063  1.00  0.00           C  
ATOM    454  SG  CYS    62      -0.183 -46.360 -36.431  1.00  0.00           S  
ATOM    455  N   VAL    63      -2.337 -46.826 -32.466  1.00  0.00           N  
ATOM    456  CA  VAL    63      -2.483 -46.701 -31.016  1.00  0.00           C  
ATOM    457  C   VAL    63      -1.111 -46.550 -30.311  1.00  0.00           C  
ATOM    458  O   VAL    63      -0.127 -47.160 -30.732  1.00  0.00           O  
ATOM    459  CB  VAL    63      -3.356 -47.819 -30.408  1.00  0.00           C  
ATOM    460  CG1 VAL    63      -3.403 -47.793 -28.879  1.00  0.00           C  
ATOM    461  CG2 VAL    63      -4.818 -47.762 -30.854  1.00  0.00           C  
ATOM    462  N   VAL    64      -1.049 -45.713 -29.269  1.00  0.00           N  
ATOM    463  CA  VAL    64       0.185 -45.429 -28.513  1.00  0.00           C  
ATOM    464  C   VAL    64       0.326 -46.294 -27.259  1.00  0.00           C  
ATOM    465  O   VAL    64       1.352 -46.211 -26.577  1.00  0.00           O  
ATOM    466  CB  VAL    64       0.249 -43.940 -28.104  1.00  0.00           C  
ATOM    467  CG1 VAL    64       0.204 -42.978 -29.293  1.00  0.00           C  
ATOM    468  CG2 VAL    64      -0.903 -43.507 -27.195  1.00  0.00           C  
ATOM    469  N   SER    65      -0.716 -47.093 -26.947  1.00  0.00           N  
ATOM    470  CA  SER    65      -0.793 -47.982 -25.781  1.00  0.00           C  
ATOM    471  C   SER    65      -1.955 -48.917 -26.074  1.00  0.00           C  
ATOM    472  O   SER    65      -2.944 -48.463 -26.641  1.00  0.00           O  
ATOM    473  CB  SER    65      -1.103 -47.158 -24.524  1.00  0.00           C  
ATOM    474  OG  SER    65      -1.255 -48.016 -23.403  1.00  0.00           O  
ATOM    475  N   GLU    66      -1.865 -50.191 -25.655  1.00  0.00           N  
ATOM    476  CA  GLU    66      -2.902 -51.201 -25.896  1.00  0.00           C  
ATOM    477  C   GLU    66      -4.305 -50.766 -25.415  1.00  0.00           C  
ATOM    478  O   GLU    66      -5.282 -51.155 -26.049  1.00  0.00           O  
ATOM    479  CB  GLU    66      -2.513 -52.615 -25.377  1.00  0.00           C  
ATOM    480  CG  GLU    66      -3.516 -53.704 -25.763  1.00  0.00           C  
ATOM    481  CD  GLU    66      -2.968 -55.040 -25.283  1.00  0.00           C  
ATOM    482  OE1 GLU    66      -1.873 -55.040 -24.659  1.00  0.00           O  
ATOM    483  OE2 GLU    66      -3.636 -56.078 -25.534  1.00  0.00           O  
ATOM    484  N   THR    67      -4.404 -49.928 -24.364  1.00  0.00           N  
ATOM    485  CA  THR    67      -5.692 -49.419 -23.849  1.00  0.00           C  
ATOM    486  C   THR    67      -6.332 -48.468 -24.837  1.00  0.00           C  
ATOM    487  O   THR    67      -7.563 -48.301 -24.837  1.00  0.00           O  
ATOM    488  CB  THR    67      -5.511 -48.719 -22.485  1.00  0.00           C  
ATOM    489  OG1 THR    67      -5.007 -49.639 -21.528  1.00  0.00           O  
ATOM    490  CG2 THR    67      -6.869 -48.178 -22.006  1.00  0.00           C  
ATOM    491  N   SER    68      -5.481 -47.851 -25.670  1.00  0.00           N  
ATOM    492  CA  SER    68      -5.884 -46.935 -26.732  1.00  0.00           C  
ATOM    493  C   SER    68      -6.273 -47.619 -28.031  1.00  0.00           C  
ATOM    494  O   SER    68      -6.552 -46.926 -29.012  1.00  0.00           O  
ATOM    495  CB  SER    68      -4.752 -45.943 -27.011  1.00  0.00           C  
ATOM    496  OG  SER    68      -3.630 -46.623 -27.554  1.00  0.00           O  
ATOM    497  N   LEU    69      -6.275 -48.987 -28.065  1.00  0.00           N  
ATOM    498  CA  LEU    69      -6.667 -49.750 -29.259  1.00  0.00           C  
ATOM    499  C   LEU    69      -8.196 -49.733 -29.342  1.00  0.00           C  
ATOM    500  O   LEU    69      -8.863 -50.209 -28.423  1.00  0.00           O  
ATOM    501  CB  LEU    69      -6.109 -51.195 -29.228  1.00  0.00           C  
ATOM    502  CG  LEU    69      -6.472 -52.016 -30.467  1.00  0.00           C  
ATOM    503  CD1 LEU    69      -5.864 -51.514 -31.776  1.00  0.00           C  
ATOM    504  CD2 LEU    69      -6.046 -53.483 -30.417  1.00  0.00           C  
ATOM    505  N   GLY    70      -8.730 -49.118 -30.393  1.00  0.00           N  
ATOM    506  CA  GLY    70     -10.171 -48.973 -30.559  1.00  0.00           C  
ATOM    507  C   GLY    70     -10.761 -49.713 -31.738  1.00  0.00           C  
ATOM    508  O   GLY    70     -11.949 -49.559 -32.019  1.00  0.00           O  
ATOM    509  N   TYR    71      -9.930 -50.451 -32.482  1.00  0.00           N  
ATOM    510  CA  TYR    71     -10.355 -51.219 -33.659  1.00  0.00           C  
ATOM    511  C   TYR    71      -9.580 -52.525 -33.665  1.00  0.00           C  
ATOM    512  O   TYR    71      -8.400 -52.521 -33.325  1.00  0.00           O  
ATOM    513  CB  TYR    71     -10.194 -50.404 -34.964  1.00  0.00           C  
ATOM    514  CG  TYR    71     -10.947 -49.087 -34.917  1.00  0.00           C  
ATOM    515  CD1 TYR    71     -12.305 -49.028 -35.213  1.00  0.00           C  
ATOM    516  CD2 TYR    71     -10.311 -47.908 -34.518  1.00  0.00           C  
ATOM    517  CE1 TYR    71     -13.013 -47.828 -35.127  1.00  0.00           C  
ATOM    518  CE2 TYR    71     -11.011 -46.704 -34.418  1.00  0.00           C  
ATOM    519  CZ  TYR    71     -12.358 -46.667 -34.746  1.00  0.00           C  
ATOM    520  OH  TYR    71     -13.079 -45.498 -34.646  1.00  0.00           O  
ATOM    521  N   PRO    72     -10.252 -53.647 -33.976  1.00  0.00           N  
ATOM    522  CA  PRO    72      -9.680 -54.998 -33.881  1.00  0.00           C  
ATOM    523  C   PRO    72      -8.330 -55.148 -34.592  1.00  0.00           C  
ATOM    524  O   PRO    72      -7.436 -55.827 -34.074  1.00  0.00           O  
ATOM    525  CB  PRO    72     -10.696 -56.099 -34.304  1.00  0.00           C  
ATOM    526  CG  PRO    72     -12.154 -55.715 -34.047  1.00  0.00           C  
ATOM    527  CD  PRO    72     -12.463 -54.246 -34.345  1.00  0.00           C  
ATOM    528  N   ASP    73      -8.210 -54.544 -35.771  1.00  0.00           N  
ATOM    529  CA  ASP    73      -6.983 -54.626 -36.545  1.00  0.00           C  
ATOM    530  C   ASP    73      -6.263 -53.299 -36.674  1.00  0.00           C  
ATOM    531  O   ASP    73      -5.620 -53.052 -37.698  1.00  0.00           O  
ATOM    532  CB  ASP    73      -7.287 -55.180 -37.939  1.00  0.00           C  
ATOM    533  CG  ASP    73      -8.262 -54.230 -38.620  1.00  0.00           C  
ATOM    534  OD1 ASP    73      -8.746 -53.289 -37.937  1.00  0.00           O  
ATOM    535  OD2 ASP    73      -8.536 -54.434 -39.833  1.00  0.00           O  
ATOM    536  N   LEU    74      -6.369 -52.433 -35.647  1.00  0.00           N  
ATOM    537  CA  LEU    74      -5.697 -51.140 -35.630  1.00  0.00           C  
ATOM    538  C   LEU    74      -4.185 -51.323 -35.597  1.00  0.00           C  
ATOM    539  O   LEU    74      -3.675 -52.263 -34.964  1.00  0.00           O  
ATOM    540  CB  LEU    74      -6.117 -50.310 -34.411  1.00  0.00           C  
ATOM    541  CG  LEU    74      -7.382 -49.482 -34.643  1.00  0.00           C  
ATOM    542  CD1 LEU    74      -8.606 -50.283 -35.087  1.00  0.00           C  
ATOM    543  CD2 LEU    74      -7.885 -48.714 -33.422  1.00  0.00           C  
ATOM    544  N   PRO    75      -3.487 -50.366 -36.217  1.00  0.00           N  
ATOM    545  CA  PRO    75      -2.036 -50.309 -36.259  1.00  0.00           C  
ATOM    546  C   PRO    75      -1.542 -49.911 -34.877  1.00  0.00           C  
ATOM    547  O   PRO    75      -2.180 -49.116 -34.187  1.00  0.00           O  
ATOM    548  CB  PRO    75      -1.587 -49.272 -37.288  1.00  0.00           C  
ATOM    549  CG  PRO    75      -2.610 -48.158 -37.518  1.00  0.00           C  
ATOM    550  CD  PRO    75      -4.062 -48.631 -37.421  1.00  0.00           C  
ATOM    551  N   GLY    76      -0.392 -50.460 -34.513  1.00  0.00           N  
ATOM    552  CA  GLY    76       0.249 -50.138 -33.252  1.00  0.00           C  
ATOM    553  C   GLY    76       1.512 -49.329 -33.432  1.00  0.00           C  
ATOM    554  O   GLY    76       2.259 -49.530 -34.407  1.00  0.00           O  
ATOM    555  N   LEU    77       1.745 -48.392 -32.499  1.00  0.00           N  
ATOM    556  CA  LEU    77       2.940 -47.537 -32.443  1.00  0.00           C  
ATOM    557  C   LEU    77       3.485 -47.577 -31.001  1.00  0.00           C  
ATOM    558  O   LEU    77       3.521 -46.550 -30.303  1.00  0.00           O  
ATOM    559  CB  LEU    77       2.582 -46.089 -32.848  1.00  0.00           C  
ATOM    560  CG  LEU    77       1.980 -45.875 -34.235  1.00  0.00           C  
ATOM    561  CD1 LEU    77       1.393 -44.493 -34.337  1.00  0.00           C  
ATOM    562  CD2 LEU    77       3.008 -46.165 -35.325  1.00  0.00           C  
ATOM    563  N   TRP    78       3.873 -48.782 -30.545  1.00  0.00           N  
ATOM    564  CA  TRP    78       4.328 -49.006 -29.167  1.00  0.00           C  
ATOM    565  C   TRP    78       5.704 -49.652 -29.048  1.00  0.00           C  
ATOM    566  O   TRP    78       6.561 -49.151 -28.314  1.00  0.00           O  
ATOM    567  CB  TRP    78       3.282 -49.841 -28.349  1.00  0.00           C  
ATOM    568  CG  TRP    78       3.636 -50.010 -26.891  1.00  0.00           C  
ATOM    569  CD1 TRP    78       4.546 -49.328 -26.136  1.00  0.00           C  
ATOM    570  CD2 TRP    78       3.071 -50.952 -25.969  1.00  0.00           C  
ATOM    571  NE1 TRP    78       4.609 -49.728 -24.881  1.00  0.00           N  
ATOM    572  CE2 TRP    78       3.705 -50.745 -24.716  1.00  0.00           C  
ATOM    573  CE3 TRP    78       2.084 -51.955 -26.075  1.00  0.00           C  
ATOM    574  CZ2 TRP    78       3.386 -51.513 -23.563  1.00  0.00           C  
ATOM    575  CZ3 TRP    78       1.758 -52.730 -24.922  1.00  0.00           C  
ATOM    576  CH2 TRP    78       2.414 -52.497 -23.686  1.00  0.00           C  
ATOM    577  N   ASN    79       5.858 -50.821 -29.680  1.00  0.00           N  
ATOM    578  CA  ASN    79       7.017 -51.700 -29.556  1.00  0.00           C  
ATOM    579  C   ASN    79       8.000 -51.606 -30.706  1.00  0.00           C  
ATOM    580  O   ASN    79       7.622 -51.209 -31.811  1.00  0.00           O  
ATOM    581  CB  ASN    79       6.540 -53.171 -29.455  1.00  0.00           C  
ATOM    582  CG  ASN    79       5.797 -53.335 -28.137  1.00  0.00           C  
ATOM    583  OD1 ASN    79       6.061 -52.624 -27.168  1.00  0.00           O  
ATOM    584  ND2 ASN    79       4.827 -54.282 -28.028  1.00  0.00           N  
ATOM    585  N   ARG    80       9.242 -52.080 -30.462  1.00  0.00           N  
ATOM    586  CA  ARG    80      10.310 -52.177 -31.459  1.00  0.00           C  
ATOM    587  C   ARG    80       9.922 -53.155 -32.573  1.00  0.00           C  
ATOM    588  O   ARG    80      10.340 -52.976 -33.712  1.00  0.00           O  
ATOM    589  CB  ARG    80      11.639 -52.602 -30.809  1.00  0.00           C  
ATOM    590  CG  ARG    80      12.266 -51.514 -29.934  1.00  0.00           C  
ATOM    591  CD  ARG    80      13.542 -51.963 -29.220  1.00  0.00           C  
ATOM    592  NE  ARG    80      14.020 -50.817 -28.395  1.00  0.00           N  
ATOM    593  CZ  ARG    80      15.084 -50.978 -27.556  1.00  0.00           C  
ATOM    594  NH1 ARG    80      15.513 -52.269 -27.670  1.00  0.00           N  
ATOM    595  NH2 ARG    80      15.304 -49.785 -26.930  1.00  0.00           N  
ATOM    596  N   ASP    81       9.097 -54.167 -32.244  1.00  0.00           N  
ATOM    597  CA  ASP    81       8.573 -55.158 -33.189  1.00  0.00           C  
ATOM    598  C   ASP    81       7.570 -54.528 -34.207  1.00  0.00           C  
ATOM    599  O   ASP    81       7.197 -55.189 -35.178  1.00  0.00           O  
ATOM    600  CB  ASP    81       7.940 -56.330 -32.439  1.00  0.00           C  
ATOM    601  CG  ASP    81       9.060 -57.147 -31.812  1.00  0.00           C  
ATOM    602  OD1 ASP    81      10.241 -56.923 -32.192  1.00  0.00           O  
ATOM    603  OD2 ASP    81       8.751 -58.007 -30.944  1.00  0.00           O  
ATOM    604  N   GLN    82       7.139 -53.257 -33.986  1.00  0.00           N  
ATOM    605  CA  GLN    82       6.266 -52.551 -34.942  1.00  0.00           C  
ATOM    606  C   GLN    82       7.093 -51.922 -36.060  1.00  0.00           C  
ATOM    607  O   GLN    82       6.555 -51.680 -37.134  1.00  0.00           O  
ATOM    608  CB  GLN    82       5.447 -51.448 -34.263  1.00  0.00           C  
ATOM    609  CG  GLN    82       4.460 -51.976 -33.220  1.00  0.00           C  
ATOM    610  CD  GLN    82       3.546 -52.982 -33.904  1.00  0.00           C  
ATOM    611  OE1 GLN    82       2.982 -52.709 -34.962  1.00  0.00           O  
ATOM    612  NE2 GLN    82       3.351 -54.203 -33.336  1.00  0.00           N  
ATOM    613  N   VAL    83       8.387 -51.626 -35.790  1.00  0.00           N  
ATOM    614  CA  VAL    83       9.312 -50.948 -36.700  1.00  0.00           C  
ATOM    615  C   VAL    83       9.448 -51.595 -38.068  1.00  0.00           C  
ATOM    616  O   VAL    83       9.345 -50.842 -39.038  1.00  0.00           O  
ATOM    617  CB  VAL    83      10.711 -50.728 -36.084  1.00  0.00           C  
ATOM    618  CG1 VAL    83      11.745 -50.213 -37.087  1.00  0.00           C  
ATOM    619  CG2 VAL    83      10.721 -49.711 -34.941  1.00  0.00           C  
ATOM    620  N   GLU    84       9.686 -52.931 -38.224  1.00  0.00           N  
ATOM    621  CA  GLU    84       9.832 -53.482 -39.587  1.00  0.00           C  
ATOM    622  C   GLU    84       8.649 -53.193 -40.525  1.00  0.00           C  
ATOM    623  O   GLU    84       8.863 -52.838 -41.685  1.00  0.00           O  
ATOM    624  CB  GLU    84      10.047 -54.983 -39.352  1.00  0.00           C  
ATOM    625  CG  GLU    84      11.408 -55.316 -38.738  1.00  0.00           C  
ATOM    626  CD  GLU    84      11.439 -56.808 -38.442  1.00  0.00           C  
ATOM    627  OE1 GLU    84      10.392 -57.475 -38.656  1.00  0.00           O  
ATOM    628  OE2 GLU    84      12.510 -57.301 -37.998  1.00  0.00           O  
ATOM    629  N   ALA    85       7.430 -53.313 -40.001  1.00  0.00           N  
ATOM    630  CA  ALA    85       6.213 -53.063 -40.764  1.00  0.00           C  
ATOM    631  C   ALA    85       6.036 -51.608 -41.143  1.00  0.00           C  
ATOM    632  O   ALA    85       5.609 -51.300 -42.264  1.00  0.00           O  
ATOM    633  CB  ALA    85       5.002 -53.534 -39.966  1.00  0.00           C  
ATOM    634  N   TRP    86       6.363 -50.699 -40.201  1.00  0.00           N  
ATOM    635  CA  TRP    86       6.265 -49.258 -40.443  1.00  0.00           C  
ATOM    636  C   TRP    86       7.191 -48.842 -41.570  1.00  0.00           C  
ATOM    637  O   TRP    86       6.784 -48.042 -42.410  1.00  0.00           O  
ATOM    638  CB  TRP    86       6.555 -48.443 -39.180  1.00  0.00           C  
ATOM    639  CG  TRP    86       5.445 -48.480 -38.157  1.00  0.00           C  
ATOM    640  CD1 TRP    86       5.409 -49.096 -36.940  1.00  0.00           C  
ATOM    641  CD2 TRP    86       4.157 -47.855 -38.258  1.00  0.00           C  
ATOM    642  NE1 TRP    86       4.275 -48.929 -36.287  1.00  0.00           N  
ATOM    643  CE2 TRP    86       3.450 -48.158 -37.065  1.00  0.00           C  
ATOM    644  CE3 TRP    86       3.527 -47.063 -39.241  1.00  0.00           C  
ATOM    645  CZ2 TRP    86       2.128 -47.695 -36.823  1.00  0.00           C  
ATOM    646  CZ3 TRP    86       2.200 -46.594 -39.005  1.00  0.00           C  
ATOM    647  CH2 TRP    86       1.523 -46.917 -37.802  1.00  0.00           C  
ATOM    648  N   LYS    87       8.415 -49.424 -41.613  1.00  0.00           N  
ATOM    649  CA  LYS    87       9.411 -49.166 -42.645  1.00  0.00           C  
ATOM    650  C   LYS    87       8.906 -49.619 -44.022  1.00  0.00           C  
ATOM    651  O   LYS    87       9.004 -48.857 -44.978  1.00  0.00           O  
ATOM    652  CB  LYS    87      10.759 -49.829 -42.307  1.00  0.00           C  
ATOM    653  CG  LYS    87      11.905 -49.195 -43.088  1.00  0.00           C  
ATOM    654  CD  LYS    87      13.126 -50.077 -43.184  1.00  0.00           C  
ATOM    655  CE  LYS    87      14.107 -49.536 -44.202  1.00  0.00           C  
ATOM    656  NZ  LYS    87      13.761 -49.925 -45.593  1.00  0.00           N  
ATOM    657  N   PRO    88       8.331 -50.835 -44.104  1.00  0.00           N  
ATOM    658  CA  PRO    88       7.771 -51.393 -45.341  1.00  0.00           C  
ATOM    659  C   PRO    88       6.648 -50.520 -45.897  1.00  0.00           C  
ATOM    660  O   PRO    88       6.579 -50.321 -47.112  1.00  0.00           O  
ATOM    661  CB  PRO    88       7.275 -52.827 -45.119  1.00  0.00           C  
ATOM    662  CG  PRO    88       8.020 -53.565 -44.005  1.00  0.00           C  
ATOM    663  CD  PRO    88       8.371 -52.676 -42.810  1.00  0.00           C  
ATOM    664  N   ILE    89       5.778 -50.010 -45.005  1.00  0.00           N  
ATOM    665  CA  ILE    89       4.651 -49.145 -45.332  1.00  0.00           C  
ATOM    666  C   ILE    89       5.129 -47.813 -45.912  1.00  0.00           C  
ATOM    667  O   ILE    89       4.695 -47.437 -47.003  1.00  0.00           O  
ATOM    668  CB  ILE    89       3.774 -48.933 -44.099  1.00  0.00           C  
ATOM    669  CG1 ILE    89       3.116 -50.225 -43.585  1.00  0.00           C  
ATOM    670  CG2 ILE    89       2.611 -47.955 -44.335  1.00  0.00           C  
ATOM    671  CD1 ILE    89       2.168 -50.869 -44.595  1.00  0.00           C  
ATOM    672  N   VAL    90       6.080 -47.150 -45.230  1.00  0.00           N  
ATOM    673  CA  VAL    90       6.668 -45.885 -45.668  1.00  0.00           C  
ATOM    674  C   VAL    90       7.395 -46.048 -47.010  1.00  0.00           C  
ATOM    675  O   VAL    90       7.182 -45.229 -47.902  1.00  0.00           O  
ATOM    676  CB  VAL    90       7.615 -45.354 -44.605  1.00  0.00           C  
ATOM    677  CG1 VAL    90       8.423 -44.137 -45.061  1.00  0.00           C  
ATOM    678  CG2 VAL    90       6.906 -44.907 -43.325  1.00  0.00           C  
ATOM    679  N   ASP    91       8.177 -47.138 -47.179  1.00  0.00           N  
ATOM    680  CA  ASP    91       8.882 -47.422 -48.433  1.00  0.00           C  
ATOM    681  C   ASP    91       7.897 -47.467 -49.604  1.00  0.00           C  
ATOM    682  O   ASP    91       8.115 -46.808 -50.612  1.00  0.00           O  
ATOM    683  CB  ASP    91       9.667 -48.752 -48.361  1.00  0.00           C  
ATOM    684  CG  ASP    91      10.936 -48.724 -47.533  1.00  0.00           C  
ATOM    685  OD1 ASP    91      11.391 -47.609 -47.167  1.00  0.00           O  
ATOM    686  OD2 ASP    91      11.474 -49.820 -47.236  1.00  0.00           O  
ATOM    687  N   ALA    92       6.801 -48.224 -49.427  1.00  0.00           N  
ATOM    688  CA  ALA    92       5.730 -48.418 -50.399  1.00  0.00           C  
ATOM    689  C   ALA    92       5.050 -47.092 -50.806  1.00  0.00           C  
ATOM    690  O   ALA    92       4.842 -46.855 -51.994  1.00  0.00           O  
ATOM    691  CB  ALA    92       4.712 -49.405 -49.844  1.00  0.00           C  
ATOM    692  N   VAL    93       4.749 -46.215 -49.840  1.00  0.00           N  
ATOM    693  CA  VAL    93       4.152 -44.914 -50.155  1.00  0.00           C  
ATOM    694  C   VAL    93       5.180 -44.018 -50.863  1.00  0.00           C  
ATOM    695  O   VAL    93       4.884 -43.470 -51.928  1.00  0.00           O  
ATOM    696  CB  VAL    93       3.568 -44.239 -48.890  1.00  0.00           C  
ATOM    697  CG1 VAL    93       3.098 -42.802 -49.127  1.00  0.00           C  
ATOM    698  CG2 VAL    93       2.352 -44.968 -48.316  1.00  0.00           C  
ATOM    699  N   HIS    94       6.390 -43.874 -50.253  1.00  0.00           N  
ATOM    700  CA  HIS    94       7.459 -43.018 -50.761  1.00  0.00           C  
ATOM    701  C   HIS    94       7.887 -43.345 -52.160  1.00  0.00           C  
ATOM    702  O   HIS    94       8.111 -42.416 -52.939  1.00  0.00           O  
ATOM    703  CB  HIS    94       8.664 -42.996 -49.825  1.00  0.00           C  
ATOM    704  CG  HIS    94       9.777 -42.122 -50.322  1.00  0.00           C  
ATOM    705  ND1 HIS    94       9.730 -40.742 -50.330  1.00  0.00           N  
ATOM    706  CD2 HIS    94      10.989 -42.435 -50.836  1.00  0.00           C  
ATOM    707  CE1 HIS    94      10.830 -40.249 -50.810  1.00  0.00           C  
ATOM    708  NE2 HIS    94      11.624 -41.253 -51.131  1.00  0.00           N  
ATOM    709  N   SER    95       7.972 -44.652 -52.500  1.00  0.00           N  
ATOM    710  CA  SER    95       8.378 -45.105 -53.839  1.00  0.00           C  
ATOM    711  C   SER    95       7.471 -44.566 -54.937  1.00  0.00           C  
ATOM    712  O   SER    95       7.928 -44.363 -56.052  1.00  0.00           O  
ATOM    713  CB  SER    95       8.421 -46.624 -53.900  1.00  0.00           C  
ATOM    714  OG  SER    95       7.114 -47.156 -53.738  1.00  0.00           O  
ATOM    715  N   LYS    96       6.212 -44.283 -54.609  1.00  0.00           N  
ATOM    716  CA  LYS    96       5.270 -43.773 -55.597  1.00  0.00           C  
ATOM    717  C   LYS    96       5.324 -42.259 -55.794  1.00  0.00           C  
ATOM    718  O   LYS    96       4.746 -41.765 -56.767  1.00  0.00           O  
ATOM    719  CB  LYS    96       3.845 -44.235 -55.274  1.00  0.00           C  
ATOM    720  CG  LYS    96       3.673 -45.755 -55.312  1.00  0.00           C  
ATOM    721  CD  LYS    96       3.866 -46.359 -56.704  1.00  0.00           C  
ATOM    722  CE  LYS    96       3.611 -47.866 -56.759  1.00  0.00           C  
ATOM    723  NZ  LYS    96       3.808 -48.363 -58.139  1.00  0.00           N  
ATOM    724  N   GLY    97       6.028 -41.551 -54.904  1.00  0.00           N  
ATOM    725  CA  GLY    97       6.170 -40.098 -54.975  1.00  0.00           C  
ATOM    726  C   GLY    97       5.215 -39.328 -54.086  1.00  0.00           C  
ATOM    727  O   GLY    97       5.138 -38.099 -54.156  1.00  0.00           O  
ATOM    728  N   GLY    98       4.479 -40.047 -53.242  1.00  0.00           N  
ATOM    729  CA  GLY    98       3.548 -39.439 -52.294  1.00  0.00           C  
ATOM    730  C   GLY    98       4.282 -39.148 -50.986  1.00  0.00           C  
ATOM    731  O   GLY    98       5.135 -39.934 -50.569  1.00  0.00           O  
ATOM    732  N   ILE    99       3.987 -38.014 -50.361  1.00  0.00           N  
ATOM    733  CA  ILE    99       4.580 -37.684 -49.073  1.00  0.00           C  
ATOM    734  C   ILE    99       3.888 -38.580 -48.037  1.00  0.00           C  
ATOM    735  O   ILE    99       2.682 -38.475 -47.883  1.00  0.00           O  
ATOM    736  CB  ILE    99       4.341 -36.202 -48.731  1.00  0.00           C  
ATOM    737  CG1 ILE    99       4.943 -35.230 -49.760  1.00  0.00           C  
ATOM    738  CG2 ILE    99       4.942 -35.780 -47.380  1.00  0.00           C  
ATOM    739  CD1 ILE    99       6.459 -35.356 -49.902  1.00  0.00           C  
ATOM    740  N   PHE   100       4.622 -39.495 -47.397  1.00  0.00           N  
ATOM    741  CA  PHE   100       4.074 -40.383 -46.364  1.00  0.00           C  
ATOM    742  C   PHE   100       3.968 -39.625 -45.049  1.00  0.00           C  
ATOM    743  O   PHE   100       4.935 -38.991 -44.618  1.00  0.00           O  
ATOM    744  CB  PHE   100       4.966 -41.611 -46.167  1.00  0.00           C  
ATOM    745  CG  PHE   100       4.318 -42.475 -45.140  1.00  0.00           C  
ATOM    746  CD1 PHE   100       3.193 -43.276 -45.438  1.00  0.00           C  
ATOM    747  CD2 PHE   100       4.828 -42.509 -43.830  1.00  0.00           C  
ATOM    748  CE1 PHE   100       2.583 -44.103 -44.450  1.00  0.00           C  
ATOM    749  CE2 PHE   100       4.236 -43.328 -42.821  1.00  0.00           C  
ATOM    750  CZ  PHE   100       3.106 -44.127 -43.134  1.00  0.00           C  
ATOM    751  N   PHE   101       2.782 -39.665 -44.426  1.00  0.00           N  
ATOM    752  CA  PHE   101       2.540 -39.014 -43.144  1.00  0.00           C  
ATOM    753  C   PHE   101       1.987 -40.047 -42.179  1.00  0.00           C  
ATOM    754  O   PHE   101       1.007 -40.715 -42.485  1.00  0.00           O  
ATOM    755  CB  PHE   101       1.680 -37.712 -43.237  1.00  0.00           C  
ATOM    756  CG  PHE   101       2.425 -36.743 -44.089  1.00  0.00           C  
ATOM    757  CD1 PHE   101       2.206 -36.647 -45.482  1.00  0.00           C  
ATOM    758  CD2 PHE   101       3.379 -35.888 -43.508  1.00  0.00           C  
ATOM    759  CE1 PHE   101       2.920 -35.714 -46.288  1.00  0.00           C  
ATOM    760  CE2 PHE   101       4.109 -34.944 -44.293  1.00  0.00           C  
ATOM    761  CZ  PHE   101       3.878 -34.860 -45.690  1.00  0.00           C  
ATOM    762  N   CYS   102       2.632 -40.174 -41.028  1.00  0.00           N  
ATOM    763  CA  CYS   102       2.240 -41.134 -40.012  1.00  0.00           C  
ATOM    764  C   CYS   102       1.342 -40.511 -38.975  1.00  0.00           C  
ATOM    765  O   CYS   102       1.721 -39.523 -38.348  1.00  0.00           O  
ATOM    766  CB  CYS   102       3.481 -41.720 -39.333  1.00  0.00           C  
ATOM    767  SG  CYS   102       3.154 -42.679 -38.338  1.00  0.00           S  
ATOM    768  N   GLN   103       0.135 -41.077 -38.785  1.00  0.00           N  
ATOM    769  CA  GLN   103      -0.790 -40.552 -37.807  1.00  0.00           C  
ATOM    770  C   GLN   103      -0.720 -41.296 -36.452  1.00  0.00           C  
ATOM    771  O   GLN   103      -0.658 -42.534 -36.396  1.00  0.00           O  
ATOM    772  CB  GLN   103      -2.224 -40.482 -38.352  1.00  0.00           C  
ATOM    773  CG  GLN   103      -3.120 -39.625 -37.459  1.00  0.00           C  
ATOM    774  CD  GLN   103      -4.578 -39.815 -37.717  1.00  0.00           C  
ATOM    775  OE1 GLN   103      -5.161 -40.841 -37.381  1.00  0.00           O  
ATOM    776  NE2 GLN   103      -5.207 -38.811 -38.294  1.00  0.00           N  
ATOM    777  N   ILE   104      -0.758 -40.521 -35.368  1.00  0.00           N  
ATOM    778  CA  ILE   104      -0.717 -41.028 -34.003  1.00  0.00           C  
ATOM    779  C   ILE   104      -2.106 -40.849 -33.412  1.00  0.00           C  
ATOM    780  O   ILE   104      -2.554 -39.713 -33.279  1.00  0.00           O  
ATOM    781  CB  ILE   104       0.342 -40.300 -33.148  1.00  0.00           C  
ATOM    782  CG1 ILE   104       1.721 -40.163 -33.868  1.00  0.00           C  
ATOM    783  CG2 ILE   104       0.468 -41.009 -31.813  1.00  0.00           C  
ATOM    784  CD1 ILE   104       2.676 -39.183 -33.191  1.00  0.00           C  
ATOM    785  N   TRP   105      -2.762 -41.949 -33.010  1.00  0.00           N  
ATOM    786  CA  TRP   105      -4.140 -41.888 -32.522  1.00  0.00           C  
ATOM    787  C   TRP   105      -4.453 -42.923 -31.458  1.00  0.00           C  
ATOM    788  O   TRP   105      -4.728 -44.086 -31.761  1.00  0.00           O  
ATOM    789  CB  TRP   105      -5.100 -41.963 -33.726  1.00  0.00           C  
ATOM    790  CG  TRP   105      -6.550 -41.733 -33.371  1.00  0.00           C  
ATOM    791  CD1 TRP   105      -7.103 -41.383 -32.173  1.00  0.00           C  
ATOM    792  CD2 TRP   105      -7.680 -41.839 -34.248  1.00  0.00           C  
ATOM    793  NE1 TRP   105      -8.416 -41.261 -32.204  1.00  0.00           N  
ATOM    794  CE2 TRP   105      -8.835 -41.534 -33.481  1.00  0.00           C  
ATOM    795  CE3 TRP   105      -7.835 -42.160 -35.613  1.00  0.00           C  
ATOM    796  CZ2 TRP   105     -10.144 -41.543 -34.036  1.00  0.00           C  
ATOM    797  CZ3 TRP   105      -9.145 -42.170 -36.178  1.00  0.00           C  
ATOM    798  CH2 TRP   105     -10.277 -41.862 -35.381  1.00  0.00           C  
ATOM    799  N   HIS   106      -4.398 -42.476 -30.196  1.00  0.00           N  
ATOM    800  CA  HIS   106      -4.850 -43.230 -29.024  1.00  0.00           C  
ATOM    801  C   HIS   106      -6.383 -42.957 -29.043  1.00  0.00           C  
ATOM    802  O   HIS   106      -6.781 -41.786 -29.052  1.00  0.00           O  
ATOM    803  CB  HIS   106      -4.214 -42.655 -27.755  1.00  0.00           C  
ATOM    804  CG  HIS   106      -4.507 -43.426 -26.496  1.00  0.00           C  
ATOM    805  ND1 HIS   106      -5.792 -43.531 -25.988  1.00  0.00           N  
ATOM    806  CD2 HIS   106      -3.653 -44.012 -25.624  1.00  0.00           C  
ATOM    807  CE1 HIS   106      -5.675 -44.211 -24.868  1.00  0.00           C  
ATOM    808  NE2 HIS   106      -4.412 -44.541 -24.623  1.00  0.00           N  
ATOM    809  N   GLY   107      -7.233 -44.007 -29.071  1.00  0.00           N  
ATOM    810  CA  GLY   107      -8.692 -43.825 -29.156  1.00  0.00           C  
ATOM    811  C   GLY   107      -9.401 -43.419 -27.846  1.00  0.00           C  
ATOM    812  O   GLY   107     -10.616 -43.209 -27.864  1.00  0.00           O  
ATOM    813  N   GLY   108      -8.652 -43.303 -26.749  1.00  0.00           N  
ATOM    814  CA  GLY   108      -9.155 -42.893 -25.452  1.00  0.00           C  
ATOM    815  C   GLY   108     -10.453 -43.553 -25.035  1.00  0.00           C  
ATOM    816  O   GLY   108     -10.518 -44.777 -24.883  1.00  0.00           O  
ATOM    817  N   ARG   109     -11.506 -42.741 -24.888  1.00  0.00           N  
ATOM    818  CA  ARG   109     -12.829 -43.192 -24.455  1.00  0.00           C  
ATOM    819  C   ARG   109     -13.454 -44.242 -25.355  1.00  0.00           C  
ATOM    820  O   ARG   109     -14.308 -45.005 -24.905  1.00  0.00           O  
ATOM    821  CB  ARG   109     -13.777 -42.001 -24.270  1.00  0.00           C  
ATOM    822  CG  ARG   109     -13.532 -41.226 -22.962  1.00  0.00           C  
ATOM    823  CD  ARG   109     -14.370 -39.966 -22.914  1.00  0.00           C  
ATOM    824  NE  ARG   109     -15.796 -40.275 -22.851  1.00  0.00           N  
ATOM    825  CZ  ARG   109     -16.658 -40.147 -23.858  1.00  0.00           C  
ATOM    826  NH1 ARG   109     -16.258 -39.667 -25.029  1.00  0.00           N  
ATOM    827  NH2 ARG   109     -17.929 -40.494 -23.698  1.00  0.00           N  
ATOM    828  N   VAL   110     -12.974 -44.325 -26.598  1.00  0.00           N  
ATOM    829  CA  VAL   110     -13.455 -45.243 -27.633  1.00  0.00           C  
ATOM    830  C   VAL   110     -12.662 -46.557 -27.696  1.00  0.00           C  
ATOM    831  O   VAL   110     -12.893 -47.378 -28.595  1.00  0.00           O  
ATOM    832  CB  VAL   110     -13.479 -44.531 -28.996  1.00  0.00           C  
ATOM    833  CG1 VAL   110     -14.394 -43.305 -29.028  1.00  0.00           C  
ATOM    834  CG2 VAL   110     -12.108 -44.018 -29.441  1.00  0.00           C  
ATOM    835  N   PHE   111     -11.748 -46.743 -26.736  1.00  0.00           N  
ATOM    836  CA  PHE   111     -10.933 -47.945 -26.619  1.00  0.00           C  
ATOM    837  C   PHE   111     -11.771 -49.178 -26.347  1.00  0.00           C  
ATOM    838  O   PHE   111     -12.805 -49.074 -25.705  1.00  0.00           O  
ATOM    839  CB  PHE   111      -9.894 -47.770 -25.504  1.00  0.00           C  
ATOM    840  CG  PHE   111      -9.072 -49.012 -25.459  1.00  0.00           C  
ATOM    841  CD1 PHE   111      -8.067 -49.280 -26.415  1.00  0.00           C  
ATOM    842  CD2 PHE   111      -9.287 -49.958 -24.440  1.00  0.00           C  
ATOM    843  CE1 PHE   111      -7.283 -50.469 -26.362  1.00  0.00           C  
ATOM    844  CE2 PHE   111      -8.515 -51.157 -24.363  1.00  0.00           C  
ATOM    845  CZ  PHE   111      -7.510 -51.413 -25.331  1.00  0.00           C  
ATOM    846  N   HIS   112     -11.347 -50.340 -26.869  1.00  0.00           N  
ATOM    847  CA  HIS   112     -12.029 -51.634 -26.734  1.00  0.00           C  
ATOM    848  C   HIS   112     -11.022 -52.772 -26.451  1.00  0.00           C  
ATOM    849  O   HIS   112     -11.256 -53.889 -26.908  1.00  0.00           O  
ATOM    850  CB  HIS   112     -12.842 -51.976 -28.020  1.00  0.00           C  
ATOM    851  CG  HIS   112     -13.908 -50.991 -28.384  1.00  0.00           C  
ATOM    852  ND1 HIS   112     -13.963 -50.419 -29.657  1.00  0.00           N  
ATOM    853  CD2 HIS   112     -14.944 -50.525 -27.655  1.00  0.00           C  
ATOM    854  CE1 HIS   112     -15.016 -49.617 -29.646  1.00  0.00           C  
ATOM    855  NE2 HIS   112     -15.637 -49.646 -28.465  1.00  0.00           N  
ATOM    856  N   GLN   113      -9.934 -52.514 -25.693  1.00  0.00           N  
ATOM    857  CA  GLN   113      -8.902 -53.516 -25.364  1.00  0.00           C  
ATOM    858  C   GLN   113      -9.449 -54.837 -24.787  1.00  0.00           C  
ATOM    859  O   GLN   113      -8.906 -55.902 -25.083  1.00  0.00           O  
ATOM    860  CB  GLN   113      -7.849 -52.921 -24.426  1.00  0.00           C  
ATOM    861  CG  GLN   113      -6.714 -53.891 -24.089  1.00  0.00           C  
ATOM    862  CD  GLN   113      -5.735 -53.169 -23.175  1.00  0.00           C  
ATOM    863  OE1 GLN   113      -5.978 -52.040 -22.750  1.00  0.00           O  
ATOM    864  NE2 GLN   113      -4.572 -53.781 -22.822  1.00  0.00           N  
ATOM    865  N   ASP   114     -10.520 -54.753 -23.965  1.00  0.00           N  
ATOM    866  CA  ASP   114     -11.186 -55.907 -23.347  1.00  0.00           C  
ATOM    867  C   ASP   114     -11.735 -56.888 -24.403  1.00  0.00           C  
ATOM    868  O   ASP   114     -11.691 -58.107 -24.207  1.00  0.00           O  
ATOM    869  CB  ASP   114     -12.300 -55.450 -22.386  1.00  0.00           C  
ATOM    870  CG  ASP   114     -12.826 -56.678 -21.657  1.00  0.00           C  
ATOM    871  OD1 ASP   114     -12.348 -57.802 -21.971  1.00  0.00           O  
ATOM    872  OD2 ASP   114     -13.712 -56.510 -20.778  1.00  0.00           O  
ATOM    873  N   GLN   115     -11.407 -58.186 -24.361  1.00  0.00           N  
ATOM    874  CA  GLN   115     -12.024 -59.139 -25.278  1.00  0.00           C  
ATOM    875  C   GLN   115     -13.195 -59.850 -24.593  1.00  0.00           C  
ATOM    876  O   GLN   115     -14.330 -59.822 -25.076  1.00  0.00           O  
ATOM    877  CB  GLN   115     -11.290 -60.367 -25.824  1.00  0.00           C  
ATOM    878  CG  GLN   115     -10.085 -60.018 -26.700  1.00  0.00           C  
ATOM    879  CD  GLN   115     -10.586 -59.208 -27.887  1.00  0.00           C  
ATOM    880  OE1 GLN   115     -11.552 -59.584 -28.548  1.00  0.00           O  
ATOM    881  NE2 GLN   115      -9.954 -58.051 -28.223  1.00  0.00           N  
ATOM    882  N   PRO   116     -12.946 -60.498 -23.462  1.00  0.00           N  
ATOM    883  CA  PRO   116     -14.017 -61.085 -22.672  1.00  0.00           C  
ATOM    884  C   PRO   116     -14.532 -60.146 -21.595  1.00  0.00           C  
ATOM    885  O   PRO   116     -15.209 -60.545 -20.644  1.00  0.00           O  
ATOM    886  CB  PRO   116     -14.440 -62.002 -21.521  1.00  0.00           C  
ATOM    887  CG  PRO   116     -13.494 -61.949 -20.319  1.00  0.00           C  
ATOM    888  CD  PRO   116     -12.022 -61.791 -20.705  1.00  0.00           C  
ATOM    889  N   ASN   117     -14.207 -58.865 -21.744  1.00  0.00           N  
ATOM    890  CA  ASN   117     -14.724 -57.809 -20.903  1.00  0.00           C  
ATOM    891  C   ASN   117     -13.888 -57.555 -19.673  1.00  0.00           C  
ATOM    892  O   ASN   117     -14.394 -57.442 -18.554  1.00  0.00           O  
ATOM    893  CB  ASN   117     -16.149 -58.071 -20.404  1.00  0.00           C  
ATOM    894  CG  ASN   117     -17.092 -57.958 -21.593  1.00  0.00           C  
ATOM    895  OD1 ASN   117     -16.795 -57.279 -22.575  1.00  0.00           O  
ATOM    896  ND2 ASN   117     -18.282 -58.617 -21.570  1.00  0.00           N  
ATOM    897  N   GLY   118     -12.581 -57.461 -19.861  1.00  0.00           N  
ATOM    898  CA  GLY   118     -11.668 -57.039 -18.806  1.00  0.00           C  
ATOM    899  C   GLY   118     -11.283 -55.582 -18.972  1.00  0.00           C  
ATOM    900  O   GLY   118     -12.062 -54.667 -18.693  1.00  0.00           O  
ATOM    901  N   GLU   119     -10.056 -55.344 -19.437  1.00  0.00           N  
ATOM    902  CA  GLU   119      -9.563 -53.959 -19.424  1.00  0.00           C  
ATOM    903  C   GLU   119     -10.612 -52.914 -19.752  1.00  0.00           C  
ATOM    904  O   GLU   119     -11.674 -53.202 -20.312  1.00  0.00           O  
ATOM    905  CB  GLU   119      -8.455 -53.582 -20.412  1.00  0.00           C  
ATOM    906  CG  GLU   119      -7.935 -52.155 -20.230  1.00  0.00           C  
ATOM    907  CD  GLU   119      -7.191 -52.090 -18.904  1.00  0.00           C  
ATOM    908  OE1 GLU   119      -7.866 -52.162 -17.843  1.00  0.00           O  
ATOM    909  OE2 GLU   119      -5.937 -51.969 -18.935  1.00  0.00           O  
ATOM    910  N   ALA   120     -10.229 -51.607 -19.339  1.00  0.00           N  
ATOM    911  CA  ALA   120     -11.230 -50.590 -19.682  1.00  0.00           C  
ATOM    912  C   ALA   120     -10.622 -49.342 -20.385  1.00  0.00           C  
ATOM    913  O   ALA   120      -9.468 -48.996 -20.103  1.00  0.00           O  
ATOM    914  CB  ALA   120     -12.085 -50.209 -18.460  1.00  0.00           C  
ATOM    915  N   PRO   121     -11.354 -48.654 -21.302  1.00  0.00           N  
ATOM    916  CA  PRO   121     -10.764 -47.472 -21.950  1.00  0.00           C  
ATOM    917  C   PRO   121     -10.482 -46.353 -20.940  1.00  0.00           C  
ATOM    918  O   PRO   121     -11.021 -46.369 -19.829  1.00  0.00           O  
ATOM    919  CB  PRO   121     -11.789 -47.104 -23.027  1.00  0.00           C  
ATOM    920  CG  PRO   121     -13.083 -47.625 -22.529  1.00  0.00           C  
ATOM    921  CD  PRO   121     -12.746 -48.876 -21.765  1.00  0.00           C  
ATOM    922  N   VAL   122      -9.579 -45.431 -21.300  1.00  0.00           N  
ATOM    923  CA  VAL   122      -9.147 -44.362 -20.413  1.00  0.00           C  
ATOM    924  C   VAL   122      -9.543 -42.986 -20.933  1.00  0.00           C  
ATOM    925  O   VAL   122      -9.608 -42.760 -22.141  1.00  0.00           O  
ATOM    926  CB  VAL   122      -7.621 -44.441 -20.052  1.00  0.00           C  
ATOM    927  CG1 VAL   122      -7.299 -45.736 -19.320  1.00  0.00           C  
ATOM    928  CG2 VAL   122      -6.717 -44.263 -21.279  1.00  0.00           C  
ATOM    929  N   SER   123      -9.767 -42.071 -20.001  1.00  0.00           N  
ATOM    930  CA  SER   123     -10.115 -40.686 -20.301  1.00  0.00           C  
ATOM    931  C   SER   123      -9.684 -39.752 -19.192  1.00  0.00           C  
ATOM    932  O   SER   123      -9.286 -40.221 -18.121  1.00  0.00           O  
ATOM    933  CB  SER   123     -11.623 -40.555 -20.530  1.00  0.00           C  
ATOM    934  OG  SER   123     -11.951 -39.214 -20.862  1.00  0.00           O  
ATOM    935  N   SER   124      -9.765 -38.409 -19.391  1.00  0.00           N  
ATOM    936  CA  SER   124      -9.373 -37.487 -18.299  1.00  0.00           C  
ATOM    937  C   SER   124     -10.294 -37.619 -17.082  1.00  0.00           C  
ATOM    938  O   SER   124      -9.880 -37.419 -15.932  1.00  0.00           O  
ATOM    939  CB  SER   124      -9.512 -36.100 -18.948  1.00  0.00           C  
ATOM    940  OG  SER   124     -10.873 -35.840 -19.257  1.00  0.00           O  
ATOM    941  N   THR   125     -11.560 -37.968 -17.346  1.00  0.00           N  
ATOM    942  CA  THR   125     -12.600 -38.119 -16.327  1.00  0.00           C  
ATOM    943  C   THR   125     -13.351 -39.431 -16.554  1.00  0.00           C  
ATOM    944  O   THR   125     -13.713 -39.757 -17.694  1.00  0.00           O  
ATOM    945  CB  THR   125     -13.516 -36.894 -16.392  1.00  0.00           C  
ATOM    946  OG1 THR   125     -12.716 -35.716 -16.238  1.00  0.00           O  
ATOM    947  CG2 THR   125     -14.617 -36.921 -15.369  1.00  0.00           C  
ATOM    948  N   ASP   126     -13.537 -40.199 -15.467  1.00  0.00           N  
ATOM    949  CA  ASP   126     -14.272 -41.455 -15.475  1.00  0.00           C  
ATOM    950  C   ASP   126     -15.718 -41.111 -15.802  1.00  0.00           C  
ATOM    951  O   ASP   126     -16.308 -40.264 -15.125  1.00  0.00           O  
ATOM    952  CB  ASP   126     -14.185 -42.125 -14.102  1.00  0.00           C  
ATOM    953  CG  ASP   126     -14.788 -43.518 -14.219  1.00  0.00           C  
ATOM    954  OD1 ASP   126     -15.946 -43.622 -14.704  1.00  0.00           O  
ATOM    955  OD2 ASP   126     -14.099 -44.496 -13.825  1.00  0.00           O  
ATOM    956  N   LYS   127     -16.245 -41.690 -16.896  1.00  0.00           N  
ATOM    957  CA  LYS   127     -17.602 -41.458 -17.378  1.00  0.00           C  
ATOM    958  C   LYS   127     -18.080 -42.552 -18.315  1.00  0.00           C  
ATOM    959  O   LYS   127     -17.309 -43.437 -18.705  1.00  0.00           O  
ATOM    960  CB  LYS   127     -17.747 -40.077 -18.045  1.00  0.00           C  
ATOM    961  CG  LYS   127     -16.898 -39.917 -19.308  1.00  0.00           C  
ATOM    962  CD  LYS   127     -16.936 -38.506 -19.897  1.00  0.00           C  
ATOM    963  CE  LYS   127     -18.278 -38.146 -20.539  1.00  0.00           C  
ATOM    964  NZ  LYS   127     -18.504 -38.979 -21.741  1.00  0.00           N  
ATOM    965  N   PRO   128     -19.366 -42.479 -18.655  1.00  0.00           N  
ATOM    966  CA  PRO   128     -20.062 -43.392 -19.550  1.00  0.00           C  
ATOM    967  C   PRO   128     -20.348 -42.677 -20.859  1.00  0.00           C  
ATOM    968  O   PRO   128     -20.342 -41.441 -20.917  1.00  0.00           O  
ATOM    969  CB  PRO   128     -21.383 -43.835 -18.923  1.00  0.00           C  
ATOM    970  CG  PRO   128     -22.025 -42.767 -18.035  1.00  0.00           C  
ATOM    971  CD  PRO   128     -21.010 -41.883 -17.309  1.00  0.00           C  
ATOM    972  N   LEU   129     -20.655 -43.461 -21.896  1.00  0.00           N  
ATOM    973  CA  LEU   129     -21.004 -42.952 -23.219  1.00  0.00           C  
ATOM    974  C   LEU   129     -22.519 -43.039 -23.490  1.00  0.00           C  
ATOM    975  O   LEU   129     -23.129 -44.058 -23.152  1.00  0.00           O  
ATOM    976  CB  LEU   129     -20.265 -43.757 -24.281  1.00  0.00           C  
ATOM    977  CG  LEU   129     -18.742 -43.690 -24.148  1.00  0.00           C  
ATOM    978  CD1 LEU   129     -17.967 -44.511 -25.177  1.00  0.00           C  
ATOM    979  CD2 LEU   129     -18.143 -42.291 -24.285  1.00  0.00           C  
ATOM    980  N   MET   130     -23.232 -41.957 -23.263  1.00  0.00           N  
ATOM    981  CA  MET   130     -24.705 -41.948 -23.492  1.00  0.00           C  
ATOM    982  C   MET   130     -24.960 -42.238 -24.950  1.00  0.00           C  
ATOM    983  O   MET   130     -25.898 -42.952 -25.316  1.00  0.00           O  
ATOM    984  CB  MET   130     -25.625 -40.730 -23.370  1.00  0.00           C  
ATOM    985  CG  MET   130     -25.803 -40.242 -21.931  1.00  0.00           C  
ATOM    986  SD  MET   130     -26.554 -41.459 -20.809  1.00  0.00           S  
ATOM    987  CE  MET   130     -28.191 -41.407 -21.592  1.00  0.00           C  
ATOM    988  N   CYS   131     -24.110 -41.679 -25.833  1.00  0.00           N  
ATOM    989  CA  CYS   131     -24.230 -41.860 -27.280  1.00  0.00           C  
ATOM    990  C   CYS   131     -23.962 -43.311 -27.692  1.00  0.00           C  
ATOM    991  O   CYS   131     -24.701 -43.884 -28.497  1.00  0.00           O  
ATOM    992  CB  CYS   131     -23.322 -41.242 -28.347  1.00  0.00           C  
ATOM    993  SG  CYS   131     -23.739 -41.561 -29.666  1.00  0.00           S  
ATOM    994  N   LYS   132     -22.919 -43.941 -27.166  1.00  0.00           N  
ATOM    995  CA  LYS   132     -22.577 -45.317 -27.512  1.00  0.00           C  
ATOM    996  C   LYS   132     -23.653 -46.312 -27.063  1.00  0.00           C  
ATOM    997  O   LYS   132     -23.979 -47.260 -27.782  1.00  0.00           O  
ATOM    998  CB  LYS   132     -21.339 -45.997 -26.916  1.00  0.00           C  
ATOM    999  CG  LYS   132     -21.118 -47.421 -27.430  1.00  0.00           C  
ATOM   1000  CD  LYS   132     -19.841 -48.074 -26.897  1.00  0.00           C  
ATOM   1001  CE  LYS   132     -19.635 -49.508 -27.388  1.00  0.00           C  
ATOM   1002  NZ  LYS   132     -18.390 -50.065 -26.815  1.00  0.00           N  
ATOM   1003  N   ASN   133     -24.205 -46.133 -25.918  1.00  0.00           N  
ATOM   1004  CA  ASN   133     -25.253 -47.009 -25.358  1.00  0.00           C  
ATOM   1005  C   ASN   133     -26.533 -46.847 -26.197  1.00  0.00           C  
ATOM   1006  O   ASN   133     -27.264 -47.795 -26.494  1.00  0.00           O  
ATOM   1007  CB  ASN   133     -25.617 -46.717 -23.898  1.00  0.00           C  
ATOM   1008  CG  ASN   133     -26.586 -47.793 -23.431  1.00  0.00           C  
ATOM   1009  OD1 ASN   133     -26.247 -48.975 -23.385  1.00  0.00           O  
ATOM   1010  ND2 ASN   133     -27.846 -47.444 -23.057  1.00  0.00           N  
ATOM   1011  N   MET   134     -26.778 -45.616 -26.569  1.00  0.00           N  
ATOM   1012  CA  MET   134     -27.979 -45.293 -27.400  1.00  0.00           C  
ATOM   1013  C   MET   134     -27.747 -45.870 -28.781  1.00  0.00           C  
ATOM   1014  O   MET   134     -28.656 -46.434 -29.398  1.00  0.00           O  
ATOM   1015  CB  MET   134     -28.421 -43.893 -27.836  1.00  0.00           C  
ATOM   1016  CG  MET   134     -28.931 -43.027 -26.682  1.00  0.00           C  
ATOM   1017  SD  MET   134     -30.384 -43.698 -25.820  1.00  0.00           S  
ATOM   1018  CE  MET   134     -31.521 -43.458 -27.216  1.00  0.00           C  
ATOM   1019  N   TYR   135     -26.538 -45.751 -29.305  1.00  0.00           N  
ATOM   1020  CA  TYR   135     -26.254 -46.226 -30.657  1.00  0.00           C  
ATOM   1021  C   TYR   135     -25.865 -47.675 -30.872  1.00  0.00           C  
ATOM   1022  O   TYR   135     -25.895 -48.187 -31.994  1.00  0.00           O  
ATOM   1023  CB  TYR   135     -25.102 -45.687 -31.516  1.00  0.00           C  
ATOM   1024  CG  TYR   135     -25.397 -44.257 -31.814  1.00  0.00           C  
ATOM   1025  CD1 TYR   135     -26.687 -43.754 -31.608  1.00  0.00           C  
ATOM   1026  CD2 TYR   135     -24.400 -43.383 -32.300  1.00  0.00           C  
ATOM   1027  CE1 TYR   135     -27.004 -42.407 -31.875  1.00  0.00           C  
ATOM   1028  CE2 TYR   135     -24.704 -42.011 -32.578  1.00  0.00           C  
ATOM   1029  CZ  TYR   135     -26.016 -41.542 -32.358  1.00  0.00           C  
ATOM   1030  OH  TYR   135     -26.356 -40.232 -32.615  1.00  0.00           O  
ATOM   1031  N   GLY   136     -25.493 -48.366 -29.814  1.00  0.00           N  
ATOM   1032  CA  GLY   136     -24.939 -49.734 -29.935  1.00  0.00           C  
ATOM   1033  C   GLY   136     -25.532 -50.768 -29.024  1.00  0.00           C  
ATOM   1034  O   GLY   136     -25.519 -51.977 -29.273  1.00  0.00           O  
ATOM   1035  N   GLY   137     -26.068 -50.260 -27.931  1.00  0.00           N  
ATOM   1036  CA  GLY   137     -26.642 -51.092 -26.877  1.00  0.00           C  
ATOM   1037  C   GLY   137     -25.595 -51.513 -25.866  1.00  0.00           C  
ATOM   1038  O   GLY   137     -25.912 -52.056 -24.804  1.00  0.00           O  
ATOM   1039  N   GLN   138     -24.327 -51.276 -26.166  1.00  0.00           N  
ATOM   1040  CA  GLN   138     -23.211 -51.641 -25.297  1.00  0.00           C  
ATOM   1041  C   GLN   138     -23.061 -50.621 -24.151  1.00  0.00           C  
ATOM   1042  O   GLN   138     -23.454 -49.454 -24.219  1.00  0.00           O  
ATOM   1043  CB  GLN   138     -21.757 -51.668 -25.776  1.00  0.00           C  
ATOM   1044  CG  GLN   138     -21.510 -52.653 -26.921  1.00  0.00           C  
ATOM   1045  CD  GLN   138     -21.880 -54.045 -26.431  1.00  0.00           C  
ATOM   1046  OE1 GLN   138     -21.418 -54.492 -25.382  1.00  0.00           O  
ATOM   1047  NE2 GLN   138     -22.735 -54.808 -27.165  1.00  0.00           N  
ATOM   1048  N   PHE   139     -22.471 -51.127 -23.100  1.00  0.00           N  
ATOM   1049  CA  PHE   139     -22.237 -50.339 -21.866  1.00  0.00           C  
ATOM   1050  C   PHE   139     -20.705 -50.102 -21.807  1.00  0.00           C  
ATOM   1051  O   PHE   139     -19.919 -50.961 -21.399  1.00  0.00           O  
ATOM   1052  CB  PHE   139     -22.499 -50.884 -20.457  1.00  0.00           C  
ATOM   1053  CG  PHE   139     -23.964 -51.125 -20.335  1.00  0.00           C  
ATOM   1054  CD1 PHE   139     -24.552 -52.360 -20.690  1.00  0.00           C  
ATOM   1055  CD2 PHE   139     -24.805 -50.105 -19.853  1.00  0.00           C  
ATOM   1056  CE1 PHE   139     -25.954 -52.582 -20.566  1.00  0.00           C  
ATOM   1057  CE2 PHE   139     -26.213 -50.302 -19.719  1.00  0.00           C  
ATOM   1058  CZ  PHE   139     -26.789 -51.547 -20.080  1.00  0.00           C  
ATOM   1059  N   LYS   140     -20.303 -48.917 -22.224  1.00  0.00           N  
ATOM   1060  CA  LYS   140     -18.851 -48.637 -22.174  1.00  0.00           C  
ATOM   1061  C   LYS   140     -18.649 -47.489 -21.153  1.00  0.00           C  
ATOM   1062  O   LYS   140     -19.248 -46.413 -21.241  1.00  0.00           O  
ATOM   1063  CB  LYS   140     -18.081 -48.099 -23.384  1.00  0.00           C  
ATOM   1064  CG  LYS   140     -18.142 -49.020 -24.605  1.00  0.00           C  
ATOM   1065  CD  LYS   140     -17.393 -50.340 -24.414  1.00  0.00           C  
ATOM   1066  CE  LYS   140     -17.313 -51.188 -25.685  1.00  0.00           C  
ATOM   1067  NZ  LYS   140     -16.611 -52.459 -25.402  1.00  0.00           N  
ATOM   1068  N   PRO   141     -17.843 -47.799 -20.182  1.00  0.00           N  
ATOM   1069  CA  PRO   141     -17.385 -46.754 -19.250  1.00  0.00           C  
ATOM   1070  C   PRO   141     -15.868 -46.713 -19.074  1.00  0.00           C  
ATOM   1071  O   PRO   141     -15.206 -47.756 -18.950  1.00  0.00           O  
ATOM   1072  CB  PRO   141     -18.126 -47.089 -17.955  1.00  0.00           C  
ATOM   1073  CG  PRO   141     -19.351 -47.835 -18.430  1.00  0.00           C  
ATOM   1074  CD  PRO   141     -18.794 -48.706 -19.507  1.00  0.00           C  
ATOM   1075  N   PRO   142     -15.325 -45.494 -19.133  1.00  0.00           N  
ATOM   1076  CA  PRO   142     -13.892 -45.256 -19.073  1.00  0.00           C  
ATOM   1077  C   PRO   142     -13.375 -44.994 -17.659  1.00  0.00           C  
ATOM   1078  O   PRO   142     -14.115 -44.510 -16.805  1.00  0.00           O  
ATOM   1079  CB  PRO   142     -13.499 -44.136 -20.037  1.00  0.00           C  
ATOM   1080  CG  PRO   142     -14.582 -43.068 -20.205  1.00  0.00           C  
ATOM   1081  CD  PRO   142     -16.005 -43.628 -20.172  1.00  0.00           C  
ATOM   1082  N   ARG   143     -12.103 -45.320 -17.425  1.00  0.00           N  
ATOM   1083  CA  ARG   143     -11.410 -45.090 -16.162  1.00  0.00           C  
ATOM   1084  C   ARG   143     -10.640 -43.741 -16.215  1.00  0.00           C  
ATOM   1085  O   ARG   143     -10.144 -43.338 -17.271  1.00  0.00           O  
ATOM   1086  CB  ARG   143     -10.444 -46.251 -15.894  1.00  0.00           C  
ATOM   1087  CG  ARG   143      -9.719 -46.169 -14.544  1.00  0.00           C  
ATOM   1088  CD  ARG   143      -8.735 -47.311 -14.338  1.00  0.00           C  
ATOM   1089  NE  ARG   143      -7.860 -47.531 -15.494  1.00  0.00           N  
ATOM   1090  CZ  ARG   143      -6.753 -46.843 -15.729  1.00  0.00           C  
ATOM   1091  NH1 ARG   143      -6.370 -45.885 -14.897  1.00  0.00           N  
ATOM   1092  NH2 ARG   143      -6.014 -47.110 -16.794  1.00  0.00           N  
ATOM   1093  N   ARG   144     -10.545 -43.053 -15.072  1.00  0.00           N  
ATOM   1094  CA  ARG   144      -9.825 -41.781 -14.934  1.00  0.00           C  
ATOM   1095  C   ARG   144      -8.308 -42.044 -14.976  1.00  0.00           C  
ATOM   1096  O   ARG   144      -7.783 -42.832 -14.165  1.00  0.00           O  
ATOM   1097  CB  ARG   144     -10.234 -41.105 -13.605  1.00  0.00           C  
ATOM   1098  CG  ARG   144      -9.610 -39.722 -13.407  1.00  0.00           C  
ATOM   1099  CD  ARG   144     -10.049 -39.032 -12.114  1.00  0.00           C  
ATOM   1100  NE  ARG   144      -9.468 -37.660 -12.119  1.00  0.00           N  
ATOM   1101  CZ  ARG   144      -9.697 -36.818 -11.069  1.00  0.00           C  
ATOM   1102  NH1 ARG   144     -10.480 -37.480 -10.168  1.00  0.00           N  
ATOM   1103  NH2 ARG   144      -9.055 -35.642 -11.331  1.00  0.00           N  
ATOM   1104  N   LEU   145      -7.606 -41.394 -15.933  1.00  0.00           N  
ATOM   1105  CA  LEU   145      -6.148 -41.519 -16.022  1.00  0.00           C  
ATOM   1106  C   LEU   145      -5.513 -40.819 -14.817  1.00  0.00           C  
ATOM   1107  O   LEU   145      -5.989 -39.758 -14.403  1.00  0.00           O  
ATOM   1108  CB  LEU   145      -5.621 -40.854 -17.285  1.00  0.00           C  
ATOM   1109  CG  LEU   145      -6.091 -41.532 -18.573  1.00  0.00           C  
ATOM   1110  CD1 LEU   145      -5.675 -40.827 -19.863  1.00  0.00           C  
ATOM   1111  CD2 LEU   145      -5.587 -42.961 -18.772  1.00  0.00           C  
ATOM   1112  N   ARG   146      -4.460 -41.423 -14.243  1.00  0.00           N  
ATOM   1113  CA  ARG   146      -3.718 -40.818 -13.124  1.00  0.00           C  
ATOM   1114  C   ARG   146      -2.802 -39.763 -13.769  1.00  0.00           C  
ATOM   1115  O   ARG   146      -2.530 -39.874 -14.966  1.00  0.00           O  
ATOM   1116  CB  ARG   146      -2.867 -41.866 -12.362  1.00  0.00           C  
ATOM   1117  CG  ARG   146      -3.705 -42.913 -11.625  1.00  0.00           C  
ATOM   1118  CD  ARG   146      -2.871 -43.891 -10.796  1.00  0.00           C  
ATOM   1119  NE  ARG   146      -3.817 -44.816 -10.109  1.00  0.00           N  
ATOM   1120  CZ  ARG   146      -3.340 -45.773  -9.261  1.00  0.00           C  
ATOM   1121  NH1 ARG   146      -1.980 -45.661  -9.228  1.00  0.00           N  
ATOM   1122  NH2 ARG   146      -4.410 -46.470  -8.777  1.00  0.00           N  
ATOM   1123  N   SER   147      -2.309 -38.741 -13.037  1.00  0.00           N  
ATOM   1124  CA  SER   147      -1.394 -37.768 -13.660  1.00  0.00           C  
ATOM   1125  C   SER   147      -0.176 -38.439 -14.317  1.00  0.00           C  
ATOM   1126  O   SER   147       0.321 -37.934 -15.323  1.00  0.00           O  
ATOM   1127  CB  SER   147      -0.970 -36.898 -12.471  1.00  0.00           C  
ATOM   1128  OG  SER   147      -0.247 -37.677 -11.529  1.00  0.00           O  
ATOM   1129  N   ASP   148       0.290 -39.581 -13.746  1.00  0.00           N  
ATOM   1130  CA  ASP   148       1.420 -40.375 -14.249  1.00  0.00           C  
ATOM   1131  C   ASP   148       1.109 -40.998 -15.606  1.00  0.00           C  
ATOM   1132  O   ASP   148       2.001 -41.045 -16.452  1.00  0.00           O  
ATOM   1133  CB  ASP   148       1.848 -41.456 -13.257  1.00  0.00           C  
ATOM   1134  CG  ASP   148       2.557 -40.774 -12.096  1.00  0.00           C  
ATOM   1135  OD1 ASP   148       2.897 -39.569 -12.235  1.00  0.00           O  
ATOM   1136  OD2 ASP   148       2.770 -41.450 -11.054  1.00  0.00           O  
ATOM   1137  N   GLU   149      -0.153 -41.470 -15.815  1.00  0.00           N  
ATOM   1138  CA  GLU   149      -0.636 -42.029 -17.086  1.00  0.00           C  
ATOM   1139  C   GLU   149      -0.648 -40.949 -18.149  1.00  0.00           C  
ATOM   1140  O   GLU   149      -0.388 -41.245 -19.315  1.00  0.00           O  
ATOM   1141  CB  GLU   149      -2.063 -42.573 -16.950  1.00  0.00           C  
ATOM   1142  CG  GLU   149      -2.130 -44.003 -16.468  1.00  0.00           C  
ATOM   1143  CD  GLU   149      -3.556 -44.470 -16.278  1.00  0.00           C  
ATOM   1144  OE1 GLU   149      -4.089 -44.294 -15.159  1.00  0.00           O  
ATOM   1145  OE2 GLU   149      -4.152 -44.992 -17.245  1.00  0.00           O  
ATOM   1146  N   LEU   150      -0.973 -39.699 -17.751  1.00  0.00           N  
ATOM   1147  CA  LEU   150      -1.005 -38.537 -18.649  1.00  0.00           C  
ATOM   1148  C   LEU   150       0.412 -38.273 -19.145  1.00  0.00           C  
ATOM   1149  O   LEU   150       0.638 -38.178 -20.351  1.00  0.00           O  
ATOM   1150  CB  LEU   150      -1.668 -37.282 -17.972  1.00  0.00           C  
ATOM   1151  CG  LEU   150      -3.176 -37.428 -17.761  1.00  0.00           C  
ATOM   1152  CD1 LEU   150      -3.824 -36.314 -16.940  1.00  0.00           C  
ATOM   1153  CD2 LEU   150      -4.008 -37.455 -19.042  1.00  0.00           C  
ATOM   1154  N   PRO   151       1.369 -38.222 -18.203  1.00  0.00           N  
ATOM   1155  CA  PRO   151       2.771 -37.962 -18.506  1.00  0.00           C  
ATOM   1156  C   PRO   151       3.349 -39.043 -19.414  1.00  0.00           C  
ATOM   1157  O   PRO   151       3.980 -38.715 -20.418  1.00  0.00           O  
ATOM   1158  CB  PRO   151       3.567 -37.741 -17.215  1.00  0.00           C  
ATOM   1159  CG  PRO   151       2.724 -37.183 -16.066  1.00  0.00           C  
ATOM   1160  CD  PRO   151       1.308 -37.759 -16.011  1.00  0.00           C  
ATOM   1161  N   ALA   152       3.034 -40.321 -19.110  1.00  0.00           N  
ATOM   1162  CA  ALA   152       3.418 -41.499 -19.888  1.00  0.00           C  
ATOM   1163  C   ALA   152       2.843 -41.429 -21.311  1.00  0.00           C  
ATOM   1164  O   ALA   152       3.576 -41.706 -22.254  1.00  0.00           O  
ATOM   1165  CB  ALA   152       2.962 -42.768 -19.143  1.00  0.00           C  
ATOM   1166  N   ILE   153       1.564 -41.013 -21.478  1.00  0.00           N  
ATOM   1167  CA  ILE   153       0.965 -40.886 -22.802  1.00  0.00           C  
ATOM   1168  C   ILE   153       1.587 -39.802 -23.659  1.00  0.00           C  
ATOM   1169  O   ILE   153       1.680 -39.989 -24.882  1.00  0.00           O  
ATOM   1170  CB  ILE   153      -0.566 -40.737 -22.768  1.00  0.00           C  
ATOM   1171  CG1 ILE   153      -1.295 -42.005 -22.294  1.00  0.00           C  
ATOM   1172  CG2 ILE   153      -1.181 -40.409 -24.139  1.00  0.00           C  
ATOM   1173  CD1 ILE   153      -2.780 -41.783 -22.007  1.00  0.00           C  
ATOM   1174  N   VAL   154       2.054 -38.697 -23.035  1.00  0.00           N  
ATOM   1175  CA  VAL   154       2.763 -37.620 -23.745  1.00  0.00           C  
ATOM   1176  C   VAL   154       4.046 -38.226 -24.315  1.00  0.00           C  
ATOM   1177  O   VAL   154       4.338 -38.027 -25.486  1.00  0.00           O  
ATOM   1178  CB  VAL   154       3.040 -36.384 -22.833  1.00  0.00           C  
ATOM   1179  CG1 VAL   154       3.944 -35.335 -23.485  1.00  0.00           C  
ATOM   1180  CG2 VAL   154       1.773 -35.626 -22.431  1.00  0.00           C  
ATOM   1181  N   ASN   155       4.785 -38.983 -23.482  1.00  0.00           N  
ATOM   1182  CA  ASN   155       6.013 -39.673 -23.855  1.00  0.00           C  
ATOM   1183  C   ASN   155       5.757 -40.737 -24.925  1.00  0.00           C  
ATOM   1184  O   ASN   155       6.589 -40.916 -25.815  1.00  0.00           O  
ATOM   1185  CB  ASN   155       6.657 -40.304 -22.603  1.00  0.00           C  
ATOM   1186  CG  ASN   155       7.255 -39.182 -21.766  1.00  0.00           C  
ATOM   1187  OD1 ASN   155       7.505 -38.085 -22.262  1.00  0.00           O  
ATOM   1188  ND2 ASN   155       7.515 -39.396 -20.448  1.00  0.00           N  
ATOM   1189  N   ASP   156       4.605 -41.431 -24.847  1.00  0.00           N  
ATOM   1190  CA  ASP   156       4.246 -42.462 -25.802  1.00  0.00           C  
ATOM   1191  C   ASP   156       3.978 -41.835 -27.179  1.00  0.00           C  
ATOM   1192  O   ASP   156       4.320 -42.446 -28.190  1.00  0.00           O  
ATOM   1193  CB  ASP   156       3.043 -43.242 -25.315  1.00  0.00           C  
ATOM   1194  CG  ASP   156       3.495 -44.138 -24.170  1.00  0.00           C  
ATOM   1195  OD1 ASP   156       4.733 -44.287 -23.989  1.00  0.00           O  
ATOM   1196  OD2 ASP   156       2.608 -44.685 -23.462  1.00  0.00           O  
ATOM   1197  N   PHE   157       3.451 -40.587 -27.211  1.00  0.00           N  
ATOM   1198  CA  PHE   157       3.214 -39.837 -28.443  1.00  0.00           C  
ATOM   1199  C   PHE   157       4.526 -39.407 -29.060  1.00  0.00           C  
ATOM   1200  O   PHE   157       4.662 -39.491 -30.275  1.00  0.00           O  
ATOM   1201  CB  PHE   157       2.296 -38.632 -28.196  1.00  0.00           C  
ATOM   1202  CG  PHE   157       0.903 -39.147 -28.077  1.00  0.00           C  
ATOM   1203  CD1 PHE   157       0.273 -39.319 -26.824  1.00  0.00           C  
ATOM   1204  CD2 PHE   157       0.176 -39.477 -29.235  1.00  0.00           C  
ATOM   1205  CE1 PHE   157      -1.061 -39.809 -26.720  1.00  0.00           C  
ATOM   1206  CE2 PHE   157      -1.162 -39.969 -29.159  1.00  0.00           C  
ATOM   1207  CZ  PHE   157      -1.782 -40.137 -27.893  1.00  0.00           C  
ATOM   1208  N   ARG   158       5.504 -38.994 -28.231  1.00  0.00           N  
ATOM   1209  CA  ARG   158       6.845 -38.596 -28.684  1.00  0.00           C  
ATOM   1210  C   ARG   158       7.525 -39.836 -29.275  1.00  0.00           C  
ATOM   1211  O   ARG   158       8.063 -39.757 -30.380  1.00  0.00           O  
ATOM   1212  CB  ARG   158       7.676 -37.962 -27.529  1.00  0.00           C  
ATOM   1213  CG  ARG   158       9.066 -37.494 -27.963  1.00  0.00           C  
ATOM   1214  CD  ARG   158       9.891 -36.886 -26.827  1.00  0.00           C  
ATOM   1215  NE  ARG   158      10.148 -37.966 -25.833  1.00  0.00           N  
ATOM   1216  CZ  ARG   158      10.536 -37.647 -24.564  1.00  0.00           C  
ATOM   1217  NH1 ARG   158      10.609 -36.286 -24.481  1.00  0.00           N  
ATOM   1218  NH2 ARG   158      10.700 -38.813 -23.873  1.00  0.00           N  
ATOM   1219  N   ILE   159       7.480 -40.988 -28.539  1.00  0.00           N  
ATOM   1220  CA  ILE   159       8.052 -42.253 -29.008  1.00  0.00           C  
ATOM   1221  C   ILE   159       7.383 -42.653 -30.370  1.00  0.00           C  
ATOM   1222  O   ILE   159       8.093 -42.990 -31.317  1.00  0.00           O  
ATOM   1223  CB  ILE   159       7.982 -43.356 -27.917  1.00  0.00           C  
ATOM   1224  CG1 ILE   159       8.891 -43.081 -26.707  1.00  0.00           C  
ATOM   1225  CG2 ILE   159       8.397 -44.747 -28.424  1.00  0.00           C  
ATOM   1226  CD1 ILE   159       8.629 -44.011 -25.524  1.00  0.00           C  
ATOM   1227  N   ALA   160       6.040 -42.546 -30.483  1.00  0.00           N  
ATOM   1228  CA  ALA   160       5.332 -42.860 -31.742  1.00  0.00           C  
ATOM   1229  C   ALA   160       5.870 -42.028 -32.914  1.00  0.00           C  
ATOM   1230  O   ALA   160       6.107 -42.568 -34.002  1.00  0.00           O  
ATOM   1231  CB  ALA   160       3.846 -42.630 -31.574  1.00  0.00           C  
ATOM   1232  N   ALA   161       6.096 -40.720 -32.689  1.00  0.00           N  
ATOM   1233  CA  ALA   161       6.614 -39.819 -33.717  1.00  0.00           C  
ATOM   1234  C   ALA   161       8.055 -40.211 -34.080  1.00  0.00           C  
ATOM   1235  O   ALA   161       8.387 -40.224 -35.260  1.00  0.00           O  
ATOM   1236  CB  ALA   161       6.551 -38.383 -33.232  1.00  0.00           C  
ATOM   1237  N   ARG   162       8.871 -40.617 -33.072  1.00  0.00           N  
ATOM   1238  CA  ARG   162      10.242 -41.100 -33.254  1.00  0.00           C  
ATOM   1239  C   ARG   162      10.220 -42.357 -34.141  1.00  0.00           C  
ATOM   1240  O   ARG   162      11.035 -42.465 -35.052  1.00  0.00           O  
ATOM   1241  CB  ARG   162      10.878 -41.423 -31.889  1.00  0.00           C  
ATOM   1242  CG  ARG   162      12.298 -42.017 -31.956  1.00  0.00           C  
ATOM   1243  CD  ARG   162      12.756 -42.485 -30.595  1.00  0.00           C  
ATOM   1244  NE  ARG   162      12.845 -41.388 -29.622  1.00  0.00           N  
ATOM   1245  CZ  ARG   162      12.677 -41.535 -28.308  1.00  0.00           C  
ATOM   1246  NH1 ARG   162      12.389 -42.728 -27.796  1.00  0.00           N  
ATOM   1247  NH2 ARG   162      12.782 -40.489 -27.498  1.00  0.00           N  
ATOM   1248  N   ASN   163       9.267 -43.282 -33.885  1.00  0.00           N  
ATOM   1249  CA  ASN   163       9.084 -44.521 -34.648  1.00  0.00           C  
ATOM   1250  C   ASN   163       8.794 -44.274 -36.127  1.00  0.00           C  
ATOM   1251  O   ASN   163       9.380 -44.954 -36.974  1.00  0.00           O  
ATOM   1252  CB  ASN   163       7.973 -45.360 -34.031  1.00  0.00           C  
ATOM   1253  CG  ASN   163       8.499 -45.957 -32.733  1.00  0.00           C  
ATOM   1254  OD1 ASN   163       9.708 -46.044 -32.521  1.00  0.00           O  
ATOM   1255  ND2 ASN   163       7.620 -46.399 -31.795  1.00  0.00           N  
ATOM   1256  N   ALA   164       7.917 -43.307 -36.451  1.00  0.00           N  
ATOM   1257  CA  ALA   164       7.625 -42.982 -37.842  1.00  0.00           C  
ATOM   1258  C   ALA   164       8.844 -42.361 -38.513  1.00  0.00           C  
ATOM   1259  O   ALA   164       9.182 -42.731 -39.632  1.00  0.00           O  
ATOM   1260  CB  ALA   164       6.433 -42.013 -37.972  1.00  0.00           C  
ATOM   1261  N   ILE   165       9.492 -41.414 -37.839  1.00  0.00           N  
ATOM   1262  CA  ILE   165      10.657 -40.733 -38.392  1.00  0.00           C  
ATOM   1263  C   ILE   165      11.820 -41.686 -38.643  1.00  0.00           C  
ATOM   1264  O   ILE   165      12.403 -41.611 -39.719  1.00  0.00           O  
ATOM   1265  CB  ILE   165      11.063 -39.528 -37.546  1.00  0.00           C  
ATOM   1266  CG1 ILE   165       9.999 -38.418 -37.510  1.00  0.00           C  
ATOM   1267  CG2 ILE   165      12.347 -38.839 -38.037  1.00  0.00           C  
ATOM   1268  CD1 ILE   165       9.694 -37.822 -38.883  1.00  0.00           C  
ATOM   1269  N   GLU   166      12.112 -42.622 -37.714  1.00  0.00           N  
ATOM   1270  CA  GLU   166      13.215 -43.574 -37.924  1.00  0.00           C  
ATOM   1271  C   GLU   166      12.919 -44.636 -39.031  1.00  0.00           C  
ATOM   1272  O   GLU   166      13.860 -45.250 -39.550  1.00  0.00           O  
ATOM   1273  CB  GLU   166      13.697 -44.232 -36.606  1.00  0.00           C  
ATOM   1274  CG  GLU   166      14.426 -43.264 -35.672  1.00  0.00           C  
ATOM   1275  CD  GLU   166      14.775 -44.015 -34.395  1.00  0.00           C  
ATOM   1276  OE1 GLU   166      14.401 -45.214 -34.293  1.00  0.00           O  
ATOM   1277  OE2 GLU   166      15.420 -43.401 -33.504  1.00  0.00           O  
ATOM   1278  N   ALA   167      11.631 -44.819 -39.413  1.00  0.00           N  
ATOM   1279  CA  ALA   167      11.249 -45.800 -40.441  1.00  0.00           C  
ATOM   1280  C   ALA   167      10.994 -45.142 -41.823  1.00  0.00           C  
ATOM   1281  O   ALA   167      10.509 -45.808 -42.743  1.00  0.00           O  
ATOM   1282  CB  ALA   167      10.103 -46.703 -39.963  1.00  0.00           C  
ATOM   1283  N   GLY   168      11.376 -43.868 -41.960  1.00  0.00           N  
ATOM   1284  CA  GLY   168      11.308 -43.135 -43.219  1.00  0.00           C  
ATOM   1285  C   GLY   168      10.037 -42.401 -43.565  1.00  0.00           C  
ATOM   1286  O   GLY   168       9.888 -41.981 -44.716  1.00  0.00           O  
ATOM   1287  N   PHE   169       9.105 -42.227 -42.605  1.00  0.00           N  
ATOM   1288  CA  PHE   169       7.887 -41.457 -42.899  1.00  0.00           C  
ATOM   1289  C   PHE   169       8.298 -39.977 -43.087  1.00  0.00           C  
ATOM   1290  O   PHE   169       9.201 -39.503 -42.392  1.00  0.00           O  
ATOM   1291  CB  PHE   169       6.825 -41.641 -41.808  1.00  0.00           C  
ATOM   1292  CG  PHE   169       6.282 -43.022 -41.939  1.00  0.00           C  
ATOM   1293  CD1 PHE   169       6.687 -44.071 -41.083  1.00  0.00           C  
ATOM   1294  CD2 PHE   169       5.337 -43.312 -42.940  1.00  0.00           C  
ATOM   1295  CE1 PHE   169       6.159 -45.388 -41.214  1.00  0.00           C  
ATOM   1296  CE2 PHE   169       4.792 -44.623 -43.093  1.00  0.00           C  
ATOM   1297  CZ  PHE   169       5.208 -45.666 -42.225  1.00  0.00           C  
ATOM   1298  N   ASP   170       7.718 -39.288 -44.094  1.00  0.00           N  
ATOM   1299  CA  ASP   170       8.111 -37.907 -44.415  1.00  0.00           C  
ATOM   1300  C   ASP   170       7.552 -36.853 -43.446  1.00  0.00           C  
ATOM   1301  O   ASP   170       8.089 -35.755 -43.372  1.00  0.00           O  
ATOM   1302  CB  ASP   170       7.780 -37.541 -45.873  1.00  0.00           C  
ATOM   1303  CG  ASP   170       8.749 -38.290 -46.777  1.00  0.00           C  
ATOM   1304  OD1 ASP   170       9.762 -38.820 -46.249  1.00  0.00           O  
ATOM   1305  OD2 ASP   170       8.488 -38.342 -48.009  1.00  0.00           O  
ATOM   1306  N   GLY   171       6.519 -37.206 -42.688  1.00  0.00           N  
ATOM   1307  CA  GLY   171       5.917 -36.317 -41.701  1.00  0.00           C  
ATOM   1308  C   GLY   171       5.116 -37.073 -40.663  1.00  0.00           C  
ATOM   1309  O   GLY   171       4.901 -38.282 -40.799  1.00  0.00           O  
ATOM   1310  N   VAL   172       4.717 -36.375 -39.597  1.00  0.00           N  
ATOM   1311  CA  VAL   172       3.922 -36.944 -38.492  1.00  0.00           C  
ATOM   1312  C   VAL   172       2.661 -36.094 -38.280  1.00  0.00           C  
ATOM   1313  O   VAL   172       2.741 -34.865 -38.278  1.00  0.00           O  
ATOM   1314  CB  VAL   172       4.758 -37.181 -37.182  1.00  0.00           C  
ATOM   1315  CG1 VAL   172       3.871 -37.419 -35.972  1.00  0.00           C  
ATOM   1316  CG2 VAL   172       5.717 -38.360 -37.345  1.00  0.00           C  
ATOM   1317  N   GLU   173       1.502 -36.763 -38.127  1.00  0.00           N  
ATOM   1318  CA  GLU   173       0.204 -36.142 -37.871  1.00  0.00           C  
ATOM   1319  C   GLU   173      -0.287 -36.499 -36.475  1.00  0.00           C  
ATOM   1320  O   GLU   173      -0.311 -37.678 -36.104  1.00  0.00           O  
ATOM   1321  CB  GLU   173      -0.827 -36.595 -38.904  1.00  0.00           C  
ATOM   1322  CG  GLU   173      -2.220 -35.995 -38.711  1.00  0.00           C  
ATOM   1323  CD  GLU   173      -3.071 -36.008 -39.967  1.00  0.00           C  
ATOM   1324  OE1 GLU   173      -2.998 -35.042 -40.765  1.00  0.00           O  
ATOM   1325  OE2 GLU   173      -3.822 -36.990 -40.148  1.00  0.00           O  
ATOM   1326  N   VAL   174      -0.718 -35.489 -35.720  1.00  0.00           N  
ATOM   1327  CA  VAL   174      -1.316 -35.704 -34.409  1.00  0.00           C  
ATOM   1328  C   VAL   174      -2.846 -35.721 -34.617  1.00  0.00           C  
ATOM   1329  O   VAL   174      -3.415 -34.756 -35.128  1.00  0.00           O  
ATOM   1330  CB  VAL   174      -0.826 -34.633 -33.390  1.00  0.00           C  
ATOM   1331  CG1 VAL   174      -1.613 -34.686 -32.083  1.00  0.00           C  
ATOM   1332  CG2 VAL   174       0.662 -34.813 -33.098  1.00  0.00           C  
ATOM   1333  N   HIS   175      -3.505 -36.831 -34.260  1.00  0.00           N  
ATOM   1334  CA  HIS   175      -4.957 -36.921 -34.364  1.00  0.00           C  
ATOM   1335  C   HIS   175      -5.570 -36.361 -33.081  1.00  0.00           C  
ATOM   1336  O   HIS   175      -5.523 -37.019 -32.044  1.00  0.00           O  
ATOM   1337  CB  HIS   175      -5.406 -38.356 -34.620  1.00  0.00           C  
ATOM   1338  CG  HIS   175      -6.872 -38.467 -34.916  1.00  0.00           C  
ATOM   1339  ND1 HIS   175      -7.868 -38.129 -34.022  1.00  0.00           N  
ATOM   1340  CD2 HIS   175      -7.524 -38.884 -36.027  1.00  0.00           C  
ATOM   1341  CE1 HIS   175      -9.039 -38.323 -34.547  1.00  0.00           C  
ATOM   1342  NE2 HIS   175      -8.869 -38.785 -35.771  1.00  0.00           N  
ATOM   1343  N   GLY   176      -6.133 -35.161 -33.149  1.00  0.00           N  
ATOM   1344  CA  GLY   176      -6.710 -34.538 -31.969  1.00  0.00           C  
ATOM   1345  C   GLY   176      -8.217 -34.308 -32.135  1.00  0.00           C  
ATOM   1346  O   GLY   176      -8.774 -33.376 -31.552  1.00  0.00           O  
ATOM   1347  N   ALA   177      -8.880 -35.232 -32.852  1.00  0.00           N  
ATOM   1348  CA  ALA   177     -10.308 -35.189 -33.219  1.00  0.00           C  
ATOM   1349  C   ALA   177     -11.239 -36.301 -32.660  1.00  0.00           C  
ATOM   1350  O   ALA   177     -10.824 -37.203 -31.942  1.00  0.00           O  
ATOM   1351  CB  ALA   177     -10.401 -35.204 -34.780  1.00  0.00           C  
ATOM   1352  N   HIS   178     -12.527 -36.170 -33.044  1.00  0.00           N  
ATOM   1353  CA  HIS   178     -13.698 -37.045 -33.051  1.00  0.00           C  
ATOM   1354  C   HIS   178     -14.013 -37.839 -31.741  1.00  0.00           C  
ATOM   1355  O   HIS   178     -14.918 -38.672 -31.747  1.00  0.00           O  
ATOM   1356  CB  HIS   178     -13.603 -37.990 -34.307  1.00  0.00           C  
ATOM   1357  CG  HIS   178     -13.531 -37.237 -35.603  1.00  0.00           C  
ATOM   1358  ND1 HIS   178     -14.575 -36.505 -36.129  1.00  0.00           N  
ATOM   1359  CD2 HIS   178     -12.520 -37.099 -36.493  1.00  0.00           C  
ATOM   1360  CE1 HIS   178     -14.229 -35.958 -37.255  1.00  0.00           C  
ATOM   1361  NE2 HIS   178     -12.981 -36.300 -37.510  1.00  0.00           N  
ATOM   1362  N   GLY   179     -13.363 -37.522 -30.635  1.00  0.00           N  
ATOM   1363  CA  GLY   179     -13.661 -38.184 -29.364  1.00  0.00           C  
ATOM   1364  C   GLY   179     -12.625 -39.183 -28.917  1.00  0.00           C  
ATOM   1365  O   GLY   179     -12.847 -39.930 -27.963  1.00  0.00           O  
ATOM   1366  N   TYR   180     -11.480 -39.200 -29.604  1.00  0.00           N  
ATOM   1367  CA  TYR   180     -10.349 -40.029 -29.212  1.00  0.00           C  
ATOM   1368  C   TYR   180      -9.643 -39.317 -28.042  1.00  0.00           C  
ATOM   1369  O   TYR   180     -10.085 -38.233 -27.646  1.00  0.00           O  
ATOM   1370  CB  TYR   180      -9.423 -40.290 -30.409  1.00  0.00           C  
ATOM   1371  CG  TYR   180     -10.073 -41.060 -31.540  1.00  0.00           C  
ATOM   1372  CD1 TYR   180     -10.941 -42.121 -31.284  1.00  0.00           C  
ATOM   1373  CD2 TYR   180      -9.788 -40.759 -32.864  1.00  0.00           C  
ATOM   1374  CE1 TYR   180     -11.515 -42.854 -32.324  1.00  0.00           C  
ATOM   1375  CE2 TYR   180     -10.326 -41.504 -33.910  1.00  0.00           C  
ATOM   1376  CZ  TYR   180     -11.204 -42.538 -33.638  1.00  0.00           C  
ATOM   1377  OH  TYR   180     -11.785 -43.216 -34.686  1.00  0.00           O  
ATOM   1378  N   LEU   181      -8.576 -39.903 -27.486  1.00  0.00           N  
ATOM   1379  CA  LEU   181      -7.936 -39.389 -26.259  1.00  0.00           C  
ATOM   1380  C   LEU   181      -7.679 -37.879 -26.198  1.00  0.00           C  
ATOM   1381  O   LEU   181      -8.103 -37.268 -25.221  1.00  0.00           O  
ATOM   1382  CB  LEU   181      -6.647 -40.138 -25.899  1.00  0.00           C  
ATOM   1383  CG  LEU   181      -6.110 -39.877 -24.472  1.00  0.00           C  
ATOM   1384  CD1 LEU   181      -7.104 -40.336 -23.387  1.00  0.00           C  
ATOM   1385  CD2 LEU   181      -4.754 -40.501 -24.291  1.00  0.00           C  
ATOM   1386  N   ILE   182      -6.968 -37.294 -27.169  1.00  0.00           N  
ATOM   1387  CA  ILE   182      -6.657 -35.852 -27.108  1.00  0.00           C  
ATOM   1388  C   ILE   182      -7.931 -34.986 -27.071  1.00  0.00           C  
ATOM   1389  O   ILE   182      -8.049 -34.098 -26.217  1.00  0.00           O  
ATOM   1390  CB  ILE   182      -5.670 -35.406 -28.209  1.00  0.00           C  
ATOM   1391  CG1 ILE   182      -4.360 -36.198 -28.095  1.00  0.00           C  
ATOM   1392  CG2 ILE   182      -5.418 -33.888 -28.113  1.00  0.00           C  
ATOM   1393  CD1 ILE   182      -3.515 -36.243 -29.381  1.00  0.00           C  
ATOM   1394  N   ASP   183      -8.880 -35.275 -27.984  1.00  0.00           N  
ATOM   1395  CA  ASP   183     -10.174 -34.607 -28.076  1.00  0.00           C  
ATOM   1396  C   ASP   183     -10.914 -34.685 -26.718  1.00  0.00           C  
ATOM   1397  O   ASP   183     -11.545 -33.707 -26.319  1.00  0.00           O  
ATOM   1398  CB  ASP   183     -11.005 -35.244 -29.179  1.00  0.00           C  
ATOM   1399  CG  ASP   183     -12.282 -34.430 -29.336  1.00  0.00           C  
ATOM   1400  OD1 ASP   183     -12.174 -33.218 -29.664  1.00  0.00           O  
ATOM   1401  OD2 ASP   183     -13.381 -35.009 -29.130  1.00  0.00           O  
ATOM   1402  N   GLN   184     -10.797 -35.820 -26.000  1.00  0.00           N  
ATOM   1403  CA  GLN   184     -11.394 -35.988 -24.652  1.00  0.00           C  
ATOM   1404  C   GLN   184     -10.837 -34.981 -23.632  1.00  0.00           C  
ATOM   1405  O   GLN   184     -11.581 -34.514 -22.764  1.00  0.00           O  
ATOM   1406  CB  GLN   184     -11.221 -37.422 -24.130  1.00  0.00           C  
ATOM   1407  CG  GLN   184     -12.029 -38.458 -24.914  1.00  0.00           C  
ATOM   1408  CD  GLN   184     -13.504 -38.112 -24.768  1.00  0.00           C  
ATOM   1409  OE1 GLN   184     -13.979 -37.811 -23.675  1.00  0.00           O  
ATOM   1410  NE2 GLN   184     -14.309 -38.137 -25.865  1.00  0.00           N  
ATOM   1411  N   PHE   185      -9.530 -34.636 -23.744  1.00  0.00           N  
ATOM   1412  CA  PHE   185      -8.920 -33.640 -22.864  1.00  0.00           C  
ATOM   1413  C   PHE   185      -9.332 -32.230 -23.306  1.00  0.00           C  
ATOM   1414  O   PHE   185      -9.531 -31.363 -22.457  1.00  0.00           O  
ATOM   1415  CB  PHE   185      -7.386 -33.788 -22.819  1.00  0.00           C  
ATOM   1416  CG  PHE   185      -6.905 -34.831 -21.830  1.00  0.00           C  
ATOM   1417  CD1 PHE   185      -6.907 -36.184 -22.164  1.00  0.00           C  
ATOM   1418  CD2 PHE   185      -6.431 -34.456 -20.569  1.00  0.00           C  
ATOM   1419  CE1 PHE   185      -6.475 -37.152 -21.237  1.00  0.00           C  
ATOM   1420  CE2 PHE   185      -5.978 -35.413 -19.655  1.00  0.00           C  
ATOM   1421  CZ  PHE   185      -6.015 -36.758 -19.985  1.00  0.00           C  
ATOM   1422  N   LEU   186      -9.493 -32.014 -24.612  1.00  0.00           N  
ATOM   1423  CA  LEU   186      -9.874 -30.718 -25.177  1.00  0.00           C  
ATOM   1424  C   LEU   186     -11.322 -30.314 -24.853  1.00  0.00           C  
ATOM   1425  O   LEU   186     -11.594 -29.136 -24.633  1.00  0.00           O  
ATOM   1426  CB  LEU   186      -9.705 -30.717 -26.713  1.00  0.00           C  
ATOM   1427  CG  LEU   186      -8.272 -30.724 -27.298  1.00  0.00           C  
ATOM   1428  CD1 LEU   186      -8.334 -30.825 -28.807  1.00  0.00           C  
ATOM   1429  CD2 LEU   186      -7.487 -29.453 -26.892  1.00  0.00           C  
ATOM   1430  N   LYS   187     -12.240 -31.252 -24.899  1.00  0.00           N  
ATOM   1431  CA  LYS   187     -13.663 -30.955 -24.686  1.00  0.00           C  
ATOM   1432  C   LYS   187     -14.033 -30.814 -23.218  1.00  0.00           C  
ATOM   1433  O   LYS   187     -13.641 -31.652 -22.404  1.00  0.00           O  
ATOM   1434  CB  LYS   187     -14.537 -32.017 -25.344  1.00  0.00           C  
ATOM   1435  CG  LYS   187     -14.481 -31.992 -26.873  1.00  0.00           C  
ATOM   1436  CD  LYS   187     -15.290 -33.110 -27.534  1.00  0.00           C  
ATOM   1437  CE  LYS   187     -16.800 -32.975 -27.330  1.00  0.00           C  
ATOM   1438  NZ  LYS   187     -17.512 -33.997 -28.130  1.00  0.00           N  
ATOM   1439  N   ASP   188     -14.839 -29.786 -22.894  1.00  0.00           N  
ATOM   1440  CA  ASP   188     -15.366 -29.600 -21.536  1.00  0.00           C  
ATOM   1441  C   ASP   188     -16.401 -30.690 -21.198  1.00  0.00           C  
ATOM   1442  O   ASP   188     -16.614 -31.000 -20.027  1.00  0.00           O  
ATOM   1443  CB  ASP   188     -16.000 -28.214 -21.370  1.00  0.00           C  
ATOM   1444  CG  ASP   188     -16.147 -27.940 -19.880  1.00  0.00           C  
ATOM   1445  OD1 ASP   188     -15.115 -28.007 -19.161  1.00  0.00           O  
ATOM   1446  OD2 ASP   188     -17.294 -27.658 -19.441  1.00  0.00           O  
ATOM   1447  N   LYS   189     -17.028 -31.274 -22.222  1.00  0.00           N  
ATOM   1448  CA  LYS   189     -18.013 -32.327 -22.019  1.00  0.00           C  
ATOM   1449  C   LYS   189     -17.386 -33.584 -21.418  1.00  0.00           C  
ATOM   1450  O   LYS   189     -18.020 -34.260 -20.606  1.00  0.00           O  
ATOM   1451  CB  LYS   189     -18.745 -32.665 -23.332  1.00  0.00           C  
ATOM   1452  CG  LYS   189     -19.838 -33.723 -23.166  1.00  0.00           C  
ATOM   1453  CD  LYS   189     -20.628 -33.994 -24.448  1.00  0.00           C  
ATOM   1454  CE  LYS   189     -21.704 -35.069 -24.289  1.00  0.00           C  
ATOM   1455  NZ  LYS   189     -22.402 -35.281 -25.577  1.00  0.00           N  
ATOM   1456  N   VAL   190     -16.148 -33.895 -21.817  1.00  0.00           N  
ATOM   1457  CA  VAL   190     -15.427 -35.086 -21.351  1.00  0.00           C  
ATOM   1458  C   VAL   190     -14.371 -34.786 -20.292  1.00  0.00           C  
ATOM   1459  O   VAL   190     -13.909 -35.708 -19.605  1.00  0.00           O  
ATOM   1460  CB  VAL   190     -14.770 -35.788 -22.529  1.00  0.00           C  
ATOM   1461  CG1 VAL   190     -13.830 -36.922 -22.116  1.00  0.00           C  
ATOM   1462  CG2 VAL   190     -15.771 -36.429 -23.493  1.00  0.00           C  
ATOM   1463  N   ASN   191     -13.954 -33.520 -20.197  1.00  0.00           N  
ATOM   1464  CA  ASN   191     -12.906 -33.154 -19.261  1.00  0.00           C  
ATOM   1465  C   ASN   191     -13.424 -32.344 -18.090  1.00  0.00           C  
ATOM   1466  O   ASN   191     -13.645 -31.137 -18.224  1.00  0.00           O  
ATOM   1467  CB  ASN   191     -11.723 -32.454 -19.979  1.00  0.00           C  
ATOM   1468  CG  ASN   191     -10.488 -32.232 -19.125  1.00  0.00           C  
ATOM   1469  OD1 ASN   191     -10.495 -32.376 -17.906  1.00  0.00           O  
ATOM   1470  ND2 ASN   191      -9.387 -31.879 -19.750  1.00  0.00           N  
ATOM   1471  N   ASP   192     -13.565 -33.020 -16.926  1.00  0.00           N  
ATOM   1472  CA  ASP   192     -13.998 -32.430 -15.654  1.00  0.00           C  
ATOM   1473  C   ASP   192     -12.858 -32.409 -14.639  1.00  0.00           C  
ATOM   1474  O   ASP   192     -13.113 -32.349 -13.427  1.00  0.00           O  
ATOM   1475  CB  ASP   192     -15.241 -33.148 -15.067  1.00  0.00           C  
ATOM   1476  CG  ASP   192     -16.398 -32.955 -16.037  1.00  0.00           C  
ATOM   1477  OD1 ASP   192     -16.647 -31.785 -16.435  1.00  0.00           O  
ATOM   1478  OD2 ASP   192     -17.047 -33.974 -16.394  1.00  0.00           O  
ATOM   1479  N   ARG   193     -11.597 -32.450 -15.126  1.00  0.00           N  
ATOM   1480  CA  ARG   193     -10.402 -32.419 -14.256  1.00  0.00           C  
ATOM   1481  C   ARG   193     -10.232 -31.072 -13.556  1.00  0.00           C  
ATOM   1482  O   ARG   193     -10.499 -30.020 -14.143  1.00  0.00           O  
ATOM   1483  CB  ARG   193      -9.123 -32.785 -15.023  1.00  0.00           C  
ATOM   1484  CG  ARG   193      -9.155 -34.174 -15.622  1.00  0.00           C  
ATOM   1485  CD  ARG   193      -7.817 -34.561 -16.179  1.00  0.00           C  
ATOM   1486  NE  ARG   193      -6.828 -34.684 -15.117  1.00  0.00           N  
ATOM   1487  CZ  ARG   193      -6.573 -35.798 -14.439  1.00  0.00           C  
ATOM   1488  NH1 ARG   193      -5.645 -35.806 -13.497  1.00  0.00           N  
ATOM   1489  NH2 ARG   193      -7.225 -36.922 -14.717  1.00  0.00           N  
ATOM   1490  N   SER   194      -9.775 -31.111 -12.305  1.00  0.00           N  
ATOM   1491  CA  SER   194      -9.610 -29.909 -11.494  1.00  0.00           C  
ATOM   1492  C   SER   194      -8.132 -29.602 -11.213  1.00  0.00           C  
ATOM   1493  O   SER   194      -7.825 -28.629 -10.518  1.00  0.00           O  
ATOM   1494  CB  SER   194     -10.487 -29.995 -10.238  1.00  0.00           C  
ATOM   1495  OG  SER   194     -10.082 -31.093  -9.434  1.00  0.00           O  
ATOM   1496  N   ASP   195      -7.220 -30.399 -11.796  1.00  0.00           N  
ATOM   1497  CA  ASP   195      -5.771 -30.167 -11.721  1.00  0.00           C  
ATOM   1498  C   ASP   195      -5.358 -29.384 -12.999  1.00  0.00           C  
ATOM   1499  O   ASP   195      -6.225 -28.796 -13.650  1.00  0.00           O  
ATOM   1500  CB  ASP   195      -4.996 -31.491 -11.555  1.00  0.00           C  
ATOM   1501  CG  ASP   195      -5.115 -32.540 -12.668  1.00  0.00           C  
ATOM   1502  OD1 ASP   195      -5.981 -32.368 -13.579  1.00  0.00           O  
ATOM   1503  OD2 ASP   195      -4.383 -33.552 -12.602  1.00  0.00           O  
ATOM   1504  N   GLN   196      -4.056 -29.363 -13.350  1.00  0.00           N  
ATOM   1505  CA  GLN   196      -3.539 -28.605 -14.496  1.00  0.00           C  
ATOM   1506  C   GLN   196      -3.937 -29.149 -15.876  1.00  0.00           C  
ATOM   1507  O   GLN   196      -3.707 -28.455 -16.859  1.00  0.00           O  
ATOM   1508  CB  GLN   196      -2.008 -28.433 -14.408  1.00  0.00           C  
ATOM   1509  CG  GLN   196      -1.561 -27.522 -13.263  1.00  0.00           C  
ATOM   1510  CD  GLN   196      -0.040 -27.465 -13.273  1.00  0.00           C  
ATOM   1511  OE1 GLN   196       0.613 -28.117 -14.087  1.00  0.00           O  
ATOM   1512  NE2 GLN   196       0.607 -26.681 -12.369  1.00  0.00           N  
ATOM   1513  N   TYR   197      -4.539 -30.358 -15.946  1.00  0.00           N  
ATOM   1514  CA  TYR   197      -4.960 -30.989 -17.206  1.00  0.00           C  
ATOM   1515  C   TYR   197      -6.428 -30.690 -17.616  1.00  0.00           C  
ATOM   1516  O   TYR   197      -6.893 -31.198 -18.640  1.00  0.00           O  
ATOM   1517  CB  TYR   197      -4.695 -32.508 -17.155  1.00  0.00           C  
ATOM   1518  CG  TYR   197      -3.218 -32.705 -17.139  1.00  0.00           C  
ATOM   1519  CD1 TYR   197      -2.558 -32.936 -15.925  1.00  0.00           C  
ATOM   1520  CD2 TYR   197      -2.455 -32.671 -18.327  1.00  0.00           C  
ATOM   1521  CE1 TYR   197      -1.164 -33.129 -15.870  1.00  0.00           C  
ATOM   1522  CE2 TYR   197      -1.036 -32.865 -18.290  1.00  0.00           C  
ATOM   1523  CZ  TYR   197      -0.409 -33.094 -17.048  1.00  0.00           C  
ATOM   1524  OH  TYR   197       0.953 -33.282 -16.962  1.00  0.00           O  
ATOM   1525  N   GLY   198      -7.128 -29.878 -16.816  1.00  0.00           N  
ATOM   1526  CA  GLY   198      -8.516 -29.511 -17.068  1.00  0.00           C  
ATOM   1527  C   GLY   198      -8.933 -28.212 -16.414  1.00  0.00           C  
ATOM   1528  O   GLY   198      -8.160 -27.611 -15.657  1.00  0.00           O  
ATOM   1529  N   GLY   199     -10.171 -27.806 -16.704  1.00  0.00           N  
ATOM   1530  CA  GLY   199     -10.759 -26.558 -16.239  1.00  0.00           C  
ATOM   1531  C   GLY   199     -10.795 -25.578 -17.388  1.00  0.00           C  
ATOM   1532  O   GLY   199     -11.559 -25.768 -18.347  1.00  0.00           O  
ATOM   1533  N   SER   200      -9.902 -24.577 -17.346  1.00  0.00           N  
ATOM   1534  CA  SER   200      -9.717 -23.552 -18.375  1.00  0.00           C  
ATOM   1535  C   SER   200      -9.338 -24.178 -19.750  1.00  0.00           C  
ATOM   1536  O   SER   200      -8.787 -25.282 -19.792  1.00  0.00           O  
ATOM   1537  CB  SER   200      -8.624 -22.585 -17.922  1.00  0.00           C  
ATOM   1538  OG  SER   200      -8.236 -21.668 -18.929  1.00  0.00           O  
ATOM   1539  N   LEU   201      -9.631 -23.470 -20.867  1.00  0.00           N  
ATOM   1540  CA  LEU   201      -9.295 -23.934 -22.229  1.00  0.00           C  
ATOM   1541  C   LEU   201      -7.778 -24.196 -22.371  1.00  0.00           C  
ATOM   1542  O   LEU   201      -7.390 -25.207 -22.945  1.00  0.00           O  
ATOM   1543  CB  LEU   201      -9.790 -22.934 -23.289  1.00  0.00           C  
ATOM   1544  CG  LEU   201      -9.654 -23.378 -24.765  1.00  0.00           C  
ATOM   1545  CD1 LEU   201     -10.632 -24.473 -25.087  1.00  0.00           C  
ATOM   1546  CD2 LEU   201      -9.886 -22.218 -25.702  1.00  0.00           C  
ATOM   1547  N   GLU   202      -6.946 -23.318 -21.772  1.00  0.00           N  
ATOM   1548  CA  GLU   202      -5.487 -23.413 -21.709  1.00  0.00           C  
ATOM   1549  C   GLU   202      -5.074 -24.754 -21.069  1.00  0.00           C  
ATOM   1550  O   GLU   202      -4.190 -25.444 -21.588  1.00  0.00           O  
ATOM   1551  CB  GLU   202      -4.962 -22.247 -20.863  1.00  0.00           C  
ATOM   1552  CG  GLU   202      -3.521 -21.849 -21.103  1.00  0.00           C  
ATOM   1553  CD  GLU   202      -3.061 -20.664 -20.269  1.00  0.00           C  
ATOM   1554  OE1 GLU   202      -3.273 -20.675 -19.034  1.00  0.00           O  
ATOM   1555  OE2 GLU   202      -2.481 -19.720 -20.854  1.00  0.00           O  
ATOM   1556  N   ASN   203      -5.736 -25.114 -19.948  1.00  0.00           N  
ATOM   1557  CA  ASN   203      -5.489 -26.364 -19.224  1.00  0.00           C  
ATOM   1558  C   ASN   203      -5.926 -27.598 -20.022  1.00  0.00           C  
ATOM   1559  O   ASN   203      -5.215 -28.605 -20.025  1.00  0.00           O  
ATOM   1560  CB  ASN   203      -6.190 -26.340 -17.867  1.00  0.00           C  
ATOM   1561  CG  ASN   203      -5.363 -25.785 -16.733  1.00  0.00           C  
ATOM   1562  OD1 ASN   203      -4.383 -25.058 -16.925  1.00  0.00           O  
ATOM   1563  ND2 ASN   203      -5.737 -26.134 -15.515  1.00  0.00           N  
ATOM   1564  N   ARG   204      -7.088 -27.514 -20.695  1.00  0.00           N  
ATOM   1565  CA  ARG   204      -7.669 -28.603 -21.490  1.00  0.00           C  
ATOM   1566  C   ARG   204      -6.858 -28.900 -22.738  1.00  0.00           C  
ATOM   1567  O   ARG   204      -6.875 -30.032 -23.238  1.00  0.00           O  
ATOM   1568  CB  ARG   204      -9.122 -28.287 -21.847  1.00  0.00           C  
ATOM   1569  CG  ARG   204     -10.009 -28.232 -20.599  1.00  0.00           C  
ATOM   1570  CD  ARG   204     -11.472 -28.464 -20.892  1.00  0.00           C  
ATOM   1571  NE  ARG   204     -11.977 -27.754 -22.073  1.00  0.00           N  
ATOM   1572  CZ  ARG   204     -12.485 -26.525 -22.064  1.00  0.00           C  
ATOM   1573  NH1 ARG   204     -12.491 -25.809 -20.947  1.00  0.00           N  
ATOM   1574  NH2 ARG   204     -12.962 -25.990 -23.181  1.00  0.00           N  
ATOM   1575  N   CYS   205      -6.150 -27.865 -23.235  1.00  0.00           N  
ATOM   1576  CA  CYS   205      -5.255 -27.916 -24.393  1.00  0.00           C  
ATOM   1577  C   CYS   205      -3.842 -28.371 -24.001  1.00  0.00           C  
ATOM   1578  O   CYS   205      -3.091 -28.738 -24.892  1.00  0.00           O  
ATOM   1579  CB  CYS   205      -5.193 -26.554 -25.077  1.00  0.00           C  
ATOM   1580  SG  CYS   205      -4.646 -26.627 -26.385  1.00  0.00           S  
ATOM   1581  N   ARG   206      -3.500 -28.392 -22.692  1.00  0.00           N  
ATOM   1582  CA  ARG   206      -2.163 -28.742 -22.188  1.00  0.00           C  
ATOM   1583  C   ARG   206      -1.622 -30.084 -22.668  1.00  0.00           C  
ATOM   1584  O   ARG   206      -0.470 -30.150 -23.079  1.00  0.00           O  
ATOM   1585  CB  ARG   206      -2.101 -28.672 -20.666  1.00  0.00           C  
ATOM   1586  CG  ARG   206      -0.684 -28.665 -20.115  1.00  0.00           C  
ATOM   1587  CD  ARG   206      -0.674 -28.689 -18.597  1.00  0.00           C  
ATOM   1588  NE  ARG   206      -1.411 -27.552 -18.057  1.00  0.00           N  
ATOM   1589  CZ  ARG   206      -0.873 -26.373 -17.791  1.00  0.00           C  
ATOM   1590  NH1 ARG   206       0.420 -26.168 -17.986  1.00  0.00           N  
ATOM   1591  NH2 ARG   206      -1.623 -25.389 -17.319  1.00  0.00           N  
ATOM   1592  N   PHE   207      -2.426 -31.141 -22.586  1.00  0.00           N  
ATOM   1593  CA  PHE   207      -2.060 -32.482 -23.021  1.00  0.00           C  
ATOM   1594  C   PHE   207      -1.620 -32.431 -24.482  1.00  0.00           C  
ATOM   1595  O   PHE   207      -0.510 -32.863 -24.802  1.00  0.00           O  
ATOM   1596  CB  PHE   207      -3.259 -33.422 -22.821  1.00  0.00           C  
ATOM   1597  CG  PHE   207      -3.020 -34.873 -23.176  1.00  0.00           C  
ATOM   1598  CD1 PHE   207      -2.045 -35.617 -22.518  1.00  0.00           C  
ATOM   1599  CD2 PHE   207      -3.797 -35.508 -24.143  1.00  0.00           C  
ATOM   1600  CE1 PHE   207      -1.844 -36.970 -22.823  1.00  0.00           C  
ATOM   1601  CE2 PHE   207      -3.607 -36.870 -24.436  1.00  0.00           C  
ATOM   1602  CZ  PHE   207      -2.630 -37.590 -23.769  1.00  0.00           C  
ATOM   1603  N   ALA   208      -2.447 -31.807 -25.341  1.00  0.00           N  
ATOM   1604  CA  ALA   208      -2.151 -31.591 -26.751  1.00  0.00           C  
ATOM   1605  C   ALA   208      -0.889 -30.740 -26.950  1.00  0.00           C  
ATOM   1606  O   ALA   208      -0.047 -31.101 -27.772  1.00  0.00           O  
ATOM   1607  CB  ALA   208      -3.360 -30.949 -27.472  1.00  0.00           C  
ATOM   1608  N   LEU   209      -0.774 -29.610 -26.235  1.00  0.00           N  
ATOM   1609  CA  LEU   209       0.371 -28.699 -26.365  1.00  0.00           C  
ATOM   1610  C   LEU   209       1.670 -29.392 -25.979  1.00  0.00           C  
ATOM   1611  O   LEU   209       2.651 -29.276 -26.704  1.00  0.00           O  
ATOM   1612  CB  LEU   209       0.132 -27.356 -25.614  1.00  0.00           C  
ATOM   1613  CG  LEU   209      -0.938 -26.476 -26.263  1.00  0.00           C  
ATOM   1614  CD1 LEU   209      -1.327 -25.235 -25.462  1.00  0.00           C  
ATOM   1615  CD2 LEU   209      -0.565 -25.911 -27.633  1.00  0.00           C  
ATOM   1616  N   GLU   210       1.660 -30.151 -24.871  1.00  0.00           N  
ATOM   1617  CA  GLU   210       2.819 -30.891 -24.386  1.00  0.00           C  
ATOM   1618  C   GLU   210       3.209 -32.002 -25.349  1.00  0.00           C  
ATOM   1619  O   GLU   210       4.399 -32.208 -25.573  1.00  0.00           O  
ATOM   1620  CB  GLU   210       2.619 -31.371 -22.950  1.00  0.00           C  
ATOM   1621  CG  GLU   210       2.668 -30.221 -21.953  1.00  0.00           C  
ATOM   1622  CD  GLU   210       3.879 -29.298 -22.016  1.00  0.00           C  
ATOM   1623  OE1 GLU   210       5.028 -29.799 -21.976  1.00  0.00           O  
ATOM   1624  OE2 GLU   210       3.672 -28.065 -22.088  1.00  0.00           O  
ATOM   1625  N   VAL   211       2.216 -32.634 -25.998  1.00  0.00           N  
ATOM   1626  CA  VAL   211       2.441 -33.647 -27.034  1.00  0.00           C  
ATOM   1627  C   VAL   211       3.169 -33.001 -28.220  1.00  0.00           C  
ATOM   1628  O   VAL   211       4.193 -33.522 -28.664  1.00  0.00           O  
ATOM   1629  CB  VAL   211       1.126 -34.359 -27.458  1.00  0.00           C  
ATOM   1630  CG1 VAL   211       1.293 -35.278 -28.670  1.00  0.00           C  
ATOM   1631  CG2 VAL   211       0.532 -35.246 -26.362  1.00  0.00           C  
ATOM   1632  N   ILE   212       2.651 -31.854 -28.696  1.00  0.00           N  
ATOM   1633  CA  ILE   212       3.217 -31.111 -29.825  1.00  0.00           C  
ATOM   1634  C   ILE   212       4.610 -30.608 -29.526  1.00  0.00           C  
ATOM   1635  O   ILE   212       5.486 -30.765 -30.369  1.00  0.00           O  
ATOM   1636  CB  ILE   212       2.318 -29.933 -30.247  1.00  0.00           C  
ATOM   1637  CG1 ILE   212       0.941 -30.370 -30.773  1.00  0.00           C  
ATOM   1638  CG2 ILE   212       2.922 -29.072 -31.369  1.00  0.00           C  
ATOM   1639  CD1 ILE   212       1.015 -31.235 -32.030  1.00  0.00           C  
ATOM   1640  N   GLU   213       4.814 -30.012 -28.332  1.00  0.00           N  
ATOM   1641  CA  GLU   213       6.112 -29.502 -27.915  1.00  0.00           C  
ATOM   1642  C   GLU   213       7.144 -30.640 -27.841  1.00  0.00           C  
ATOM   1643  O   GLU   213       8.275 -30.483 -28.326  1.00  0.00           O  
ATOM   1644  CB  GLU   213       6.006 -28.796 -26.572  1.00  0.00           C  
ATOM   1645  CG  GLU   213       7.325 -28.179 -26.102  1.00  0.00           C  
ATOM   1646  CD  GLU   213       7.064 -27.459 -24.786  1.00  0.00           C  
ATOM   1647  OE1 GLU   213       5.889 -27.464 -24.332  1.00  0.00           O  
ATOM   1648  OE2 GLU   213       8.037 -26.895 -24.218  1.00  0.00           O  
ATOM   1649  N   ALA   214       6.726 -31.776 -27.278  1.00  0.00           N  
ATOM   1650  CA  ALA   214       7.557 -32.967 -27.161  1.00  0.00           C  
ATOM   1651  C   ALA   214       7.946 -33.572 -28.493  1.00  0.00           C  
ATOM   1652  O   ALA   214       9.111 -33.935 -28.688  1.00  0.00           O  
ATOM   1653  CB  ALA   214       6.832 -34.013 -26.321  1.00  0.00           C  
ATOM   1654  N   VAL   215       6.972 -33.695 -29.422  1.00  0.00           N  
ATOM   1655  CA  VAL   215       7.218 -34.233 -30.770  1.00  0.00           C  
ATOM   1656  C   VAL   215       8.174 -33.312 -31.519  1.00  0.00           C  
ATOM   1657  O   VAL   215       9.112 -33.786 -32.171  1.00  0.00           O  
ATOM   1658  CB  VAL   215       5.902 -34.470 -31.564  1.00  0.00           C  
ATOM   1659  CG1 VAL   215       6.133 -34.841 -33.030  1.00  0.00           C  
ATOM   1660  CG2 VAL   215       5.042 -35.601 -30.996  1.00  0.00           C  
ATOM   1661  N   VAL   216       7.931 -31.998 -31.435  1.00  0.00           N  
ATOM   1662  CA  VAL   216       8.757 -31.013 -32.118  1.00  0.00           C  
ATOM   1663  C   VAL   216      10.226 -31.108 -31.678  1.00  0.00           C  
ATOM   1664  O   VAL   216      11.097 -31.191 -32.538  1.00  0.00           O  
ATOM   1665  CB  VAL   216       8.160 -29.596 -31.973  1.00  0.00           C  
ATOM   1666  CG1 VAL   216       9.078 -28.490 -32.498  1.00  0.00           C  
ATOM   1667  CG2 VAL   216       6.840 -29.410 -32.724  1.00  0.00           C  
ATOM   1668  N   ASN   217      10.484 -31.191 -30.364  1.00  0.00           N  
ATOM   1669  CA  ASN   217      11.833 -31.341 -29.810  1.00  0.00           C  
ATOM   1670  C   ASN   217      12.488 -32.661 -30.294  1.00  0.00           C  
ATOM   1671  O   ASN   217      13.686 -32.699 -30.571  1.00  0.00           O  
ATOM   1672  CB  ASN   217      11.765 -31.291 -28.269  1.00  0.00           C  
ATOM   1673  CG  ASN   217      11.490 -29.852 -27.857  1.00  0.00           C  
ATOM   1674  OD1 ASN   217      11.716 -28.919 -28.625  1.00  0.00           O  
ATOM   1675  ND2 ASN   217      10.987 -29.594 -26.620  1.00  0.00           N  
ATOM   1676  N   GLU   218      11.684 -33.731 -30.395  1.00  0.00           N  
ATOM   1677  CA  GLU   218      12.120 -35.052 -30.838  1.00  0.00           C  
ATOM   1678  C   GLU   218      12.522 -35.098 -32.329  1.00  0.00           C  
ATOM   1679  O   GLU   218      13.605 -35.577 -32.660  1.00  0.00           O  
ATOM   1680  CB  GLU   218      11.007 -36.081 -30.548  1.00  0.00           C  
ATOM   1681  CG  GLU   218      11.283 -37.499 -31.018  1.00  0.00           C  
ATOM   1682  CD  GLU   218      12.555 -38.151 -30.506  1.00  0.00           C  
ATOM   1683  OE1 GLU   218      12.880 -37.998 -29.305  1.00  0.00           O  
ATOM   1684  OE2 GLU   218      13.212 -38.848 -31.309  1.00  0.00           O  
ATOM   1685  N   ILE   219      11.850 -34.312 -33.166  1.00  0.00           N  
ATOM   1686  CA  ILE   219      12.113 -34.338 -34.608  1.00  0.00           C  
ATOM   1687  C   ILE   219      12.906 -33.183 -35.211  1.00  0.00           C  
ATOM   1688  O   ILE   219      13.103 -33.110 -36.427  1.00  0.00           O  
ATOM   1689  CB  ILE   219      11.127 -34.269 -35.796  1.00  0.00           C  
ATOM   1690  CG1 ILE   219      10.346 -32.946 -35.869  1.00  0.00           C  
ATOM   1691  CG2 ILE   219      10.052 -35.369 -35.766  1.00  0.00           C  
ATOM   1692  CD1 ILE   219       9.533 -32.788 -37.153  1.00  0.00           C  
ATOM   1693  N   GLY   220      13.376 -32.258 -34.382  1.00  0.00           N  
ATOM   1694  CA  GLY   220      14.129 -31.138 -34.917  1.00  0.00           C  
ATOM   1695  C   GLY   220      13.284 -30.230 -35.795  1.00  0.00           C  
ATOM   1696  O   GLY   220      12.250 -29.704 -35.375  1.00  0.00           O  
ATOM   1697  N   SER   221      13.712 -30.030 -37.039  1.00  0.00           N  
ATOM   1698  CA  SER   221      12.993 -29.160 -37.967  1.00  0.00           C  
ATOM   1699  C   SER   221      12.094 -29.882 -38.971  1.00  0.00           C  
ATOM   1700  O   SER   221      11.753 -29.352 -40.032  1.00  0.00           O  
ATOM   1701  CB  SER   221      13.626 -28.261 -39.032  1.00  0.00           C  
ATOM   1702  OG  SER   221      14.360 -29.046 -39.960  1.00  0.00           O  
ATOM   1703  N   ASP   222      11.698 -31.106 -38.646  1.00  0.00           N  
ATOM   1704  CA  ASP   222      10.821 -31.871 -39.522  1.00  0.00           C  
ATOM   1705  C   ASP   222       9.450 -31.196 -39.560  1.00  0.00           C  
ATOM   1706  O   ASP   222       9.026 -30.533 -38.610  1.00  0.00           O  
ATOM   1707  CB  ASP   222      10.526 -33.321 -39.129  1.00  0.00           C  
ATOM   1708  CG  ASP   222      11.782 -34.142 -39.385  1.00  0.00           C  
ATOM   1709  OD1 ASP   222      12.719 -33.604 -40.033  1.00  0.00           O  
ATOM   1710  OD2 ASP   222      11.820 -35.319 -38.935  1.00  0.00           O  
ATOM   1711  N   ARG   223       8.738 -31.360 -40.671  1.00  0.00           N  
ATOM   1712  CA  ARG   223       7.408 -30.776 -40.814  1.00  0.00           C  
ATOM   1713  C   ARG   223       6.406 -31.575 -39.984  1.00  0.00           C  
ATOM   1714  O   ARG   223       6.386 -32.809 -39.996  1.00  0.00           O  
ATOM   1715  CB  ARG   223       6.668 -30.744 -42.154  1.00  0.00           C  
ATOM   1716  CG  ARG   223       5.313 -30.036 -42.086  1.00  0.00           C  
ATOM   1717  CD  ARG   223       4.614 -29.919 -43.442  1.00  0.00           C  
ATOM   1718  NE  ARG   223       4.219 -31.293 -43.862  1.00  0.00           N  
ATOM   1719  CZ  ARG   223       3.035 -31.823 -43.436  1.00  0.00           C  
ATOM   1720  NH1 ARG   223       2.422 -30.892 -42.649  1.00  0.00           N  
ATOM   1721  NH2 ARG   223       2.927 -33.077 -43.964  1.00  0.00           N  
ATOM   1722  N   VAL   224       5.555 -30.865 -39.248  1.00  0.00           N  
ATOM   1723  CA  VAL   224       4.539 -31.497 -38.417  1.00  0.00           C  
ATOM   1724  C   VAL   224       3.134 -31.070 -38.829  1.00  0.00           C  
ATOM   1725  O   VAL   224       2.900 -29.952 -39.297  1.00  0.00           O  
ATOM   1726  CB  VAL   224       3.958 -31.496 -36.986  1.00  0.00           C  
ATOM   1727  CG1 VAL   224       4.968 -31.918 -35.917  1.00  0.00           C  
ATOM   1728  CG2 VAL   224       3.448 -30.126 -36.536  1.00  0.00           C  
ATOM   1729  N   GLY   225       2.184 -32.051 -38.584  1.00  0.00           N  
ATOM   1730  CA  GLY   225       0.839 -31.645 -38.977  1.00  0.00           C  
ATOM   1731  C   GLY   225      -0.155 -32.151 -37.934  1.00  0.00           C  
ATOM   1732  O   GLY   225       0.224 -32.881 -36.998  1.00  0.00           O  
ATOM   1733  N   ILE   226      -1.401 -31.725 -38.040  1.00  0.00           N  
ATOM   1734  CA  ILE   226      -2.371 -32.189 -37.064  1.00  0.00           C  
ATOM   1735  C   ILE   226      -3.788 -32.094 -37.578  1.00  0.00           C  
ATOM   1736  O   ILE   226      -4.078 -31.338 -38.517  1.00  0.00           O  
ATOM   1737  CB  ILE   226      -2.211 -31.484 -35.689  1.00  0.00           C  
ATOM   1738  CG1 ILE   226      -3.007 -32.157 -34.558  1.00  0.00           C  
ATOM   1739  CG2 ILE   226      -2.679 -30.019 -35.693  1.00  0.00           C  
ATOM   1740  CD1 ILE   226      -2.586 -31.702 -33.162  1.00  0.00           C  
ATOM   1741  N   ARG   227      -4.657 -32.872 -36.946  1.00  0.00           N  
ATOM   1742  CA  ARG   227      -6.086 -32.882 -37.198  1.00  0.00           C  
ATOM   1743  C   ARG   227      -6.709 -32.310 -35.939  1.00  0.00           C  
ATOM   1744  O   ARG   227      -6.376 -32.734 -34.830  1.00  0.00           O  
ATOM   1745  CB  ARG   227      -6.606 -34.311 -37.428  1.00  0.00           C  
ATOM   1746  CG  ARG   227      -6.111 -34.957 -38.702  1.00  0.00           C  
ATOM   1747  CD  ARG   227      -7.060 -36.018 -39.159  1.00  0.00           C  
ATOM   1748  NE  ARG   227      -7.919 -35.519 -40.222  1.00  0.00           N  
ATOM   1749  CZ  ARG   227      -8.853 -36.242 -40.827  1.00  0.00           C  
ATOM   1750  NH1 ARG   227      -9.080 -37.488 -40.452  1.00  0.00           N  
ATOM   1751  NH2 ARG   227      -9.559 -35.727 -41.818  1.00  0.00           N  
ATOM   1752  N   LEU   228      -7.595 -31.338 -36.105  1.00  0.00           N  
ATOM   1753  CA  LEU   228      -8.300 -30.720 -34.984  1.00  0.00           C  
ATOM   1754  C   LEU   228      -9.716 -30.449 -35.471  1.00  0.00           C  
ATOM   1755  O   LEU   228      -9.898 -30.128 -36.651  1.00  0.00           O  
ATOM   1756  CB  LEU   228      -7.597 -29.408 -34.596  1.00  0.00           C  
ATOM   1757  CG  LEU   228      -8.052 -28.733 -33.291  1.00  0.00           C  
ATOM   1758  CD1 LEU   228      -7.702 -29.586 -32.080  1.00  0.00           C  
ATOM   1759  CD2 LEU   228      -7.455 -27.343 -33.170  1.00  0.00           C  
ATOM   1760  N   SER   229     -10.712 -30.594 -34.584  1.00  0.00           N  
ATOM   1761  CA  SER   229     -12.111 -30.291 -34.918  1.00  0.00           C  
ATOM   1762  C   SER   229     -12.283 -28.787 -35.137  1.00  0.00           C  
ATOM   1763  O   SER   229     -11.621 -28.022 -34.457  1.00  0.00           O  
ATOM   1764  CB  SER   229     -13.035 -30.709 -33.756  1.00  0.00           C  
ATOM   1765  OG  SER   229     -12.967 -32.114 -33.559  1.00  0.00           O  
ATOM   1766  N   PRO   230     -13.171 -28.374 -36.064  1.00  0.00           N  
ATOM   1767  CA  PRO   230     -13.581 -26.974 -36.291  1.00  0.00           C  
ATOM   1768  C   PRO   230     -14.969 -26.805 -35.642  1.00  0.00           C  
ATOM   1769  O   PRO   230     -15.359 -25.696 -35.285  1.00  0.00           O  
ATOM   1770  CB  PRO   230     -13.625 -26.618 -37.771  1.00  0.00           C  
ATOM   1771  CG  PRO   230     -13.997 -27.798 -38.671  1.00  0.00           C  
ATOM   1772  CD  PRO   230     -13.425 -29.135 -38.197  1.00  0.00           C  
ATOM   1773  N   PHE   231     -15.927 -26.364 -36.447  1.00  0.00           N  
ATOM   1774  CA  PHE   231     -17.305 -26.165 -36.011  1.00  0.00           C  
ATOM   1775  C   PHE   231     -18.020 -27.399 -35.461  1.00  0.00           C  
ATOM   1776  O   PHE   231     -18.854 -27.310 -34.556  1.00  0.00           O  
ATOM   1777  CB  PHE   231     -18.391 -25.729 -37.003  1.00  0.00           C  
ATOM   1778  CG  PHE   231     -18.710 -26.903 -37.863  1.00  0.00           C  
ATOM   1779  CD1 PHE   231     -19.722 -27.828 -37.522  1.00  0.00           C  
ATOM   1780  CD2 PHE   231     -17.994 -27.115 -39.055  1.00  0.00           C  
ATOM   1781  CE1 PHE   231     -20.023 -28.946 -38.352  1.00  0.00           C  
ATOM   1782  CE2 PHE   231     -18.274 -28.227 -39.905  1.00  0.00           C  
ATOM   1783  CZ  PHE   231     -19.294 -29.147 -39.550  1.00  0.00           C  
ATOM   1784  N   ALA   232     -17.706 -28.570 -35.999  1.00  0.00           N  
ATOM   1785  CA  ALA   232     -18.353 -29.794 -35.537  1.00  0.00           C  
ATOM   1786  C   ALA   232     -18.061 -30.096 -34.065  1.00  0.00           C  
ATOM   1787  O   ALA   232     -18.778 -30.852 -33.405  1.00  0.00           O  
ATOM   1788  CB  ALA   232     -17.921 -31.006 -36.355  1.00  0.00           C  
ATOM   1789  N   ASP   233     -16.997 -29.505 -33.535  1.00  0.00           N  
ATOM   1790  CA  ASP   233     -16.610 -29.733 -32.144  1.00  0.00           C  
ATOM   1791  C   ASP   233     -17.410 -28.911 -31.131  1.00  0.00           C  
ATOM   1792  O   ASP   233     -17.629 -29.325 -29.989  1.00  0.00           O  
ATOM   1793  CB  ASP   233     -15.158 -29.404 -31.786  1.00  0.00           C  
ATOM   1794  CG  ASP   233     -14.880 -29.956 -30.395  1.00  0.00           C  
ATOM   1795  OD1 ASP   233     -15.027 -31.193 -30.209  1.00  0.00           O  
ATOM   1796  OD2 ASP   233     -14.516 -29.147 -29.500  1.00  0.00           O  
ATOM   1797  N   TYR   234     -17.856 -27.735 -31.541  1.00  0.00           N  
ATOM   1798  CA  TYR   234     -18.604 -26.891 -30.633  1.00  0.00           C  
ATOM   1799  C   TYR   234     -20.067 -27.287 -30.523  1.00  0.00           C  
ATOM   1800  O   TYR   234     -20.974 -26.657 -31.075  1.00  0.00           O  
ATOM   1801  CB  TYR   234     -18.863 -25.393 -30.844  1.00  0.00           C  
ATOM   1802  CG  TYR   234     -19.467 -24.862 -29.590  1.00  0.00           C  
ATOM   1803  CD1 TYR   234     -19.646 -25.709 -28.489  1.00  0.00           C  
ATOM   1804  CD2 TYR   234     -19.865 -23.511 -29.475  1.00  0.00           C  
ATOM   1805  CE1 TYR   234     -20.211 -25.243 -27.285  1.00  0.00           C  
ATOM   1806  CE2 TYR   234     -20.441 -23.021 -28.258  1.00  0.00           C  
ATOM   1807  CZ  TYR   234     -20.606 -23.906 -27.173  1.00  0.00           C  
ATOM   1808  OH  TYR   234     -21.159 -23.480 -25.985  1.00  0.00           O  
ATOM   1809  N   MET   235     -20.287 -28.366 -29.785  1.00  0.00           N  
ATOM   1810  CA  MET   235     -21.613 -28.900 -29.558  1.00  0.00           C  
ATOM   1811  C   MET   235     -22.249 -28.228 -28.346  1.00  0.00           C  
ATOM   1812  O   MET   235     -21.684 -27.327 -27.720  1.00  0.00           O  
ATOM   1813  CB  MET   235     -21.934 -30.342 -29.156  1.00  0.00           C  
ATOM   1814  CG  MET   235     -21.483 -31.378 -30.188  1.00  0.00           C  
ATOM   1815  SD  MET   235     -22.284 -31.221 -31.813  1.00  0.00           S  
ATOM   1816  CE  MET   235     -23.918 -31.766 -31.238  1.00  0.00           C  
ATOM   1817  N   GLU   236     -23.453 -28.680 -28.010  1.00  0.00           N  
ATOM   1818  CA  GLU   236     -24.224 -28.148 -26.894  1.00  0.00           C  
ATOM   1819  C   GLU   236     -23.393 -27.974 -25.633  1.00  0.00           C  
ATOM   1820  O   GLU   236     -23.234 -26.875 -25.095  1.00  0.00           O  
ATOM   1821  CB  GLU   236     -25.408 -28.969 -26.372  1.00  0.00           C  
ATOM   1822  CG  GLU   236     -26.166 -28.289 -25.230  1.00  0.00           C  
ATOM   1823  CD  GLU   236     -27.326 -29.190 -24.833  1.00  0.00           C  
ATOM   1824  OE1 GLU   236     -27.485 -30.266 -25.470  1.00  0.00           O  
ATOM   1825  OE2 GLU   236     -28.069 -28.816 -23.887  1.00  0.00           O  
ATOM   1826  N   SER   237     -22.891 -29.123 -25.113  1.00  0.00           N  
ATOM   1827  CA  SER   237     -22.049 -29.056 -23.925  1.00  0.00           C  
ATOM   1828  C   SER   237     -20.579 -29.303 -24.233  1.00  0.00           C  
ATOM   1829  O   SER   237     -19.786 -29.534 -23.319  1.00  0.00           O  
ATOM   1830  CB  SER   237     -22.529 -30.072 -22.885  1.00  0.00           C  
ATOM   1831  OG  SER   237     -22.434 -31.388 -23.409  1.00  0.00           O  
ATOM   1832  N   GLY   238     -20.222 -29.262 -25.527  1.00  0.00           N  
ATOM   1833  CA  GLY   238     -18.846 -29.412 -25.990  1.00  0.00           C  
ATOM   1834  C   GLY   238     -18.158 -28.067 -26.074  1.00  0.00           C  
ATOM   1835  O   GLY   238     -18.561 -27.131 -25.380  1.00  0.00           O  
ATOM   1836  N   ASP   239     -17.106 -27.950 -26.906  1.00  0.00           N  
ATOM   1837  CA  ASP   239     -16.394 -26.676 -27.098  1.00  0.00           C  
ATOM   1838  C   ASP   239     -17.079 -25.919 -28.207  1.00  0.00           C  
ATOM   1839  O   ASP   239     -17.674 -26.544 -29.083  1.00  0.00           O  
ATOM   1840  CB  ASP   239     -14.921 -26.891 -27.489  1.00  0.00           C  
ATOM   1841  CG  ASP   239     -14.177 -27.397 -26.261  1.00  0.00           C  
ATOM   1842  OD1 ASP   239     -14.770 -27.351 -25.150  1.00  0.00           O  
ATOM   1843  OD2 ASP   239     -13.007 -27.836 -26.418  1.00  0.00           O  
ATOM   1844  N   SER   240     -16.973 -24.590 -28.205  1.00  0.00           N  
ATOM   1845  CA  SER   240     -17.549 -23.778 -29.277  1.00  0.00           C  
ATOM   1846  C   SER   240     -16.604 -23.846 -30.486  1.00  0.00           C  
ATOM   1847  O   SER   240     -15.425 -24.188 -30.319  1.00  0.00           O  
ATOM   1848  CB  SER   240     -17.718 -22.328 -28.825  1.00  0.00           C  
ATOM   1849  OG  SER   240     -18.180 -21.531 -29.905  1.00  0.00           O  
ATOM   1850  N   ASN   241     -17.003 -24.607 -31.498  1.00  0.00           N  
ATOM   1851  CA  ASN   241     -16.215 -24.810 -32.716  1.00  0.00           C  
ATOM   1852  C   ASN   241     -16.558 -23.887 -33.882  1.00  0.00           C  
ATOM   1853  O   ASN   241     -16.062 -24.044 -35.001  1.00  0.00           O  
ATOM   1854  CB  ASN   241     -16.330 -26.234 -33.270  1.00  0.00           C  
ATOM   1855  CG  ASN   241     -15.627 -27.174 -32.301  1.00  0.00           C  
ATOM   1856  OD1 ASN   241     -14.708 -26.776 -31.587  1.00  0.00           O  
ATOM   1857  ND2 ASN   241     -16.021 -28.473 -32.224  1.00  0.00           N  
ATOM   1858  N   PRO   242     -17.417 -22.905 -33.632  1.00  0.00           N  
ATOM   1859  CA  PRO   242     -17.860 -21.982 -34.675  1.00  0.00           C  
ATOM   1860  C   PRO   242     -17.625 -20.497 -34.433  1.00  0.00           C  
ATOM   1861  O   PRO   242     -17.452 -19.720 -35.376  1.00  0.00           O  
ATOM   1862  CB  PRO   242     -19.017 -21.237 -35.347  1.00  0.00           C  
ATOM   1863  CG  PRO   242     -20.188 -20.952 -34.405  1.00  0.00           C  
ATOM   1864  CD  PRO   242     -20.420 -22.051 -33.366  1.00  0.00           C  
ATOM   1865  N   GLU   243     -17.610 -20.063 -33.175  1.00  0.00           N  
ATOM   1866  CA  GLU   243     -17.405 -18.645 -32.899  1.00  0.00           C  
ATOM   1867  C   GLU   243     -15.950 -18.217 -32.657  1.00  0.00           C  
ATOM   1868  O   GLU   243     -15.668 -17.074 -32.288  1.00  0.00           O  
ATOM   1869  CB  GLU   243     -18.085 -18.056 -31.659  1.00  0.00           C  
ATOM   1870  CG  GLU   243     -19.612 -18.047 -31.747  1.00  0.00           C  
ATOM   1871  CD  GLU   243     -20.155 -17.478 -30.444  1.00  0.00           C  
ATOM   1872  OE1 GLU   243     -19.327 -17.088 -29.579  1.00  0.00           O  
ATOM   1873  OE2 GLU   243     -21.406 -17.425 -30.297  1.00  0.00           O  
ATOM   1874  N   ALA   244     -15.009 -19.131 -32.863  1.00  0.00           N  
ATOM   1875  CA  ALA   244     -13.610 -18.792 -32.665  1.00  0.00           C  
ATOM   1876  C   ALA   244     -13.030 -19.275 -31.356  1.00  0.00           C  
ATOM   1877  O   ALA   244     -11.815 -19.400 -31.183  1.00  0.00           O  
ATOM   1878  CB  ALA   244     -13.390 -17.284 -32.728  1.00  0.00           C  
ATOM   1879  N   LEU   245     -13.911 -19.557 -30.403  1.00  0.00           N  
ATOM   1880  CA  LEU   245     -13.548 -20.067 -29.089  1.00  0.00           C  
ATOM   1881  C   LEU   245     -12.681 -21.310 -29.262  1.00  0.00           C  
ATOM   1882  O   LEU   245     -11.563 -21.409 -28.749  1.00  0.00           O  
ATOM   1883  CB  LEU   245     -14.599 -20.603 -28.111  1.00  0.00           C  
ATOM   1884  CG  LEU   245     -14.004 -21.128 -26.803  1.00  0.00           C  
ATOM   1885  CD1 LEU   245     -13.285 -20.081 -25.954  1.00  0.00           C  
ATOM   1886  CD2 LEU   245     -15.014 -21.739 -25.833  1.00  0.00           C  
ATOM   1887  N   GLY   246     -13.213 -22.284 -30.005  1.00  0.00           N  
ATOM   1888  CA  GLY   246     -12.523 -23.535 -30.249  1.00  0.00           C  
ATOM   1889  C   GLY   246     -11.242 -23.348 -31.020  1.00  0.00           C  
ATOM   1890  O   GLY   246     -10.206 -23.942 -30.712  1.00  0.00           O  
ATOM   1891  N   LEU   247     -11.289 -22.507 -32.052  1.00  0.00           N  
ATOM   1892  CA  LEU   247     -10.111 -22.244 -32.876  1.00  0.00           C  
ATOM   1893  C   LEU   247      -8.926 -21.803 -32.020  1.00  0.00           C  
ATOM   1894  O   LEU   247      -7.772 -22.149 -32.287  1.00  0.00           O  
ATOM   1895  CB  LEU   247     -10.102 -21.122 -33.919  1.00  0.00           C  
ATOM   1896  CG  LEU   247     -10.998 -21.404 -35.127  1.00  0.00           C  
ATOM   1897  CD1 LEU   247     -11.143 -20.243 -36.109  1.00  0.00           C  
ATOM   1898  CD2 LEU   247     -10.542 -22.563 -36.012  1.00  0.00           C  
ATOM   1899  N   TYR   248      -9.143 -21.013 -31.046  1.00  0.00           N  
ATOM   1900  CA  TYR   248      -8.210 -20.582 -30.001  1.00  0.00           C  
ATOM   1901  C   TYR   248      -7.172 -21.671 -29.739  1.00  0.00           C  
ATOM   1902  O   TYR   248      -5.986 -21.362 -29.618  1.00  0.00           O  
ATOM   1903  CB  TYR   248      -8.920 -20.184 -28.678  1.00  0.00           C  
ATOM   1904  CG  TYR   248      -7.867 -19.754 -27.716  1.00  0.00           C  
ATOM   1905  CD1 TYR   248      -7.327 -18.464 -27.805  1.00  0.00           C  
ATOM   1906  CD2 TYR   248      -7.394 -20.616 -26.702  1.00  0.00           C  
ATOM   1907  CE1 TYR   248      -6.332 -18.020 -26.912  1.00  0.00           C  
ATOM   1908  CE2 TYR   248      -6.383 -20.180 -25.786  1.00  0.00           C  
ATOM   1909  CZ  TYR   248      -5.864 -18.875 -25.908  1.00  0.00           C  
ATOM   1910  OH  TYR   248      -4.887 -18.414 -25.053  1.00  0.00           O  
ATOM   1911  N   LEU   249      -7.620 -22.945 -29.690  1.00  0.00           N  
ATOM   1912  CA  LEU   249      -6.743 -24.106 -29.509  1.00  0.00           C  
ATOM   1913  C   LEU   249      -5.743 -24.143 -30.674  1.00  0.00           C  
ATOM   1914  O   LEU   249      -4.540 -24.241 -30.442  1.00  0.00           O  
ATOM   1915  CB  LEU   249      -7.557 -25.416 -29.391  1.00  0.00           C  
ATOM   1916  CG  LEU   249      -8.346 -25.528 -28.085  1.00  0.00           C  
ATOM   1917  CD1 LEU   249      -9.306 -26.715 -28.010  1.00  0.00           C  
ATOM   1918  CD2 LEU   249      -7.493 -25.682 -26.826  1.00  0.00           C  
ATOM   1919  N   VAL   250      -6.238 -24.001 -31.913  1.00  0.00           N  
ATOM   1920  CA  VAL   250      -5.356 -23.978 -33.068  1.00  0.00           C  
ATOM   1921  C   VAL   250      -4.332 -22.837 -32.937  1.00  0.00           C  
ATOM   1922  O   VAL   250      -3.153 -23.058 -33.214  1.00  0.00           O  
ATOM   1923  CB  VAL   250      -6.159 -23.826 -34.346  1.00  0.00           C  
ATOM   1924  CG1 VAL   250      -5.294 -23.597 -35.587  1.00  0.00           C  
ATOM   1925  CG2 VAL   250      -7.017 -25.049 -34.677  1.00  0.00           C  
ATOM   1926  N   GLN   251      -4.753 -21.655 -32.439  1.00  0.00           N  
ATOM   1927  CA  GLN   251      -3.817 -20.540 -32.233  1.00  0.00           C  
ATOM   1928  C   GLN   251      -2.744 -20.897 -31.184  1.00  0.00           C  
ATOM   1929  O   GLN   251      -1.579 -20.574 -31.391  1.00  0.00           O  
ATOM   1930  CB  GLN   251      -4.546 -19.239 -31.898  1.00  0.00           C  
ATOM   1931  CG  GLN   251      -5.315 -18.648 -33.082  1.00  0.00           C  
ATOM   1932  CD  GLN   251      -6.082 -17.432 -32.584  1.00  0.00           C  
ATOM   1933  OE1 GLN   251      -6.089 -17.132 -31.391  1.00  0.00           O  
ATOM   1934  NE2 GLN   251      -6.771 -16.665 -33.471  1.00  0.00           N  
ATOM   1935  N   ALA   252      -3.119 -21.621 -30.104  1.00  0.00           N  
ATOM   1936  CA  ALA   252      -2.170 -22.075 -29.077  1.00  0.00           C  
ATOM   1937  C   ALA   252      -1.162 -23.036 -29.717  1.00  0.00           C  
ATOM   1938  O   ALA   252       0.031 -22.943 -29.438  1.00  0.00           O  
ATOM   1939  CB  ALA   252      -2.895 -22.799 -27.939  1.00  0.00           C  
ATOM   1940  N   MET   253      -1.650 -23.941 -30.597  1.00  0.00           N  
ATOM   1941  CA  MET   253      -0.826 -24.896 -31.319  1.00  0.00           C  
ATOM   1942  C   MET   253       0.239 -24.191 -32.130  1.00  0.00           C  
ATOM   1943  O   MET   253       1.417 -24.524 -32.010  1.00  0.00           O  
ATOM   1944  CB  MET   253      -1.679 -25.809 -32.193  1.00  0.00           C  
ATOM   1945  CG  MET   253      -2.541 -26.788 -31.393  1.00  0.00           C  
ATOM   1946  SD  MET   253      -3.666 -27.800 -32.402  1.00  0.00           S  
ATOM   1947  CE  MET   253      -2.346 -28.765 -33.191  1.00  0.00           C  
ATOM   1948  N   ASN   254      -0.166 -23.185 -32.916  1.00  0.00           N  
ATOM   1949  CA  ASN   254       0.733 -22.393 -33.753  1.00  0.00           C  
ATOM   1950  C   ASN   254       1.746 -21.622 -32.945  1.00  0.00           C  
ATOM   1951  O   ASN   254       2.871 -21.461 -33.385  1.00  0.00           O  
ATOM   1952  CB  ASN   254      -0.076 -21.421 -34.609  1.00  0.00           C  
ATOM   1953  CG  ASN   254      -0.774 -22.223 -35.698  1.00  0.00           C  
ATOM   1954  OD1 ASN   254      -0.400 -23.358 -35.988  1.00  0.00           O  
ATOM   1955  ND2 ASN   254      -1.828 -21.675 -36.361  1.00  0.00           N  
ATOM   1956  N   LYS   255       1.726 -21.814 -31.628  1.00  0.00           N  
ATOM   1957  CA  LYS   255       2.644 -21.111 -30.744  1.00  0.00           C  
ATOM   1958  C   LYS   255       4.014 -21.783 -30.642  1.00  0.00           C  
ATOM   1959  O   LYS   255       5.001 -21.161 -30.239  1.00  0.00           O  
ATOM   1960  CB  LYS   255       2.334 -20.958 -29.251  1.00  0.00           C  
ATOM   1961  CG  LYS   255       1.124 -20.066 -28.967  1.00  0.00           C  
ATOM   1962  CD  LYS   255       0.805 -19.921 -27.478  1.00  0.00           C  
ATOM   1963  CE  LYS   255      -0.389 -19.008 -27.193  1.00  0.00           C  
ATOM   1964  NZ  LYS   255      -0.613 -18.908 -25.734  1.00  0.00           N  
ATOM   1965  N   HIS   256       4.106 -23.062 -31.003  1.00  0.00           N  
ATOM   1966  CA  HIS   256       5.401 -23.736 -30.953  1.00  0.00           C  
ATOM   1967  C   HIS   256       5.849 -24.186 -32.341  1.00  0.00           C  
ATOM   1968  O   HIS   256       6.823 -24.926 -32.505  1.00  0.00           O  
ATOM   1969  CB  HIS   256       5.572 -25.047 -30.177  1.00  0.00           C  
ATOM   1970  CG  HIS   256       5.304 -24.898 -28.709  1.00  0.00           C  
ATOM   1971  ND1 HIS   256       6.143 -24.239 -27.834  1.00  0.00           N  
ATOM   1972  CD2 HIS   256       4.270 -25.329 -27.948  1.00  0.00           C  
ATOM   1973  CE1 HIS   256       5.659 -24.263 -26.629  1.00  0.00           C  
ATOM   1974  NE2 HIS   256       4.517 -24.921 -26.660  1.00  0.00           N  
ATOM   1975  N   GLY   257       5.128 -23.732 -33.363  1.00  0.00           N  
ATOM   1976  CA  GLY   257       5.477 -24.070 -34.735  1.00  0.00           C  
ATOM   1977  C   GLY   257       4.619 -25.102 -35.449  1.00  0.00           C  
ATOM   1978  O   GLY   257       5.131 -26.005 -36.116  1.00  0.00           O  
ATOM   1979  N   MET   258       3.298 -24.999 -35.331  1.00  0.00           N  
ATOM   1980  CA  MET   258       2.408 -25.959 -35.986  1.00  0.00           C  
ATOM   1981  C   MET   258       2.446 -25.860 -37.507  1.00  0.00           C  
ATOM   1982  O   MET   258       2.857 -24.849 -38.083  1.00  0.00           O  
ATOM   1983  CB  MET   258       0.881 -25.961 -35.867  1.00  0.00           C  
ATOM   1984  CG  MET   258       0.380 -26.236 -34.448  1.00  0.00           C  
ATOM   1985  SD  MET   258       0.827 -27.873 -33.795  1.00  0.00           S  
ATOM   1986  CE  MET   258      -0.258 -28.795 -34.922  1.00  0.00           C  
ATOM   1987  N   GLU   259       2.014 -26.923 -38.178  1.00  0.00           N  
ATOM   1988  CA  GLU   259       1.997 -26.947 -39.636  1.00  0.00           C  
ATOM   1989  C   GLU   259       0.604 -27.266 -40.168  1.00  0.00           C  
ATOM   1990  O   GLU   259      -0.418 -26.934 -39.562  1.00  0.00           O  
ATOM   1991  CB  GLU   259       2.863 -27.979 -40.365  1.00  0.00           C  
ATOM   1992  CG  GLU   259       4.365 -27.743 -40.197  1.00  0.00           C  
ATOM   1993  CD  GLU   259       4.706 -26.406 -40.839  1.00  0.00           C  
ATOM   1994  OE1 GLU   259       4.383 -26.229 -42.043  1.00  0.00           O  
ATOM   1995  OE2 GLU   259       5.294 -25.543 -40.133  1.00  0.00           O  
ATOM   1996  N   SER   260       0.543 -28.027 -41.291  1.00  0.00           N  
ATOM   1997  CA  SER   260      -0.746 -28.214 -41.951  1.00  0.00           C  
ATOM   1998  C   SER   260      -1.815 -28.502 -40.912  1.00  0.00           C  
ATOM   1999  O   SER   260      -1.627 -29.349 -40.028  1.00  0.00           O  
ATOM   2000  CB  SER   260      -0.680 -29.386 -42.962  1.00  0.00           C  
ATOM   2001  OG  SER   260      -1.943 -29.563 -43.587  1.00  0.00           O  
ATOM   2002  N   SER   261      -2.949 -27.821 -41.041  1.00  0.00           N  
ATOM   2003  CA  SER   261      -4.095 -28.082 -40.185  1.00  0.00           C  
ATOM   2004  C   SER   261      -5.152 -28.793 -40.972  1.00  0.00           C  
ATOM   2005  O   SER   261      -5.660 -28.243 -41.943  1.00  0.00           O  
ATOM   2006  CB  SER   261      -4.707 -26.800 -39.612  1.00  0.00           C  
ATOM   2007  OG  SER   261      -5.866 -27.110 -38.853  1.00  0.00           O  
ATOM   2008  N   THR   262      -5.505 -30.011 -40.539  1.00  0.00           N  
ATOM   2009  CA  THR   262      -6.630 -30.742 -41.116  1.00  0.00           C  
ATOM   2010  C   THR   262      -7.803 -30.462 -40.152  1.00  0.00           C  
ATOM   2011  O   THR   262      -7.677 -30.689 -38.956  1.00  0.00           O  
ATOM   2012  CB  THR   262      -6.320 -32.225 -41.240  1.00  0.00           C  
ATOM   2013  OG1 THR   262      -5.199 -32.420 -42.089  1.00  0.00           O  
ATOM   2014  CG2 THR   262      -7.539 -32.952 -41.832  1.00  0.00           C  
ATOM   2015  N   VAL   263      -8.872 -29.845 -40.664  1.00  0.00           N  
ATOM   2016  CA  VAL   263     -10.039 -29.397 -39.895  1.00  0.00           C  
ATOM   2017  C   VAL   263     -11.212 -30.329 -40.088  1.00  0.00           C  
ATOM   2018  O   VAL   263     -11.541 -30.714 -41.212  1.00  0.00           O  
ATOM   2019  CB  VAL   263     -10.323 -27.915 -40.248  1.00  0.00           C  
ATOM   2020  CG1 VAL   263     -11.558 -27.347 -39.547  1.00  0.00           C  
ATOM   2021  CG2 VAL   263      -9.180 -26.969 -39.874  1.00  0.00           C  
ATOM   2022  N   THR   264     -11.796 -30.743 -38.969  1.00  0.00           N  
ATOM   2023  CA  THR   264     -12.811 -31.780 -38.965  1.00  0.00           C  
ATOM   2024  C   THR   264     -14.162 -31.369 -38.401  1.00  0.00           C  
ATOM   2025  O   THR   264     -14.306 -30.276 -37.852  1.00  0.00           O  
ATOM   2026  CB  THR   264     -12.271 -33.020 -38.249  1.00  0.00           C  
ATOM   2027  OG1 THR   264     -12.174 -32.766 -36.857  1.00  0.00           O  
ATOM   2028  CG2 THR   264     -10.952 -33.510 -38.822  1.00  0.00           C  
ATOM   2029  N   TRP   265     -15.157 -32.279 -38.555  1.00  0.00           N  
ATOM   2030  CA  TRP   265     -16.549 -32.084 -38.144  1.00  0.00           C  
ATOM   2031  C   TRP   265     -17.047 -33.259 -37.310  1.00  0.00           C  
ATOM   2032  O   TRP   265     -16.984 -34.408 -37.750  1.00  0.00           O  
ATOM   2033  CB  TRP   265     -17.482 -31.832 -39.379  1.00  0.00           C  
ATOM   2034  CG  TRP   265     -17.275 -30.491 -40.041  1.00  0.00           C  
ATOM   2035  CD1 TRP   265     -17.925 -29.310 -39.827  1.00  0.00           C  
ATOM   2036  CD2 TRP   265     -16.323 -30.172 -41.066  1.00  0.00           C  
ATOM   2037  NE1 TRP   265     -17.496 -28.317 -40.582  1.00  0.00           N  
ATOM   2038  CE2 TRP   265     -16.490 -28.797 -41.380  1.00  0.00           C  
ATOM   2039  CE3 TRP   265     -15.339 -30.913 -41.754  1.00  0.00           C  
ATOM   2040  CZ2 TRP   265     -15.703 -28.139 -42.363  1.00  0.00           C  
ATOM   2041  CZ3 TRP   265     -14.544 -30.258 -42.743  1.00  0.00           C  
ATOM   2042  CH2 TRP   265     -14.740 -28.884 -43.031  1.00  0.00           C  
ATOM   2043  N   LEU   266     -17.556 -32.949 -36.125  1.00  0.00           N  
ATOM   2044  CA  LEU   266     -18.166 -33.935 -35.254  1.00  0.00           C  
ATOM   2045  C   LEU   266     -17.307 -34.939 -34.524  1.00  0.00           C  
ATOM   2046  O   LEU   266     -16.099 -35.036 -34.723  1.00  0.00           O  
ATOM   2047  CB  LEU   266     -19.188 -34.722 -36.081  1.00  0.00           C  
ATOM   2048  CG  LEU   266     -20.278 -33.844 -36.699  1.00  0.00           C  
ATOM   2049  CD1 LEU   266     -21.263 -34.581 -37.606  1.00  0.00           C  
ATOM   2050  CD2 LEU   266     -21.184 -33.135 -35.694  1.00  0.00           C  
ATOM   2051  N   ASN   267     -17.979 -35.672 -33.643  1.00  0.00           N  
ATOM   2052  CA  ASN   267     -17.476 -36.758 -32.819  1.00  0.00           C  
ATOM   2053  C   ASN   267     -18.270 -38.004 -33.117  1.00  0.00           C  
ATOM   2054  O   ASN   267     -19.346 -37.878 -33.686  1.00  0.00           O  
ATOM   2055  CB  ASN   267     -17.661 -36.394 -31.370  1.00  0.00           C  
ATOM   2056  CG  ASN   267     -19.154 -36.271 -31.103  1.00  0.00           C  
ATOM   2057  OD1 ASN   267     -19.976 -36.464 -31.998  1.00  0.00           O  
ATOM   2058  ND2 ASN   267     -19.587 -35.943 -29.856  1.00  0.00           N  
ATOM   2059  N   LEU   268     -17.785 -39.203 -32.737  1.00  0.00           N  
ATOM   2060  CA  LEU   268     -18.556 -40.428 -33.016  1.00  0.00           C  
ATOM   2061  C   LEU   268     -19.818 -40.513 -32.187  1.00  0.00           C  
ATOM   2062  O   LEU   268     -20.722 -41.279 -32.511  1.00  0.00           O  
ATOM   2063  CB  LEU   268     -17.735 -41.703 -32.847  1.00  0.00           C  
ATOM   2064  CG  LEU   268     -16.607 -41.843 -33.872  1.00  0.00           C  
ATOM   2065  CD1 LEU   268     -15.691 -43.047 -33.663  1.00  0.00           C  
ATOM   2066  CD2 LEU   268     -17.067 -41.994 -35.321  1.00  0.00           C  
ATOM   2067  N   GLU   269     -19.886 -39.704 -31.129  1.00  0.00           N  
ATOM   2068  CA  GLU   269     -21.041 -39.614 -30.251  1.00  0.00           C  
ATOM   2069  C   GLU   269     -21.974 -38.471 -30.679  1.00  0.00           C  
ATOM   2070  O   GLU   269     -22.997 -38.256 -30.018  1.00  0.00           O  
ATOM   2071  CB  GLU   269     -20.576 -39.412 -28.805  1.00  0.00           C  
ATOM   2072  CG  GLU   269     -19.973 -40.666 -28.199  1.00  0.00           C  
ATOM   2073  CD  GLU   269     -19.159 -40.409 -26.946  1.00  0.00           C  
ATOM   2074  OE1 GLU   269     -18.257 -39.543 -26.976  1.00  0.00           O  
ATOM   2075  OE2 GLU   269     -19.435 -41.069 -25.924  1.00  0.00           O  
TER
