# Supplementary material for: The Flavoproteome of the Model Plant Arabidopsis thaliana
Source: Int J Mol Sci. 2020 Jul 28;21(15):5371. doi: 10.3390/ijms21155371 (PMC7432721; doi:10.3390/ijms21155371)
Supplement: Supplementary file 1 [file ijms-21-05371-s001.zip › Supplements for Table S4 pdb structure prediction evidence code 3/AT1G24340.1.pdb]

REMARK  99  Chain ID : 1
REMARK  99  Residues : 592
REMARK  99  Atoms    : 4992
REMARK  99  File     : c6u0pC_.1.pdb.sc
ATOM      1  N   ALA    45      49.901  18.440 -11.942  1.00  0.00           N  
ATOM      2  CA  ALA    45      48.526  18.603 -11.369  1.00  0.00           C  
ATOM      3  C   ALA    45      48.041  20.025 -11.611  1.00  0.00           C  
ATOM      4  O   ALA    45      48.821  20.989 -11.427  1.00  0.00           O  
ATOM      5  CB  ALA    45      48.482  18.244  -9.867  1.00  0.00           C  
ATOM      6  N   LYS    46      46.790  20.143 -12.036  1.00  0.00           N  
ATOM      7  CA  LYS    46      46.071  21.429 -12.070  1.00  0.00           C  
ATOM      8  C   LYS    46      44.921  21.347 -11.063  1.00  0.00           C  
ATOM      9  O   LYS    46      44.140  20.394 -11.151  1.00  0.00           O  
ATOM     10  CB  LYS    46      45.470  21.731 -13.439  1.00  0.00           C  
ATOM     11  CG  LYS    46      46.519  21.957 -14.529  1.00  0.00           C  
ATOM     12  CD  LYS    46      45.919  22.272 -15.901  1.00  0.00           C  
ATOM     13  CE  LYS    46      46.967  22.453 -17.001  1.00  0.00           C  
ATOM     14  NZ  LYS    46      46.301  22.733 -18.293  1.00  0.00           N  
ATOM     15  N   LEU    47      44.786  22.340 -10.194  1.00  0.00           N  
ATOM     16  CA  LEU    47      43.741  22.312  -9.147  1.00  0.00           C  
ATOM     17  C   LEU    47      43.406  23.766  -8.871  1.00  0.00           C  
ATOM     18  O   LEU    47      44.273  24.616  -8.947  1.00  0.00           O  
ATOM     19  CB  LEU    47      44.254  21.528  -7.920  1.00  0.00           C  
ATOM     20  CG  LEU    47      44.454  20.035  -8.190  1.00  0.00           C  
ATOM     21  CD1 LEU    47      45.182  19.271  -7.085  1.00  0.00           C  
ATOM     22  CD2 LEU    47      43.166  19.236  -8.385  1.00  0.00           C  
ATOM     23  N   PRO    48      42.154  24.105  -8.513  1.00  0.00           N  
ATOM     24  CA  PRO    48      41.858  25.476  -8.119  1.00  0.00           C  
ATOM     25  C   PRO    48      42.655  26.035  -6.920  1.00  0.00           C  
ATOM     26  O   PRO    48      43.114  27.187  -6.995  1.00  0.00           O  
ATOM     27  CB  PRO    48      40.371  25.383  -7.805  1.00  0.00           C  
ATOM     28  CG  PRO    48      39.871  24.262  -8.659  1.00  0.00           C  
ATOM     29  CD  PRO    48      40.977  23.230  -8.580  1.00  0.00           C  
ATOM     30  N   VAL    49      42.819  25.257  -5.839  1.00  0.00           N  
ATOM     31  CA  VAL    49      43.558  25.726  -4.623  1.00  0.00           C  
ATOM     32  C   VAL    49      44.489  24.638  -4.123  1.00  0.00           C  
ATOM     33  O   VAL    49      43.995  23.491  -3.955  1.00  0.00           O  
ATOM     34  CB  VAL    49      42.608  26.103  -3.470  1.00  0.00           C  
ATOM     35  CG1 VAL    49      43.400  26.567  -2.244  1.00  0.00           C  
ATOM     36  CG2 VAL    49      41.635  27.182  -3.903  1.00  0.00           C  
ATOM     37  N   LEU    50      45.749  25.002  -3.888  1.00  0.00           N  
ATOM     38  CA  LEU    50      46.742  24.186  -3.148  1.00  0.00           C  
ATOM     39  C   LEU    50      46.875  24.768  -1.733  1.00  0.00           C  
ATOM     40  O   LEU    50      47.078  26.005  -1.566  1.00  0.00           O  
ATOM     41  CB  LEU    50      48.086  24.211  -3.882  1.00  0.00           C  
ATOM     42  CG  LEU    50      49.212  23.510  -3.138  1.00  0.00           C  
ATOM     43  CD1 LEU    50      48.945  22.017  -3.016  1.00  0.00           C  
ATOM     44  CD2 LEU    50      50.539  23.741  -3.860  1.00  0.00           C  
ATOM     45  N   ILE    51      46.623  23.920  -0.751  1.00  0.00           N  
ATOM     46  CA  ILE    51      46.868  24.214   0.683  1.00  0.00           C  
ATOM     47  C   ILE    51      48.185  23.543   1.069  1.00  0.00           C  
ATOM     48  O   ILE    51      48.295  22.318   0.960  1.00  0.00           O  
ATOM     49  CB  ILE    51      45.711  23.706   1.578  1.00  0.00           C  
ATOM     50  CG1 ILE    51      44.339  24.177   1.076  1.00  0.00           C  
ATOM     51  CG2 ILE    51      45.982  24.111   3.010  1.00  0.00           C  
ATOM     52  CD1 ILE    51      43.135  23.702   1.856  1.00  0.00           C  
ATOM     53  N   VAL    52      49.106  24.342   1.558  1.00  0.00           N  
ATOM     54  CA  VAL    52      50.382  23.860   2.116  1.00  0.00           C  
ATOM     55  C   VAL    52      50.274  23.879   3.637  1.00  0.00           C  
ATOM     56  O   VAL    52      50.246  24.960   4.230  1.00  0.00           O  
ATOM     57  CB  VAL    52      51.557  24.700   1.614  1.00  0.00           C  
ATOM     58  CG1 VAL    52      52.837  24.142   2.254  1.00  0.00           C  
ATOM     59  CG2 VAL    52      51.598  24.698   0.084  1.00  0.00           C  
ATOM     60  N   GLY    53      50.225  22.691   4.214  1.00  0.00           N  
ATOM     61  CA  GLY    53      50.170  22.461   5.661  1.00  0.00           C  
ATOM     62  C   GLY    53      48.809  21.930   6.089  1.00  0.00           C  
ATOM     63  O   GLY    53      47.794  22.458   5.591  1.00  0.00           O  
ATOM     64  N   ALA    54      48.806  20.906   6.952  1.00  0.00           N  
ATOM     65  CA  ALA    54      47.615  20.197   7.475  1.00  0.00           C  
ATOM     66  C   ALA    54      47.588  20.172   9.001  1.00  0.00           C  
ATOM     67  O   ALA    54      47.164  19.163   9.623  1.00  0.00           O  
ATOM     68  CB  ALA    54      47.577  18.772   6.932  1.00  0.00           C  
ATOM     69  N   GLY    55      47.979  21.285   9.592  1.00  0.00           N  
ATOM     70  CA  GLY    55      47.657  21.629  10.970  1.00  0.00           C  
ATOM     71  C   GLY    55      46.241  22.177  11.024  1.00  0.00           C  
ATOM     72  O   GLY    55      45.496  22.126  10.031  1.00  0.00           O  
ATOM     73  N   PRO    56      45.798  22.664  12.197  1.00  0.00           N  
ATOM     74  CA  PRO    56      44.460  23.223  12.329  1.00  0.00           C  
ATOM     75  C   PRO    56      44.103  24.279  11.264  1.00  0.00           C  
ATOM     76  O   PRO    56      42.961  24.243  10.767  1.00  0.00           O  
ATOM     77  CB  PRO    56      44.473  23.829  13.737  1.00  0.00           C  
ATOM     78  CG  PRO    56      45.435  22.953  14.482  1.00  0.00           C  
ATOM     79  CD  PRO    56      46.539  22.675  13.473  1.00  0.00           C  
ATOM     80  N   VAL    57      44.999  25.201  10.912  1.00  0.00           N  
ATOM     81  CA  VAL    57      44.654  26.267   9.919  1.00  0.00           C  
ATOM     82  C   VAL    57      44.369  25.643   8.539  1.00  0.00           C  
ATOM     83  O   VAL    57      43.351  25.966   7.885  1.00  0.00           O  
ATOM     84  CB  VAL    57      45.768  27.271   9.810  1.00  0.00           C  
ATOM     85  CG1 VAL    57      45.573  28.278   8.675  1.00  0.00           C  
ATOM     86  CG2 VAL    57      45.951  28.119  11.070  1.00  0.00           C  
ATOM     87  N   GLY    58      45.274  24.790   8.082  1.00  0.00           N  
ATOM     88  CA  GLY    58      45.159  24.071   6.805  1.00  0.00           C  
ATOM     89  C   GLY    58      43.937  23.194   6.711  1.00  0.00           C  
ATOM     90  O   GLY    58      43.273  23.206   5.655  1.00  0.00           O  
ATOM     91  N   LEU    59      43.669  22.394   7.739  1.00  0.00           N  
ATOM     92  CA  LEU    59      42.538  21.430   7.736  1.00  0.00           C  
ATOM     93  C   LEU    59      41.228  22.218   7.812  1.00  0.00           C  
ATOM     94  O   LEU    59      40.274  21.779   7.200  1.00  0.00           O  
ATOM     95  CB  LEU    59      42.680  20.411   8.884  1.00  0.00           C  
ATOM     96  CG  LEU    59      43.853  19.443   8.722  1.00  0.00           C  
ATOM     97  CD1 LEU    59      44.032  18.582   9.974  1.00  0.00           C  
ATOM     98  CD2 LEU    59      43.693  18.570   7.489  1.00  0.00           C  
ATOM     99  N   VAL    60      41.229  23.373   8.472  1.00  0.00           N  
ATOM    100  CA  VAL    60      40.053  24.276   8.537  1.00  0.00           C  
ATOM    101  C   VAL    60      39.776  24.788   7.120  1.00  0.00           C  
ATOM    102  O   VAL    60      38.615  24.724   6.655  1.00  0.00           O  
ATOM    103  CB  VAL    60      40.220  25.369   9.591  1.00  0.00           C  
ATOM    104  CG1 VAL    60      39.118  26.430   9.550  1.00  0.00           C  
ATOM    105  CG2 VAL    60      40.212  24.839  11.026  1.00  0.00           C  
ATOM    106  N   LEU    61      40.811  25.218   6.399  1.00  0.00           N  
ATOM    107  CA  LEU    61      40.642  25.713   5.018  1.00  0.00           C  
ATOM    108  C   LEU    61      40.124  24.578   4.121  1.00  0.00           C  
ATOM    109  O   LEU    61      39.132  24.832   3.412  1.00  0.00           O  
ATOM    110  CB  LEU    61      41.907  26.314   4.483  1.00  0.00           C  
ATOM    111  CG  LEU    61      41.770  26.855   3.059  1.00  0.00           C  
ATOM    112  CD1 LEU    61      40.748  27.978   2.890  1.00  0.00           C  
ATOM    113  CD2 LEU    61      43.049  27.448   2.468  1.00  0.00           C  
ATOM    114  N   SER    62      40.670  23.371   4.211  1.00  0.00           N  
ATOM    115  CA  SER    62      40.174  22.193   3.464  1.00  0.00           C  
ATOM    116  C   SER    62      38.712  21.875   3.822  1.00  0.00           C  
ATOM    117  O   SER    62      37.872  21.616   2.895  1.00  0.00           O  
ATOM    118  CB  SER    62      41.064  20.989   3.667  1.00  0.00           C  
ATOM    119  OG  SER    62      41.025  20.576   5.025  1.00  0.00           O  
ATOM    120  N   ILE    63      38.346  21.950   5.096  1.00  0.00           N  
ATOM    121  CA  ILE    63      36.939  21.674   5.434  1.00  0.00           C  
ATOM    122  C   ILE    63      36.024  22.780   4.863  1.00  0.00           C  
ATOM    123  O   ILE    63      34.951  22.453   4.333  1.00  0.00           O  
ATOM    124  CB  ILE    63      36.814  21.490   6.936  1.00  0.00           C  
ATOM    125  CG1 ILE    63      37.513  20.224   7.459  1.00  0.00           C  
ATOM    126  CG2 ILE    63      35.359  21.375   7.421  1.00  0.00           C  
ATOM    127  CD1 ILE    63      37.620  20.172   8.982  1.00  0.00           C  
ATOM    128  N   LEU    64      36.371  24.046   4.989  1.00  0.00           N  
ATOM    129  CA  LEU    64      35.537  25.140   4.467  1.00  0.00           C  
ATOM    130  C   LEU    64      35.358  24.970   2.945  1.00  0.00           C  
ATOM    131  O   LEU    64      34.201  25.001   2.459  1.00  0.00           O  
ATOM    132  CB  LEU    64      36.139  26.468   4.843  1.00  0.00           C  
ATOM    133  CG  LEU    64      35.343  27.667   4.325  1.00  0.00           C  
ATOM    134  CD1 LEU    64      33.915  27.773   4.857  1.00  0.00           C  
ATOM    135  CD2 LEU    64      35.946  29.033   4.652  1.00  0.00           C  
ATOM    136  N   LEU    65      36.462  24.805   2.200  1.00  0.00           N  
ATOM    137  CA  LEU    65      36.424  24.631   0.726  1.00  0.00           C  
ATOM    138  C   LEU    65      35.600  23.384   0.383  1.00  0.00           C  
ATOM    139  O   LEU    65      34.846  23.437  -0.618  1.00  0.00           O  
ATOM    140  CB  LEU    65      37.854  24.564   0.167  1.00  0.00           C  
ATOM    141  CG  LEU    65      38.626  25.866   0.305  1.00  0.00           C  
ATOM    142  CD1 LEU    65      40.052  25.690  -0.167  1.00  0.00           C  
ATOM    143  CD2 LEU    65      37.951  27.013  -0.420  1.00  0.00           C  
ATOM    144  N   THR    66      35.688  22.329   1.188  1.00  0.00           N  
ATOM    145  CA  THR    66      34.881  21.089   1.033  1.00  0.00           C  
ATOM    146  C   THR    66      33.400  21.459   1.135  1.00  0.00           C  
ATOM    147  O   THR    66      32.626  21.124   0.226  1.00  0.00           O  
ATOM    148  CB  THR    66      35.253  20.017   2.046  1.00  0.00           C  
ATOM    149  OG1 THR    66      36.608  19.631   1.872  1.00  0.00           O  
ATOM    150  CG2 THR    66      34.345  18.792   1.847  1.00  0.00           C  
ATOM    151  N   LYS    67      33.021  22.212   2.156  1.00  0.00           N  
ATOM    152  CA  LYS    67      31.605  22.561   2.341  1.00  0.00           C  
ATOM    153  C   LYS    67      31.146  23.410   1.155  1.00  0.00           C  
ATOM    154  O   LYS    67      30.001  23.303   0.787  1.00  0.00           O  
ATOM    155  CB  LYS    67      31.376  23.348   3.632  1.00  0.00           C  
ATOM    156  CG  LYS    67      29.908  23.699   3.880  1.00  0.00           C  
ATOM    157  CD  LYS    67      29.659  24.373   5.231  1.00  0.00           C  
ATOM    158  CE  LYS    67      28.226  24.879   5.408  1.00  0.00           C  
ATOM    159  NZ  LYS    67      27.282  23.740   5.399  1.00  0.00           N  
ATOM    160  N   LEU    68      31.997  24.289   0.623  1.00  0.00           N  
ATOM    161  CA  LEU    68      31.623  25.203  -0.482  1.00  0.00           C  
ATOM    162  C   LEU    68      31.766  24.496  -1.851  1.00  0.00           C  
ATOM    163  O   LEU    68      31.489  25.131  -2.836  1.00  0.00           O  
ATOM    164  CB  LEU    68      32.495  26.458  -0.435  1.00  0.00           C  
ATOM    165  CG  LEU    68      32.305  27.286   0.837  1.00  0.00           C  
ATOM    166  CD1 LEU    68      33.235  28.491   0.969  1.00  0.00           C  
ATOM    167  CD2 LEU    68      30.913  27.892   1.011  1.00  0.00           C  
ATOM    168  N   GLY    69      32.212  23.243  -1.940  1.00  0.00           N  
ATOM    169  CA  GLY    69      32.254  22.518  -3.229  1.00  0.00           C  
ATOM    170  C   GLY    69      33.449  22.922  -4.109  1.00  0.00           C  
ATOM    171  O   GLY    69      33.422  22.647  -5.307  1.00  0.00           O  
ATOM    172  N   VAL    70      34.531  23.435  -3.532  1.00  0.00           N  
ATOM    173  CA  VAL    70      35.754  23.888  -4.275  1.00  0.00           C  
ATOM    174  C   VAL    70      36.811  22.787  -4.203  1.00  0.00           C  
ATOM    175  O   VAL    70      37.344  22.554  -3.115  1.00  0.00           O  
ATOM    176  CB  VAL    70      36.313  25.206  -3.712  1.00  0.00           C  
ATOM    177  CG1 VAL    70      37.599  25.615  -4.397  1.00  0.00           C  
ATOM    178  CG2 VAL    70      35.307  26.325  -3.778  1.00  0.00           C  
ATOM    179  N   LYS    71      37.131  22.117  -5.347  1.00  0.00           N  
ATOM    180  CA  LYS    71      38.238  21.175  -5.438  1.00  0.00           C  
ATOM    181  C   LYS    71      39.568  21.793  -4.989  1.00  0.00           C  
ATOM    182  O   LYS    71      39.886  22.974  -5.293  1.00  0.00           O  
ATOM    183  CB  LYS    71      38.343  20.823  -6.932  1.00  0.00           C  
ATOM    184  CG  LYS    71      37.115  20.088  -7.473  1.00  0.00           C  
ATOM    185  CD  LYS    71      37.231  19.707  -8.951  1.00  0.00           C  
ATOM    186  CE  LYS    71      35.976  19.035  -9.510  1.00  0.00           C  
ATOM    187  NZ  LYS    71      36.155  18.749 -10.952  1.00  0.00           N  
ATOM    188  N   CYS    72      40.342  21.008  -4.252  1.00  0.00           N  
ATOM    189  CA  CYS    72      41.604  21.498  -3.674  1.00  0.00           C  
ATOM    190  C   CYS    72      42.491  20.307  -3.396  1.00  0.00           C  
ATOM    191  O   CYS    72      42.014  19.160  -3.364  1.00  0.00           O  
ATOM    192  CB  CYS    72      41.389  22.330  -2.393  1.00  0.00           C  
ATOM    193  SG  CYS    72      40.796  21.574  -1.347  1.00  0.00           S  
ATOM    194  N   ALA    73      43.759  20.608  -3.176  1.00  0.00           N  
ATOM    195  CA  ALA    73      44.762  19.597  -2.816  1.00  0.00           C  
ATOM    196  C   ALA    73      45.394  20.176  -1.566  1.00  0.00           C  
ATOM    197  O   ALA    73      45.657  21.375  -1.589  1.00  0.00           O  
ATOM    198  CB  ALA    73      45.793  19.460  -3.943  1.00  0.00           C  
ATOM    199  N   VAL    74      45.605  19.371  -0.539  1.00  0.00           N  
ATOM    200  CA  VAL    74      46.396  19.793   0.634  1.00  0.00           C  
ATOM    201  C   VAL    74      47.628  18.890   0.723  1.00  0.00           C  
ATOM    202  O   VAL    74      47.514  17.671   0.586  1.00  0.00           O  
ATOM    203  CB  VAL    74      45.521  19.727   1.895  1.00  0.00           C  
ATOM    204  CG1 VAL    74      46.270  20.094   3.177  1.00  0.00           C  
ATOM    205  CG2 VAL    74      44.316  20.669   1.852  1.00  0.00           C  
ATOM    206  N   VAL    75      48.770  19.493   0.968  1.00  0.00           N  
ATOM    207  CA  VAL    75      50.037  18.743   1.179  1.00  0.00           C  
ATOM    208  C   VAL    75      50.516  19.021   2.590  1.00  0.00           C  
ATOM    209  O   VAL    75      50.528  20.176   2.995  1.00  0.00           O  
ATOM    210  CB  VAL    75      51.122  19.058   0.131  1.00  0.00           C  
ATOM    211  CG1 VAL    75      50.664  18.653  -1.256  1.00  0.00           C  
ATOM    212  CG2 VAL    75      51.603  20.496   0.143  1.00  0.00           C  
ATOM    213  N   ASP    76      50.852  17.958   3.312  1.00  0.00           N  
ATOM    214  CA  ASP    76      51.427  18.068   4.667  1.00  0.00           C  
ATOM    215  C   ASP    76      52.723  17.251   4.720  1.00  0.00           C  
ATOM    216  O   ASP    76      52.709  16.093   4.338  1.00  0.00           O  
ATOM    217  CB  ASP    76      50.407  17.625   5.720  1.00  0.00           C  
ATOM    218  CG  ASP    76      51.008  17.883   7.094  1.00  0.00           C  
ATOM    219  OD1 ASP    76      52.201  18.285   7.153  1.00  0.00           O  
ATOM    220  OD2 ASP    76      50.282  17.681   8.105  1.00  0.00           O  
ATOM    221  N   LYS    77      53.779  17.859   5.230  1.00  0.00           N  
ATOM    222  CA  LYS    77      55.153  17.314   5.257  1.00  0.00           C  
ATOM    223  C   LYS    77      55.155  16.042   6.099  1.00  0.00           C  
ATOM    224  O   LYS    77      55.712  15.035   5.632  1.00  0.00           O  
ATOM    225  CB  LYS    77      56.076  18.399   5.813  1.00  0.00           C  
ATOM    226  CG  LYS    77      56.278  19.577   4.857  1.00  0.00           C  
ATOM    227  CD  LYS    77      57.203  20.662   5.410  1.00  0.00           C  
ATOM    228  CE  LYS    77      57.386  21.851   4.465  1.00  0.00           C  
ATOM    229  NZ  LYS    77      58.265  22.865   5.090  1.00  0.00           N  
ATOM    230  N   ALA    78      54.494  16.014   7.258  1.00  0.00           N  
ATOM    231  CA  ALA    78      54.508  14.812   8.133  1.00  0.00           C  
ATOM    232  C   ALA    78      53.531  13.751   7.657  1.00  0.00           C  
ATOM    233  O   ALA    78      52.460  14.105   7.041  1.00  0.00           O  
ATOM    234  CB  ALA    78      54.179  15.134   9.578  1.00  0.00           C  
ATOM    235  N   THR    79      53.806  12.499   8.030  1.00  0.00           N  
ATOM    236  CA  THR    79      52.995  11.324   7.619  1.00  0.00           C  
ATOM    237  C   THR    79      51.707  11.260   8.431  1.00  0.00           C  
ATOM    238  O   THR    79      50.740  10.648   7.958  1.00  0.00           O  
ATOM    239  CB  THR    79      53.827  10.042   7.672  1.00  0.00           C  
ATOM    240  OG1 THR    79      54.283   9.810   8.997  1.00  0.00           O  
ATOM    241  CG2 THR    79      55.038  10.182   6.734  1.00  0.00           C  
ATOM    242  N   SER    80      51.678  11.883   9.602  1.00  0.00           N  
ATOM    243  CA  SER    80      50.490  11.787  10.463  1.00  0.00           C  
ATOM    244  C   SER    80      50.071  13.156  10.927  1.00  0.00           C  
ATOM    245  O   SER    80      50.835  14.097  10.711  1.00  0.00           O  
ATOM    246  CB  SER    80      50.769  10.886  11.669  1.00  0.00           C  
ATOM    247  OG  SER    80      51.755  11.477  12.502  1.00  0.00           O  
ATOM    248  N   PHE    81      48.944  13.237  11.621  1.00  0.00           N  
ATOM    249  CA  PHE    81      48.491  14.465  12.322  1.00  0.00           C  
ATOM    250  C   PHE    81      49.297  14.633  13.622  1.00  0.00           C  
ATOM    251  O   PHE    81      50.126  13.751  13.964  1.00  0.00           O  
ATOM    252  CB  PHE    81      46.967  14.399  12.510  1.00  0.00           C  
ATOM    253  CG  PHE    81      46.343  14.544  11.165  1.00  0.00           C  
ATOM    254  CD1 PHE    81      45.993  13.424  10.377  1.00  0.00           C  
ATOM    255  CD2 PHE    81      46.086  15.825  10.645  1.00  0.00           C  
ATOM    256  CE1 PHE    81      45.393  13.572   9.094  1.00  0.00           C  
ATOM    257  CE2 PHE    81      45.485  16.002   9.362  1.00  0.00           C  
ATOM    258  CZ  PHE    81      45.139  14.868   8.582  1.00  0.00           C  
ATOM    259  N   SER    82      49.085  15.729  14.348  1.00  0.00           N  
ATOM    260  CA  SER    82      49.791  16.012  15.617  1.00  0.00           C  
ATOM    261  C   SER    82      49.790  14.758  16.507  1.00  0.00           C  
ATOM    262  O   SER    82      48.714  14.106  16.727  1.00  0.00           O  
ATOM    263  CB  SER    82      49.158  17.180  16.321  1.00  0.00           C  
ATOM    264  OG  SER    82      49.809  17.413  17.561  1.00  0.00           O  
ATOM    265  N   LYS    83      50.928  14.444  17.090  1.00  0.00           N  
ATOM    266  CA  LYS    83      51.009  13.259  17.990  1.00  0.00           C  
ATOM    267  C   LYS    83      51.141  13.698  19.454  1.00  0.00           C  
ATOM    268  O   LYS    83      51.166  12.800  20.310  1.00  0.00           O  
ATOM    269  CB  LYS    83      52.134  12.320  17.563  1.00  0.00           C  
ATOM    270  CG  LYS    83      51.914  11.691  16.186  1.00  0.00           C  
ATOM    271  CD  LYS    83      52.997  10.685  15.792  1.00  0.00           C  
ATOM    272  CE  LYS    83      54.376  11.317  15.589  1.00  0.00           C  
ATOM    273  NZ  LYS    83      55.334  10.297  15.107  1.00  0.00           N  
ATOM    274  N   HIS    84      51.149  15.000  19.737  1.00  0.00           N  
ATOM    275  CA  HIS    84      51.050  15.524  21.124  1.00  0.00           C  
ATOM    276  C   HIS    84      49.968  16.601  21.242  1.00  0.00           C  
ATOM    277  O   HIS    84      49.458  17.103  20.246  1.00  0.00           O  
ATOM    278  CB  HIS    84      52.392  16.083  21.600  1.00  0.00           C  
ATOM    279  CG  HIS    84      52.857  17.258  20.792  1.00  0.00           C  
ATOM    280  ND1 HIS    84      53.583  17.151  19.623  1.00  0.00           N  
ATOM    281  CD2 HIS    84      52.696  18.588  20.986  1.00  0.00           C  
ATOM    282  CE1 HIS    84      53.844  18.327  19.137  1.00  0.00           C  
ATOM    283  NE2 HIS    84      53.319  19.229  19.944  1.00  0.00           N  
ATOM    284  N   PRO    85      49.536  16.934  22.474  1.00  0.00           N  
ATOM    285  CA  PRO    85      48.396  17.832  22.668  1.00  0.00           C  
ATOM    286  C   PRO    85      48.560  19.240  22.082  1.00  0.00           C  
ATOM    287  O   PRO    85      47.601  19.723  21.481  1.00  0.00           O  
ATOM    288  CB  PRO    85      48.243  17.860  24.189  1.00  0.00           C  
ATOM    289  CG  PRO    85      48.741  16.485  24.604  1.00  0.00           C  
ATOM    290  CD  PRO    85      49.962  16.287  23.728  1.00  0.00           C  
ATOM    291  N   GLN    86      49.705  19.892  22.293  1.00  0.00           N  
ATOM    292  CA  GLN    86      49.952  21.287  21.837  1.00  0.00           C  
ATOM    293  C   GLN    86      48.763  22.165  22.294  1.00  0.00           C  
ATOM    294  O   GLN    86      48.424  22.064  23.477  1.00  0.00           O  
ATOM    295  CB  GLN    86      50.242  21.257  20.335  1.00  0.00           C  
ATOM    296  CG  GLN    86      50.725  22.599  19.780  1.00  0.00           C  
ATOM    297  CD  GLN    86      52.076  22.909  20.409  1.00  0.00           C  
ATOM    298  OE1 GLN    86      52.914  22.025  20.576  1.00  0.00           O  
ATOM    299  NE2 GLN    86      52.360  24.183  20.791  1.00  0.00           N  
ATOM    300  N   ALA    87      48.113  22.942  21.408  1.00  0.00           N  
ATOM    301  CA  ALA    87      46.988  23.842  21.744  1.00  0.00           C  
ATOM    302  C   ALA    87      45.700  23.052  21.987  1.00  0.00           C  
ATOM    303  O   ALA    87      45.485  21.994  21.382  1.00  0.00           O  
ATOM    304  CB  ALA    87      46.789  24.866  20.683  1.00  0.00           C  
ATOM    305  N   HIS    88      44.856  23.562  22.879  1.00  0.00           N  
ATOM    306  CA  HIS    88      43.739  22.769  23.457  1.00  0.00           C  
ATOM    307  C   HIS    88      42.500  23.646  23.735  1.00  0.00           C  
ATOM    308  O   HIS    88      41.369  23.103  23.652  1.00  0.00           O  
ATOM    309  CB  HIS    88      44.235  21.984  24.689  1.00  0.00           C  
ATOM    310  CG  HIS    88      45.023  22.824  25.638  1.00  0.00           C  
ATOM    311  ND1 HIS    88      44.423  23.565  26.658  1.00  0.00           N  
ATOM    312  CD2 HIS    88      46.348  23.089  25.698  1.00  0.00           C  
ATOM    313  CE1 HIS    88      45.377  24.263  27.285  1.00  0.00           C  
ATOM    314  NE2 HIS    88      46.544  24.002  26.709  1.00  0.00           N  
ATOM    315  N   PHE    89      42.661  24.937  24.031  1.00  0.00           N  
ATOM    316  CA  PHE    89      41.511  25.759  24.462  1.00  0.00           C  
ATOM    317  C   PHE    89      40.758  26.268  23.229  1.00  0.00           C  
ATOM    318  O   PHE    89      41.344  27.028  22.420  1.00  0.00           O  
ATOM    319  CB  PHE    89      41.953  26.922  25.347  1.00  0.00           C  
ATOM    320  CG  PHE    89      40.728  27.664  25.757  1.00  0.00           C  
ATOM    321  CD1 PHE    89      39.828  27.151  26.719  1.00  0.00           C  
ATOM    322  CD2 PHE    89      40.440  28.915  25.182  1.00  0.00           C  
ATOM    323  CE1 PHE    89      38.661  27.870  27.107  1.00  0.00           C  
ATOM    324  CE2 PHE    89      39.277  29.656  25.553  1.00  0.00           C  
ATOM    325  CZ  PHE    89      38.383  29.128  26.520  1.00  0.00           C  
ATOM    326  N   ILE    90      39.486  25.893  23.114  1.00  0.00           N  
ATOM    327  CA  ILE    90      38.612  26.279  21.984  1.00  0.00           C  
ATOM    328  C   ILE    90      37.651  27.323  22.525  1.00  0.00           C  
ATOM    329  O   ILE    90      36.847  27.002  23.438  1.00  0.00           O  
ATOM    330  CB  ILE    90      37.866  25.061  21.430  1.00  0.00           C  
ATOM    331  CG1 ILE    90      38.799  23.962  20.894  1.00  0.00           C  
ATOM    332  CG2 ILE    90      36.927  25.397  20.260  1.00  0.00           C  
ATOM    333  CD1 ILE    90      38.073  22.665  20.542  1.00  0.00           C  
ATOM    334  N   ASN    91      37.698  28.526  21.985  1.00  0.00           N  
ATOM    335  CA  ASN    91      36.882  29.612  22.554  1.00  0.00           C  
ATOM    336  C   ASN    91      35.509  29.632  21.834  1.00  0.00           C  
ATOM    337  O   ASN    91      35.240  28.743  20.989  1.00  0.00           O  
ATOM    338  CB  ASN    91      37.644  30.952  22.559  1.00  0.00           C  
ATOM    339  CG  ASN    91      37.850  31.602  21.196  1.00  0.00           C  
ATOM    340  OD1 ASN    91      37.092  31.313  20.255  1.00  0.00           O  
ATOM    341  ND2 ASN    91      38.877  32.473  21.080  1.00  0.00           N  
ATOM    342  N   ASN    92      34.625  30.573  22.204  1.00  0.00           N  
ATOM    343  CA  ASN    92      33.230  30.546  21.704  1.00  0.00           C  
ATOM    344  C   ASN    92      33.207  30.818  20.185  1.00  0.00           C  
ATOM    345  O   ASN    92      32.317  30.275  19.475  1.00  0.00           O  
ATOM    346  CB  ASN    92      32.365  31.546  22.447  1.00  0.00           C  
ATOM    347  CG  ASN    92      32.120  31.006  23.849  1.00  0.00           C  
ATOM    348  OD1 ASN    92      32.247  29.808  24.097  1.00  0.00           O  
ATOM    349  ND2 ASN    92      31.756  31.861  24.842  1.00  0.00           N  
ATOM    350  N   ARG    93      34.100  31.671  19.688  1.00  0.00           N  
ATOM    351  CA  ARG    93      34.133  32.000  18.253  1.00  0.00           C  
ATOM    352  C   ARG    93      34.449  30.714  17.477  1.00  0.00           C  
ATOM    353  O   ARG    93      33.801  30.447  16.452  1.00  0.00           O  
ATOM    354  CB  ARG    93      35.123  33.121  17.921  1.00  0.00           C  
ATOM    355  CG  ARG    93      35.020  33.575  16.474  1.00  0.00           C  
ATOM    356  CD  ARG    93      33.564  33.848  16.045  1.00  0.00           C  
ATOM    357  NE  ARG    93      33.625  34.094  14.615  1.00  0.00           N  
ATOM    358  CZ  ARG    93      32.702  33.764  13.699  1.00  0.00           C  
ATOM    359  NH1 ARG    93      31.541  33.247  14.043  1.00  0.00           N  
ATOM    360  NH2 ARG    93      32.948  34.017  12.422  1.00  0.00           N  
ATOM    361  N   SER    94      35.449  29.961  17.899  1.00  0.00           N  
ATOM    362  CA  SER    94      35.782  28.689  17.240  1.00  0.00           C  
ATOM    363  C   SER    94      34.572  27.760  17.252  1.00  0.00           C  
ATOM    364  O   SER    94      34.305  27.063  16.231  1.00  0.00           O  
ATOM    365  CB  SER    94      37.035  28.068  17.856  1.00  0.00           C  
ATOM    366  OG  SER    94      37.332  26.834  17.219  1.00  0.00           O  
ATOM    367  N   MET    95      33.878  27.693  18.383  1.00  0.00           N  
ATOM    368  CA  MET    95      32.658  26.899  18.539  1.00  0.00           C  
ATOM    369  C   MET    95      31.643  27.281  17.473  1.00  0.00           C  
ATOM    370  O   MET    95      31.114  26.362  16.837  1.00  0.00           O  
ATOM    371  CB  MET    95      32.059  27.097  19.934  1.00  0.00           C  
ATOM    372  CG  MET    95      32.891  26.464  21.051  1.00  0.00           C  
ATOM    373  SD  MET    95      33.049  24.656  20.942  1.00  0.00           S  
ATOM    374  CE  MET    95      31.293  24.324  21.261  1.00  0.00           C  
ATOM    375  N   GLU    96      31.426  28.579  17.234  1.00  0.00           N  
ATOM    376  CA  GLU    96      30.488  29.069  16.189  1.00  0.00           C  
ATOM    377  C   GLU    96      30.969  28.649  14.811  1.00  0.00           C  
ATOM    378  O   GLU    96      30.132  28.243  13.983  1.00  0.00           O  
ATOM    379  CB  GLU    96      30.385  30.589  16.243  1.00  0.00           C  
ATOM    380  CG  GLU    96      29.795  31.086  17.538  1.00  0.00           C  
ATOM    381  CD  GLU    96      29.962  32.576  17.736  1.00  0.00           C  
ATOM    382  OE1 GLU    96      30.522  33.239  16.801  1.00  0.00           O  
ATOM    383  OE2 GLU    96      29.534  33.088  18.794  1.00  0.00           O  
ATOM    384  N   ILE    97      32.276  28.742  14.540  1.00  0.00           N  
ATOM    385  CA  ILE    97      32.802  28.362  13.197  1.00  0.00           C  
ATOM    386  C   ILE    97      32.622  26.854  13.000  1.00  0.00           C  
ATOM    387  O   ILE    97      32.224  26.399  11.919  1.00  0.00           O  
ATOM    388  CB  ILE    97      34.260  28.827  13.008  1.00  0.00           C  
ATOM    389  CG1 ILE    97      34.322  30.358  13.004  1.00  0.00           C  
ATOM    390  CG2 ILE    97      34.859  28.222  11.753  1.00  0.00           C  
ATOM    391  CD1 ILE    97      35.748  30.975  13.066  1.00  0.00           C  
ATOM    392  N   PHE    98      32.859  26.073  14.034  1.00  0.00           N  
ATOM    393  CA  PHE    98      32.659  24.619  13.901  1.00  0.00           C  
ATOM    394  C   PHE    98      31.167  24.256  13.741  1.00  0.00           C  
ATOM    395  O   PHE    98      30.922  23.182  13.115  1.00  0.00           O  
ATOM    396  CB  PHE    98      33.301  23.902  15.072  1.00  0.00           C  
ATOM    397  CG  PHE    98      34.800  23.885  15.077  1.00  0.00           C  
ATOM    398  CD1 PHE    98      35.525  24.241  13.963  1.00  0.00           C  
ATOM    399  CD2 PHE    98      35.475  23.434  16.189  1.00  0.00           C  
ATOM    400  CE1 PHE    98      36.904  24.179  13.960  1.00  0.00           C  
ATOM    401  CE2 PHE    98      36.871  23.400  16.201  1.00  0.00           C  
ATOM    402  CZ  PHE    98      37.578  23.751  15.079  1.00  0.00           C  
ATOM    403  N   ARG    99      30.226  25.031  14.292  1.00  0.00           N  
ATOM    404  CA  ARG    99      28.772  24.820  14.025  1.00  0.00           C  
ATOM    405  C   ARG    99      28.530  25.094  12.544  1.00  0.00           C  
ATOM    406  O   ARG    99      27.905  24.285  11.872  1.00  0.00           O  
ATOM    407  CB  ARG    99      27.866  25.683  14.905  1.00  0.00           C  
ATOM    408  CG  ARG    99      27.875  25.307  16.379  1.00  0.00           C  
ATOM    409  CD  ARG    99      27.279  26.402  17.245  1.00  0.00           C  
ATOM    410  NE  ARG    99      25.841  26.551  17.134  1.00  0.00           N  
ATOM    411  CZ  ARG    99      24.955  25.948  17.938  1.00  0.00           C  
ATOM    412  NH1 ARG    99      25.359  25.116  18.875  1.00  0.00           N  
ATOM    413  NH2 ARG    99      23.667  26.166  17.811  1.00  0.00           N  
ATOM    414  N   GLU   100      29.086  26.166  12.001  1.00  0.00           N  
ATOM    415  CA  GLU   100      28.888  26.518  10.572  1.00  0.00           C  
ATOM    416  C   GLU   100      29.453  25.410   9.656  1.00  0.00           C  
ATOM    417  O   GLU   100      28.823  25.072   8.652  1.00  0.00           O  
ATOM    418  CB  GLU   100      29.574  27.840  10.223  1.00  0.00           C  
ATOM    419  CG  GLU   100      28.887  29.063  10.833  1.00  0.00           C  
ATOM    420  CD  GLU   100      27.452  29.098  10.326  1.00  0.00           C  
ATOM    421  OE1 GLU   100      27.262  29.032   9.083  1.00  0.00           O  
ATOM    422  OE2 GLU   100      26.527  29.191  11.177  1.00  0.00           O  
ATOM    423  N   LEU   101      30.601  24.857  10.000  1.00  0.00           N  
ATOM    424  CA  LEU   101      31.297  23.782   9.228  1.00  0.00           C  
ATOM    425  C   LEU   101      30.740  22.404   9.568  1.00  0.00           C  
ATOM    426  O   LEU   101      31.221  21.439   8.966  1.00  0.00           O  
ATOM    427  CB  LEU   101      32.806  23.825   9.541  1.00  0.00           C  
ATOM    428  CG  LEU   101      33.537  25.087   9.052  1.00  0.00           C  
ATOM    429  CD1 LEU   101      34.990  25.038   9.420  1.00  0.00           C  
ATOM    430  CD2 LEU   101      33.411  25.291   7.541  1.00  0.00           C  
ATOM    431  N   ASP   102      29.792  22.304  10.505  1.00  0.00           N  
ATOM    432  CA  ASP   102      29.045  21.064  10.724  1.00  0.00           C  
ATOM    433  C   ASP   102      29.802  20.047  11.541  1.00  0.00           C  
ATOM    434  O   ASP   102      29.522  18.872  11.341  1.00  0.00           O  
ATOM    435  CB  ASP   102      28.655  20.450   9.377  1.00  0.00           C  
ATOM    436  CG  ASP   102      27.760  21.443   8.649  1.00  0.00           C  
ATOM    437  OD1 ASP   102      26.783  21.930   9.278  1.00  0.00           O  
ATOM    438  OD2 ASP   102      28.041  21.727   7.454  1.00  0.00           O  
ATOM    439  N   GLY   103      30.739  20.431  12.408  1.00  0.00           N  
ATOM    440  CA  GLY   103      31.520  19.422  13.199  1.00  0.00           C  
ATOM    441  C   GLY   103      31.424  19.700  14.690  1.00  0.00           C  
ATOM    442  O   GLY   103      32.072  18.965  15.460  1.00  0.00           O  
ATOM    443  N   LEU   104      30.628  20.668  15.116  1.00  0.00           N  
ATOM    444  CA  LEU   104      30.599  21.086  16.539  1.00  0.00           C  
ATOM    445  C   LEU   104      30.182  19.911  17.427  1.00  0.00           C  
ATOM    446  O   LEU   104      30.814  19.756  18.491  1.00  0.00           O  
ATOM    447  CB  LEU   104      29.702  22.258  16.766  1.00  0.00           C  
ATOM    448  CG  LEU   104      29.664  22.724  18.223  1.00  0.00           C  
ATOM    449  CD1 LEU   104      31.005  23.192  18.786  1.00  0.00           C  
ATOM    450  CD2 LEU   104      28.732  23.903  18.500  1.00  0.00           C  
ATOM    451  N   ALA   105      29.227  19.089  17.003  1.00  0.00           N  
ATOM    452  CA  ALA   105      28.743  17.964  17.871  1.00  0.00           C  
ATOM    453  C   ALA   105      29.855  16.926  18.089  1.00  0.00           C  
ATOM    454  O   ALA   105      30.043  16.475  19.232  1.00  0.00           O  
ATOM    455  CB  ALA   105      27.471  17.324  17.309  1.00  0.00           C  
ATOM    456  N   GLU   106      30.611  16.605  17.048  1.00  0.00           N  
ATOM    457  CA  GLU   106      31.802  15.699  17.119  1.00  0.00           C  
ATOM    458  C   GLU   106      32.899  16.279  18.034  1.00  0.00           C  
ATOM    459  O   GLU   106      33.452  15.568  18.847  1.00  0.00           O  
ATOM    460  CB  GLU   106      32.396  15.473  15.726  1.00  0.00           C  
ATOM    461  CG  GLU   106      31.507  14.625  14.814  1.00  0.00           C  
ATOM    462  CD  GLU   106      32.176  14.543  13.449  1.00  0.00           C  
ATOM    463  OE1 GLU   106      33.233  15.205  13.268  1.00  0.00           O  
ATOM    464  OE2 GLU   106      31.640  13.816  12.571  1.00  0.00           O  
ATOM    465  N   GLU   107      32.692  17.516  18.433  1.00  0.00           N  
ATOM    466  CA  GLU   107      33.638  18.210  19.311  1.00  0.00           C  
ATOM    467  C   GLU   107      33.569  17.606  20.713  1.00  0.00           C  
ATOM    468  O   GLU   107      34.550  17.064  21.231  1.00  0.00           O  
ATOM    469  CB  GLU   107      33.446  19.706  19.581  1.00  0.00           C  
ATOM    470  CG  GLU   107      33.840  20.595  18.400  1.00  0.00           C  
ATOM    471  CD  GLU   107      35.325  20.393  18.135  1.00  0.00           C  
ATOM    472  OE1 GLU   107      36.127  20.577  19.089  1.00  0.00           O  
ATOM    473  OE2 GLU   107      35.678  20.053  16.974  1.00  0.00           O  
ATOM    474  N   ILE   108      32.415  17.689  21.345  1.00  0.00           N  
ATOM    475  CA  ILE   108      32.285  17.099  22.673  1.00  0.00           C  
ATOM    476  C   ILE   108      32.139  15.573  22.586  1.00  0.00           C  
ATOM    477  O   ILE   108      32.559  14.842  23.487  1.00  0.00           O  
ATOM    478  CB  ILE   108      31.164  17.204  23.730  1.00  0.00           C  
ATOM    479  CG1 ILE   108      31.013  18.614  24.326  1.00  0.00           C  
ATOM    480  CG2 ILE   108      31.372  16.276  24.939  1.00  0.00           C  
ATOM    481  CD1 ILE   108      29.755  18.784  25.177  1.00  0.00           C  
ATOM    482  N   GLU   109      31.544  15.063  21.507  1.00  0.00           N  
ATOM    483  CA  GLU   109      31.414  13.619  21.406  1.00  0.00           C  
ATOM    484  C   GLU   109      32.770  12.948  21.396  1.00  0.00           C  
ATOM    485  O   GLU   109      32.959  11.846  21.919  1.00  0.00           O  
ATOM    486  CB  GLU   109      30.753  13.025  20.158  1.00  0.00           C  
ATOM    487  CG  GLU   109      29.246  13.278  20.087  1.00  0.00           C  
ATOM    488  CD  GLU   109      28.738  12.725  18.763  1.00  0.00           C  
ATOM    489  OE1 GLU   109      29.582  12.250  17.957  1.00  0.00           O  
ATOM    490  OE2 GLU   109      27.499  12.771  18.539  1.00  0.00           O  
ATOM    491  N   ARG   110      33.738  13.614  20.794  1.00  0.00           N  
ATOM    492  CA  ARG   110      35.096  13.117  20.705  1.00  0.00           C  
ATOM    493  C   ARG   110      35.877  13.371  21.989  1.00  0.00           C  
ATOM    494  O   ARG   110      37.087  13.141  22.062  1.00  0.00           O  
ATOM    495  CB  ARG   110      36.099  13.686  19.698  1.00  0.00           C  
ATOM    496  CG  ARG   110      35.702  13.448  18.240  1.00  0.00           C  
ATOM    497  CD  ARG   110      35.741  11.975  17.827  1.00  0.00           C  
ATOM    498  NE  ARG   110      37.120  11.474  18.087  1.00  0.00           N  
ATOM    499  CZ  ARG   110      37.387  10.138  18.005  1.00  0.00           C  
ATOM    500  NH1 ARG   110      36.227   9.501  17.672  1.00  0.00           N  
ATOM    501  NH2 ARG   110      38.711   9.960  18.287  1.00  0.00           N  
ATOM    502  N   SER   111      35.198  13.851  23.026  1.00  0.00           N  
ATOM    503  CA  SER   111      35.830  13.922  24.335  1.00  0.00           C  
ATOM    504  C   SER   111      36.380  15.220  24.891  1.00  0.00           C  
ATOM    505  O   SER   111      36.989  15.238  25.964  1.00  0.00           O  
ATOM    506  CB  SER   111      37.108  13.173  24.722  1.00  0.00           C  
ATOM    507  OG  SER   111      38.215  13.691  23.999  1.00  0.00           O  
ATOM    508  N   GLN   112      36.192  16.342  24.196  1.00  0.00           N  
ATOM    509  CA  GLN   112      36.706  17.609  24.710  1.00  0.00           C  
ATOM    510  C   GLN   112      36.031  17.910  26.031  1.00  0.00           C  
ATOM    511  O   GLN   112      34.849  17.623  26.239  1.00  0.00           O  
ATOM    512  CB  GLN   112      36.485  18.953  24.008  1.00  0.00           C  
ATOM    513  CG  GLN   112      35.021  19.399  23.990  1.00  0.00           C  
ATOM    514  CD  GLN   112      34.940  20.714  23.230  1.00  0.00           C  
ATOM    515  OE1 GLN   112      35.954  21.362  22.973  1.00  0.00           O  
ATOM    516  NE2 GLN   112      33.727  21.182  22.829  1.00  0.00           N  
ATOM    517  N   PRO   113      36.692  18.491  26.945  1.00  0.00           N  
ATOM    518  CA  PRO   113      36.310  18.873  28.320  1.00  0.00           C  
ATOM    519  C   PRO   113      35.279  19.990  28.249  1.00  0.00           C  
ATOM    520  O   PRO   113      35.515  21.013  27.614  1.00  0.00           O  
ATOM    521  CB  PRO   113      37.506  19.340  29.150  1.00  0.00           C  
ATOM    522  CG  PRO   113      38.852  18.857  28.606  1.00  0.00           C  
ATOM    523  CD  PRO   113      38.898  18.762  27.080  1.00  0.00           C  
ATOM    524  N   PRO   114      34.144  19.900  28.979  1.00  0.00           N  
ATOM    525  CA  PRO   114      33.206  21.013  29.030  1.00  0.00           C  
ATOM    526  C   PRO   114      33.666  22.188  29.928  1.00  0.00           C  
ATOM    527  O   PRO   114      34.384  22.010  30.894  1.00  0.00           O  
ATOM    528  CB  PRO   114      31.916  20.316  29.517  1.00  0.00           C  
ATOM    529  CG  PRO   114      32.395  19.198  30.382  1.00  0.00           C  
ATOM    530  CD  PRO   114      33.686  18.728  29.738  1.00  0.00           C  
ATOM    531  N   VAL   115      33.218  23.387  29.577  1.00  0.00           N  
ATOM    532  CA  VAL   115      33.550  24.649  30.258  1.00  0.00           C  
ATOM    533  C   VAL   115      33.443  24.612  31.766  1.00  0.00           C  
ATOM    534  O   VAL   115      34.321  25.247  32.393  1.00  0.00           O  
ATOM    535  CB  VAL   115      32.652  25.786  29.723  1.00  0.00           C  
ATOM    536  CG1 VAL   115      31.175  25.618  30.084  1.00  0.00           C  
ATOM    537  CG2 VAL   115      33.038  27.169  30.252  1.00  0.00           C  
ATOM    538  N   ASP   116      32.446  23.950  32.376  1.00  0.00           N  
ATOM    539  CA  ASP   116      32.285  24.001  33.862  1.00  0.00           C  
ATOM    540  C   ASP   116      33.442  23.282  34.577  1.00  0.00           C  
ATOM    541  O   ASP   116      33.624  23.514  35.798  1.00  0.00           O  
ATOM    542  CB  ASP   116      30.937  23.438  34.358  1.00  0.00           C  
ATOM    543  CG  ASP   116      29.847  24.436  33.992  1.00  0.00           C  
ATOM    544  OD1 ASP   116      30.200  25.586  33.618  1.00  0.00           O  
ATOM    545  OD2 ASP   116      28.648  24.061  34.081  1.00  0.00           O  
ATOM    546  N   LEU   117      34.164  22.379  33.911  1.00  0.00           N  
ATOM    547  CA  LEU   117      35.355  21.752  34.532  1.00  0.00           C  
ATOM    548  C   LEU   117      36.583  22.636  34.270  1.00  0.00           C  
ATOM    549  O   LEU   117      37.739  22.222  34.626  1.00  0.00           O  
ATOM    550  CB  LEU   117      35.526  20.329  34.010  1.00  0.00           C  
ATOM    551  CG  LEU   117      34.454  19.337  34.467  1.00  0.00           C  
ATOM    552  CD1 LEU   117      34.751  17.940  33.927  1.00  0.00           C  
ATOM    553  CD2 LEU   117      34.338  19.303  35.989  1.00  0.00           C  
ATOM    554  N   TRP   118      36.376  23.825  33.688  1.00  0.00           N  
ATOM    555  CA  TRP   118      37.469  24.803  33.540  1.00  0.00           C  
ATOM    556  C   TRP   118      37.116  26.061  34.336  1.00  0.00           C  
ATOM    557  O   TRP   118      37.353  27.163  33.858  1.00  0.00           O  
ATOM    558  CB  TRP   118      37.700  25.146  32.067  1.00  0.00           C  
ATOM    559  CG  TRP   118      38.252  24.003  31.249  1.00  0.00           C  
ATOM    560  CD1 TRP   118      37.616  23.192  30.354  1.00  0.00           C  
ATOM    561  CD2 TRP   118      39.602  23.517  31.246  1.00  0.00           C  
ATOM    562  NE1 TRP   118      38.397  22.281  29.807  1.00  0.00           N  
ATOM    563  CE2 TRP   118      39.655  22.436  30.327  1.00  0.00           C  
ATOM    564  CE3 TRP   118      40.779  23.889  31.928  1.00  0.00           C  
ATOM    565  CZ2 TRP   118      40.852  21.712  30.070  1.00  0.00           C  
ATOM    566  CZ3 TRP   118      41.984  23.168  31.676  1.00  0.00           C  
ATOM    567  CH2 TRP   118      42.000  22.092  30.752  1.00  0.00           C  
ATOM    568  N   ARG   119      36.600  25.909  35.533  1.00  0.00           N  
ATOM    569  CA  ARG   119      35.810  26.986  36.162  1.00  0.00           C  
ATOM    570  C   ARG   119      36.715  28.052  36.781  1.00  0.00           C  
ATOM    571  O   ARG   119      36.225  29.155  36.985  1.00  0.00           O  
ATOM    572  CB  ARG   119      34.826  26.411  37.172  1.00  0.00           C  
ATOM    573  CG  ARG   119      35.500  25.820  38.412  1.00  0.00           C  
ATOM    574  CD  ARG   119      34.521  25.157  39.384  1.00  0.00           C  
ATOM    575  NE  ARG   119      33.599  26.216  39.882  1.00  0.00           N  
ATOM    576  CZ  ARG   119      32.485  25.872  40.591  1.00  0.00           C  
ATOM    577  NH1 ARG   119      32.462  24.511  40.696  1.00  0.00           N  
ATOM    578  NH2 ARG   119      31.828  27.023  40.919  1.00  0.00           N  
ATOM    579  N   LYS   120      37.956  27.703  37.135  1.00  0.00           N  
ATOM    580  CA  LYS   120      38.880  28.559  37.894  1.00  0.00           C  
ATOM    581  C   LYS   120      40.188  28.674  37.140  1.00  0.00           C  
ATOM    582  O   LYS   120      40.488  27.787  36.297  1.00  0.00           O  
ATOM    583  CB  LYS   120      39.142  27.930  39.264  1.00  0.00           C  
ATOM    584  CG  LYS   120      37.903  27.880  40.160  1.00  0.00           C  
ATOM    585  CD  LYS   120      38.167  27.274  41.539  1.00  0.00           C  
ATOM    586  CE  LYS   120      36.926  27.217  42.432  1.00  0.00           C  
ATOM    587  NZ  LYS   120      37.278  26.646  43.751  1.00  0.00           N  
ATOM    588  N   PHE   121      40.970  29.697  37.489  1.00  0.00           N  
ATOM    589  CA  PHE   121      42.428  29.762  37.200  1.00  0.00           C  
ATOM    590  C   PHE   121      43.100  29.824  38.579  1.00  0.00           C  
ATOM    591  O   PHE   121      42.818  30.753  39.362  1.00  0.00           O  
ATOM    592  CB  PHE   121      42.732  30.964  36.277  1.00  0.00           C  
ATOM    593  CG  PHE   121      44.193  30.948  35.987  1.00  0.00           C  
ATOM    594  CD1 PHE   121      44.772  30.009  35.105  1.00  0.00           C  
ATOM    595  CD2 PHE   121      45.040  31.890  36.601  1.00  0.00           C  
ATOM    596  CE1 PHE   121      46.170  30.004  34.831  1.00  0.00           C  
ATOM    597  CE2 PHE   121      46.445  31.907  36.344  1.00  0.00           C  
ATOM    598  CZ  PHE   121      47.011  30.957  35.455  1.00  0.00           C  
ATOM    599  N   ILE   122      43.940  28.850  38.900  1.00  0.00           N  
ATOM    600  CA  ILE   122      44.509  28.704  40.262  1.00  0.00           C  
ATOM    601  C   ILE   122      45.983  29.119  40.297  1.00  0.00           C  
ATOM    602  O   ILE   122      46.737  28.665  39.447  1.00  0.00           O  
ATOM    603  CB  ILE   122      44.321  27.258  40.707  1.00  0.00           C  
ATOM    604  CG1 ILE   122      42.856  26.792  40.674  1.00  0.00           C  
ATOM    605  CG2 ILE   122      44.795  26.993  42.146  1.00  0.00           C  
ATOM    606  CD1 ILE   122      41.938  27.602  41.589  1.00  0.00           C  
ATOM    607  N   TYR   123      46.386  29.895  41.309  1.00  0.00           N  
ATOM    608  CA  TYR   123      47.810  30.059  41.709  1.00  0.00           C  
ATOM    609  C   TYR   123      48.049  29.414  43.078  1.00  0.00           C  
ATOM    610  O   TYR   123      47.198  29.518  43.989  1.00  0.00           O  
ATOM    611  CB  TYR   123      48.229  31.530  41.810  1.00  0.00           C  
ATOM    612  CG  TYR   123      48.168  32.108  40.438  1.00  0.00           C  
ATOM    613  CD1 TYR   123      47.011  32.774  40.013  1.00  0.00           C  
ATOM    614  CD2 TYR   123      49.258  32.009  39.545  1.00  0.00           C  
ATOM    615  CE1 TYR   123      46.917  33.336  38.725  1.00  0.00           C  
ATOM    616  CE2 TYR   123      49.179  32.575  38.231  1.00  0.00           C  
ATOM    617  CZ  TYR   123      47.997  33.236  37.840  1.00  0.00           C  
ATOM    618  OH  TYR   123      47.873  33.792  36.585  1.00  0.00           O  
ATOM    619  N   CYS   124      49.165  28.712  43.173  1.00  0.00           N  
ATOM    620  CA  CYS   124      49.461  27.854  44.330  1.00  0.00           C  
ATOM    621  C   CYS   124      50.971  27.792  44.545  1.00  0.00           C  
ATOM    622  O   CYS   124      51.762  28.359  43.698  1.00  0.00           O  
ATOM    623  CB  CYS   124      48.899  26.449  44.091  1.00  0.00           C  
ATOM    624  SG  CYS   124      47.486  26.446  43.950  1.00  0.00           S  
ATOM    625  N   THR   125      51.335  27.074  45.606  1.00  0.00           N  
ATOM    626  CA  THR   125      52.716  26.669  45.933  1.00  0.00           C  
ATOM    627  C   THR   125      52.936  25.344  45.226  1.00  0.00           C  
ATOM    628  O   THR   125      53.025  25.354  44.006  1.00  0.00           O  
ATOM    629  CB  THR   125      52.962  26.607  47.470  1.00  0.00           C  
ATOM    630  OG1 THR   125      52.058  25.692  48.072  1.00  0.00           O  
ATOM    631  CG2 THR   125      52.751  28.005  48.076  1.00  0.00           C  
ATOM    632  N   SER   126      52.956  24.226  45.949  1.00  0.00           N  
ATOM    633  CA  SER   126      52.938  22.901  45.298  1.00  0.00           C  
ATOM    634  C   SER   126      51.463  22.557  45.060  1.00  0.00           C  
ATOM    635  O   SER   126      50.612  23.196  45.637  1.00  0.00           O  
ATOM    636  CB  SER   126      53.685  21.856  46.141  1.00  0.00           C  
ATOM    637  OG  SER   126      52.983  21.613  47.351  1.00  0.00           O  
ATOM    638  N   LEU   127      51.167  21.544  44.256  1.00  0.00           N  
ATOM    639  CA  LEU   127      49.774  21.073  44.026  1.00  0.00           C  
ATOM    640  C   LEU   127      49.165  20.572  45.353  1.00  0.00           C  
ATOM    641  O   LEU   127      47.971  20.868  45.665  1.00  0.00           O  
ATOM    642  CB  LEU   127      49.802  20.002  42.926  1.00  0.00           C  
ATOM    643  CG  LEU   127      50.138  20.559  41.541  1.00  0.00           C  
ATOM    644  CD1 LEU   127      50.350  19.504  40.455  1.00  0.00           C  
ATOM    645  CD2 LEU   127      49.077  21.479  40.940  1.00  0.00           C  
ATOM    646  N   SER   128      49.975  19.887  46.187  1.00  0.00           N  
ATOM    647  CA  SER   128      49.522  19.358  47.492  1.00  0.00           C  
ATOM    648  C   SER   128      49.647  20.413  48.602  1.00  0.00           C  
ATOM    649  O   SER   128      49.055  20.197  49.660  1.00  0.00           O  
ATOM    650  CB  SER   128      50.290  18.099  47.834  1.00  0.00           C  
ATOM    651  OG  SER   128      50.001  17.079  46.889  1.00  0.00           O  
ATOM    652  N   GLY   129      50.286  21.556  48.366  1.00  0.00           N  
ATOM    653  CA  GLY   129      50.495  22.564  49.420  1.00  0.00           C  
ATOM    654  C   GLY   129      49.445  23.663  49.439  1.00  0.00           C  
ATOM    655  O   GLY   129      48.374  23.546  48.864  1.00  0.00           O  
ATOM    656  N   SER   130      49.731  24.770  50.144  1.00  0.00           N  
ATOM    657  CA  SER   130      48.808  25.881  50.221  1.00  0.00           C  
ATOM    658  C   SER   130      48.591  26.583  48.876  1.00  0.00           C  
ATOM    659  O   SER   130      49.497  26.686  48.043  1.00  0.00           O  
ATOM    660  CB  SER   130      49.445  26.878  51.203  1.00  0.00           C  
ATOM    661  OG  SER   130      49.553  26.292  52.492  1.00  0.00           O  
ATOM    662  N   THR   131      47.393  27.107  48.725  1.00  0.00           N  
ATOM    663  CA  THR   131      46.985  27.863  47.521  1.00  0.00           C  
ATOM    664  C   THR   131      47.394  29.327  47.760  1.00  0.00           C  
ATOM    665  O   THR   131      47.434  29.728  48.899  1.00  0.00           O  
ATOM    666  CB  THR   131      45.481  27.750  47.303  1.00  0.00           C  
ATOM    667  OG1 THR   131      44.785  28.284  48.419  1.00  0.00           O  
ATOM    668  CG2 THR   131      45.102  26.270  47.127  1.00  0.00           C  
ATOM    669  N   LEU   132      47.618  30.089  46.709  1.00  0.00           N  
ATOM    670  CA  LEU   132      47.987  31.530  46.756  1.00  0.00           C  
ATOM    671  C   LEU   132      46.785  32.399  46.357  1.00  0.00           C  
ATOM    672  O   LEU   132      46.483  33.373  47.074  1.00  0.00           O  
ATOM    673  CB  LEU   132      49.218  31.731  45.835  1.00  0.00           C  
ATOM    674  CG  LEU   132      50.461  30.971  46.303  1.00  0.00           C  
ATOM    675  CD1 LEU   132      51.673  31.085  45.380  1.00  0.00           C  
ATOM    676  CD2 LEU   132      51.008  31.402  47.662  1.00  0.00           C  
ATOM    677  N   GLY   133      46.194  32.149  45.182  1.00  0.00           N  
ATOM    678  CA  GLY   133      45.105  32.977  44.620  1.00  0.00           C  
ATOM    679  C   GLY   133      44.254  32.164  43.649  1.00  0.00           C  
ATOM    680  O   GLY   133      44.692  31.093  43.172  1.00  0.00           O  
ATOM    681  N   THR   134      43.085  32.698  43.366  1.00  0.00           N  
ATOM    682  CA  THR   134      42.081  32.049  42.500  1.00  0.00           C  
ATOM    683  C   THR   134      41.128  33.071  41.896  1.00  0.00           C  
ATOM    684  O   THR   134      40.608  33.940  42.622  1.00  0.00           O  
ATOM    685  CB  THR   134      41.260  31.071  43.343  1.00  0.00           C  
ATOM    686  OG1 THR   134      40.323  30.388  42.524  1.00  0.00           O  
ATOM    687  CG2 THR   134      40.509  31.848  44.437  1.00  0.00           C  
ATOM    688  N   VAL   135      40.835  32.888  40.622  1.00  0.00           N  
ATOM    689  CA  VAL   135      39.767  33.646  39.932  1.00  0.00           C  
ATOM    690  C   VAL   135      38.889  32.669  39.176  1.00  0.00           C  
ATOM    691  O   VAL   135      39.402  31.606  38.735  1.00  0.00           O  
ATOM    692  CB  VAL   135      40.321  34.709  38.987  1.00  0.00           C  
ATOM    693  CG1 VAL   135      41.144  35.786  39.696  1.00  0.00           C  
ATOM    694  CG2 VAL   135      41.247  34.143  37.908  1.00  0.00           C  
ATOM    695  N   ASP   136      37.674  33.121  38.921  1.00  0.00           N  
ATOM    696  CA  ASP   136      36.803  32.498  37.912  1.00  0.00           C  
ATOM    697  C   ASP   136      37.428  32.611  36.536  1.00  0.00           C  
ATOM    698  O   ASP   136      38.085  33.609  36.308  1.00  0.00           O  
ATOM    699  CB  ASP   136      35.417  33.149  37.922  1.00  0.00           C  
ATOM    700  CG  ASP   136      34.689  32.686  39.176  1.00  0.00           C  
ATOM    701  OD1 ASP   136      35.204  31.754  39.849  1.00  0.00           O  
ATOM    702  OD2 ASP   136      33.608  33.259  39.478  1.00  0.00           O  
ATOM    703  N   HIS   137      37.320  31.571  35.694  1.00  0.00           N  
ATOM    704  CA  HIS   137      37.900  31.558  34.333  1.00  0.00           C  
ATOM    705  C   HIS   137      36.818  31.211  33.305  1.00  0.00           C  
ATOM    706  O   HIS   137      35.851  30.470  33.644  1.00  0.00           O  
ATOM    707  CB  HIS   137      39.040  30.577  34.253  1.00  0.00           C  
ATOM    708  CG  HIS   137      40.234  31.000  35.056  1.00  0.00           C  
ATOM    709  ND1 HIS   137      41.252  30.147  35.433  1.00  0.00           N  
ATOM    710  CD2 HIS   137      40.582  32.207  35.561  1.00  0.00           C  
ATOM    711  CE1 HIS   137      42.154  30.784  36.115  1.00  0.00           C  
ATOM    712  NE2 HIS   137      41.778  32.045  36.215  1.00  0.00           N  
ATOM    713  N   MET   138      37.048  31.623  32.058  1.00  0.00           N  
ATOM    714  CA  MET   138      36.294  31.176  30.860  1.00  0.00           C  
ATOM    715  C   MET   138      34.802  31.413  31.103  1.00  0.00           C  
ATOM    716  O   MET   138      33.959  30.638  30.655  1.00  0.00           O  
ATOM    717  CB  MET   138      36.650  29.742  30.470  1.00  0.00           C  
ATOM    718  CG  MET   138      38.141  29.537  30.194  1.00  0.00           C  
ATOM    719  SD  MET   138      38.777  30.462  28.763  1.00  0.00           S  
ATOM    720  CE  MET   138      40.514  30.017  29.047  1.00  0.00           C  
ATOM    721  N   GLN   139      34.498  32.536  31.747  1.00  0.00           N  
ATOM    722  CA  GLN   139      33.127  32.985  31.987  1.00  0.00           C  
ATOM    723  C   GLN   139      32.388  32.156  33.020  1.00  0.00           C  
ATOM    724  O   GLN   139      31.188  32.274  33.041  1.00  0.00           O  
ATOM    725  CB  GLN   139      32.341  32.974  30.672  1.00  0.00           C  
ATOM    726  CG  GLN   139      32.938  33.885  29.597  1.00  0.00           C  
ATOM    727  CD  GLN   139      31.939  33.977  28.452  1.00  0.00           C  
ATOM    728  OE1 GLN   139      30.929  34.672  28.547  1.00  0.00           O  
ATOM    729  NE2 GLN   139      32.168  33.280  27.306  1.00  0.00           N  
ATOM    730  N   PRO   140      33.050  31.345  33.850  1.00  0.00           N  
ATOM    731  CA  PRO   140      32.329  30.523  34.835  1.00  0.00           C  
ATOM    732  C   PRO   140      31.995  31.319  36.087  1.00  0.00           C  
ATOM    733  O   PRO   140      31.082  30.878  36.817  1.00  0.00           O  
ATOM    734  CB  PRO   140      33.115  29.268  35.190  1.00  0.00           C  
ATOM    735  CG  PRO   140      34.630  29.479  35.199  1.00  0.00           C  
ATOM    736  CD  PRO   140      35.130  30.384  34.071  1.00  0.00           C  
ATOM    737  N   GLN   141      31.554  32.569  35.981  1.00  0.00           N  
ATOM    738  CA  GLN   141      31.184  33.361  37.153  1.00  0.00           C  
ATOM    739  C   GLN   141      29.721  33.290  37.581  1.00  0.00           C  
ATOM    740  O   GLN   141      29.233  33.989  38.473  1.00  0.00           O  
ATOM    741  CB  GLN   141      31.304  34.888  37.161  1.00  0.00           C  
ATOM    742  CG  GLN   141      32.747  35.387  37.058  1.00  0.00           C  
ATOM    743  CD  GLN   141      32.713  36.906  36.968  1.00  0.00           C  
ATOM    744  OE1 GLN   141      31.675  37.531  37.178  1.00  0.00           O  
ATOM    745  NE2 GLN   141      33.850  37.583  36.652  1.00  0.00           N  
ATOM    746  N   ASP   142      29.033  32.390  36.885  1.00  0.00           N  
ATOM    747  CA  ASP   142      27.650  32.072  37.141  1.00  0.00           C  
ATOM    748  C   ASP   142      26.697  32.940  36.361  1.00  0.00           C  
ATOM    749  O   ASP   142      25.538  33.127  36.739  1.00  0.00           O  
ATOM    750  CB  ASP   142      27.172  32.230  38.586  1.00  0.00           C  
ATOM    751  CG  ASP   142      27.305  33.697  38.968  1.00  0.00           C  
ATOM    752  OD1 ASP   142      27.790  34.489  38.115  1.00  0.00           O  
ATOM    753  OD2 ASP   142      26.924  34.047  40.117  1.00  0.00           O  
ATOM    754  N   PHE   143      27.167  33.494  35.245  1.00  0.00           N  
ATOM    755  CA  PHE   143      26.338  34.315  34.373  1.00  0.00           C  
ATOM    756  C   PHE   143      25.975  33.570  33.102  1.00  0.00           C  
ATOM    757  O   PHE   143      26.615  32.575  32.751  1.00  0.00           O  
ATOM    758  CB  PHE   143      26.854  35.619  33.751  1.00  0.00           C  
ATOM    759  CG  PHE   143      27.104  36.578  34.864  1.00  0.00           C  
ATOM    760  CD1 PHE   143      28.382  36.733  35.447  1.00  0.00           C  
ATOM    761  CD2 PHE   143      26.048  37.363  35.362  1.00  0.00           C  
ATOM    762  CE1 PHE   143      28.612  37.655  36.508  1.00  0.00           C  
ATOM    763  CE2 PHE   143      26.252  38.295  36.425  1.00  0.00           C  
ATOM    764  CZ  PHE   143      27.540  38.439  37.001  1.00  0.00           C  
ATOM    765  N   GLU   144      24.953  34.012  32.373  1.00  0.00           N  
ATOM    766  CA  GLU   144      24.533  33.284  31.179  1.00  0.00           C  
ATOM    767  C   GLU   144      25.305  33.789  29.982  1.00  0.00           C  
ATOM    768  O   GLU   144      25.485  34.996  29.803  1.00  0.00           O  
ATOM    769  CB  GLU   144      23.078  33.396  30.711  1.00  0.00           C  
ATOM    770  CG  GLU   144      22.068  32.851  31.723  1.00  0.00           C  
ATOM    771  CD  GLU   144      20.675  33.014  31.132  1.00  0.00           C  
ATOM    772  OE1 GLU   144      20.572  33.564  30.002  1.00  0.00           O  
ATOM    773  OE2 GLU   144      19.695  32.591  31.801  1.00  0.00           O  
ATOM    774  N   LYS   145      25.789  32.878  29.117  1.00  0.00           N  
ATOM    775  CA  LYS   145      26.344  33.125  27.802  1.00  0.00           C  
ATOM    776  C   LYS   145      25.524  33.868  26.795  1.00  0.00           C  
ATOM    777  O   LYS   145      25.290  33.345  25.702  1.00  0.00           O  
ATOM    778  CB  LYS   145      26.722  31.939  26.909  1.00  0.00           C  
ATOM    779  CG  LYS   145      27.783  31.025  27.525  1.00  0.00           C  
ATOM    780  CD  LYS   145      29.154  31.688  27.669  1.00  0.00           C  
ATOM    781  CE  LYS   145      30.248  30.734  28.155  1.00  0.00           C  
ATOM    782  NZ  LYS   145      30.004  30.363  29.567  1.00  0.00           N  
ATOM    783  N   VAL   146      25.000  34.996  26.999  1.00  0.00           N  
ATOM    784  CA  VAL   146      24.232  35.872  26.072  1.00  0.00           C  
ATOM    785  C   VAL   146      24.991  36.042  24.746  1.00  0.00           C  
ATOM    786  O   VAL   146      24.358  36.351  23.722  1.00  0.00           O  
ATOM    787  CB  VAL   146      23.931  37.210  26.732  1.00  0.00           C  
ATOM    788  CG1 VAL   146      25.163  38.104  26.888  1.00  0.00           C  
ATOM    789  CG2 VAL   146      22.917  38.057  25.960  1.00  0.00           C  
ATOM    790  N   VAL   147      26.312  35.876  24.758  1.00  0.00           N  
ATOM    791  CA  VAL   147      27.226  36.287  23.667  1.00  0.00           C  
ATOM    792  C   VAL   147      27.263  35.279  22.521  1.00  0.00           C  
ATOM    793  O   VAL   147      27.626  35.695  21.464  1.00  0.00           O  
ATOM    794  CB  VAL   147      28.641  36.504  24.186  1.00  0.00           C  
ATOM    795  CG1 VAL   147      28.729  37.551  25.298  1.00  0.00           C  
ATOM    796  CG2 VAL   147      29.276  35.242  24.773  1.00  0.00           C  
ATOM    797  N   SER   148      26.922  34.008  22.699  1.00  0.00           N  
ATOM    798  CA  SER   148      27.229  32.992  21.670  1.00  0.00           C  
ATOM    799  C   SER   148      26.316  31.818  21.878  1.00  0.00           C  
ATOM    800  O   SER   148      25.972  31.588  23.014  1.00  0.00           O  
ATOM    801  CB  SER   148      28.657  32.559  21.778  1.00  0.00           C  
ATOM    802  OG  SER   148      28.942  31.543  20.848  1.00  0.00           O  
ATOM    803  N   PRO   149      25.962  31.032  20.840  1.00  0.00           N  
ATOM    804  CA  PRO   149      25.312  29.761  21.084  1.00  0.00           C  
ATOM    805  C   PRO   149      26.325  28.741  21.604  1.00  0.00           C  
ATOM    806  O   PRO   149      25.937  27.691  22.066  1.00  0.00           O  
ATOM    807  CB  PRO   149      24.766  29.384  19.713  1.00  0.00           C  
ATOM    808  CG  PRO   149      25.763  30.016  18.751  1.00  0.00           C  
ATOM    809  CD  PRO   149      26.115  31.325  19.423  1.00  0.00           C  
ATOM    810  N   ALA   150      27.602  29.052  21.537  1.00  0.00           N  
ATOM    811  CA  ALA   150      28.642  28.058  21.843  1.00  0.00           C  
ATOM    812  C   ALA   150      29.252  28.386  23.203  1.00  0.00           C  
ATOM    813  O   ALA   150      29.225  29.530  23.617  1.00  0.00           O  
ATOM    814  CB  ALA   150      29.620  28.026  20.708  1.00  0.00           C  
ATOM    815  N   SER   151      29.664  27.370  23.928  1.00  0.00           N  
ATOM    816  CA  SER   151      30.542  27.452  25.099  1.00  0.00           C  
ATOM    817  C   SER   151      32.006  27.360  24.704  1.00  0.00           C  
ATOM    818  O   SER   151      32.304  27.154  23.516  1.00  0.00           O  
ATOM    819  CB  SER   151      30.204  26.340  26.095  1.00  0.00           C  
ATOM    820  OG  SER   151      30.566  25.077  25.557  1.00  0.00           O  
ATOM    821  N   VAL   152      32.894  27.464  25.688  1.00  0.00           N  
ATOM    822  CA  VAL   152      34.340  27.182  25.560  1.00  0.00           C  
ATOM    823  C   VAL   152      34.531  25.713  25.911  1.00  0.00           C  
ATOM    824  O   VAL   152      33.737  25.175  26.674  1.00  0.00           O  
ATOM    825  CB  VAL   152      35.160  28.089  26.489  1.00  0.00           C  
ATOM    826  CG1 VAL   152      34.982  29.581  26.198  1.00  0.00           C  
ATOM    827  CG2 VAL   152      34.808  27.925  27.969  1.00  0.00           C  
ATOM    828  N   ALA   153      35.526  25.069  25.327  1.00  0.00           N  
ATOM    829  CA  ALA   153      35.839  23.677  25.703  1.00  0.00           C  
ATOM    830  C   ALA   153      37.319  23.424  25.460  1.00  0.00           C  
ATOM    831  O   ALA   153      38.022  24.320  24.932  1.00  0.00           O  
ATOM    832  CB  ALA   153      34.933  22.715  24.926  1.00  0.00           C  
ATOM    833  N   HIS   154      37.751  22.237  25.851  1.00  0.00           N  
ATOM    834  CA  HIS   154      39.157  21.838  25.816  1.00  0.00           C  
ATOM    835  C   HIS   154      39.302  20.550  25.022  1.00  0.00           C  
ATOM    836  O   HIS   154      38.796  19.524  25.447  1.00  0.00           O  
ATOM    837  CB  HIS   154      39.729  21.680  27.218  1.00  0.00           C  
ATOM    838  CG  HIS   154      41.207  21.426  27.223  1.00  0.00           C  
ATOM    839  ND1 HIS   154      41.781  20.203  26.937  1.00  0.00           N  
ATOM    840  CD2 HIS   154      42.248  22.251  27.481  1.00  0.00           C  
ATOM    841  CE1 HIS   154      43.075  20.276  27.012  1.00  0.00           C  
ATOM    842  NE2 HIS   154      43.397  21.512  27.343  1.00  0.00           N  
ATOM    843  N   PHE   155      40.028  20.650  23.921  1.00  0.00           N  
ATOM    844  CA  PHE   155      40.266  19.494  23.048  1.00  0.00           C  
ATOM    845  C   PHE   155      41.624  19.670  22.418  1.00  0.00           C  
ATOM    846  O   PHE   155      41.810  20.509  21.564  1.00  0.00           O  
ATOM    847  CB  PHE   155      39.194  19.364  21.976  1.00  0.00           C  
ATOM    848  CG  PHE   155      39.429  18.078  21.261  1.00  0.00           C  
ATOM    849  CD1 PHE   155      39.021  16.837  21.799  1.00  0.00           C  
ATOM    850  CD2 PHE   155      40.075  18.079  20.011  1.00  0.00           C  
ATOM    851  CE1 PHE   155      39.246  15.612  21.106  1.00  0.00           C  
ATOM    852  CE2 PHE   155      40.313  16.866  19.296  1.00  0.00           C  
ATOM    853  CZ  PHE   155      39.897  15.627  19.848  1.00  0.00           C  
ATOM    854  N   SER   156      42.605  18.865  22.829  1.00  0.00           N  
ATOM    855  CA  SER   156      43.955  18.965  22.264  1.00  0.00           C  
ATOM    856  C   SER   156      44.091  18.526  20.802  1.00  0.00           C  
ATOM    857  O   SER   156      43.207  17.850  20.269  1.00  0.00           O  
ATOM    858  CB  SER   156      44.794  18.045  23.139  1.00  0.00           C  
ATOM    859  OG  SER   156      44.802  18.519  24.478  1.00  0.00           O  
ATOM    860  N   GLN   157      45.160  18.985  20.163  1.00  0.00           N  
ATOM    861  CA  GLN   157      45.386  18.872  18.707  1.00  0.00           C  
ATOM    862  C   GLN   157      45.470  17.430  18.252  1.00  0.00           C  
ATOM    863  O   GLN   157      45.003  17.183  17.125  1.00  0.00           O  
ATOM    864  CB  GLN   157      46.668  19.556  18.263  1.00  0.00           C  
ATOM    865  CG  GLN   157      46.437  21.029  18.203  1.00  0.00           C  
ATOM    866  CD  GLN   157      47.587  21.828  17.665  1.00  0.00           C  
ATOM    867  OE1 GLN   157      47.894  22.835  18.273  1.00  0.00           O  
ATOM    868  NE2 GLN   157      48.138  21.479  16.503  1.00  0.00           N  
ATOM    869  N   TYR   158      46.013  16.507  19.051  1.00  0.00           N  
ATOM    870  CA  TYR   158      46.121  15.100  18.595  1.00  0.00           C  
ATOM    871  C   TYR   158      44.718  14.500  18.481  1.00  0.00           C  
ATOM    872  O   TYR   158      44.545  13.484  17.768  1.00  0.00           O  
ATOM    873  CB  TYR   158      47.048  14.266  19.474  1.00  0.00           C  
ATOM    874  CG  TYR   158      46.381  14.097  20.795  1.00  0.00           C  
ATOM    875  CD1 TYR   158      45.464  13.055  20.986  1.00  0.00           C  
ATOM    876  CD2 TYR   158      46.652  14.964  21.877  1.00  0.00           C  
ATOM    877  CE1 TYR   158      44.815  12.861  22.221  1.00  0.00           C  
ATOM    878  CE2 TYR   158      46.001  14.782  23.140  1.00  0.00           C  
ATOM    879  CZ  TYR   158      45.084  13.722  23.291  1.00  0.00           C  
ATOM    880  OH  TYR   158      44.430  13.510  24.486  1.00  0.00           O  
ATOM    881  N   LYS   159      43.723  15.100  19.120  1.00  0.00           N  
ATOM    882  CA  LYS   159      42.327  14.623  18.937  1.00  0.00           C  
ATOM    883  C   LYS   159      41.568  15.510  17.934  1.00  0.00           C  
ATOM    884  O   LYS   159      40.683  14.976  17.208  1.00  0.00           O  
ATOM    885  CB  LYS   159      41.607  14.606  20.295  1.00  0.00           C  
ATOM    886  CG  LYS   159      42.141  13.542  21.255  1.00  0.00           C  
ATOM    887  CD  LYS   159      41.388  13.484  22.586  1.00  0.00           C  
ATOM    888  CE  LYS   159      41.968  12.470  23.574  1.00  0.00           C  
ATOM    889  NZ  LYS   159      41.342  12.645  24.904  1.00  0.00           N  
ATOM    890  N   LEU   160      41.801  16.822  17.921  1.00  0.00           N  
ATOM    891  CA  LEU   160      41.046  17.721  17.002  1.00  0.00           C  
ATOM    892  C   LEU   160      41.388  17.419  15.536  1.00  0.00           C  
ATOM    893  O   LEU   160      40.450  17.394  14.656  1.00  0.00           O  
ATOM    894  CB  LEU   160      41.341  19.178  17.341  1.00  0.00           C  
ATOM    895  CG  LEU   160      40.724  20.203  16.389  1.00  0.00           C  
ATOM    896  CD1 LEU   160      39.208  20.099  16.336  1.00  0.00           C  
ATOM    897  CD2 LEU   160      41.114  21.599  16.802  1.00  0.00           C  
ATOM    898  N   THR   161      42.653  17.249  15.223  1.00  0.00           N  
ATOM    899  CA  THR   161      43.083  17.175  13.804  1.00  0.00           C  
ATOM    900  C   THR   161      42.472  15.950  13.121  1.00  0.00           C  
ATOM    901  O   THR   161      41.993  16.061  11.987  1.00  0.00           O  
ATOM    902  CB  THR   161      44.606  17.233  13.681  1.00  0.00           C  
ATOM    903  OG1 THR   161      45.195  16.155  14.394  1.00  0.00           O  
ATOM    904  CG2 THR   161      45.113  18.564  14.261  1.00  0.00           C  
ATOM    905  N   ASN   162      42.463  14.755  13.755  1.00  0.00           N  
ATOM    906  CA  ASN   162      41.806  13.609  13.143  1.00  0.00           C  
ATOM    907  C   ASN   162      40.320  13.862  12.906  1.00  0.00           C  
ATOM    908  O   ASN   162      39.798  13.266  11.956  1.00  0.00           O  
ATOM    909  CB  ASN   162      42.056  12.447  14.112  1.00  0.00           C  
ATOM    910  CG  ASN   162      43.517  12.040  13.991  1.00  0.00           C  
ATOM    911  OD1 ASN   162      44.178  12.337  12.996  1.00  0.00           O  
ATOM    912  ND2 ASN   162      44.102  11.337  14.997  1.00  0.00           N  
ATOM    913  N   LEU   163      39.678  14.735  13.693  1.00  0.00           N  
ATOM    914  CA  LEU   163      38.229  14.993  13.465  1.00  0.00           C  
ATOM    915  C   LEU   163      38.057  15.835  12.199  1.00  0.00           C  
ATOM    916  O   LEU   163      37.098  15.604  11.417  1.00  0.00           O  
ATOM    917  CB  LEU   163      37.604  15.741  14.639  1.00  0.00           C  
ATOM    918  CG  LEU   163      37.309  14.919  15.877  1.00  0.00           C  
ATOM    919  CD1 LEU   163      36.785  15.837  16.975  1.00  0.00           C  
ATOM    920  CD2 LEU   163      36.320  13.787  15.573  1.00  0.00           C  
ATOM    921  N   LEU   164      38.941  16.788  12.003  1.00  0.00           N  
ATOM    922  CA  LEU   164      38.938  17.620  10.773  1.00  0.00           C  
ATOM    923  C   LEU   164      39.275  16.762   9.543  1.00  0.00           C  
ATOM    924  O   LEU   164      38.557  16.891   8.495  1.00  0.00           O  
ATOM    925  CB  LEU   164      39.948  18.736  10.992  1.00  0.00           C  
ATOM    926  CG  LEU   164      39.559  19.753  12.065  1.00  0.00           C  
ATOM    927  CD1 LEU   164      40.717  20.722  12.355  1.00  0.00           C  
ATOM    928  CD2 LEU   164      38.369  20.562  11.642  1.00  0.00           C  
ATOM    929  N   LEU   165      40.312  15.930   9.641  1.00  0.00           N  
ATOM    930  CA  LEU   165      40.704  14.974   8.556  1.00  0.00           C  
ATOM    931  C   LEU   165      39.478  14.130   8.151  1.00  0.00           C  
ATOM    932  O   LEU   165      39.165  14.050   6.918  1.00  0.00           O  
ATOM    933  CB  LEU   165      41.888  14.073   8.946  1.00  0.00           C  
ATOM    934  CG  LEU   165      42.291  13.086   7.849  1.00  0.00           C  
ATOM    935  CD1 LEU   165      42.788  13.727   6.554  1.00  0.00           C  
ATOM    936  CD2 LEU   165      43.419  12.126   8.225  1.00  0.00           C  
ATOM    937  N   LYS   166      38.797  13.517   9.127  1.00  0.00           N  
ATOM    938  CA  LYS   166      37.613  12.656   8.863  1.00  0.00           C  
ATOM    939  C   LYS   166      36.536  13.457   8.145  1.00  0.00           C  
ATOM    940  O   LYS   166      35.940  12.941   7.191  1.00  0.00           O  
ATOM    941  CB  LYS   166      37.060  12.068  10.163  1.00  0.00           C  
ATOM    942  CG  LYS   166      35.863  11.138   9.952  1.00  0.00           C  
ATOM    943  CD  LYS   166      35.353  10.494  11.242  1.00  0.00           C  
ATOM    944  CE  LYS   166      34.126   9.602  11.038  1.00  0.00           C  
ATOM    945  NZ  LYS   166      33.687   9.041  12.335  1.00  0.00           N  
ATOM    946  N   ARG   167      36.218  14.654   8.606  1.00  0.00           N  
ATOM    947  CA  ARG   167      35.202  15.455   7.932  1.00  0.00           C  
ATOM    948  C   ARG   167      35.604  15.698   6.461  1.00  0.00           C  
ATOM    949  O   ARG   167      34.686  15.708   5.595  1.00  0.00           O  
ATOM    950  CB  ARG   167      34.972  16.710   8.721  1.00  0.00           C  
ATOM    951  CG  ARG   167      33.928  17.639   8.098  1.00  0.00           C  
ATOM    952  CD  ARG   167      32.528  17.027   8.027  1.00  0.00           C  
ATOM    953  NE  ARG   167      31.616  18.059   7.458  1.00  0.00           N  
ATOM    954  CZ  ARG   167      30.347  17.719   7.088  1.00  0.00           C  
ATOM    955  NH1 ARG   167      30.181  16.388   7.344  1.00  0.00           N  
ATOM    956  NH2 ARG   167      29.739  18.842   6.606  1.00  0.00           N  
ATOM    957  N   LEU   168      36.879  16.015   6.197  1.00  0.00           N  
ATOM    958  CA  LEU   168      37.392  16.346   4.832  1.00  0.00           C  
ATOM    959  C   LEU   168      37.283  15.093   3.950  1.00  0.00           C  
ATOM    960  O   LEU   168      36.754  15.225   2.819  1.00  0.00           O  
ATOM    961  CB  LEU   168      38.824  16.923   4.852  1.00  0.00           C  
ATOM    962  CG  LEU   168      38.911  18.319   5.473  1.00  0.00           C  
ATOM    963  CD1 LEU   168      40.330  18.851   5.670  1.00  0.00           C  
ATOM    964  CD2 LEU   168      38.225  19.425   4.672  1.00  0.00           C  
ATOM    965  N   GLU   169      37.661  13.926   4.465  1.00  0.00           N  
ATOM    966  CA  GLU   169      37.614  12.638   3.708  1.00  0.00           C  
ATOM    967  C   GLU   169      36.167  12.259   3.395  1.00  0.00           C  
ATOM    968  O   GLU   169      35.876  11.835   2.263  1.00  0.00           O  
ATOM    969  CB  GLU   169      38.259  11.503   4.500  1.00  0.00           C  
ATOM    970  CG  GLU   169      39.778  11.635   4.628  1.00  0.00           C  
ATOM    971  CD  GLU   169      40.272  10.520   5.539  1.00  0.00           C  
ATOM    972  OE1 GLU   169      39.413   9.766   6.070  1.00  0.00           O  
ATOM    973  OE2 GLU   169      41.514  10.408   5.717  1.00  0.00           O  
ATOM    974  N   ASP   170      35.269  12.441   4.362  1.00  0.00           N  
ATOM    975  CA  ASP   170      33.824  12.164   4.219  1.00  0.00           C  
ATOM    976  C   ASP   170      33.231  13.040   3.114  1.00  0.00           C  
ATOM    977  O   ASP   170      32.351  12.563   2.403  1.00  0.00           O  
ATOM    978  CB  ASP   170      33.171  12.409   5.568  1.00  0.00           C  
ATOM    979  CG  ASP   170      31.741  11.893   5.499  1.00  0.00           C  
ATOM    980  OD1 ASP   170      31.385  11.272   4.462  1.00  0.00           O  
ATOM    981  OD2 ASP   170      30.984  12.113   6.482  1.00  0.00           O  
ATOM    982  N   VAL   189      33.637  14.300   2.966  1.00  0.00           N  
ATOM    983  CA  VAL   189      33.012  15.179   1.946  1.00  0.00           C  
ATOM    984  C   VAL   189      33.509  14.802   0.532  1.00  0.00           C  
ATOM    985  O   VAL   189      32.797  15.078  -0.426  1.00  0.00           O  
ATOM    986  CB  VAL   189      33.329  16.622   2.253  1.00  0.00           C  
ATOM    987  CG1 VAL   189      32.892  17.590   1.152  1.00  0.00           C  
ATOM    988  CG2 VAL   189      32.657  17.136   3.528  1.00  0.00           C  
ATOM    989  N   VAL   190      34.747  14.317   0.405  1.00  0.00           N  
ATOM    990  CA  VAL   190      35.382  13.860  -0.862  1.00  0.00           C  
ATOM    991  C   VAL   190      35.259  14.936  -1.951  1.00  0.00           C  
ATOM    992  O   VAL   190      34.868  14.611  -3.069  1.00  0.00           O  
ATOM    993  CB  VAL   190      34.782  12.517  -1.294  1.00  0.00           C  
ATOM    994  CG1 VAL   190      33.292  12.596  -1.635  1.00  0.00           C  
ATOM    995  CG2 VAL   190      35.446  11.924  -2.538  1.00  0.00           C  
ATOM    996  N   ALA   191      35.600  16.183  -1.635  1.00  0.00           N  
ATOM    997  CA  ALA   191      35.643  17.338  -2.575  1.00  0.00           C  
ATOM    998  C   ALA   191      37.093  17.709  -2.884  1.00  0.00           C  
ATOM    999  O   ALA   191      37.385  18.106  -4.008  1.00  0.00           O  
ATOM   1000  CB  ALA   191      34.860  18.512  -1.961  1.00  0.00           C  
ATOM   1001  N   ARG   192      37.979  17.611  -1.905  1.00  0.00           N  
ATOM   1002  CA  ARG   192      39.414  17.854  -2.065  1.00  0.00           C  
ATOM   1003  C   ARG   192      40.205  16.644  -1.629  1.00  0.00           C  
ATOM   1004  O   ARG   192      39.577  15.643  -1.202  1.00  0.00           O  
ATOM   1005  CB  ARG   192      39.844  19.084  -1.261  1.00  0.00           C  
ATOM   1006  CG  ARG   192      39.443  19.020   0.214  1.00  0.00           C  
ATOM   1007  CD  ARG   192      40.507  18.385   1.111  1.00  0.00           C  
ATOM   1008  NE  ARG   192      41.586  19.393   1.308  1.00  0.00           N  
ATOM   1009  CZ  ARG   192      42.847  18.987   1.637  1.00  0.00           C  
ATOM   1010  NH1 ARG   192      42.838  17.624   1.719  1.00  0.00           N  
ATOM   1011  NH2 ARG   192      43.626  20.102   1.755  1.00  0.00           N  
ATOM   1012  N   GLN   193      41.521  16.698  -1.779  1.00  0.00           N  
ATOM   1013  CA  GLN   193      42.397  15.540  -1.567  1.00  0.00           C  
ATOM   1014  C   GLN   193      43.483  15.933  -0.570  1.00  0.00           C  
ATOM   1015  O   GLN   193      44.041  17.037  -0.693  1.00  0.00           O  
ATOM   1016  CB  GLN   193      42.969  15.152  -2.936  1.00  0.00           C  
ATOM   1017  CG  GLN   193      43.542  13.766  -3.013  1.00  0.00           C  
ATOM   1018  CD  GLN   193      44.088  13.487  -4.402  1.00  0.00           C  
ATOM   1019  OE1 GLN   193      45.294  13.549  -4.627  1.00  0.00           O  
ATOM   1020  NE2 GLN   193      43.209  13.193  -5.343  1.00  0.00           N  
ATOM   1021  N   ILE   194      43.729  15.079   0.418  1.00  0.00           N  
ATOM   1022  CA  ILE   194      44.814  15.233   1.430  1.00  0.00           C  
ATOM   1023  C   ILE   194      46.001  14.367   1.014  1.00  0.00           C  
ATOM   1024  O   ILE   194      45.799  13.175   0.764  1.00  0.00           O  
ATOM   1025  CB  ILE   194      44.304  14.739   2.783  1.00  0.00           C  
ATOM   1026  CG1 ILE   194      43.099  15.535   3.312  1.00  0.00           C  
ATOM   1027  CG2 ILE   194      45.358  14.815   3.901  1.00  0.00           C  
ATOM   1028  CD1 ILE   194      42.437  14.898   4.533  1.00  0.00           C  
ATOM   1029  N   LEU   195      47.197  14.939   1.023  1.00  0.00           N  
ATOM   1030  CA  LEU   195      48.436  14.150   0.835  1.00  0.00           C  
ATOM   1031  C   LEU   195      49.394  14.441   1.996  1.00  0.00           C  
ATOM   1032  O   LEU   195      50.141  15.448   1.968  1.00  0.00           O  
ATOM   1033  CB  LEU   195      49.057  14.480  -0.521  1.00  0.00           C  
ATOM   1034  CG  LEU   195      48.180  14.077  -1.708  1.00  0.00           C  
ATOM   1035  CD1 LEU   195      48.701  14.517  -3.075  1.00  0.00           C  
ATOM   1036  CD2 LEU   195      47.971  12.573  -1.876  1.00  0.00           C  
ATOM   1037  N   MET   196      49.405  13.543   2.955  1.00  0.00           N  
ATOM   1038  CA  MET   196      50.369  13.547   4.081  1.00  0.00           C  
ATOM   1039  C   MET   196      51.665  12.884   3.588  1.00  0.00           C  
ATOM   1040  O   MET   196      51.593  12.047   2.698  1.00  0.00           O  
ATOM   1041  CB  MET   196      49.695  12.889   5.283  1.00  0.00           C  
ATOM   1042  CG  MET   196      48.578  13.736   5.896  1.00  0.00           C  
ATOM   1043  SD  MET   196      47.828  13.027   7.392  1.00  0.00           S  
ATOM   1044  CE  MET   196      46.882  11.754   6.507  1.00  0.00           C  
ATOM   1045  N   GLY   197      52.812  13.324   4.076  1.00  0.00           N  
ATOM   1046  CA  GLY   197      54.112  12.817   3.603  1.00  0.00           C  
ATOM   1047  C   GLY   197      54.553  13.540   2.332  1.00  0.00           C  
ATOM   1048  O   GLY   197      55.496  13.068   1.680  1.00  0.00           O  
ATOM   1049  N   HIS   198      53.912  14.655   1.988  1.00  0.00           N  
ATOM   1050  CA  HIS   198      54.247  15.446   0.783  1.00  0.00           C  
ATOM   1051  C   HIS   198      54.723  16.813   1.230  1.00  0.00           C  
ATOM   1052  O   HIS   198      53.996  17.526   1.978  1.00  0.00           O  
ATOM   1053  CB  HIS   198      53.059  15.519  -0.170  1.00  0.00           C  
ATOM   1054  CG  HIS   198      52.825  14.263  -0.927  1.00  0.00           C  
ATOM   1055  ND1 HIS   198      52.753  14.239  -2.311  1.00  0.00           N  
ATOM   1056  CD2 HIS   198      52.610  12.994  -0.510  1.00  0.00           C  
ATOM   1057  CE1 HIS   198      52.492  12.998  -2.704  1.00  0.00           C  
ATOM   1058  NE2 HIS   198      52.398  12.228  -1.627  1.00  0.00           N  
ATOM   1059  N   GLU   199      55.891  17.196   0.754  1.00  0.00           N  
ATOM   1060  CA  GLU   199      56.563  18.432   1.210  1.00  0.00           C  
ATOM   1061  C   GLU   199      56.609  19.457   0.078  1.00  0.00           C  
ATOM   1062  O   GLU   199      57.197  19.164  -1.007  1.00  0.00           O  
ATOM   1063  CB  GLU   199      57.971  18.096   1.674  1.00  0.00           C  
ATOM   1064  CG  GLU   199      58.684  19.289   2.265  1.00  0.00           C  
ATOM   1065  CD  GLU   199      59.900  18.947   3.097  1.00  0.00           C  
ATOM   1066  OE1 GLU   199      59.992  17.801   3.580  1.00  0.00           O  
ATOM   1067  OE2 GLU   199      60.734  19.843   3.288  1.00  0.00           O  
ATOM   1068  N   CYS   200      56.105  20.655   0.359  1.00  0.00           N  
ATOM   1069  CA  CYS   200      56.278  21.864  -0.481  1.00  0.00           C  
ATOM   1070  C   CYS   200      57.734  22.350  -0.410  1.00  0.00           C  
ATOM   1071  O   CYS   200      58.250  22.521   0.711  1.00  0.00           O  
ATOM   1072  CB  CYS   200      55.329  22.957  -0.022  1.00  0.00           C  
ATOM   1073  SG  CYS   200      55.448  24.141  -0.797  1.00  0.00           S  
ATOM   1074  N   VAL   201      58.335  22.626  -1.577  1.00  0.00           N  
ATOM   1075  CA  VAL   201      59.761  23.072  -1.758  1.00  0.00           C  
ATOM   1076  C   VAL   201      59.769  24.556  -2.157  1.00  0.00           C  
ATOM   1077  O   VAL   201      60.339  25.366  -1.452  1.00  0.00           O  
ATOM   1078  CB  VAL   201      60.490  22.168  -2.783  1.00  0.00           C  
ATOM   1079  CG1 VAL   201      61.923  22.624  -3.096  1.00  0.00           C  
ATOM   1080  CG2 VAL   201      60.483  20.699  -2.335  1.00  0.00           C  
ATOM   1081  N   GLY   202      59.037  24.955  -3.188  1.00  0.00           N  
ATOM   1082  CA  GLY   202      59.144  26.324  -3.726  1.00  0.00           C  
ATOM   1083  C   GLY   202      57.950  26.624  -4.617  1.00  0.00           C  
ATOM   1084  O   GLY   202      57.321  25.673  -5.142  1.00  0.00           O  
ATOM   1085  N   ILE   203      57.758  27.912  -4.880  1.00  0.00           N  
ATOM   1086  CA  ILE   203      56.706  28.372  -5.794  1.00  0.00           C  
ATOM   1087  C   ILE   203      57.212  29.512  -6.684  1.00  0.00           C  
ATOM   1088  O   ILE   203      58.081  30.283  -6.277  1.00  0.00           O  
ATOM   1089  CB  ILE   203      55.484  28.829  -4.985  1.00  0.00           C  
ATOM   1090  CG1 ILE   203      55.788  29.981  -4.013  1.00  0.00           C  
ATOM   1091  CG2 ILE   203      54.875  27.718  -4.114  1.00  0.00           C  
ATOM   1092  CD1 ILE   203      54.540  30.573  -3.360  1.00  0.00           C  
ATOM   1093  N   ASP   204      56.551  29.640  -7.820  1.00  0.00           N  
ATOM   1094  CA  ASP   204      56.567  30.849  -8.660  1.00  0.00           C  
ATOM   1095  C   ASP   204      55.110  31.173  -8.940  1.00  0.00           C  
ATOM   1096  O   ASP   204      54.313  30.235  -9.095  1.00  0.00           O  
ATOM   1097  CB  ASP   204      57.327  30.581  -9.970  1.00  0.00           C  
ATOM   1098  CG  ASP   204      58.787  30.327  -9.623  1.00  0.00           C  
ATOM   1099  OD1 ASP   204      59.430  31.252  -9.057  1.00  0.00           O  
ATOM   1100  OD2 ASP   204      59.279  29.206  -9.919  1.00  0.00           O  
ATOM   1101  N   ALA   205      54.772  32.445  -9.008  1.00  0.00           N  
ATOM   1102  CA  ALA   205      53.410  32.842  -9.407  1.00  0.00           C  
ATOM   1103  C   ALA   205      53.527  33.846 -10.544  1.00  0.00           C  
ATOM   1104  O   ALA   205      54.575  34.476 -10.661  1.00  0.00           O  
ATOM   1105  CB  ALA   205      52.610  33.431  -8.247  1.00  0.00           C  
ATOM   1106  N   ASN   206      52.440  33.998 -11.289  1.00  0.00           N  
ATOM   1107  CA  ASN   206      52.352  34.911 -12.445  1.00  0.00           C  
ATOM   1108  C   ASN   206      50.950  35.501 -12.425  1.00  0.00           C  
ATOM   1109  O   ASN   206      50.191  35.281 -11.430  1.00  0.00           O  
ATOM   1110  CB  ASN   206      52.667  34.145 -13.728  1.00  0.00           C  
ATOM   1111  CG  ASN   206      51.567  33.115 -13.943  1.00  0.00           C  
ATOM   1112  OD1 ASN   206      50.563  33.103 -13.233  1.00  0.00           O  
ATOM   1113  ND2 ASN   206      51.697  32.194 -14.935  1.00  0.00           N  
ATOM   1114  N   LYS   207      50.598  36.162 -13.512  1.00  0.00           N  
ATOM   1115  CA  LYS   207      49.290  36.843 -13.642  1.00  0.00           C  
ATOM   1116  C   LYS   207      48.160  35.826 -13.431  1.00  0.00           C  
ATOM   1117  O   LYS   207      47.085  36.229 -12.985  1.00  0.00           O  
ATOM   1118  CB  LYS   207      49.242  37.510 -15.015  1.00  0.00           C  
ATOM   1119  CG  LYS   207      50.180  38.712 -15.142  1.00  0.00           C  
ATOM   1120  CD  LYS   207      50.139  39.378 -16.519  1.00  0.00           C  
ATOM   1121  CE  LYS   207      51.081  40.577 -16.648  1.00  0.00           C  
ATOM   1122  NZ  LYS   207      51.001  41.138 -18.015  1.00  0.00           N  
ATOM   1123  N   ASP   208      48.310  34.570 -13.837  1.00  0.00           N  
ATOM   1124  CA  ASP   208      47.117  33.691 -13.960  1.00  0.00           C  
ATOM   1125  C   ASP   208      47.102  32.550 -12.938  1.00  0.00           C  
ATOM   1126  O   ASP   208      46.156  31.825 -12.998  1.00  0.00           O  
ATOM   1127  CB  ASP   208      46.990  33.121 -15.380  1.00  0.00           C  
ATOM   1128  CG  ASP   208      46.817  34.288 -16.341  1.00  0.00           C  
ATOM   1129  OD1 ASP   208      45.949  35.158 -16.065  1.00  0.00           O  
ATOM   1130  OD2 ASP   208      47.550  34.325 -17.365  1.00  0.00           O  
ATOM   1131  N   SER   209      48.139  32.311 -12.141  1.00  0.00           N  
ATOM   1132  CA  SER   209      48.170  31.098 -11.292  1.00  0.00           C  
ATOM   1133  C   SER   209      49.463  31.004 -10.518  1.00  0.00           C  
ATOM   1134  O   SER   209      50.222  31.956 -10.541  1.00  0.00           O  
ATOM   1135  CB  SER   209      47.986  29.843 -12.149  1.00  0.00           C  
ATOM   1136  OG  SER   209      49.144  29.618 -12.940  1.00  0.00           O  
ATOM   1137  N   ILE   210      49.678  29.878  -9.850  1.00  0.00           N  
ATOM   1138  CA  ILE   210      50.811  29.616  -8.935  1.00  0.00           C  
ATOM   1139  C   ILE   210      51.318  28.241  -9.330  1.00  0.00           C  
ATOM   1140  O   ILE   210      50.457  27.338  -9.486  1.00  0.00           O  
ATOM   1141  CB  ILE   210      50.404  29.618  -7.444  1.00  0.00           C  
ATOM   1142  CG1 ILE   210      51.587  29.404  -6.485  1.00  0.00           C  
ATOM   1143  CG2 ILE   210      49.391  28.519  -7.083  1.00  0.00           C  
ATOM   1144  CD1 ILE   210      51.255  29.720  -5.027  1.00  0.00           C  
ATOM   1145  N   THR   211      52.625  28.120  -9.546  1.00  0.00           N  
ATOM   1146  CA  THR   211      53.293  26.839  -9.872  1.00  0.00           C  
ATOM   1147  C   THR   211      54.191  26.476  -8.697  1.00  0.00           C  
ATOM   1148  O   THR   211      55.038  27.275  -8.331  1.00  0.00           O  
ATOM   1149  CB  THR   211      54.077  26.920 -11.186  1.00  0.00           C  
ATOM   1150  OG1 THR   211      53.197  27.515 -12.134  1.00  0.00           O  
ATOM   1151  CG2 THR   211      54.532  25.550 -11.643  1.00  0.00           C  
ATOM   1152  N   ALA   212      53.926  25.322  -8.096  1.00  0.00           N  
ATOM   1153  CA  ALA   212      54.552  24.867  -6.844  1.00  0.00           C  
ATOM   1154  C   ALA   212      55.266  23.563  -7.115  1.00  0.00           C  
ATOM   1155  O   ALA   212      54.733  22.704  -7.841  1.00  0.00           O  
ATOM   1156  CB  ALA   212      53.509  24.675  -5.732  1.00  0.00           C  
ATOM   1157  N   THR   213      56.403  23.412  -6.477  1.00  0.00           N  
ATOM   1158  CA  THR   213      57.218  22.187  -6.582  1.00  0.00           C  
ATOM   1159  C   THR   213      57.025  21.420  -5.281  1.00  0.00           C  
ATOM   1160  O   THR   213      57.209  21.999  -4.227  1.00  0.00           O  
ATOM   1161  CB  THR   213      58.679  22.564  -6.854  1.00  0.00           C  
ATOM   1162  OG1 THR   213      58.780  23.271  -8.081  1.00  0.00           O  
ATOM   1163  CG2 THR   213      59.529  21.285  -6.932  1.00  0.00           C  
ATOM   1164  N   VAL   214      56.688  20.145  -5.397  1.00  0.00           N  
ATOM   1165  CA  VAL   214      56.293  19.292  -4.241  1.00  0.00           C  
ATOM   1166  C   VAL   214      57.182  18.058  -4.292  1.00  0.00           C  
ATOM   1167  O   VAL   214      57.425  17.579  -5.398  1.00  0.00           O  
ATOM   1168  CB  VAL   214      54.803  18.882  -4.339  1.00  0.00           C  
ATOM   1169  CG1 VAL   214      54.357  17.932  -3.226  1.00  0.00           C  
ATOM   1170  CG2 VAL   214      53.838  20.067  -4.264  1.00  0.00           C  
ATOM   1171  N   SER   215      57.556  17.523  -3.141  1.00  0.00           N  
ATOM   1172  CA  SER   215      58.278  16.234  -3.032  1.00  0.00           C  
ATOM   1173  C   SER   215      57.414  15.222  -2.289  1.00  0.00           C  
ATOM   1174  O   SER   215      57.001  15.517  -1.163  1.00  0.00           O  
ATOM   1175  CB  SER   215      59.614  16.437  -2.306  1.00  0.00           C  
ATOM   1176  OG  SER   215      60.280  15.192  -2.153  1.00  0.00           O  
ATOM   1177  N   PHE   216      57.241  14.034  -2.815  1.00  0.00           N  
ATOM   1178  CA  PHE   216      56.430  13.039  -2.126  1.00  0.00           C  
ATOM   1179  C   PHE   216      57.416  11.893  -1.895  1.00  0.00           C  
ATOM   1180  O   PHE   216      58.045  11.375  -2.821  1.00  0.00           O  
ATOM   1181  CB  PHE   216      55.247  12.306  -2.772  1.00  0.00           C  
ATOM   1182  CG  PHE   216      54.654  11.413  -1.737  1.00  0.00           C  
ATOM   1183  CD1 PHE   216      53.876  11.916  -0.670  1.00  0.00           C  
ATOM   1184  CD2 PHE   216      54.863  10.023  -1.807  1.00  0.00           C  
ATOM   1185  CE1 PHE   216      53.310  11.054   0.313  1.00  0.00           C  
ATOM   1186  CE2 PHE   216      54.307   9.137  -0.836  1.00  0.00           C  
ATOM   1187  CZ  PHE   216      53.528   9.657   0.230  1.00  0.00           C  
ATOM   1188  N   LEU   217      57.553  11.490  -0.640  1.00  0.00           N  
ATOM   1189  CA  LEU   217      58.490  10.401  -0.311  1.00  0.00           C  
ATOM   1190  C   LEU   217      57.781   9.063  -0.500  1.00  0.00           C  
ATOM   1191  O   LEU   217      57.040   8.590   0.365  1.00  0.00           O  
ATOM   1192  CB  LEU   217      59.049  10.215   1.103  1.00  0.00           C  
ATOM   1193  CG  LEU   217      59.861  11.413   1.600  1.00  0.00           C  
ATOM   1194  CD1 LEU   217      60.379  11.292   3.033  1.00  0.00           C  
ATOM   1195  CD2 LEU   217      61.121  11.719   0.793  1.00  0.00           C  
ATOM   1196  N   LYS   218      58.010   8.436  -1.651  1.00  0.00           N  
ATOM   1197  CA  LYS   218      57.430   7.169  -2.062  1.00  0.00           C  
ATOM   1198  C   LYS   218      58.362   6.026  -1.660  1.00  0.00           C  
ATOM   1199  O   LYS   218      59.394   5.736  -2.272  1.00  0.00           O  
ATOM   1200  CB  LYS   218      57.200   6.831  -3.538  1.00  0.00           C  
ATOM   1201  CG  LYS   218      56.538   5.469  -3.756  1.00  0.00           C  
ATOM   1202  CD  LYS   218      56.252   5.155  -5.226  1.00  0.00           C  
ATOM   1203  CE  LYS   218      55.499   3.840  -5.436  1.00  0.00           C  
ATOM   1204  NZ  LYS   218      55.238   3.631  -6.878  1.00  0.00           N  
ATOM   1205  N   GLY   219      57.944   5.384  -0.589  1.00  0.00           N  
ATOM   1206  CA  GLY   219      58.720   4.276  -0.050  1.00  0.00           C  
ATOM   1207  C   GLY   219      60.205   4.578   0.103  1.00  0.00           C  
ATOM   1208  O   GLY   219      61.043   3.742  -0.246  1.00  0.00           O  
ATOM   1209  N   GLY   220      60.600   5.743   0.612  1.00  0.00           N  
ATOM   1210  CA  GLY   220      62.026   6.028   0.777  1.00  0.00           C  
ATOM   1211  C   GLY   220      62.644   6.851  -0.341  1.00  0.00           C  
ATOM   1212  O   GLY   220      63.783   7.309  -0.207  1.00  0.00           O  
ATOM   1213  N   LYS   221      61.967   7.081  -1.464  1.00  0.00           N  
ATOM   1214  CA  LYS   221      62.589   7.879  -2.507  1.00  0.00           C  
ATOM   1215  C   LYS   221      61.773   9.146  -2.715  1.00  0.00           C  
ATOM   1216  O   LYS   221      60.566   9.120  -2.969  1.00  0.00           O  
ATOM   1217  CB  LYS   221      62.698   7.376  -3.950  1.00  0.00           C  
ATOM   1218  CG  LYS   221      63.577   6.133  -4.098  1.00  0.00           C  
ATOM   1219  CD  LYS   221      63.739   5.666  -5.546  1.00  0.00           C  
ATOM   1220  CE  LYS   221      64.607   4.414  -5.692  1.00  0.00           C  
ATOM   1221  NZ  LYS   221      64.783   4.085  -7.125  1.00  0.00           N  
ATOM   1222  N   HIS   222      62.449  10.282  -2.606  1.00  0.00           N  
ATOM   1223  CA  HIS   222      61.722  11.534  -2.809  1.00  0.00           C  
ATOM   1224  C   HIS   222      61.383  11.775  -4.274  1.00  0.00           C  
ATOM   1225  O   HIS   222      62.289  11.821  -5.111  1.00  0.00           O  
ATOM   1226  CB  HIS   222      62.376  12.878  -2.468  1.00  0.00           C  
ATOM   1227  CG  HIS   222      62.580  13.074  -0.995  1.00  0.00           C  
ATOM   1228  ND1 HIS   222      63.699  12.650  -0.308  1.00  0.00           N  
ATOM   1229  CD2 HIS   222      61.794  13.660  -0.061  1.00  0.00           C  
ATOM   1230  CE1 HIS   222      63.607  12.956   0.951  1.00  0.00           C  
ATOM   1231  NE2 HIS   222      62.456  13.573   1.139  1.00  0.00           N  
ATOM   1232  N   MET   223      60.110  11.938  -4.664  1.00  0.00           N  
ATOM   1233  CA  MET   223      59.875  12.194  -6.086  1.00  0.00           C  
ATOM   1234  C   MET   223      59.324  13.629  -6.192  1.00  0.00           C  
ATOM   1235  O   MET   223      58.580  14.093  -5.324  1.00  0.00           O  
ATOM   1236  CB  MET   223      58.833  11.502  -6.968  1.00  0.00           C  
ATOM   1237  CG  MET   223      59.103  10.010  -7.176  1.00  0.00           C  
ATOM   1238  SD  MET   223      57.878   9.160  -8.215  1.00  0.00           S  
ATOM   1239  CE  MET   223      58.467   9.879  -9.775  1.00  0.00           C  
ATOM   1240  N   LYS   224      59.692  14.319  -7.310  1.00  0.00           N  
ATOM   1241  CA  LYS   224      59.184  15.704  -7.361  1.00  0.00           C  
ATOM   1242  C   LYS   224      58.119  15.772  -8.432  1.00  0.00           C  
ATOM   1243  O   LYS   224      58.206  14.993  -9.374  1.00  0.00           O  
ATOM   1244  CB  LYS   224      60.305  16.698  -7.613  1.00  0.00           C  
ATOM   1245  CG  LYS   224      61.320  16.775  -6.471  1.00  0.00           C  
ATOM   1246  CD  LYS   224      62.433  17.798  -6.708  1.00  0.00           C  
ATOM   1247  CE  LYS   224      63.444  17.881  -5.563  1.00  0.00           C  
ATOM   1248  NZ  LYS   224      64.467  18.907  -5.864  1.00  0.00           N  
ATOM   1249  N   ARG   225      57.168  16.688  -8.256  1.00  0.00           N  
ATOM   1250  CA  ARG   225      56.087  16.967  -9.214  1.00  0.00           C  
ATOM   1251  C   ARG   225      55.694  18.417  -9.015  1.00  0.00           C  
ATOM   1252  O   ARG   225      56.169  19.058  -8.068  1.00  0.00           O  
ATOM   1253  CB  ARG   225      54.951  15.962  -9.022  1.00  0.00           C  
ATOM   1254  CG  ARG   225      54.266  16.068  -7.658  1.00  0.00           C  
ATOM   1255  CD  ARG   225      53.139  15.054  -7.458  1.00  0.00           C  
ATOM   1256  NE  ARG   225      52.574  15.275  -6.097  1.00  0.00           N  
ATOM   1257  CZ  ARG   225      51.573  16.185  -5.912  1.00  0.00           C  
ATOM   1258  NH1 ARG   225      51.288  16.740  -7.126  1.00  0.00           N  
ATOM   1259  NH2 ARG   225      51.250  16.184  -4.586  1.00  0.00           N  
ATOM   1260  N   ASN   226      54.931  18.946  -9.950  1.00  0.00           N  
ATOM   1261  CA  ASN   226      54.537  20.361  -9.914  1.00  0.00           C  
ATOM   1262  C   ASN   226      53.022  20.411  -9.892  1.00  0.00           C  
ATOM   1263  O   ASN   226      52.338  19.530 -10.475  1.00  0.00           O  
ATOM   1264  CB  ASN   226      55.164  21.140 -11.073  1.00  0.00           C  
ATOM   1265  CG  ASN   226      56.677  21.085 -10.913  1.00  0.00           C  
ATOM   1266  OD1 ASN   226      57.236  21.651  -9.975  1.00  0.00           O  
ATOM   1267  ND2 ASN   226      57.421  20.398 -11.821  1.00  0.00           N  
ATOM   1268  N   ILE   227      52.552  21.420  -9.192  1.00  0.00           N  
ATOM   1269  CA  ILE   227      51.120  21.724  -9.040  1.00  0.00           C  
ATOM   1270  C   ILE   227      50.906  23.136  -9.558  1.00  0.00           C  
ATOM   1271  O   ILE   227      51.525  24.084  -9.062  1.00  0.00           O  
ATOM   1272  CB  ILE   227      50.698  21.580  -7.574  1.00  0.00           C  
ATOM   1273  CG1 ILE   227      50.912  20.165  -7.010  1.00  0.00           C  
ATOM   1274  CG2 ILE   227      49.211  21.889  -7.331  1.00  0.00           C  
ATOM   1275  CD1 ILE   227      50.683  20.069  -5.503  1.00  0.00           C  
ATOM   1276  N   GLN   228      50.011  23.261 -10.509  1.00  0.00           N  
ATOM   1277  CA  GLN   228      49.593  24.585 -10.974  1.00  0.00           C  
ATOM   1278  C   GLN   228      48.235  24.855 -10.338  1.00  0.00           C  
ATOM   1279  O   GLN   228      47.339  24.055 -10.542  1.00  0.00           O  
ATOM   1280  CB  GLN   228      49.507  24.526 -12.499  1.00  0.00           C  
ATOM   1281  CG  GLN   228      49.153  25.868 -13.142  1.00  0.00           C  
ATOM   1282  CD  GLN   228      49.180  25.687 -14.653  1.00  0.00           C  
ATOM   1283  OE1 GLN   228      49.503  24.612 -15.157  1.00  0.00           O  
ATOM   1284  NE2 GLN   228      48.841  26.729 -15.459  1.00  0.00           N  
ATOM   1285  N   CYS   229      48.067  25.979  -9.671  1.00  0.00           N  
ATOM   1286  CA  CYS   229      46.793  26.298  -8.999  1.00  0.00           C  
ATOM   1287  C   CYS   229      46.429  27.752  -9.268  1.00  0.00           C  
ATOM   1288  O   CYS   229      47.316  28.544  -9.523  1.00  0.00           O  
ATOM   1289  CB  CYS   229      46.877  25.952  -7.523  1.00  0.00           C  
ATOM   1290  SG  CYS   229      47.103  24.568  -7.301  1.00  0.00           S  
ATOM   1291  N   SER   230      45.146  28.096  -9.161  1.00  0.00           N  
ATOM   1292  CA  SER   230      44.699  29.501  -9.257  1.00  0.00           C  
ATOM   1293  C   SER   230      45.248  30.266  -8.042  1.00  0.00           C  
ATOM   1294  O   SER   230      45.612  31.468  -8.159  1.00  0.00           O  
ATOM   1295  CB  SER   230      43.175  29.524  -9.344  1.00  0.00           C  
ATOM   1296  OG  SER   230      42.746  28.926 -10.559  1.00  0.00           O  
ATOM   1297  N   LEU   231      45.230  29.617  -6.869  1.00  0.00           N  
ATOM   1298  CA  LEU   231      45.572  30.249  -5.578  1.00  0.00           C  
ATOM   1299  C   LEU   231      46.287  29.243  -4.695  1.00  0.00           C  
ATOM   1300  O   LEU   231      46.132  28.040  -4.909  1.00  0.00           O  
ATOM   1301  CB  LEU   231      44.321  30.757  -4.876  1.00  0.00           C  
ATOM   1302  CG  LEU   231      43.599  31.867  -5.643  1.00  0.00           C  
ATOM   1303  CD1 LEU   231      42.218  32.233  -5.101  1.00  0.00           C  
ATOM   1304  CD2 LEU   231      44.332  33.207  -5.681  1.00  0.00           C  
ATOM   1305  N   LEU   232      47.058  29.761  -3.747  1.00  0.00           N  
ATOM   1306  CA  LEU   232      47.766  28.924  -2.762  1.00  0.00           C  
ATOM   1307  C   LEU   232      47.522  29.468  -1.349  1.00  0.00           C  
ATOM   1308  O   LEU   232      47.614  30.700  -1.129  1.00  0.00           O  
ATOM   1309  CB  LEU   232      49.263  28.892  -3.067  1.00  0.00           C  
ATOM   1310  CG  LEU   232      50.041  27.831  -2.303  1.00  0.00           C  
ATOM   1311  CD1 LEU   232      51.119  27.198  -3.163  1.00  0.00           C  
ATOM   1312  CD2 LEU   232      50.636  28.409  -1.033  1.00  0.00           C  
ATOM   1313  N   VAL   233      47.239  28.555  -0.409  1.00  0.00           N  
ATOM   1314  CA  VAL   233      47.085  28.919   1.020  1.00  0.00           C  
ATOM   1315  C   VAL   233      48.334  28.441   1.747  1.00  0.00           C  
ATOM   1316  O   VAL   233      48.600  27.204   1.764  1.00  0.00           O  
ATOM   1317  CB  VAL   233      45.802  28.329   1.632  1.00  0.00           C  
ATOM   1318  CG1 VAL   233      45.629  28.654   3.117  1.00  0.00           C  
ATOM   1319  CG2 VAL   233      44.521  28.828   0.961  1.00  0.00           C  
ATOM   1320  N   GLY   234      49.031  29.376   2.371  1.00  0.00           N  
ATOM   1321  CA  GLY   234      50.181  29.031   3.230  1.00  0.00           C  
ATOM   1322  C   GLY   234      49.731  28.788   4.647  1.00  0.00           C  
ATOM   1323  O   GLY   234      49.540  29.747   5.382  1.00  0.00           O  
ATOM   1324  N   ALA   235      49.613  27.521   5.026  1.00  0.00           N  
ATOM   1325  CA  ALA   235      49.165  27.074   6.362  1.00  0.00           C  
ATOM   1326  C   ALA   235      50.229  26.143   6.943  1.00  0.00           C  
ATOM   1327  O   ALA   235      49.867  25.126   7.605  1.00  0.00           O  
ATOM   1328  CB  ALA   235      47.853  26.367   6.243  1.00  0.00           C  
ATOM   1329  N   ASP   236      51.490  26.485   6.728  1.00  0.00           N  
ATOM   1330  CA  ASP   236      52.624  25.577   7.000  1.00  0.00           C  
ATOM   1331  C   ASP   236      53.292  25.951   8.330  1.00  0.00           C  
ATOM   1332  O   ASP   236      54.349  25.398   8.615  1.00  0.00           O  
ATOM   1333  CB  ASP   236      53.567  25.500   5.784  1.00  0.00           C  
ATOM   1334  CG  ASP   236      54.062  26.828   5.223  1.00  0.00           C  
ATOM   1335  OD1 ASP   236      53.348  27.874   5.371  1.00  0.00           O  
ATOM   1336  OD2 ASP   236      55.151  26.796   4.567  1.00  0.00           O  
ATOM   1337  N   GLY   237      52.651  26.762   9.169  1.00  0.00           N  
ATOM   1338  CA  GLY   237      53.070  26.944  10.569  1.00  0.00           C  
ATOM   1339  C   GLY   237      54.317  27.814  10.698  1.00  0.00           C  
ATOM   1340  O   GLY   237      54.629  28.628   9.760  1.00  0.00           O  
ATOM   1341  N   ALA   238      54.945  27.761  11.872  1.00  0.00           N  
ATOM   1342  CA  ALA   238      56.025  28.702  12.230  1.00  0.00           C  
ATOM   1343  C   ALA   238      57.181  28.447  11.252  1.00  0.00           C  
ATOM   1344  O   ALA   238      57.353  27.304  10.754  1.00  0.00           O  
ATOM   1345  CB  ALA   238      56.433  28.534  13.682  1.00  0.00           C  
ATOM   1346  N   GLY   239      57.928  29.472  10.911  1.00  0.00           N  
ATOM   1347  CA  GLY   239      59.041  29.319   9.931  1.00  0.00           C  
ATOM   1348  C   GLY   239      58.448  28.867   8.580  1.00  0.00           C  
ATOM   1349  O   GLY   239      59.042  27.991   7.915  1.00  0.00           O  
ATOM   1350  N   SER   240      57.282  29.412   8.207  1.00  0.00           N  
ATOM   1351  CA  SER   240      56.574  29.118   6.940  1.00  0.00           C  
ATOM   1352  C   SER   240      57.564  29.271   5.768  1.00  0.00           C  
ATOM   1353  O   SER   240      58.154  30.366   5.605  1.00  0.00           O  
ATOM   1354  CB  SER   240      55.360  30.015   6.788  1.00  0.00           C  
ATOM   1355  OG  SER   240      54.841  29.947   5.472  1.00  0.00           O  
ATOM   1356  N   ALA   241      57.758  28.209   5.000  1.00  0.00           N  
ATOM   1357  CA  ALA   241      58.528  28.255   3.733  1.00  0.00           C  
ATOM   1358  C   ALA   241      57.758  29.074   2.696  1.00  0.00           C  
ATOM   1359  O   ALA   241      58.404  29.799   1.900  1.00  0.00           O  
ATOM   1360  CB  ALA   241      58.766  26.850   3.189  1.00  0.00           C  
ATOM   1361  N   VAL   242      56.424  28.952   2.688  1.00  0.00           N  
ATOM   1362  CA  VAL   242      55.572  29.747   1.764  1.00  0.00           C  
ATOM   1363  C   VAL   242      55.800  31.236   2.025  1.00  0.00           C  
ATOM   1364  O   VAL   242      56.070  31.954   1.064  1.00  0.00           O  
ATOM   1365  CB  VAL   242      54.083  29.391   1.857  1.00  0.00           C  
ATOM   1366  CG1 VAL   242      53.268  30.299   0.950  1.00  0.00           C  
ATOM   1367  CG2 VAL   242      53.842  27.925   1.506  1.00  0.00           C  
ATOM   1368  N   ARG   243      55.645  31.702   3.258  1.00  0.00           N  
ATOM   1369  CA  ARG   243      55.824  33.136   3.571  1.00  0.00           C  
ATOM   1370  C   ARG   243      57.241  33.584   3.150  1.00  0.00           C  
ATOM   1371  O   ARG   243      57.332  34.651   2.545  1.00  0.00           O  
ATOM   1372  CB  ARG   243      55.589  33.414   5.053  1.00  0.00           C  
ATOM   1373  CG  ARG   243      55.707  34.894   5.422  1.00  0.00           C  
ATOM   1374  CD  ARG   243      55.522  35.169   6.916  1.00  0.00           C  
ATOM   1375  NE  ARG   243      56.640  34.498   7.637  1.00  0.00           N  
ATOM   1376  CZ  ARG   243      56.554  34.285   8.982  1.00  0.00           C  
ATOM   1377  NH1 ARG   243      55.354  34.779   9.406  1.00  0.00           N  
ATOM   1378  NH2 ARG   243      57.701  33.661   9.379  1.00  0.00           N  
ATOM   1379  N   LYS   244      58.292  32.844   3.501  1.00  0.00           N  
ATOM   1380  CA  LYS   244      59.693  33.113   3.074  1.00  0.00           C  
ATOM   1381  C   LYS   244      59.750  33.277   1.544  1.00  0.00           C  
ATOM   1382  O   LYS   244      60.243  34.346   1.124  1.00  0.00           O  
ATOM   1383  CB  LYS   244      60.656  32.044   3.552  1.00  0.00           C  
ATOM   1384  CG  LYS   244      62.111  32.315   3.163  1.00  0.00           C  
ATOM   1385  CD  LYS   244      63.093  31.271   3.698  1.00  0.00           C  
ATOM   1386  CE  LYS   244      64.541  31.515   3.269  1.00  0.00           C  
ATOM   1387  NZ  LYS   244      65.422  30.476   3.846  1.00  0.00           N  
ATOM   1388  N   LEU   245      59.203  32.319   0.766  1.00  0.00           N  
ATOM   1389  CA  LEU   245      59.204  32.347  -0.725  1.00  0.00           C  
ATOM   1390  C   LEU   245      58.568  33.663  -1.194  1.00  0.00           C  
ATOM   1391  O   LEU   245      58.927  34.115  -2.297  1.00  0.00           O  
ATOM   1392  CB  LEU   245      58.400  31.227  -1.388  1.00  0.00           C  
ATOM   1393  CG  LEU   245      59.018  29.840  -1.202  1.00  0.00           C  
ATOM   1394  CD1 LEU   245      58.164  28.679  -1.708  1.00  0.00           C  
ATOM   1395  CD2 LEU   245      60.357  29.630  -1.910  1.00  0.00           C  
ATOM   1396  N   THR   246      57.625  34.239  -0.425  1.00  0.00           N  
ATOM   1397  CA  THR   246      56.962  35.512  -0.814  1.00  0.00           C  
ATOM   1398  C   THR   246      57.865  36.722  -0.519  1.00  0.00           C  
ATOM   1399  O   THR   246      57.498  37.822  -0.985  1.00  0.00           O  
ATOM   1400  CB  THR   246      55.607  35.682  -0.113  1.00  0.00           C  
ATOM   1401  OG1 THR   246      55.785  35.703   1.296  1.00  0.00           O  
ATOM   1402  CG2 THR   246      54.687  34.509  -0.492  1.00  0.00           C  
ATOM   1403  N   VAL   247      58.924  36.568   0.281  1.00  0.00           N  
ATOM   1404  CA  VAL   247      59.788  37.692   0.693  1.00  0.00           C  
ATOM   1405  C   VAL   247      59.182  38.471   1.849  1.00  0.00           C  
ATOM   1406  O   VAL   247      59.530  39.680   2.033  1.00  0.00           O  
ATOM   1407  CB  VAL   247      60.055  38.643  -0.494  1.00  0.00           C  
ATOM   1408  CG1 VAL   247      60.814  37.982  -1.646  1.00  0.00           C  
ATOM   1409  CG2 VAL   247      58.779  39.204  -1.125  1.00  0.00           C  
ATOM   1410  N   ILE   248      58.341  37.812   2.658  1.00  0.00           N  
ATOM   1411  CA  ILE   248      57.713  38.481   3.823  1.00  0.00           C  
ATOM   1412  C   ILE   248      58.391  37.929   5.069  1.00  0.00           C  
ATOM   1413  O   ILE   248      58.472  36.678   5.214  1.00  0.00           O  
ATOM   1414  CB  ILE   248      56.180  38.309   3.861  1.00  0.00           C  
ATOM   1415  CG1 ILE   248      55.512  38.946   2.647  1.00  0.00           C  
ATOM   1416  CG2 ILE   248      55.632  38.916   5.147  1.00  0.00           C  
ATOM   1417  CD1 ILE   248      54.137  38.443   2.396  1.00  0.00           C  
ATOM   1418  N   GLU   249      58.898  38.831   5.899  1.00  0.00           N  
ATOM   1419  CA  GLU   249      59.616  38.478   7.138  1.00  0.00           C  
ATOM   1420  C   GLU   249      58.772  38.992   8.306  1.00  0.00           C  
ATOM   1421  O   GLU   249      58.299  40.129   8.219  1.00  0.00           O  
ATOM   1422  CB  GLU   249      61.005  39.072   7.135  1.00  0.00           C  
ATOM   1423  CG  GLU   249      61.917  38.485   6.056  1.00  0.00           C  
ATOM   1424  CD  GLU   249      63.287  39.134   6.194  1.00  0.00           C  
ATOM   1425  OE1 GLU   249      63.447  39.989   7.105  1.00  0.00           O  
ATOM   1426  OE2 GLU   249      64.192  38.783   5.390  1.00  0.00           O  
ATOM   1427  N   MET   250      58.548  38.162   9.320  1.00  0.00           N  
ATOM   1428  CA  MET   250      57.757  38.544  10.524  1.00  0.00           C  
ATOM   1429  C   MET   250      58.431  39.720  11.257  1.00  0.00           C  
ATOM   1430  O   MET   250      59.665  39.761  11.276  1.00  0.00           O  
ATOM   1431  CB  MET   250      57.698  37.363  11.487  1.00  0.00           C  
ATOM   1432  CG  MET   250      59.067  36.953  12.034  1.00  0.00           C  
ATOM   1433  SD  MET   250      59.040  35.488  13.111  1.00  0.00           S  
ATOM   1434  CE  MET   250      60.794  35.599  13.571  1.00  0.00           C  
ATOM   1435  N   ARG   251      57.631  40.599  11.872  1.00  0.00           N  
ATOM   1436  CA  ARG   251      58.044  41.629  12.852  1.00  0.00           C  
ATOM   1437  C   ARG   251      57.891  41.044  14.253  1.00  0.00           C  
ATOM   1438  O   ARG   251      56.788  40.643  14.601  1.00  0.00           O  
ATOM   1439  CB  ARG   251      57.225  42.931  12.751  1.00  0.00           C  
ATOM   1440  CG  ARG   251      57.668  44.009  13.743  1.00  0.00           C  
ATOM   1441  CD  ARG   251      56.860  45.304  13.641  1.00  0.00           C  
ATOM   1442  NE  ARG   251      57.349  46.222  14.708  1.00  0.00           N  
ATOM   1443  CZ  ARG   251      56.696  47.397  14.949  1.00  0.00           C  
ATOM   1444  NH1 ARG   251      55.646  47.475  14.081  1.00  0.00           N  
ATOM   1445  NH2 ARG   251      57.349  48.034  15.965  1.00  0.00           N  
ATOM   1446  N   GLY   252      58.952  41.092  15.055  1.00  0.00           N  
ATOM   1447  CA  GLY   252      58.946  40.722  16.483  1.00  0.00           C  
ATOM   1448  C   GLY   252      60.189  39.931  16.826  1.00  0.00           C  
ATOM   1449  O   GLY   252      61.084  39.867  15.982  1.00  0.00           O  
ATOM   1450  N   GLU   253      60.241  39.321  18.004  1.00  0.00           N  
ATOM   1451  CA  GLU   253      61.422  38.571  18.480  1.00  0.00           C  
ATOM   1452  C   GLU   253      61.210  37.052  18.296  1.00  0.00           C  
ATOM   1453  O   GLU   253      60.054  36.550  18.414  1.00  0.00           O  
ATOM   1454  CB  GLU   253      61.714  38.976  19.908  1.00  0.00           C  
ATOM   1455  CG  GLU   253      62.056  40.459  20.064  1.00  0.00           C  
ATOM   1456  CD  GLU   253      63.292  40.747  19.223  1.00  0.00           C  
ATOM   1457  OE1 GLU   253      64.324  40.056  19.432  1.00  0.00           O  
ATOM   1458  OE2 GLU   253      63.220  41.663  18.360  1.00  0.00           O  
ATOM   1459  N   ARG   254      62.300  36.346  17.981  1.00  0.00           N  
ATOM   1460  CA  ARG   254      62.391  34.861  17.908  1.00  0.00           C  
ATOM   1461  C   ARG   254      63.046  34.348  19.198  1.00  0.00           C  
ATOM   1462  O   ARG   254      63.842  35.108  19.807  1.00  0.00           O  
ATOM   1463  CB  ARG   254      63.121  34.403  16.633  1.00  0.00           C  
ATOM   1464  CG  ARG   254      63.156  32.883  16.462  1.00  0.00           C  
ATOM   1465  CD  ARG   254      63.760  32.429  15.132  1.00  0.00           C  
ATOM   1466  NE  ARG   254      65.226  32.687  15.195  1.00  0.00           N  
ATOM   1467  CZ  ARG   254      65.983  32.603  14.062  1.00  0.00           C  
ATOM   1468  NH1 ARG   254      65.152  32.272  13.030  1.00  0.00           N  
ATOM   1469  NH2 ARG   254      67.274  32.883  14.402  1.00  0.00           N  
ATOM   1470  N   ASP   255      62.701  33.117  19.596  1.00  0.00           N  
ATOM   1471  CA  ASP   255      63.197  32.442  20.811  1.00  0.00           C  
ATOM   1472  C   ASP   255      63.286  33.370  22.013  1.00  0.00           C  
ATOM   1473  O   ASP   255      64.377  33.432  22.625  1.00  0.00           O  
ATOM   1474  CB  ASP   255      64.570  31.823  20.537  1.00  0.00           C  
ATOM   1475  CG  ASP   255      64.874  30.839  21.657  1.00  0.00           C  
ATOM   1476  OD1 ASP   255      63.914  30.434  22.366  1.00  0.00           O  
ATOM   1477  OD2 ASP   255      66.071  30.479  21.820  1.00  0.00           O  
ATOM   1478  N   LEU   256      62.179  34.042  22.366  1.00  0.00           N  
ATOM   1479  CA  LEU   256      62.070  34.923  23.575  1.00  0.00           C  
ATOM   1480  C   LEU   256      61.995  34.060  24.840  1.00  0.00           C  
ATOM   1481  O   LEU   256      62.096  34.635  25.938  1.00  0.00           O  
ATOM   1482  CB  LEU   256      60.846  35.856  23.523  1.00  0.00           C  
ATOM   1483  CG  LEU   256      60.918  36.895  22.402  1.00  0.00           C  
ATOM   1484  CD1 LEU   256      59.671  37.764  22.246  1.00  0.00           C  
ATOM   1485  CD2 LEU   256      62.046  37.915  22.539  1.00  0.00           C  
ATOM   1486  N   GLN   257      61.734  32.757  24.698  1.00  0.00           N  
ATOM   1487  CA  GLN   257      61.767  31.774  25.796  1.00  0.00           C  
ATOM   1488  C   GLN   257      61.688  30.371  25.210  1.00  0.00           C  
ATOM   1489  O   GLN   257      61.293  30.213  24.039  1.00  0.00           O  
ATOM   1490  CB  GLN   257      60.631  32.012  26.763  1.00  0.00           C  
ATOM   1491  CG  GLN   257      60.677  31.104  27.994  1.00  0.00           C  
ATOM   1492  CD  GLN   257      61.991  31.360  28.718  1.00  0.00           C  
ATOM   1493  OE1 GLN   257      62.825  30.466  28.854  1.00  0.00           O  
ATOM   1494  NE2 GLN   257      62.248  32.597  29.223  1.00  0.00           N  
ATOM   1495  N   LYS   258      62.087  29.394  26.011  1.00  0.00           N  
ATOM   1496  CA  LYS   258      61.818  27.970  25.737  1.00  0.00           C  
ATOM   1497  C   LYS   258      60.804  27.497  26.771  1.00  0.00           C  
ATOM   1498  O   LYS   258      60.809  27.968  27.930  1.00  0.00           O  
ATOM   1499  CB  LYS   258      63.098  27.148  25.795  1.00  0.00           C  
ATOM   1500  CG  LYS   258      64.095  27.492  24.686  1.00  0.00           C  
ATOM   1501  CD  LYS   258      65.375  26.655  24.732  1.00  0.00           C  
ATOM   1502  CE  LYS   258      66.381  27.014  23.637  1.00  0.00           C  
ATOM   1503  NZ  LYS   258      67.603  26.192  23.783  1.00  0.00           N  
ATOM   1504  N   LEU   259      59.910  26.648  26.316  1.00  0.00           N  
ATOM   1505  CA  LEU   259      58.940  25.949  27.154  1.00  0.00           C  
ATOM   1506  C   LEU   259      59.316  24.489  27.011  1.00  0.00           C  
ATOM   1507  O   LEU   259      59.733  24.093  25.911  1.00  0.00           O  
ATOM   1508  CB  LEU   259      57.541  26.239  26.694  1.00  0.00           C  
ATOM   1509  CG  LEU   259      56.468  25.517  27.511  1.00  0.00           C  
ATOM   1510  CD1 LEU   259      56.323  25.998  28.954  1.00  0.00           C  
ATOM   1511  CD2 LEU   259      55.049  25.629  26.956  1.00  0.00           C  
ATOM   1512  N   VAL   260      59.291  23.771  28.114  1.00  0.00           N  
ATOM   1513  CA  VAL   260      59.403  22.306  28.083  1.00  0.00           C  
ATOM   1514  C   VAL   260      58.030  21.812  28.491  1.00  0.00           C  
ATOM   1515  O   VAL   260      57.644  22.050  29.619  1.00  0.00           O  
ATOM   1516  CB  VAL   260      60.521  21.840  29.033  1.00  0.00           C  
ATOM   1517  CG1 VAL   260      60.613  20.326  29.055  1.00  0.00           C  
ATOM   1518  CG2 VAL   260      61.861  22.464  28.660  1.00  0.00           C  
ATOM   1519  N   SER   261      57.330  21.144  27.602  1.00  0.00           N  
ATOM   1520  CA  SER   261      55.963  20.652  27.841  1.00  0.00           C  
ATOM   1521  C   SER   261      56.008  19.150  27.997  1.00  0.00           C  
ATOM   1522  O   SER   261      56.334  18.473  27.022  1.00  0.00           O  
ATOM   1523  CB  SER   261      55.010  21.086  26.718  1.00  0.00           C  
ATOM   1524  OG  SER   261      53.720  20.532  26.931  1.00  0.00           O  
ATOM   1525  N   VAL   262      55.656  18.669  29.184  1.00  0.00           N  
ATOM   1526  CA  VAL   262      55.556  17.237  29.475  1.00  0.00           C  
ATOM   1527  C   VAL   262      54.088  16.849  29.595  1.00  0.00           C  
ATOM   1528  O   VAL   262      53.361  17.420  30.449  1.00  0.00           O  
ATOM   1529  CB  VAL   262      56.313  16.869  30.752  1.00  0.00           C  
ATOM   1530  CG1 VAL   262      56.197  15.390  31.125  1.00  0.00           C  
ATOM   1531  CG2 VAL   262      57.816  17.145  30.671  1.00  0.00           C  
ATOM   1532  N   HIS   263      53.733  15.853  28.796  1.00  0.00           N  
ATOM   1533  CA  HIS   263      52.441  15.160  28.740  1.00  0.00           C  
ATOM   1534  C   HIS   263      52.544  13.959  29.679  1.00  0.00           C  
ATOM   1535  O   HIS   263      53.389  13.103  29.450  1.00  0.00           O  
ATOM   1536  CB  HIS   263      52.175  14.799  27.267  1.00  0.00           C  
ATOM   1537  CG  HIS   263      50.873  14.082  27.065  1.00  0.00           C  
ATOM   1538  ND1 HIS   263      50.553  13.369  25.927  1.00  0.00           N  
ATOM   1539  CD2 HIS   263      49.792  13.963  27.871  1.00  0.00           C  
ATOM   1540  CE1 HIS   263      49.367  12.852  26.030  1.00  0.00           C  
ATOM   1541  NE2 HIS   263      48.870  13.194  27.204  1.00  0.00           N  
ATOM   1542  N   PHE   264      51.695  13.868  30.692  1.00  0.00           N  
ATOM   1543  CA  PHE   264      51.807  12.765  31.682  1.00  0.00           C  
ATOM   1544  C   PHE   264      50.455  12.374  32.270  1.00  0.00           C  
ATOM   1545  O   PHE   264      49.476  13.152  32.178  1.00  0.00           O  
ATOM   1546  CB  PHE   264      52.783  13.204  32.773  1.00  0.00           C  
ATOM   1547  CG  PHE   264      52.262  14.227  33.756  1.00  0.00           C  
ATOM   1548  CD1 PHE   264      51.705  13.833  34.948  1.00  0.00           C  
ATOM   1549  CD2 PHE   264      52.365  15.581  33.505  1.00  0.00           C  
ATOM   1550  CE1 PHE   264      51.291  14.768  35.885  1.00  0.00           C  
ATOM   1551  CE2 PHE   264      51.952  16.522  34.438  1.00  0.00           C  
ATOM   1552  CZ  PHE   264      51.400  16.119  35.621  1.00  0.00           C  
ATOM   1553  N   MET   265      50.417  11.169  32.843  1.00  0.00           N  
ATOM   1554  CA  MET   265      49.261  10.590  33.568  1.00  0.00           C  
ATOM   1555  C   MET   265      49.595  10.575  35.055  1.00  0.00           C  
ATOM   1556  O   MET   265      50.669  10.057  35.415  1.00  0.00           O  
ATOM   1557  CB  MET   265      48.916   9.165  33.096  1.00  0.00           C  
ATOM   1558  CG  MET   265      47.691   8.571  33.794  1.00  0.00           C  
ATOM   1559  SD  MET   265      47.233   6.906  33.226  1.00  0.00           S  
ATOM   1560  CE  MET   265      46.500   7.467  31.662  1.00  0.00           C  
ATOM   1561  N   SER   266      48.684  11.070  35.891  1.00  0.00           N  
ATOM   1562  CA  SER   266      48.787  11.014  37.364  1.00  0.00           C  
ATOM   1563  C   SER   266      47.412  11.348  37.945  1.00  0.00           C  
ATOM   1564  O   SER   266      46.778  12.344  37.497  1.00  0.00           O  
ATOM   1565  CB  SER   266      49.846  11.978  37.855  1.00  0.00           C  
ATOM   1566  OG  SER   266      49.902  11.960  39.274  1.00  0.00           O  
ATOM   1567  N   ARG   267      46.946  10.547  38.893  1.00  0.00           N  
ATOM   1568  CA  ARG   267      45.658  10.847  39.547  1.00  0.00           C  
ATOM   1569  C   ARG   267      45.896  11.980  40.558  1.00  0.00           C  
ATOM   1570  O   ARG   267      46.303  11.721  41.698  1.00  0.00           O  
ATOM   1571  CB  ARG   267      44.975   9.616  40.151  1.00  0.00           C  
ATOM   1572  CG  ARG   267      43.620   9.923  40.792  1.00  0.00           C  
ATOM   1573  CD  ARG   267      42.877   8.678  41.280  1.00  0.00           C  
ATOM   1574  NE  ARG   267      41.600   9.132  41.899  1.00  0.00           N  
ATOM   1575  CZ  ARG   267      40.719   8.216  42.397  1.00  0.00           C  
ATOM   1576  NH1 ARG   267      41.253   6.975  42.198  1.00  0.00           N  
ATOM   1577  NH2 ARG   267      39.649   8.898  42.898  1.00  0.00           N  
ATOM   1578  N   GLU   268      45.563  13.202  40.182  1.00  0.00           N  
ATOM   1579  CA  GLU   268      45.738  14.379  41.052  1.00  0.00           C  
ATOM   1580  C   GLU   268      44.381  14.892  41.529  1.00  0.00           C  
ATOM   1581  O   GLU   268      44.309  16.083  41.894  1.00  0.00           O  
ATOM   1582  CB  GLU   268      46.506  15.411  40.239  1.00  0.00           C  
ATOM   1583  CG  GLU   268      47.930  14.974  39.887  1.00  0.00           C  
ATOM   1584  CD  GLU   268      48.594  16.109  39.122  1.00  0.00           C  
ATOM   1585  OE1 GLU   268      47.995  16.575  38.116  1.00  0.00           O  
ATOM   1586  OE2 GLU   268      49.710  16.526  39.532  1.00  0.00           O  
ATOM   1587  N   LEU   269      43.335  14.059  41.497  1.00  0.00           N  
ATOM   1588  CA  LEU   269      41.948  14.488  41.815  1.00  0.00           C  
ATOM   1589  C   LEU   269      41.846  15.057  43.237  1.00  0.00           C  
ATOM   1590  O   LEU   269      41.067  15.984  43.488  1.00  0.00           O  
ATOM   1591  CB  LEU   269      40.949  13.396  41.595  1.00  0.00           C  
ATOM   1592  CG  LEU   269      40.759  13.031  40.121  1.00  0.00           C  
ATOM   1593  CD1 LEU   269      39.871  11.814  39.867  1.00  0.00           C  
ATOM   1594  CD2 LEU   269      40.119  14.122  39.263  1.00  0.00           C  
ATOM   1595  N   GLY   270      42.632  14.549  44.172  1.00  0.00           N  
ATOM   1596  CA  GLY   270      42.568  15.015  45.572  1.00  0.00           C  
ATOM   1597  C   GLY   270      43.010  16.491  45.676  1.00  0.00           C  
ATOM   1598  O   GLY   270      42.609  17.175  46.607  1.00  0.00           O  
ATOM   1599  N   GLU   271      43.812  16.982  44.749  1.00  0.00           N  
ATOM   1600  CA  GLU   271      44.331  18.372  44.736  1.00  0.00           C  
ATOM   1601  C   GLU   271      43.608  19.277  43.719  1.00  0.00           C  
ATOM   1602  O   GLU   271      43.915  20.483  43.687  1.00  0.00           O  
ATOM   1603  CB  GLU   271      45.838  18.281  44.480  1.00  0.00           C  
ATOM   1604  CG  GLU   271      46.651  17.951  45.734  1.00  0.00           C  
ATOM   1605  CD  GLU   271      46.395  16.494  46.090  1.00  0.00           C  
ATOM   1606  OE1 GLU   271      46.513  15.632  45.179  1.00  0.00           O  
ATOM   1607  OE2 GLU   271      46.078  16.223  47.279  1.00  0.00           O  
ATOM   1608  N   TYR   272      42.678  18.760  42.927  1.00  0.00           N  
ATOM   1609  CA  TYR   272      42.103  19.527  41.791  1.00  0.00           C  
ATOM   1610  C   TYR   272      40.573  19.565  41.830  1.00  0.00           C  
ATOM   1611  O   TYR   272      40.022  20.601  41.503  1.00  0.00           O  
ATOM   1612  CB  TYR   272      42.660  19.003  40.492  1.00  0.00           C  
ATOM   1613  CG  TYR   272      44.132  19.233  40.511  1.00  0.00           C  
ATOM   1614  CD1 TYR   272      44.992  18.210  40.933  1.00  0.00           C  
ATOM   1615  CD2 TYR   272      44.694  20.463  40.105  1.00  0.00           C  
ATOM   1616  CE1 TYR   272      46.389  18.389  40.962  1.00  0.00           C  
ATOM   1617  CE2 TYR   272      46.112  20.661  40.128  1.00  0.00           C  
ATOM   1618  CZ  TYR   272      46.944  19.609  40.561  1.00  0.00           C  
ATOM   1619  OH  TYR   272      48.314  19.754  40.604  1.00  0.00           O  
ATOM   1620  N   LEU   273      39.899  18.493  42.226  1.00  0.00           N  
ATOM   1621  CA  LEU   273      38.449  18.290  41.993  1.00  0.00           C  
ATOM   1622  C   LEU   273      37.649  19.347  42.767  1.00  0.00           C  
ATOM   1623  O   LEU   273      36.600  19.791  42.290  1.00  0.00           O  
ATOM   1624  CB  LEU   273      38.060  16.877  42.394  1.00  0.00           C  
ATOM   1625  CG  LEU   273      36.609  16.525  42.059  1.00  0.00           C  
ATOM   1626  CD1 LEU   273      36.250  16.609  40.576  1.00  0.00           C  
ATOM   1627  CD2 LEU   273      36.181  15.111  42.448  1.00  0.00           C  
ATOM   1628  N   ILE   274      38.161  19.828  43.896  1.00  0.00           N  
ATOM   1629  CA  ILE   274      37.442  20.818  44.725  1.00  0.00           C  
ATOM   1630  C   ILE   274      37.640  22.225  44.164  1.00  0.00           C  
ATOM   1631  O   ILE   274      37.021  23.194  44.696  1.00  0.00           O  
ATOM   1632  CB  ILE   274      37.914  20.682  46.180  1.00  0.00           C  
ATOM   1633  CG1 ILE   274      39.403  21.015  46.375  1.00  0.00           C  
ATOM   1634  CG2 ILE   274      37.741  19.265  46.751  1.00  0.00           C  
ATOM   1635  CD1 ILE   274      39.830  21.059  47.842  1.00  0.00           C  
ATOM   1636  N   SER   275      38.496  22.368  43.164  1.00  0.00           N  
ATOM   1637  CA  SER   275      38.876  23.694  42.598  1.00  0.00           C  
ATOM   1638  C   SER   275      39.175  23.483  41.121  1.00  0.00           C  
ATOM   1639  O   SER   275      40.286  23.665  40.623  1.00  0.00           O  
ATOM   1640  CB  SER   275      40.047  24.330  43.362  1.00  0.00           C  
ATOM   1641  OG  SER   275      41.143  23.429  43.413  1.00  0.00           O  
ATOM   1642  N   ASN   276      38.143  23.060  40.356  1.00  0.00           N  
ATOM   1643  CA  ASN   276      38.345  22.661  38.974  1.00  0.00           C  
ATOM   1644  C   ASN   276      38.895  23.826  38.148  1.00  0.00           C  
ATOM   1645  O   ASN   276      38.419  24.964  38.213  1.00  0.00           O  
ATOM   1646  CB  ASN   276      36.943  22.201  38.496  1.00  0.00           C  
ATOM   1647  CG  ASN   276      36.610  20.895  39.203  1.00  0.00           C  
ATOM   1648  OD1 ASN   276      37.499  20.173  39.652  1.00  0.00           O  
ATOM   1649  ND2 ASN   276      35.310  20.520  39.340  1.00  0.00           N  
ATOM   1650  N   ARG   277      39.883  23.509  37.346  1.00  0.00           N  
ATOM   1651  CA  ARG   277      40.606  24.523  36.569  1.00  0.00           C  
ATOM   1652  C   ARG   277      41.237  23.881  35.340  1.00  0.00           C  
ATOM   1653  O   ARG   277      41.580  22.708  35.370  1.00  0.00           O  
ATOM   1654  CB  ARG   277      41.621  25.182  37.474  1.00  0.00           C  
ATOM   1655  CG  ARG   277      42.852  24.314  37.745  1.00  0.00           C  
ATOM   1656  CD  ARG   277      42.573  23.127  38.669  1.00  0.00           C  
ATOM   1657  NE  ARG   277      43.842  22.358  38.806  1.00  0.00           N  
ATOM   1658  CZ  ARG   277      44.131  21.358  37.923  1.00  0.00           C  
ATOM   1659  NH1 ARG   277      43.101  21.278  37.031  1.00  0.00           N  
ATOM   1660  NH2 ARG   277      45.339  20.828  38.277  1.00  0.00           N  
ATOM   1661  N   PRO   278      41.400  24.666  34.288  1.00  0.00           N  
ATOM   1662  CA  PRO   278      42.301  24.288  33.192  1.00  0.00           C  
ATOM   1663  C   PRO   278      43.779  24.491  33.614  1.00  0.00           C  
ATOM   1664  O   PRO   278      44.583  23.614  33.307  1.00  0.00           O  
ATOM   1665  CB  PRO   278      41.965  25.113  31.951  1.00  0.00           C  
ATOM   1666  CG  PRO   278      41.325  26.465  32.272  1.00  0.00           C  
ATOM   1667  CD  PRO   278      40.391  26.429  33.484  1.00  0.00           C  
ATOM   1668  N   GLY   279      44.102  25.621  34.242  1.00  0.00           N  
ATOM   1669  CA  GLY   279      45.479  26.009  34.652  1.00  0.00           C  
ATOM   1670  C   GLY   279      45.618  26.123  36.166  1.00  0.00           C  
ATOM   1671  O   GLY   279      44.788  26.823  36.818  1.00  0.00           O  
ATOM   1672  N   MET   280      46.607  25.392  36.691  1.00  0.00           N  
ATOM   1673  CA  MET   280      47.123  25.431  38.083  1.00  0.00           C  
ATOM   1674  C   MET   280      48.566  25.907  37.981  1.00  0.00           C  
ATOM   1675  O   MET   280      49.409  25.195  37.409  1.00  0.00           O  
ATOM   1676  CB  MET   280      46.980  24.053  38.754  1.00  0.00           C  
ATOM   1677  CG  MET   280      45.528  23.598  38.910  1.00  0.00           C  
ATOM   1678  SD  MET   280      44.518  24.657  39.989  1.00  0.00           S  
ATOM   1679  CE  MET   280      45.268  24.068  41.535  1.00  0.00           C  
ATOM   1680  N   LEU   281      48.823  27.152  38.370  1.00  0.00           N  
ATOM   1681  CA  LEU   281      50.177  27.727  38.266  1.00  0.00           C  
ATOM   1682  C   LEU   281      50.853  27.739  39.647  1.00  0.00           C  
ATOM   1683  O   LEU   281      50.394  28.428  40.588  1.00  0.00           O  
ATOM   1684  CB  LEU   281      50.105  29.106  37.625  1.00  0.00           C  
ATOM   1685  CG  LEU   281      51.463  29.803  37.523  1.00  0.00           C  
ATOM   1686  CD1 LEU   281      52.473  29.118  36.603  1.00  0.00           C  
ATOM   1687  CD2 LEU   281      51.416  31.235  36.992  1.00  0.00           C  
ATOM   1688  N   PHE   282      51.923  26.974  39.727  1.00  0.00           N  
ATOM   1689  CA  PHE   282      52.638  26.626  40.959  1.00  0.00           C  
ATOM   1690  C   PHE   282      54.018  27.272  41.044  1.00  0.00           C  
ATOM   1691  O   PHE   282      54.612  27.669  40.020  1.00  0.00           O  
ATOM   1692  CB  PHE   282      52.778  25.102  41.069  1.00  0.00           C  
ATOM   1693  CG  PHE   282      51.408  24.536  41.219  1.00  0.00           C  
ATOM   1694  CD1 PHE   282      50.669  24.061  40.112  1.00  0.00           C  
ATOM   1695  CD2 PHE   282      50.815  24.462  42.492  1.00  0.00           C  
ATOM   1696  CE1 PHE   282      49.361  23.518  40.266  1.00  0.00           C  
ATOM   1697  CE2 PHE   282      49.506  23.922  42.674  1.00  0.00           C  
ATOM   1698  CZ  PHE   282      48.775  23.450  41.553  1.00  0.00           C  
ATOM   1699  N   PHE   283      54.537  27.305  42.260  1.00  0.00           N  
ATOM   1700  CA  PHE   283      55.881  27.807  42.645  1.00  0.00           C  
ATOM   1701  C   PHE   283      56.345  26.935  43.806  1.00  0.00           C  
ATOM   1702  O   PHE   283      55.661  26.975  44.850  1.00  0.00           O  
ATOM   1703  CB  PHE   283      55.768  29.256  43.044  1.00  0.00           C  
ATOM   1704  CG  PHE   283      55.274  30.010  41.858  1.00  0.00           C  
ATOM   1705  CD1 PHE   283      53.906  30.311  41.678  1.00  0.00           C  
ATOM   1706  CD2 PHE   283      56.183  30.445  40.876  1.00  0.00           C  
ATOM   1707  CE1 PHE   283      53.443  31.037  40.542  1.00  0.00           C  
ATOM   1708  CE2 PHE   283      55.746  31.174  39.728  1.00  0.00           C  
ATOM   1709  CZ  PHE   283      54.369  31.468  39.561  1.00  0.00           C  
ATOM   1710  N   ILE   284      57.387  26.136  43.593  1.00  0.00           N  
ATOM   1711  CA  ILE   284      57.997  25.279  44.647  1.00  0.00           C  
ATOM   1712  C   ILE   284      58.781  26.196  45.577  1.00  0.00           C  
ATOM   1713  O   ILE   284      59.638  26.925  45.103  1.00  0.00           O  
ATOM   1714  CB  ILE   284      58.900  24.176  44.093  1.00  0.00           C  
ATOM   1715  CG1 ILE   284      58.155  23.159  43.212  1.00  0.00           C  
ATOM   1716  CG2 ILE   284      59.584  23.337  45.185  1.00  0.00           C  
ATOM   1717  CD1 ILE   284      59.085  22.196  42.475  1.00  0.00           C  
ATOM   1718  N   PHE   285      58.420  26.290  46.879  1.00  0.00           N  
ATOM   1719  CA  PHE   285      59.141  27.162  47.808  1.00  0.00           C  
ATOM   1720  C   PHE   285      60.639  26.886  47.735  1.00  0.00           C  
ATOM   1721  O   PHE   285      61.031  25.753  47.802  1.00  0.00           O  
ATOM   1722  CB  PHE   285      58.505  26.848  49.167  1.00  0.00           C  
ATOM   1723  CG  PHE   285      57.090  27.313  49.118  1.00  0.00           C  
ATOM   1724  CD1 PHE   285      56.007  26.408  49.043  1.00  0.00           C  
ATOM   1725  CD2 PHE   285      56.803  28.690  49.146  1.00  0.00           C  
ATOM   1726  CE1 PHE   285      54.657  26.862  49.001  1.00  0.00           C  
ATOM   1727  CE2 PHE   285      55.459  29.171  49.104  1.00  0.00           C  
ATOM   1728  CZ  PHE   285      54.382  28.251  49.029  1.00  0.00           C  
ATOM   1729  N   ASN   286      61.389  27.963  47.534  1.00  0.00           N  
ATOM   1730  CA  ASN   286      62.853  27.979  47.384  1.00  0.00           C  
ATOM   1731  C   ASN   286      63.268  28.220  45.947  1.00  0.00           C  
ATOM   1732  O   ASN   286      64.414  27.999  45.655  1.00  0.00           O  
ATOM   1733  CB  ASN   286      63.454  26.665  47.894  1.00  0.00           C  
ATOM   1734  CG  ASN   286      62.979  25.545  46.980  1.00  0.00           C  
ATOM   1735  OD1 ASN   286      62.250  25.778  46.017  1.00  0.00           O  
ATOM   1736  ND2 ASN   286      63.367  24.265  47.231  1.00  0.00           N  
ATOM   1737  N   THR   287      62.336  28.590  45.066  1.00  0.00           N  
ATOM   1738  CA  THR   287      62.557  28.839  43.624  1.00  0.00           C  
ATOM   1739  C   THR   287      62.524  30.329  43.358  1.00  0.00           C  
ATOM   1740  O   THR   287      61.762  31.054  43.980  1.00  0.00           O  
ATOM   1741  CB  THR   287      61.483  28.187  42.792  1.00  0.00           C  
ATOM   1742  OG1 THR   287      61.461  26.788  43.033  1.00  0.00           O  
ATOM   1743  CG2 THR   287      61.767  28.443  41.302  1.00  0.00           C  
ATOM   1744  N   ASP   288      63.242  30.826  42.337  1.00  0.00           N  
ATOM   1745  CA  ASP   288      63.074  32.224  41.941  1.00  0.00           C  
ATOM   1746  C   ASP   288      61.691  32.390  41.296  1.00  0.00           C  
ATOM   1747  O   ASP   288      61.143  31.408  40.802  1.00  0.00           O  
ATOM   1748  CB  ASP   288      64.217  32.450  40.933  1.00  0.00           C  
ATOM   1749  CG  ASP   288      63.992  31.520  39.750  1.00  0.00           C  
ATOM   1750  OD1 ASP   288      64.128  30.281  39.937  1.00  0.00           O  
ATOM   1751  OD2 ASP   288      63.680  32.035  38.643  1.00  0.00           O  
ATOM   1752  N   GLY   289      61.102  33.607  41.254  1.00  0.00           N  
ATOM   1753  CA  GLY   289      59.771  33.816  40.666  1.00  0.00           C  
ATOM   1754  C   GLY   289      59.574  33.308  39.220  1.00  0.00           C  
ATOM   1755  O   GLY   289      58.487  32.832  38.912  1.00  0.00           O  
ATOM   1756  N   ILE   290      60.616  33.388  38.381  1.00  0.00           N  
ATOM   1757  CA  ILE   290      60.620  32.915  36.978  1.00  0.00           C  
ATOM   1758  C   ILE   290      60.480  31.387  36.883  1.00  0.00           C  
ATOM   1759  O   ILE   290      60.140  30.924  35.811  1.00  0.00           O  
ATOM   1760  CB  ILE   290      61.879  33.367  36.276  1.00  0.00           C  
ATOM   1761  CG1 ILE   290      61.963  34.891  36.088  1.00  0.00           C  
ATOM   1762  CG2 ILE   290      62.039  32.778  34.864  1.00  0.00           C  
ATOM   1763  CD1 ILE   290      63.332  35.372  35.609  1.00  0.00           C  
ATOM   1764  N   GLY   291      60.760  30.606  37.923  1.00  0.00           N  
ATOM   1765  CA  GLY   291      60.725  29.123  37.845  1.00  0.00           C  
ATOM   1766  C   GLY   291      59.299  28.550  38.074  1.00  0.00           C  
ATOM   1767  O   GLY   291      59.184  27.480  38.695  1.00  0.00           O  
ATOM   1768  N   VAL   292      58.247  29.182  37.554  1.00  0.00           N  
ATOM   1769  CA  VAL   292      56.850  28.735  37.693  1.00  0.00           C  
ATOM   1770  C   VAL   292      56.594  27.412  37.005  1.00  0.00           C  
ATOM   1771  O   VAL   292      57.309  27.043  36.050  1.00  0.00           O  
ATOM   1772  CB  VAL   292      55.881  29.801  37.138  1.00  0.00           C  
ATOM   1773  CG1 VAL   292      55.990  31.152  37.847  1.00  0.00           C  
ATOM   1774  CG2 VAL   292      56.097  30.109  35.655  1.00  0.00           C  
ATOM   1775  N   LEU   293      55.653  26.660  37.547  1.00  0.00           N  
ATOM   1776  CA  LEU   293      55.314  25.304  37.084  1.00  0.00           C  
ATOM   1777  C   LEU   293      53.852  25.366  36.686  1.00  0.00           C  
ATOM   1778  O   LEU   293      53.024  25.667  37.563  1.00  0.00           O  
ATOM   1779  CB  LEU   293      55.524  24.279  38.201  1.00  0.00           C  
ATOM   1780  CG  LEU   293      56.966  24.215  38.707  1.00  0.00           C  
ATOM   1781  CD1 LEU   293      57.190  23.296  39.907  1.00  0.00           C  
ATOM   1782  CD2 LEU   293      57.988  23.719  37.685  1.00  0.00           C  
ATOM   1783  N   VAL   294      53.537  25.078  35.436  1.00  0.00           N  
ATOM   1784  CA  VAL   294      52.140  25.219  34.975  1.00  0.00           C  
ATOM   1785  C   VAL   294      51.589  23.841  34.721  1.00  0.00           C  
ATOM   1786  O   VAL   294      52.072  23.173  33.783  1.00  0.00           O  
ATOM   1787  CB  VAL   294      52.011  26.132  33.756  1.00  0.00           C  
ATOM   1788  CG1 VAL   294      50.582  26.114  33.243  1.00  0.00           C  
ATOM   1789  CG2 VAL   294      52.451  27.548  34.105  1.00  0.00           C  
ATOM   1790  N   ALA   295      50.570  23.463  35.505  1.00  0.00           N  
ATOM   1791  CA  ALA   295      49.753  22.271  35.204  1.00  0.00           C  
ATOM   1792  C   ALA   295      48.557  22.662  34.324  1.00  0.00           C  
ATOM   1793  O   ALA   295      47.798  23.592  34.632  1.00  0.00           O  
ATOM   1794  CB  ALA   295      49.320  21.549  36.465  1.00  0.00           C  
ATOM   1795  N   HIS   296      48.349  21.878  33.274  1.00  0.00           N  
ATOM   1796  CA  HIS   296      47.185  21.986  32.348  1.00  0.00           C  
ATOM   1797  C   HIS   296      46.389  20.696  32.420  1.00  0.00           C  
ATOM   1798  O   HIS   296      46.955  19.631  32.160  1.00  0.00           O  
ATOM   1799  CB  HIS   296      47.620  22.207  30.900  1.00  0.00           C  
ATOM   1800  CG  HIS   296      48.409  23.469  30.711  1.00  0.00           C  
ATOM   1801  ND1 HIS   296      47.842  24.713  30.525  1.00  0.00           N  
ATOM   1802  CD2 HIS   296      49.745  23.683  30.682  1.00  0.00           C  
ATOM   1803  CE1 HIS   296      48.761  25.620  30.393  1.00  0.00           C  
ATOM   1804  NE2 HIS   296      49.937  25.028  30.482  1.00  0.00           N  
ATOM   1805  N   ASP   297      45.123  20.793  32.800  1.00  0.00           N  
ATOM   1806  CA  ASP   297      44.187  19.657  32.833  1.00  0.00           C  
ATOM   1807  C   ASP   297      43.805  19.282  31.398  1.00  0.00           C  
ATOM   1808  O   ASP   297      43.326  20.167  30.695  1.00  0.00           O  
ATOM   1809  CB  ASP   297      42.972  20.023  33.623  1.00  0.00           C  
ATOM   1810  CG  ASP   297      42.052  18.811  33.659  1.00  0.00           C  
ATOM   1811  OD1 ASP   297      42.465  17.772  34.239  1.00  0.00           O  
ATOM   1812  OD2 ASP   297      40.923  18.909  33.108  1.00  0.00           O  
ATOM   1813  N   LEU   298      44.049  18.037  30.966  1.00  0.00           N  
ATOM   1814  CA  LEU   298      43.596  17.527  29.637  1.00  0.00           C  
ATOM   1815  C   LEU   298      42.429  16.555  29.818  1.00  0.00           C  
ATOM   1816  O   LEU   298      41.484  16.615  29.013  1.00  0.00           O  
ATOM   1817  CB  LEU   298      44.755  16.858  28.894  1.00  0.00           C  
ATOM   1818  CG  LEU   298      45.907  17.768  28.501  1.00  0.00           C  
ATOM   1819  CD1 LEU   298      46.934  16.994  27.686  1.00  0.00           C  
ATOM   1820  CD2 LEU   298      45.436  19.000  27.732  1.00  0.00           C  
ATOM   1821  N   LEU   299      42.506  15.644  30.773  1.00  0.00           N  
ATOM   1822  CA  LEU   299      41.366  14.756  31.119  1.00  0.00           C  
ATOM   1823  C   LEU   299      41.197  14.756  32.618  1.00  0.00           C  
ATOM   1824  O   LEU   299      41.900  14.028  33.279  1.00  0.00           O  
ATOM   1825  CB  LEU   299      41.569  13.279  30.780  1.00  0.00           C  
ATOM   1826  CG  LEU   299      40.363  12.403  31.124  1.00  0.00           C  
ATOM   1827  CD1 LEU   299      39.072  12.764  30.391  1.00  0.00           C  
ATOM   1828  CD2 LEU   299      40.538  10.915  30.821  1.00  0.00           C  
ATOM   1829  N   GLN   300      40.291  15.571  33.168  1.00  0.00           N  
ATOM   1830  CA  GLN   300      40.137  15.695  34.618  1.00  0.00           C  
ATOM   1831  C   GLN   300      39.965  14.321  35.258  1.00  0.00           C  
ATOM   1832  O   GLN   300      39.115  13.575  34.768  1.00  0.00           O  
ATOM   1833  CB  GLN   300      38.861  16.527  34.769  1.00  0.00           C  
ATOM   1834  CG  GLN   300      38.487  16.812  36.225  1.00  0.00           C  
ATOM   1835  CD  GLN   300      39.555  17.721  36.816  1.00  0.00           C  
ATOM   1836  OE1 GLN   300      40.132  18.555  36.120  1.00  0.00           O  
ATOM   1837  NE2 GLN   300      39.875  17.610  38.133  1.00  0.00           N  
ATOM   1838  N   GLY   301      40.759  13.962  36.299  1.00  0.00           N  
ATOM   1839  CA  GLY   301      41.916  14.697  36.809  1.00  0.00           C  
ATOM   1840  C   GLY   301      43.162  13.790  36.747  1.00  0.00           C  
ATOM   1841  O   GLY   301      43.961  13.767  37.740  1.00  0.00           O  
ATOM   1842  N   GLU   302      43.303  13.054  35.628  1.00  0.00           N  
ATOM   1843  CA  GLU   302      44.260  11.940  35.435  1.00  0.00           C  
ATOM   1844  C   GLU   302      45.255  12.256  34.324  1.00  0.00           C  
ATOM   1845  O   GLU   302      46.324  11.599  34.292  1.00  0.00           O  
ATOM   1846  CB  GLU   302      43.532  10.614  35.159  1.00  0.00           C  
ATOM   1847  CG  GLU   302      42.684  10.127  36.336  1.00  0.00           C  
ATOM   1848  CD  GLU   302      41.994   8.837  35.916  1.00  0.00           C  
ATOM   1849  OE1 GLU   302      42.208   8.403  34.753  1.00  0.00           O  
ATOM   1850  OE2 GLU   302      41.243   8.269  36.753  1.00  0.00           O  
ATOM   1851  N   PHE   303      44.935  13.164  33.401  1.00  0.00           N  
ATOM   1852  CA  PHE   303      45.847  13.416  32.272  1.00  0.00           C  
ATOM   1853  C   PHE   303      46.149  14.907  32.212  1.00  0.00           C  
ATOM   1854  O   PHE   303      45.158  15.713  32.365  1.00  0.00           O  
ATOM   1855  CB  PHE   303      45.255  12.874  30.982  1.00  0.00           C  
ATOM   1856  CG  PHE   303      45.106  11.400  31.142  1.00  0.00           C  
ATOM   1857  CD1 PHE   303      43.908  10.815  31.609  1.00  0.00           C  
ATOM   1858  CD2 PHE   303      46.179  10.548  30.823  1.00  0.00           C  
ATOM   1859  CE1 PHE   303      43.773   9.404  31.755  1.00  0.00           C  
ATOM   1860  CE2 PHE   303      46.071   9.131  30.960  1.00  0.00           C  
ATOM   1861  CZ  PHE   303      44.861   8.558  31.431  1.00  0.00           C  
ATOM   1862  N   VAL   304      47.433  15.240  32.012  1.00  0.00           N  
ATOM   1863  CA  VAL   304      48.017  16.554  32.347  1.00  0.00           C  
ATOM   1864  C   VAL   304      49.087  16.953  31.360  1.00  0.00           C  
ATOM   1865  O   VAL   304      49.726  16.077  30.797  1.00  0.00           O  
ATOM   1866  CB  VAL   304      48.618  16.533  33.759  1.00  0.00           C  
ATOM   1867  CG1 VAL   304      47.583  16.286  34.859  1.00  0.00           C  
ATOM   1868  CG2 VAL   304      49.678  15.447  33.955  1.00  0.00           C  
ATOM   1869  N   LEU   305      49.301  18.264  31.248  1.00  0.00           N  
ATOM   1870  CA  LEU   305      50.576  18.831  30.797  1.00  0.00           C  
ATOM   1871  C   LEU   305      51.254  19.489  31.988  1.00  0.00           C  
ATOM   1872  O   LEU   305      50.538  19.973  32.881  1.00  0.00           O  
ATOM   1873  CB  LEU   305      50.373  19.885  29.724  1.00  0.00           C  
ATOM   1874  CG  LEU   305      49.587  19.443  28.509  1.00  0.00           C  
ATOM   1875  CD1 LEU   305      49.274  20.665  27.622  1.00  0.00           C  
ATOM   1876  CD2 LEU   305      50.387  18.397  27.745  1.00  0.00           C  
ATOM   1877  N   GLN   306      52.585  19.514  31.966  1.00  0.00           N  
ATOM   1878  CA  GLN   306      53.417  20.299  32.920  1.00  0.00           C  
ATOM   1879  C   GLN   306      54.364  21.142  32.101  1.00  0.00           C  
ATOM   1880  O   GLN   306      55.045  20.566  31.241  1.00  0.00           O  
ATOM   1881  CB  GLN   306      54.119  19.332  33.863  1.00  0.00           C  
ATOM   1882  CG  GLN   306      55.037  20.023  34.873  1.00  0.00           C  
ATOM   1883  CD  GLN   306      54.163  20.770  35.870  1.00  0.00           C  
ATOM   1884  OE1 GLN   306      53.219  20.212  36.427  1.00  0.00           O  
ATOM   1885  NE2 GLN   306      54.429  22.074  36.149  1.00  0.00           N  
ATOM   1886  N   ILE   307      54.324  22.458  32.283  1.00  0.00           N  
ATOM   1887  CA  ILE   307      55.203  23.402  31.545  1.00  0.00           C  
ATOM   1888  C   ILE   307      56.217  24.019  32.499  1.00  0.00           C  
ATOM   1889  O   ILE   307      55.801  24.525  33.562  1.00  0.00           O  
ATOM   1890  CB  ILE   307      54.376  24.526  30.934  1.00  0.00           C  
ATOM   1891  CG1 ILE   307      53.256  24.028  30.005  1.00  0.00           C  
ATOM   1892  CG2 ILE   307      55.203  25.501  30.080  1.00  0.00           C  
ATOM   1893  CD1 ILE   307      53.767  23.222  28.812  1.00  0.00           C  
ATOM   1894  N   PRO   308      57.490  23.994  32.113  1.00  0.00           N  
ATOM   1895  CA  PRO   308      58.561  24.809  32.736  1.00  0.00           C  
ATOM   1896  C   PRO   308      59.188  25.718  31.676  1.00  0.00           C  
ATOM   1897  O   PRO   308      59.057  25.464  30.476  1.00  0.00           O  
ATOM   1898  CB  PRO   308      59.601  23.938  33.445  1.00  0.00           C  
ATOM   1899  CG  PRO   308      59.801  22.570  32.789  1.00  0.00           C  
ATOM   1900  CD  PRO   308      58.518  21.982  32.197  1.00  0.00           C  
ATOM   1901  N   TYR   309      59.819  26.777  32.150  1.00  0.00           N  
ATOM   1902  CA  TYR   309      60.444  27.829  31.325  1.00  0.00           C  
ATOM   1903  C   TYR   309      61.914  27.861  31.696  1.00  0.00           C  
ATOM   1904  O   TYR   309      62.291  28.701  32.510  1.00  0.00           O  
ATOM   1905  CB  TYR   309      59.685  29.123  31.590  1.00  0.00           C  
ATOM   1906  CG  TYR   309      58.250  28.873  31.278  1.00  0.00           C  
ATOM   1907  CD1 TYR   309      57.335  28.667  32.319  1.00  0.00           C  
ATOM   1908  CD2 TYR   309      57.777  28.841  29.947  1.00  0.00           C  
ATOM   1909  CE1 TYR   309      55.970  28.431  32.064  1.00  0.00           C  
ATOM   1910  CE2 TYR   309      56.392  28.602  29.670  1.00  0.00           C  
ATOM   1911  CZ  TYR   309      55.504  28.398  30.745  1.00  0.00           C  
ATOM   1912  OH  TYR   309      54.164  28.160  30.527  1.00  0.00           O  
ATOM   1913  N   TYR   310      62.740  26.879  31.244  1.00  0.00           N  
ATOM   1914  CA  TYR   310      64.156  26.862  31.617  1.00  0.00           C  
ATOM   1915  C   TYR   310      64.883  28.146  31.223  1.00  0.00           C  
ATOM   1916  O   TYR   310      64.564  28.767  30.207  1.00  0.00           O  
ATOM   1917  CB  TYR   310      64.736  25.657  30.875  1.00  0.00           C  
ATOM   1918  CG  TYR   310      64.148  24.431  31.483  1.00  0.00           C  
ATOM   1919  CD1 TYR   310      63.515  24.506  32.731  1.00  0.00           C  
ATOM   1920  CD2 TYR   310      64.204  23.181  30.828  1.00  0.00           C  
ATOM   1921  CE1 TYR   310      62.945  23.369  33.337  1.00  0.00           C  
ATOM   1922  CE2 TYR   310      63.629  22.015  31.430  1.00  0.00           C  
ATOM   1923  CZ  TYR   310      63.003  22.131  32.688  1.00  0.00           C  
ATOM   1924  OH  TYR   310      62.439  21.036  33.307  1.00  0.00           O  
ATOM   1925  N   PRO   311      65.859  28.606  32.035  1.00  0.00           N  
ATOM   1926  CA  PRO   311      66.708  29.733  31.643  1.00  0.00           C  
ATOM   1927  C   PRO   311      67.401  29.535  30.297  1.00  0.00           C  
ATOM   1928  O   PRO   311      67.650  28.404  29.872  1.00  0.00           O  
ATOM   1929  CB  PRO   311      67.742  29.805  32.771  1.00  0.00           C  
ATOM   1930  CG  PRO   311      67.020  29.206  33.966  1.00  0.00           C  
ATOM   1931  CD  PRO   311      66.152  28.112  33.389  1.00  0.00           C  
ATOM   1932  N   PRO   312      67.725  30.637  29.581  1.00  0.00           N  
ATOM   1933  CA  PRO   312      68.352  30.545  28.256  1.00  0.00           C  
ATOM   1934  C   PRO   312      69.596  29.631  28.236  1.00  0.00           C  
ATOM   1935  O   PRO   312      69.805  28.930  27.258  1.00  0.00           O  
ATOM   1936  CB  PRO   312      68.724  32.005  27.923  1.00  0.00           C  
ATOM   1937  CG  PRO   312      68.589  32.763  29.246  1.00  0.00           C  
ATOM   1938  CD  PRO   312      67.519  32.026  30.020  1.00  0.00           C  
ATOM   1939  N   GLN   313      70.358  29.636  29.334  1.00  0.00           N  
ATOM   1940  CA  GLN   313      71.544  28.775  29.589  1.00  0.00           C  
ATOM   1941  C   GLN   313      71.184  27.665  30.587  1.00  0.00           C  
ATOM   1942  O   GLN   313      71.630  27.716  31.756  1.00  0.00           O  
ATOM   1943  CB  GLN   313      72.707  29.636  30.090  1.00  0.00           C  
ATOM   1944  CG  GLN   313      73.188  30.667  29.067  1.00  0.00           C  
ATOM   1945  CD  GLN   313      73.750  29.914  27.869  1.00  0.00           C  
ATOM   1946  OE1 GLN   313      74.475  28.933  28.022  1.00  0.00           O  
ATOM   1947  NE2 GLN   313      73.445  30.333  26.612  1.00  0.00           N  
ATOM   1948  N   GLN   314      70.345  26.738  30.142  1.00  0.00           N  
ATOM   1949  CA  GLN   314      70.141  25.400  30.731  1.00  0.00           C  
ATOM   1950  C   GLN   314      70.079  24.433  29.555  1.00  0.00           C  
ATOM   1951  O   GLN   314      69.599  24.846  28.472  1.00  0.00           O  
ATOM   1952  CB  GLN   314      68.885  25.357  31.566  1.00  0.00           C  
ATOM   1953  CG  GLN   314      68.917  26.305  32.766  1.00  0.00           C  
ATOM   1954  CD  GLN   314      69.918  25.756  33.773  1.00  0.00           C  
ATOM   1955  OE1 GLN   314      70.053  24.544  33.935  1.00  0.00           O  
ATOM   1956  NE2 GLN   314      70.673  26.618  34.505  1.00  0.00           N  
ATOM   1957  N   SER   315      70.646  23.245  29.715  1.00  0.00           N  
ATOM   1958  CA  SER   315      70.547  22.164  28.703  1.00  0.00           C  
ATOM   1959  C   SER   315      69.286  21.398  29.067  1.00  0.00           C  
ATOM   1960  O   SER   315      69.160  21.049  30.246  1.00  0.00           O  
ATOM   1961  CB  SER   315      71.793  21.275  28.673  1.00  0.00           C  
ATOM   1962  OG  SER   315      71.598  20.191  27.777  1.00  0.00           O  
ATOM   1963  N   LEU   316      68.358  21.238  28.127  1.00  0.00           N  
ATOM   1964  CA  LEU   316      67.149  20.409  28.370  1.00  0.00           C  
ATOM   1965  C   LEU   316      67.383  19.120  27.585  1.00  0.00           C  
ATOM   1966  O   LEU   316      67.672  19.204  26.396  1.00  0.00           O  
ATOM   1967  CB  LEU   316      65.825  21.148  28.050  1.00  0.00           C  
ATOM   1968  CG  LEU   316      65.618  22.416  28.881  1.00  0.00           C  
ATOM   1969  CD1 LEU   316      64.356  23.210  28.544  1.00  0.00           C  
ATOM   1970  CD2 LEU   316      65.503  22.190  30.387  1.00  0.00           C  
ATOM   1971  N   SER   317      67.376  17.990  28.281  1.00  0.00           N  
ATOM   1972  CA  SER   317      67.360  16.640  27.673  1.00  0.00           C  
ATOM   1973  C   SER   317      65.902  16.134  27.690  1.00  0.00           C  
ATOM   1974  O   SER   317      65.468  15.479  28.656  1.00  0.00           O  
ATOM   1975  CB  SER   317      68.377  15.728  28.360  1.00  0.00           C  
ATOM   1976  OG  SER   317      69.690  16.238  28.179  1.00  0.00           O  
ATOM   1977  N   ASP   318      65.198  16.411  26.600  1.00  0.00           N  
ATOM   1978  CA  ASP   318      63.831  15.926  26.271  1.00  0.00           C  
ATOM   1979  C   ASP   318      63.742  14.403  26.449  1.00  0.00           C  
ATOM   1980  O   ASP   318      62.630  13.921  26.723  1.00  0.00           O  
ATOM   1981  CB  ASP   318      63.494  16.379  24.838  1.00  0.00           C  
ATOM   1982  CG  ASP   318      64.527  15.773  23.898  1.00  0.00           C  
ATOM   1983  OD1 ASP   318      65.740  16.049  24.096  1.00  0.00           O  
ATOM   1984  OD2 ASP   318      64.116  15.027  22.970  1.00  0.00           O  
ATOM   1985  N   PHE   319      64.847  13.662  26.285  1.00  0.00           N  
ATOM   1986  CA  PHE   319      64.869  12.177  26.448  1.00  0.00           C  
ATOM   1987  C   PHE   319      65.116  11.773  27.917  1.00  0.00           C  
ATOM   1988  O   PHE   319      64.882  10.594  28.267  1.00  0.00           O  
ATOM   1989  CB  PHE   319      65.937  11.558  25.549  1.00  0.00           C  
ATOM   1990  CG  PHE   319      67.238  12.199  25.892  1.00  0.00           C  
ATOM   1991  CD1 PHE   319      67.983  11.819  27.030  1.00  0.00           C  
ATOM   1992  CD2 PHE   319      67.757  13.215  25.069  1.00  0.00           C  
ATOM   1993  CE1 PHE   319      69.228  12.435  27.348  1.00  0.00           C  
ATOM   1994  CE2 PHE   319      69.002  13.849  25.364  1.00  0.00           C  
ATOM   1995  CZ  PHE   319      69.739  13.457  26.511  1.00  0.00           C  
ATOM   1996  N   SER   320      65.549  12.701  28.770  1.00  0.00           N  
ATOM   1997  CA  SER   320      65.774  12.425  30.215  1.00  0.00           C  
ATOM   1998  C   SER   320      64.424  12.387  30.969  1.00  0.00           C  
ATOM   1999  O   SER   320      64.165  13.301  31.767  1.00  0.00           O  
ATOM   2000  CB  SER   320      66.781  13.417  30.808  1.00  0.00           C  
ATOM   2001  OG  SER   320      68.036  13.286  30.157  1.00  0.00           O  
ATOM   2002  N   PRO   321      63.613  11.339  30.776  1.00  0.00           N  
ATOM   2003  CA  PRO   321      62.303  11.149  31.465  1.00  0.00           C  
ATOM   2004  C   PRO   321      62.473  11.107  32.984  1.00  0.00           C  
ATOM   2005  O   PRO   321      61.559  11.612  33.703  1.00  0.00           O  
ATOM   2006  CB  PRO   321      61.614   9.856  31.050  1.00  0.00           C  
ATOM   2007  CG  PRO   321      62.568   8.822  30.448  1.00  0.00           C  
ATOM   2008  CD  PRO   321      63.738   9.442  29.681  1.00  0.00           C  
ATOM   2009  N   GLU   322      63.562  10.482  33.438  1.00  0.00           N  
ATOM   2010  CA  GLU   322      63.933  10.339  34.874  1.00  0.00           C  
ATOM   2011  C   GLU   322      63.913  11.713  35.540  1.00  0.00           C  
ATOM   2012  O   GLU   322      63.199  11.879  36.536  1.00  0.00           O  
ATOM   2013  CB  GLU   322      65.322   9.712  35.023  1.00  0.00           C  
ATOM   2014  CG  GLU   322      65.347   8.555  35.989  1.00  0.00           C  
ATOM   2015  CD  GLU   322      64.623   7.350  35.426  1.00  0.00           C  
ATOM   2016  OE1 GLU   322      63.372   7.412  35.334  1.00  0.00           O  
ATOM   2017  OE2 GLU   322      65.311   6.371  35.041  1.00  0.00           O  
ATOM   2018  N   MET   323      64.671  12.656  34.995  1.00  0.00           N  
ATOM   2019  CA  MET   323      64.863  13.997  35.584  1.00  0.00           C  
ATOM   2020  C   MET   323      63.553  14.780  35.463  1.00  0.00           C  
ATOM   2021  O   MET   323      63.168  15.463  36.418  1.00  0.00           O  
ATOM   2022  CB  MET   323      66.002  14.695  34.892  1.00  0.00           C  
ATOM   2023  CG  MET   323      67.369  14.077  35.192  1.00  0.00           C  
ATOM   2024  SD  MET   323      67.839  14.103  36.948  1.00  0.00           S  
ATOM   2025  CE  MET   323      68.035  15.906  37.033  1.00  0.00           C  
ATOM   2026  N   CYS   324      62.883  14.670  34.318  1.00  0.00           N  
ATOM   2027  CA  CYS   324      61.569  15.335  34.099  1.00  0.00           C  
ATOM   2028  C   CYS   324      60.556  14.801  35.133  1.00  0.00           C  
ATOM   2029  O   CYS   324      59.850  15.615  35.731  1.00  0.00           O  
ATOM   2030  CB  CYS   324      61.097  15.174  32.641  1.00  0.00           C  
ATOM   2031  SG  CYS   324      61.894  15.913  31.727  1.00  0.00           S  
ATOM   2032  N   LYS   325      60.498  13.492  35.366  1.00  0.00           N  
ATOM   2033  CA  LYS   325      59.612  12.871  36.393  1.00  0.00           C  
ATOM   2034  C   LYS   325      59.909  13.465  37.785  1.00  0.00           C  
ATOM   2035  O   LYS   325      58.960  13.777  38.528  1.00  0.00           O  
ATOM   2036  CB  LYS   325      59.716  11.345  36.369  1.00  0.00           C  
ATOM   2037  CG  LYS   325      58.791  10.655  37.374  1.00  0.00           C  
ATOM   2038  CD  LYS   325      58.836   9.127  37.298  1.00  0.00           C  
ATOM   2039  CE  LYS   325      57.933   8.436  38.322  1.00  0.00           C  
ATOM   2040  NZ  LYS   325      58.049   6.967  38.189  1.00  0.00           N  
ATOM   2041  N   MET   326      61.166  13.720  38.123  1.00  0.00           N  
ATOM   2042  CA  MET   326      61.517  14.191  39.480  1.00  0.00           C  
ATOM   2043  C   MET   326      61.110  15.658  39.603  1.00  0.00           C  
ATOM   2044  O   MET   326      60.649  16.037  40.685  1.00  0.00           O  
ATOM   2045  CB  MET   326      62.984  13.966  39.766  1.00  0.00           C  
ATOM   2046  CG  MET   326      63.358  12.490  39.912  1.00  0.00           C  
ATOM   2047  SD  MET   326      62.508  11.627  41.268  1.00  0.00           S  
ATOM   2048  CE  MET   326      63.363  12.531  42.591  1.00  0.00           C  
ATOM   2049  N   LEU   327      61.248  16.453  38.539  1.00  0.00           N  
ATOM   2050  CA  LEU   327      60.759  17.856  38.522  1.00  0.00           C  
ATOM   2051  C   LEU   327      59.237  17.934  38.748  1.00  0.00           C  
ATOM   2052  O   LEU   327      58.751  18.741  39.584  1.00  0.00           O  
ATOM   2053  CB  LEU   327      61.118  18.522  37.190  1.00  0.00           C  
ATOM   2054  CG  LEU   327      62.617  18.773  37.018  1.00  0.00           C  
ATOM   2055  CD1 LEU   327      63.034  19.272  35.635  1.00  0.00           C  
ATOM   2056  CD2 LEU   327      63.210  19.816  37.965  1.00  0.00           C  
ATOM   2057  N   ILE   328      58.479  17.071  38.085  1.00  0.00           N  
ATOM   2058  CA  ILE   328      56.993  17.027  38.225  1.00  0.00           C  
ATOM   2059  C   ILE   328      56.631  16.597  39.659  1.00  0.00           C  
ATOM   2060  O   ILE   328      55.764  17.228  40.265  1.00  0.00           O  
ATOM   2061  CB  ILE   328      56.386  16.124  37.128  1.00  0.00           C  
ATOM   2062  CG1 ILE   328      56.586  16.755  35.752  1.00  0.00           C  
ATOM   2063  CG2 ILE   328      54.933  15.804  37.433  1.00  0.00           C  
ATOM   2064  CD1 ILE   328      56.396  15.798  34.608  1.00  0.00           C  
ATOM   2065  N   PHE   329      57.315  15.601  40.223  1.00  0.00           N  
ATOM   2066  CA  PHE   329      57.046  15.143  41.619  1.00  0.00           C  
ATOM   2067  C   PHE   329      57.328  16.300  42.574  1.00  0.00           C  
ATOM   2068  O   PHE   329      56.552  16.531  43.469  1.00  0.00           O  
ATOM   2069  CB  PHE   329      57.852  13.887  41.940  1.00  0.00           C  
ATOM   2070  CG  PHE   329      57.286  12.772  41.130  1.00  0.00           C  
ATOM   2071  CD1 PHE   329      56.022  12.867  40.506  1.00  0.00           C  
ATOM   2072  CD2 PHE   329      58.017  11.581  40.968  1.00  0.00           C  
ATOM   2073  CE1 PHE   329      55.490  11.797  39.729  1.00  0.00           C  
ATOM   2074  CE2 PHE   329      57.508  10.494  40.196  1.00  0.00           C  
ATOM   2075  CZ  PHE   329      56.237  10.603  39.575  1.00  0.00           C  
ATOM   2076  N   ASN   330      58.324  17.120  42.287  1.00  0.00           N  
ATOM   2077  CA  ASN   330      58.625  18.297  43.136  1.00  0.00           C  
ATOM   2078  C   ASN   330      57.497  19.337  42.974  1.00  0.00           C  
ATOM   2079  O   ASN   330      57.088  19.972  43.969  1.00  0.00           O  
ATOM   2080  CB  ASN   330      60.015  18.797  42.728  1.00  0.00           C  
ATOM   2081  CG  ASN   330      61.044  17.807  43.255  1.00  0.00           C  
ATOM   2082  OD1 ASN   330      60.774  17.046  44.182  1.00  0.00           O  
ATOM   2083  ND2 ASN   330      62.281  17.764  42.692  1.00  0.00           N  
ATOM   2084  N   LEU   331      56.996  19.546  41.756  1.00  0.00           N  
ATOM   2085  CA  LEU   331      55.889  20.509  41.539  1.00  0.00           C  
ATOM   2086  C   LEU   331      54.639  20.018  42.290  1.00  0.00           C  
ATOM   2087  O   LEU   331      53.903  20.814  42.792  1.00  0.00           O  
ATOM   2088  CB  LEU   331      55.637  20.714  40.080  1.00  0.00           C  
ATOM   2089  CG  LEU   331      54.515  21.712  39.789  1.00  0.00           C  
ATOM   2090  CD1 LEU   331      54.760  23.129  40.307  1.00  0.00           C  
ATOM   2091  CD2 LEU   331      54.207  21.925  38.307  1.00  0.00           C  
ATOM   2092  N   VAL   332      54.408  18.726  42.355  1.00  0.00           N  
ATOM   2093  CA  VAL   332      53.202  18.156  42.994  1.00  0.00           C  
ATOM   2094  C   VAL   332      53.337  18.279  44.524  1.00  0.00           C  
ATOM   2095  O   VAL   332      52.333  18.652  45.167  1.00  0.00           O  
ATOM   2096  CB  VAL   332      52.975  16.701  42.529  1.00  0.00           C  
ATOM   2097  CG1 VAL   332      51.854  15.986  43.287  1.00  0.00           C  
ATOM   2098  CG2 VAL   332      52.596  16.585  41.051  1.00  0.00           C  
ATOM   2099  N   GLY   333      54.501  17.921  45.078  1.00  0.00           N  
ATOM   2100  CA  GLY   333      54.802  17.905  46.534  1.00  0.00           C  
ATOM   2101  C   GLY   333      54.108  16.780  47.282  1.00  0.00           C  
ATOM   2102  O   GLY   333      53.642  17.032  48.394  1.00  0.00           O  
ATOM   2103  N   HIS   334      53.937  15.615  46.659  1.00  0.00           N  
ATOM   2104  CA  HIS   334      53.257  14.439  47.261  1.00  0.00           C  
ATOM   2105  C   HIS   334      53.843  13.192  46.624  1.00  0.00           C  
ATOM   2106  O   HIS   334      53.381  12.769  45.567  1.00  0.00           O  
ATOM   2107  CB  HIS   334      51.735  14.430  47.126  1.00  0.00           C  
ATOM   2108  CG  HIS   334      51.081  13.349  47.934  1.00  0.00           C  
ATOM   2109  ND1 HIS   334      49.716  13.169  48.022  1.00  0.00           N  
ATOM   2110  CD2 HIS   334      51.615  12.370  48.703  1.00  0.00           C  
ATOM   2111  CE1 HIS   334      49.435  12.157  48.785  1.00  0.00           C  
ATOM   2112  NE2 HIS   334      50.570  11.645  49.220  1.00  0.00           N  
ATOM   2113  N   GLU   335      54.856  12.573  47.273  1.00  0.00           N  
ATOM   2114  CA  GLU   335      55.612  11.467  46.668  1.00  0.00           C  
ATOM   2115  C   GLU   335      54.804  10.179  46.420  1.00  0.00           C  
ATOM   2116  O   GLU   335      55.248   9.319  45.723  1.00  0.00           O  
ATOM   2117  CB  GLU   335      56.760  11.233  47.676  1.00  0.00           C  
ATOM   2118  CG  GLU   335      57.768  12.383  47.730  1.00  0.00           C  
ATOM   2119  CD  GLU   335      58.772  12.076  48.832  1.00  0.00           C  
ATOM   2120  OE1 GLU   335      58.615  11.018  49.498  1.00  0.00           O  
ATOM   2121  OE2 GLU   335      59.709  12.897  49.023  1.00  0.00           O  
ATOM   2122  N   LEU   336      53.583  10.090  46.920  1.00  0.00           N  
ATOM   2123  CA  LEU   336      52.739   8.896  46.728  1.00  0.00           C  
ATOM   2124  C   LEU   336      52.025   8.948  45.364  1.00  0.00           C  
ATOM   2125  O   LEU   336      51.478   7.891  44.946  1.00  0.00           O  
ATOM   2126  CB  LEU   336      51.836   8.775  47.950  1.00  0.00           C  
ATOM   2127  CG  LEU   336      52.601   8.527  49.252  1.00  0.00           C  
ATOM   2128  CD1 LEU   336      51.739   8.505  50.513  1.00  0.00           C  
ATOM   2129  CD2 LEU   336      53.356   7.200  49.315  1.00  0.00           C  
ATOM   2130  N   SER   337      52.038  10.098  44.668  1.00  0.00           N  
ATOM   2131  CA  SER   337      51.397  10.239  43.321  1.00  0.00           C  
ATOM   2132  C   SER   337      52.348   9.660  42.261  1.00  0.00           C  
ATOM   2133  O   SER   337      53.428  10.252  42.110  1.00  0.00           O  
ATOM   2134  CB  SER   337      51.050  11.717  43.032  1.00  0.00           C  
ATOM   2135  OG  SER   337      50.134  12.202  44.003  1.00  0.00           O  
ATOM   2136  N   ASP   338      51.991   8.524  41.624  1.00  0.00           N  
ATOM   2137  CA  ASP   338      52.753   7.929  40.496  1.00  0.00           C  
ATOM   2138  C   ASP   338      52.531   8.785  39.244  1.00  0.00           C  
ATOM   2139  O   ASP   338      51.375   9.058  38.906  1.00  0.00           O  
ATOM   2140  CB  ASP   338      52.351   6.496  40.130  1.00  0.00           C  
ATOM   2141  CG  ASP   338      52.212   5.552  41.307  1.00  0.00           C  
ATOM   2142  OD1 ASP   338      52.832   5.835  42.351  1.00  0.00           O  
ATOM   2143  OD2 ASP   338      51.475   4.538  41.177  1.00  0.00           O  
ATOM   2144  N   LEU   339      53.618   9.151  38.587  1.00  0.00           N  
ATOM   2145  CA  LEU   339      53.689   9.978  37.350  1.00  0.00           C  
ATOM   2146  C   LEU   339      54.234   9.084  36.240  1.00  0.00           C  
ATOM   2147  O   LEU   339      55.363   8.636  36.408  1.00  0.00           O  
ATOM   2148  CB  LEU   339      54.614  11.194  37.563  1.00  0.00           C  
ATOM   2149  CG  LEU   339      54.780  12.061  36.313  1.00  0.00           C  
ATOM   2150  CD1 LEU   339      53.504  12.751  35.833  1.00  0.00           C  
ATOM   2151  CD2 LEU   339      55.774  13.212  36.453  1.00  0.00           C  
ATOM   2152  N   ASP   340      53.473   8.886  35.162  1.00  0.00           N  
ATOM   2153  CA  ASP   340      53.879   8.200  33.907  1.00  0.00           C  
ATOM   2154  C   ASP   340      54.044   9.277  32.817  1.00  0.00           C  
ATOM   2155  O   ASP   340      53.035  10.005  32.534  1.00  0.00           O  
ATOM   2156  CB  ASP   340      52.803   7.179  33.521  1.00  0.00           C  
ATOM   2157  CG  ASP   340      53.276   6.446  32.274  1.00  0.00           C  
ATOM   2158  OD1 ASP   340      54.371   6.798  31.760  1.00  0.00           O  
ATOM   2159  OD2 ASP   340      52.548   5.525  31.817  1.00  0.00           O  
ATOM   2160  N   VAL   341      55.230   9.375  32.205  1.00  0.00           N  
ATOM   2161  CA  VAL   341      55.550  10.374  31.147  1.00  0.00           C  
ATOM   2162  C   VAL   341      55.016   9.861  29.814  1.00  0.00           C  
ATOM   2163  O   VAL   341      55.198   8.685  29.538  1.00  0.00           O  
ATOM   2164  CB  VAL   341      57.057  10.599  31.035  1.00  0.00           C  
ATOM   2165  CG1 VAL   341      57.451  11.527  29.884  1.00  0.00           C  
ATOM   2166  CG2 VAL   341      57.674  11.228  32.285  1.00  0.00           C  
ATOM   2167  N   ALA   342      54.364  10.696  29.013  1.00  0.00           N  
ATOM   2168  CA  ALA   342      53.877  10.231  27.686  1.00  0.00           C  
ATOM   2169  C   ALA   342      54.742  10.866  26.617  1.00  0.00           C  
ATOM   2170  O   ALA   342      55.021  10.206  25.645  1.00  0.00           O  
ATOM   2171  CB  ALA   342      52.393  10.509  27.470  1.00  0.00           C  
ATOM   2172  N   ASP   343      55.170  12.092  26.841  1.00  0.00           N  
ATOM   2173  CA  ASP   343      56.000  12.820  25.890  1.00  0.00           C  
ATOM   2174  C   ASP   343      56.630  13.977  26.622  1.00  0.00           C  
ATOM   2175  O   ASP   343      56.018  14.514  27.536  1.00  0.00           O  
ATOM   2176  CB  ASP   343      55.143  13.285  24.721  1.00  0.00           C  
ATOM   2177  CG  ASP   343      56.068  13.592  23.552  1.00  0.00           C  
ATOM   2178  OD1 ASP   343      57.300  13.372  23.700  1.00  0.00           O  
ATOM   2179  OD2 ASP   343      55.556  14.050  22.496  1.00  0.00           O  
ATOM   2180  N   ILE   344      57.795  14.384  26.169  1.00  0.00           N  
ATOM   2181  CA  ILE   344      58.425  15.652  26.595  1.00  0.00           C  
ATOM   2182  C   ILE   344      58.768  16.396  25.315  1.00  0.00           C  
ATOM   2183  O   ILE   344      59.443  15.792  24.502  1.00  0.00           O  
ATOM   2184  CB  ILE   344      59.689  15.363  27.433  1.00  0.00           C  
ATOM   2185  CG1 ILE   344      59.405  14.564  28.716  1.00  0.00           C  
ATOM   2186  CG2 ILE   344      60.417  16.634  27.903  1.00  0.00           C  
ATOM   2187  CD1 ILE   344      60.669  14.097  29.436  1.00  0.00           C  
ATOM   2188  N   LYS   345      58.404  17.670  25.175  1.00  0.00           N  
ATOM   2189  CA  LYS   345      58.801  18.508  24.014  1.00  0.00           C  
ATOM   2190  C   LYS   345      59.363  19.857  24.454  1.00  0.00           C  
ATOM   2191  O   LYS   345      58.841  20.517  25.363  1.00  0.00           O  
ATOM   2192  CB  LYS   345      57.662  18.730  23.058  1.00  0.00           C  
ATOM   2193  CG  LYS   345      58.056  19.531  21.815  1.00  0.00           C  
ATOM   2194  CD  LYS   345      56.907  19.727  20.824  1.00  0.00           C  
ATOM   2195  CE  LYS   345      57.299  20.536  19.585  1.00  0.00           C  
ATOM   2196  NZ  LYS   345      56.138  20.663  18.676  1.00  0.00           N  
ATOM   2197  N   PRO   346      60.388  20.282  23.752  1.00  0.00           N  
ATOM   2198  CA  PRO   346      60.975  21.613  23.927  1.00  0.00           C  
ATOM   2199  C   PRO   346      60.412  22.411  22.762  1.00  0.00           C  
ATOM   2200  O   PRO   346      60.239  21.851  21.680  1.00  0.00           O  
ATOM   2201  CB  PRO   346      62.484  21.551  23.993  1.00  0.00           C  
ATOM   2202  CG  PRO   346      63.085  20.414  23.165  1.00  0.00           C  
ATOM   2203  CD  PRO   346      62.172  19.191  23.050  1.00  0.00           C  
ATOM   2204  N   TRP   347      59.971  23.619  23.048  1.00  0.00           N  
ATOM   2205  CA  TRP   347      59.199  24.451  22.106  1.00  0.00           C  
ATOM   2206  C   TRP   347      59.785  25.866  22.204  1.00  0.00           C  
ATOM   2207  O   TRP   347      59.838  26.432  23.319  1.00  0.00           O  
ATOM   2208  CB  TRP   347      57.701  24.335  22.454  1.00  0.00           C  
ATOM   2209  CG  TRP   347      56.871  25.401  21.814  1.00  0.00           C  
ATOM   2210  CD1 TRP   347      57.104  25.990  20.601  1.00  0.00           C  
ATOM   2211  CD2 TRP   347      55.693  26.038  22.351  1.00  0.00           C  
ATOM   2212  NE1 TRP   347      56.160  26.953  20.349  1.00  0.00           N  
ATOM   2213  CE2 TRP   347      55.278  27.001  21.399  1.00  0.00           C  
ATOM   2214  CE3 TRP   347      54.961  25.899  23.534  1.00  0.00           C  
ATOM   2215  CZ2 TRP   347      54.151  27.803  21.590  1.00  0.00           C  
ATOM   2216  CZ3 TRP   347      53.853  26.694  23.725  1.00  0.00           C  
ATOM   2217  CH2 TRP   347      53.460  27.639  22.771  1.00  0.00           C  
ATOM   2218  N   VAL   348      60.309  26.398  21.108  1.00  0.00           N  
ATOM   2219  CA  VAL   348      60.873  27.769  21.120  1.00  0.00           C  
ATOM   2220  C   VAL   348      59.678  28.701  21.050  1.00  0.00           C  
ATOM   2221  O   VAL   348      58.947  28.589  20.080  1.00  0.00           O  
ATOM   2222  CB  VAL   348      61.844  28.002  19.962  1.00  0.00           C  
ATOM   2223  CG1 VAL   348      62.392  29.429  19.903  1.00  0.00           C  
ATOM   2224  CG2 VAL   348      63.080  27.101  20.011  1.00  0.00           C  
ATOM   2225  N   MET   349      59.467  29.527  22.070  1.00  0.00           N  
ATOM   2226  CA  MET   349      58.333  30.492  22.117  1.00  0.00           C  
ATOM   2227  C   MET   349      58.757  31.800  21.434  1.00  0.00           C  
ATOM   2228  O   MET   349      59.775  32.386  21.845  1.00  0.00           O  
ATOM   2229  CB  MET   349      57.851  30.750  23.552  1.00  0.00           C  
ATOM   2230  CG  MET   349      57.121  29.558  24.174  1.00  0.00           C  
ATOM   2231  SD  MET   349      56.449  29.868  25.834  1.00  0.00           S  
ATOM   2232  CE  MET   349      58.042  29.689  26.687  1.00  0.00           C  
ATOM   2233  N   HIS   350      57.954  32.276  20.481  1.00  0.00           N  
ATOM   2234  CA  HIS   350      58.177  33.565  19.779  1.00  0.00           C  
ATOM   2235  C   HIS   350      57.029  34.520  20.070  1.00  0.00           C  
ATOM   2236  O   HIS   350      55.977  34.107  20.621  1.00  0.00           O  
ATOM   2237  CB  HIS   350      58.258  33.436  18.255  1.00  0.00           C  
ATOM   2238  CG  HIS   350      59.467  32.677  17.794  1.00  0.00           C  
ATOM   2239  ND1 HIS   350      59.728  32.368  16.475  1.00  0.00           N  
ATOM   2240  CD2 HIS   350      60.506  32.158  18.490  1.00  0.00           C  
ATOM   2241  CE1 HIS   350      60.843  31.711  16.370  1.00  0.00           C  
ATOM   2242  NE2 HIS   350      61.346  31.563  17.581  1.00  0.00           N  
ATOM   2243  N   ALA   351      57.211  35.755  19.639  1.00  0.00           N  
ATOM   2244  CA  ALA   351      56.158  36.779  19.709  1.00  0.00           C  
ATOM   2245  C   ALA   351      56.297  37.648  18.461  1.00  0.00           C  
ATOM   2246  O   ALA   351      57.086  38.597  18.484  1.00  0.00           O  
ATOM   2247  CB  ALA   351      56.243  37.526  20.989  1.00  0.00           C  
ATOM   2248  N   GLU   352      55.603  37.282  17.376  1.00  0.00           N  
ATOM   2249  CA  GLU   352      55.865  37.853  16.053  1.00  0.00           C  
ATOM   2250  C   GLU   352      54.603  37.837  15.188  1.00  0.00           C  
ATOM   2251  O   GLU   352      53.748  36.892  15.326  1.00  0.00           O  
ATOM   2252  CB  GLU   352      56.983  37.078  15.412  1.00  0.00           C  
ATOM   2253  CG  GLU   352      56.638  35.610  15.153  1.00  0.00           C  
ATOM   2254  CD  GLU   352      57.881  34.924  14.607  1.00  0.00           C  
ATOM   2255  OE1 GLU   352      58.919  35.620  14.447  1.00  0.00           O  
ATOM   2256  OE2 GLU   352      57.810  33.694  14.343  1.00  0.00           O  
ATOM   2257  N   VAL   353      54.525  38.804  14.290  1.00  0.00           N  
ATOM   2258  CA  VAL   353      53.366  38.920  13.368  1.00  0.00           C  
ATOM   2259  C   VAL   353      53.854  39.438  12.020  1.00  0.00           C  
ATOM   2260  O   VAL   353      54.686  40.384  11.999  1.00  0.00           O  
ATOM   2261  CB  VAL   353      52.254  39.778  13.998  1.00  0.00           C  
ATOM   2262  CG1 VAL   353      52.694  41.202  14.256  1.00  0.00           C  
ATOM   2263  CG2 VAL   353      50.976  39.743  13.164  1.00  0.00           C  
ATOM   2264  N   ALA   354      53.376  38.807  10.952  1.00  0.00           N  
ATOM   2265  CA  ALA   354      53.663  39.208   9.557  1.00  0.00           C  
ATOM   2266  C   ALA   354      53.019  40.560   9.293  1.00  0.00           C  
ATOM   2267  O   ALA   354      51.918  40.837   9.769  1.00  0.00           O  
ATOM   2268  CB  ALA   354      53.228  38.152   8.576  1.00  0.00           C  
ATOM   2269  N   GLU   355      53.772  41.500   8.674  1.00  0.00           N  
ATOM   2270  CA  GLU   355      53.261  42.834   8.383  1.00  0.00           C  
ATOM   2271  C   GLU   355      52.340  42.727   7.167  1.00  0.00           C  
ATOM   2272  O   GLU   355      51.549  43.576   6.977  1.00  0.00           O  
ATOM   2273  CB  GLU   355      54.525  43.659   8.083  1.00  0.00           C  
ATOM   2274  CG  GLU   355      55.442  43.833   9.295  1.00  0.00           C  
ATOM   2275  CD  GLU   355      56.654  44.642   8.856  1.00  0.00           C  
ATOM   2276  OE1 GLU   355      56.688  45.058   7.667  1.00  0.00           O  
ATOM   2277  OE2 GLU   355      57.562  44.855   9.703  1.00  0.00           O  
ATOM   2278  N   LYS   356      52.533  41.693   6.358  1.00  0.00           N  
ATOM   2279  CA  LYS   356      51.716  41.390   5.170  1.00  0.00           C  
ATOM   2280  C   LYS   356      51.347  39.912   5.234  1.00  0.00           C  
ATOM   2281  O   LYS   356      52.264  39.052   5.429  1.00  0.00           O  
ATOM   2282  CB  LYS   356      52.475  41.720   3.870  1.00  0.00           C  
ATOM   2283  CG  LYS   356      52.757  43.213   3.690  1.00  0.00           C  
ATOM   2284  CD  LYS   356      53.472  43.548   2.380  1.00  0.00           C  
ATOM   2285  CE  LYS   356      53.817  45.031   2.232  1.00  0.00           C  
ATOM   2286  NZ  LYS   356      54.505  45.265   0.943  1.00  0.00           N  
ATOM   2287  N   PHE   357      50.079  39.603   4.956  1.00  0.00           N  
ATOM   2288  CA  PHE   357      49.513  38.231   5.064  1.00  0.00           C  
ATOM   2289  C   PHE   357      49.502  37.546   3.706  1.00  0.00           C  
ATOM   2290  O   PHE   357      49.328  36.287   3.651  1.00  0.00           O  
ATOM   2291  CB  PHE   357      48.109  38.306   5.682  1.00  0.00           C  
ATOM   2292  CG  PHE   357      48.257  38.830   7.069  1.00  0.00           C  
ATOM   2293  CD1 PHE   357      47.946  40.167   7.402  1.00  0.00           C  
ATOM   2294  CD2 PHE   357      48.720  37.983   8.093  1.00  0.00           C  
ATOM   2295  CE1 PHE   357      48.087  40.659   8.732  1.00  0.00           C  
ATOM   2296  CE2 PHE   357      48.870  38.450   9.434  1.00  0.00           C  
ATOM   2297  CZ  PHE   357      48.554  39.795   9.753  1.00  0.00           C  
ATOM   2298  N   MET   358      49.664  38.315   2.616  1.00  0.00           N  
ATOM   2299  CA  MET   358      49.493  37.752   1.276  1.00  0.00           C  
ATOM   2300  C   MET   358      50.344  38.487   0.238  1.00  0.00           C  
ATOM   2301  O   MET   358      50.647  39.676   0.439  1.00  0.00           O  
ATOM   2302  CB  MET   358      48.043  37.863   0.908  1.00  0.00           C  
ATOM   2303  CG  MET   358      47.551  39.307   0.795  1.00  0.00           C  
ATOM   2304  SD  MET   358      45.792  39.473   0.366  1.00  0.00           S  
ATOM   2305  CE  MET   358      46.001  38.960  -1.363  1.00  0.00           C  
ATOM   2306  N   CYS   359      50.554  37.821  -0.876  1.00  0.00           N  
ATOM   2307  CA  CYS   359      51.294  38.412  -2.001  1.00  0.00           C  
ATOM   2308  C   CYS   359      50.326  38.411  -3.179  1.00  0.00           C  
ATOM   2309  O   CYS   359      49.945  37.357  -3.695  1.00  0.00           O  
ATOM   2310  CB  CYS   359      52.495  37.814  -2.740  1.00  0.00           C  
ATOM   2311  SG  CYS   359      52.988  38.671  -3.759  1.00  0.00           S  
ATOM   2312  N   CYS   360      49.907  39.594  -3.631  1.00  0.00           N  
ATOM   2313  CA  CYS   360      48.913  39.653  -4.712  1.00  0.00           C  
ATOM   2314  C   CYS   360      49.368  39.062  -6.029  1.00  0.00           C  
ATOM   2315  O   CYS   360      48.591  38.398  -6.720  1.00  0.00           O  
ATOM   2316  CB  CYS   360      48.368  40.934  -5.348  1.00  0.00           C  
ATOM   2317  SG  CYS   360      47.543  41.673  -4.460  1.00  0.00           S  
ATOM   2318  N   GLU   361      50.625  39.272  -6.433  1.00  0.00           N  
ATOM   2319  CA  GLU   361      51.072  38.757  -7.723  1.00  0.00           C  
ATOM   2320  C   GLU   361      51.101  37.227  -7.798  1.00  0.00           C  
ATOM   2321  O   GLU   361      51.011  36.635  -8.877  1.00  0.00           O  
ATOM   2322  CB  GLU   361      52.489  39.108  -8.190  1.00  0.00           C  
ATOM   2323  CG  GLU   361      52.662  40.583  -8.559  1.00  0.00           C  
ATOM   2324  CD  GLU   361      54.121  40.807  -8.930  1.00  0.00           C  
ATOM   2325  OE1 GLU   361      54.911  39.829  -8.841  1.00  0.00           O  
ATOM   2326  OE2 GLU   361      54.466  41.959  -9.306  1.00  0.00           O  
ATOM   2327  N   ASN   362      51.226  36.563  -6.649  1.00  0.00           N  
ATOM   2328  CA  ASN   362      51.317  35.112  -6.614  1.00  0.00           C  
ATOM   2329  C   ASN   362      50.018  34.477  -6.105  1.00  0.00           C  
ATOM   2330  O   ASN   362      49.933  33.257  -5.937  1.00  0.00           O  
ATOM   2331  CB  ASN   362      52.445  34.582  -5.723  1.00  0.00           C  
ATOM   2332  CG  ASN   362      53.771  34.979  -6.356  1.00  0.00           C  
ATOM   2333  OD1 ASN   362      53.879  35.100  -7.576  1.00  0.00           O  
ATOM   2334  ND2 ASN   362      54.852  35.204  -5.562  1.00  0.00           N  
ATOM   2335  N   ARG   363      48.990  35.272  -5.852  1.00  0.00           N  
ATOM   2336  CA  ARG   363      47.703  34.776  -5.376  1.00  0.00           C  
ATOM   2337  C   ARG   363      47.932  33.816  -4.202  1.00  0.00           C  
ATOM   2338  O   ARG   363      47.383  32.715  -4.109  1.00  0.00           O  
ATOM   2339  CB  ARG   363      46.786  33.911  -6.245  1.00  0.00           C  
ATOM   2340  CG  ARG   363      46.348  34.597  -7.541  1.00  0.00           C  
ATOM   2341  CD  ARG   363      45.544  35.879  -7.314  1.00  0.00           C  
ATOM   2342  NE  ARG   363      44.835  36.194  -8.586  1.00  0.00           N  
ATOM   2343  CZ  ARG   363      45.446  36.960  -9.536  1.00  0.00           C  
ATOM   2344  NH1 ARG   363      46.682  37.297  -9.067  1.00  0.00           N  
ATOM   2345  NH2 ARG   363      44.581  37.089 -10.585  1.00  0.00           N  
ATOM   2346  N   VAL   364      48.794  34.226  -3.327  1.00  0.00           N  
ATOM   2347  CA  VAL   364      49.226  33.416  -2.154  1.00  0.00           C  
ATOM   2348  C   VAL   364      48.805  34.154  -0.890  1.00  0.00           C  
ATOM   2349  O   VAL   364      49.082  35.370  -0.744  1.00  0.00           O  
ATOM   2350  CB  VAL   364      50.727  33.116  -2.186  1.00  0.00           C  
ATOM   2351  CG1 VAL   364      51.175  32.115  -1.112  1.00  0.00           C  
ATOM   2352  CG2 VAL   364      51.122  32.607  -3.569  1.00  0.00           C  
ATOM   2353  N   ILE   365      48.177  33.404   0.003  1.00  0.00           N  
ATOM   2354  CA  ILE   365      47.539  33.893   1.255  1.00  0.00           C  
ATOM   2355  C   ILE   365      48.052  33.006   2.394  1.00  0.00           C  
ATOM   2356  O   ILE   365      47.927  31.800   2.287  1.00  0.00           O  
ATOM   2357  CB  ILE   365      46.018  33.833   1.105  1.00  0.00           C  
ATOM   2358  CG1 ILE   365      45.481  34.697  -0.049  1.00  0.00           C  
ATOM   2359  CG2 ILE   365      45.259  34.313   2.354  1.00  0.00           C  
ATOM   2360  CD1 ILE   365      43.989  34.500  -0.314  1.00  0.00           C  
ATOM   2361  N   LEU   366      48.682  33.578   3.408  1.00  0.00           N  
ATOM   2362  CA  LEU   366      49.172  32.796   4.587  1.00  0.00           C  
ATOM   2363  C   LEU   366      48.247  32.966   5.795  1.00  0.00           C  
ATOM   2364  O   LEU   366      47.747  34.072   6.046  1.00  0.00           O  
ATOM   2365  CB  LEU   366      50.612  33.142   4.908  1.00  0.00           C  
ATOM   2366  CG  LEU   366      51.626  32.406   4.030  1.00  0.00           C  
ATOM   2367  CD1 LEU   366      51.473  32.643   2.529  1.00  0.00           C  
ATOM   2368  CD2 LEU   366      53.089  32.760   4.298  1.00  0.00           C  
ATOM   2369  N   ALA   367      48.060  31.882   6.541  1.00  0.00           N  
ATOM   2370  CA  ALA   367      47.089  31.797   7.673  1.00  0.00           C  
ATOM   2371  C   ALA   367      47.763  31.159   8.893  1.00  0.00           C  
ATOM   2372  O   ALA   367      48.685  30.382   8.722  1.00  0.00           O  
ATOM   2373  CB  ALA   367      45.874  30.942   7.256  1.00  0.00           C  
ATOM   2374  N   GLY   368      47.221  31.394  10.083  1.00  0.00           N  
ATOM   2375  CA  GLY   368      47.643  30.703  11.303  1.00  0.00           C  
ATOM   2376  C   GLY   368      49.073  31.041  11.696  1.00  0.00           C  
ATOM   2377  O   GLY   368      49.484  32.248  11.605  1.00  0.00           O  
ATOM   2378  N   ASP   369      49.776  30.030  12.190  1.00  0.00           N  
ATOM   2379  CA  ASP   369      51.119  30.200  12.802  1.00  0.00           C  
ATOM   2380  C   ASP   369      52.138  30.681  11.735  1.00  0.00           C  
ATOM   2381  O   ASP   369      53.180  31.271  12.116  1.00  0.00           O  
ATOM   2382  CB  ASP   369      51.592  28.897  13.441  1.00  0.00           C  
ATOM   2383  CG  ASP   369      51.311  28.814  14.937  1.00  0.00           C  
ATOM   2384  OD1 ASP   369      50.392  29.542  15.434  1.00  0.00           O  
ATOM   2385  OD2 ASP   369      52.005  28.019  15.582  1.00  0.00           O  
ATOM   2386  N   ALA   370      51.846  30.541  10.449  1.00  0.00           N  
ATOM   2387  CA  ALA   370      52.713  31.133   9.404  1.00  0.00           C  
ATOM   2388  C   ALA   370      52.755  32.647   9.532  1.00  0.00           C  
ATOM   2389  O   ALA   370      53.789  33.209   9.172  1.00  0.00           O  
ATOM   2390  CB  ALA   370      52.286  30.745   8.033  1.00  0.00           C  
ATOM   2391  N   ALA   371      51.709  33.300  10.032  1.00  0.00           N  
ATOM   2392  CA  ALA   371      51.695  34.789  10.090  1.00  0.00           C  
ATOM   2393  C   ALA   371      51.585  35.350  11.486  1.00  0.00           C  
ATOM   2394  O   ALA   371      51.603  36.585  11.577  1.00  0.00           O  
ATOM   2395  CB  ALA   371      50.585  35.372   9.195  1.00  0.00           C  
ATOM   2396  N   HIS   372      51.406  34.535  12.529  1.00  0.00           N  
ATOM   2397  CA  HIS   372      51.403  35.050  13.920  1.00  0.00           C  
ATOM   2398  C   HIS   372      51.876  33.960  14.875  1.00  0.00           C  
ATOM   2399  O   HIS   372      51.490  32.771  14.696  1.00  0.00           O  
ATOM   2400  CB  HIS   372      50.042  35.640  14.363  1.00  0.00           C  
ATOM   2401  CG  HIS   372      48.829  34.884  13.928  1.00  0.00           C  
ATOM   2402  ND1 HIS   372      48.439  33.690  14.523  1.00  0.00           N  
ATOM   2403  CD2 HIS   372      47.923  35.142  12.951  1.00  0.00           C  
ATOM   2404  CE1 HIS   372      47.339  33.244  13.909  1.00  0.00           C  
ATOM   2405  NE2 HIS   372      47.005  34.131  12.949  1.00  0.00           N  
ATOM   2406  N   ARG   373      52.759  34.341  15.791  1.00  0.00           N  
ATOM   2407  CA  ARG   373      53.336  33.405  16.788  1.00  0.00           C  
ATOM   2408  C   ARG   373      53.330  34.117  18.124  1.00  0.00           C  
ATOM   2409  O   ARG   373      53.645  35.325  18.191  1.00  0.00           O  
ATOM   2410  CB  ARG   373      54.747  32.958  16.414  1.00  0.00           C  
ATOM   2411  CG  ARG   373      54.813  32.184  15.096  1.00  0.00           C  
ATOM   2412  CD  ARG   373      54.120  30.821  15.151  1.00  0.00           C  
ATOM   2413  NE  ARG   373      54.852  29.987  16.145  1.00  0.00           N  
ATOM   2414  CZ  ARG   373      55.990  29.329  15.779  1.00  0.00           C  
ATOM   2415  NH1 ARG   373      56.226  29.607  14.463  1.00  0.00           N  
ATOM   2416  NH2 ARG   373      56.449  28.650  16.870  1.00  0.00           N  
ATOM   2417  N   PHE   374      52.926  33.411  19.155  1.00  0.00           N  
ATOM   2418  CA  PHE   374      52.925  34.053  20.486  1.00  0.00           C  
ATOM   2419  C   PHE   374      53.028  32.992  21.572  1.00  0.00           C  
ATOM   2420  O   PHE   374      53.028  31.783  21.333  1.00  0.00           O  
ATOM   2421  CB  PHE   374      51.721  34.976  20.590  1.00  0.00           C  
ATOM   2422  CG  PHE   374      50.499  34.136  20.447  1.00  0.00           C  
ATOM   2423  CD1 PHE   374      49.831  33.589  21.565  1.00  0.00           C  
ATOM   2424  CD2 PHE   374      49.977  33.869  19.168  1.00  0.00           C  
ATOM   2425  CE1 PHE   374      48.660  32.790  21.419  1.00  0.00           C  
ATOM   2426  CE2 PHE   374      48.806  33.071  18.993  1.00  0.00           C  
ATOM   2427  CZ  PHE   374      48.146  32.528  20.126  1.00  0.00           C  
ATOM   2428  N   PRO   375      53.235  33.430  22.811  1.00  0.00           N  
ATOM   2429  CA  PRO   375      53.241  32.486  23.898  1.00  0.00           C  
ATOM   2430  C   PRO   375      51.840  31.877  23.996  1.00  0.00           C  
ATOM   2431  O   PRO   375      50.854  32.430  23.527  1.00  0.00           O  
ATOM   2432  CB  PRO   375      53.585  33.306  25.141  1.00  0.00           C  
ATOM   2433  CG  PRO   375      53.947  34.675  24.634  1.00  0.00           C  
ATOM   2434  CD  PRO   375      53.366  34.820  23.248  1.00  0.00           C  
ATOM   2435  N   PRO   376      51.745  30.744  24.682  1.00  0.00           N  
ATOM   2436  CA  PRO   376      50.483  30.040  24.847  1.00  0.00           C  
ATOM   2437  C   PRO   376      49.453  30.734  25.758  1.00  0.00           C  
ATOM   2438  O   PRO   376      48.285  30.379  25.656  1.00  0.00           O  
ATOM   2439  CB  PRO   376      50.936  28.670  25.375  1.00  0.00           C  
ATOM   2440  CG  PRO   376      52.266  28.918  26.023  1.00  0.00           C  
ATOM   2441  CD  PRO   376      52.902  30.061  25.274  1.00  0.00           C  
ATOM   2442  N   ALA   377      49.851  31.699  26.598  1.00  0.00           N  
ATOM   2443  CA  ALA   377      48.911  32.492  27.438  1.00  0.00           C  
ATOM   2444  C   ALA   377      47.814  33.073  26.529  1.00  0.00           C  
ATOM   2445  O   ALA   377      48.192  33.565  25.430  1.00  0.00           O  
ATOM   2446  CB  ALA   377      49.643  33.610  28.187  1.00  0.00           C  
ATOM   2447  N   GLY   378      46.547  32.998  26.992  1.00  0.00           N  
ATOM   2448  CA  GLY   378      45.253  33.368  26.328  1.00  0.00           C  
ATOM   2449  C   GLY   378      44.749  32.269  25.367  1.00  0.00           C  
ATOM   2450  O   GLY   378      43.566  32.343  24.951  1.00  0.00           O  
ATOM   2451  N   GLY   379      45.602  31.347  24.932  1.00  0.00           N  
ATOM   2452  CA  GLY   379      45.174  30.285  24.017  1.00  0.00           C  
ATOM   2453  C   GLY   379      44.591  30.878  22.745  1.00  0.00           C  
ATOM   2454  O   GLY   379      43.605  30.302  22.223  1.00  0.00           O  
ATOM   2455  N   PHE   380      45.183  31.969  22.232  1.00  0.00           N  
ATOM   2456  CA  PHE   380      44.602  32.695  21.076  1.00  0.00           C  
ATOM   2457  C   PHE   380      45.083  32.092  19.746  1.00  0.00           C  
ATOM   2458  O   PHE   380      44.282  32.148  18.796  1.00  0.00           O  
ATOM   2459  CB  PHE   380      44.840  34.204  21.183  1.00  0.00           C  
ATOM   2460  CG  PHE   380      44.146  34.681  22.412  1.00  0.00           C  
ATOM   2461  CD1 PHE   380      43.097  33.948  23.012  1.00  0.00           C  
ATOM   2462  CD2 PHE   380      44.532  35.895  23.009  1.00  0.00           C  
ATOM   2463  CE1 PHE   380      42.441  34.411  24.189  1.00  0.00           C  
ATOM   2464  CE2 PHE   380      43.892  36.381  24.189  1.00  0.00           C  
ATOM   2465  CZ  PHE   380      42.840  35.635  24.780  1.00  0.00           C  
ATOM   2466  N   GLY   381      46.251  31.421  19.706  1.00  0.00           N  
ATOM   2467  CA  GLY   381      46.901  30.910  18.477  1.00  0.00           C  
ATOM   2468  C   GLY   381      45.994  30.015  17.628  1.00  0.00           C  
ATOM   2469  O   GLY   381      45.721  30.364  16.427  1.00  0.00           O  
ATOM   2470  N   MET   382      45.497  28.934  18.229  1.00  0.00           N  
ATOM   2471  CA  MET   382      44.611  27.933  17.575  1.00  0.00           C  
ATOM   2472  C   MET   382      43.285  28.553  17.087  1.00  0.00           C  
ATOM   2473  O   MET   382      42.887  28.318  15.940  1.00  0.00           O  
ATOM   2474  CB  MET   382      44.347  26.818  18.585  1.00  0.00           C  
ATOM   2475  CG  MET   382      43.424  25.719  18.053  1.00  0.00           C  
ATOM   2476  SD  MET   382      43.037  24.413  19.257  1.00  0.00           S  
ATOM   2477  CE  MET   382      41.941  25.449  20.268  1.00  0.00           C  
ATOM   2478  N   ASN   383      42.617  29.303  17.945  1.00  0.00           N  
ATOM   2479  CA  ASN   383      41.353  29.979  17.623  1.00  0.00           C  
ATOM   2480  C   ASN   383      41.572  30.970  16.454  1.00  0.00           C  
ATOM   2481  O   ASN   383      40.712  31.018  15.556  1.00  0.00           O  
ATOM   2482  CB  ASN   383      40.785  30.611  18.882  1.00  0.00           C  
ATOM   2483  CG  ASN   383      40.454  29.571  19.922  1.00  0.00           C  
ATOM   2484  OD1 ASN   383      39.507  28.783  19.731  1.00  0.00           O  
ATOM   2485  ND2 ASN   383      41.214  29.553  21.011  1.00  0.00           N  
ATOM   2486  N   THR   384      42.665  31.722  16.454  1.00  0.00           N  
ATOM   2487  CA  THR   384      42.960  32.736  15.403  1.00  0.00           C  
ATOM   2488  C   THR   384      43.289  32.024  14.099  1.00  0.00           C  
ATOM   2489  O   THR   384      42.870  32.517  13.011  1.00  0.00           O  
ATOM   2490  CB  THR   384      44.066  33.656  15.823  1.00  0.00           C  
ATOM   2491  OG1 THR   384      43.689  34.371  16.990  1.00  0.00           O  
ATOM   2492  CG2 THR   384      44.358  34.652  14.688  1.00  0.00           C  
ATOM   2493  N   GLY   385      43.950  30.868  14.171  1.00  0.00           N  
ATOM   2494  CA  GLY   385      44.204  30.076  12.955  1.00  0.00           C  
ATOM   2495  C   GLY   385      42.866  29.683  12.294  1.00  0.00           C  
ATOM   2496  O   GLY   385      42.724  29.839  11.062  1.00  0.00           O  
ATOM   2497  N   ILE   386      41.944  29.115  13.064  1.00  0.00           N  
ATOM   2498  CA  ILE   386      40.619  28.681  12.550  1.00  0.00           C  
ATOM   2499  C   ILE   386      39.928  29.873  11.876  1.00  0.00           C  
ATOM   2500  O   ILE   386      39.480  29.733  10.704  1.00  0.00           O  
ATOM   2501  CB  ILE   386      39.776  28.024  13.654  1.00  0.00           C  
ATOM   2502  CG1 ILE   386      40.341  26.678  14.138  1.00  0.00           C  
ATOM   2503  CG2 ILE   386      38.330  27.722  13.224  1.00  0.00           C  
ATOM   2504  CD1 ILE   386      39.671  26.158  15.409  1.00  0.00           C  
ATOM   2505  N   GLN   387      39.881  31.015  12.554  1.00  0.00           N  
ATOM   2506  CA  GLN   387      39.210  32.220  12.051  1.00  0.00           C  
ATOM   2507  C   GLN   387      39.957  32.851  10.859  1.00  0.00           C  
ATOM   2508  O   GLN   387      39.246  33.465  10.001  1.00  0.00           O  
ATOM   2509  CB  GLN   387      38.969  33.224  13.123  1.00  0.00           C  
ATOM   2510  CG  GLN   387      37.929  32.779  14.153  1.00  0.00           C  
ATOM   2511  CD  GLN   387      37.721  33.922  15.136  1.00  0.00           C  
ATOM   2512  OE1 GLN   387      37.049  34.906  14.830  1.00  0.00           O  
ATOM   2513  NE2 GLN   387      38.287  33.856  16.371  1.00  0.00           N  
ATOM   2514  N   ASP   388      41.278  32.725  10.746  1.00  0.00           N  
ATOM   2515  CA  ASP   388      41.968  33.186   9.511  1.00  0.00           C  
ATOM   2516  C   ASP   388      41.445  32.386   8.296  1.00  0.00           C  
ATOM   2517  O   ASP   388      41.059  32.978   7.254  1.00  0.00           O  
ATOM   2518  CB  ASP   388      43.471  32.992   9.620  1.00  0.00           C  
ATOM   2519  CG  ASP   388      44.214  33.887  10.608  1.00  0.00           C  
ATOM   2520  OD1 ASP   388      43.708  34.976  10.953  1.00  0.00           O  
ATOM   2521  OD2 ASP   388      45.360  33.509  10.953  1.00  0.00           O  
ATOM   2522  N   ALA   389      41.421  31.064   8.383  1.00  0.00           N  
ATOM   2523  CA  ALA   389      41.050  30.246   7.209  1.00  0.00           C  
ATOM   2524  C   ALA   389      39.552  30.454   6.889  1.00  0.00           C  
ATOM   2525  O   ALA   389      39.176  30.499   5.700  1.00  0.00           O  
ATOM   2526  CB  ALA   389      41.368  28.826   7.430  1.00  0.00           C  
ATOM   2527  N   HIS   390      38.712  30.637   7.903  1.00  0.00           N  
ATOM   2528  CA  HIS   390      37.264  30.869   7.708  1.00  0.00           C  
ATOM   2529  C   HIS   390      37.012  32.251   7.078  1.00  0.00           C  
ATOM   2530  O   HIS   390      36.002  32.405   6.357  1.00  0.00           O  
ATOM   2531  CB  HIS   390      36.493  30.697   9.018  1.00  0.00           C  
ATOM   2532  CG  HIS   390      35.006  30.768   8.836  1.00  0.00           C  
ATOM   2533  ND1 HIS   390      34.270  29.840   8.127  1.00  0.00           N  
ATOM   2534  CD2 HIS   390      34.100  31.670   9.281  1.00  0.00           C  
ATOM   2535  CE1 HIS   390      33.009  30.150   8.139  1.00  0.00           C  
ATOM   2536  NE2 HIS   390      32.867  31.263   8.834  1.00  0.00           N  
ATOM   2537  N   ASN   391      37.844  33.241   7.370  1.00  0.00           N  
ATOM   2538  CA  ASN   391      37.776  34.554   6.696  1.00  0.00           C  
ATOM   2539  C   ASN   391      38.047  34.400   5.183  1.00  0.00           C  
ATOM   2540  O   ASN   391      37.337  34.979   4.364  1.00  0.00           O  
ATOM   2541  CB  ASN   391      38.695  35.545   7.389  1.00  0.00           C  
ATOM   2542  CG  ASN   391      38.679  36.914   6.761  1.00  0.00           C  
ATOM   2543  OD1 ASN   391      39.249  37.109   5.678  1.00  0.00           O  
ATOM   2544  ND2 ASN   391      37.978  37.839   7.400  1.00  0.00           N  
ATOM   2545  N   LEU   392      39.002  33.574   4.801  1.00  0.00           N  
ATOM   2546  CA  LEU   392      39.561  33.550   3.432  1.00  0.00           C  
ATOM   2547  C   LEU   392      38.737  32.700   2.479  1.00  0.00           C  
ATOM   2548  O   LEU   392      38.635  33.083   1.286  1.00  0.00           O  
ATOM   2549  CB  LEU   392      40.951  32.961   3.532  1.00  0.00           C  
ATOM   2550  CG  LEU   392      41.657  32.738   2.208  1.00  0.00           C  
ATOM   2551  CD1 LEU   392      41.771  34.041   1.462  1.00  0.00           C  
ATOM   2552  CD2 LEU   392      43.022  32.078   2.462  1.00  0.00           C  
ATOM   2553  N   ALA   393      38.289  31.529   2.926  1.00  0.00           N  
ATOM   2554  CA  ALA   393      37.803  30.502   1.993  1.00  0.00           C  
ATOM   2555  C   ALA   393      36.532  30.941   1.234  1.00  0.00           C  
ATOM   2556  O   ALA   393      36.457  30.632   0.022  1.00  0.00           O  
ATOM   2557  CB  ALA   393      37.673  29.162   2.698  1.00  0.00           C  
ATOM   2558  N   TRP   394      35.562  31.579   1.871  1.00  0.00           N  
ATOM   2559  CA  TRP   394      34.323  32.002   1.170  1.00  0.00           C  
ATOM   2560  C   TRP   394      34.716  33.062   0.122  1.00  0.00           C  
ATOM   2561  O   TRP   394      34.014  33.147  -0.919  1.00  0.00           O  
ATOM   2562  CB  TRP   394      33.254  32.520   2.132  1.00  0.00           C  
ATOM   2563  CG  TRP   394      33.536  33.847   2.796  1.00  0.00           C  
ATOM   2564  CD1 TRP   394      34.074  34.028   4.043  1.00  0.00           C  
ATOM   2565  CD2 TRP   394      33.222  35.167   2.326  1.00  0.00           C  
ATOM   2566  NE1 TRP   394      34.160  35.347   4.348  1.00  0.00           N  
ATOM   2567  CE2 TRP   394      33.630  36.083   3.336  1.00  0.00           C  
ATOM   2568  CE3 TRP   394      32.645  35.688   1.167  1.00  0.00           C  
ATOM   2569  CZ2 TRP   394      33.456  37.460   3.244  1.00  0.00           C  
ATOM   2570  CZ3 TRP   394      32.550  37.056   1.041  1.00  0.00           C  
ATOM   2571  CH2 TRP   394      32.902  37.926   2.076  1.00  0.00           C  
ATOM   2572  N   LYS   395      35.816  33.795   0.335  1.00  0.00           N  
ATOM   2573  CA  LYS   395      36.286  34.838  -0.627  1.00  0.00           C  
ATOM   2574  C   LYS   395      36.927  34.156  -1.830  1.00  0.00           C  
ATOM   2575  O   LYS   395      36.585  34.533  -2.973  1.00  0.00           O  
ATOM   2576  CB  LYS   395      37.232  35.837   0.044  1.00  0.00           C  
ATOM   2577  CG  LYS   395      36.618  36.576   1.219  1.00  0.00           C  
ATOM   2578  CD  LYS   395      37.578  37.434   2.000  1.00  0.00           C  
ATOM   2579  CE  LYS   395      36.950  38.158   3.168  1.00  0.00           C  
ATOM   2580  NZ  LYS   395      37.962  38.875   3.972  1.00  0.00           N  
ATOM   2581  N   ILE   396      37.743  33.121  -1.620  1.00  0.00           N  
ATOM   2582  CA  ILE   396      38.337  32.323  -2.730  1.00  0.00           C  
ATOM   2583  C   ILE   396      37.228  31.685  -3.560  1.00  0.00           C  
ATOM   2584  O   ILE   396      37.400  31.598  -4.812  1.00  0.00           O  
ATOM   2585  CB  ILE   396      39.280  31.244  -2.209  1.00  0.00           C  
ATOM   2586  CG1 ILE   396      40.559  31.806  -1.566  1.00  0.00           C  
ATOM   2587  CG2 ILE   396      39.769  30.278  -3.301  1.00  0.00           C  
ATOM   2588  CD1 ILE   396      41.372  30.756  -0.810  1.00  0.00           C  
ATOM   2589  N   ALA   397      36.145  31.225  -2.925  1.00  0.00           N  
ATOM   2590  CA  ALA   397      35.061  30.554  -3.677  1.00  0.00           C  
ATOM   2591  C   ALA   397      34.456  31.541  -4.685  1.00  0.00           C  
ATOM   2592  O   ALA   397      34.283  31.164  -5.856  1.00  0.00           O  
ATOM   2593  CB  ALA   397      33.987  30.011  -2.742  1.00  0.00           C  
ATOM   2594  N   ALA   398      34.052  32.713  -4.233  1.00  0.00           N  
ATOM   2595  CA  ALA   398      33.471  33.740  -5.125  1.00  0.00           C  
ATOM   2596  C   ALA   398      34.481  34.162  -6.222  1.00  0.00           C  
ATOM   2597  O   ALA   398      34.061  34.280  -7.376  1.00  0.00           O  
ATOM   2598  CB  ALA   398      32.987  34.923  -4.294  1.00  0.00           C  
ATOM   2599  N   LEU   399      35.756  34.374  -5.920  1.00  0.00           N  
ATOM   2600  CA  LEU   399      36.785  34.678  -6.941  1.00  0.00           C  
ATOM   2601  C   LEU   399      36.833  33.550  -7.981  1.00  0.00           C  
ATOM   2602  O   LEU   399      36.836  33.856  -9.166  1.00  0.00           O  
ATOM   2603  CB  LEU   399      38.139  34.916  -6.324  1.00  0.00           C  
ATOM   2604  CG  LEU   399      39.233  35.217  -7.351  1.00  0.00           C  
ATOM   2605  CD1 LEU   399      39.008  36.478  -8.184  1.00  0.00           C  
ATOM   2606  CD2 LEU   399      40.629  35.424  -6.765  1.00  0.00           C  
ATOM   2607  N   VAL   400      36.875  32.286  -7.560  1.00  0.00           N  
ATOM   2608  CA  VAL   400      36.988  31.153  -8.501  1.00  0.00           C  
ATOM   2609  C   VAL   400      35.745  31.124  -9.386  1.00  0.00           C  
ATOM   2610  O   VAL   400      35.901  30.763 -10.543  1.00  0.00           O  
ATOM   2611  CB  VAL   400      37.172  29.833  -7.762  1.00  0.00           C  
ATOM   2612  CG1 VAL   400      37.100  28.607  -8.675  1.00  0.00           C  
ATOM   2613  CG2 VAL   400      38.518  29.719  -7.044  1.00  0.00           C  
ATOM   2614  N   GLN   401      34.578  31.537  -8.884  1.00  0.00           N  
ATOM   2615  CA  GLN   401      33.313  31.528  -9.664  1.00  0.00           C  
ATOM   2616  C   GLN   401      33.300  32.666 -10.700  1.00  0.00           C  
ATOM   2617  O   GLN   401      32.428  32.655 -11.545  1.00  0.00           O  
ATOM   2618  CB  GLN   401      32.107  31.656  -8.733  1.00  0.00           C  
ATOM   2619  CG  GLN   401      31.891  30.431  -7.843  1.00  0.00           C  
ATOM   2620  CD  GLN   401      30.686  30.702  -6.953  1.00  0.00           C  
ATOM   2621  OE1 GLN   401      30.093  31.779  -7.002  1.00  0.00           O  
ATOM   2622  NE2 GLN   401      30.260  29.741  -6.091  1.00  0.00           N  
ATOM   2623  N   GLY   402      34.216  33.621 -10.635  1.00  0.00           N  
ATOM   2624  CA  GLY   402      34.164  34.884 -11.398  1.00  0.00           C  
ATOM   2625  C   GLY   402      33.215  35.921 -10.812  1.00  0.00           C  
ATOM   2626  O   GLY   402      32.964  36.916 -11.490  1.00  0.00           O  
ATOM   2627  N   SER   403      32.736  35.760  -9.584  1.00  0.00           N  
ATOM   2628  CA  SER   403      31.721  36.661  -8.971  1.00  0.00           C  
ATOM   2629  C   SER   403      32.380  37.702  -8.080  1.00  0.00           C  
ATOM   2630  O   SER   403      31.683  38.537  -7.534  1.00  0.00           O  
ATOM   2631  CB  SER   403      30.739  35.814  -8.176  1.00  0.00           C  
ATOM   2632  OG  SER   403      31.408  35.171  -7.101  1.00  0.00           O  
ATOM   2633  N   ALA   404      33.686  37.632  -7.906  1.00  0.00           N  
ATOM   2634  CA  ALA   404      34.393  38.656  -7.118  1.00  0.00           C  
ATOM   2635  C   ALA   404      35.739  38.828  -7.754  1.00  0.00           C  
ATOM   2636  O   ALA   404      36.286  37.806  -8.237  1.00  0.00           O  
ATOM   2637  CB  ALA   404      34.545  38.254  -5.666  1.00  0.00           C  
ATOM   2638  N   ASN   405      36.239  40.045  -7.633  1.00  0.00           N  
ATOM   2639  CA  ASN   405      37.565  40.436  -8.119  1.00  0.00           C  
ATOM   2640  C   ASN   405      38.634  40.245  -7.047  1.00  0.00           C  
ATOM   2641  O   ASN   405      38.334  39.991  -5.877  1.00  0.00           O  
ATOM   2642  CB  ASN   405      37.549  41.891  -8.598  1.00  0.00           C  
ATOM   2643  CG  ASN   405      38.819  42.136  -9.401  1.00  0.00           C  
ATOM   2644  OD1 ASN   405      39.303  41.252 -10.106  1.00  0.00           O  
ATOM   2645  ND2 ASN   405      39.427  43.351  -9.339  1.00  0.00           N  
ATOM   2646  N   SER   406      39.914  40.378  -7.457  1.00  0.00           N  
ATOM   2647  CA  SER   406      41.055  40.298  -6.549  1.00  0.00           C  
ATOM   2648  C   SER   406      40.948  41.293  -5.385  1.00  0.00           C  
ATOM   2649  O   SER   406      41.547  41.083  -4.369  1.00  0.00           O  
ATOM   2650  CB  SER   406      42.291  40.632  -7.405  1.00  0.00           C  
ATOM   2651  OG  SER   406      42.228  41.979  -7.848  1.00  0.00           O  
ATOM   2652  N   SER   407      40.224  42.386  -5.568  1.00  0.00           N  
ATOM   2653  CA  SER   407      39.873  43.334  -4.503  1.00  0.00           C  
ATOM   2654  C   SER   407      39.227  42.639  -3.290  1.00  0.00           C  
ATOM   2655  O   SER   407      39.423  43.134  -2.178  1.00  0.00           O  
ATOM   2656  CB  SER   407      38.922  44.405  -5.045  1.00  0.00           C  
ATOM   2657  OG  SER   407      39.584  45.197  -6.020  1.00  0.00           O  
ATOM   2658  N   ILE   408      38.423  41.582  -3.474  1.00  0.00           N  
ATOM   2659  CA  ILE   408      37.808  40.884  -2.318  1.00  0.00           C  
ATOM   2660  C   ILE   408      38.897  40.069  -1.591  1.00  0.00           C  
ATOM   2661  O   ILE   408      38.941  40.084  -0.351  1.00  0.00           O  
ATOM   2662  CB  ILE   408      36.645  40.005  -2.786  1.00  0.00           C  
ATOM   2663  CG1 ILE   408      35.446  40.807  -3.319  1.00  0.00           C  
ATOM   2664  CG2 ILE   408      36.068  39.109  -1.677  1.00  0.00           C  
ATOM   2665  CD1 ILE   408      34.402  39.945  -4.028  1.00  0.00           C  
ATOM   2666  N   LEU   409      39.811  39.459  -2.334  1.00  0.00           N  
ATOM   2667  CA  LEU   409      40.889  38.606  -1.761  1.00  0.00           C  
ATOM   2668  C   LEU   409      41.878  39.455  -0.946  1.00  0.00           C  
ATOM   2669  O   LEU   409      42.362  38.976   0.160  1.00  0.00           O  
ATOM   2670  CB  LEU   409      41.571  37.804  -2.869  1.00  0.00           C  
ATOM   2671  CG  LEU   409      40.686  36.849  -3.658  1.00  0.00           C  
ATOM   2672  CD1 LEU   409      41.498  35.979  -4.623  1.00  0.00           C  
ATOM   2673  CD2 LEU   409      39.887  35.970  -2.729  1.00  0.00           C  
ATOM   2674  N   LYS   410      42.076  40.709  -1.340  1.00  0.00           N  
ATOM   2675  CA  LYS   410      42.891  41.695  -0.569  1.00  0.00           C  
ATOM   2676  C   LYS   410      42.314  41.993   0.817  1.00  0.00           C  
ATOM   2677  O   LYS   410      43.079  42.417   1.680  1.00  0.00           O  
ATOM   2678  CB  LYS   410      42.977  43.048  -1.276  1.00  0.00           C  
ATOM   2679  CG  LYS   410      43.828  43.019  -2.547  1.00  0.00           C  
ATOM   2680  CD  LYS   410      43.910  44.370  -3.260  1.00  0.00           C  
ATOM   2681  CE  LYS   410      44.757  44.340  -4.534  1.00  0.00           C  
ATOM   2682  NZ  LYS   410      44.756  45.675  -5.174  1.00  0.00           N  
ATOM   2683  N   THR   411      41.008  41.879   1.019  1.00  0.00           N  
ATOM   2684  CA  THR   411      40.363  42.140   2.336  1.00  0.00           C  
ATOM   2685  C   THR   411      40.739  41.044   3.374  1.00  0.00           C  
ATOM   2686  O   THR   411      40.485  41.276   4.545  1.00  0.00           O  
ATOM   2687  CB  THR   411      38.832  42.291   2.208  1.00  0.00           C  
ATOM   2688  OG1 THR   411      38.243  41.004   1.975  1.00  0.00           O  
ATOM   2689  CG2 THR   411      38.413  43.264   1.114  1.00  0.00           C  
ATOM   2690  N   TYR   412      41.252  39.895   2.975  1.00  0.00           N  
ATOM   2691  CA  TYR   412      41.772  38.868   3.915  1.00  0.00           C  
ATOM   2692  C   TYR   412      42.880  39.501   4.782  1.00  0.00           C  
ATOM   2693  O   TYR   412      42.712  39.594   6.000  1.00  0.00           O  
ATOM   2694  CB  TYR   412      42.248  37.596   3.203  1.00  0.00           C  
ATOM   2695  CG  TYR   412      43.059  36.736   4.143  1.00  0.00           C  
ATOM   2696  CD1 TYR   412      42.448  36.073   5.196  1.00  0.00           C  
ATOM   2697  CD2 TYR   412      44.431  36.590   4.008  1.00  0.00           C  
ATOM   2698  CE1 TYR   412      43.176  35.333   6.110  1.00  0.00           C  
ATOM   2699  CE2 TYR   412      45.178  35.857   4.925  1.00  0.00           C  
ATOM   2700  CZ  TYR   412      44.547  35.243   6.004  1.00  0.00           C  
ATOM   2701  OH  TYR   412      45.248  34.533   6.963  1.00  0.00           O  
ATOM   2702  N   GLU   413      43.928  40.066   4.167  1.00  0.00           N  
ATOM   2703  CA  GLU   413      44.986  40.814   4.891  1.00  0.00           C  
ATOM   2704  C   GLU   413      44.336  41.974   5.657  1.00  0.00           C  
ATOM   2705  O   GLU   413      44.689  42.212   6.864  1.00  0.00           O  
ATOM   2706  CB  GLU   413      46.130  41.278   3.935  1.00  0.00           C  
ATOM   2707  CG  GLU   413      47.272  41.999   4.655  1.00  0.00           C  
ATOM   2708  CD  GLU   413      48.337  42.340   3.623  1.00  0.00           C  
ATOM   2709  OE1 GLU   413      48.140  41.985   2.430  1.00  0.00           O  
ATOM   2710  OE2 GLU   413      49.362  42.959   4.013  1.00  0.00           O  
ATOM   2711  N   THR   414      43.425  42.715   5.024  1.00  0.00           N  
ATOM   2712  CA  THR   414      42.985  43.993   5.633  1.00  0.00           C  
ATOM   2713  C   THR   414      42.273  43.644   6.951  1.00  0.00           C  
ATOM   2714  O   THR   414      42.330  44.427   7.910  1.00  0.00           O  
ATOM   2715  CB  THR   414      42.010  44.781   4.767  1.00  0.00           C  
ATOM   2716  OG1 THR   414      42.625  45.133   3.537  1.00  0.00           O  
ATOM   2717  CG2 THR   414      41.588  46.060   5.510  1.00  0.00           C  
ATOM   2718  N   GLU   415      41.547  42.534   6.978  1.00  0.00           N  
ATOM   2719  CA  GLU   415      40.650  42.196   8.133  1.00  0.00           C  
ATOM   2720  C   GLU   415      41.449  41.390   9.160  1.00  0.00           C  
ATOM   2721  O   GLU   415      41.376  41.695  10.336  1.00  0.00           O  
ATOM   2722  CB  GLU   415      39.431  41.399   7.672  1.00  0.00           C  
ATOM   2723  CG  GLU   415      38.493  42.284   6.887  1.00  0.00           C  
ATOM   2724  CD  GLU   415      37.308  41.583   6.271  1.00  0.00           C  
ATOM   2725  OE1 GLU   415      37.240  40.333   6.335  1.00  0.00           O  
ATOM   2726  OE2 GLU   415      36.447  42.301   5.760  1.00  0.00           O  
ATOM   2727  N   ARG   416      42.263  40.453   8.714  1.00  0.00           N  
ATOM   2728  CA  ARG   416      42.916  39.478   9.630  1.00  0.00           C  
ATOM   2729  C   ARG   416      44.246  39.985  10.191  1.00  0.00           C  
ATOM   2730  O   ARG   416      44.611  39.514  11.281  1.00  0.00           O  
ATOM   2731  CB  ARG   416      43.049  38.113   8.942  1.00  0.00           C  
ATOM   2732  CG  ARG   416      41.663  37.510   8.720  1.00  0.00           C  
ATOM   2733  CD  ARG   416      40.774  37.376   9.939  1.00  0.00           C  
ATOM   2734  NE  ARG   416      41.439  36.561  10.991  1.00  0.00           N  
ATOM   2735  CZ  ARG   416      40.953  36.306  12.188  1.00  0.00           C  
ATOM   2736  NH1 ARG   416      39.782  36.809  12.548  1.00  0.00           N  
ATOM   2737  NH2 ARG   416      41.664  35.566  13.030  1.00  0.00           N  
ATOM   2738  N   ARG   417      44.990  40.837   9.485  1.00  0.00           N  
ATOM   2739  CA  ARG   417      46.349  41.226   9.980  1.00  0.00           C  
ATOM   2740  C   ARG   417      46.221  42.030  11.267  1.00  0.00           C  
ATOM   2741  O   ARG   417      47.009  41.832  12.179  1.00  0.00           O  
ATOM   2742  CB  ARG   417      47.150  41.929   8.876  1.00  0.00           C  
ATOM   2743  CG  ARG   417      48.580  42.283   9.291  1.00  0.00           C  
ATOM   2744  CD  ARG   417      49.379  42.988   8.193  1.00  0.00           C  
ATOM   2745  NE  ARG   417      48.744  44.315   7.959  1.00  0.00           N  
ATOM   2746  CZ  ARG   417      48.968  45.343   8.829  1.00  0.00           C  
ATOM   2747  NH1 ARG   417      49.801  44.884   9.809  1.00  0.00           N  
ATOM   2748  NH2 ARG   417      48.273  46.428   8.380  1.00  0.00           N  
ATOM   2749  N   PRO   418      45.277  42.987  11.407  1.00  0.00           N  
ATOM   2750  CA  PRO   418      45.094  43.658  12.679  1.00  0.00           C  
ATOM   2751  C   PRO   418      44.691  42.735  13.838  1.00  0.00           C  
ATOM   2752  O   PRO   418      45.086  43.013  14.938  1.00  0.00           O  
ATOM   2753  CB  PRO   418      43.987  44.697  12.450  1.00  0.00           C  
ATOM   2754  CG  PRO   418      43.995  44.909  10.930  1.00  0.00           C  
ATOM   2755  CD  PRO   418      44.457  43.589  10.348  1.00  0.00           C  
ATOM   2756  N   ILE   419      43.996  41.642  13.572  1.00  0.00           N  
ATOM   2757  CA  ILE   419      43.670  40.675  14.653  1.00  0.00           C  
ATOM   2758  C   ILE   419      44.981  39.977  15.049  1.00  0.00           C  
ATOM   2759  O   ILE   419      45.183  39.708  16.232  1.00  0.00           O  
ATOM   2760  CB  ILE   419      42.597  39.689  14.177  1.00  0.00           C  
ATOM   2761  CG1 ILE   419      41.225  40.343  13.941  1.00  0.00           C  
ATOM   2762  CG2 ILE   419      42.332  38.545  15.170  1.00  0.00           C  
ATOM   2763  CD1 ILE   419      40.233  39.432  13.219  1.00  0.00           C  
ATOM   2764  N   ALA   420      45.812  39.630  14.084  1.00  0.00           N  
ATOM   2765  CA  ALA   420      47.135  39.025  14.354  1.00  0.00           C  
ATOM   2766  C   ALA   420      47.973  39.900  15.275  1.00  0.00           C  
ATOM   2767  O   ALA   420      48.553  39.371  16.264  1.00  0.00           O  
ATOM   2768  CB  ALA   420      47.878  38.784  13.044  1.00  0.00           C  
ATOM   2769  N   LEU   421      47.975  41.214  15.040  1.00  0.00           N  
ATOM   2770  CA  LEU   421      48.744  42.142  15.891  1.00  0.00           C  
ATOM   2771  C   LEU   421      48.120  42.111  17.274  1.00  0.00           C  
ATOM   2772  O   LEU   421      48.859  42.193  18.255  1.00  0.00           O  
ATOM   2773  CB  LEU   421      48.751  43.583  15.382  1.00  0.00           C  
ATOM   2774  CG  LEU   421      49.538  44.542  16.277  1.00  0.00           C  
ATOM   2775  CD1 LEU   421      51.021  44.210  16.433  1.00  0.00           C  
ATOM   2776  CD2 LEU   421      49.547  45.998  15.812  1.00  0.00           C  
ATOM   2777  N   SER   422      46.804  42.193  17.340  1.00  0.00           N  
ATOM   2778  CA  SER   422      46.096  42.245  18.641  1.00  0.00           C  
ATOM   2779  C   SER   422      46.426  40.990  19.469  1.00  0.00           C  
ATOM   2780  O   SER   422      46.721  41.124  20.672  1.00  0.00           O  
ATOM   2781  CB  SER   422      44.601  42.398  18.392  1.00  0.00           C  
ATOM   2782  OG  SER   422      44.331  43.663  17.805  1.00  0.00           O  
ATOM   2783  N   ASN   423      46.326  39.785  18.901  1.00  0.00           N  
ATOM   2784  CA  ASN   423      46.463  38.571  19.746  1.00  0.00           C  
ATOM   2785  C   ASN   423      47.914  38.429  20.191  1.00  0.00           C  
ATOM   2786  O   ASN   423      48.138  38.021  21.329  1.00  0.00           O  
ATOM   2787  CB  ASN   423      45.945  37.298  19.079  1.00  0.00           C  
ATOM   2788  CG  ASN   423      44.424  37.326  19.130  1.00  0.00           C  
ATOM   2789  OD1 ASN   423      43.825  37.297  20.204  1.00  0.00           O  
ATOM   2790  ND2 ASN   423      43.716  37.383  17.970  1.00  0.00           N  
ATOM   2791  N   THR   424      48.874  38.795  19.350  1.00  0.00           N  
ATOM   2792  CA  THR   424      50.309  38.653  19.713  1.00  0.00           C  
ATOM   2793  C   THR   424      50.593  39.577  20.890  1.00  0.00           C  
ATOM   2794  O   THR   424      51.266  39.132  21.841  1.00  0.00           O  
ATOM   2795  CB  THR   424      51.188  38.952  18.488  1.00  0.00           C  
ATOM   2796  OG1 THR   424      50.913  38.021  17.451  1.00  0.00           O  
ATOM   2797  CG2 THR   424      52.670  38.847  18.887  1.00  0.00           C  
ATOM   2798  N   SER   425      50.110  40.812  20.819  1.00  0.00           N  
ATOM   2799  CA  SER   425      50.304  41.814  21.890  1.00  0.00           C  
ATOM   2800  C   SER   425      49.638  41.311  23.198  1.00  0.00           C  
ATOM   2801  O   SER   425      50.282  41.353  24.291  1.00  0.00           O  
ATOM   2802  CB  SER   425      49.743  43.153  21.442  1.00  0.00           C  
ATOM   2803  OG  SER   425      50.506  43.664  20.359  1.00  0.00           O  
ATOM   2804  N   LEU   426      48.384  40.855  23.128  1.00  0.00           N  
ATOM   2805  CA  LEU   426      47.625  40.405  24.323  1.00  0.00           C  
ATOM   2806  C   LEU   426      48.321  39.181  24.936  1.00  0.00           C  
ATOM   2807  O   LEU   426      48.519  39.146  26.145  1.00  0.00           O  
ATOM   2808  CB  LEU   426      46.160  40.155  23.940  1.00  0.00           C  
ATOM   2809  CG  LEU   426      45.384  41.436  23.626  1.00  0.00           C  
ATOM   2810  CD1 LEU   426      43.981  41.219  23.062  1.00  0.00           C  
ATOM   2811  CD2 LEU   426      45.148  42.357  24.821  1.00  0.00           C  
ATOM   2812  N   SER   427      48.684  38.183  24.153  1.00  0.00           N  
ATOM   2813  CA  SER   427      49.319  36.969  24.691  1.00  0.00           C  
ATOM   2814  C   SER   427      50.654  37.320  25.376  1.00  0.00           C  
ATOM   2815  O   SER   427      50.960  36.674  26.433  1.00  0.00           O  
ATOM   2816  CB  SER   427      49.516  35.982  23.596  1.00  0.00           C  
ATOM   2817  OG  SER   427      48.259  35.533  23.112  1.00  0.00           O  
ATOM   2818  N   VAL   428      51.455  38.251  24.793  1.00  0.00           N  
ATOM   2819  CA  VAL   428      52.745  38.727  25.381  1.00  0.00           C  
ATOM   2820  C   VAL   428      52.477  39.349  26.748  1.00  0.00           C  
ATOM   2821  O   VAL   428      53.103  38.945  27.744  1.00  0.00           O  
ATOM   2822  CB  VAL   428      53.505  39.742  24.505  1.00  0.00           C  
ATOM   2823  CG1 VAL   428      54.716  40.364  25.203  1.00  0.00           C  
ATOM   2824  CG2 VAL   428      54.055  39.139  23.211  1.00  0.00           C  
ATOM   2825  N   GLN   429      51.571  40.308  26.827  1.00  0.00           N  
ATOM   2826  CA  GLN   429      51.324  40.970  28.120  1.00  0.00           C  
ATOM   2827  C   GLN   429      50.837  39.918  29.132  1.00  0.00           C  
ATOM   2828  O   GLN   429      51.179  40.035  30.305  1.00  0.00           O  
ATOM   2829  CB  GLN   429      50.368  42.142  28.013  1.00  0.00           C  
ATOM   2830  CG  GLN   429      50.963  43.351  27.288  1.00  0.00           C  
ATOM   2831  CD  GLN   429      49.870  44.401  27.148  1.00  0.00           C  
ATOM   2832  OE1 GLN   429      48.716  44.165  27.503  1.00  0.00           O  
ATOM   2833  NE2 GLN   429      50.174  45.618  26.624  1.00  0.00           N  
ATOM   2834  N   ASN   430      50.042  38.931  28.728  1.00  0.00           N  
ATOM   2835  CA  ASN   430      49.510  37.917  29.684  1.00  0.00           C  
ATOM   2836  C   ASN   430      50.684  37.032  30.152  1.00  0.00           C  
ATOM   2837  O   ASN   430      50.728  36.670  31.315  1.00  0.00           O  
ATOM   2838  CB  ASN   430      48.382  37.107  29.051  1.00  0.00           C  
ATOM   2839  CG  ASN   430      47.789  36.207  30.126  1.00  0.00           C  
ATOM   2840  OD1 ASN   430      47.244  36.683  31.121  1.00  0.00           O  
ATOM   2841  ND2 ASN   430      47.862  34.856  29.983  1.00  0.00           N  
ATOM   2842  N   PHE   431      51.636  36.711  29.285  1.00  0.00           N  
ATOM   2843  CA  PHE   431      52.846  35.967  29.702  1.00  0.00           C  
ATOM   2844  C   PHE   431      53.629  36.782  30.759  1.00  0.00           C  
ATOM   2845  O   PHE   431      54.069  36.191  31.764  1.00  0.00           O  
ATOM   2846  CB  PHE   431      53.759  35.646  28.520  1.00  0.00           C  
ATOM   2847  CG  PHE   431      54.939  34.909  29.053  1.00  0.00           C  
ATOM   2848  CD1 PHE   431      54.881  33.534  29.374  1.00  0.00           C  
ATOM   2849  CD2 PHE   431      56.158  35.584  29.248  1.00  0.00           C  
ATOM   2850  CE1 PHE   431      56.016  32.836  29.879  1.00  0.00           C  
ATOM   2851  CE2 PHE   431      57.311  34.909  29.753  1.00  0.00           C  
ATOM   2852  CZ  PHE   431      57.237  33.528  30.071  1.00  0.00           C  
ATOM   2853  N   ARG   432      53.739  38.097  30.587  1.00  0.00           N  
ATOM   2854  CA  ARG   432      54.489  38.947  31.534  1.00  0.00           C  
ATOM   2855  C   ARG   432      53.691  39.127  32.829  1.00  0.00           C  
ATOM   2856  O   ARG   432      54.328  39.234  33.881  1.00  0.00           O  
ATOM   2857  CB  ARG   432      54.852  40.283  30.875  1.00  0.00           C  
ATOM   2858  CG  ARG   432      55.924  40.157  29.790  1.00  0.00           C  
ATOM   2859  CD  ARG   432      56.228  41.474  29.074  1.00  0.00           C  
ATOM   2860  NE  ARG   432      57.273  41.196  28.049  1.00  0.00           N  
ATOM   2861  CZ  ARG   432      57.637  42.169  27.164  1.00  0.00           C  
ATOM   2862  NH1 ARG   432      56.897  43.282  27.441  1.00  0.00           N  
ATOM   2863  NH2 ARG   432      58.601  41.650  26.348  1.00  0.00           N  
ATOM   2864  N   ALA   433      52.368  39.171  32.799  1.00  0.00           N  
ATOM   2865  CA  ALA   433      51.562  39.264  34.054  1.00  0.00           C  
ATOM   2866  C   ALA   433      51.846  38.110  35.038  1.00  0.00           C  
ATOM   2867  O   ALA   433      51.645  38.292  36.214  1.00  0.00           O  
ATOM   2868  CB  ALA   433      50.066  39.243  33.759  1.00  0.00           C  
ATOM   2869  N   ALA   434      52.213  36.928  34.586  1.00  0.00           N  
ATOM   2870  CA  ALA   434      52.317  35.722  35.447  1.00  0.00           C  
ATOM   2871  C   ALA   434      53.321  35.966  36.585  1.00  0.00           C  
ATOM   2872  O   ALA   434      53.071  35.495  37.723  1.00  0.00           O  
ATOM   2873  CB  ALA   434      52.701  34.482  34.620  1.00  0.00           C  
ATOM   2874  N   MET   435      54.416  36.663  36.318  1.00  0.00           N  
ATOM   2875  CA  MET   435      55.502  36.799  37.329  1.00  0.00           C  
ATOM   2876  C   MET   435      55.030  37.716  38.472  1.00  0.00           C  
ATOM   2877  O   MET   435      55.558  37.598  39.626  1.00  0.00           O  
ATOM   2878  CB  MET   435      56.834  37.219  36.672  1.00  0.00           C  
ATOM   2879  CG  MET   435      57.439  36.138  35.774  1.00  0.00           C  
ATOM   2880  SD  MET   435      58.993  36.616  34.961  1.00  0.00           S  
ATOM   2881  CE  MET   435      59.243  35.014  34.143  1.00  0.00           C  
ATOM   2882  N   SER   436      54.031  38.548  38.217  1.00  0.00           N  
ATOM   2883  CA  SER   436      53.454  39.458  39.225  1.00  0.00           C  
ATOM   2884  C   SER   436      53.003  38.725  40.485  1.00  0.00           C  
ATOM   2885  O   SER   436      53.056  39.329  41.589  1.00  0.00           O  
ATOM   2886  CB  SER   436      52.269  40.220  38.626  1.00  0.00           C  
ATOM   2887  OG  SER   436      52.710  41.048  37.560  1.00  0.00           O  
ATOM   2888  N   VAL   437      52.546  37.471  40.374  1.00  0.00           N  
ATOM   2889  CA  VAL   437      51.942  36.766  41.543  1.00  0.00           C  
ATOM   2890  C   VAL   437      53.102  36.416  42.484  1.00  0.00           C  
ATOM   2891  O   VAL   437      53.098  36.871  43.631  1.00  0.00           O  
ATOM   2892  CB  VAL   437      51.025  35.579  41.154  1.00  0.00           C  
ATOM   2893  CG1 VAL   437      50.527  34.773  42.356  1.00  0.00           C  
ATOM   2894  CG2 VAL   437      49.760  36.005  40.406  1.00  0.00           C  
ATOM   2895  N   PRO   438      54.160  35.662  42.092  1.00  0.00           N  
ATOM   2896  CA  PRO   438      55.198  35.343  43.084  1.00  0.00           C  
ATOM   2897  C   PRO   438      55.954  36.598  43.565  1.00  0.00           C  
ATOM   2898  O   PRO   438      56.348  36.636  44.736  1.00  0.00           O  
ATOM   2899  CB  PRO   438      56.028  34.229  42.421  1.00  0.00           C  
ATOM   2900  CG  PRO   438      55.763  34.387  40.904  1.00  0.00           C  
ATOM   2901  CD  PRO   438      54.356  34.941  40.816  1.00  0.00           C  
ATOM   2902  N   SER   439      56.041  37.649  42.754  1.00  0.00           N  
ATOM   2903  CA  SER   439      56.632  38.946  43.179  1.00  0.00           C  
ATOM   2904  C   SER   439      55.821  39.571  44.294  1.00  0.00           C  
ATOM   2905  O   SER   439      56.420  40.006  45.304  1.00  0.00           O  
ATOM   2906  CB  SER   439      56.756  39.923  42.013  1.00  0.00           C  
ATOM   2907  OG  SER   439      57.704  39.442  41.072  1.00  0.00           O  
ATOM   2908  N   ALA   440      54.508  39.642  44.136  1.00  0.00           N  
ATOM   2909  CA  ALA   440      53.615  40.188  45.175  1.00  0.00           C  
ATOM   2910  C   ALA   440      53.824  39.439  46.505  1.00  0.00           C  
ATOM   2911  O   ALA   440      53.642  40.040  47.578  1.00  0.00           O  
ATOM   2912  CB  ALA   440      52.194  40.093  44.692  1.00  0.00           C  
ATOM   2913  N   LEU   441      54.170  38.154  46.468  1.00  0.00           N  
ATOM   2914  CA  LEU   441      54.353  37.358  47.702  1.00  0.00           C  
ATOM   2915  C   LEU   441      55.659  37.712  48.424  1.00  0.00           C  
ATOM   2916  O   LEU   441      55.776  37.306  49.593  1.00  0.00           O  
ATOM   2917  CB  LEU   441      54.370  35.877  47.363  1.00  0.00           C  
ATOM   2918  CG  LEU   441      53.074  35.317  46.789  1.00  0.00           C  
ATOM   2919  CD1 LEU   441      53.279  33.850  46.462  1.00  0.00           C  
ATOM   2920  CD2 LEU   441      51.913  35.515  47.744  1.00  0.00           C  
ATOM   2921  N   GLY   442      56.608  38.337  47.714  1.00  0.00           N  
ATOM   2922  CA  GLY   442      57.949  38.720  48.195  1.00  0.00           C  
ATOM   2923  C   GLY   442      58.970  37.695  47.788  1.00  0.00           C  
ATOM   2924  O   GLY   442      60.037  37.680  48.422  1.00  0.00           O  
ATOM   2925  N   LEU   443      58.665  36.839  46.797  1.00  0.00           N  
ATOM   2926  CA  LEU   443      59.593  35.780  46.327  1.00  0.00           C  
ATOM   2927  C   LEU   443      60.675  36.447  45.469  1.00  0.00           C  
ATOM   2928  O   LEU   443      60.345  37.398  44.783  1.00  0.00           O  
ATOM   2929  CB  LEU   443      58.855  34.665  45.587  1.00  0.00           C  
ATOM   2930  CG  LEU   443      59.756  33.491  45.198  1.00  0.00           C  
ATOM   2931  CD1 LEU   443      60.335  32.705  46.373  1.00  0.00           C  
ATOM   2932  CD2 LEU   443      59.082  32.414  44.348  1.00  0.00           C  
ATOM   2933  N   ASP   444      61.932  35.994  45.593  1.00  0.00           N  
ATOM   2934  CA  ASP   444      63.112  36.459  44.824  1.00  0.00           C  
ATOM   2935  C   ASP   444      64.043  35.265  44.623  1.00  0.00           C  
ATOM   2936  O   ASP   444      63.831  34.184  45.253  1.00  0.00           O  
ATOM   2937  CB  ASP   444      63.875  37.590  45.550  1.00  0.00           C  
ATOM   2938  CG  ASP   444      64.466  37.013  46.828  1.00  0.00           C  
ATOM   2939  OD1 ASP   444      64.493  35.760  46.955  1.00  0.00           O  
ATOM   2940  OD2 ASP   444      64.899  37.818  47.696  1.00  0.00           O  
ATOM   2941  N   PRO   445      65.077  35.484  43.816  1.00  0.00           N  
ATOM   2942  CA  PRO   445      66.313  34.655  43.766  1.00  0.00           C  
ATOM   2943  C   PRO   445      66.957  34.666  45.156  1.00  0.00           C  
ATOM   2944  O   PRO   445      66.708  35.628  45.908  1.00  0.00           O  
ATOM   2945  CB  PRO   445      67.302  35.191  42.717  1.00  0.00           C  
ATOM   2946  CG  PRO   445      66.635  36.016  41.615  1.00  0.00           C  
ATOM   2947  CD  PRO   445      65.457  36.859  42.108  1.00  0.00           C  
ATOM   2948  N   THR   446      67.693  33.605  45.467  1.00  0.00           N  
ATOM   2949  CA  THR   446      68.550  33.477  46.657  1.00  0.00           C  
ATOM   2950  C   THR   446      67.744  33.270  47.925  1.00  0.00           C  
ATOM   2951  O   THR   446      68.270  33.595  48.975  1.00  0.00           O  
ATOM   2952  CB  THR   446      69.441  34.724  46.821  1.00  0.00           C  
ATOM   2953  OG1 THR   446      68.635  35.884  46.967  1.00  0.00           O  
ATOM   2954  CG2 THR   446      70.335  34.878  45.579  1.00  0.00           C  
ATOM   2955  N   VAL   447      66.519  32.738  47.870  1.00  0.00           N  
ATOM   2956  CA  VAL   447      65.751  32.446  49.113  1.00  0.00           C  
ATOM   2957  C   VAL   447      65.678  30.928  49.316  1.00  0.00           C  
ATOM   2958  O   VAL   447      65.545  30.162  48.339  1.00  0.00           O  
ATOM   2959  CB  VAL   447      64.351  33.059  49.083  1.00  0.00           C  
ATOM   2960  CG1 VAL   447      64.355  34.588  49.040  1.00  0.00           C  
ATOM   2961  CG2 VAL   447      63.522  32.627  47.872  1.00  0.00           C  
ATOM   2962  N   ALA   448      65.759  30.511  50.569  1.00  0.00           N  
ATOM   2963  CA  ALA   448      65.656  29.097  50.977  1.00  0.00           C  
ATOM   2964  C   ALA   448      64.184  28.685  50.898  1.00  0.00           C  
ATOM   2965  O   ALA   448      63.268  29.516  51.004  1.00  0.00           O  
ATOM   2966  CB  ALA   448      66.174  28.937  52.398  1.00  0.00           C  
ATOM   2967  N   ASN   449      63.893  27.377  50.864  1.00  0.00           N  
ATOM   2968  CA  ASN   449      62.507  26.939  51.006  1.00  0.00           C  
ATOM   2969  C   ASN   449      61.842  27.549  52.251  1.00  0.00           C  
ATOM   2970  O   ASN   449      60.707  28.089  52.176  1.00  0.00           O  
ATOM   2971  CB  ASN   449      62.648  25.408  51.056  1.00  0.00           C  
ATOM   2972  CG  ASN   449      61.251  24.805  51.016  1.00  0.00           C  
ATOM   2973  OD1 ASN   449      60.270  25.455  51.376  1.00  0.00           O  
ATOM   2974  ND2 ASN   449      61.084  23.530  50.575  1.00  0.00           N  
ATOM   2975  N   SER   450      62.568  27.535  53.379  1.00  0.00           N  
ATOM   2976  CA  SER   450      62.010  27.969  54.684  1.00  0.00           C  
ATOM   2977  C   SER   450      61.604  29.442  54.611  1.00  0.00           C  
ATOM   2978  O   SER   450      60.517  29.794  55.123  1.00  0.00           O  
ATOM   2979  CB  SER   450      62.995  27.705  55.828  1.00  0.00           C  
ATOM   2980  OG  SER   450      63.182  26.308  55.998  1.00  0.00           O  
ATOM   2981  N   VAL   451      62.424  30.278  54.006  1.00  0.00           N  
ATOM   2982  CA  VAL   451      62.142  31.726  53.856  1.00  0.00           C  
ATOM   2983  C   VAL   451      60.852  31.897  53.041  1.00  0.00           C  
ATOM   2984  O   VAL   451      60.041  32.750  53.392  1.00  0.00           O  
ATOM   2985  CB  VAL   451      63.243  32.474  53.092  1.00  0.00           C  
ATOM   2986  CG1 VAL   451      62.878  33.922  52.758  1.00  0.00           C  
ATOM   2987  CG2 VAL   451      64.565  32.561  53.857  1.00  0.00           C  
ATOM   2988  N   HIS   452      60.647  31.102  52.011  1.00  0.00           N  
ATOM   2989  CA  HIS   452      59.434  31.263  51.130  1.00  0.00           C  
ATOM   2990  C   HIS   452      58.186  30.716  51.850  1.00  0.00           C  
ATOM   2991  O   HIS   452      57.113  31.385  51.806  1.00  0.00           O  
ATOM   2992  CB  HIS   452      59.720  30.664  49.743  1.00  0.00           C  
ATOM   2993  CG  HIS   452      58.612  30.904  48.761  1.00  0.00           C  
ATOM   2994  ND1 HIS   452      57.603  29.999  48.500  1.00  0.00           N  
ATOM   2995  CD2 HIS   452      58.347  31.966  47.964  1.00  0.00           C  
ATOM   2996  CE1 HIS   452      56.782  30.472  47.612  1.00  0.00           C  
ATOM   2997  NE2 HIS   452      57.205  31.671  47.261  1.00  0.00           N  
ATOM   2998  N   ARG   453      58.301  29.583  52.554  1.00  0.00           N  
ATOM   2999  CA  ARG   453      57.194  29.081  53.412  1.00  0.00           C  
ATOM   3000  C   ARG   453      56.824  30.164  54.423  1.00  0.00           C  
ATOM   3001  O   ARG   453      55.627  30.387  54.657  1.00  0.00           O  
ATOM   3002  CB  ARG   453      57.590  27.793  54.125  1.00  0.00           C  
ATOM   3003  CG  ARG   453      57.693  26.585  53.191  1.00  0.00           C  
ATOM   3004  CD  ARG   453      58.160  25.308  53.891  1.00  0.00           C  
ATOM   3005  NE  ARG   453      58.240  24.235  52.860  1.00  0.00           N  
ATOM   3006  CZ  ARG   453      58.709  22.998  53.196  1.00  0.00           C  
ATOM   3007  NH1 ARG   453      59.030  23.022  54.523  1.00  0.00           N  
ATOM   3008  NH2 ARG   453      58.674  22.221  52.074  1.00  0.00           N  
ATOM   3009  N   PHE   454      57.808  30.844  55.016  1.00  0.00           N  
ATOM   3010  CA  PHE   454      57.492  31.922  55.990  1.00  0.00           C  
ATOM   3011  C   PHE   454      56.781  33.071  55.303  1.00  0.00           C  
ATOM   3012  O   PHE   454      55.838  33.614  55.912  1.00  0.00           O  
ATOM   3013  CB  PHE   454      58.732  32.507  56.656  1.00  0.00           C  
ATOM   3014  CG  PHE   454      59.310  31.450  57.533  1.00  0.00           C  
ATOM   3015  CD1 PHE   454      58.565  30.319  57.933  1.00  0.00           C  
ATOM   3016  CD2 PHE   454      60.637  31.564  57.986  1.00  0.00           C  
ATOM   3017  CE1 PHE   454      59.127  29.311  58.769  1.00  0.00           C  
ATOM   3018  CE2 PHE   454      61.225  30.569  58.825  1.00  0.00           C  
ATOM   3019  CZ  PHE   454      60.464  29.438  59.219  1.00  0.00           C  
ATOM   3020  N   ILE   455      57.206  33.463  54.109  1.00  0.00           N  
ATOM   3021  CA  ILE   455      56.485  34.552  53.378  1.00  0.00           C  
ATOM   3022  C   ILE   455      55.038  34.118  53.111  1.00  0.00           C  
ATOM   3023  O   ILE   455      54.101  34.893  53.404  1.00  0.00           O  
ATOM   3024  CB  ILE   455      57.226  34.875  52.079  1.00  0.00           C  
ATOM   3025  CG1 ILE   455      58.604  35.521  52.303  1.00  0.00           C  
ATOM   3026  CG2 ILE   455      56.467  35.853  51.167  1.00  0.00           C  
ATOM   3027  CD1 ILE   455      59.456  35.593  51.037  1.00  0.00           C  
ATOM   3028  N   ASN   456      54.812  32.899  52.634  1.00  0.00           N  
ATOM   3029  CA  ASN   456      53.412  32.389  52.460  1.00  0.00           C  
ATOM   3030  C   ASN   456      52.649  32.396  53.800  1.00  0.00           C  
ATOM   3031  O   ASN   456      51.551  32.909  53.829  1.00  0.00           O  
ATOM   3032  CB  ASN   456      53.435  30.979  51.895  1.00  0.00           C  
ATOM   3033  CG  ASN   456      51.996  30.547  51.650  1.00  0.00           C  
ATOM   3034  OD1 ASN   456      51.290  31.133  50.831  1.00  0.00           O  
ATOM   3035  ND2 ASN   456      51.484  29.497  52.346  1.00  0.00           N  
ATOM   3036  N   LYS   457      53.236  31.878  54.870  1.00  0.00           N  
ATOM   3037  CA  LYS   457      52.608  31.852  56.218  1.00  0.00           C  
ATOM   3038  C   LYS   457      52.308  33.277  56.702  1.00  0.00           C  
ATOM   3039  O   LYS   457      51.208  33.526  57.169  1.00  0.00           O  
ATOM   3040  CB  LYS   457      53.491  31.104  57.212  1.00  0.00           C  
ATOM   3041  CG  LYS   457      52.884  31.004  58.613  1.00  0.00           C  
ATOM   3042  CD  LYS   457      53.734  30.194  59.593  1.00  0.00           C  
ATOM   3043  CE  LYS   457      53.151  30.135  61.006  1.00  0.00           C  
ATOM   3044  NZ  LYS   457      54.046  29.355  61.891  1.00  0.00           N  
ATOM   3045  N   THR   458      53.247  34.206  56.604  1.00  0.00           N  
ATOM   3046  CA  THR   458      53.095  35.565  57.199  1.00  0.00           C  
ATOM   3047  C   THR   458      52.179  36.417  56.319  1.00  0.00           C  
ATOM   3048  O   THR   458      51.876  37.543  56.694  1.00  0.00           O  
ATOM   3049  CB  THR   458      54.470  36.203  57.430  1.00  0.00           C  
ATOM   3050  OG1 THR   458      55.193  36.204  56.190  1.00  0.00           O  
ATOM   3051  CG2 THR   458      55.251  35.463  58.504  1.00  0.00           C  
ATOM   3052  N   LEU   488      51.728  35.882  55.193  1.00  0.00           N  
ATOM   3053  CA  LEU   488      50.820  36.599  54.261  1.00  0.00           C  
ATOM   3054  C   LEU   488      49.562  37.061  54.990  1.00  0.00           C  
ATOM   3055  O   LEU   488      49.058  38.144  54.628  1.00  0.00           O  
ATOM   3056  CB  LEU   488      50.475  35.663  53.098  1.00  0.00           C  
ATOM   3057  CG  LEU   488      49.567  36.223  52.000  1.00  0.00           C  
ATOM   3058  CD1 LEU   488      50.146  37.476  51.348  1.00  0.00           C  
ATOM   3059  CD2 LEU   488      49.323  35.159  50.951  1.00  0.00           C  
ATOM   3060  N   ASN   489      49.051  36.270  55.947  1.00  0.00           N  
ATOM   3061  CA  ASN   489      47.716  36.480  56.565  1.00  0.00           C  
ATOM   3062  C   ASN   489      47.813  37.241  57.896  1.00  0.00           C  
ATOM   3063  O   ASN   489      46.799  37.308  58.589  1.00  0.00           O  
ATOM   3064  CB  ASN   489      46.993  35.141  56.660  1.00  0.00           C  
ATOM   3065  CG  ASN   489      46.645  34.693  55.248  1.00  0.00           C  
ATOM   3066  OD1 ASN   489      46.478  35.513  54.346  1.00  0.00           O  
ATOM   3067  ND2 ASN   489      46.517  33.366  54.978  1.00  0.00           N  
ATOM   3068  N   GLU   490      48.955  37.850  58.188  1.00  0.00           N  
ATOM   3069  CA  GLU   490      49.249  38.408  59.519  1.00  0.00           C  
ATOM   3070  C   GLU   490      48.707  39.830  59.600  1.00  0.00           C  
ATOM   3071  O   GLU   490      48.353  40.446  58.578  1.00  0.00           O  
ATOM   3072  CB  GLU   490      50.747  38.354  59.823  1.00  0.00           C  
ATOM   3073  CG  GLU   490      51.219  36.941  60.135  1.00  0.00           C  
ATOM   3074  CD  GLU   490      52.674  36.781  60.536  1.00  0.00           C  
ATOM   3075  OE1 GLU   490      53.491  37.683  60.197  1.00  0.00           O  
ATOM   3076  OE2 GLU   490      52.994  35.725  61.155  1.00  0.00           O  
ATOM   3077  N   SER   491      48.703  40.336  60.818  1.00  0.00           N  
ATOM   3078  CA  SER   491      48.081  41.614  61.173  1.00  0.00           C  
ATOM   3079  C   SER   491      49.200  42.642  61.239  1.00  0.00           C  
ATOM   3080  O   SER   491      49.385  43.203  62.327  1.00  0.00           O  
ATOM   3081  CB  SER   491      47.309  41.416  62.472  1.00  0.00           C  
ATOM   3082  OG  SER   491      46.294  40.439  62.292  1.00  0.00           O  
ATOM   3083  N   ASN   492      49.931  42.845  60.135  1.00  0.00           N  
ATOM   3084  CA  ASN   492      51.065  43.798  60.044  1.00  0.00           C  
ATOM   3085  C   ASN   492      50.952  44.639  58.786  1.00  0.00           C  
ATOM   3086  O   ASN   492      50.219  44.250  57.845  1.00  0.00           O  
ATOM   3087  CB  ASN   492      52.434  43.112  60.013  1.00  0.00           C  
ATOM   3088  CG  ASN   492      52.602  42.339  61.313  1.00  0.00           C  
ATOM   3089  OD1 ASN   492      52.675  42.924  62.393  1.00  0.00           O  
ATOM   3090  ND2 ASN   492      52.673  40.981  61.281  1.00  0.00           N  
ATOM   3091  N   PRO   493      51.732  45.711  58.747  1.00  0.00           N  
ATOM   3092  CA  PRO   493      51.746  46.658  57.612  1.00  0.00           C  
ATOM   3093  C   PRO   493      52.243  45.918  56.377  1.00  0.00           C  
ATOM   3094  O   PRO   493      51.667  46.070  55.282  1.00  0.00           O  
ATOM   3095  CB  PRO   493      52.641  47.842  57.961  1.00  0.00           C  
ATOM   3096  CG  PRO   493      52.702  48.140  59.461  1.00  0.00           C  
ATOM   3097  CD  PRO   493      52.741  46.884  60.333  1.00  0.00           C  
ATOM   3098  N   LEU   494      53.310  45.180  56.577  1.00  0.00           N  
ATOM   3099  CA  LEU   494      54.019  44.357  55.576  1.00  0.00           C  
ATOM   3100  C   LEU   494      53.042  43.387  54.888  1.00  0.00           C  
ATOM   3101  O   LEU   494      52.994  43.367  53.635  1.00  0.00           O  
ATOM   3102  CB  LEU   494      55.144  43.647  56.320  1.00  0.00           C  
ATOM   3103  CG  LEU   494      55.985  42.733  55.426  1.00  0.00           C  
ATOM   3104  CD1 LEU   494      56.740  43.444  54.305  1.00  0.00           C  
ATOM   3105  CD2 LEU   494      57.079  41.951  56.151  1.00  0.00           C  
ATOM   3106  N   GLY   495      52.292  42.626  55.676  1.00  0.00           N  
ATOM   3107  CA  GLY   495      51.288  41.647  55.196  1.00  0.00           C  
ATOM   3108  C   GLY   495      50.121  42.345  54.480  1.00  0.00           C  
ATOM   3109  O   GLY   495      49.672  41.814  53.437  1.00  0.00           O  
ATOM   3110  N   ASN   496      49.614  43.452  55.009  1.00  0.00           N  
ATOM   3111  CA  ASN   496      48.502  44.214  54.373  1.00  0.00           C  
ATOM   3112  C   ASN   496      48.931  44.615  52.969  1.00  0.00           C  
ATOM   3113  O   ASN   496      48.090  44.482  52.001  1.00  0.00           O  
ATOM   3114  CB  ASN   496      48.071  45.450  55.173  1.00  0.00           C  
ATOM   3115  CG  ASN   496      47.312  44.973  56.403  1.00  0.00           C  
ATOM   3116  OD1 ASN   496      46.821  43.846  56.447  1.00  0.00           O  
ATOM   3117  ND2 ASN   496      47.175  45.805  57.470  1.00  0.00           N  
ATOM   3118  N   GLN   497      50.182  45.043  52.838  1.00  0.00           N  
ATOM   3119  CA  GLN   497      50.677  45.574  51.550  1.00  0.00           C  
ATOM   3120  C   GLN   497      50.852  44.367  50.614  1.00  0.00           C  
ATOM   3121  O   GLN   497      50.548  44.520  49.440  1.00  0.00           O  
ATOM   3122  CB  GLN   497      51.986  46.358  51.691  1.00  0.00           C  
ATOM   3123  CG  GLN   497      51.827  47.815  52.122  1.00  0.00           C  
ATOM   3124  CD  GLN   497      53.130  48.374  52.649  1.00  0.00           C  
ATOM   3125  OE1 GLN   497      54.224  47.883  52.345  1.00  0.00           O  
ATOM   3126  NE2 GLN   497      53.024  49.389  53.493  1.00  0.00           N  
ATOM   3127  N   ARG   498      51.375  43.238  51.092  1.00  0.00           N  
ATOM   3128  CA  ARG   498      51.537  42.012  50.251  1.00  0.00           C  
ATOM   3129  C   ARG   498      50.146  41.505  49.814  1.00  0.00           C  
ATOM   3130  O   ARG   498      50.005  41.156  48.625  1.00  0.00           O  
ATOM   3131  CB  ARG   498      52.392  40.928  50.924  1.00  0.00           C  
ATOM   3132  CG  ARG   498      53.905  41.182  50.859  1.00  0.00           C  
ATOM   3133  CD  ARG   498      54.907  40.062  51.232  1.00  0.00           C  
ATOM   3134  NE  ARG   498      54.722  39.577  52.596  1.00  0.00           N  
ATOM   3135  CZ  ARG   498      54.436  38.320  52.982  1.00  0.00           C  
ATOM   3136  NH1 ARG   498      54.354  37.330  52.106  1.00  0.00           N  
ATOM   3137  NH2 ARG   498      54.212  38.048  54.262  1.00  0.00           N  
ATOM   3138  N   LEU   499      49.142  41.510  50.692  1.00  0.00           N  
ATOM   3139  CA  LEU   499      47.767  41.133  50.307  1.00  0.00           C  
ATOM   3140  C   LEU   499      47.215  42.072  49.221  1.00  0.00           C  
ATOM   3141  O   LEU   499      46.467  41.559  48.317  1.00  0.00           O  
ATOM   3142  CB  LEU   499      46.838  41.120  51.502  1.00  0.00           C  
ATOM   3143  CG  LEU   499      47.126  39.984  52.486  1.00  0.00           C  
ATOM   3144  CD1 LEU   499      46.329  40.041  53.789  1.00  0.00           C  
ATOM   3145  CD2 LEU   499      46.838  38.581  51.955  1.00  0.00           C  
ATOM   3146  N   SER   500      47.495  43.379  49.303  1.00  0.00           N  
ATOM   3147  CA  SER   500      47.067  44.367  48.288  1.00  0.00           C  
ATOM   3148  C   SER   500      47.773  44.059  46.977  1.00  0.00           C  
ATOM   3149  O   SER   500      47.084  44.063  45.936  1.00  0.00           O  
ATOM   3150  CB  SER   500      47.310  45.801  48.713  1.00  0.00           C  
ATOM   3151  OG  SER   500      46.483  46.129  49.820  1.00  0.00           O  
ATOM   3152  N   ARG   501      49.089  43.822  47.008  1.00  0.00           N  
ATOM   3153  CA  ARG   501      49.862  43.589  45.777  1.00  0.00           C  
ATOM   3154  C   ARG   501      49.385  42.270  45.141  1.00  0.00           C  
ATOM   3155  O   ARG   501      49.406  42.193  43.908  1.00  0.00           O  
ATOM   3156  CB  ARG   501      51.339  43.565  46.030  1.00  0.00           C  
ATOM   3157  CG  ARG   501      51.923  44.939  46.366  1.00  0.00           C  
ATOM   3158  CD  ARG   501      53.415  44.905  46.700  1.00  0.00           C  
ATOM   3159  NE  ARG   501      53.838  46.300  47.008  1.00  0.00           N  
ATOM   3160  CZ  ARG   501      55.113  46.552  47.424  1.00  0.00           C  
ATOM   3161  NH1 ARG   501      55.778  45.360  47.470  1.00  0.00           N  
ATOM   3162  NH2 ARG   501      55.226  47.896  47.631  1.00  0.00           N  
ATOM   3163  N   LEU   502      49.055  41.257  45.945  1.00  0.00           N  
ATOM   3164  CA  LEU   502      48.589  39.943  45.416  1.00  0.00           C  
ATOM   3165  C   LEU   502      47.219  40.123  44.743  1.00  0.00           C  
ATOM   3166  O   LEU   502      47.038  39.604  43.617  1.00  0.00           O  
ATOM   3167  CB  LEU   502      48.573  38.894  46.527  1.00  0.00           C  
ATOM   3168  CG  LEU   502      48.117  37.521  46.073  1.00  0.00           C  
ATOM   3169  CD1 LEU   502      49.079  36.983  45.032  1.00  0.00           C  
ATOM   3170  CD2 LEU   502      47.975  36.590  47.260  1.00  0.00           C  
ATOM   3171  N   LYS   503      46.290  40.871  45.367  1.00  0.00           N  
ATOM   3172  CA  LYS   503      44.973  41.166  44.777  1.00  0.00           C  
ATOM   3173  C   LYS   503      45.133  41.901  43.423  1.00  0.00           C  
ATOM   3174  O   LYS   503      44.419  41.509  42.452  1.00  0.00           O  
ATOM   3175  CB  LYS   503      44.110  41.895  45.780  1.00  0.00           C  
ATOM   3176  CG  LYS   503      43.655  41.016  46.946  1.00  0.00           C  
ATOM   3177  CD  LYS   503      42.778  41.751  47.962  1.00  0.00           C  
ATOM   3178  CE  LYS   503      42.343  40.878  49.141  1.00  0.00           C  
ATOM   3179  NZ  LYS   503      41.531  41.675  50.088  1.00  0.00           N  
ATOM   3180  N   SER   504      46.032  42.896  43.316  1.00  0.00           N  
ATOM   3181  CA  SER   504      46.312  43.620  42.052  1.00  0.00           C  
ATOM   3182  C   SER   504      46.952  42.676  41.029  1.00  0.00           C  
ATOM   3183  O   SER   504      46.551  42.736  39.863  1.00  0.00           O  
ATOM   3184  CB  SER   504      47.158  44.847  42.242  1.00  0.00           C  
ATOM   3185  OG  SER   504      46.445  45.820  42.991  1.00  0.00           O  
ATOM   3186  N   ILE   505      47.940  41.878  41.405  1.00  0.00           N  
ATOM   3187  CA  ILE   505      48.568  40.936  40.459  1.00  0.00           C  
ATOM   3188  C   ILE   505      47.524  39.911  39.942  1.00  0.00           C  
ATOM   3189  O   ILE   505      47.541  39.576  38.722  1.00  0.00           O  
ATOM   3190  CB  ILE   505      49.736  40.263  41.114  1.00  0.00           C  
ATOM   3191  CG1 ILE   505      50.872  41.231  41.485  1.00  0.00           C  
ATOM   3192  CG2 ILE   505      50.395  39.187  40.235  1.00  0.00           C  
ATOM   3193  CD1 ILE   505      51.482  41.945  40.280  1.00  0.00           C  
ATOM   3194  N   PHE   506      46.635  39.448  40.819  1.00  0.00           N  
ATOM   3195  CA  PHE   506      45.577  38.449  40.509  1.00  0.00           C  
ATOM   3196  C   PHE   506      44.524  39.082  39.582  1.00  0.00           C  
ATOM   3197  O   PHE   506      44.105  38.401  38.605  1.00  0.00           O  
ATOM   3198  CB  PHE   506      45.028  37.845  41.807  1.00  0.00           C  
ATOM   3199  CG  PHE   506      46.029  36.857  42.300  1.00  0.00           C  
ATOM   3200  CD1 PHE   506      46.929  37.162  43.346  1.00  0.00           C  
ATOM   3201  CD2 PHE   506      46.095  35.577  41.720  1.00  0.00           C  
ATOM   3202  CE1 PHE   506      47.880  36.209  43.813  1.00  0.00           C  
ATOM   3203  CE2 PHE   506      47.038  34.604  42.170  1.00  0.00           C  
ATOM   3204  CZ  PHE   506      47.936  34.924  43.221  1.00  0.00           C  
ATOM   3205  N   GLU   507      44.109  40.324  39.822  1.00  0.00           N  
ATOM   3206  CA  GLU   507      43.093  41.002  38.982  1.00  0.00           C  
ATOM   3207  C   GLU   507      43.580  41.034  37.518  1.00  0.00           C  
ATOM   3208  O   GLU   507      42.758  40.808  36.621  1.00  0.00           O  
ATOM   3209  CB  GLU   507      42.780  42.384  39.513  1.00  0.00           C  
ATOM   3210  CG  GLU   507      41.690  43.109  38.722  1.00  0.00           C  
ATOM   3211  CD  GLU   507      41.434  44.451  39.394  1.00  0.00           C  
ATOM   3212  OE1 GLU   507      42.094  44.728  40.430  1.00  0.00           O  
ATOM   3213  OE2 GLU   507      40.576  45.216  38.879  1.00  0.00           O  
ATOM   3214  N   GLY   508      44.869  41.262  37.268  1.00  0.00           N  
ATOM   3215  CA  GLY   508      45.398  41.365  35.893  1.00  0.00           C  
ATOM   3216  C   GLY   508      45.277  40.031  35.130  1.00  0.00           C  
ATOM   3217  O   GLY   508      45.260  40.065  33.886  1.00  0.00           O  
ATOM   3218  N   GLY   509      45.204  38.892  35.820  1.00  0.00           N  
ATOM   3219  CA  GLY   509      45.087  37.570  35.153  1.00  0.00           C  
ATOM   3220  C   GLY   509      43.709  37.436  34.460  1.00  0.00           C  
ATOM   3221  O   GLY   509      43.571  36.557  33.590  1.00  0.00           O  
ATOM   3222  N   LYS   510      42.686  38.045  35.021  1.00  0.00           N  
ATOM   3223  CA  LYS   510      41.377  38.094  34.435  1.00  0.00           C  
ATOM   3224  C   LYS   510      41.197  38.918  33.180  1.00  0.00           C  
ATOM   3225  O   LYS   510      40.445  38.556  32.271  1.00  0.00           O  
ATOM   3226  CB  LYS   510      40.208  38.678  35.235  1.00  0.00           C  
ATOM   3227  CG  LYS   510      39.771  37.798  36.408  1.00  0.00           C  
ATOM   3228  CD  LYS   510      38.601  38.376  37.205  1.00  0.00           C  
ATOM   3229  CE  LYS   510      38.186  37.513  38.398  1.00  0.00           C  
ATOM   3230  NZ  LYS   510      37.068  38.156  39.124  1.00  0.00           N  
ATOM   3231  N   SER   511      41.892  40.058  33.102  1.00  0.00           N  
ATOM   3232  CA  SER   511      41.892  40.978  31.965  1.00  0.00           C  
ATOM   3233  C   SER   511      42.217  40.229  30.662  1.00  0.00           C  
ATOM   3234  O   SER   511      41.433  40.242  29.709  1.00  0.00           O  
ATOM   3235  CB  SER   511      42.868  42.129  31.712  1.00  0.00           C  
ATOM   3236  OG  SER   511      42.558  42.770  30.483  1.00  0.00           O  
ATOM   3237  N   LEU   512      43.381  39.561  30.592  1.00  0.00           N  
ATOM   3238  CA  LEU   512      43.875  39.007  29.346  1.00  0.00           C  
ATOM   3239  C   LEU   512      43.639  37.495  29.142  1.00  0.00           C  
ATOM   3240  O   LEU   512      43.519  37.015  28.012  1.00  0.00           O  
ATOM   3241  CB  LEU   512      45.373  39.036  29.028  1.00  0.00           C  
ATOM   3242  CG  LEU   512      45.953  40.450  28.948  1.00  0.00           C  
ATOM   3243  CD1 LEU   512      47.463  40.517  28.730  1.00  0.00           C  
ATOM   3244  CD2 LEU   512      45.392  41.315  27.820  1.00  0.00           C  
ATOM   3245  N   GLN   513      43.569  36.725  30.226  1.00  0.00           N  
ATOM   3246  CA  GLN   513      43.435  35.281  30.115  1.00  0.00           C  
ATOM   3247  C   GLN   513      42.162  34.682  30.650  1.00  0.00           C  
ATOM   3248  O   GLN   513      41.331  34.137  29.917  1.00  0.00           O  
ATOM   3249  CB  GLN   513      44.398  34.328  30.828  1.00  0.00           C  
ATOM   3250  CG  GLN   513      44.111  32.851  30.551  1.00  0.00           C  
ATOM   3251  CD  GLN   513      45.190  32.026  31.237  1.00  0.00           C  
ATOM   3252  OE1 GLN   513      46.043  32.560  31.944  1.00  0.00           O  
ATOM   3253  NE2 GLN   513      45.212  30.677  31.066  1.00  0.00           N  
ATOM   3254  N   LEU   514      41.993  34.779  31.965  1.00  0.00           N  
ATOM   3255  CA  LEU   514      40.825  34.158  32.587  1.00  0.00           C  
ATOM   3256  C   LEU   514      39.468  34.614  32.033  1.00  0.00           C  
ATOM   3257  O   LEU   514      38.456  33.934  32.220  1.00  0.00           O  
ATOM   3258  CB  LEU   514      40.536  34.367  34.076  1.00  0.00           C  
ATOM   3259  CG  LEU   514      41.577  33.725  34.995  1.00  0.00           C  
ATOM   3260  CD1 LEU   514      41.388  34.013  36.484  1.00  0.00           C  
ATOM   3261  CD2 LEU   514      41.639  32.199  34.934  1.00  0.00           C  
ATOM   3262  N   GLN   515      39.428  35.700  31.272  1.00  0.00           N  
ATOM   3263  CA  GLN   515      38.074  36.221  30.928  1.00  0.00           C  
ATOM   3264  C   GLN   515      38.204  37.371  29.895  1.00  0.00           C  
ATOM   3265  O   GLN   515      37.514  38.397  30.033  1.00  0.00           O  
ATOM   3266  CB  GLN   515      37.297  36.599  32.197  1.00  0.00           C  
ATOM   3267  CG  GLN   515      36.927  35.396  33.067  1.00  0.00           C  
ATOM   3268  CD  GLN   515      36.222  35.915  34.312  1.00  0.00           C  
ATOM   3269  OE1 GLN   515      36.054  37.120  34.488  1.00  0.00           O  
ATOM   3270  NE2 GLN   515      35.771  35.032  35.243  1.00  0.00           N  
ATOM   3271  N   PHE   516      39.024  37.190  28.859  1.00  0.00           N  
ATOM   3272  CA  PHE   516      39.322  38.226  27.838  1.00  0.00           C  
ATOM   3273  C   PHE   516      38.278  38.137  26.747  1.00  0.00           C  
ATOM   3274  O   PHE   516      38.657  37.855  25.592  1.00  0.00           O  
ATOM   3275  CB  PHE   516      40.685  38.041  27.235  1.00  0.00           C  
ATOM   3276  CG  PHE   516      41.018  39.287  26.489  1.00  0.00           C  
ATOM   3277  CD1 PHE   516      41.314  40.500  27.151  1.00  0.00           C  
ATOM   3278  CD2 PHE   516      41.045  39.276  25.082  1.00  0.00           C  
ATOM   3279  CE1 PHE   516      41.635  41.686  26.429  1.00  0.00           C  
ATOM   3280  CE2 PHE   516      41.363  40.450  24.335  1.00  0.00           C  
ATOM   3281  CZ  PHE   516      41.658  41.661  25.013  1.00  0.00           C  
ATOM   3282  N   PRO   517      37.022  38.365  27.112  1.00  0.00           N  
ATOM   3283  CA  PRO   517      35.849  38.151  26.242  1.00  0.00           C  
ATOM   3284  C   PRO   517      35.893  39.087  25.027  1.00  0.00           C  
ATOM   3285  O   PRO   517      35.508  38.657  23.919  1.00  0.00           O  
ATOM   3286  CB  PRO   517      34.572  38.337  27.090  1.00  0.00           C  
ATOM   3287  CG  PRO   517      34.772  38.015  28.572  1.00  0.00           C  
ATOM   3288  CD  PRO   517      36.131  38.457  29.117  1.00  0.00           C  
ATOM   3289  N   ALA   518      36.254  40.353  25.219  1.00  0.00           N  
ATOM   3290  CA  ALA   518      36.336  41.316  24.114  1.00  0.00           C  
ATOM   3291  C   ALA   518      37.358  40.929  23.069  1.00  0.00           C  
ATOM   3292  O   ALA   518      37.086  41.108  21.867  1.00  0.00           O  
ATOM   3293  CB  ALA   518      36.663  42.701  24.662  1.00  0.00           C  
ATOM   3294  N   GLU   519      38.504  40.414  23.503  1.00  0.00           N  
ATOM   3295  CA  GLU   519      39.551  39.901  22.583  1.00  0.00           C  
ATOM   3296  C   GLU   519      39.010  38.680  21.832  1.00  0.00           C  
ATOM   3297  O   GLU   519      39.260  38.568  20.614  1.00  0.00           O  
ATOM   3298  CB  GLU   519      40.824  39.548  23.375  1.00  0.00           C  
ATOM   3299  CG  GLU   519      41.960  39.017  22.499  1.00  0.00           C  
ATOM   3300  CD  GLU   519      42.427  40.150  21.596  1.00  0.00           C  
ATOM   3301  OE1 GLU   519      42.003  41.311  21.838  1.00  0.00           O  
ATOM   3302  OE2 GLU   519      43.214  39.868  20.653  1.00  0.00           O  
ATOM   3303  N   ASP   520      38.365  37.744  22.544  1.00  0.00           N  
ATOM   3304  CA  ASP   520      37.943  36.428  21.972  1.00  0.00           C  
ATOM   3305  C   ASP   520      36.821  36.615  20.950  1.00  0.00           C  
ATOM   3306  O   ASP   520      36.846  35.971  19.915  1.00  0.00           O  
ATOM   3307  CB  ASP   520      37.436  35.487  23.060  1.00  0.00           C  
ATOM   3308  CG  ASP   520      38.636  35.011  23.866  1.00  0.00           C  
ATOM   3309  OD1 ASP   520      39.786  35.224  23.398  1.00  0.00           O  
ATOM   3310  OD2 ASP   520      38.418  34.427  24.961  1.00  0.00           O  
ATOM   3311  N   LEU   521      35.863  37.481  21.233  1.00  0.00           N  
ATOM   3312  CA  LEU   521      34.610  37.541  20.465  1.00  0.00           C  
ATOM   3313  C   LEU   521      34.362  38.927  19.892  1.00  0.00           C  
ATOM   3314  O   LEU   521      33.502  39.031  19.026  1.00  0.00           O  
ATOM   3315  CB  LEU   521      33.544  37.152  21.482  1.00  0.00           C  
ATOM   3316  CG  LEU   521      32.460  36.220  21.033  1.00  0.00           C  
ATOM   3317  CD1 LEU   521      33.001  35.091  20.174  1.00  0.00           C  
ATOM   3318  CD2 LEU   521      31.719  35.706  22.258  1.00  0.00           C  
ATOM   3319  N   GLY   522      35.048  39.965  20.375  1.00  0.00           N  
ATOM   3320  CA  GLY   522      34.584  41.346  20.190  1.00  0.00           C  
ATOM   3321  C   GLY   522      35.428  42.079  19.201  1.00  0.00           C  
ATOM   3322  O   GLY   522      35.258  43.270  19.089  1.00  0.00           O  
ATOM   3323  N   PHE   523      36.307  41.396  18.482  1.00  0.00           N  
ATOM   3324  CA  PHE   523      37.096  42.075  17.440  1.00  0.00           C  
ATOM   3325  C   PHE   523      36.152  42.440  16.297  1.00  0.00           C  
ATOM   3326  O   PHE   523      35.201  41.684  15.966  1.00  0.00           O  
ATOM   3327  CB  PHE   523      38.286  41.240  16.996  1.00  0.00           C  
ATOM   3328  CG  PHE   523      39.046  42.040  15.995  1.00  0.00           C  
ATOM   3329  CD1 PHE   523      39.901  43.099  16.375  1.00  0.00           C  
ATOM   3330  CD2 PHE   523      38.924  41.747  14.624  1.00  0.00           C  
ATOM   3331  CE1 PHE   523      40.627  43.856  15.411  1.00  0.00           C  
ATOM   3332  CE2 PHE   523      39.640  42.490  13.637  1.00  0.00           C  
ATOM   3333  CZ  PHE   523      40.494  43.551  14.035  1.00  0.00           C  
ATOM   3334  N   ARG   524      36.379  43.617  15.724  1.00  0.00           N  
ATOM   3335  CA  ARG   524      35.528  44.153  14.629  1.00  0.00           C  
ATOM   3336  C   ARG   524      36.408  44.532  13.441  1.00  0.00           C  
ATOM   3337  O   ARG   524      37.417  45.218  13.653  1.00  0.00           O  
ATOM   3338  CB  ARG   524      34.763  45.362  15.146  1.00  0.00           C  
ATOM   3339  CG  ARG   524      33.868  45.026  16.321  1.00  0.00           C  
ATOM   3340  CD  ARG   524      33.411  46.311  16.970  1.00  0.00           C  
ATOM   3341  NE  ARG   524      32.528  46.017  18.089  1.00  0.00           N  
ATOM   3342  CZ  ARG   524      32.211  46.886  19.024  1.00  0.00           C  
ATOM   3343  NH1 ARG   524      32.719  48.109  18.969  1.00  0.00           N  
ATOM   3344  NH2 ARG   524      31.380  46.539  20.002  1.00  0.00           N  
ATOM   3345  N   TYR   525      36.064  44.106  12.233  1.00  0.00           N  
ATOM   3346  CA  TYR   525      36.831  44.513  11.039  1.00  0.00           C  
ATOM   3347  C   TYR   525      36.427  45.947  10.690  1.00  0.00           C  
ATOM   3348  O   TYR   525      35.261  46.192  10.558  1.00  0.00           O  
ATOM   3349  CB  TYR   525      36.582  43.561   9.876  1.00  0.00           C  
ATOM   3350  CG  TYR   525      36.781  42.108  10.202  1.00  0.00           C  
ATOM   3351  CD1 TYR   525      37.814  41.695  11.040  1.00  0.00           C  
ATOM   3352  CD2 TYR   525      36.021  41.138   9.575  1.00  0.00           C  
ATOM   3353  CE1 TYR   525      38.033  40.344  11.284  1.00  0.00           C  
ATOM   3354  CE2 TYR   525      36.245  39.792   9.796  1.00  0.00           C  
ATOM   3355  CZ  TYR   525      37.215  39.397  10.709  1.00  0.00           C  
ATOM   3356  OH  TYR   525      37.454  38.062  10.935  1.00  0.00           O  
ATOM   3357  N   LEU   526      37.366  46.876  10.562  1.00  0.00           N  
ATOM   3358  CA  LEU   526      37.058  48.307  10.323  1.00  0.00           C  
ATOM   3359  C   LEU   526      37.302  48.611   8.854  1.00  0.00           C  
ATOM   3360  O   LEU   526      36.749  49.583   8.392  1.00  0.00           O  
ATOM   3361  CB  LEU   526      37.864  49.203  11.273  1.00  0.00           C  
ATOM   3362  CG  LEU   526      37.562  48.952  12.752  1.00  0.00           C  
ATOM   3363  CD1 LEU   526      38.406  49.767  13.731  1.00  0.00           C  
ATOM   3364  CD2 LEU   526      36.127  49.260  13.179  1.00  0.00           C  
ATOM   3365  N   GLU   527      38.053  47.796   8.137  1.00  0.00           N  
ATOM   3366  CA  GLU   527      38.181  47.913   6.668  1.00  0.00           C  
ATOM   3367  C   GLU   527      38.172  46.515   6.042  1.00  0.00           C  
ATOM   3368  O   GLU   527      38.777  45.583   6.588  1.00  0.00           O  
ATOM   3369  CB  GLU   527      39.412  48.746   6.276  1.00  0.00           C  
ATOM   3370  CG  GLU   527      39.350  50.194   6.767  1.00  0.00           C  
ATOM   3371  CD  GLU   527      40.602  50.909   6.279  1.00  0.00           C  
ATOM   3372  OE1 GLU   527      41.445  50.244   5.620  1.00  0.00           O  
ATOM   3373  OE2 GLU   527      40.732  52.131   6.559  1.00  0.00           O  
ATOM   3374  N   GLY   528      37.557  46.380   4.886  1.00  0.00           N  
ATOM   3375  CA  GLY   528      37.522  45.085   4.206  1.00  0.00           C  
ATOM   3376  C   GLY   528      36.221  44.923   3.460  1.00  0.00           C  
ATOM   3377  O   GLY   528      35.785  45.879   2.840  1.00  0.00           O  
ATOM   3378  N   ALA   529      35.652  43.724   3.486  1.00  0.00           N  
ATOM   3379  CA  ALA   529      34.466  43.343   2.708  1.00  0.00           C  
ATOM   3380  C   ALA   529      33.234  43.776   3.510  1.00  0.00           C  
ATOM   3381  O   ALA   529      32.489  42.940   4.088  1.00  0.00           O  
ATOM   3382  CB  ALA   529      34.511  41.864   2.440  1.00  0.00           C  
ATOM   3383  N   ILE   530      33.036  45.077   3.553  1.00  0.00           N  
ATOM   3384  CA  ILE   530      31.995  45.754   4.351  1.00  0.00           C  
ATOM   3385  C   ILE   530      31.832  47.194   3.838  1.00  0.00           C  
ATOM   3386  O   ILE   530      32.718  47.717   3.150  1.00  0.00           O  
ATOM   3387  CB  ILE   530      32.398  45.751   5.818  1.00  0.00           C  
ATOM   3388  CG1 ILE   530      31.278  46.217   6.763  1.00  0.00           C  
ATOM   3389  CG2 ILE   530      33.593  46.668   6.128  1.00  0.00           C  
ATOM   3390  CD1 ILE   530      31.546  45.896   8.232  1.00  0.00           C  
ATOM   3391  N   VAL   531      30.651  47.737   4.041  1.00  0.00           N  
ATOM   3392  CA  VAL   531      30.279  49.100   3.613  1.00  0.00           C  
ATOM   3393  C   VAL   531      29.824  49.782   4.885  1.00  0.00           C  
ATOM   3394  O   VAL   531      28.895  49.316   5.517  1.00  0.00           O  
ATOM   3395  CB  VAL   531      29.212  49.121   2.513  1.00  0.00           C  
ATOM   3396  CG1 VAL   531      28.793  50.551   2.221  1.00  0.00           C  
ATOM   3397  CG2 VAL   531      29.691  48.436   1.250  1.00  0.00           C  
ATOM   3398  N   PRO   532      30.554  50.809   5.354  1.00  0.00           N  
ATOM   3399  CA  PRO   532      30.170  51.529   6.557  1.00  0.00           C  
ATOM   3400  C   PRO   532      28.809  52.199   6.348  1.00  0.00           C  
ATOM   3401  O   PRO   532      28.423  52.482   5.246  1.00  0.00           O  
ATOM   3402  CB  PRO   532      31.264  52.587   6.792  1.00  0.00           C  
ATOM   3403  CG  PRO   532      32.286  52.379   5.694  1.00  0.00           C  
ATOM   3404  CD  PRO   532      31.729  51.383   4.684  1.00  0.00           C  
ATOM   3405  N   ASP   533      28.081  52.377   7.431  1.00  0.00           N  
ATOM   3406  CA  ASP   533      26.719  52.950   7.398  1.00  0.00           C  
ATOM   3407  C   ASP   533      26.754  54.410   7.851  1.00  0.00           C  
ATOM   3408  O   ASP   533      25.695  54.995   7.898  1.00  0.00           O  
ATOM   3409  CB  ASP   533      25.769  52.123   8.252  1.00  0.00           C  
ATOM   3410  CG  ASP   533      25.986  52.204   9.752  1.00  0.00           C  
ATOM   3411  OD1 ASP   533      27.037  52.725  10.188  1.00  0.00           O  
ATOM   3412  OD2 ASP   533      25.056  51.779  10.490  1.00  0.00           O  
ATOM   3413  N   ASN   534      27.912  54.941   8.223  1.00  0.00           N  
ATOM   3414  CA  ASN   534      28.039  56.333   8.695  1.00  0.00           C  
ATOM   3415  C   ASN   534      27.707  56.491  10.172  1.00  0.00           C  
ATOM   3416  O   ASN   534      27.678  57.640  10.615  1.00  0.00           O  
ATOM   3417  CB  ASN   534      27.143  57.253   7.859  1.00  0.00           C  
ATOM   3418  CG  ASN   534      27.715  57.313   6.450  1.00  0.00           C  
ATOM   3419  OD1 ASN   534      28.922  57.182   6.250  1.00  0.00           O  
ATOM   3420  ND2 ASN   534      26.880  57.515   5.396  1.00  0.00           N  
ATOM   3421  N   GLU   535      27.448  55.416  10.933  1.00  0.00           N  
ATOM   3422  CA  GLU   535      27.242  55.549  12.394  1.00  0.00           C  
ATOM   3423  C   GLU   535      28.608  55.430  13.049  1.00  0.00           C  
ATOM   3424  O   GLU   535      29.526  54.819  12.522  1.00  0.00           O  
ATOM   3425  CB  GLU   535      26.235  54.546  12.975  1.00  0.00           C  
ATOM   3426  CG  GLU   535      24.808  54.747  12.461  1.00  0.00           C  
ATOM   3427  CD  GLU   535      24.356  56.144  12.862  1.00  0.00           C  
ATOM   3428  OE1 GLU   535      24.409  56.455  14.082  1.00  0.00           O  
ATOM   3429  OE2 GLU   535      23.952  56.918  11.954  1.00  0.00           O  
ATOM   3430  N   SER   536      28.801  56.059  14.210  1.00  0.00           N  
ATOM   3431  CA  SER   536      30.005  55.816  14.990  1.00  0.00           C  
ATOM   3432  C   SER   536      30.011  54.385  15.573  1.00  0.00           C  
ATOM   3433  O   SER   536      28.959  53.804  15.865  1.00  0.00           O  
ATOM   3434  CB  SER   536      29.872  56.855  16.103  1.00  0.00           C  
ATOM   3435  OG  SER   536      28.767  56.538  16.937  1.00  0.00           O  
ATOM   3436  N   GLU   537      31.205  53.854  15.744  1.00  0.00           N  
ATOM   3437  CA  GLU   537      31.421  52.550  16.392  1.00  0.00           C  
ATOM   3438  C   GLU   537      30.919  52.668  17.822  1.00  0.00           C  
ATOM   3439  O   GLU   537      31.292  53.603  18.514  1.00  0.00           O  
ATOM   3440  CB  GLU   537      32.893  52.171  16.288  1.00  0.00           C  
ATOM   3441  CG  GLU   537      33.155  50.803  16.865  1.00  0.00           C  
ATOM   3442  CD  GLU   537      34.594  50.344  16.839  1.00  0.00           C  
ATOM   3443  OE1 GLU   537      35.382  50.993  16.120  1.00  0.00           O  
ATOM   3444  OE2 GLU   537      34.897  49.261  17.472  1.00  0.00           O  
ATOM   3445  N   ALA   538      30.092  51.722  18.324  1.00  0.00           N  
ATOM   3446  CA  ALA   538      29.694  51.751  19.726  1.00  0.00           C  
ATOM   3447  C   ALA   538      30.962  51.622  20.598  1.00  0.00           C  
ATOM   3448  O   ALA   538      31.949  50.991  20.196  1.00  0.00           O  
ATOM   3449  CB  ALA   538      28.755  50.551  19.918  1.00  0.00           C  
ATOM   3450  N   GLY   539      30.965  52.274  21.751  1.00  0.00           N  
ATOM   3451  CA  GLY   539      32.092  52.259  22.725  1.00  0.00           C  
ATOM   3452  C   GLY   539      31.547  52.616  24.092  1.00  0.00           C  
ATOM   3453  O   GLY   539      30.472  53.204  24.152  1.00  0.00           O  
ATOM   3454  N   ASP   540      32.229  52.207  25.149  1.00  0.00           N  
ATOM   3455  CA  ASP   540      31.798  52.564  26.520  1.00  0.00           C  
ATOM   3456  C   ASP   540      33.068  52.635  27.362  1.00  0.00           C  
ATOM   3457  O   ASP   540      34.166  52.542  26.781  1.00  0.00           O  
ATOM   3458  CB  ASP   540      30.749  51.576  27.016  1.00  0.00           C  
ATOM   3459  CG  ASP   540      31.285  50.161  26.931  1.00  0.00           C  
ATOM   3460  OD1 ASP   540      32.474  49.991  27.250  1.00  0.00           O  
ATOM   3461  OD2 ASP   540      30.544  49.266  26.483  1.00  0.00           O  
ATOM   3462  N   PRO   541      32.914  52.764  28.665  1.00  0.00           N  
ATOM   3463  CA  PRO   541      34.045  52.999  29.597  1.00  0.00           C  
ATOM   3464  C   PRO   541      34.676  51.662  30.013  1.00  0.00           C  
ATOM   3465  O   PRO   541      35.737  51.706  30.622  1.00  0.00           O  
ATOM   3466  CB  PRO   541      33.526  53.862  30.758  1.00  0.00           C  
ATOM   3467  CG  PRO   541      32.063  53.589  31.115  1.00  0.00           C  
ATOM   3468  CD  PRO   541      31.182  53.290  29.900  1.00  0.00           C  
ATOM   3469  N   GLU   542      34.042  50.568  29.593  1.00  0.00           N  
ATOM   3470  CA  GLU   542      34.522  49.222  29.887  1.00  0.00           C  
ATOM   3471  C   GLU   542      35.930  49.042  29.305  1.00  0.00           C  
ATOM   3472  O   GLU   542      36.834  48.471  29.922  1.00  0.00           O  
ATOM   3473  CB  GLU   542      33.767  48.019  29.314  1.00  0.00           C  
ATOM   3474  CG  GLU   542      32.403  47.788  29.967  1.00  0.00           C  
ATOM   3475  CD  GLU   542      32.625  47.573  31.457  1.00  0.00           C  
ATOM   3476  OE1 GLU   542      33.461  46.699  31.810  1.00  0.00           O  
ATOM   3477  OE2 GLU   542      31.961  48.279  32.262  1.00  0.00           O  
ATOM   3478  N   VAL   543      36.104  49.546  28.086  1.00  0.00           N  
ATOM   3479  CA  VAL   543      37.360  49.481  27.365  1.00  0.00           C  
ATOM   3480  C   VAL   543      38.451  50.222  28.145  1.00  0.00           C  
ATOM   3481  O   VAL   543      39.587  49.762  28.285  1.00  0.00           O  
ATOM   3482  CB  VAL   543      38.080  50.016  26.108  1.00  0.00           C  
ATOM   3483  CG1 VAL   543      39.565  49.652  26.054  1.00  0.00           C  
ATOM   3484  CG2 VAL   543      37.491  49.490  24.797  1.00  0.00           C  
ATOM   3485  N   PRO   544      38.092  51.392  28.659  1.00  0.00           N  
ATOM   3486  CA  PRO   544      39.005  52.223  29.430  1.00  0.00           C  
ATOM   3487  C   PRO   544      39.423  51.537  30.729  1.00  0.00           C  
ATOM   3488  O   PRO   544      40.606  51.464  31.071  1.00  0.00           O  
ATOM   3489  CB  PRO   544      39.206  53.374  30.419  1.00  0.00           C  
ATOM   3490  CG  PRO   544      38.110  54.439  30.347  1.00  0.00           C  
ATOM   3491  CD  PRO   544      36.708  53.862  30.138  1.00  0.00           C  
ATOM   3492  N   SER   545      38.447  51.020  31.473  1.00  0.00           N  
ATOM   3493  CA  SER   545      38.708  50.371  32.767  1.00  0.00           C  
ATOM   3494  C   SER   545      39.228  48.937  32.720  1.00  0.00           C  
ATOM   3495  O   SER   545      40.170  48.569  33.427  1.00  0.00           O  
ATOM   3496  CB  SER   545      37.656  50.045  33.831  1.00  0.00           C  
ATOM   3497  OG  SER   545      37.107  51.244  34.358  1.00  0.00           O  
ATOM   3498  N   GLY   546      38.622  48.108  31.886  1.00  0.00           N  
ATOM   3499  CA  GLY   546      39.015  46.713  31.810  1.00  0.00           C  
ATOM   3500  C   GLY   546      39.259  46.272  30.369  1.00  0.00           C  
ATOM   3501  O   GLY   546      38.783  45.232  29.906  1.00  0.00           O  
ATOM   3502  N   ARG   547      40.022  47.090  29.648  1.00  0.00           N  
ATOM   3503  CA  ARG   547      40.345  46.834  28.254  1.00  0.00           C  
ATOM   3504  C   ARG   547      40.457  45.349  27.930  1.00  0.00           C  
ATOM   3505  O   ARG   547      41.080  44.564  28.649  1.00  0.00           O  
ATOM   3506  CB  ARG   547      41.667  47.303  27.640  1.00  0.00           C  
ATOM   3507  CG  ARG   547      41.740  47.105  26.125  1.00  0.00           C  
ATOM   3508  CD  ARG   547      43.015  47.669  25.494  1.00  0.00           C  
ATOM   3509  NE  ARG   547      44.151  46.815  25.940  1.00  0.00           N  
ATOM   3510  CZ  ARG   547      45.436  47.223  25.727  1.00  0.00           C  
ATOM   3511  NH1 ARG   547      45.390  48.433  25.096  1.00  0.00           N  
ATOM   3512  NH2 ARG   547      46.267  46.263  26.229  1.00  0.00           N  
ATOM   3513  N   ARG   548      39.838  44.956  26.820  1.00  0.00           N  
ATOM   3514  CA  ARG   548      39.859  43.574  26.353  1.00  0.00           C  
ATOM   3515  C   ARG   548      39.261  42.533  27.286  1.00  0.00           C  
ATOM   3516  O   ARG   548      39.611  41.351  27.236  1.00  0.00           O  
ATOM   3517  CB  ARG   548      41.186  42.861  26.081  1.00  0.00           C  
ATOM   3518  CG  ARG   548      42.042  43.551  25.017  1.00  0.00           C  
ATOM   3519  CD  ARG   548      41.427  43.515  23.617  1.00  0.00           C  
ATOM   3520  NE  ARG   548      42.468  43.981  22.658  1.00  0.00           N  
ATOM   3521  CZ  ARG   548      42.604  45.312  22.392  1.00  0.00           C  
ATOM   3522  NH1 ARG   548      41.671  45.982  23.130  1.00  0.00           N  
ATOM   3523  NH2 ARG   548      43.619  45.455  21.490  1.00  0.00           N  
ATOM   3524  N   ARG   549      38.401  42.890  28.082  1.00  0.00           N  
ATOM   3525  CA  ARG   549      37.674  42.011  29.037  1.00  0.00           C  
ATOM   3526  C   ARG   549      36.215  41.886  28.612  1.00  0.00           C  
ATOM   3527  O   ARG   549      35.683  40.798  28.787  1.00  0.00           O  
ATOM   3528  CB  ARG   549      37.786  42.548  30.469  1.00  0.00           C  
ATOM   3529  CG  ARG   549      37.070  41.679  31.504  1.00  0.00           C  
ATOM   3530  CD  ARG   549      37.322  42.114  32.949  1.00  0.00           C  
ATOM   3531  NE  ARG   549      36.487  41.249  33.830  1.00  0.00           N  
ATOM   3532  CZ  ARG   549      36.507  41.431  35.182  1.00  0.00           C  
ATOM   3533  NH1 ARG   549      37.365  42.458  35.452  1.00  0.00           N  
ATOM   3534  NH2 ARG   549      35.661  40.516  35.738  1.00  0.00           N  
ATOM   3535  N   ASP   550      35.587  42.939  28.086  1.00  0.00           N  
ATOM   3536  CA  ASP   550      34.110  43.017  27.947  1.00  0.00           C  
ATOM   3537  C   ASP   550      33.701  43.045  26.474  1.00  0.00           C  
ATOM   3538  O   ASP   550      34.249  43.803  25.701  1.00  0.00           O  
ATOM   3539  CB  ASP   550      33.536  44.196  28.730  1.00  0.00           C  
ATOM   3540  CG  ASP   550      32.021  44.161  28.589  1.00  0.00           C  
ATOM   3541  OD1 ASP   550      31.515  43.264  27.863  1.00  0.00           O  
ATOM   3542  OD2 ASP   550      31.349  45.032  29.205  1.00  0.00           O  
ATOM   3543  N   TYR   551      32.835  42.102  26.111  1.00  0.00           N  
ATOM   3544  CA  TYR   551      32.253  41.970  24.770  1.00  0.00           C  
ATOM   3545  C   TYR   551      31.007  42.849  24.743  1.00  0.00           C  
ATOM   3546  O   TYR   551      30.232  42.792  25.695  1.00  0.00           O  
ATOM   3547  CB  TYR   551      31.892  40.511  24.475  1.00  0.00           C  
ATOM   3548  CG  TYR   551      31.013  40.312  23.273  1.00  0.00           C  
ATOM   3549  CD1 TYR   551      31.479  40.497  21.993  1.00  0.00           C  
ATOM   3550  CD2 TYR   551      29.691  39.924  23.421  1.00  0.00           C  
ATOM   3551  CE1 TYR   551      30.651  40.344  20.884  1.00  0.00           C  
ATOM   3552  CE2 TYR   551      28.865  39.745  22.327  1.00  0.00           C  
ATOM   3553  CZ  TYR   551      29.348  39.937  21.048  1.00  0.00           C  
ATOM   3554  OH  TYR   551      28.528  39.729  19.971  1.00  0.00           O  
ATOM   3555  N   VAL   552      30.785  43.565  23.649  1.00  0.00           N  
ATOM   3556  CA  VAL   552      29.545  44.370  23.454  1.00  0.00           C  
ATOM   3557  C   VAL   552      28.963  44.056  22.057  1.00  0.00           C  
ATOM   3558  O   VAL   552      29.546  44.446  21.018  1.00  0.00           O  
ATOM   3559  CB  VAL   552      29.875  45.848  23.647  1.00  0.00           C  
ATOM   3560  CG1 VAL   552      28.671  46.772  23.452  1.00  0.00           C  
ATOM   3561  CG2 VAL   552      30.410  46.177  25.042  1.00  0.00           C  
ATOM   3562  N   PRO   553      27.871  43.324  22.039  1.00  0.00           N  
ATOM   3563  CA  PRO   553      27.175  42.864  20.810  1.00  0.00           C  
ATOM   3564  C   PRO   553      26.746  44.069  19.961  1.00  0.00           C  
ATOM   3565  O   PRO   553      26.190  45.063  20.519  1.00  0.00           O  
ATOM   3566  CB  PRO   553      25.984  42.060  21.216  1.00  0.00           C  
ATOM   3567  CG  PRO   553      26.122  41.421  22.599  1.00  0.00           C  
ATOM   3568  CD  PRO   553      26.860  42.301  23.610  1.00  0.00           C  
ATOM   3569  N   CYS   554      27.081  44.055  18.674  1.00  0.00           N  
ATOM   3570  CA  CYS   554      26.666  45.130  17.735  1.00  0.00           C  
ATOM   3571  C   CYS   554      26.513  44.586  16.325  1.00  0.00           C  
ATOM   3572  O   CYS   554      27.223  43.628  15.941  1.00  0.00           O  
ATOM   3573  CB  CYS   554      27.651  46.302  17.805  1.00  0.00           C  
ATOM   3574  SG  CYS   554      28.962  45.935  17.400  1.00  0.00           S  
ATOM   3575  N   ALA   555      25.638  45.209  15.538  1.00  0.00           N  
ATOM   3576  CA  ALA   555      25.546  44.935  14.077  1.00  0.00           C  
ATOM   3577  C   ALA   555      26.367  45.982  13.323  1.00  0.00           C  
ATOM   3578  O   ALA   555      26.244  46.077  12.096  1.00  0.00           O  
ATOM   3579  CB  ALA   555      24.082  44.894  13.618  1.00  0.00           C  
ATOM   3580  N   GLU   556      27.158  46.791  14.000  1.00  0.00           N  
ATOM   3581  CA  GLU   556      28.009  47.759  13.278  1.00  0.00           C  
ATOM   3582  C   GLU   556      28.804  46.984  12.243  1.00  0.00           C  
ATOM   3583  O   GLU   556      29.403  45.980  12.585  1.00  0.00           O  
ATOM   3584  CB  GLU   556      28.896  48.477  14.293  1.00  0.00           C  
ATOM   3585  CG  GLU   556      29.605  49.707  13.722  1.00  0.00           C  
ATOM   3586  CD  GLU   556      30.828  49.229  12.953  1.00  0.00           C  
ATOM   3587  OE1 GLU   556      31.579  48.381  13.504  1.00  0.00           O  
ATOM   3588  OE2 GLU   556      31.029  49.707  11.804  1.00  0.00           O  
ATOM   3589  N   PRO   557      28.819  47.399  10.951  1.00  0.00           N  
ATOM   3590  CA  PRO   557      29.593  46.704   9.924  1.00  0.00           C  
ATOM   3591  C   PRO   557      31.052  46.380  10.280  1.00  0.00           C  
ATOM   3592  O   PRO   557      31.791  47.240  10.707  1.00  0.00           O  
ATOM   3593  CB  PRO   557      29.488  47.665   8.727  1.00  0.00           C  
ATOM   3594  CG  PRO   557      28.084  48.254   8.891  1.00  0.00           C  
ATOM   3595  CD  PRO   557      27.951  48.444  10.386  1.00  0.00           C  
ATOM   3596  N   GLY   558      31.426  45.127  10.037  1.00  0.00           N  
ATOM   3597  CA  GLY   558      32.711  44.512  10.436  1.00  0.00           C  
ATOM   3598  C   GLY   558      32.595  43.669  11.699  1.00  0.00           C  
ATOM   3599  O   GLY   558      33.438  42.780  11.858  1.00  0.00           O  
ATOM   3600  N   SER   559      31.622  43.942  12.580  1.00  0.00           N  
ATOM   3601  CA  SER   559      31.388  43.177  13.821  1.00  0.00           C  
ATOM   3602  C   SER   559      30.867  41.757  13.526  1.00  0.00           C  
ATOM   3603  O   SER   559      30.258  41.522  12.495  1.00  0.00           O  
ATOM   3604  CB  SER   559      30.447  43.921  14.703  1.00  0.00           C  
ATOM   3605  OG  SER   559      30.120  43.136  15.840  1.00  0.00           O  
ATOM   3606  N   ARG   560      31.106  40.805  14.421  1.00  0.00           N  
ATOM   3607  CA  ARG   560      30.510  39.448  14.277  1.00  0.00           C  
ATOM   3608  C   ARG   560      29.017  39.620  14.631  1.00  0.00           C  
ATOM   3609  O   ARG   560      28.725  40.314  15.616  1.00  0.00           O  
ATOM   3610  CB  ARG   560      31.267  38.470  15.181  1.00  0.00           C  
ATOM   3611  CG  ARG   560      31.140  36.988  14.850  1.00  0.00           C  
ATOM   3612  CD  ARG   560      29.823  36.369  15.295  1.00  0.00           C  
ATOM   3613  NE  ARG   560      29.830  35.883  16.685  1.00  0.00           N  
ATOM   3614  CZ  ARG   560      29.466  36.524  17.785  1.00  0.00           C  
ATOM   3615  NH1 ARG   560      29.486  35.854  18.932  1.00  0.00           N  
ATOM   3616  NH2 ARG   560      29.068  37.789  17.771  1.00  0.00           N  
ATOM   3617  N   LEU   561      28.109  39.091  13.813  1.00  0.00           N  
ATOM   3618  CA  LEU   561      26.648  39.212  14.040  1.00  0.00           C  
ATOM   3619  C   LEU   561      26.291  38.822  15.467  1.00  0.00           C  
ATOM   3620  O   LEU   561      26.698  37.746  15.960  1.00  0.00           O  
ATOM   3621  CB  LEU   561      25.926  38.267  13.087  1.00  0.00           C  
ATOM   3622  CG  LEU   561      24.398  38.274  13.202  1.00  0.00           C  
ATOM   3623  CD1 LEU   561      23.815  39.534  12.588  1.00  0.00           C  
ATOM   3624  CD2 LEU   561      23.808  37.066  12.475  1.00  0.00           C  
ATOM   3625  N   PRO   562      25.469  39.639  16.171  1.00  0.00           N  
ATOM   3626  CA  PRO   562      25.013  39.245  17.487  1.00  0.00           C  
ATOM   3627  C   PRO   562      24.212  37.946  17.498  1.00  0.00           C  
ATOM   3628  O   PRO   562      23.379  37.702  16.642  1.00  0.00           O  
ATOM   3629  CB  PRO   562      24.173  40.421  17.974  1.00  0.00           C  
ATOM   3630  CG  PRO   562      24.681  41.601  17.159  1.00  0.00           C  
ATOM   3631  CD  PRO   562      25.044  40.989  15.834  1.00  0.00           C  
ATOM   3632  N   HIS   563      24.493  37.161  18.529  1.00  0.00           N  
ATOM   3633  CA  HIS   563      23.751  35.948  18.877  1.00  0.00           C  
ATOM   3634  C   HIS   563      22.445  36.324  19.574  1.00  0.00           C  
ATOM   3635  O   HIS   563      22.469  37.135  20.560  1.00  0.00           O  
ATOM   3636  CB  HIS   563      24.540  35.057  19.856  1.00  0.00           C  
ATOM   3637  CG  HIS   563      23.679  34.023  20.522  1.00  0.00           C  
ATOM   3638  ND1 HIS   563      23.108  32.986  19.820  1.00  0.00           N  
ATOM   3639  CD2 HIS   563      23.321  33.843  21.804  1.00  0.00           C  
ATOM   3640  CE1 HIS   563      22.453  32.203  20.660  1.00  0.00           C  
ATOM   3641  NE2 HIS   563      22.545  32.712  21.857  1.00  0.00           N  
ATOM   3642  N   MET   564      21.356  35.739  19.101  1.00  0.00           N  
ATOM   3643  CA  MET   564      20.035  35.699  19.781  1.00  0.00           C  
ATOM   3644  C   MET   564      19.388  34.352  19.482  1.00  0.00           C  
ATOM   3645  O   MET   564      19.632  33.837  18.391  1.00  0.00           O  
ATOM   3646  CB  MET   564      19.158  36.832  19.341  1.00  0.00           C  
ATOM   3647  CG  MET   564      17.804  36.867  20.052  1.00  0.00           C  
ATOM   3648  SD  MET   564      16.595  35.660  19.432  1.00  0.00           S  
ATOM   3649  CE  MET   564      16.234  36.570  17.902  1.00  0.00           C  
ATOM   3650  N   TYR   565      18.665  33.793  20.457  1.00  0.00           N  
ATOM   3651  CA  TYR   565      17.894  32.557  20.274  1.00  0.00           C  
ATOM   3652  C   TYR   565      16.601  32.859  19.501  1.00  0.00           C  
ATOM   3653  O   TYR   565      15.782  33.674  19.939  1.00  0.00           O  
ATOM   3654  CB  TYR   565      17.605  31.842  21.601  1.00  0.00           C  
ATOM   3655  CG  TYR   565      18.889  31.262  22.087  1.00  0.00           C  
ATOM   3656  CD1 TYR   565      19.635  31.939  23.061  1.00  0.00           C  
ATOM   3657  CD2 TYR   565      19.380  30.034  21.592  1.00  0.00           C  
ATOM   3658  CE1 TYR   565      20.852  31.422  23.547  1.00  0.00           C  
ATOM   3659  CE2 TYR   565      20.615  29.494  22.075  1.00  0.00           C  
ATOM   3660  CZ  TYR   565      21.337  30.205  23.055  1.00  0.00           C  
ATOM   3661  OH  TYR   565      22.533  29.727  23.547  1.00  0.00           O  
ATOM   3662  N   VAL   566      16.481  32.218  18.363  1.00  0.00           N  
ATOM   3663  CA  VAL   566      15.297  32.245  17.495  1.00  0.00           C  
ATOM   3664  C   VAL   566      14.617  30.902  17.635  1.00  0.00           C  
ATOM   3665  O   VAL   566      15.228  29.907  18.187  1.00  0.00           O  
ATOM   3666  CB  VAL   566      15.693  32.500  16.044  1.00  0.00           C  
ATOM   3667  CG1 VAL   566      14.506  32.504  15.079  1.00  0.00           C  
ATOM   3668  CG2 VAL   566      16.388  33.846  15.829  1.00  0.00           C  
ATOM   3669  N   LYS   567      13.347  30.913  18.015  1.00  0.00           N  
ATOM   3670  CA  LYS   567      12.548  29.706  18.061  1.00  0.00           C  
ATOM   3671  C   LYS   567      11.617  29.717  16.864  1.00  0.00           C  
ATOM   3672  O   LYS   567      11.039  30.739  16.484  1.00  0.00           O  
ATOM   3673  CB  LYS   567      11.555  29.432  19.196  1.00  0.00           C  
ATOM   3674  CG  LYS   567      12.224  29.236  20.558  1.00  0.00           C  
ATOM   3675  CD  LYS   567      11.233  29.001  21.699  1.00  0.00           C  
ATOM   3676  CE  LYS   567      11.899  28.853  23.069  1.00  0.00           C  
ATOM   3677  NZ  LYS   567      10.869  28.668  24.115  1.00  0.00           N  
ATOM   3678  N   ILE   568      11.470  28.547  16.255  1.00  0.00           N  
ATOM   3679  CA  ILE   568      10.573  28.303  15.145  1.00  0.00           C  
ATOM   3680  C   ILE   568       9.641  27.159  15.555  1.00  0.00           C  
ATOM   3681  O   ILE   568      10.061  26.066  15.943  1.00  0.00           O  
ATOM   3682  CB  ILE   568      10.811  27.728  13.731  1.00  0.00           C  
ATOM   3683  CG1 ILE   568      11.790  28.562  12.887  1.00  0.00           C  
ATOM   3684  CG2 ILE   568       9.531  27.632  12.884  1.00  0.00           C  
ATOM   3685  CD1 ILE   568      12.204  27.880  11.584  1.00  0.00           C  
ATOM   3686  N   LEU   569       8.332  27.436  15.460  1.00  0.00           N  
ATOM   3687  CA  LEU   569       7.344  26.405  15.681  1.00  0.00           C  
ATOM   3688  C   LEU   569       6.834  25.873  14.343  1.00  0.00           C  
ATOM   3689  O   LEU   569       6.289  26.599  13.507  1.00  0.00           O  
ATOM   3690  CB  LEU   569       6.009  26.707  16.370  1.00  0.00           C  
ATOM   3691  CG  LEU   569       6.165  27.240  17.796  1.00  0.00           C  
ATOM   3692  CD1 LEU   569       4.857  27.611  18.493  1.00  0.00           C  
ATOM   3693  CD2 LEU   569       6.828  26.275  18.777  1.00  0.00           C  
ATOM   3694  N   SER   570       7.019  24.576  14.145  1.00  0.00           N  
ATOM   3695  CA  SER   570       6.517  23.919  12.954  1.00  0.00           C  
ATOM   3696  C   SER   570       5.037  23.759  13.141  1.00  0.00           C  
ATOM   3697  O   SER   570       4.441  23.967  14.201  1.00  0.00           O  
ATOM   3698  CB  SER   570       6.790  22.486  12.489  1.00  0.00           C  
ATOM   3699  OG  SER   570       6.192  21.560  13.384  1.00  0.00           O  
ATOM   3700  N   ASP   571       4.454  23.364  12.017  1.00  0.00           N  
ATOM   3701  CA  ASP   571       3.027  23.218  11.836  1.00  0.00           C  
ATOM   3702  C   ASP   571       2.268  22.625  13.022  1.00  0.00           C  
ATOM   3703  O   ASP   571       1.124  22.996  13.299  1.00  0.00           O  
ATOM   3704  CB  ASP   571       2.593  22.317  10.678  1.00  0.00           C  
ATOM   3705  CG  ASP   571       2.850  23.066   9.378  1.00  0.00           C  
ATOM   3706  OD1 ASP   571       3.102  24.298   9.445  1.00  0.00           O  
ATOM   3707  OD2 ASP   571       2.797  22.415   8.300  1.00  0.00           O  
ATOM   3708  N   SER   572       2.890  21.689  13.749  1.00  0.00           N  
ATOM   3709  CA  SER   572       2.233  20.992  14.828  1.00  0.00           C  
ATOM   3710  C   SER   572       2.720  21.201  16.245  1.00  0.00           C  
ATOM   3711  O   SER   572       2.394  20.395  17.120  1.00  0.00           O  
ATOM   3712  CB  SER   572       2.193  19.471  15.000  1.00  0.00           C  
ATOM   3713  OG  SER   572       3.511  18.960  15.128  1.00  0.00           O  
ATOM   3714  N   THR   573       3.487  22.229  16.567  1.00  0.00           N  
ATOM   3715  CA  THR   573       3.888  22.452  17.942  1.00  0.00           C  
ATOM   3716  C   THR   573       5.290  21.946  18.202  1.00  0.00           C  
ATOM   3717  O   THR   573       5.752  21.931  19.346  1.00  0.00           O  
ATOM   3718  CB  THR   573       3.890  22.204  19.463  1.00  0.00           C  
ATOM   3719  OG1 THR   573       4.300  20.873  19.740  1.00  0.00           O  
ATOM   3720  CG2 THR   573       2.472  22.426  20.017  1.00  0.00           C  
ATOM   3721  N   ARG   574       6.020  21.512  17.160  1.00  0.00           N  
ATOM   3722  CA  ARG   574       7.369  20.978  17.307  1.00  0.00           C  
ATOM   3723  C   ARG   574       8.159  22.235  17.490  1.00  0.00           C  
ATOM   3724  O   ARG   574       8.138  23.125  16.635  1.00  0.00           O  
ATOM   3725  CB  ARG   574       8.136  20.267  16.188  1.00  0.00           C  
ATOM   3726  CG  ARG   574       9.496  19.723  16.631  1.00  0.00           C  
ATOM   3727  CD  ARG   574      10.254  18.993  15.520  1.00  0.00           C  
ATOM   3728  NE  ARG   574      11.539  18.508  16.099  1.00  0.00           N  
ATOM   3729  CZ  ARG   574      12.491  17.964  15.287  1.00  0.00           C  
ATOM   3730  NH1 ARG   574      12.011  17.987  14.009  1.00  0.00           N  
ATOM   3731  NH2 ARG   574      13.552  17.610  16.069  1.00  0.00           N  
ATOM   3732  N   GLU   575       8.870  22.367  18.575  1.00  0.00           N  
ATOM   3733  CA  GLU   575       9.658  23.539  18.808  1.00  0.00           C  
ATOM   3734  C   GLU   575      11.100  23.289  18.373  1.00  0.00           C  
ATOM   3735  O   GLU   575      11.544  22.142  18.270  1.00  0.00           O  
ATOM   3736  CB  GLU   575       9.829  24.047  20.243  1.00  0.00           C  
ATOM   3737  CG  GLU   575       8.519  24.504  20.888  1.00  0.00           C  
ATOM   3738  CD  GLU   575       8.829  24.966  22.305  1.00  0.00           C  
ATOM   3739  OE1 GLU   575      10.021  24.886  22.706  1.00  0.00           O  
ATOM   3740  OE2 GLU   575       7.878  25.405  23.006  1.00  0.00           O  
ATOM   3741  N   VAL   576      11.863  24.348  18.108  1.00  0.00           N  
ATOM   3742  CA  VAL   576      13.270  24.288  17.761  1.00  0.00           C  
ATOM   3743  C   VAL   576      13.977  25.572  18.196  1.00  0.00           C  
ATOM   3744  O   VAL   576      13.452  26.659  17.942  1.00  0.00           O  
ATOM   3745  CB  VAL   576      14.237  24.323  16.558  1.00  0.00           C  
ATOM   3746  CG1 VAL   576      15.709  24.195  16.955  1.00  0.00           C  
ATOM   3747  CG2 VAL   576      13.996  23.199  15.548  1.00  0.00           C  
ATOM   3748  N   ILE   577      15.133  25.553  18.837  1.00  0.00           N  
ATOM   3749  CA  ILE   577      15.776  26.805  19.087  1.00  0.00           C  
ATOM   3750  C   ILE   577      17.044  26.810  18.220  1.00  0.00           C  
ATOM   3751  O   ILE   577      17.845  25.875  18.292  1.00  0.00           O  
ATOM   3752  CB  ILE   577      16.495  27.373  20.331  1.00  0.00           C  
ATOM   3753  CG1 ILE   577      15.585  27.490  21.565  1.00  0.00           C  
ATOM   3754  CG2 ILE   577      17.067  28.785  20.118  1.00  0.00           C  
ATOM   3755  CD1 ILE   577      16.340  27.828  22.850  1.00  0.00           C  
ATOM   3756  N   VAL   578      17.320  27.750  17.377  1.00  0.00           N  
ATOM   3757  CA  VAL   578      18.465  28.030  16.488  1.00  0.00           C  
ATOM   3758  C   VAL   578      18.927  29.461  16.735  1.00  0.00           C  
ATOM   3759  O   VAL   578      18.105  30.317  17.166  1.00  0.00           O  
ATOM   3760  CB  VAL   578      18.132  27.803  15.019  1.00  0.00           C  
ATOM   3761  CG1 VAL   578      17.768  26.353  14.693  1.00  0.00           C  
ATOM   3762  CG2 VAL   578      16.945  28.634  14.527  1.00  0.00           C  
ATOM   3763  N   SER   579      20.219  29.686  16.556  1.00  0.00           N  
ATOM   3764  CA  SER   579      20.834  31.020  16.730  1.00  0.00           C  
ATOM   3765  C   SER   579      20.615  31.819  15.449  1.00  0.00           C  
ATOM   3766  O   SER   579      20.549  31.219  14.359  1.00  0.00           O  
ATOM   3767  CB  SER   579      22.347  30.908  17.062  1.00  0.00           C  
ATOM   3768  OG  SER   579      22.909  32.193  17.196  1.00  0.00           O  
ATOM   3769  N   THR   580      20.631  33.137  15.567  1.00  0.00           N  
ATOM   3770  CA  THR   580      20.928  34.036  14.437  1.00  0.00           C  
ATOM   3771  C   THR   580      22.151  33.568  13.635  1.00  0.00           C  
ATOM   3772  O   THR   580      22.108  33.708  12.397  1.00  0.00           O  
ATOM   3773  CB  THR   580      21.092  35.465  14.921  1.00  0.00           C  
ATOM   3774  OG1 THR   580      21.973  35.434  16.047  1.00  0.00           O  
ATOM   3775  CG2 THR   580      19.749  36.114  15.215  1.00  0.00           C  
ATOM   3776  N   LEU   581      23.195  33.031  14.290  1.00  0.00           N  
ATOM   3777  CA  LEU   581      24.446  32.539  13.636  1.00  0.00           C  
ATOM   3778  C   LEU   581      24.221  31.188  12.938  1.00  0.00           C  
ATOM   3779  O   LEU   581      24.964  30.861  11.994  1.00  0.00           O  
ATOM   3780  CB  LEU   581      25.539  32.448  14.709  1.00  0.00           C  
ATOM   3781  CG  LEU   581      25.995  33.814  15.231  1.00  0.00           C  
ATOM   3782  CD1 LEU   581      26.752  33.659  16.536  1.00  0.00           C  
ATOM   3783  CD2 LEU   581      26.883  34.498  14.193  1.00  0.00           C  
ATOM   3784  N   ASP   582      23.229  30.410  13.341  1.00  0.00           N  
ATOM   3785  CA  ASP   582      22.909  29.110  12.678  1.00  0.00           C  
ATOM   3786  C   ASP   582      22.094  29.362  11.397  1.00  0.00           C  
ATOM   3787  O   ASP   582      22.213  28.584  10.487  1.00  0.00           O  
ATOM   3788  CB  ASP   582      22.093  28.192  13.589  1.00  0.00           C  
ATOM   3789  CG  ASP   582      22.802  27.792  14.850  1.00  0.00           C  
ATOM   3790  OD1 ASP   582      24.048  27.614  14.785  1.00  0.00           O  
ATOM   3791  OD2 ASP   582      22.126  27.750  15.908  1.00  0.00           O  
ATOM   3792  N   LEU   583      21.993  30.629  11.010  1.00  0.00           N  
ATOM   3793  CA  LEU   583      21.236  31.038   9.828  1.00  0.00           C  
ATOM   3794  C   LEU   583      21.371  30.050   8.680  1.00  0.00           C  
ATOM   3795  O   LEU   583      20.403  29.715   7.993  1.00  0.00           O  
ATOM   3796  CB  LEU   583      21.579  32.330   9.079  1.00  0.00           C  
ATOM   3797  CG  LEU   583      21.142  33.597   9.816  1.00  0.00           C  
ATOM   3798  CD1 LEU   583      21.580  34.908   9.164  1.00  0.00           C  
ATOM   3799  CD2 LEU   583      19.631  33.766   9.970  1.00  0.00           C  
ATOM   3800  N   VAL   584      22.588  29.569   8.459  1.00  0.00           N  
ATOM   3801  CA  VAL   584      22.854  28.622   7.385  1.00  0.00           C  
ATOM   3802  C   VAL   584      22.718  27.165   7.807  1.00  0.00           C  
ATOM   3803  O   VAL   584      23.160  26.243   7.117  1.00  0.00           O  
ATOM   3804  CB  VAL   584      23.997  28.079   6.500  1.00  0.00           C  
ATOM   3805  CG1 VAL   584      24.675  29.156   5.650  1.00  0.00           C  
ATOM   3806  CG2 VAL   584      25.129  27.427   7.297  1.00  0.00           C  
ATOM   3807  N   SER   585      22.099  26.942   8.958  1.00  0.00           N  
ATOM   3808  CA  SER   585      21.895  25.587   9.440  1.00  0.00           C  
ATOM   3809  C   SER   585      20.974  24.911   8.430  1.00  0.00           C  
ATOM   3810  O   SER   585      20.926  23.684   8.308  1.00  0.00           O  
ATOM   3811  CB  SER   585      21.143  25.140  10.696  1.00  0.00           C  
ATOM   3812  OG  SER   585      19.761  25.439  10.570  1.00  0.00           O  
ATOM   3813  N   THR   586      20.222  25.726   7.688  1.00  0.00           N  
ATOM   3814  CA  THR   586      19.281  25.238   6.674  1.00  0.00           C  
ATOM   3815  C   THR   586      19.790  25.354   5.230  1.00  0.00           C  
ATOM   3816  O   THR   586      19.594  24.453   4.409  1.00  0.00           O  
ATOM   3817  CB  THR   586      17.999  25.276   5.820  1.00  0.00           C  
ATOM   3818  OG1 THR   586      16.853  25.238   6.658  1.00  0.00           O  
ATOM   3819  CG2 THR   586      17.980  24.062   4.876  1.00  0.00           C  
ATOM   3820  N   GLU   587      20.452  26.461   4.893  1.00  0.00           N  
ATOM   3821  CA  GLU   587      20.938  26.675   3.528  1.00  0.00           C  
ATOM   3822  C   GLU   587      22.421  26.442   3.292  1.00  0.00           C  
ATOM   3823  O   GLU   587      22.847  26.055   2.200  1.00  0.00           O  
ATOM   3824  CB  GLU   587      20.778  28.078   2.934  1.00  0.00           C  
ATOM   3825  CG  GLU   587      19.319  28.508   2.768  1.00  0.00           C  
ATOM   3826  CD  GLU   587      18.631  27.497   1.862  1.00  0.00           C  
ATOM   3827  OE1 GLU   587      19.206  27.180   0.786  1.00  0.00           O  
ATOM   3828  OE2 GLU   587      17.522  27.029   2.232  1.00  0.00           O  
ATOM   3829  N   LYS   588      23.236  26.674   4.313  1.00  0.00           N  
ATOM   3830  CA  LYS   588      24.669  26.526   4.151  1.00  0.00           C  
ATOM   3831  C   LYS   588      25.210  27.917   3.858  1.00  0.00           C  
ATOM   3832  O   LYS   588      24.523  28.923   4.051  1.00  0.00           O  
ATOM   3833  CB  LYS   588      25.286  25.714   3.008  1.00  0.00           C  
ATOM   3834  CG  LYS   588      24.992  24.215   3.096  1.00  0.00           C  
ATOM   3835  CD  LYS   588      25.637  23.397   1.976  1.00  0.00           C  
ATOM   3836  CE  LYS   588      25.323  21.902   2.051  1.00  0.00           C  
ATOM   3837  NZ  LYS   588      25.992  21.188   0.940  1.00  0.00           N  
ATOM   3838  N   VAL   589      26.447  28.011   3.386  1.00  0.00           N  
ATOM   3839  CA  VAL   589      27.047  29.314   3.111  1.00  0.00           C  
ATOM   3840  C   VAL   589      26.213  30.259   2.260  1.00  0.00           C  
ATOM   3841  O   VAL   589      25.202  29.885   1.660  1.00  0.00           O  
ATOM   3842  CB  VAL   589      28.216  29.967   2.343  1.00  0.00           C  
ATOM   3843  CG1 VAL   589      29.594  29.511   2.826  1.00  0.00           C  
ATOM   3844  CG2 VAL   589      28.201  29.671   0.842  1.00  0.00           C  
ATOM   3845  N   GLU   590      26.743  31.538   2.198  1.00  0.00           N  
ATOM   3846  CA  GLU   590      25.910  32.513   1.458  1.00  0.00           C  
ATOM   3847  C   GLU   590      25.758  33.809   2.241  1.00  0.00           C  
ATOM   3848  O   GLU   590      26.073  33.855   3.459  1.00  0.00           O  
ATOM   3849  CB  GLU   590      24.535  31.930   1.134  1.00  0.00           C  
ATOM   3850  CG  GLU   590      24.579  30.799   0.105  1.00  0.00           C  
ATOM   3851  CD  GLU   590      23.162  30.276  -0.080  1.00  0.00           C  
ATOM   3852  OE1 GLU   590      22.248  30.781   0.625  1.00  0.00           O  
ATOM   3853  OE2 GLU   590      22.974  29.363  -0.929  1.00  0.00           O  
ATOM   3854  N   PHE   591      25.340  34.852   1.515  1.00  0.00           N  
ATOM   3855  CA  PHE   591      24.923  36.115   2.116  1.00  0.00           C  
ATOM   3856  C   PHE   591      23.474  35.997   2.514  1.00  0.00           C  
ATOM   3857  O   PHE   591      22.647  35.464   1.716  1.00  0.00           O  
ATOM   3858  CB  PHE   591      25.092  37.263   1.128  1.00  0.00           C  
ATOM   3859  CG  PHE   591      26.512  37.692   0.916  1.00  0.00           C  
ATOM   3860  CD1 PHE   591      27.017  38.791   1.596  1.00  0.00           C  
ATOM   3861  CD2 PHE   591      27.319  37.007   0.038  1.00  0.00           C  
ATOM   3862  CE1 PHE   591      28.338  39.174   1.426  1.00  0.00           C  
ATOM   3863  CE2 PHE   591      28.619  37.428  -0.168  1.00  0.00           C  
ATOM   3864  CZ  PHE   591      29.117  38.521   0.491  1.00  0.00           C  
ATOM   3865  N   LEU   592      23.150  36.589   3.653  1.00  0.00           N  
ATOM   3866  CA  LEU   592      21.801  36.582   4.221  1.00  0.00           C  
ATOM   3867  C   LEU   592      21.430  38.001   4.607  1.00  0.00           C  
ATOM   3868  O   LEU   592      22.286  38.728   5.139  1.00  0.00           O  
ATOM   3869  CB  LEU   592      21.663  35.697   5.462  1.00  0.00           C  
ATOM   3870  CG  LEU   592      21.925  34.215   5.187  1.00  0.00           C  
ATOM   3871  CD1 LEU   592      21.974  33.326   6.429  1.00  0.00           C  
ATOM   3872  CD2 LEU   592      20.886  33.529   4.300  1.00  0.00           C  
ATOM   3873  N   LEU   593      20.202  38.381   4.265  1.00  0.00           N  
ATOM   3874  CA  LEU   593      19.650  39.686   4.677  1.00  0.00           C  
ATOM   3875  C   LEU   593      18.527  39.470   5.685  1.00  0.00           C  
ATOM   3876  O   LEU   593      17.432  39.009   5.296  1.00  0.00           O  
ATOM   3877  CB  LEU   593      19.168  40.413   3.433  1.00  0.00           C  
ATOM   3878  CG  LEU   593      18.854  41.868   3.705  1.00  0.00           C  
ATOM   3879  CD1 LEU   593      20.134  42.672   3.672  1.00  0.00           C  
ATOM   3880  CD2 LEU   593      17.845  42.360   2.672  1.00  0.00           C  
ATOM   3881  N   ILE   594      18.796  39.812   6.934  1.00  0.00           N  
ATOM   3882  CA  ILE   594      17.871  39.658   8.075  1.00  0.00           C  
ATOM   3883  C   ILE   594      16.953  40.875   8.075  1.00  0.00           C  
ATOM   3884  O   ILE   594      17.478  41.995   8.179  1.00  0.00           O  
ATOM   3885  CB  ILE   594      18.654  39.605   9.394  1.00  0.00           C  
ATOM   3886  CG1 ILE   594      19.615  38.408   9.489  1.00  0.00           C  
ATOM   3887  CG2 ILE   594      17.755  39.499  10.637  1.00  0.00           C  
ATOM   3888  CD1 ILE   594      20.560  38.479  10.687  1.00  0.00           C  
ATOM   3889  N   ILE   595      15.645  40.654   7.997  1.00  0.00           N  
ATOM   3890  CA  ILE   595      14.660  41.744   7.902  1.00  0.00           C  
ATOM   3891  C   ILE   595      13.622  41.514   8.980  1.00  0.00           C  
ATOM   3892  O   ILE   595      13.791  40.550   9.783  1.00  0.00           O  
ATOM   3893  CB  ILE   595      14.015  41.828   6.512  1.00  0.00           C  
ATOM   3894  CG1 ILE   595      13.254  40.553   6.111  1.00  0.00           C  
ATOM   3895  CG2 ILE   595      15.028  42.065   5.379  1.00  0.00           C  
ATOM   3896  CD1 ILE   595      12.441  40.707   4.826  1.00  0.00           C  
ATOM   3897  N   SER   596      12.645  42.417   9.038  1.00  0.00           N  
ATOM   3898  CA  SER   596      11.545  42.327   9.999  1.00  0.00           C  
ATOM   3899  C   SER   596      10.259  42.922   9.458  1.00  0.00           C  
ATOM   3900  O   SER   596      10.156  43.158   8.276  1.00  0.00           O  
ATOM   3901  CB  SER   596      11.927  43.033  11.303  1.00  0.00           C  
ATOM   3902  OG  SER   596      13.084  42.430  11.864  1.00  0.00           O  
ATOM   3903  N   PRO   597      10.341  43.410   8.230  1.00  0.00           N  
ATOM   3904  CA  PRO   597       9.201  43.994   7.549  1.00  0.00           C  
ATOM   3905  C   PRO   597       9.005  43.014   6.408  1.00  0.00           C  
ATOM   3906  O   PRO   597       9.929  42.296   6.015  1.00  0.00           O  
ATOM   3907  CB  PRO   597       8.658  44.941   6.475  1.00  0.00           C  
ATOM   3908  CG  PRO   597       9.566  45.057   5.249  1.00  0.00           C  
ATOM   3909  CD  PRO   597      11.055  44.928   5.575  1.00  0.00           C  
ATOM   3910  N   LEU   598       7.801  42.958   5.847  1.00  0.00           N  
ATOM   3911  CA  LEU   598       7.523  42.046   4.737  1.00  0.00           C  
ATOM   3912  C   LEU   598       6.691  42.743   3.679  1.00  0.00           C  
ATOM   3913  O   LEU   598       6.255  43.887   3.835  1.00  0.00           O  
ATOM   3914  CB  LEU   598       6.688  40.777   4.932  1.00  0.00           C  
ATOM   3915  CG  LEU   598       5.197  41.053   5.137  1.00  0.00           C  
ATOM   3916  CD1 LEU   598       4.292  39.827   5.027  1.00  0.00           C  
ATOM   3917  CD2 LEU   598       4.831  41.643   6.498  1.00  0.00           C  
ATOM   3918  N   GLN   599       6.463  42.043   2.574  1.00  0.00           N  
ATOM   3919  CA  GLN   599       5.658  42.553   1.475  1.00  0.00           C  
ATOM   3920  C   GLN   599       6.222  43.841   0.881  1.00  0.00           C  
ATOM   3921  O   GLN   599       7.433  43.994   0.699  1.00  0.00           O  
ATOM   3922  CB  GLN   599       4.211  43.018   1.661  1.00  0.00           C  
ATOM   3923  CG  GLN   599       3.243  41.882   1.997  1.00  0.00           C  
ATOM   3924  CD  GLN   599       3.259  40.892   0.841  1.00  0.00           C  
ATOM   3925  OE1 GLN   599       3.234  41.281  -0.326  1.00  0.00           O  
ATOM   3926  NE2 GLN   599       3.303  39.558   1.101  1.00  0.00           N  
ATOM   3927  N   GLU   600       5.344  44.790   0.571  1.00  0.00           N  
ATOM   3928  CA  GLU   600       5.764  46.060  -0.019  1.00  0.00           C  
ATOM   3929  C   GLU   600       6.631  46.909   0.913  1.00  0.00           C  
ATOM   3930  O   GLU   600       7.595  47.552   0.488  1.00  0.00           O  
ATOM   3931  CB  GLU   600       4.678  47.064  -0.421  1.00  0.00           C  
ATOM   3932  CG  GLU   600       3.851  46.618  -1.629  1.00  0.00           C  
ATOM   3933  CD  GLU   600       2.739  47.635  -1.839  1.00  0.00           C  
ATOM   3934  OE1 GLU   600       2.629  48.572  -1.004  1.00  0.00           O  
ATOM   3935  OE2 GLU   600       1.983  47.487  -2.837  1.00  0.00           O  
ATOM   3936  N   SER   601       6.300  46.924   2.199  1.00  0.00           N  
ATOM   3937  CA  SER   601       7.089  47.695   3.153  1.00  0.00           C  
ATOM   3938  C   SER   601       8.494  47.104   3.198  1.00  0.00           C  
ATOM   3939  O   SER   601       9.492  47.809   3.365  1.00  0.00           O  
ATOM   3940  CB  SER   601       6.899  47.774   4.670  1.00  0.00           C  
ATOM   3941  OG  SER   601       5.652  48.382   4.975  1.00  0.00           O  
ATOM   3942  N   TYR   602       8.584  45.783   3.046  1.00  0.00           N  
ATOM   3943  CA  TYR   602       9.867  45.090   3.077  1.00  0.00           C  
ATOM   3944  C   TYR   602      10.772  45.500   1.922  1.00  0.00           C  
ATOM   3945  O   TYR   602      11.997  45.365   1.984  1.00  0.00           O  
ATOM   3946  CB  TYR   602      10.053  43.577   2.899  1.00  0.00           C  
ATOM   3947  CG  TYR   602       9.816  43.262   1.462  1.00  0.00           C  
ATOM   3948  CD1 TYR   602      10.888  43.267   0.561  1.00  0.00           C  
ATOM   3949  CD2 TYR   602       8.526  42.950   0.977  1.00  0.00           C  
ATOM   3950  CE1 TYR   602      10.704  42.972  -0.804  1.00  0.00           C  
ATOM   3951  CE2 TYR   602       8.322  42.648  -0.409  1.00  0.00           C  
ATOM   3952  CZ  TYR   602       9.426  42.664  -1.284  1.00  0.00           C  
ATOM   3953  OH  TYR   602       9.277  42.384  -2.625  1.00  0.00           O  
ATOM   3954  N   GLU   603      10.179  45.918   0.867  1.00  0.00           N  
ATOM   3955  CA  GLU   603      10.977  46.465  -0.246  1.00  0.00           C  
ATOM   3956  C   GLU   603      12.345  45.786  -0.371  1.00  0.00           C  
ATOM   3957  O   GLU   603      13.012  45.939  -1.395  1.00  0.00           O  
ATOM   3958  CB  GLU   603      11.163  47.960   0.127  1.00  0.00           C  
ATOM   3959  CG  GLU   603      11.918  48.764  -0.933  1.00  0.00           C  
ATOM   3960  CD  GLU   603      11.985  50.211  -0.467  1.00  0.00           C  
ATOM   3961  OE1 GLU   603      11.451  50.502   0.637  1.00  0.00           O  
ATOM   3962  OE2 GLU   603      12.571  51.045  -1.208  1.00  0.00           O  
ATOM   3963  N   LEU   604      12.795  45.123   0.707  1.00  0.00           N  
ATOM   3964  CA  LEU   604      14.092  44.395   0.692  1.00  0.00           C  
ATOM   3965  C   LEU   604      14.039  43.248  -0.300  1.00  0.00           C  
ATOM   3966  O   LEU   604      15.085  42.971  -0.867  1.00  0.00           O  
ATOM   3967  CB  LEU   604      14.494  43.926   2.101  1.00  0.00           C  
ATOM   3968  CG  LEU   604      14.858  45.074   3.045  1.00  0.00           C  
ATOM   3969  CD1 LEU   604      15.105  44.662   4.496  1.00  0.00           C  
ATOM   3970  CD2 LEU   604      16.127  45.839   2.673  1.00  0.00           C  
ATOM   3971  N   ALA   605      12.872  42.656  -0.574  1.00  0.00           N  
ATOM   3972  CA  ALA   605      12.801  41.491  -1.505  1.00  0.00           C  
ATOM   3973  C   ALA   605      13.201  41.905  -2.913  1.00  0.00           C  
ATOM   3974  O   ALA   605      14.078  41.244  -3.489  1.00  0.00           O  
ATOM   3975  CB  ALA   605      11.420  40.838  -1.545  1.00  0.00           C  
ATOM   3976  N   HIS   606      12.618  42.970  -3.459  1.00  0.00           N  
ATOM   3977  CA  HIS   606      12.981  43.430  -4.832  1.00  0.00           C  
ATOM   3978  C   HIS   606      14.432  43.901  -4.857  1.00  0.00           C  
ATOM   3979  O   HIS   606      15.138  43.629  -5.858  1.00  0.00           O  
ATOM   3980  CB  HIS   606      12.095  44.579  -5.328  1.00  0.00           C  
ATOM   3981  CG  HIS   606      10.690  44.148  -5.627  1.00  0.00           C  
ATOM   3982  ND1 HIS   606      10.351  43.258  -6.625  1.00  0.00           N  
ATOM   3983  CD2 HIS   606       9.515  44.490  -5.047  1.00  0.00           C  
ATOM   3984  CE1 HIS   606       9.067  43.067  -6.653  1.00  0.00           C  
ATOM   3985  NE2 HIS   606       8.523  43.804  -5.704  1.00  0.00           N  
ATOM   3986  N   ALA   607      14.860  44.588  -3.805  1.00  0.00           N  
ATOM   3987  CA  ALA   607      16.249  45.072  -3.687  1.00  0.00           C  
ATOM   3988  C   ALA   607      17.219  43.874  -3.766  1.00  0.00           C  
ATOM   3989  O   ALA   607      18.174  43.945  -4.529  1.00  0.00           O  
ATOM   3990  CB  ALA   607      16.408  45.859  -2.413  1.00  0.00           C  
ATOM   3991  N   THR   608      16.970  42.804  -3.012  1.00  0.00           N  
ATOM   3992  CA  THR   608      17.816  41.594  -3.009  1.00  0.00           C  
ATOM   3993  C   THR   608      17.771  40.952  -4.388  1.00  0.00           C  
ATOM   3994  O   THR   608      18.864  40.545  -4.869  1.00  0.00           O  
ATOM   3995  CB  THR   608      17.367  40.636  -1.925  1.00  0.00           C  
ATOM   3996  OG1 THR   608      17.497  41.247  -0.650  1.00  0.00           O  
ATOM   3997  CG2 THR   608      18.237  39.368  -1.974  1.00  0.00           C  
ATOM   3998  N   PHE   609      16.575  40.916  -5.023  1.00  0.00           N  
ATOM   3999  CA  PHE   609      16.395  40.403  -6.414  1.00  0.00           C  
ATOM   4000  C   PHE   609      17.279  41.219  -7.361  1.00  0.00           C  
ATOM   4001  O   PHE   609      18.032  40.620  -8.125  1.00  0.00           O  
ATOM   4002  CB  PHE   609      14.925  40.440  -6.857  1.00  0.00           C  
ATOM   4003  CG  PHE   609      14.868  39.949  -8.263  1.00  0.00           C  
ATOM   4004  CD1 PHE   609      14.915  38.573  -8.578  1.00  0.00           C  
ATOM   4005  CD2 PHE   609      14.764  40.869  -9.323  1.00  0.00           C  
ATOM   4006  CE1 PHE   609      14.856  38.113  -9.925  1.00  0.00           C  
ATOM   4007  CE2 PHE   609      14.703  40.435 -10.682  1.00  0.00           C  
ATOM   4008  CZ  PHE   609      14.751  39.049 -10.983  1.00  0.00           C  
ATOM   4009  N   LYS   610      17.214  42.546  -7.319  1.00  0.00           N  
ATOM   4010  CA  LYS   610      18.084  43.388  -8.183  1.00  0.00           C  
ATOM   4011  C   LYS   610      19.577  43.146  -7.879  1.00  0.00           C  
ATOM   4012  O   LYS   610      20.380  43.148  -8.825  1.00  0.00           O  
ATOM   4013  CB  LYS   610      17.738  44.857  -8.009  1.00  0.00           C  
ATOM   4014  CG  LYS   610      16.381  45.239  -8.604  1.00  0.00           C  
ATOM   4015  CD  LYS   610      16.032  46.718  -8.433  1.00  0.00           C  
ATOM   4016  CE  LYS   610      14.664  47.095  -9.007  1.00  0.00           C  
ATOM   4017  NZ  LYS   610      14.394  48.531  -8.768  1.00  0.00           N  
ATOM   4018  N   VAL   611      19.959  43.006  -6.603  1.00  0.00           N  
ATOM   4019  CA  VAL   611      21.374  42.797  -6.215  1.00  0.00           C  
ATOM   4020  C   VAL   611      21.884  41.526  -6.875  1.00  0.00           C  
ATOM   4021  O   VAL   611      22.968  41.571  -7.456  1.00  0.00           O  
ATOM   4022  CB  VAL   611      21.550  42.764  -4.715  1.00  0.00           C  
ATOM   4023  CG1 VAL   611      22.957  42.356  -4.275  1.00  0.00           C  
ATOM   4024  CG2 VAL   611      21.295  44.114  -4.041  1.00  0.00           C  
ATOM   4025  N   ALA   612      21.092  40.459  -6.884  1.00  0.00           N  
ATOM   4026  CA  ALA   612      21.514  39.140  -7.415  1.00  0.00           C  
ATOM   4027  C   ALA   612      21.610  39.223  -8.923  1.00  0.00           C  
ATOM   4028  O   ALA   612      22.492  38.584  -9.482  1.00  0.00           O  
ATOM   4029  CB  ALA   612      20.551  38.057  -7.004  1.00  0.00           C  
ATOM   4030  N   LYS   613      20.734  40.002  -9.554  1.00  0.00           N  
ATOM   4031  CA  LYS   613      20.770  40.180 -11.022  1.00  0.00           C  
ATOM   4032  C   LYS   613      22.014  40.964 -11.396  1.00  0.00           C  
ATOM   4033  O   LYS   613      22.588  40.651 -12.431  1.00  0.00           O  
ATOM   4034  CB  LYS   613      19.542  40.938 -11.526  1.00  0.00           C  
ATOM   4035  CG  LYS   613      19.510  41.105 -13.047  1.00  0.00           C  
ATOM   4036  CD  LYS   613      18.241  41.788 -13.561  1.00  0.00           C  
ATOM   4037  CE  LYS   613      18.224  41.986 -15.078  1.00  0.00           C  
ATOM   4038  NZ  LYS   613      16.992  42.700 -15.482  1.00  0.00           N  
ATOM   4039  N   GLU   614      22.299  42.045 -10.678  1.00  0.00           N  
ATOM   4040  CA  GLU   614      23.448  42.922 -11.000  1.00  0.00           C  
ATOM   4041  C   GLU   614      24.742  42.168 -10.719  1.00  0.00           C  
ATOM   4042  O   GLU   614      25.702  42.385 -11.446  1.00  0.00           O  
ATOM   4043  CB  GLU   614      23.458  44.218 -10.200  1.00  0.00           C  
ATOM   4044  CG  GLU   614      24.619  45.148 -10.559  1.00  0.00           C  
ATOM   4045  CD  GLU   614      24.417  45.620 -11.992  1.00  0.00           C  
ATOM   4046  OE1 GLU   614      23.311  45.377 -12.545  1.00  0.00           O  
ATOM   4047  OE2 GLU   614      25.366  46.230 -12.553  1.00  0.00           O  
ATOM   4048  N   PHE   615      24.803  41.346  -9.666  1.00  0.00           N  
ATOM   4049  CA  PHE   615      26.115  40.814  -9.201  1.00  0.00           C  
ATOM   4050  C   PHE   615      26.274  39.334  -9.542  1.00  0.00           C  
ATOM   4051  O   PHE   615      27.398  38.869  -9.451  1.00  0.00           O  
ATOM   4052  CB  PHE   615      26.341  41.044  -7.699  1.00  0.00           C  
ATOM   4053  CG  PHE   615      26.354  42.516  -7.468  1.00  0.00           C  
ATOM   4054  CD1 PHE   615      25.270  43.189  -6.861  1.00  0.00           C  
ATOM   4055  CD2 PHE   615      27.471  43.277  -7.858  1.00  0.00           C  
ATOM   4056  CE1 PHE   615      25.293  44.596  -6.641  1.00  0.00           C  
ATOM   4057  CE2 PHE   615      27.520  44.689  -7.649  1.00  0.00           C  
ATOM   4058  CZ  PHE   615      26.424  45.350  -7.039  1.00  0.00           C  
ATOM   4059  N   MET   616      25.200  38.617  -9.862  1.00  0.00           N  
ATOM   4060  CA  MET   616      25.175  37.145  -9.917  1.00  0.00           C  
ATOM   4061  C   MET   616      25.408  36.502  -8.556  1.00  0.00           C  
ATOM   4062  O   MET   616      25.614  35.285  -8.510  1.00  0.00           O  
ATOM   4063  CB  MET   616      26.227  36.640 -10.908  1.00  0.00           C  
ATOM   4064  CG  MET   616      26.007  37.138 -12.338  1.00  0.00           C  
ATOM   4065  SD  MET   616      24.381  36.725 -13.038  1.00  0.00           S  
ATOM   4066  CE  MET   616      24.724  34.949 -13.198  1.00  0.00           C  
ATOM   4067  N   ALA   617      25.346  37.255  -7.460  1.00  0.00           N  
ATOM   4068  CA  ALA   617      25.484  36.652  -6.106  1.00  0.00           C  
ATOM   4069  C   ALA   617      24.110  36.685  -5.437  1.00  0.00           C  
ATOM   4070  O   ALA   617      23.517  37.768  -5.334  1.00  0.00           O  
ATOM   4071  CB  ALA   617      26.571  37.353  -5.265  1.00  0.00           C  
ATOM   4072  N   SER   618      23.663  35.535  -4.937  1.00  0.00           N  
ATOM   4073  CA  SER   618      22.349  35.443  -4.246  1.00  0.00           C  
ATOM   4074  C   SER   618      22.452  36.065  -2.849  1.00  0.00           C  
ATOM   4075  O   SER   618      23.490  35.925  -2.122  1.00  0.00           O  
ATOM   4076  CB  SER   618      21.812  34.012  -4.163  1.00  0.00           C  
ATOM   4077  OG  SER   618      20.600  33.988  -3.424  1.00  0.00           O  
ATOM   4078  N   VAL   619      21.440  36.838  -2.530  1.00  0.00           N  
ATOM   4079  CA  VAL   619      21.235  37.380  -1.175  1.00  0.00           C  
ATOM   4080  C   VAL   619      19.934  36.772  -0.659  1.00  0.00           C  
ATOM   4081  O   VAL   619      18.881  37.212  -1.118  1.00  0.00           O  
ATOM   4082  CB  VAL   619      21.184  38.906  -1.183  1.00  0.00           C  
ATOM   4083  CG1 VAL   619      20.944  39.394   0.217  1.00  0.00           C  
ATOM   4084  CG2 VAL   619      22.410  39.550  -1.802  1.00  0.00           C  
ATOM   4085  N   LYS   620      19.998  35.841   0.296  1.00  0.00           N  
ATOM   4086  CA  LYS   620      18.784  35.175   0.825  1.00  0.00           C  
ATOM   4087  C   LYS   620      18.111  36.140   1.794  1.00  0.00           C  
ATOM   4088  O   LYS   620      18.791  36.614   2.722  1.00  0.00           O  
ATOM   4089  CB  LYS   620      19.100  33.862   1.508  1.00  0.00           C  
ATOM   4090  CG  LYS   620      17.859  33.118   2.005  1.00  0.00           C  
ATOM   4091  CD  LYS   620      18.174  31.784   2.683  1.00  0.00           C  
ATOM   4092  CE  LYS   620      16.946  31.095   3.282  1.00  0.00           C  
ATOM   4093  NZ  LYS   620      15.991  30.739   2.209  1.00  0.00           N  
ATOM   4094  N   VAL   621      16.826  36.415   1.597  1.00  0.00           N  
ATOM   4095  CA  VAL   621      16.056  37.314   2.501  1.00  0.00           C  
ATOM   4096  C   VAL   621      15.447  36.444   3.590  1.00  0.00           C  
ATOM   4097  O   VAL   621      14.716  35.476   3.268  1.00  0.00           O  
ATOM   4098  CB  VAL   621      15.001  38.171   1.779  1.00  0.00           C  
ATOM   4099  CG1 VAL   621      14.135  38.973   2.746  1.00  0.00           C  
ATOM   4100  CG2 VAL   621      15.674  39.118   0.795  1.00  0.00           C  
ATOM   4101  N   CYS   622      15.714  36.806   4.843  1.00  0.00           N  
ATOM   4102  CA  CYS   622      15.219  36.039   6.003  1.00  0.00           C  
ATOM   4103  C   CYS   622      14.532  36.975   6.983  1.00  0.00           C  
ATOM   4104  O   CYS   622      15.198  37.650   7.769  1.00  0.00           O  
ATOM   4105  CB  CYS   622      16.385  35.295   6.646  1.00  0.00           C  
ATOM   4106  SG  CYS   622      15.986  34.533   7.776  1.00  0.00           S  
ATOM   4107  N   VAL   623      13.184  37.071   6.935  1.00  0.00           N  
ATOM   4108  CA  VAL   623      12.418  37.877   7.893  1.00  0.00           C  
ATOM   4109  C   VAL   623      12.315  37.153   9.249  1.00  0.00           C  
ATOM   4110  O   VAL   623      12.065  35.942   9.318  1.00  0.00           O  
ATOM   4111  CB  VAL   623      11.031  38.058   7.255  1.00  0.00           C  
ATOM   4112  CG1 VAL   623      10.041  38.806   8.150  1.00  0.00           C  
ATOM   4113  CG2 VAL   623      11.061  38.846   5.944  1.00  0.00           C  
ATOM   4114  N   VAL   624      12.609  37.905  10.295  1.00  0.00           N  
ATOM   4115  CA  VAL   624      12.480  37.494  11.715  1.00  0.00           C  
ATOM   4116  C   VAL   624      11.297  38.227  12.357  1.00  0.00           C  
ATOM   4117  O   VAL   624      11.248  39.468  12.310  1.00  0.00           O  
ATOM   4118  CB  VAL   624      13.819  37.727  12.460  1.00  0.00           C  
ATOM   4119  CG1 VAL   624      13.759  37.373  13.947  1.00  0.00           C  
ATOM   4120  CG2 VAL   624      14.980  36.904  11.899  1.00  0.00           C  
ATOM   4121  N   TRP   625      10.392  37.479  12.972  1.00  0.00           N  
ATOM   4122  CA  TRP   625       9.163  38.024  13.595  1.00  0.00           C  
ATOM   4123  C   TRP   625       8.242  38.639  12.556  1.00  0.00           C  
ATOM   4124  O   TRP   625       7.593  39.633  12.896  1.00  0.00           O  
ATOM   4125  CB  TRP   625       9.523  39.069  14.658  1.00  0.00           C  
ATOM   4126  CG  TRP   625      10.292  38.511  15.832  1.00  0.00           C  
ATOM   4127  CD1 TRP   625      10.503  37.211  16.191  1.00  0.00           C  
ATOM   4128  CD2 TRP   625      10.981  39.258  16.845  1.00  0.00           C  
ATOM   4129  NE1 TRP   625      11.228  37.067  17.283  1.00  0.00           N  
ATOM   4130  CE2 TRP   625      11.558  38.317  17.739  1.00  0.00           C  
ATOM   4131  CE3 TRP   625      11.173  40.634  17.088  1.00  0.00           C  
ATOM   4132  CZ2 TRP   625      12.320  38.710  18.872  1.00  0.00           C  
ATOM   4133  CZ3 TRP   625      11.937  41.037  18.224  1.00  0.00           C  
ATOM   4134  CH2 TRP   625      12.497  40.069  19.097  1.00  0.00           C  
ATOM   4135  N   PRO   626       8.223  38.103  11.323  1.00  0.00           N  
ATOM   4136  CA  PRO   626       7.339  38.520  10.207  1.00  0.00           C  
ATOM   4137  C   PRO   626       7.418  37.500   9.069  1.00  0.00           C  
ATOM   4138  O   PRO   626       8.424  36.768   8.991  1.00  0.00           O  
ATOM   4139  CB  PRO   626       7.749  39.883   9.693  1.00  0.00           C  
ATOM   4140  CG  PRO   626       8.480  40.733  10.734  1.00  0.00           C  
ATOM   4141  CD  PRO   626       9.399  39.923  11.651  1.00  0.00           C  
ATOM   4142  N   SER   627       6.410  37.495   8.194  1.00  0.00           N  
ATOM   4143  CA  SER   627       6.445  36.745   6.928  1.00  0.00           C  
ATOM   4144  C   SER   627       6.445  35.236   7.132  1.00  0.00           C  
ATOM   4145  O   SER   627       6.759  34.570   6.140  1.00  0.00           O  
ATOM   4146  CB  SER   627       7.680  37.147   6.117  1.00  0.00           C  
ATOM   4147  OG  SER   627       7.551  36.696   4.777  1.00  0.00           O  
ATOM   4148  N   SER   628       6.032  34.724   8.314  1.00  0.00           N  
ATOM   4149  CA  SER   628       6.056  33.296   8.733  1.00  0.00           C  
ATOM   4150  C   SER   628       7.463  32.745   8.998  1.00  0.00           C  
ATOM   4151  O   SER   628       7.641  31.500   9.156  1.00  0.00           O  
ATOM   4152  CB  SER   628       5.376  32.436   7.665  1.00  0.00           C  
ATOM   4153  OG  SER   628       4.016  32.819   7.523  1.00  0.00           O  
ATOM   4154  N   ASP   629       8.459  33.613   9.079  1.00  0.00           N  
ATOM   4155  CA  ASP   629       9.859  33.202   9.318  1.00  0.00           C  
ATOM   4156  C   ASP   629      10.125  32.800  10.767  1.00  0.00           C  
ATOM   4157  O   ASP   629       9.214  32.734  11.614  1.00  0.00           O  
ATOM   4158  CB  ASP   629      10.808  34.334   8.916  1.00  0.00           C  
ATOM   4159  CG  ASP   629      10.660  34.563   7.419  1.00  0.00           C  
ATOM   4160  OD1 ASP   629      10.678  33.555   6.662  1.00  0.00           O  
ATOM   4161  OD2 ASP   629      10.526  35.748   7.012  1.00  0.00           O  
ATOM   4162  N   GLN   655      11.411  32.607  11.128  1.00  0.00           N  
ATOM   4163  CA  GLN   655      11.774  32.367  12.525  1.00  0.00           C  
ATOM   4164  C   GLN   655      11.191  33.440  13.457  1.00  0.00           C  
ATOM   4165  O   GLN   655      11.176  34.606  13.105  1.00  0.00           O  
ATOM   4166  CB  GLN   655      13.309  32.485  12.521  1.00  0.00           C  
ATOM   4167  CG  GLN   655      14.009  31.315  11.826  1.00  0.00           C  
ATOM   4168  CD  GLN   655      15.511  31.537  11.931  1.00  0.00           C  
ATOM   4169  OE1 GLN   655      15.969  32.483  12.569  1.00  0.00           O  
ATOM   4170  NE2 GLN   655      16.360  30.674  11.311  1.00  0.00           N  
ATOM   4171  N   ASN   656      10.792  33.047  14.650  1.00  0.00           N  
ATOM   4172  CA  ASN   656      10.423  34.005  15.722  1.00  0.00           C  
ATOM   4173  C   ASN   656      11.622  34.331  16.636  1.00  0.00           C  
ATOM   4174  O   ASN   656      12.582  33.531  16.740  1.00  0.00           O  
ATOM   4175  CB  ASN   656       9.321  33.368  16.555  1.00  0.00           C  
ATOM   4176  CG  ASN   656       8.071  33.279  15.692  1.00  0.00           C  
ATOM   4177  OD1 ASN   656       7.880  34.069  14.769  1.00  0.00           O  
ATOM   4178  ND2 ASN   656       7.150  32.310  15.944  1.00  0.00           N  
ATOM   4179  N   GLY   657      11.470  35.434  17.353  1.00  0.00           N  
ATOM   4180  CA  GLY   657      12.383  36.021  18.339  1.00  0.00           C  
ATOM   4181  C   GLY   657      11.672  35.874  19.668  1.00  0.00           C  
ATOM   4182  O   GLY   657      11.117  36.855  20.122  1.00  0.00           O  
ATOM   4183  N   GLU   658      11.599  34.674  20.297  1.00  0.00           N  
ATOM   4184  CA  GLU   658      10.686  34.459  21.409  1.00  0.00           C  
ATOM   4185  C   GLU   658      10.902  35.388  22.612  1.00  0.00           C  
ATOM   4186  O   GLU   658       9.923  35.616  23.315  1.00  0.00           O  
ATOM   4187  CB  GLU   658      10.910  33.014  21.871  1.00  0.00           C  
ATOM   4188  CG  GLU   658       9.953  32.573  22.981  1.00  0.00           C  
ATOM   4189  CD  GLU   658      10.215  31.102  23.270  1.00  0.00           C  
ATOM   4190  OE1 GLU   658      11.095  30.512  22.588  1.00  0.00           O  
ATOM   4191  OE2 GLU   658       9.537  30.548  24.176  1.00  0.00           O  
ATOM   4192  N   GLY   659      12.134  35.835  22.883  1.00  0.00           N  
ATOM   4193  CA  GLY   659      12.456  36.660  24.078  1.00  0.00           C  
ATOM   4194  C   GLY   659      12.400  38.141  23.712  1.00  0.00           C  
ATOM   4195  O   GLY   659      12.490  38.920  24.626  1.00  0.00           O  
ATOM   4196  N   THR   660      12.287  38.506  22.430  1.00  0.00           N  
ATOM   4197  CA  THR   660      12.487  39.897  21.988  1.00  0.00           C  
ATOM   4198  C   THR   660      13.966  40.257  21.892  1.00  0.00           C  
ATOM   4199  O   THR   660      14.255  41.418  21.658  1.00  0.00           O  
ATOM   4200  CB  THR   660      11.786  40.880  22.946  1.00  0.00           C  
ATOM   4201  OG1 THR   660      12.377  40.811  24.235  1.00  0.00           O  
ATOM   4202  CG2 THR   660      10.296  40.515  23.049  1.00  0.00           C  
ATOM   4203  N   SER   661      14.905  39.308  22.050  1.00  0.00           N  
ATOM   4204  CA  SER   661      16.362  39.635  22.157  1.00  0.00           C  
ATOM   4205  C   SER   661      16.904  40.169  20.822  1.00  0.00           C  
ATOM   4206  O   SER   661      17.661  41.160  20.833  1.00  0.00           O  
ATOM   4207  CB  SER   661      17.226  38.420  22.508  1.00  0.00           C  
ATOM   4208  OG  SER   661      16.915  37.961  23.815  1.00  0.00           O  
ATOM   4209  N   TRP   662      16.551  39.555  19.696  1.00  0.00           N  
ATOM   4210  CA  TRP   662      17.025  40.060  18.378  1.00  0.00           C  
ATOM   4211  C   TRP   662      16.562  41.506  18.118  1.00  0.00           C  
ATOM   4212  O   TRP   662      17.397  42.344  17.729  1.00  0.00           O  
ATOM   4213  CB  TRP   662      16.654  39.109  17.257  1.00  0.00           C  
ATOM   4214  CG  TRP   662      17.033  39.646  15.923  1.00  0.00           C  
ATOM   4215  CD1 TRP   662      16.166  39.993  14.927  1.00  0.00           C  
ATOM   4216  CD2 TRP   662      18.358  39.909  15.430  1.00  0.00           C  
ATOM   4217  NE1 TRP   662      16.867  40.440  13.847  1.00  0.00           N  
ATOM   4218  CE2 TRP   662      18.207  40.452  14.141  1.00  0.00           C  
ATOM   4219  CE3 TRP   662      19.643  39.835  15.977  1.00  0.00           C  
ATOM   4220  CZ2 TRP   662      19.291  40.841  13.346  1.00  0.00           C  
ATOM   4221  CZ3 TRP   662      20.707  40.247  15.211  1.00  0.00           C  
ATOM   4222  CH2 TRP   662      20.538  40.768  13.923  1.00  0.00           C  
ATOM   4223  N   TRP   663      15.325  41.851  18.444  1.00  0.00           N  
ATOM   4224  CA  TRP   663      14.825  43.236  18.262  1.00  0.00           C  
ATOM   4225  C   TRP   663      15.680  44.187  19.119  1.00  0.00           C  
ATOM   4226  O   TRP   663      16.014  45.268  18.661  1.00  0.00           O  
ATOM   4227  CB  TRP   663      13.335  43.300  18.573  1.00  0.00           C  
ATOM   4228  CG  TRP   663      12.730  44.672  18.399  1.00  0.00           C  
ATOM   4229  CD1 TRP   663      12.237  45.266  17.273  1.00  0.00           C  
ATOM   4230  CD2 TRP   663      12.543  45.669  19.415  1.00  0.00           C  
ATOM   4231  NE1 TRP   663      11.775  46.485  17.467  1.00  0.00           N  
ATOM   4232  CE2 TRP   663      11.940  46.793  18.792  1.00  0.00           C  
ATOM   4233  CE3 TRP   663      12.823  45.724  20.796  1.00  0.00           C  
ATOM   4234  CZ2 TRP   663      11.609  47.975  19.509  1.00  0.00           C  
ATOM   4235  CZ3 TRP   663      12.495  46.907  21.523  1.00  0.00           C  
ATOM   4236  CH2 TRP   663      11.894  48.012  20.868  1.00  0.00           C  
ATOM   4237  N   SER   664      16.122  43.750  20.287  1.00  0.00           N  
ATOM   4238  CA  SER   664      16.994  44.551  21.166  1.00  0.00           C  
ATOM   4239  C   SER   664      18.378  44.691  20.540  1.00  0.00           C  
ATOM   4240  O   SER   664      18.982  45.737  20.739  1.00  0.00           O  
ATOM   4241  CB  SER   664      17.166  43.910  22.548  1.00  0.00           C  
ATOM   4242  OG  SER   664      15.927  43.907  23.242  1.00  0.00           O  
ATOM   4243  N   ILE   665      18.934  43.678  19.877  1.00  0.00           N  
ATOM   4244  CA  ILE   665      20.375  43.738  19.514  1.00  0.00           C  
ATOM   4245  C   ILE   665      20.606  44.234  18.082  1.00  0.00           C  
ATOM   4246  O   ILE   665      21.780  44.558  17.733  1.00  0.00           O  
ATOM   4247  CB  ILE   665      20.995  42.353  19.697  1.00  0.00           C  
ATOM   4248  CG1 ILE   665      20.381  41.280  18.782  1.00  0.00           C  
ATOM   4249  CG2 ILE   665      20.846  41.798  21.123  1.00  0.00           C  
ATOM   4250  CD1 ILE   665      21.136  39.952  18.807  1.00  0.00           C  
ATOM   4251  N   CYS   666      19.606  44.121  17.221  1.00  0.00           N  
ATOM   4252  CA  CYS   666      19.805  44.332  15.778  1.00  0.00           C  
ATOM   4253  C   CYS   666      20.173  45.807  15.471  1.00  0.00           C  
ATOM   4254  O   CYS   666      20.827  46.032  14.459  1.00  0.00           O  
ATOM   4255  CB  CYS   666      18.586  43.843  14.994  1.00  0.00           C  
ATOM   4256  SG  CYS   666      17.412  44.582  15.298  1.00  0.00           S  
ATOM   4257  N   LYS   667      19.777  46.760  16.309  1.00  0.00           N  
ATOM   4258  CA  LYS   667      20.158  48.188  16.212  1.00  0.00           C  
ATOM   4259  C   LYS   667      19.667  48.807  14.889  1.00  0.00           C  
ATOM   4260  O   LYS   667      20.273  49.760  14.390  1.00  0.00           O  
ATOM   4261  CB  LYS   667      21.677  48.354  16.316  1.00  0.00           C  
ATOM   4262  CG  LYS   667      22.277  47.712  17.569  1.00  0.00           C  
ATOM   4263  CD  LYS   667      21.733  48.294  18.875  1.00  0.00           C  
ATOM   4264  CE  LYS   667      22.331  47.650  20.128  1.00  0.00           C  
ATOM   4265  NZ  LYS   667      21.702  48.222  21.340  1.00  0.00           N  
ATOM   4266  N   MET   668      18.668  48.228  14.272  1.00  0.00           N  
ATOM   4267  CA  MET   668      17.994  48.810  13.085  1.00  0.00           C  
ATOM   4268  C   MET   668      16.516  48.785  13.450  1.00  0.00           C  
ATOM   4269  O   MET   668      16.153  48.001  14.345  1.00  0.00           O  
ATOM   4270  CB  MET   668      18.291  48.005  11.810  1.00  0.00           C  
ATOM   4271  CG  MET   668      17.732  46.581  11.843  1.00  0.00           C  
ATOM   4272  SD  MET   668      18.124  45.583  10.376  1.00  0.00           S  
ATOM   4273  CE  MET   668      17.054  44.191  10.840  1.00  0.00           C  
ATOM   4274  N   SER   669      15.685  49.524  12.731  1.00  0.00           N  
ATOM   4275  CA  SER   669      14.229  49.500  12.995  1.00  0.00           C  
ATOM   4276  C   SER   669      13.677  48.231  12.365  1.00  0.00           C  
ATOM   4277  O   SER   669      14.440  47.535  11.652  1.00  0.00           O  
ATOM   4278  CB  SER   669      13.605  50.772  12.443  1.00  0.00           C  
ATOM   4279  OG  SER   669      13.681  50.777  11.025  1.00  0.00           O  
ATOM   4280  N   GLU   670      12.415  47.945  12.639  1.00  0.00           N  
ATOM   4281  CA  GLU   670      11.685  46.778  12.080  1.00  0.00           C  
ATOM   4282  C   GLU   670      11.853  46.710  10.564  1.00  0.00           C  
ATOM   4283  O   GLU   670      12.035  45.594  10.021  1.00  0.00           O  
ATOM   4284  CB  GLU   670      10.201  46.885  12.422  1.00  0.00           C  
ATOM   4285  CG  GLU   670       9.912  46.687  13.877  1.00  0.00           C  
ATOM   4286  CD  GLU   670       8.427  46.719  14.204  1.00  0.00           C  
ATOM   4287  OE1 GLU   670       7.773  47.756  13.921  1.00  0.00           O  
ATOM   4288  OE2 GLU   670       7.931  45.696  14.699  1.00  0.00           O  
ATOM   4289  N   ARG   671      11.795  47.860   9.867  1.00  0.00           N  
ATOM   4290  CA  ARG   671      11.795  47.860   8.383  1.00  0.00           C  
ATOM   4291  C   ARG   671      13.233  47.856   7.877  1.00  0.00           C  
ATOM   4292  O   ARG   671      13.420  47.844   6.617  1.00  0.00           O  
ATOM   4293  CB  ARG   671      10.994  49.017   7.773  1.00  0.00           C  
ATOM   4294  CG  ARG   671       9.495  48.943   8.068  1.00  0.00           C  
ATOM   4295  CD  ARG   671       8.691  50.086   7.445  1.00  0.00           C  
ATOM   4296  NE  ARG   671       7.269  49.908   7.853  1.00  0.00           N  
ATOM   4297  CZ  ARG   671       6.337  50.845   7.508  1.00  0.00           C  
ATOM   4298  NH1 ARG   671       6.974  51.824   6.802  1.00  0.00           N  
ATOM   4299  NH2 ARG   671       5.133  50.436   8.004  1.00  0.00           N  
ATOM   4300  N   GLY   672      14.216  47.915   8.791  1.00  0.00           N  
ATOM   4301  CA  GLY   672      15.617  47.894   8.378  1.00  0.00           C  
ATOM   4302  C   GLY   672      16.097  46.513   7.993  1.00  0.00           C  
ATOM   4303  O   GLY   672      15.298  45.595   7.790  1.00  0.00           O  
ATOM   4304  N   SER   673      17.411  46.367   7.906  1.00  0.00           N  
ATOM   4305  CA  SER   673      18.064  45.124   7.420  1.00  0.00           C  
ATOM   4306  C   SER   673      19.505  45.036   7.946  1.00  0.00           C  
ATOM   4307  O   SER   673      20.177  46.075   8.205  1.00  0.00           O  
ATOM   4308  CB  SER   673      18.009  45.063   5.912  1.00  0.00           C  
ATOM   4309  OG  SER   673      18.833  46.075   5.352  1.00  0.00           O  
ATOM   4310  N   ILE   674      19.964  43.807   8.139  1.00  0.00           N  
ATOM   4311  CA  ILE   674      21.380  43.518   8.470  1.00  0.00           C  
ATOM   4312  C   ILE   674      21.847  42.504   7.430  1.00  0.00           C  
ATOM   4313  O   ILE   674      21.230  41.414   7.352  1.00  0.00           O  
ATOM   4314  CB  ILE   674      21.479  42.970   9.910  1.00  0.00           C  
ATOM   4315  CG1 ILE   674      20.943  43.942  10.974  1.00  0.00           C  
ATOM   4316  CG2 ILE   674      22.918  42.649  10.347  1.00  0.00           C  
ATOM   4317  CD1 ILE   674      21.779  45.214  11.114  1.00  0.00           C  
ATOM   4318  N   LEU   675      22.889  42.837   6.674  1.00  0.00           N  
ATOM   4319  CA  LEU   675      23.443  41.986   5.604  1.00  0.00           C  
ATOM   4320  C   LEU   675      24.612  41.186   6.177  1.00  0.00           C  
ATOM   4321  O   LEU   675      25.572  41.813   6.657  1.00  0.00           O  
ATOM   4322  CB  LEU   675      23.907  42.869   4.449  1.00  0.00           C  
ATOM   4323  CG  LEU   675      24.623  42.145   3.329  1.00  0.00           C  
ATOM   4324  CD1 LEU   675      23.694  41.182   2.638  1.00  0.00           C  
ATOM   4325  CD2 LEU   675      25.193  43.167   2.340  1.00  0.00           C  
ATOM   4326  N   VAL   676      24.471  39.860   6.197  1.00  0.00           N  
ATOM   4327  CA  VAL   676      25.424  38.942   6.879  1.00  0.00           C  
ATOM   4328  C   VAL   676      26.222  38.202   5.821  1.00  0.00           C  
ATOM   4329  O   VAL   676      25.641  37.587   4.902  1.00  0.00           O  
ATOM   4330  CB  VAL   676      24.712  37.979   7.844  1.00  0.00           C  
ATOM   4331  CG1 VAL   676      25.735  37.157   8.652  1.00  0.00           C  
ATOM   4332  CG2 VAL   676      23.802  38.779   8.758  1.00  0.00           C  
ATOM   4333  N   ARG   677      27.535  38.228   5.978  1.00  0.00           N  
ATOM   4334  CA  ARG   677      28.475  37.502   5.100  1.00  0.00           C  
ATOM   4335  C   ARG   677      28.456  36.013   5.376  1.00  0.00           C  
ATOM   4336  O   ARG   677      27.979  35.550   6.403  1.00  0.00           O  
ATOM   4337  CB  ARG   677      29.909  37.982   5.343  1.00  0.00           C  
ATOM   4338  CG  ARG   677      30.124  39.430   4.927  1.00  0.00           C  
ATOM   4339  CD  ARG   677      31.102  40.133   5.835  1.00  0.00           C  
ATOM   4340  NE  ARG   677      32.317  39.393   6.087  1.00  0.00           N  
ATOM   4341  CZ  ARG   677      33.520  39.945   6.202  1.00  0.00           C  
ATOM   4342  NH1 ARG   677      33.739  41.213   5.892  1.00  0.00           N  
ATOM   4343  NH2 ARG   677      34.535  39.184   6.512  1.00  0.00           N  
ATOM   4344  N   PRO   678      29.085  35.217   4.494  1.00  0.00           N  
ATOM   4345  CA  PRO   678      29.195  33.787   4.727  1.00  0.00           C  
ATOM   4346  C   PRO   678      30.009  33.388   5.970  1.00  0.00           C  
ATOM   4347  O   PRO   678      29.858  32.231   6.363  1.00  0.00           O  
ATOM   4348  CB  PRO   678      29.889  33.320   3.446  1.00  0.00           C  
ATOM   4349  CG  PRO   678      29.431  34.292   2.411  1.00  0.00           C  
ATOM   4350  CD  PRO   678      29.510  35.596   3.144  1.00  0.00           C  
ATOM   4351  N   ASP   679      30.785  34.307   6.561  1.00  0.00           N  
ATOM   4352  CA  ASP   679      31.602  34.031   7.783  1.00  0.00           C  
ATOM   4353  C   ASP   679      30.899  34.568   9.039  1.00  0.00           C  
ATOM   4354  O   ASP   679      31.510  34.522  10.103  1.00  0.00           O  
ATOM   4355  CB  ASP   679      33.026  34.577   7.654  1.00  0.00           C  
ATOM   4356  CG  ASP   679      33.165  36.069   7.341  1.00  0.00           C  
ATOM   4357  OD1 ASP   679      32.163  36.776   7.377  1.00  0.00           O  
ATOM   4358  OD2 ASP   679      34.331  36.538   7.234  1.00  0.00           O  
ATOM   4359  N   GLN   680      29.685  35.089   8.925  1.00  0.00           N  
ATOM   4360  CA  GLN   680      28.883  35.558  10.073  1.00  0.00           C  
ATOM   4361  C   GLN   680      29.288  36.951  10.564  1.00  0.00           C  
ATOM   4362  O   GLN   680      28.728  37.421  11.584  1.00  0.00           O  
ATOM   4363  CB  GLN   680      28.995  34.558  11.229  1.00  0.00           C  
ATOM   4364  CG  GLN   680      28.581  33.135  10.847  1.00  0.00           C  
ATOM   4365  CD  GLN   680      27.141  33.181  10.355  1.00  0.00           C  
ATOM   4366  OE1 GLN   680      26.259  33.716  11.025  1.00  0.00           O  
ATOM   4367  NE2 GLN   680      26.825  32.622   9.157  1.00  0.00           N  
ATOM   4368  N   HIS   681      30.172  37.652   9.865  1.00  0.00           N  
ATOM   4369  CA  HIS   681      30.403  39.094  10.111  1.00  0.00           C  
ATOM   4370  C   HIS   681      29.372  39.911   9.314  1.00  0.00           C  
ATOM   4371  O   HIS   681      28.884  39.464   8.293  1.00  0.00           O  
ATOM   4372  CB  HIS   681      31.867  39.463   9.818  1.00  0.00           C  
ATOM   4373  CG  HIS   681      32.824  39.010  10.885  1.00  0.00           C  
ATOM   4374  ND1 HIS   681      33.349  39.881  11.823  1.00  0.00           N  
ATOM   4375  CD2 HIS   681      33.306  37.785  11.180  1.00  0.00           C  
ATOM   4376  CE1 HIS   681      34.149  39.204  12.631  1.00  0.00           C  
ATOM   4377  NE2 HIS   681      34.111  37.906  12.275  1.00  0.00           N  
ATOM   4378  N   ILE   682      29.024  41.069   9.818  1.00  0.00           N  
ATOM   4379  CA  ILE   682      28.046  41.963   9.172  1.00  0.00           C  
ATOM   4380  C   ILE   682      28.791  42.752   8.079  1.00  0.00           C  
ATOM   4381  O   ILE   682      29.769  43.447   8.389  1.00  0.00           O  
ATOM   4382  CB  ILE   682      27.398  42.869  10.231  1.00  0.00           C  
ATOM   4383  CG1 ILE   682      26.691  42.091  11.354  1.00  0.00           C  
ATOM   4384  CG2 ILE   682      26.326  43.812   9.659  1.00  0.00           C  
ATOM   4385  CD1 ILE   682      25.554  41.200  10.855  1.00  0.00           C  
ATOM   4386  N   ALA   683      28.357  42.661   6.835  1.00  0.00           N  
ATOM   4387  CA  ALA   683      28.898  43.475   5.713  1.00  0.00           C  
ATOM   4388  C   ALA   683      28.264  44.866   5.691  1.00  0.00           C  
ATOM   4389  O   ALA   683      28.906  45.790   5.239  1.00  0.00           O  
ATOM   4390  CB  ALA   683      28.691  42.771   4.414  1.00  0.00           C  
ATOM   4391  N   TRP   684      27.032  45.026   6.150  1.00  0.00           N  
ATOM   4392  CA  TRP   684      26.268  46.285   5.963  1.00  0.00           C  
ATOM   4393  C   TRP   684      25.020  46.210   6.792  1.00  0.00           C  
ATOM   4394  O   TRP   684      24.566  45.086   7.128  1.00  0.00           O  
ATOM   4395  CB  TRP   684      25.924  46.523   4.485  1.00  0.00           C  
ATOM   4396  CG  TRP   684      25.302  47.853   4.196  1.00  0.00           C  
ATOM   4397  CD1 TRP   684      25.883  49.084   4.335  1.00  0.00           C  
ATOM   4398  CD2 TRP   684      23.998  48.080   3.639  1.00  0.00           C  
ATOM   4399  NE1 TRP   684      25.003  50.065   3.958  1.00  0.00           N  
ATOM   4400  CE2 TRP   684      23.858  49.481   3.484  1.00  0.00           C  
ATOM   4401  CE3 TRP   684      22.941  47.246   3.255  1.00  0.00           C  
ATOM   4402  CZ2 TRP   684      22.697  50.059   2.964  1.00  0.00           C  
ATOM   4403  CZ3 TRP   684      21.813  47.816   2.705  1.00  0.00           C  
ATOM   4404  CH2 TRP   684      21.709  49.205   2.544  1.00  0.00           C  
ATOM   4405  N   ARG   685      24.524  47.369   7.170  1.00  0.00           N  
ATOM   4406  CA  ARG   685      23.205  47.452   7.810  1.00  0.00           C  
ATOM   4407  C   ARG   685      22.519  48.746   7.358  1.00  0.00           C  
ATOM   4408  O   ARG   685      23.202  49.690   6.877  1.00  0.00           O  
ATOM   4409  CB  ARG   685      23.340  47.340   9.327  1.00  0.00           C  
ATOM   4410  CG  ARG   685      23.892  48.569  10.028  1.00  0.00           C  
ATOM   4411  CD  ARG   685      23.884  48.437  11.545  1.00  0.00           C  
ATOM   4412  NE  ARG   685      24.526  49.589  12.145  1.00  0.00           N  
ATOM   4413  CZ  ARG   685      24.826  49.763  13.428  1.00  0.00           C  
ATOM   4414  NH1 ARG   685      24.553  48.846  14.341  1.00  0.00           N  
ATOM   4415  NH2 ARG   685      25.386  50.897  13.808  1.00  0.00           N  
ATOM   4416  N   ALA   686      21.424  49.062   8.031  1.00  0.00           N  
ATOM   4417  CA  ALA   686      20.580  50.207   7.713  1.00  0.00           C  
ATOM   4418  C   ALA   686      20.713  51.291   8.794  1.00  0.00           C  
ATOM   4419  O   ALA   686      19.998  51.290   9.800  1.00  0.00           O  
ATOM   4420  CB  ALA   686      19.108  49.827   7.593  1.00  0.00           C  
ATOM   4421  N   LYS   687      21.636  52.233   8.596  1.00  0.00           N  
ATOM   4422  CA  LYS   687      21.845  53.317   9.564  1.00  0.00           C  
ATOM   4423  C   LYS   687      20.877  54.480   9.312  1.00  0.00           C  
ATOM   4424  O   LYS   687      20.506  54.777   8.173  1.00  0.00           O  
ATOM   4425  CB  LYS   687      23.168  54.086   9.625  1.00  0.00           C  
ATOM   4426  CG  LYS   687      23.205  55.150  10.724  1.00  0.00           C  
ATOM   4427  CD  LYS   687      23.369  54.572  12.131  1.00  0.00           C  
ATOM   4428  CE  LYS   687      23.471  55.639  13.223  1.00  0.00           C  
ATOM   4429  NZ  LYS   687      23.809  55.006  14.518  1.00  0.00           N  
ATOM   4430  N   SER   688      20.456  55.157  10.384  1.00  0.00           N  
ATOM   4431  CA  SER   688      19.508  56.268  10.273  1.00  0.00           C  
ATOM   4432  C   SER   688      18.390  55.698   9.409  1.00  0.00           C  
ATOM   4433  O   SER   688      17.885  56.325   8.473  1.00  0.00           O  
ATOM   4434  CB  SER   688      19.683  57.594   9.529  1.00  0.00           C  
ATOM   4435  OG  SER   688      20.784  58.313  10.065  1.00  0.00           O  
ATOM   4436  N   GLY   689      18.002  54.469   9.745  1.00  0.00           N  
ATOM   4437  CA  GLY   689      17.010  53.697   8.998  1.00  0.00           C  
ATOM   4438  C   GLY   689      15.690  54.346   8.609  1.00  0.00           C  
ATOM   4439  O   GLY   689      15.228  54.215   7.472  1.00  0.00           O  
ATOM   4440  N   ILE   690      15.050  55.060   9.533  1.00  0.00           N  
ATOM   4441  CA  ILE   690      13.773  55.682   9.218  1.00  0.00           C  
ATOM   4442  C   ILE   690      12.782  54.637   8.733  1.00  0.00           C  
ATOM   4443  O   ILE   690      12.497  53.649   9.415  1.00  0.00           O  
ATOM   4444  CB  ILE   690      13.367  56.677   8.109  1.00  0.00           C  
ATOM   4445  CG1 ILE   690      14.107  58.023   8.191  1.00  0.00           C  
ATOM   4446  CG2 ILE   690      11.872  57.039   8.127  1.00  0.00           C  
ATOM   4447  CD1 ILE   690      13.867  58.925   6.982  1.00  0.00           C  
ATOM   4448  N   THR   691      12.236  54.840   7.538  1.00  0.00           N  
ATOM   4449  CA  THR   691      11.279  53.901   6.950  1.00  0.00           C  
ATOM   4450  C   THR   691      11.971  52.687   6.339  1.00  0.00           C  
ATOM   4451  O   THR   691      11.339  51.686   5.991  1.00  0.00           O  
ATOM   4452  CB  THR   691      10.260  53.404   5.906  1.00  0.00           C  
ATOM   4453  OG1 THR   691      10.878  53.301   4.632  1.00  0.00           O  
ATOM   4454  CG2 THR   691       9.088  54.397   5.825  1.00  0.00           C  
ATOM   4455  N   LEU   692      13.288  52.762   6.200  1.00  0.00           N  
ATOM   4456  CA  LEU   692      14.018  51.654   5.616  1.00  0.00           C  
ATOM   4457  C   LEU   692      14.221  51.854   4.132  1.00  0.00           C  
ATOM   4458  O   LEU   692      14.444  50.907   3.372  1.00  0.00           O  
ATOM   4459  CB  LEU   692      13.437  50.236   5.603  1.00  0.00           C  
ATOM   4460  CG  LEU   692      13.160  49.677   7.000  1.00  0.00           C  
ATOM   4461  CD1 LEU   692      12.494  48.302   7.026  1.00  0.00           C  
ATOM   4462  CD2 LEU   692      14.398  49.488   7.877  1.00  0.00           C  
ATOM   4463  N   ASP   693      14.147  53.106   3.690  1.00  0.00           N  
ATOM   4464  CA  ASP   693      14.337  53.430   2.285  1.00  0.00           C  
ATOM   4465  C   ASP   693      15.698  53.008   1.765  1.00  0.00           C  
ATOM   4466  O   ASP   693      15.936  52.939   0.556  1.00  0.00           O  
ATOM   4467  CB  ASP   693      14.258  54.913   1.912  1.00  0.00           C  
ATOM   4468  CG  ASP   693      12.800  55.342   1.994  1.00  0.00           C  
ATOM   4469  OD1 ASP   693      11.926  54.444   2.125  1.00  0.00           O  
ATOM   4470  OD2 ASP   693      12.541  56.573   1.927  1.00  0.00           O  
ATOM   4471  N   PRO   694      16.609  52.668   2.762  1.00  0.00           N  
ATOM   4472  CA  PRO   694      17.944  52.311   2.202  1.00  0.00           C  
ATOM   4473  C   PRO   694      17.890  51.087   1.292  1.00  0.00           C  
ATOM   4474  O   PRO   694      18.977  50.694   0.793  1.00  0.00           O  
ATOM   4475  CB  PRO   694      18.910  52.040   3.361  1.00  0.00           C  
ATOM   4476  CG  PRO   694      18.453  52.645   4.690  1.00  0.00           C  
ATOM   4477  CD  PRO   694      16.933  52.688   4.853  1.00  0.00           C  
ATOM   4478  N   THR   695      16.730  50.449   1.081  1.00  0.00           N  
ATOM   4479  CA  THR   695      16.652  49.190   0.287  1.00  0.00           C  
ATOM   4480  C   THR   695      17.267  49.396  -1.098  1.00  0.00           C  
ATOM   4481  O   THR   695      17.912  48.492  -1.628  1.00  0.00           O  
ATOM   4482  CB  THR   695      15.230  48.686   0.169  1.00  0.00           C  
ATOM   4483  OG1 THR   695      14.709  48.389   1.456  1.00  0.00           O  
ATOM   4484  CG2 THR   695      15.211  47.413  -0.694  1.00  0.00           C  
ATOM   4485  N   LEU   696      17.073  50.568  -1.682  1.00  0.00           N  
ATOM   4486  CA  LEU   696      17.491  50.810  -3.080  1.00  0.00           C  
ATOM   4487  C   LEU   696      19.020  50.830  -3.173  1.00  0.00           C  
ATOM   4488  O   LEU   696      19.514  50.722  -4.320  1.00  0.00           O  
ATOM   4489  CB  LEU   696      16.906  52.125  -3.598  1.00  0.00           C  
ATOM   4490  CG  LEU   696      15.380  52.112  -3.710  1.00  0.00           C  
ATOM   4491  CD1 LEU   696      14.751  53.444  -4.114  1.00  0.00           C  
ATOM   4492  CD2 LEU   696      14.817  51.128  -4.735  1.00  0.00           C  
ATOM   4493  N   HIS   697      19.745  50.932  -2.041  1.00  0.00           N  
ATOM   4494  CA  HIS   697      21.243  50.927  -2.029  1.00  0.00           C  
ATOM   4495  C   HIS   697      21.830  49.513  -2.133  1.00  0.00           C  
ATOM   4496  O   HIS   697      23.036  49.393  -2.437  1.00  0.00           O  
ATOM   4497  CB  HIS   697      21.747  51.636  -0.784  1.00  0.00           C  
ATOM   4498  CG  HIS   697      21.471  53.110  -0.797  1.00  0.00           C  
ATOM   4499  ND1 HIS   697      22.142  54.014  -1.595  1.00  0.00           N  
ATOM   4500  CD2 HIS   697      20.579  53.852  -0.098  1.00  0.00           C  
ATOM   4501  CE1 HIS   697      21.693  55.217  -1.402  1.00  0.00           C  
ATOM   4502  NE2 HIS   697      20.739  55.157  -0.493  1.00  0.00           N  
ATOM   4503  N   MET   698      21.046  48.471  -1.896  1.00  0.00           N  
ATOM   4504  CA  MET   698      21.573  47.098  -1.688  1.00  0.00           C  
ATOM   4505  C   MET   698      22.362  46.649  -2.910  1.00  0.00           C  
ATOM   4506  O   MET   698      23.474  46.142  -2.761  1.00  0.00           O  
ATOM   4507  CB  MET   698      20.454  46.112  -1.317  1.00  0.00           C  
ATOM   4508  CG  MET   698      19.864  46.354   0.074  1.00  0.00           C  
ATOM   4509  SD  MET   698      18.512  45.226   0.526  1.00  0.00           S  
ATOM   4510  CE  MET   698      18.176  46.015   2.127  1.00  0.00           C  
ATOM   4511  N   ARG   699      21.892  46.828  -4.170  1.00  0.00           N  
ATOM   4512  CA  ARG   699      22.678  46.328  -5.298  1.00  0.00           C  
ATOM   4513  C   ARG   699      24.072  46.968  -5.367  1.00  0.00           C  
ATOM   4514  O   ARG   699      25.015  46.277  -5.669  1.00  0.00           O  
ATOM   4515  CB  ARG   699      21.829  46.686  -6.538  1.00  0.00           C  
ATOM   4516  CG  ARG   699      22.425  46.179  -7.853  1.00  0.00           C  
ATOM   4517  CD  ARG   699      21.571  46.507  -9.079  1.00  0.00           C  
ATOM   4518  NE  ARG   699      21.530  47.990  -9.213  1.00  0.00           N  
ATOM   4519  CZ  ARG   699      20.581  48.579  -9.998  1.00  0.00           C  
ATOM   4520  NH1 ARG   699      19.812  47.587 -10.534  1.00  0.00           N  
ATOM   4521  NH2 ARG   699      20.772  49.929  -9.940  1.00  0.00           N  
ATOM   4522  N   ASP   700      24.196  48.261  -5.069  1.00  0.00           N  
ATOM   4523  CA  ASP   700      25.503  48.961  -5.086  1.00  0.00           C  
ATOM   4524  C   ASP   700      26.334  48.467  -3.884  1.00  0.00           C  
ATOM   4525  O   ASP   700      27.512  48.250  -4.044  1.00  0.00           O  
ATOM   4526  CB  ASP   700      25.312  50.476  -5.043  1.00  0.00           C  
ATOM   4527  CG  ASP   700      24.792  50.923  -6.402  1.00  0.00           C  
ATOM   4528  OD1 ASP   700      24.847  50.102  -7.356  1.00  0.00           O  
ATOM   4529  OD2 ASP   700      24.333  52.092  -6.504  1.00  0.00           O  
ATOM   4530  N   VAL   701      25.727  48.308  -2.715  1.00  0.00           N  
ATOM   4531  CA  VAL   701      26.415  47.741  -1.526  1.00  0.00           C  
ATOM   4532  C   VAL   701      27.036  46.385  -1.903  1.00  0.00           C  
ATOM   4533  O   VAL   701      28.244  46.231  -1.631  1.00  0.00           O  
ATOM   4534  CB  VAL   701      25.472  47.652  -0.327  1.00  0.00           C  
ATOM   4535  CG1 VAL   701      26.040  46.719   0.782  1.00  0.00           C  
ATOM   4536  CG2 VAL   701      25.192  49.025   0.230  1.00  0.00           C  
ATOM   4537  N   PHE   702      26.281  45.474  -2.546  1.00  0.00           N  
ATOM   4538  CA  PHE   702      26.785  44.125  -2.889  1.00  0.00           C  
ATOM   4539  C   PHE   702      27.930  44.239  -3.900  1.00  0.00           C  
ATOM   4540  O   PHE   702      28.923  43.512  -3.731  1.00  0.00           O  
ATOM   4541  CB  PHE   702      25.690  43.205  -3.431  1.00  0.00           C  
ATOM   4542  CG  PHE   702      24.896  42.719  -2.267  1.00  0.00           C  
ATOM   4543  CD1 PHE   702      23.640  43.274  -1.933  1.00  0.00           C  
ATOM   4544  CD2 PHE   702      25.395  41.677  -1.465  1.00  0.00           C  
ATOM   4545  CE1 PHE   702      22.887  42.800  -0.821  1.00  0.00           C  
ATOM   4546  CE2 PHE   702      24.660  41.183  -0.344  1.00  0.00           C  
ATOM   4547  CZ  PHE   702      23.401  41.750  -0.021  1.00  0.00           C  
ATOM   4548  N   THR   703      27.832  45.113  -4.906  1.00  0.00           N  
ATOM   4549  CA  THR   703      28.947  45.322  -5.863  1.00  0.00           C  
ATOM   4550  C   THR   703      30.208  45.764  -5.098  1.00  0.00           C  
ATOM   4551  O   THR   703      31.315  45.268  -5.384  1.00  0.00           O  
ATOM   4552  CB  THR   703      28.580  46.311  -6.950  1.00  0.00           C  
ATOM   4553  OG1 THR   703      27.484  45.820  -7.707  1.00  0.00           O  
ATOM   4554  CG2 THR   703      29.788  46.518  -7.879  1.00  0.00           C  
ATOM   4555  N   ILE   704      30.094  46.692  -4.176  1.00  0.00           N  
ATOM   4556  CA  ILE   704      31.295  47.185  -3.453  1.00  0.00           C  
ATOM   4557  C   ILE   704      31.884  46.082  -2.553  1.00  0.00           C  
ATOM   4558  O   ILE   704      33.106  45.899  -2.555  1.00  0.00           O  
ATOM   4559  CB  ILE   704      30.957  48.421  -2.625  1.00  0.00           C  
ATOM   4560  CG1 ILE   704      30.605  49.652  -3.477  1.00  0.00           C  
ATOM   4561  CG2 ILE   704      32.105  48.879  -1.710  1.00  0.00           C  
ATOM   4562  CD1 ILE   704      30.013  50.805  -2.667  1.00  0.00           C  
ATOM   4563  N   ILE   705      31.050  45.356  -1.824  1.00  0.00           N  
ATOM   4564  CA  ILE   705      31.516  44.223  -0.956  1.00  0.00           C  
ATOM   4565  C   ILE   705      32.231  43.190  -1.837  1.00  0.00           C  
ATOM   4566  O   ILE   705      33.322  42.750  -1.468  1.00  0.00           O  
ATOM   4567  CB  ILE   705      30.332  43.637  -0.155  1.00  0.00           C  
ATOM   4568  CG1 ILE   705      29.769  44.602   0.902  1.00  0.00           C  
ATOM   4569  CG2 ILE   705      30.689  42.357   0.619  1.00  0.00           C  
ATOM   4570  CD1 ILE   705      28.441  44.142   1.501  1.00  0.00           C  
ATOM   4571  N   LEU   706      31.672  42.838  -2.994  1.00  0.00           N  
ATOM   4572  CA  LEU   706      32.303  41.855  -3.903  1.00  0.00           C  
ATOM   4573  C   LEU   706      33.484  42.401  -4.737  1.00  0.00           C  
ATOM   4574  O   LEU   706      34.137  41.569  -5.400  1.00  0.00           O  
ATOM   4575  CB  LEU   706      31.217  41.304  -4.825  1.00  0.00           C  
ATOM   4576  CG  LEU   706      30.077  40.562  -4.115  1.00  0.00           C  
ATOM   4577  CD1 LEU   706      28.913  40.346  -5.063  1.00  0.00           C  
ATOM   4578  CD2 LEU   706      30.547  39.236  -3.555  1.00  0.00           C  
ATOM   4579  N   GLY   707      33.786  43.702  -4.729  1.00  0.00           N  
ATOM   4580  CA  GLY   707      34.942  44.328  -5.454  1.00  0.00           C  
ATOM   4581  C   GLY   707      34.887  43.864  -6.902  1.00  0.00           C  
ATOM   4582  O   GLY   707      35.897  43.371  -7.455  1.00  0.00           O  
ATOM   4583  N   LYS   708      33.692  43.936  -7.473  1.00  0.00           N  
ATOM   4584  CA  LYS   708      33.465  43.460  -8.851  1.00  0.00           C  
ATOM   4585  C   LYS   708      34.187  44.430  -9.785  1.00  0.00           C  
ATOM   4586  O   LYS   708      33.989  45.640  -9.679  1.00  0.00           O  
ATOM   4587  CB  LYS   708      31.971  43.228  -9.041  1.00  0.00           C  
ATOM   4588  CG  LYS   708      31.613  42.647 -10.410  1.00  0.00           C  
ATOM   4589  CD  LYS   708      30.124  42.334 -10.573  1.00  0.00           C  
ATOM   4590  CE  LYS   708      29.767  41.748 -11.940  1.00  0.00           C  
ATOM   4591  NZ  LYS   708      28.315  41.474 -12.010  1.00  0.00           N  
TER
