# Supplementary material for: The Flavoproteome of the Model Plant Arabidopsis thaliana
Source: Int J Mol Sci. 2020 Jul 28;21(15):5371. doi: 10.3390/ijms21155371 (PMC7432721; doi:10.3390/ijms21155371)
Supplement: Supplementary file 1 [file ijms-21-05371-s001.zip › Supplements for Table S4 pdb structure prediction evidence code 3/AT1G55930.1.pdb]

REMARK  99  Chain ID : 1
REMARK  99  Residues : 240
REMARK  99  Atoms    : 2083
REMARK  99  File     : c4hg0A_.1.pdb.sc
ATOM      1  N   GLU   332      26.450  33.711  52.276  1.00  0.00           N  
ATOM      2  CA  GLU   332      25.709  32.923  51.297  1.00  0.00           C  
ATOM      3  C   GLU   332      24.232  33.274  51.323  1.00  0.00           C  
ATOM      4  O   GLU   332      23.738  33.784  52.315  1.00  0.00           O  
ATOM      5  CB  GLU   332      25.875  31.431  51.574  1.00  0.00           C  
ATOM      6  CG  GLU   332      27.287  30.912  51.293  1.00  0.00           C  
ATOM      7  CD  GLU   332      27.326  29.435  51.659  1.00  0.00           C  
ATOM      8  OE1 GLU   332      26.288  28.920  52.154  1.00  0.00           O  
ATOM      9  OE2 GLU   332      28.394  28.801  51.447  1.00  0.00           O  
ATOM     10  N   GLU   333      23.572  33.121  50.177  1.00  0.00           N  
ATOM     11  CA  GLU   333      22.215  33.456  49.968  1.00  0.00           C  
ATOM     12  C   GLU   333      21.302  32.590  50.755  1.00  0.00           C  
ATOM     13  O   GLU   333      20.326  33.050  51.356  1.00  0.00           O  
ATOM     14  CB  GLU   333      21.637  33.320  48.555  1.00  0.00           C  
ATOM     15  CG  GLU   333      22.182  34.356  47.570  1.00  0.00           C  
ATOM     16  CD  GLU   333      21.629  34.031  46.190  1.00  0.00           C  
ATOM     17  OE1 GLU   333      20.926  32.993  46.065  1.00  0.00           O  
ATOM     18  OE2 GLU   333      21.903  34.815  45.243  1.00  0.00           O  
ATOM     19  N   GLU   334      21.586  31.315  50.778  1.00  0.00           N  
ATOM     20  CA  GLU   334      20.759  30.372  51.501  1.00  0.00           C  
ATOM     21  C   GLU   334      20.826  30.609  53.062  1.00  0.00           C  
ATOM     22  O   GLU   334      19.816  30.502  53.763  1.00  0.00           O  
ATOM     23  CB  GLU   334      21.085  28.879  51.393  1.00  0.00           C  
ATOM     24  CG  GLU   334      20.785  28.287  50.014  1.00  0.00           C  
ATOM     25  CD  GLU   334      21.270  26.845  50.006  1.00  0.00           C  
ATOM     26  OE1 GLU   334      21.868  26.416  51.029  1.00  0.00           O  
ATOM     27  OE2 GLU   334      21.049  26.152  48.977  1.00  0.00           O  
ATOM     28  N   GLU   335      21.992  30.924  53.596  1.00  0.00           N  
ATOM     29  CA  GLU   335      22.191  31.218  54.962  1.00  0.00           C  
ATOM     30  C   GLU   335      21.331  32.452  55.241  1.00  0.00           C  
ATOM     31  O   GLU   335      20.610  32.526  56.240  1.00  0.00           O  
ATOM     32  CB  GLU   335      23.582  31.619  55.465  1.00  0.00           C  
ATOM     33  CG  GLU   335      24.586  30.465  55.468  1.00  0.00           C  
ATOM     34  CD  GLU   335      25.948  31.027  55.848  1.00  0.00           C  
ATOM     35  OE1 GLU   335      26.051  32.273  56.004  1.00  0.00           O  
ATOM     36  OE2 GLU   335      26.904  30.218  55.989  1.00  0.00           O  
ATOM     37  N   GLN   336      21.399  33.432  54.361  1.00  0.00           N  
ATOM     38  CA  GLN   336      20.608  34.667  54.500  1.00  0.00           C  
ATOM     39  C   GLN   336      19.130  34.374  54.641  1.00  0.00           C  
ATOM     40  O   GLN   336      18.447  34.888  55.531  1.00  0.00           O  
ATOM     41  CB  GLN   336      20.520  35.722  53.393  1.00  0.00           C  
ATOM     42  CG  GLN   336      19.685  36.944  53.780  1.00  0.00           C  
ATOM     43  CD  GLN   336      20.438  37.705  54.862  1.00  0.00           C  
ATOM     44  OE1 GLN   336      21.652  37.886  54.781  1.00  0.00           O  
ATOM     45  NE2 GLN   336      19.759  38.193  55.934  1.00  0.00           N  
ATOM     46  N   ASP   337      18.613  33.542  53.763  1.00  0.00           N  
ATOM     47  CA  ASP   337      17.229  33.161  53.771  1.00  0.00           C  
ATOM     48  C   ASP   337      16.834  32.481  55.103  1.00  0.00           C  
ATOM     49  O   ASP   337      15.761  32.739  55.655  1.00  0.00           O  
ATOM     50  CB  ASP   337      16.785  32.157  52.703  1.00  0.00           C  
ATOM     51  CG  ASP   337      16.758  32.877  51.362  1.00  0.00           C  
ATOM     52  OD1 ASP   337      16.843  34.134  51.365  1.00  0.00           O  
ATOM     53  OD2 ASP   337      16.653  32.180  50.318  1.00  0.00           O  
ATOM     54  N   MET   338      17.692  31.605  55.639  1.00  0.00           N  
ATOM     55  CA  MET   338      17.457  30.914  56.891  1.00  0.00           C  
ATOM     56  C   MET   338      17.426  31.887  58.079  1.00  0.00           C  
ATOM     57  O   MET   338      16.597  31.787  58.987  1.00  0.00           O  
ATOM     58  CB  MET   338      18.409  29.899  57.530  1.00  0.00           C  
ATOM     59  CG  MET   338      18.506  28.582  56.757  1.00  0.00           C  
ATOM     60  SD  MET   338      19.681  27.383  57.454  1.00  0.00           S  
ATOM     61  CE  MET   338      18.679  27.015  58.923  1.00  0.00           C  
ATOM     62  N   ILE   339      18.276  32.801  58.107  1.00  0.00           N  
ATOM     63  CA  ILE   339      18.465  33.906  59.034  1.00  0.00           C  
ATOM     64  C   ILE   339      17.240  34.813  59.088  1.00  0.00           C  
ATOM     65  O   ILE   339      16.775  35.184  60.171  1.00  0.00           O  
ATOM     66  CB  ILE   339      19.676  34.723  58.595  1.00  0.00           C  
ATOM     67  CG1 ILE   339      21.009  33.969  58.736  1.00  0.00           C  
ATOM     68  CG2 ILE   339      19.862  36.022  59.396  1.00  0.00           C  
ATOM     69  CD1 ILE   339      22.181  34.669  58.051  1.00  0.00           C  
ATOM     70  N   GLU   340      16.722  35.160  57.910  1.00  0.00           N  
ATOM     71  CA  GLU   340      15.571  36.035  57.797  1.00  0.00           C  
ATOM     72  C   GLU   340      14.357  35.295  58.310  1.00  0.00           C  
ATOM     73  O   GLU   340      13.527  35.864  59.015  1.00  0.00           O  
ATOM     74  CB  GLU   340      15.351  36.454  56.341  1.00  0.00           C  
ATOM     75  CG  GLU   340      16.402  37.435  55.765  1.00  0.00           C  
ATOM     76  CD  GLU   340      16.050  37.984  54.363  1.00  0.00           C  
ATOM     77  OE1 GLU   340      15.160  37.418  53.681  1.00  0.00           O  
ATOM     78  OE2 GLU   340      16.671  38.990  53.946  1.00  0.00           O  
ATOM     79  N   ASN   341      14.269  34.014  57.968  1.00  0.00           N  
ATOM     80  CA  ASN   341      13.140  33.188  58.356  1.00  0.00           C  
ATOM     81  C   ASN   341      12.980  33.170  59.849  1.00  0.00           C  
ATOM     82  O   ASN   341      11.876  33.062  60.371  1.00  0.00           O  
ATOM     83  CB  ASN   341      13.307  31.763  57.819  1.00  0.00           C  
ATOM     84  CG  ASN   341      13.065  31.795  56.317  1.00  0.00           C  
ATOM     85  OD1 ASN   341      12.447  32.721  55.794  1.00  0.00           O  
ATOM     86  ND2 ASN   341      13.539  30.784  55.540  1.00  0.00           N  
ATOM     87  N   VAL   342      14.104  33.290  60.541  1.00  0.00           N  
ATOM     88  CA  VAL   342      14.117  33.396  61.993  1.00  0.00           C  
ATOM     89  C   VAL   342      13.435  34.676  62.446  1.00  0.00           C  
ATOM     90  O   VAL   342      12.579  34.650  63.314  1.00  0.00           O  
ATOM     91  CB  VAL   342      15.551  33.390  62.525  1.00  0.00           C  
ATOM     92  CG1 VAL   342      15.557  33.657  64.019  1.00  0.00           C  
ATOM     93  CG2 VAL   342      16.218  32.067  62.205  1.00  0.00           C  
ATOM     94  N   LEU   343      13.831  35.812  61.885  1.00  0.00           N  
ATOM     95  CA  LEU   343      13.213  37.090  62.244  1.00  0.00           C  
ATOM     96  C   LEU   343      11.796  37.201  61.691  1.00  0.00           C  
ATOM     97  O   LEU   343      10.942  37.908  62.233  1.00  0.00           O  
ATOM     98  CB  LEU   343      13.784  38.419  61.740  1.00  0.00           C  
ATOM     99  CG  LEU   343      15.152  38.760  62.334  1.00  0.00           C  
ATOM    100  CD1 LEU   343      15.822  40.000  61.744  1.00  0.00           C  
ATOM    101  CD2 LEU   343      15.152  39.038  63.837  1.00  0.00           C  
ATOM    102  N   GLU   344      11.526  36.497  60.596  1.00  0.00           N  
ATOM    103  CA  GLU   344      10.170  36.398  60.069  1.00  0.00           C  
ATOM    104  C   GLU   344       9.238  35.641  61.022  1.00  0.00           C  
ATOM    105  O   GLU   344       8.104  36.051  61.285  1.00  0.00           O  
ATOM    106  CB  GLU   344       9.950  35.648  58.751  1.00  0.00           C  
ATOM    107  CG  GLU   344      10.513  36.380  57.531  1.00  0.00           C  
ATOM    108  CD  GLU   344      10.342  35.475  56.319  1.00  0.00           C  
ATOM    109  OE1 GLU   344       9.872  34.321  56.505  1.00  0.00           O  
ATOM    110  OE2 GLU   344      10.679  35.926  55.192  1.00  0.00           O  
ATOM    111  N   ILE   345       9.719  34.518  61.549  1.00  0.00           N  
ATOM    112  CA  ILE   345       8.946  33.724  62.504  1.00  0.00           C  
ATOM    113  C   ILE   345       8.588  34.559  63.739  1.00  0.00           C  
ATOM    114  O   ILE   345       7.499  34.444  64.308  1.00  0.00           O  
ATOM    115  CB  ILE   345       9.334  32.502  63.367  1.00  0.00           C  
ATOM    116  CG1 ILE   345       9.613  31.233  62.544  1.00  0.00           C  
ATOM    117  CG2 ILE   345       8.248  32.095  64.377  1.00  0.00           C  
ATOM    118  CD1 ILE   345      10.251  30.108  63.356  1.00  0.00           C  
ATOM    119  N   LYS   346       9.515  35.417  64.166  1.00  0.00           N  
ATOM    120  CA  LYS   346       9.297  36.294  65.320  1.00  0.00           C  
ATOM    121  C   LYS   346       8.114  37.230  65.118  1.00  0.00           C  
ATOM    122  O   LYS   346       7.464  37.676  66.068  1.00  0.00           O  
ATOM    123  CB  LYS   346      10.356  37.315  65.749  1.00  0.00           C  
ATOM    124  CG  LYS   346      11.609  36.677  66.353  1.00  0.00           C  
ATOM    125  CD  LYS   346      12.671  37.695  66.776  1.00  0.00           C  
ATOM    126  CE  LYS   346      13.925  37.057  67.376  1.00  0.00           C  
ATOM    127  NZ  LYS   346      14.908  38.106  67.726  1.00  0.00           N  
ATOM    128  N   ASP   347       7.823  37.538  63.859  1.00  0.00           N  
ATOM    129  CA  ASP   347       6.823  38.534  63.512  1.00  0.00           C  
ATOM    130  C   ASP   347       5.490  37.892  63.174  1.00  0.00           C  
ATOM    131  O   ASP   347       4.470  38.562  62.993  1.00  0.00           O  
ATOM    132  CB  ASP   347       7.122  39.415  62.296  1.00  0.00           C  
ATOM    133  CG  ASP   347       8.376  40.223  62.597  1.00  0.00           C  
ATOM    134  OD1 ASP   347       8.444  40.819  63.705  1.00  0.00           O  
ATOM    135  OD2 ASP   347       9.284  40.254  61.724  1.00  0.00           O  
ATOM    136  N   THR   348       5.484  36.569  63.085  1.00  0.00           N  
ATOM    137  CA  THR   348       4.327  35.855  62.573  1.00  0.00           C  
ATOM    138  C   THR   348       3.475  35.267  63.678  1.00  0.00           C  
ATOM    139  O   THR   348       3.954  34.651  64.634  1.00  0.00           O  
ATOM    140  CB  THR   348       3.588  34.697  61.876  1.00  0.00           C  
ATOM    141  OG1 THR   348       4.036  34.569  60.535  1.00  0.00           O  
ATOM    142  CG2 THR   348       2.076  34.980  61.883  1.00  0.00           C  
ATOM    143  N   HIS   349       2.146  35.480  63.620  1.00  0.00           N  
ATOM    144  CA  HIS   349       1.105  34.926  64.458  1.00  0.00           C  
ATOM    145  C   HIS   349       0.719  33.572  63.903  1.00  0.00           C  
ATOM    146  O   HIS   349       1.057  33.222  62.782  1.00  0.00           O  
ATOM    147  CB  HIS   349      -0.131  35.811  64.399  1.00  0.00           C  
ATOM    148  CG  HIS   349       0.062  37.133  65.081  1.00  0.00           C  
ATOM    149  ND1 HIS   349       0.058  37.302  66.451  1.00  0.00           N  
ATOM    150  CD2 HIS   349       0.270  38.371  64.574  1.00  0.00           C  
ATOM    151  CE1 HIS   349       0.251  38.549  66.759  1.00  0.00           C  
ATOM    152  NE2 HIS   349       0.384  39.232  65.638  1.00  0.00           N  
ATOM    153  N   VAL   350      -0.033  32.823  64.683  1.00  0.00           N  
ATOM    154  CA  VAL   350      -0.454  31.500  64.276  1.00  0.00           C  
ATOM    155  C   VAL   350      -1.327  31.524  63.033  1.00  0.00           C  
ATOM    156  O   VAL   350      -1.274  30.600  62.225  1.00  0.00           O  
ATOM    157  CB  VAL   350      -1.172  30.796  65.433  1.00  0.00           C  
ATOM    158  CG1 VAL   350      -1.954  29.607  64.941  1.00  0.00           C  
ATOM    159  CG2 VAL   350      -0.157  30.360  66.466  1.00  0.00           C  
ATOM    160  N   ARG   351      -2.109  32.592  62.862  1.00  0.00           N  
ATOM    161  CA  ARG   351      -2.992  32.736  61.685  1.00  0.00           C  
ATOM    162  C   ARG   351      -2.262  33.008  60.367  1.00  0.00           C  
ATOM    163  O   ARG   351      -2.811  33.582  59.454  1.00  0.00           O  
ATOM    164  CB  ARG   351      -4.070  33.801  61.919  1.00  0.00           C  
ATOM    165  CG  ARG   351      -3.662  35.282  61.870  1.00  0.00           C  
ATOM    166  CD  ARG   351      -4.903  36.120  62.270  1.00  0.00           C  
ATOM    167  NE  ARG   351      -4.745  37.574  62.200  1.00  0.00           N  
ATOM    168  CZ  ARG   351      -3.979  38.300  63.011  1.00  0.00           C  
ATOM    169  NH1 ARG   351      -3.252  37.717  63.955  1.00  0.00           N  
ATOM    170  NH2 ARG   351      -3.929  39.618  62.865  1.00  0.00           N  
ATOM    171  N   GLU   352      -1.022  32.570  60.271  1.00  0.00           N  
ATOM    172  CA  GLU   352      -0.167  32.941  59.176  1.00  0.00           C  
ATOM    173  C   GLU   352       0.428  31.676  58.653  1.00  0.00           C  
ATOM    174  O   GLU   352       1.110  31.682  57.628  1.00  0.00           O  
ATOM    175  CB  GLU   352       1.012  33.763  59.687  1.00  0.00           C  
ATOM    176  CG  GLU   352       1.998  34.164  58.588  1.00  0.00           C  
ATOM    177  CD  GLU   352       1.265  35.062  57.602  1.00  0.00           C  
ATOM    178  OE1 GLU   352       0.798  36.152  58.029  1.00  0.00           O  
ATOM    179  OE2 GLU   352       1.161  34.670  56.409  1.00  0.00           O  
ATOM    180  N   VAL   353       0.004  31.258  57.457  1.00  0.00           N  
ATOM    181  CA  VAL   353       0.510  30.056  56.806  1.00  0.00           C  
ATOM    182  C   VAL   353      -0.217  28.760  57.147  1.00  0.00           C  
ATOM    183  O   VAL   353       0.082  27.698  56.594  1.00  0.00           O  
ATOM    184  CB  VAL   353       1.743  29.126  56.776  1.00  0.00           C  
ATOM    185  CG1 VAL   353       3.035  29.839  56.371  1.00  0.00           C  
ATOM    186  CG2 VAL   353       2.050  28.477  58.127  1.00  0.00           C  
ATOM    187  N   MET   354      -1.189  28.808  58.064  1.00  0.00           N  
ATOM    188  CA  MET   354      -1.918  27.605  58.460  1.00  0.00           C  
ATOM    189  C   MET   354      -3.158  27.344  57.578  1.00  0.00           C  
ATOM    190  O   MET   354      -4.034  28.198  57.418  1.00  0.00           O  
ATOM    191  CB  MET   354      -2.633  27.413  59.800  1.00  0.00           C  
ATOM    192  CG  MET   354      -1.682  27.370  60.998  1.00  0.00           C  
ATOM    193  SD  MET   354      -2.510  27.353  62.617  1.00  0.00           S  
ATOM    194  CE  MET   354      -0.975  27.464  63.580  1.00  0.00           C  
ATOM    195  N   THR   355      -3.230  26.148  57.002  1.00  0.00           N  
ATOM    196  CA  THR   355      -4.330  25.739  56.142  1.00  0.00           C  
ATOM    197  C   THR   355      -5.636  25.591  56.954  1.00  0.00           C  
ATOM    198  O   THR   355      -5.642  25.661  58.186  1.00  0.00           O  
ATOM    199  CB  THR   355      -5.153  24.761  55.282  1.00  0.00           C  
ATOM    200  OG1 THR   355      -5.638  23.695  56.085  1.00  0.00           O  
ATOM    201  CG2 THR   355      -4.262  24.192  54.164  1.00  0.00           C  
ATOM    202  N   PRO   356      -6.757  25.385  56.262  1.00  0.00           N  
ATOM    203  CA  PRO   356      -8.031  25.229  56.949  1.00  0.00           C  
ATOM    204  C   PRO   356      -8.103  23.862  57.638  1.00  0.00           C  
ATOM    205  O   PRO   356      -7.333  22.944  57.342  1.00  0.00           O  
ATOM    206  CB  PRO   356      -9.516  24.862  56.883  1.00  0.00           C  
ATOM    207  CG  PRO   356     -10.096  24.918  55.468  1.00  0.00           C  
ATOM    208  CD  PRO   356      -9.087  24.553  54.378  1.00  0.00           C  
ATOM    209  N   LEU   357      -9.042  23.719  58.575  1.00  0.00           N  
ATOM    210  CA  LEU   357      -9.212  22.466  59.320  1.00  0.00           C  
ATOM    211  C   LEU   357      -9.566  21.325  58.381  1.00  0.00           C  
ATOM    212  O   LEU   357      -9.101  20.193  58.538  1.00  0.00           O  
ATOM    213  CB  LEU   357     -10.325  22.298  60.359  1.00  0.00           C  
ATOM    214  CG  LEU   357     -10.324  20.927  61.038  1.00  0.00           C  
ATOM    215  CD1 LEU   357      -9.056  20.595  61.823  1.00  0.00           C  
ATOM    216  CD2 LEU   357     -11.440  20.711  62.059  1.00  0.00           C  
ATOM    217  N   VAL   358     -10.404  21.604  57.376  1.00  0.00           N  
ATOM    218  CA  VAL   358     -10.804  20.572  56.413  1.00  0.00           C  
ATOM    219  C   VAL   358      -9.621  20.092  55.563  1.00  0.00           C  
ATOM    220  O   VAL   358      -9.471  18.899  55.288  1.00  0.00           O  
ATOM    221  CB  VAL   358     -11.621  20.362  55.120  1.00  0.00           C  
ATOM    222  CG1 VAL   358     -11.461  18.965  54.518  1.00  0.00           C  
ATOM    223  CG2 VAL   358     -13.128  20.544  55.314  1.00  0.00           C  
ATOM    224  N   ASP   359      -8.762  21.015  55.133  1.00  0.00           N  
ATOM    225  CA  ASP   359      -7.616  20.611  54.330  1.00  0.00           C  
ATOM    226  C   ASP   359      -6.616  19.799  55.189  1.00  0.00           C  
ATOM    227  O   ASP   359      -5.877  18.942  54.698  1.00  0.00           O  
ATOM    228  CB  ASP   359      -6.765  21.729  53.722  1.00  0.00           C  
ATOM    229  CG  ASP   359      -7.553  22.351  52.578  1.00  0.00           C  
ATOM    230  OD1 ASP   359      -8.574  21.741  52.163  1.00  0.00           O  
ATOM    231  OD2 ASP   359      -7.144  23.444  52.103  1.00  0.00           O  
ATOM    232  N   VAL   360      -6.603  20.080  56.486  1.00  0.00           N  
ATOM    233  CA  VAL   360      -5.732  19.366  57.431  1.00  0.00           C  
ATOM    234  C   VAL   360      -6.147  17.877  57.437  1.00  0.00           C  
ATOM    235  O   VAL   360      -5.658  17.068  58.230  1.00  0.00           O  
ATOM    236  CB  VAL   360      -5.445  19.177  58.936  1.00  0.00           C  
ATOM    237  CG1 VAL   360      -6.511  18.354  59.662  1.00  0.00           C  
ATOM    238  CG2 VAL   360      -4.124  18.460  59.220  1.00  0.00           C  
ATOM    239  N   VAL   361      -7.157  17.536  56.565  1.00  0.00           N  
ATOM    240  CA  VAL   361      -7.435  16.108  56.426  1.00  0.00           C  
ATOM    241  C   VAL   361      -7.749  15.542  57.806  1.00  0.00           C  
ATOM    242  O   VAL   361      -6.868  15.459  58.653  1.00  0.00           O  
ATOM    243  CB  VAL   361      -6.212  15.311  55.892  1.00  0.00           C  
ATOM    244  CG1 VAL   361      -6.469  13.807  55.773  1.00  0.00           C  
ATOM    245  CG2 VAL   361      -5.758  15.751  54.499  1.00  0.00           C  
ATOM    246  N   ALA   362      -8.998  15.157  58.045  1.00  0.00           N  
ATOM    247  CA  ALA   362      -9.389  14.693  59.372  1.00  0.00           C  
ATOM    248  C   ALA   362     -10.211  13.410  59.379  1.00  0.00           C  
ATOM    249  O   ALA   362     -10.392  12.754  58.348  1.00  0.00           O  
ATOM    250  CB  ALA   362     -10.234  15.732  60.081  1.00  0.00           C  
ATOM    251  N   ILE   363     -10.724  13.080  60.563  1.00  0.00           N  
ATOM    252  CA  ILE   363     -11.506  11.866  60.778  1.00  0.00           C  
ATOM    253  C   ILE   363     -12.703  12.137  61.663  1.00  0.00           C  
ATOM    254  O   ILE   363     -12.840  13.225  62.204  1.00  0.00           O  
ATOM    255  CB  ILE   363     -10.646  10.801  61.444  1.00  0.00           C  
ATOM    256  CG1 ILE   363     -10.091  11.229  62.813  1.00  0.00           C  
ATOM    257  CG2 ILE   363      -9.412  10.403  60.616  1.00  0.00           C  
ATOM    258  CD1 ILE   363      -9.413  10.093  63.578  1.00  0.00           C  
ATOM    259  N   ASP   364     -13.568  11.140  61.816  1.00  0.00           N  
ATOM    260  CA  ASP   364     -14.699  11.236  62.744  1.00  0.00           C  
ATOM    261  C   ASP   364     -14.709  10.054  63.725  1.00  0.00           C  
ATOM    262  O   ASP   364     -14.419   8.922  63.331  1.00  0.00           O  
ATOM    263  CB  ASP   364     -16.023  11.311  61.974  1.00  0.00           C  
ATOM    264  CG  ASP   364     -17.129  11.631  62.970  1.00  0.00           C  
ATOM    265  OD1 ASP   364     -17.325  10.822  63.916  1.00  0.00           O  
ATOM    266  OD2 ASP   364     -17.791  12.689  62.798  1.00  0.00           O  
ATOM    267  N   GLY   365     -15.045  10.316  64.993  1.00  0.00           N  
ATOM    268  CA  GLY   365     -15.028   9.282  66.044  1.00  0.00           C  
ATOM    269  C   GLY   365     -15.838   8.060  65.632  1.00  0.00           C  
ATOM    270  O   GLY   365     -15.599   6.942  66.093  1.00  0.00           O  
ATOM    271  N   SER   366     -16.799   8.302  64.751  1.00  0.00           N  
ATOM    272  CA  SER   366     -17.636   7.259  64.197  1.00  0.00           C  
ATOM    273  C   SER   366     -17.167   6.880  62.793  1.00  0.00           C  
ATOM    274  O   SER   366     -17.863   7.130  61.810  1.00  0.00           O  
ATOM    275  CB  SER   366     -19.087   7.740  64.166  1.00  0.00           C  
ATOM    276  OG  SER   366     -19.516   8.081  65.476  1.00  0.00           O  
ATOM    277  N   GLY   367     -15.974   6.298  62.704  1.00  0.00           N  
ATOM    278  CA  GLY   367     -15.479   5.731  61.449  1.00  0.00           C  
ATOM    279  C   GLY   367     -14.822   4.380  61.722  1.00  0.00           C  
ATOM    280  O   GLY   367     -14.019   4.253  62.649  1.00  0.00           O  
ATOM    281  N   SER   368     -15.185   3.373  60.931  1.00  0.00           N  
ATOM    282  CA  SER   368     -14.670   2.023  61.130  1.00  0.00           C  
ATOM    283  C   SER   368     -13.161   2.063  61.058  1.00  0.00           C  
ATOM    284  O   SER   368     -12.594   2.844  60.292  1.00  0.00           O  
ATOM    285  CB  SER   368     -15.193   1.027  60.066  1.00  0.00           C  
ATOM    286  OG  SER   368     -14.605  -0.250  60.262  1.00  0.00           O  
ATOM    287  N   LEU   369     -12.520   1.236  61.878  1.00  0.00           N  
ATOM    288  CA  LEU   369     -11.070   1.135  61.896  1.00  0.00           C  
ATOM    289  C   LEU   369     -10.549   0.978  60.471  1.00  0.00           C  
ATOM    290  O   LEU   369      -9.571   1.617  60.068  1.00  0.00           O  
ATOM    291  CB  LEU   369     -10.654  -0.061  62.750  1.00  0.00           C  
ATOM    292  CG  LEU   369      -9.169  -0.362  62.979  1.00  0.00           C  
ATOM    293  CD1 LEU   369      -8.588  -1.234  61.873  1.00  0.00           C  
ATOM    294  CD2 LEU   369      -8.353   0.914  63.150  1.00  0.00           C  
ATOM    295  N   VAL   370     -11.241   0.138  59.712  1.00  0.00           N  
ATOM    296  CA  VAL   370     -10.851  -0.185  58.354  1.00  0.00           C  
ATOM    297  C   VAL   370     -10.718   1.058  57.480  1.00  0.00           C  
ATOM    298  O   VAL   370      -9.706   1.240  56.809  1.00  0.00           O  
ATOM    299  CB  VAL   370     -11.861  -1.160  57.740  1.00  0.00           C  
ATOM    300  CG1 VAL   370     -11.641  -1.405  56.246  1.00  0.00           C  
ATOM    301  CG2 VAL   370     -11.836  -2.549  58.382  1.00  0.00           C  
ATOM    302  N   ASP   371     -11.732   1.918  57.491  1.00  0.00           N  
ATOM    303  CA  ASP   371     -11.748   3.051  56.569  1.00  0.00           C  
ATOM    304  C   ASP   371     -10.787   4.157  56.985  1.00  0.00           C  
ATOM    305  O   ASP   371     -10.183   4.819  56.136  1.00  0.00           O  
ATOM    306  CB  ASP   371     -13.169   3.590  56.371  1.00  0.00           C  
ATOM    307  CG  ASP   371     -13.989   2.511  55.677  1.00  0.00           C  
ATOM    308  OD1 ASP   371     -13.531   2.012  54.615  1.00  0.00           O  
ATOM    309  OD2 ASP   371     -15.084   2.172  56.200  1.00  0.00           O  
ATOM    310  N   PHE   372     -10.638   4.341  58.294  1.00  0.00           N  
ATOM    311  CA  PHE   372      -9.671   5.295  58.833  1.00  0.00           C  
ATOM    312  C   PHE   372      -8.290   5.111  58.211  1.00  0.00           C  
ATOM    313  O   PHE   372      -7.613   6.087  57.894  1.00  0.00           O  
ATOM    314  CB  PHE   372      -9.602   5.179  60.354  1.00  0.00           C  
ATOM    315  CG  PHE   372      -8.576   6.149  60.831  1.00  0.00           C  
ATOM    316  CD1 PHE   372      -8.865   7.521  61.002  1.00  0.00           C  
ATOM    317  CD2 PHE   372      -7.275   5.703  61.127  1.00  0.00           C  
ATOM    318  CE1 PHE   372      -7.878   8.440  61.462  1.00  0.00           C  
ATOM    319  CE2 PHE   372      -6.267   6.603  61.591  1.00  0.00           C  
ATOM    320  CZ  PHE   372      -6.572   7.979  61.756  1.00  0.00           C  
ATOM    321  N   HIS   373      -7.893   3.859  58.012  1.00  0.00           N  
ATOM    322  CA  HIS   373      -6.598   3.560  57.419  1.00  0.00           C  
ATOM    323  C   HIS   373      -6.462   4.125  56.013  1.00  0.00           C  
ATOM    324  O   HIS   373      -5.383   4.572  55.620  1.00  0.00           O  
ATOM    325  CB  HIS   373      -6.324   2.055  57.420  1.00  0.00           C  
ATOM    326  CG  HIS   373      -6.037   1.513  58.789  1.00  0.00           C  
ATOM    327  ND1 HIS   373      -4.947   1.881  59.552  1.00  0.00           N  
ATOM    328  CD2 HIS   373      -6.710   0.615  59.546  1.00  0.00           C  
ATOM    329  CE1 HIS   373      -4.954   1.258  60.690  1.00  0.00           C  
ATOM    330  NE2 HIS   373      -6.015   0.474  60.723  1.00  0.00           N  
ATOM    331  N   ASN   374      -7.556   4.125  55.260  1.00  0.00           N  
ATOM    332  CA  ASN   374      -7.511   4.664  53.908  1.00  0.00           C  
ATOM    333  C   ASN   374      -7.144   6.144  53.927  1.00  0.00           C  
ATOM    334  O   ASN   374      -6.190   6.560  53.273  1.00  0.00           O  
ATOM    335  CB  ASN   374      -8.830   4.420  53.189  1.00  0.00           C  
ATOM    336  CG  ASN   374      -8.913   2.939  52.849  1.00  0.00           C  
ATOM    337  OD1 ASN   374      -7.903   2.237  52.821  1.00  0.00           O  
ATOM    338  ND2 ASN   374     -10.123   2.383  52.570  1.00  0.00           N  
ATOM    339  N   PHE   375      -7.890   6.925  54.700  1.00  0.00           N  
ATOM    340  CA  PHE   375      -7.601   8.348  54.888  1.00  0.00           C  
ATOM    341  C   PHE   375      -6.119   8.594  55.197  1.00  0.00           C  
ATOM    342  O   PHE   375      -5.448   9.375  54.501  1.00  0.00           O  
ATOM    343  CB  PHE   375      -8.441   8.929  56.048  1.00  0.00           C  
ATOM    344  CG  PHE   375      -9.815   9.175  55.527  1.00  0.00           C  
ATOM    345  CD1 PHE   375     -10.882   8.283  55.778  1.00  0.00           C  
ATOM    346  CD2 PHE   375     -10.079  10.324  54.760  1.00  0.00           C  
ATOM    347  CE1 PHE   375     -12.194   8.529  55.279  1.00  0.00           C  
ATOM    348  CE2 PHE   375     -11.384  10.594  54.247  1.00  0.00           C  
ATOM    349  CZ  PHE   375     -12.445   9.689  54.508  1.00  0.00           C  
ATOM    350  N   TRP   376      -5.637   7.903  56.237  1.00  0.00           N  
ATOM    351  CA  TRP   376      -4.260   7.966  56.737  1.00  0.00           C  
ATOM    352  C   TRP   376      -3.211   7.625  55.694  1.00  0.00           C  
ATOM    353  O   TRP   376      -2.124   8.220  55.642  1.00  0.00           O  
ATOM    354  CB  TRP   376      -4.077   6.946  57.863  1.00  0.00           C  
ATOM    355  CG  TRP   376      -2.692   6.938  58.465  1.00  0.00           C  
ATOM    356  CD1 TRP   376      -2.176   7.715  59.461  1.00  0.00           C  
ATOM    357  CD2 TRP   376      -1.598   6.084  58.101  1.00  0.00           C  
ATOM    358  NE1 TRP   376      -0.918   7.448  59.752  1.00  0.00           N  
ATOM    359  CE2 TRP   376      -0.501   6.432  58.932  1.00  0.00           C  
ATOM    360  CE3 TRP   376      -1.434   5.052  57.153  1.00  0.00           C  
ATOM    361  CZ2 TRP   376       0.760   5.782  58.843  1.00  0.00           C  
ATOM    362  CZ3 TRP   376      -0.171   4.394  57.058  1.00  0.00           C  
ATOM    363  CH2 TRP   376       0.904   4.769  57.903  1.00  0.00           C  
ATOM    364  N   VAL   377      -3.542   6.640  54.874  1.00  0.00           N  
ATOM    365  CA  VAL   377      -2.620   6.154  53.871  1.00  0.00           C  
ATOM    366  C   VAL   377      -2.519   7.082  52.667  1.00  0.00           C  
ATOM    367  O   VAL   377      -1.421   7.446  52.247  1.00  0.00           O  
ATOM    368  CB  VAL   377      -2.997   4.746  53.434  1.00  0.00           C  
ATOM    369  CG1 VAL   377      -2.145   4.217  52.278  1.00  0.00           C  
ATOM    370  CG2 VAL   377      -2.855   3.704  54.545  1.00  0.00           C  
ATOM    371  N   THR   378      -3.661   7.473  52.118  1.00  0.00           N  
ATOM    372  CA  THR   378      -3.642   8.359  50.968  1.00  0.00           C  
ATOM    373  C   THR   378      -2.957   9.649  51.371  1.00  0.00           C  
ATOM    374  O   THR   378      -2.164  10.201  50.614  1.00  0.00           O  
ATOM    375  CB  THR   378      -5.054   8.642  50.460  1.00  0.00           C  
ATOM    376  OG1 THR   378      -5.673   7.435  50.041  1.00  0.00           O  
ATOM    377  CG2 THR   378      -4.982   9.616  49.272  1.00  0.00           C  
ATOM    378  N   HIS   379      -3.236  10.109  52.584  1.00  0.00           N  
ATOM    379  CA  HIS   379      -2.705  11.386  53.016  1.00  0.00           C  
ATOM    380  C   HIS   379      -1.271  11.246  53.497  1.00  0.00           C  
ATOM    381  O   HIS   379      -0.479  12.177  53.359  1.00  0.00           O  
ATOM    382  CB  HIS   379      -3.594  12.017  54.097  1.00  0.00           C  
ATOM    383  CG  HIS   379      -4.932  12.451  53.576  1.00  0.00           C  
ATOM    384  ND1 HIS   379      -5.113  13.490  52.686  1.00  0.00           N  
ATOM    385  CD2 HIS   379      -6.176  11.977  53.822  1.00  0.00           C  
ATOM    386  CE1 HIS   379      -6.372  13.639  52.406  1.00  0.00           C  
ATOM    387  NE2 HIS   379      -7.052  12.733  53.083  1.00  0.00           N  
ATOM    388  N   GLN   380      -0.939  10.081  54.041  1.00  0.00           N  
ATOM    389  CA  GLN   380       0.403   9.843  54.560  1.00  0.00           C  
ATOM    390  C   GLN   380       0.813  10.897  55.590  1.00  0.00           C  
ATOM    391  O   GLN   380       1.846  11.567  55.443  1.00  0.00           O  
ATOM    392  CB  GLN   380       1.406   9.785  53.434  1.00  0.00           C  
ATOM    393  CG  GLN   380       1.155   8.639  52.452  1.00  0.00           C  
ATOM    394  CD  GLN   380       2.262   8.664  51.407  1.00  0.00           C  
ATOM    395  OE1 GLN   380       2.206   9.425  50.443  1.00  0.00           O  
ATOM    396  NE2 GLN   380       3.329   7.832  51.542  1.00  0.00           N  
ATOM    397  N   TYR   381      -0.017  11.063  56.613  1.00  0.00           N  
ATOM    398  CA  TYR   381       0.327  11.953  57.701  1.00  0.00           C  
ATOM    399  C   TYR   381       0.599  11.153  58.936  1.00  0.00           C  
ATOM    400  O   TYR   381       0.779   9.942  58.871  1.00  0.00           O  
ATOM    401  CB  TYR   381      -0.781  12.947  58.000  1.00  0.00           C  
ATOM    402  CG  TYR   381      -0.890  13.862  56.829  1.00  0.00           C  
ATOM    403  CD1 TYR   381       0.149  13.920  55.891  1.00  0.00           C  
ATOM    404  CD2 TYR   381      -2.025  14.680  56.633  1.00  0.00           C  
ATOM    405  CE1 TYR   381       0.081  14.770  54.770  1.00  0.00           C  
ATOM    406  CE2 TYR   381      -2.109  15.550  55.498  1.00  0.00           C  
ATOM    407  CZ  TYR   381      -1.043  15.580  54.577  1.00  0.00           C  
ATOM    408  OH  TYR   381      -1.078  16.405  53.473  1.00  0.00           O  
ATOM    409  N   SER   382       0.594  11.852  60.066  1.00  0.00           N  
ATOM    410  CA  SER   382       1.048  11.300  61.326  1.00  0.00           C  
ATOM    411  C   SER   382       0.056  11.615  62.404  1.00  0.00           C  
ATOM    412  O   SER   382      -0.065  10.870  63.366  1.00  0.00           O  
ATOM    413  CB  SER   382       2.385  11.920  61.702  1.00  0.00           C  
ATOM    414  OG  SER   382       3.176  12.114  60.545  1.00  0.00           O  
ATOM    415  N   ARG   383      -0.643  12.732  62.246  1.00  0.00           N  
ATOM    416  CA  ARG   383      -1.646  13.142  63.208  1.00  0.00           C  
ATOM    417  C   ARG   383      -2.863  13.685  62.504  1.00  0.00           C  
ATOM    418  O   ARG   383      -2.740  14.485  61.591  1.00  0.00           O  
ATOM    419  CB  ARG   383      -1.098  14.228  64.117  1.00  0.00           C  
ATOM    420  CG  ARG   383      -0.038  13.765  65.047  1.00  0.00           C  
ATOM    421  CD  ARG   383       0.874  14.912  65.375  1.00  0.00           C  
ATOM    422  NE  ARG   383       2.220  14.433  65.657  1.00  0.00           N  
ATOM    423  CZ  ARG   383       3.173  14.319  64.738  1.00  0.00           C  
ATOM    424  NH1 ARG   383       2.933  14.663  63.478  1.00  0.00           N  
ATOM    425  NH2 ARG   383       4.370  13.869  65.081  1.00  0.00           N  
ATOM    426  N   VAL   384      -4.037  13.264  62.963  1.00  0.00           N  
ATOM    427  CA  VAL   384      -5.298  13.668  62.360  1.00  0.00           C  
ATOM    428  C   VAL   384      -6.302  14.059  63.422  1.00  0.00           C  
ATOM    429  O   VAL   384      -6.495  13.350  64.403  1.00  0.00           O  
ATOM    430  CB  VAL   384      -5.865  12.528  61.527  1.00  0.00           C  
ATOM    431  CG1 VAL   384      -7.213  12.856  60.881  1.00  0.00           C  
ATOM    432  CG2 VAL   384      -4.958  12.109  60.369  1.00  0.00           C  
ATOM    433  N   PRO   385      -6.948  15.206  63.230  1.00  0.00           N  
ATOM    434  CA  PRO   385      -8.034  15.643  64.103  1.00  0.00           C  
ATOM    435  C   PRO   385      -9.283  14.767  63.953  1.00  0.00           C  
ATOM    436  O   PRO   385      -9.645  14.360  62.862  1.00  0.00           O  
ATOM    437  CB  PRO   385      -8.326  17.058  63.598  1.00  0.00           C  
ATOM    438  CG  PRO   385      -7.139  17.463  62.825  1.00  0.00           C  
ATOM    439  CD  PRO   385      -6.612  16.221  62.223  1.00  0.00           C  
ATOM    440  N   VAL   386      -9.943  14.481  65.059  1.00  0.00           N  
ATOM    441  CA  VAL   386     -11.170  13.693  65.037  1.00  0.00           C  
ATOM    442  C   VAL   386     -12.430  14.542  65.234  1.00  0.00           C  
ATOM    443  O   VAL   386     -12.661  15.092  66.313  1.00  0.00           O  
ATOM    444  CB  VAL   386     -11.137  12.582  66.104  1.00  0.00           C  
ATOM    445  CG1 VAL   386     -12.505  11.954  66.257  1.00  0.00           C  
ATOM    446  CG2 VAL   386     -10.100  11.540  65.735  1.00  0.00           C  
ATOM    447  N   PHE   387     -13.238  14.634  64.183  1.00  0.00           N  
ATOM    448  CA  PHE   387     -14.477  15.393  64.212  1.00  0.00           C  
ATOM    449  C   PHE   387     -15.472  14.688  65.134  1.00  0.00           C  
ATOM    450  O   PHE   387     -15.501  13.457  65.174  1.00  0.00           O  
ATOM    451  CB  PHE   387     -15.072  15.512  62.795  1.00  0.00           C  
ATOM    452  CG  PHE   387     -14.208  16.449  62.023  1.00  0.00           C  
ATOM    453  CD1 PHE   387     -13.195  17.215  62.642  1.00  0.00           C  
ATOM    454  CD2 PHE   387     -14.390  16.589  60.635  1.00  0.00           C  
ATOM    455  CE1 PHE   387     -12.371  18.106  61.896  1.00  0.00           C  
ATOM    456  CE2 PHE   387     -13.578  17.474  59.863  1.00  0.00           C  
ATOM    457  CZ  PHE   387     -12.565  18.237  60.499  1.00  0.00           C  
ATOM    458  N   GLU   388     -16.275  15.465  65.868  1.00  0.00           N  
ATOM    459  CA  GLU   388     -17.169  14.928  66.902  1.00  0.00           C  
ATOM    460  C   GLU   388     -18.026  13.768  66.414  1.00  0.00           C  
ATOM    461  O   GLU   388     -17.792  12.624  66.802  1.00  0.00           O  
ATOM    462  CB  GLU   388     -18.053  16.026  67.512  1.00  0.00           C  
ATOM    463  CG  GLU   388     -18.844  15.562  68.737  1.00  0.00           C  
ATOM    464  CD  GLU   388     -17.850  15.225  69.839  1.00  0.00           C  
ATOM    465  OE1 GLU   388     -16.981  16.088  70.136  1.00  0.00           O  
ATOM    466  OE2 GLU   388     -17.946  14.100  70.398  1.00  0.00           O  
ATOM    467  N   GLN   389     -19.004  14.075  65.564  1.00  0.00           N  
ATOM    468  CA  GLN   389     -19.901  13.074  64.978  1.00  0.00           C  
ATOM    469  C   GLN   389     -20.907  13.767  64.076  1.00  0.00           C  
ATOM    470  O   GLN   389     -21.461  13.160  63.163  1.00  0.00           O  
ATOM    471  CB  GLN   389     -20.647  12.274  66.061  1.00  0.00           C  
ATOM    472  CG  GLN   389     -21.605  13.125  66.897  1.00  0.00           C  
ATOM    473  CD  GLN   389     -22.220  12.231  67.964  1.00  0.00           C  
ATOM    474  OE1 GLN   389     -21.960  11.029  68.010  1.00  0.00           O  
ATOM    475  NE2 GLN   389     -23.068  12.768  68.881  1.00  0.00           N  
ATOM    476  N   ARG   390     -21.136  15.045  64.349  1.00  0.00           N  
ATOM    477  CA  ARG   390     -22.099  15.840  63.608  1.00  0.00           C  
ATOM    478  C   ARG   390     -21.391  17.119  63.169  1.00  0.00           C  
ATOM    479  O   ARG   390     -21.977  18.198  63.127  1.00  0.00           O  
ATOM    480  CB  ARG   390     -23.311  16.137  64.501  1.00  0.00           C  
ATOM    481  CG  ARG   390     -24.091  14.885  64.907  1.00  0.00           C  
ATOM    482  CD  ARG   390     -25.292  15.177  65.809  1.00  0.00           C  
ATOM    483  NE  ARG   390     -25.896  13.869  66.188  1.00  0.00           N  
ATOM    484  CZ  ARG   390     -27.028  13.835  66.951  1.00  0.00           C  
ATOM    485  NH1 ARG   390     -27.386  15.125  67.221  1.00  0.00           N  
ATOM    486  NH2 ARG   390     -27.359  12.526  67.146  1.00  0.00           N  
ATOM    487  N   ILE   391     -20.108  16.982  62.854  1.00  0.00           N  
ATOM    488  CA  ILE   391     -19.237  18.119  62.552  1.00  0.00           C  
ATOM    489  C   ILE   391     -19.259  19.170  63.655  1.00  0.00           C  
ATOM    490  O   ILE   391     -18.780  20.288  63.470  1.00  0.00           O  
ATOM    491  CB  ILE   391     -19.567  18.762  61.197  1.00  0.00           C  
ATOM    492  CG1 ILE   391     -20.998  19.319  61.115  1.00  0.00           C  
ATOM    493  CG2 ILE   391     -19.445  17.790  60.011  1.00  0.00           C  
ATOM    494  CD1 ILE   391     -21.250  20.171  59.872  1.00  0.00           C  
ATOM    495  N   ASP   392     -19.811  18.799  64.804  1.00  0.00           N  
ATOM    496  CA  ASP   392     -20.019  19.735  65.887  1.00  0.00           C  
ATOM    497  C   ASP   392     -18.695  20.261  66.389  1.00  0.00           C  
ATOM    498  O   ASP   392     -18.118  21.191  65.821  1.00  0.00           O  
ATOM    499  CB  ASP   392     -20.739  19.042  67.036  1.00  0.00           C  
ATOM    500  CG  ASP   392     -22.040  18.420  66.610  1.00  0.00           C  
ATOM    501  OD1 ASP   392     -22.408  17.366  67.170  1.00  0.00           O  
ATOM    502  OD2 ASP   392     -22.694  18.992  65.715  1.00  0.00           O  
ATOM    503  N   ASN   393     -18.229  19.661  67.477  1.00  0.00           N  
ATOM    504  CA  ASN   393     -16.913  19.949  68.000  1.00  0.00           C  
ATOM    505  C   ASN   393     -15.942  19.026  67.296  1.00  0.00           C  
ATOM    506  O   ASN   393     -16.284  18.347  66.329  1.00  0.00           O  
ATOM    507  CB  ASN   393     -16.855  19.683  69.506  1.00  0.00           C  
ATOM    508  CG  ASN   393     -17.677  20.756  70.205  1.00  0.00           C  
ATOM    509  OD1 ASN   393     -17.814  21.873  69.709  1.00  0.00           O  
ATOM    510  ND2 ASN   393     -18.269  20.476  71.397  1.00  0.00           N  
ATOM    511  N   ILE   394     -14.719  19.009  67.792  1.00  0.00           N  
ATOM    512  CA  ILE   394     -13.736  18.042  67.356  1.00  0.00           C  
ATOM    513  C   ILE   394     -13.075  17.520  68.624  1.00  0.00           C  
ATOM    514  O   ILE   394     -12.659  18.294  69.480  1.00  0.00           O  
ATOM    515  CB  ILE   394     -12.733  18.669  66.382  1.00  0.00           C  
ATOM    516  CG1 ILE   394     -11.349  18.056  66.567  1.00  0.00           C  
ATOM    517  CG2 ILE   394     -12.691  20.178  66.561  1.00  0.00           C  
ATOM    518  CD1 ILE   394     -10.279  18.808  65.837  1.00  0.00           C  
ATOM    519  N   VAL   395     -13.011  16.205  68.756  1.00  0.00           N  
ATOM    520  CA  VAL   395     -12.762  15.593  70.049  1.00  0.00           C  
ATOM    521  C   VAL   395     -11.302  15.653  70.486  1.00  0.00           C  
ATOM    522  O   VAL   395     -10.964  16.173  71.561  1.00  0.00           O  
ATOM    523  CB  VAL   395     -13.255  14.148  70.024  1.00  0.00           C  
ATOM    524  CG1 VAL   395     -12.937  13.373  71.304  1.00  0.00           C  
ATOM    525  CG2 VAL   395     -14.769  14.023  69.846  1.00  0.00           C  
ATOM    526  N   GLY   396     -10.435  15.113  69.646  1.00  0.00           N  
ATOM    527  CA  GLY   396      -9.034  15.050  69.976  1.00  0.00           C  
ATOM    528  C   GLY   396      -8.297  14.767  68.704  1.00  0.00           C  
ATOM    529  O   GLY   396      -8.794  15.058  67.628  1.00  0.00           O  
ATOM    530  N   ILE   397      -7.115  14.189  68.837  1.00  0.00           N  
ATOM    531  CA  ILE   397      -6.251  13.932  67.706  1.00  0.00           C  
ATOM    532  C   ILE   397      -5.831  12.489  67.754  1.00  0.00           C  
ATOM    533  O   ILE   397      -5.582  11.941  68.821  1.00  0.00           O  
ATOM    534  CB  ILE   397      -4.993  14.799  67.784  1.00  0.00           C  
ATOM    535  CG1 ILE   397      -5.341  16.238  67.459  1.00  0.00           C  
ATOM    536  CG2 ILE   397      -3.911  14.301  66.845  1.00  0.00           C  
ATOM    537  CD1 ILE   397      -4.229  17.186  67.783  1.00  0.00           C  
ATOM    538  N   ALA   398      -5.531  11.933  66.586  1.00  0.00           N  
ATOM    539  CA  ALA   398      -5.166  10.532  66.463  1.00  0.00           C  
ATOM    540  C   ALA   398      -3.687  10.349  66.185  1.00  0.00           C  
ATOM    541  O   ALA   398      -3.117  10.944  65.266  1.00  0.00           O  
ATOM    542  CB  ALA   398      -5.942   9.838  65.349  1.00  0.00           C  
ATOM    543  N   TYR   399      -3.039   9.511  66.989  1.00  0.00           N  
ATOM    544  CA  TYR   399      -1.628   9.192  66.816  1.00  0.00           C  
ATOM    545  C   TYR   399      -1.634   7.930  65.952  1.00  0.00           C  
ATOM    546  O   TYR   399      -1.620   6.804  66.456  1.00  0.00           O  
ATOM    547  CB  TYR   399      -0.656   8.724  67.907  1.00  0.00           C  
ATOM    548  CG  TYR   399      -0.407   9.881  68.812  1.00  0.00           C  
ATOM    549  CD1 TYR   399      -0.824  11.164  68.433  1.00  0.00           C  
ATOM    550  CD2 TYR   399       0.240   9.721  70.057  1.00  0.00           C  
ATOM    551  CE1 TYR   399      -0.609  12.283  69.262  1.00  0.00           C  
ATOM    552  CE2 TYR   399       0.467  10.847  70.912  1.00  0.00           C  
ATOM    553  CZ  TYR   399       0.033  12.122  70.495  1.00  0.00           C  
ATOM    554  OH  TYR   399       0.233  13.236  71.283  1.00  0.00           O  
ATOM    555  N   ALA   400      -1.655   8.100  64.636  1.00  0.00           N  
ATOM    556  CA  ALA   400      -1.668   6.976  63.705  1.00  0.00           C  
ATOM    557  C   ALA   400      -0.449   6.041  63.841  1.00  0.00           C  
ATOM    558  O   ALA   400      -0.576   4.815  63.794  1.00  0.00           O  
ATOM    559  CB  ALA   400      -1.721   7.451  62.257  1.00  0.00           C  
ATOM    560  N   MET   401       0.741   6.602  64.012  1.00  0.00           N  
ATOM    561  CA  MET   401       1.941   5.775  64.143  1.00  0.00           C  
ATOM    562  C   MET   401       1.945   4.906  65.413  1.00  0.00           C  
ATOM    563  O   MET   401       2.157   3.692  65.366  1.00  0.00           O  
ATOM    564  CB  MET   401       3.361   6.316  64.323  1.00  0.00           C  
ATOM    565  CG  MET   401       3.909   7.017  63.078  1.00  0.00           C  
ATOM    566  SD  MET   401       5.553   7.763  63.296  1.00  0.00           S  
ATOM    567  CE  MET   401       6.436   6.178  63.377  1.00  0.00           C  
ATOM    568  N   ASP   402       1.709   5.529  66.566  1.00  0.00           N  
ATOM    569  CA  ASP   402       1.670   4.817  67.847  1.00  0.00           C  
ATOM    570  C   ASP   402       0.505   3.823  67.958  1.00  0.00           C  
ATOM    571  O   ASP   402       0.526   2.895  68.770  1.00  0.00           O  
ATOM    572  CB  ASP   402       1.511   5.683  69.099  1.00  0.00           C  
ATOM    573  CG  ASP   402       2.825   6.415  69.335  1.00  0.00           C  
ATOM    574  OD1 ASP   402       3.838   6.033  68.690  1.00  0.00           O  
ATOM    575  OD2 ASP   402       2.832   7.365  70.163  1.00  0.00           O  
ATOM    576  N   LEU   403      -0.527   4.007  67.139  1.00  0.00           N  
ATOM    577  CA  LEU   403      -1.702   3.121  67.133  1.00  0.00           C  
ATOM    578  C   LEU   403      -1.369   1.748  66.547  1.00  0.00           C  
ATOM    579  O   LEU   403      -2.250   0.934  66.257  1.00  0.00           O  
ATOM    580  CB  LEU   403      -2.944   3.453  66.300  1.00  0.00           C  
ATOM    581  CG  LEU   403      -3.668   4.719  66.762  1.00  0.00           C  
ATOM    582  CD1 LEU   403      -4.829   5.160  65.872  1.00  0.00           C  
ATOM    583  CD2 LEU   403      -4.298   4.632  68.151  1.00  0.00           C  
ATOM    584  N   LEU   404      -0.083   1.480  66.368  1.00  0.00           N  
ATOM    585  CA  LEU   404       0.365   0.198  65.834  1.00  0.00           C  
ATOM    586  C   LEU   404      -0.018  -0.975  66.747  1.00  0.00           C  
ATOM    587  O   LEU   404      -0.313  -2.082  66.287  1.00  0.00           O  
ATOM    588  CB  LEU   404       1.855  -0.107  65.654  1.00  0.00           C  
ATOM    589  CG  LEU   404       2.515   0.710  64.541  1.00  0.00           C  
ATOM    590  CD1 LEU   404       4.033   0.565  64.447  1.00  0.00           C  
ATOM    591  CD2 LEU   404       2.039   0.377  63.127  1.00  0.00           C  
ATOM    592  N   ASP   405       0.057  -0.787  68.056  1.00  0.00           N  
ATOM    593  CA  ASP   405      -0.400  -1.756  69.058  1.00  0.00           C  
ATOM    594  C   ASP   405      -1.432  -2.727  68.496  1.00  0.00           C  
ATOM    595  O   ASP   405      -1.215  -3.938  68.516  1.00  0.00           O  
ATOM    596  CB  ASP   405      -1.037  -0.857  70.117  1.00  0.00           C  
ATOM    597  CG  ASP   405       0.080  -0.119  70.841  1.00  0.00           C  
ATOM    598  OD1 ASP   405       1.265  -0.501  70.646  1.00  0.00           O  
ATOM    599  OD2 ASP   405      -0.237   0.836  71.599  1.00  0.00           O  
ATOM    600  N   TYR   406      -2.453  -2.142  67.845  1.00  0.00           N  
ATOM    601  CA  TYR   406      -3.594  -2.887  67.371  1.00  0.00           C  
ATOM    602  C   TYR   406      -3.835  -2.616  65.916  1.00  0.00           C  
ATOM    603  O   TYR   406      -3.989  -1.478  65.464  1.00  0.00           O  
ATOM    604  CB  TYR   406      -5.043  -2.676  67.832  1.00  0.00           C  
ATOM    605  CG  TYR   406      -5.094  -2.962  69.293  1.00  0.00           C  
ATOM    606  CD1 TYR   406      -4.911  -1.922  70.214  1.00  0.00           C  
ATOM    607  CD2 TYR   406      -5.331  -4.265  69.784  1.00  0.00           C  
ATOM    608  CE1 TYR   406      -4.955  -2.152  71.603  1.00  0.00           C  
ATOM    609  CE2 TYR   406      -5.379  -4.517  71.194  1.00  0.00           C  
ATOM    610  CZ  TYR   406      -5.188  -3.444  72.088  1.00  0.00           C  
ATOM    611  OH  TYR   406      -5.222  -3.639  73.452  1.00  0.00           O  
ATOM    612  N   VAL   407      -3.869  -3.704  65.155  1.00  0.00           N  
ATOM    613  CA  VAL   407      -4.153  -3.699  63.730  1.00  0.00           C  
ATOM    614  C   VAL   407      -5.318  -4.656  63.564  1.00  0.00           C  
ATOM    615  O   VAL   407      -5.222  -5.832  63.923  1.00  0.00           O  
ATOM    616  CB  VAL   407      -3.640  -4.204  62.364  1.00  0.00           C  
ATOM    617  CG1 VAL   407      -4.540  -3.811  61.191  1.00  0.00           C  
ATOM    618  CG2 VAL   407      -2.253  -3.672  61.999  1.00  0.00           C  
ATOM    619  N   PRO   408      -6.430  -4.208  63.029  1.00  0.00           N  
ATOM    620  CA  PRO   408      -7.523  -5.137  62.814  1.00  0.00           C  
ATOM    621  C   PRO   408      -8.772  -4.364  62.613  1.00  0.00           C  
ATOM    622  O   PRO   408      -8.843  -3.160  62.875  1.00  0.00           O  
ATOM    623  CB  PRO   408      -8.599  -6.053  63.404  1.00  0.00           C  
ATOM    624  CG  PRO   408      -8.268  -6.555  64.811  1.00  0.00           C  
ATOM    625  CD  PRO   408      -7.547  -5.521  65.677  1.00  0.00           C  
ATOM    626  N   LYS   409      -9.809  -5.040  62.136  1.00  0.00           N  
ATOM    627  CA  LYS   409     -11.102  -4.434  61.879  1.00  0.00           C  
ATOM    628  C   LYS   409     -12.233  -5.317  62.432  1.00  0.00           C  
ATOM    629  O   LYS   409     -12.055  -6.519  62.649  1.00  0.00           O  
ATOM    630  CB  LYS   409     -11.611  -4.212  60.451  1.00  0.00           C  
ATOM    631  CG  LYS   409     -11.688  -5.497  59.624  1.00  0.00           C  
ATOM    632  CD  LYS   409     -12.224  -5.282  58.207  1.00  0.00           C  
ATOM    633  CE  LYS   409     -12.294  -6.566  57.378  1.00  0.00           C  
ATOM    634  NZ  LYS   409     -12.866  -6.276  56.044  1.00  0.00           N  
ATOM    635  N   GLY   410     -13.412  -4.742  62.670  1.00  0.00           N  
ATOM    636  CA  GLY   410     -14.566  -5.484  63.154  1.00  0.00           C  
ATOM    637  C   GLY   410     -15.671  -4.643  63.819  1.00  0.00           C  
ATOM    638  O   GLY   410     -15.849  -3.452  63.551  1.00  0.00           O  
ATOM    639  N   LYS   411     -16.424  -5.298  64.709  1.00  0.00           N  
ATOM    640  CA  LYS   411     -17.429  -4.687  65.588  1.00  0.00           C  
ATOM    641  C   LYS   411     -17.137  -3.194  65.845  1.00  0.00           C  
ATOM    642  O   LYS   411     -16.154  -2.826  66.494  1.00  0.00           O  
ATOM    643  CB  LYS   411     -17.611  -5.163  67.033  1.00  0.00           C  
ATOM    644  CG  LYS   411     -18.155  -6.589  67.142  1.00  0.00           C  
ATOM    645  CD  LYS   411     -18.353  -7.061  68.584  1.00  0.00           C  
ATOM    646  CE  LYS   411     -18.879  -8.493  68.693  1.00  0.00           C  
ATOM    647  NZ  LYS   411     -19.032  -8.870  70.116  1.00  0.00           N  
ATOM    648  N   LEU   412     -17.999  -2.326  65.329  1.00  0.00           N  
ATOM    649  CA  LEU   412     -17.723  -0.915  65.472  1.00  0.00           C  
ATOM    650  C   LEU   412     -17.588  -0.482  66.939  1.00  0.00           C  
ATOM    651  O   LEU   412     -16.877   0.476  67.254  1.00  0.00           O  
ATOM    652  CB  LEU   412     -18.733   0.138  65.003  1.00  0.00           C  
ATOM    653  CG  LEU   412     -18.895   0.194  63.483  1.00  0.00           C  
ATOM    654  CD1 LEU   412     -20.008   1.115  62.985  1.00  0.00           C  
ATOM    655  CD2 LEU   412     -17.664   0.681  62.720  1.00  0.00           C  
ATOM    656  N   LEU   413     -18.257  -1.168  67.863  1.00  0.00           N  
ATOM    657  CA  LEU   413     -18.093  -0.846  69.284  1.00  0.00           C  
ATOM    658  C   LEU   413     -16.672  -1.178  69.762  1.00  0.00           C  
ATOM    659  O   LEU   413     -16.129  -0.527  70.659  1.00  0.00           O  
ATOM    660  CB  LEU   413     -18.902  -1.570  70.365  1.00  0.00           C  
ATOM    661  CG  LEU   413     -20.397  -1.247  70.327  1.00  0.00           C  
ATOM    662  CD1 LEU   413     -21.259  -2.062  71.290  1.00  0.00           C  
ATOM    663  CD2 LEU   413     -20.754   0.199  70.670  1.00  0.00           C  
ATOM    664  N   GLU   414     -16.047  -2.196  69.172  1.00  0.00           N  
ATOM    665  CA  GLU   414     -14.667  -2.541  69.525  1.00  0.00           C  
ATOM    666  C   GLU   414     -13.668  -1.559  68.891  1.00  0.00           C  
ATOM    667  O   GLU   414     -12.664  -1.179  69.500  1.00  0.00           O  
ATOM    668  CB  GLU   414     -14.111  -3.897  69.081  1.00  0.00           C  
ATOM    669  CG  GLU   414     -14.772  -5.086  69.781  1.00  0.00           C  
ATOM    670  CD  GLU   414     -14.176  -6.362  69.204  1.00  0.00           C  
ATOM    671  OE1 GLU   414     -13.343  -6.254  68.265  1.00  0.00           O  
ATOM    672  OE2 GLU   414     -14.546  -7.462  69.694  1.00  0.00           O  
ATOM    673  N   SER   415     -13.930  -1.139  67.666  1.00  0.00           N  
ATOM    674  CA  SER   415     -13.085  -0.148  67.031  1.00  0.00           C  
ATOM    675  C   SER   415     -13.003   1.040  67.981  1.00  0.00           C  
ATOM    676  O   SER   415     -11.928   1.557  68.297  1.00  0.00           O  
ATOM    677  CB  SER   415     -13.381   0.662  65.766  1.00  0.00           C  
ATOM    678  OG  SER   415     -13.427  -0.197  64.636  1.00  0.00           O  
ATOM    679  N   THR   416     -14.172   1.484  68.449  1.00  0.00           N  
ATOM    680  CA  THR   416     -14.274   2.647  69.312  1.00  0.00           C  
ATOM    681  C   THR   416     -13.384   2.537  70.541  1.00  0.00           C  
ATOM    682  O   THR   416     -12.690   3.483  70.924  1.00  0.00           O  
ATOM    683  CB  THR   416     -14.952   3.585  70.329  1.00  0.00           C  
ATOM    684  OG1 THR   416     -16.156   4.106  69.785  1.00  0.00           O  
ATOM    685  CG2 THR   416     -14.000   4.746  70.664  1.00  0.00           C  
ATOM    686  N   THR   417     -13.388   1.373  71.181  1.00  0.00           N  
ATOM    687  CA  THR   417     -12.624   1.212  72.405  1.00  0.00           C  
ATOM    688  C   THR   417     -11.153   1.421  72.093  1.00  0.00           C  
ATOM    689  O   THR   417     -10.359   1.829  72.944  1.00  0.00           O  
ATOM    690  CB  THR   417     -11.947   0.435  73.551  1.00  0.00           C  
ATOM    691  OG1 THR   417     -12.918  -0.297  74.284  1.00  0.00           O  
ATOM    692  CG2 THR   417     -11.240   1.427  74.491  1.00  0.00           C  
ATOM    693  N   VAL   418     -10.769   1.140  70.851  1.00  0.00           N  
ATOM    694  CA  VAL   418      -9.404   1.357  70.411  1.00  0.00           C  
ATOM    695  C   VAL   418      -9.148   2.848  70.267  1.00  0.00           C  
ATOM    696  O   VAL   418      -8.315   3.429  70.969  1.00  0.00           O  
ATOM    697  CB  VAL   418      -8.470   1.208  69.190  1.00  0.00           C  
ATOM    698  CG1 VAL   418      -7.078   1.804  69.410  1.00  0.00           C  
ATOM    699  CG2 VAL   418      -8.223  -0.247  68.785  1.00  0.00           C  
ATOM    700  N   VAL   419      -9.857   3.496  69.356  1.00  0.00           N  
ATOM    701  CA  VAL   419      -9.786   4.963  69.227  1.00  0.00           C  
ATOM    702  C   VAL   419      -9.857   5.657  70.580  1.00  0.00           C  
ATOM    703  O   VAL   419      -9.185   6.661  70.830  1.00  0.00           O  
ATOM    704  CB  VAL   419     -10.590   6.184  68.731  1.00  0.00           C  
ATOM    705  CG1 VAL   419      -9.954   7.525  69.102  1.00  0.00           C  
ATOM    706  CG2 VAL   419     -10.758   6.227  67.211  1.00  0.00           C  
ATOM    707  N   ASP   420     -10.673   5.206  71.425  1.00  0.00           N  
ATOM    708  CA  ASP   420     -10.785   5.569  72.840  1.00  0.00           C  
ATOM    709  C   ASP   420      -9.446   5.610  73.561  1.00  0.00           C  
ATOM    710  O   ASP   420      -9.135   6.575  74.255  1.00  0.00           O  
ATOM    711  CB  ASP   420     -11.737   4.625  73.581  1.00  0.00           C  
ATOM    712  CG  ASP   420     -13.188   5.091  73.528  1.00  0.00           C  
ATOM    713  OD1 ASP   420     -14.011   4.440  72.848  1.00  0.00           O  
ATOM    714  OD2 ASP   420     -13.505   6.120  74.160  1.00  0.00           O  
ATOM    715  N   MET   421      -8.661   4.552  73.398  1.00  0.00           N  
ATOM    716  CA  MET   421      -7.351   4.445  74.036  1.00  0.00           C  
ATOM    717  C   MET   421      -6.335   5.313  73.315  1.00  0.00           C  
ATOM    718  O   MET   421      -5.309   5.718  73.874  1.00  0.00           O  
ATOM    719  CB  MET   421      -6.897   2.998  73.956  1.00  0.00           C  
ATOM    720  CG  MET   421      -7.758   2.042  74.783  1.00  0.00           C  
ATOM    721  SD  MET   421      -7.840   2.442  76.555  1.00  0.00           S  
ATOM    722  CE  MET   421      -6.096   2.058  76.884  1.00  0.00           C  
ATOM    723  N   ALA   422      -6.642   5.584  72.056  1.00  0.00           N  
ATOM    724  CA  ALA   422      -5.734   6.279  71.171  1.00  0.00           C  
ATOM    725  C   ALA   422      -6.248   7.674  70.892  1.00  0.00           C  
ATOM    726  O   ALA   422      -5.669   8.414  70.101  1.00  0.00           O  
ATOM    727  CB  ALA   422      -5.589   5.517  69.851  1.00  0.00           C  
ATOM    728  N   HIS   423      -7.340   8.034  71.552  1.00  0.00           N  
ATOM    729  CA  HIS   423      -7.870   9.378  71.419  1.00  0.00           C  
ATOM    730  C   HIS   423      -7.247  10.314  72.444  1.00  0.00           C  
ATOM    731  O   HIS   423      -7.758  10.493  73.547  1.00  0.00           O  
ATOM    732  CB  HIS   423      -9.395   9.398  71.536  1.00  0.00           C  
ATOM    733  CG  HIS   423      -9.995  10.720  71.157  1.00  0.00           C  
ATOM    734  ND1 HIS   423      -9.679  11.915  71.771  1.00  0.00           N  
ATOM    735  CD2 HIS   423     -10.905  11.041  70.208  1.00  0.00           C  
ATOM    736  CE1 HIS   423     -10.344  12.893  71.237  1.00  0.00           C  
ATOM    737  NE2 HIS   423     -11.105  12.398  70.279  1.00  0.00           N  
ATOM    738  N   LYS   424      -6.127  10.899  72.059  1.00  0.00           N  
ATOM    739  CA  LYS   424      -5.494  11.939  72.832  1.00  0.00           C  
ATOM    740  C   LYS   424      -6.354  13.163  72.689  1.00  0.00           C  
ATOM    741  O   LYS   424      -6.766  13.501  71.588  1.00  0.00           O  
ATOM    742  CB  LYS   424      -4.125  12.212  72.233  1.00  0.00           C  
ATOM    743  CG  LYS   424      -3.311  13.243  73.017  1.00  0.00           C  
ATOM    744  CD  LYS   424      -1.898  13.454  72.468  1.00  0.00           C  
ATOM    745  CE  LYS   424      -1.078  14.472  73.262  1.00  0.00           C  
ATOM    746  NZ  LYS   424       0.270  14.612  72.667  1.00  0.00           N  
ATOM    747  N   PRO   425      -6.646  13.837  73.790  1.00  0.00           N  
ATOM    748  CA  PRO   425      -7.383  15.082  73.666  1.00  0.00           C  
ATOM    749  C   PRO   425      -6.426  16.063  73.040  1.00  0.00           C  
ATOM    750  O   PRO   425      -5.243  15.774  72.936  1.00  0.00           O  
ATOM    751  CB  PRO   425      -7.943  15.578  75.005  1.00  0.00           C  
ATOM    752  CG  PRO   425      -7.115  15.137  76.214  1.00  0.00           C  
ATOM    753  CD  PRO   425      -6.507  13.741  76.063  1.00  0.00           C  
ATOM    754  N   ALA   426      -6.924  17.209  72.599  1.00  0.00           N  
ATOM    755  CA  ALA   426      -6.109  18.067  71.748  1.00  0.00           C  
ATOM    756  C   ALA   426      -6.093  19.536  72.147  1.00  0.00           C  
ATOM    757  O   ALA   426      -7.074  20.084  72.617  1.00  0.00           O  
ATOM    758  CB  ALA   426      -6.536  17.917  70.306  1.00  0.00           C  
ATOM    759  N   PHE   427      -4.961  20.175  71.921  1.00  0.00           N  
ATOM    760  CA  PHE   427      -4.759  21.530  72.390  1.00  0.00           C  
ATOM    761  C   PHE   427      -5.311  22.551  71.421  1.00  0.00           C  
ATOM    762  O   PHE   427      -5.161  22.413  70.210  1.00  0.00           O  
ATOM    763  CB  PHE   427      -3.266  21.821  72.544  1.00  0.00           C  
ATOM    764  CG  PHE   427      -2.784  21.069  73.737  1.00  0.00           C  
ATOM    765  CD1 PHE   427      -2.113  19.831  73.621  1.00  0.00           C  
ATOM    766  CD2 PHE   427      -2.992  21.592  75.026  1.00  0.00           C  
ATOM    767  CE1 PHE   427      -1.652  19.122  74.767  1.00  0.00           C  
ATOM    768  CE2 PHE   427      -2.540  20.901  76.192  1.00  0.00           C  
ATOM    769  CZ  PHE   427      -1.868  19.659  76.059  1.00  0.00           C  
ATOM    770  N   PHE   428      -5.930  23.594  71.954  1.00  0.00           N  
ATOM    771  CA  PHE   428      -6.456  24.654  71.102  1.00  0.00           C  
ATOM    772  C   PHE   428      -5.807  26.016  71.383  1.00  0.00           C  
ATOM    773  O   PHE   428      -5.403  26.299  72.506  1.00  0.00           O  
ATOM    774  CB  PHE   428      -8.031  24.694  71.071  1.00  0.00           C  
ATOM    775  CG  PHE   428      -8.498  25.016  72.449  1.00  0.00           C  
ATOM    776  CD1 PHE   428      -8.696  26.346  72.881  1.00  0.00           C  
ATOM    777  CD2 PHE   428      -8.756  23.977  73.362  1.00  0.00           C  
ATOM    778  CE1 PHE   428      -9.147  26.644  74.199  1.00  0.00           C  
ATOM    779  CE2 PHE   428      -9.209  24.248  74.689  1.00  0.00           C  
ATOM    780  CZ  PHE   428      -9.403  25.589  75.109  1.00  0.00           C  
ATOM    781  N   VAL   429      -5.677  26.830  70.335  1.00  0.00           N  
ATOM    782  CA  VAL   429      -5.012  28.118  70.443  1.00  0.00           C  
ATOM    783  C   VAL   429      -5.727  29.134  69.596  1.00  0.00           C  
ATOM    784  O   VAL   429      -6.336  28.787  68.584  1.00  0.00           O  
ATOM    785  CB  VAL   429      -3.556  28.046  69.968  1.00  0.00           C  
ATOM    786  CG1 VAL   429      -2.678  27.374  71.031  1.00  0.00           C  
ATOM    787  CG2 VAL   429      -3.487  27.334  68.650  1.00  0.00           C  
ATOM    788  N   PRO   430      -5.668  30.398  70.018  1.00  0.00           N  
ATOM    789  CA  PRO   430      -6.231  31.496  69.241  1.00  0.00           C  
ATOM    790  C   PRO   430      -5.459  31.659  67.955  1.00  0.00           C  
ATOM    791  O   PRO   430      -4.291  31.295  67.923  1.00  0.00           O  
ATOM    792  CB  PRO   430      -5.967  32.707  70.134  1.00  0.00           C  
ATOM    793  CG  PRO   430      -4.818  32.329  70.927  1.00  0.00           C  
ATOM    794  CD  PRO   430      -5.012  30.885  71.235  1.00  0.00           C  
ATOM    795  N   ASP   431      -6.092  32.204  66.924  1.00  0.00           N  
ATOM    796  CA  ASP   431      -5.365  32.608  65.730  1.00  0.00           C  
ATOM    797  C   ASP   431      -4.317  33.661  66.058  1.00  0.00           C  
ATOM    798  O   ASP   431      -3.311  33.795  65.364  1.00  0.00           O  
ATOM    799  CB  ASP   431      -6.319  33.205  64.711  1.00  0.00           C  
ATOM    800  CG  ASP   431      -6.967  34.432  65.336  1.00  0.00           C  
ATOM    801  OD1 ASP   431      -7.592  34.284  66.420  1.00  0.00           O  
ATOM    802  OD2 ASP   431      -6.846  35.534  64.737  1.00  0.00           O  
ATOM    803  N   SER   432      -4.566  34.410  67.123  1.00  0.00           N  
ATOM    804  CA  SER   432      -3.737  35.545  67.501  1.00  0.00           C  
ATOM    805  C   SER   432      -2.419  35.126  68.105  1.00  0.00           C  
ATOM    806  O   SER   432      -1.583  35.976  68.435  1.00  0.00           O  
ATOM    807  CB  SER   432      -4.463  36.334  68.568  1.00  0.00           C  
ATOM    808  OG  SER   432      -4.681  35.484  69.685  1.00  0.00           O  
ATOM    809  N   MET   433      -2.243  33.824  68.288  1.00  0.00           N  
ATOM    810  CA  MET   433      -1.121  33.356  69.064  1.00  0.00           C  
ATOM    811  C   MET   433       0.193  33.617  68.349  1.00  0.00           C  
ATOM    812  O   MET   433       0.281  33.507  67.127  1.00  0.00           O  
ATOM    813  CB  MET   433      -1.276  31.891  69.427  1.00  0.00           C  
ATOM    814  CG  MET   433      -0.190  31.379  70.376  1.00  0.00           C  
ATOM    815  SD  MET   433      -0.230  32.120  72.036  1.00  0.00           S  
ATOM    816  CE  MET   433      -1.795  31.338  72.521  1.00  0.00           C  
ATOM    817  N   SER   434       1.217  33.990  69.102  1.00  0.00           N  
ATOM    818  CA  SER   434       2.455  34.356  68.473  1.00  0.00           C  
ATOM    819  C   SER   434       3.257  33.124  68.170  1.00  0.00           C  
ATOM    820  O   SER   434       3.320  32.211  68.981  1.00  0.00           O  
ATOM    821  CB  SER   434       3.215  35.380  69.300  1.00  0.00           C  
ATOM    822  OG  SER   434       4.473  35.655  68.701  1.00  0.00           O  
ATOM    823  N   VAL   435       3.848  33.070  66.970  1.00  0.00           N  
ATOM    824  CA  VAL   435       4.629  31.916  66.542  1.00  0.00           C  
ATOM    825  C   VAL   435       5.801  31.530  67.448  1.00  0.00           C  
ATOM    826  O   VAL   435       6.042  30.348  67.707  1.00  0.00           O  
ATOM    827  CB  VAL   435       5.595  31.457  65.429  1.00  0.00           C  
ATOM    828  CG1 VAL   435       6.233  30.093  65.699  1.00  0.00           C  
ATOM    829  CG2 VAL   435       4.927  31.322  64.059  1.00  0.00           C  
ATOM    830  N   TRP   436       6.548  32.504  67.945  1.00  0.00           N  
ATOM    831  CA  TRP   436       7.674  32.170  68.807  1.00  0.00           C  
ATOM    832  C   TRP   436       7.196  31.446  70.068  1.00  0.00           C  
ATOM    833  O   TRP   436       7.878  30.575  70.616  1.00  0.00           O  
ATOM    834  CB  TRP   436       8.549  33.252  69.452  1.00  0.00           C  
ATOM    835  CG  TRP   436       7.841  34.064  70.510  1.00  0.00           C  
ATOM    836  CD1 TRP   436       7.144  35.231  70.385  1.00  0.00           C  
ATOM    837  CD2 TRP   436       7.754  33.767  71.911  1.00  0.00           C  
ATOM    838  NE1 TRP   436       6.644  35.682  71.519  1.00  0.00           N  
ATOM    839  CE2 TRP   436       6.994  34.805  72.513  1.00  0.00           C  
ATOM    840  CE3 TRP   436       8.243  32.722  72.724  1.00  0.00           C  
ATOM    841  CZ2 TRP   436       6.708  34.832  73.905  1.00  0.00           C  
ATOM    842  CZ3 TRP   436       7.960  32.742  74.122  1.00  0.00           C  
ATOM    843  CH2 TRP   436       7.198  33.795  74.689  1.00  0.00           C  
ATOM    844  N   ASN   437       6.004  31.805  70.541  1.00  0.00           N  
ATOM    845  CA  ASN   437       5.430  31.185  71.734  1.00  0.00           C  
ATOM    846  C   ASN   437       4.949  29.776  71.417  1.00  0.00           C  
ATOM    847  O   ASN   437       5.034  28.858  72.238  1.00  0.00           O  
ATOM    848  CB  ASN   437       4.238  31.945  72.326  1.00  0.00           C  
ATOM    849  CG  ASN   437       4.768  33.206  72.992  1.00  0.00           C  
ATOM    850  OD1 ASN   437       5.947  33.295  73.334  1.00  0.00           O  
ATOM    851  ND2 ASN   437       3.927  34.252  73.212  1.00  0.00           N  
ATOM    852  N   LEU   438       4.433  29.591  70.207  1.00  0.00           N  
ATOM    853  CA  LEU   438       3.975  28.274  69.791  1.00  0.00           C  
ATOM    854  C   LEU   438       5.197  27.387  69.670  1.00  0.00           C  
ATOM    855  O   LEU   438       5.172  26.200  70.005  1.00  0.00           O  
ATOM    856  CB  LEU   438       3.312  28.032  68.431  1.00  0.00           C  
ATOM    857  CG  LEU   438       1.925  28.667  68.307  1.00  0.00           C  
ATOM    858  CD1 LEU   438       1.306  28.598  66.911  1.00  0.00           C  
ATOM    859  CD2 LEU   438       0.851  28.051  69.202  1.00  0.00           C  
ATOM    860  N   LEU   439       6.295  27.952  69.186  1.00  0.00           N  
ATOM    861  CA  LEU   439       7.513  27.171  69.039  1.00  0.00           C  
ATOM    862  C   LEU   439       7.947  26.658  70.409  1.00  0.00           C  
ATOM    863  O   LEU   439       8.295  25.488  70.587  1.00  0.00           O  
ATOM    864  CB  LEU   439       8.823  27.802  68.558  1.00  0.00           C  
ATOM    865  CG  LEU   439       9.988  26.812  68.489  1.00  0.00           C  
ATOM    866  CD1 LEU   439       9.789  25.648  67.519  1.00  0.00           C  
ATOM    867  CD2 LEU   439      11.322  27.415  68.052  1.00  0.00           C  
ATOM    868  N   ARG   440       7.970  27.493  71.383  1.00  0.00           N  
ATOM    869  CA  ARG   440       8.292  27.202  72.776  1.00  0.00           C  
ATOM    870  C   ARG   440       7.417  26.077  73.334  1.00  0.00           C  
ATOM    871  O   ARG   440       7.921  25.016  73.701  1.00  0.00           O  
ATOM    872  CB  ARG   440       8.164  28.474  73.625  1.00  0.00           C  
ATOM    873  CG  ARG   440       8.530  28.265  75.096  1.00  0.00           C  
ATOM    874  CD  ARG   440       8.406  29.533  75.944  1.00  0.00           C  
ATOM    875  NE  ARG   440       8.817  29.184  77.333  1.00  0.00           N  
ATOM    876  CZ  ARG   440       8.631  30.081  78.345  1.00  0.00           C  
ATOM    877  NH1 ARG   440       8.058  31.199  77.810  1.00  0.00           N  
ATOM    878  NH2 ARG   440       9.091  29.511  79.496  1.00  0.00           N  
ATOM    879  N   GLU   441       6.108  26.305  73.362  1.00  0.00           N  
ATOM    880  CA  GLU   441       5.167  25.322  73.900  1.00  0.00           C  
ATOM    881  C   GLU   441       5.243  24.017  73.154  1.00  0.00           C  
ATOM    882  O   GLU   441       5.218  22.962  73.753  1.00  0.00           O  
ATOM    883  CB  GLU   441       3.729  25.845  73.877  1.00  0.00           C  
ATOM    884  CG  GLU   441       3.553  27.130  74.669  1.00  0.00           C  
ATOM    885  CD  GLU   441       2.184  27.718  74.551  1.00  0.00           C  
ATOM    886  OE1 GLU   441       1.235  26.954  74.302  1.00  0.00           O  
ATOM    887  OE2 GLU   441       2.062  28.946  74.708  1.00  0.00           O  
ATOM    888  N   PHE   442       5.329  24.095  71.837  1.00  0.00           N  
ATOM    889  CA  PHE   442       5.519  22.904  71.027  1.00  0.00           C  
ATOM    890  C   PHE   442       6.688  22.109  71.562  1.00  0.00           C  
ATOM    891  O   PHE   442       6.542  20.936  71.885  1.00  0.00           O  
ATOM    892  CB  PHE   442       5.786  23.272  69.566  1.00  0.00           C  
ATOM    893  CG  PHE   442       4.571  23.220  68.694  1.00  0.00           C  
ATOM    894  CD1 PHE   442       3.568  22.307  68.933  1.00  0.00           C  
ATOM    895  CD2 PHE   442       4.432  24.094  67.638  1.00  0.00           C  
ATOM    896  CE1 PHE   442       2.448  22.269  68.128  1.00  0.00           C  
ATOM    897  CE2 PHE   442       3.323  24.057  66.836  1.00  0.00           C  
ATOM    898  CZ  PHE   442       2.329  23.144  67.079  1.00  0.00           C  
ATOM    899  N   ARG   443       7.844  22.757  71.664  1.00  0.00           N  
ATOM    900  CA  ARG   443       9.054  22.062  72.076  1.00  0.00           C  
ATOM    901  C   ARG   443       8.966  21.605  73.529  1.00  0.00           C  
ATOM    902  O   ARG   443       9.291  20.464  73.831  1.00  0.00           O  
ATOM    903  CB  ARG   443      10.305  22.916  71.851  1.00  0.00           C  
ATOM    904  CG  ARG   443      10.789  23.005  70.428  1.00  0.00           C  
ATOM    905  CD  ARG   443      12.237  23.454  70.371  1.00  0.00           C  
ATOM    906  NE  ARG   443      13.175  22.336  70.434  1.00  0.00           N  
ATOM    907  CZ  ARG   443      14.288  22.338  71.160  1.00  0.00           C  
ATOM    908  NH1 ARG   443      14.599  23.395  71.884  1.00  0.00           N  
ATOM    909  NH2 ARG   443      15.098  21.292  71.161  1.00  0.00           N  
ATOM    910  N   ILE   444       8.504  22.488  74.414  1.00  0.00           N  
ATOM    911  CA  ILE   444       8.417  22.167  75.839  1.00  0.00           C  
ATOM    912  C   ILE   444       7.427  21.062  76.218  1.00  0.00           C  
ATOM    913  O   ILE   444       7.769  20.186  77.008  1.00  0.00           O  
ATOM    914  CB  ILE   444       8.198  23.418  76.695  1.00  0.00           C  
ATOM    915  CG1 ILE   444       9.400  24.378  76.697  1.00  0.00           C  
ATOM    916  CG2 ILE   444       7.929  23.108  78.177  1.00  0.00           C  
ATOM    917  CD1 ILE   444       9.092  25.738  77.321  1.00  0.00           C  
ATOM    918  N   ARG   445       6.223  21.124  75.649  1.00  0.00           N  
ATOM    919  CA  ARG   445       5.176  20.128  75.890  1.00  0.00           C  
ATOM    920  C   ARG   445       5.165  19.049  74.781  1.00  0.00           C  
ATOM    921  O   ARG   445       4.369  18.106  74.804  1.00  0.00           O  
ATOM    922  CB  ARG   445       3.690  20.498  75.888  1.00  0.00           C  
ATOM    923  CG  ARG   445       3.280  21.384  77.066  1.00  0.00           C  
ATOM    924  CD  ARG   445       1.810  21.807  77.033  1.00  0.00           C  
ATOM    925  NE  ARG   445       1.588  22.747  78.167  1.00  0.00           N  
ATOM    926  CZ  ARG   445       1.337  22.261  79.417  1.00  0.00           C  
ATOM    927  NH1 ARG   445       1.346  20.898  79.343  1.00  0.00           N  
ATOM    928  NH2 ARG   445       1.175  23.328  80.253  1.00  0.00           N  
ATOM    929  N   LYS   446       6.055  19.187  73.801  1.00  0.00           N  
ATOM    930  CA  LYS   446       6.134  18.294  72.644  1.00  0.00           C  
ATOM    931  C   LYS   446       4.815  18.295  71.884  1.00  0.00           C  
ATOM    932  O   LYS   446       4.368  17.266  71.370  1.00  0.00           O  
ATOM    933  CB  LYS   446       6.348  16.786  72.810  1.00  0.00           C  
ATOM    934  CG  LYS   446       7.653  16.430  73.525  1.00  0.00           C  
ATOM    935  CD  LYS   446       7.902  14.924  73.632  1.00  0.00           C  
ATOM    936  CE  LYS   446       9.172  14.567  74.406  1.00  0.00           C  
ATOM    937  NZ  LYS   446       9.321  13.096  74.484  1.00  0.00           N  
ATOM    938  N   VAL   447       4.166  19.454  71.800  1.00  0.00           N  
ATOM    939  CA  VAL   447       2.919  19.534  71.060  1.00  0.00           C  
ATOM    940  C   VAL   447       3.278  19.846  69.618  1.00  0.00           C  
ATOM    941  O   VAL   447       3.789  20.928  69.318  1.00  0.00           O  
ATOM    942  CB  VAL   447       1.673  20.419  70.836  1.00  0.00           C  
ATOM    943  CG1 VAL   447       0.706  19.858  69.791  1.00  0.00           C  
ATOM    944  CG2 VAL   447       0.829  20.615  72.097  1.00  0.00           C  
ATOM    945  N   HIS   448       3.030  18.927  68.679  1.00  0.00           N  
ATOM    946  CA  HIS   448       3.322  19.228  67.285  1.00  0.00           C  
ATOM    947  C   HIS   448       2.030  19.327  66.457  1.00  0.00           C  
ATOM    948  O   HIS   448       2.058  19.584  65.250  1.00  0.00           O  
ATOM    949  CB  HIS   448       4.122  18.247  66.421  1.00  0.00           C  
ATOM    950  CG  HIS   448       5.570  18.173  66.806  1.00  0.00           C  
ATOM    951  ND1 HIS   448       6.469  17.281  66.259  1.00  0.00           N  
ATOM    952  CD2 HIS   448       6.288  18.894  67.699  1.00  0.00           C  
ATOM    953  CE1 HIS   448       7.649  17.445  66.775  1.00  0.00           C  
ATOM    954  NE2 HIS   448       7.577  18.421  67.660  1.00  0.00           N  
ATOM    955  N   MET   449       0.883  19.124  67.094  1.00  0.00           N  
ATOM    956  CA  MET   449      -0.403  19.301  66.404  1.00  0.00           C  
ATOM    957  C   MET   449      -1.254  20.158  67.364  1.00  0.00           C  
ATOM    958  O   MET   449      -1.487  19.808  68.524  1.00  0.00           O  
ATOM    959  CB  MET   449      -1.432  18.209  66.100  1.00  0.00           C  
ATOM    960  CG  MET   449      -2.684  18.731  65.392  1.00  0.00           C  
ATOM    961  SD  MET   449      -2.385  19.400  63.728  1.00  0.00           S  
ATOM    962  CE  MET   449      -2.012  17.790  62.975  1.00  0.00           C  
ATOM    963  N   ALA   450      -1.718  21.287  66.867  1.00  0.00           N  
ATOM    964  CA  ALA   450      -2.494  22.235  67.667  1.00  0.00           C  
ATOM    965  C   ALA   450      -3.692  22.753  66.870  1.00  0.00           C  
ATOM    966  O   ALA   450      -3.601  23.021  65.669  1.00  0.00           O  
ATOM    967  CB  ALA   450      -1.663  23.432  68.117  1.00  0.00           C  
ATOM    968  N   VAL   451      -4.773  22.940  67.557  1.00  0.00           N  
ATOM    969  CA  VAL   451      -5.966  23.416  66.875  1.00  0.00           C  
ATOM    970  C   VAL   451      -6.170  24.917  67.023  1.00  0.00           C  
ATOM    971  O   VAL   451      -6.222  25.463  68.121  1.00  0.00           O  
ATOM    972  CB  VAL   451      -7.243  22.669  67.300  1.00  0.00           C  
ATOM    973  CG1 VAL   451      -8.510  23.188  66.617  1.00  0.00           C  
ATOM    974  CG2 VAL   451      -7.206  21.171  66.989  1.00  0.00           C  
ATOM    975  N   VAL   452      -6.284  25.580  65.884  1.00  0.00           N  
ATOM    976  CA  VAL   452      -6.488  27.010  65.859  1.00  0.00           C  
ATOM    977  C   VAL   452      -7.970  27.336  65.861  1.00  0.00           C  
ATOM    978  O   VAL   452      -8.743  26.746  65.115  1.00  0.00           O  
ATOM    979  CB  VAL   452      -5.818  27.604  64.631  1.00  0.00           C  
ATOM    980  CG1 VAL   452      -5.775  29.117  64.736  1.00  0.00           C  
ATOM    981  CG2 VAL   452      -4.426  27.034  64.525  1.00  0.00           C  
ATOM    982  N   LEU   453      -8.359  28.265  66.721  1.00  0.00           N  
ATOM    983  CA  LEU   453      -9.732  28.714  66.751  1.00  0.00           C  
ATOM    984  C   LEU   453      -9.816  30.218  66.638  1.00  0.00           C  
ATOM    985  O   LEU   453      -8.867  30.954  66.945  1.00  0.00           O  
ATOM    986  CB  LEU   453     -10.442  28.298  68.040  1.00  0.00           C  
ATOM    987  CG  LEU   453     -10.512  26.782  68.236  1.00  0.00           C  
ATOM    988  CD1 LEU   453     -11.060  26.331  69.589  1.00  0.00           C  
ATOM    989  CD2 LEU   453     -11.392  26.041  67.231  1.00  0.00           C  
ATOM    990  N   ASN   454     -10.981  30.661  66.199  1.00  0.00           N  
ATOM    991  CA  ASN   454     -11.262  32.066  66.116  1.00  0.00           C  
ATOM    992  C   ASN   454     -11.793  32.538  67.466  1.00  0.00           C  
ATOM    993  O   ASN   454     -11.938  31.742  68.408  1.00  0.00           O  
ATOM    994  CB  ASN   454     -12.273  32.336  65.006  1.00  0.00           C  
ATOM    995  CG  ASN   454     -11.575  32.118  63.671  1.00  0.00           C  
ATOM    996  OD1 ASN   454     -10.365  32.298  63.552  1.00  0.00           O  
ATOM    997  ND2 ASN   454     -12.302  31.716  62.594  1.00  0.00           N  
ATOM    998  N   GLU   455     -12.071  33.835  67.558  1.00  0.00           N  
ATOM    999  CA  GLU   455     -12.707  34.411  68.727  1.00  0.00           C  
ATOM   1000  C   GLU   455     -13.947  33.630  69.084  1.00  0.00           C  
ATOM   1001  O   GLU   455     -14.127  33.222  70.221  1.00  0.00           O  
ATOM   1002  CB  GLU   455     -13.131  35.853  68.464  1.00  0.00           C  
ATOM   1003  CG  GLU   455     -12.024  36.772  68.026  1.00  0.00           C  
ATOM   1004  CD  GLU   455     -12.431  38.226  68.101  1.00  0.00           C  
ATOM   1005  OE1 GLU   455     -13.153  38.579  69.055  1.00  0.00           O  
ATOM   1006  OE2 GLU   455     -12.037  39.013  67.215  1.00  0.00           O  
ATOM   1007  N   TYR   456     -14.792  33.399  68.099  1.00  0.00           N  
ATOM   1008  CA  TYR   456     -16.151  32.980  68.364  1.00  0.00           C  
ATOM   1009  C   TYR   456     -16.255  31.491  68.635  1.00  0.00           C  
ATOM   1010  O   TYR   456     -17.336  30.967  68.868  1.00  0.00           O  
ATOM   1011  CB  TYR   456     -17.080  33.470  67.238  1.00  0.00           C  
ATOM   1012  CG  TYR   456     -17.169  34.953  67.345  1.00  0.00           C  
ATOM   1013  CD1 TYR   456     -16.381  35.761  66.514  1.00  0.00           C  
ATOM   1014  CD2 TYR   456     -18.040  35.577  68.266  1.00  0.00           C  
ATOM   1015  CE1 TYR   456     -16.440  37.167  66.583  1.00  0.00           C  
ATOM   1016  CE2 TYR   456     -18.112  37.006  68.349  1.00  0.00           C  
ATOM   1017  CZ  TYR   456     -17.302  37.784  67.497  1.00  0.00           C  
ATOM   1018  OH  TYR   456     -17.334  39.161  67.544  1.00  0.00           O  
ATOM   1019  N   GLY   457     -15.120  30.814  68.648  1.00  0.00           N  
ATOM   1020  CA  GLY   457     -15.099  29.434  69.095  1.00  0.00           C  
ATOM   1021  C   GLY   457     -15.179  28.463  67.943  1.00  0.00           C  
ATOM   1022  O   GLY   457     -15.285  27.251  68.148  1.00  0.00           O  
ATOM   1023  N   GLY   458     -15.140  29.004  66.727  1.00  0.00           N  
ATOM   1024  CA  GLY   458     -15.044  28.187  65.539  1.00  0.00           C  
ATOM   1025  C   GLY   458     -13.610  27.769  65.290  1.00  0.00           C  
ATOM   1026  O   GLY   458     -12.669  28.512  65.585  1.00  0.00           O  
ATOM   1027  N   THR   459     -13.443  26.557  64.777  1.00  0.00           N  
ATOM   1028  CA  THR   459     -12.166  26.111  64.260  1.00  0.00           C  
ATOM   1029  C   THR   459     -11.825  26.843  62.949  1.00  0.00           C  
ATOM   1030  O   THR   459     -12.618  26.856  62.008  1.00  0.00           O  
ATOM   1031  CB  THR   459     -12.218  24.617  63.974  1.00  0.00           C  
ATOM   1032  OG1 THR   459     -12.525  23.903  65.163  1.00  0.00           O  
ATOM   1033  CG2 THR   459     -10.853  24.153  63.439  1.00  0.00           C  
ATOM   1034  N   ILE   460     -10.652  27.466  62.908  1.00  0.00           N  
ATOM   1035  CA  ILE   460     -10.138  28.124  61.713  1.00  0.00           C  
ATOM   1036  C   ILE   460      -9.276  27.163  60.912  1.00  0.00           C  
ATOM   1037  O   ILE   460      -9.020  27.378  59.725  1.00  0.00           O  
ATOM   1038  CB  ILE   460      -9.236  29.298  62.096  1.00  0.00           C  
ATOM   1039  CG1 ILE   460      -9.065  30.332  60.971  1.00  0.00           C  
ATOM   1040  CG2 ILE   460      -7.807  28.875  62.475  1.00  0.00           C  
ATOM   1041  CD1 ILE   460     -10.330  31.141  60.688  1.00  0.00           C  
ATOM   1042  N   GLY   461      -8.795  26.125  61.583  1.00  0.00           N  
ATOM   1043  CA  GLY   461      -7.795  25.249  61.013  1.00  0.00           C  
ATOM   1044  C   GLY   461      -6.913  24.572  62.054  1.00  0.00           C  
ATOM   1045  O   GLY   461      -7.307  24.438  63.216  1.00  0.00           O  
ATOM   1046  N   ILE   462      -5.727  24.133  61.623  1.00  0.00           N  
ATOM   1047  CA  ILE   462      -4.751  23.467  62.488  1.00  0.00           C  
ATOM   1048  C   ILE   462      -3.350  23.993  62.217  1.00  0.00           C  
ATOM   1049  O   ILE   462      -3.117  24.682  61.232  1.00  0.00           O  
ATOM   1050  CB  ILE   462      -4.798  21.936  62.341  1.00  0.00           C  
ATOM   1051  CG1 ILE   462      -4.534  21.449  60.906  1.00  0.00           C  
ATOM   1052  CG2 ILE   462      -6.154  21.324  62.731  1.00  0.00           C  
ATOM   1053  CD1 ILE   462      -3.061  21.160  60.622  1.00  0.00           C  
ATOM   1054  N   VAL   463      -2.419  23.669  63.104  1.00  0.00           N  
ATOM   1055  CA  VAL   463      -1.060  24.172  62.989  1.00  0.00           C  
ATOM   1056  C   VAL   463      -0.133  23.129  63.559  1.00  0.00           C  
ATOM   1057  O   VAL   463      -0.525  22.357  64.429  1.00  0.00           O  
ATOM   1058  CB  VAL   463      -0.880  25.526  63.738  1.00  0.00           C  
ATOM   1059  CG1 VAL   463      -1.149  25.355  65.199  1.00  0.00           C  
ATOM   1060  CG2 VAL   463       0.515  26.097  63.514  1.00  0.00           C  
ATOM   1061  N   THR   464       1.083  23.072  63.026  1.00  0.00           N  
ATOM   1062  CA  THR   464       2.057  22.086  63.449  1.00  0.00           C  
ATOM   1063  C   THR   464       3.482  22.633  63.512  1.00  0.00           C  
ATOM   1064  O   THR   464       3.785  23.704  62.991  1.00  0.00           O  
ATOM   1065  CB  THR   464       2.090  20.892  62.508  1.00  0.00           C  
ATOM   1066  OG1 THR   464       2.803  21.253  61.316  1.00  0.00           O  
ATOM   1067  CG2 THR   464       0.681  20.385  62.175  1.00  0.00           C  
ATOM   1068  N   LEU   465       4.364  21.862  64.124  1.00  0.00           N  
ATOM   1069  CA  LEU   465       5.716  22.307  64.376  1.00  0.00           C  
ATOM   1070  C   LEU   465       6.487  22.496  63.087  1.00  0.00           C  
ATOM   1071  O   LEU   465       7.381  23.339  62.985  1.00  0.00           O  
ATOM   1072  CB  LEU   465       6.439  21.284  65.291  1.00  0.00           C  
ATOM   1073  CG  LEU   465       7.833  21.737  65.730  1.00  0.00           C  
ATOM   1074  CD1 LEU   465       7.868  23.043  66.523  1.00  0.00           C  
ATOM   1075  CD2 LEU   465       8.576  20.754  66.633  1.00  0.00           C  
ATOM   1076  N   GLU   466       6.121  21.719  62.081  1.00  0.00           N  
ATOM   1077  CA  GLU   466       6.870  21.727  60.846  1.00  0.00           C  
ATOM   1078  C   GLU   466       6.483  22.962  60.077  1.00  0.00           C  
ATOM   1079  O   GLU   466       7.307  23.560  59.402  1.00  0.00           O  
ATOM   1080  CB  GLU   466       6.595  20.467  60.042  1.00  0.00           C  
ATOM   1081  CG  GLU   466       6.583  19.207  60.897  1.00  0.00           C  
ATOM   1082  CD  GLU   466       5.197  18.898  61.423  1.00  0.00           C  
ATOM   1083  OE1 GLU   466       4.245  19.511  60.900  1.00  0.00           O  
ATOM   1084  OE2 GLU   466       5.056  18.056  62.342  1.00  0.00           O  
ATOM   1085  N   ASP   467       5.229  23.375  60.206  1.00  0.00           N  
ATOM   1086  CA  ASP   467       4.809  24.638  59.611  1.00  0.00           C  
ATOM   1087  C   ASP   467       5.629  25.793  60.172  1.00  0.00           C  
ATOM   1088  O   ASP   467       5.750  26.844  59.543  1.00  0.00           O  
ATOM   1089  CB  ASP   467       3.330  24.909  59.866  1.00  0.00           C  
ATOM   1090  CG  ASP   467       2.429  23.840  59.286  1.00  0.00           C  
ATOM   1091  OD1 ASP   467       2.753  23.273  58.220  1.00  0.00           O  
ATOM   1092  OD2 ASP   467       1.381  23.570  59.907  1.00  0.00           O  
ATOM   1093  N   VAL   468       6.190  25.600  61.362  1.00  0.00           N  
ATOM   1094  CA  VAL   468       7.023  26.630  61.967  1.00  0.00           C  
ATOM   1095  C   VAL   468       8.427  26.613  61.415  1.00  0.00           C  
ATOM   1096  O   VAL   468       8.962  27.645  61.028  1.00  0.00           O  
ATOM   1097  CB  VAL   468       7.148  26.461  63.474  1.00  0.00           C  
ATOM   1098  CG1 VAL   468       8.123  27.447  64.120  1.00  0.00           C  
ATOM   1099  CG2 VAL   468       5.827  26.657  64.221  1.00  0.00           C  
ATOM   1100  N   VAL   469       9.036  25.438  61.405  1.00  0.00           N  
ATOM   1101  CA  VAL   469      10.389  25.322  60.901  1.00  0.00           C  
ATOM   1102  C   VAL   469      10.492  25.672  59.409  1.00  0.00           C  
ATOM   1103  O   VAL   469      11.546  26.080  58.939  1.00  0.00           O  
ATOM   1104  CB  VAL   469      10.893  23.918  61.162  1.00  0.00           C  
ATOM   1105  CG1 VAL   469      10.241  22.860  60.270  1.00  0.00           C  
ATOM   1106  CG2 VAL   469      12.398  23.758  60.937  1.00  0.00           C  
ATOM   1107  N   GLU   470       9.391  25.535  58.676  1.00  0.00           N  
ATOM   1108  CA  GLU   470       9.370  25.870  57.261  1.00  0.00           C  
ATOM   1109  C   GLU   470       9.591  27.355  57.049  1.00  0.00           C  
ATOM   1110  O   GLU   470      10.012  27.786  55.989  1.00  0.00           O  
ATOM   1111  CB  GLU   470       8.043  25.470  56.641  1.00  0.00           C  
ATOM   1112  CG  GLU   470       8.164  25.092  55.185  1.00  0.00           C  
ATOM   1113  CD  GLU   470       9.176  23.988  54.943  1.00  0.00           C  
ATOM   1114  OE1 GLU   470       8.829  22.790  55.086  1.00  0.00           O  
ATOM   1115  OE2 GLU   470      10.324  24.324  54.595  1.00  0.00           O  
ATOM   1116  N   GLU   471       9.305  28.140  58.067  1.00  0.00           N  
ATOM   1117  CA  GLU   471       9.468  29.580  57.986  1.00  0.00           C  
ATOM   1118  C   GLU   471      10.923  29.933  57.790  1.00  0.00           C  
ATOM   1119  O   GLU   471      11.243  30.955  57.199  1.00  0.00           O  
ATOM   1120  CB  GLU   471       9.006  30.227  59.295  1.00  0.00           C  
ATOM   1121  CG  GLU   471       7.493  30.156  59.510  1.00  0.00           C  
ATOM   1122  CD  GLU   471       6.818  30.860  58.341  1.00  0.00           C  
ATOM   1123  OE1 GLU   471       7.194  32.029  58.058  1.00  0.00           O  
ATOM   1124  OE2 GLU   471       5.918  30.238  57.716  1.00  0.00           O  
ATOM   1125  N   ILE   472      11.794  29.097  58.329  1.00  0.00           N  
ATOM   1126  CA  ILE   472      13.219  29.356  58.335  1.00  0.00           C  
ATOM   1127  C   ILE   472      13.890  28.545  57.244  1.00  0.00           C  
ATOM   1128  O   ILE   472      14.851  28.984  56.596  1.00  0.00           O  
ATOM   1129  CB  ILE   472      13.808  28.905  59.666  1.00  0.00           C  
ATOM   1130  CG1 ILE   472      13.335  29.837  60.776  1.00  0.00           C  
ATOM   1131  CG2 ILE   472      15.320  28.881  59.619  1.00  0.00           C  
ATOM   1132  CD1 ILE   472      13.861  29.470  62.133  1.00  0.00           C  
ATOM   1133  N   VAL   473      13.350  27.357  57.025  1.00  0.00           N  
ATOM   1134  CA  VAL   473      14.007  26.403  56.182  1.00  0.00           C  
ATOM   1135  C   VAL   473      13.337  26.212  54.794  1.00  0.00           C  
ATOM   1136  O   VAL   473      13.722  25.338  54.033  1.00  0.00           O  
ATOM   1137  CB  VAL   473      14.163  25.091  56.979  1.00  0.00           C  
ATOM   1138  CG1 VAL   473      12.905  24.259  56.910  1.00  0.00           C  
ATOM   1139  CG2 VAL   473      15.377  24.320  56.501  1.00  0.00           C  
ATOM   1140  N   GLY   474      12.382  27.062  54.439  1.00  0.00           N  
ATOM   1141  CA  GLY   474      11.568  26.829  53.253  1.00  0.00           C  
ATOM   1142  C   GLY   474      12.056  27.295  51.884  1.00  0.00           C  
ATOM   1143  O   GLY   474      11.497  26.914  50.851  1.00  0.00           O  
ATOM   1144  N   GLU   475      13.086  28.132  51.865  1.00  0.00           N  
ATOM   1145  CA  GLU   475      13.660  28.600  50.609  1.00  0.00           C  
ATOM   1146  C   GLU   475      14.810  27.689  50.267  1.00  0.00           C  
ATOM   1147  O   GLU   475      15.643  28.003  49.418  1.00  0.00           O  
ATOM   1148  CB  GLU   475      14.180  30.044  50.732  1.00  0.00           C  
ATOM   1149  CG  GLU   475      13.109  31.098  50.923  1.00  0.00           C  
ATOM   1150  CD  GLU   475      12.133  31.139  49.781  1.00  0.00           C  
ATOM   1151  OE1 GLU   475      12.524  30.768  48.654  1.00  0.00           O  
ATOM   1152  OE2 GLU   475      10.975  31.538  49.995  1.00  0.00           O  
ATOM   1153  N   ILE   476      14.854  26.552  50.942  1.00  0.00           N  
ATOM   1154  CA  ILE   476      16.047  25.702  50.950  1.00  0.00           C  
ATOM   1155  C   ILE   476      15.885  24.474  50.054  1.00  0.00           C  
ATOM   1156  O   ILE   476      14.976  23.670  50.245  1.00  0.00           O  
ATOM   1157  CB  ILE   476      16.423  25.264  52.399  1.00  0.00           C  
ATOM   1158  CG1 ILE   476      17.326  26.300  53.074  1.00  0.00           C  
ATOM   1159  CG2 ILE   476      17.168  23.965  52.366  1.00  0.00           C  
ATOM   1160  CD1 ILE   476      16.819  27.717  53.052  1.00  0.00           C  
ATOM   1161  N   PHE   477      16.763  24.342  49.066  1.00  0.00           N  
ATOM   1162  CA  PHE   477      16.667  23.253  48.099  1.00  0.00           C  
ATOM   1163  C   PHE   477      17.999  23.041  47.431  1.00  0.00           C  
ATOM   1164  O   PHE   477      18.911  23.862  47.567  1.00  0.00           O  
ATOM   1165  CB  PHE   477      15.646  23.579  47.019  1.00  0.00           C  
ATOM   1166  CG  PHE   477      16.119  24.801  46.310  1.00  0.00           C  
ATOM   1167  CD1 PHE   477      16.919  24.730  45.147  1.00  0.00           C  
ATOM   1168  CD2 PHE   477      15.768  26.074  46.796  1.00  0.00           C  
ATOM   1169  CE1 PHE   477      17.363  25.905  44.473  1.00  0.00           C  
ATOM   1170  CE2 PHE   477      16.199  27.267  46.140  1.00  0.00           C  
ATOM   1171  CZ  PHE   477      17.003  27.179  44.974  1.00  0.00           C  
ATOM   1172  N   ASP   478      18.096  21.947  46.685  1.00  0.00           N  
ATOM   1173  CA  ASP   478      19.331  21.625  45.996  1.00  0.00           C  
ATOM   1174  C   ASP   478      19.532  22.479  44.763  1.00  0.00           C  
ATOM   1175  O   ASP   478      18.752  23.388  44.450  1.00  0.00           O  
ATOM   1176  CB  ASP   478      19.387  20.153  45.602  1.00  0.00           C  
ATOM   1177  CG  ASP   478      20.773  19.533  45.833  1.00  0.00           C  
ATOM   1178  OD1 ASP   478      21.754  20.298  46.005  1.00  0.00           O  
ATOM   1179  OD2 ASP   478      20.877  18.282  45.846  1.00  0.00           O  
ATOM   1180  N   GLU   479      20.610  22.176  44.069  1.00  0.00           N  
ATOM   1181  CA  GLU   479      20.976  22.933  42.910  1.00  0.00           C  
ATOM   1182  C   GLU   479      20.985  21.972  41.758  1.00  0.00           C  
ATOM   1183  O   GLU   479      21.279  20.776  41.920  1.00  0.00           O  
ATOM   1184  CB  GLU   479      22.322  23.606  43.130  1.00  0.00           C  
ATOM   1185  CG  GLU   479      22.242  24.741  44.143  1.00  0.00           C  
ATOM   1186  CD  GLU   479      23.487  24.855  45.008  1.00  0.00           C  
ATOM   1187  OE1 GLU   479      24.353  23.957  44.927  1.00  0.00           O  
ATOM   1188  OE2 GLU   479      23.599  25.840  45.771  1.00  0.00           O  
ATOM   1189  N   ASN   480      20.628  22.510  40.598  1.00  0.00           N  
ATOM   1190  CA  ASN   480      20.398  21.722  39.404  1.00  0.00           C  
ATOM   1191  C   ASN   480      21.158  22.372  38.254  1.00  0.00           C  
ATOM   1192  O   ASN   480      21.136  23.595  38.104  1.00  0.00           O  
ATOM   1193  CB  ASN   480      18.906  21.697  39.105  1.00  0.00           C  
ATOM   1194  CG  ASN   480      18.199  21.056  40.291  1.00  0.00           C  
ATOM   1195  OD1 ASN   480      18.293  19.848  40.506  1.00  0.00           O  
ATOM   1196  ND2 ASN   480      17.453  21.829  41.124  1.00  0.00           N  
ATOM   1197  N   ASP   481      21.833  21.559  37.448  1.00  0.00           N  
ATOM   1198  CA  ASP   481      22.734  22.082  36.422  1.00  0.00           C  
ATOM   1199  C   ASP   481      22.179  21.988  35.009  1.00  0.00           C  
ATOM   1200  O   ASP   481      21.677  22.978  34.471  1.00  0.00           O  
ATOM   1201  CB  ASP   481      24.092  21.374  36.481  1.00  0.00           C  
ATOM   1202  CG  ASP   481      24.984  21.720  35.296  1.00  0.00           C  
ATOM   1203  OD1 ASP   481      24.955  22.884  34.836  1.00  0.00           O  
ATOM   1204  OD2 ASP   481      25.700  20.819  34.813  1.00  0.00           O  
ATOM   1205  N   SER   482      22.328  20.808  34.406  1.00  0.00           N  
ATOM   1206  CA  SER   482      21.829  20.550  33.066  1.00  0.00           C  
ATOM   1207  C   SER   482      20.372  20.900  33.097  1.00  0.00           C  
ATOM   1208  O   SER   482      19.983  21.997  32.692  1.00  0.00           O  
ATOM   1209  CB  SER   482      21.992  19.076  32.707  1.00  0.00           C  
ATOM   1210  OG  SER   482      21.482  18.832  31.404  1.00  0.00           O  
ATOM   1211  N   LYS   483      20.090  22.187  32.941  1.00  0.00           N  
ATOM   1212  CA  LYS   483      18.726  22.699  32.997  1.00  0.00           C  
ATOM   1213  C   LYS   483      17.788  22.091  31.944  1.00  0.00           C  
ATOM   1214  O   LYS   483      16.662  21.680  32.236  1.00  0.00           O  
ATOM   1215  CB  LYS   483      18.438  24.182  32.746  1.00  0.00           C  
ATOM   1216  CG  LYS   483      16.967  24.558  32.935  1.00  0.00           C  
ATOM   1217  CD  LYS   483      16.655  26.012  32.573  1.00  0.00           C  
ATOM   1218  CE  LYS   483      17.229  27.027  33.564  1.00  0.00           C  
ATOM   1219  NZ  LYS   483      16.823  28.396  33.177  1.00  0.00           N  
ATOM   1220  N   GLU   484      18.258  22.031  30.697  1.00  0.00           N  
ATOM   1221  CA  GLU   484      17.472  21.464  29.601  1.00  0.00           C  
ATOM   1222  C   GLU   484      17.135  19.978  29.865  1.00  0.00           C  
ATOM   1223  O   GLU   484      15.996  19.534  29.696  1.00  0.00           O  
ATOM   1224  CB  GLU   484      18.093  21.409  28.201  1.00  0.00           C  
ATOM   1225  CG  GLU   484      17.152  20.837  27.138  1.00  0.00           C  
ATOM   1226  CD  GLU   484      17.877  20.872  25.801  1.00  0.00           C  
ATOM   1227  OE1 GLU   484      19.045  21.344  25.773  1.00  0.00           O  
ATOM   1228  OE2 GLU   484      17.273  20.428  24.788  1.00  0.00           O  
ATOM   1229  N   GLU   485      18.128  19.204  30.281  1.00  0.00           N  
ATOM   1230  CA  GLU   485      17.893  17.776  30.531  1.00  0.00           C  
ATOM   1231  C   GLU   485      16.860  17.574  31.639  1.00  0.00           C  
ATOM   1232  O   GLU   485      16.028  16.663  31.604  1.00  0.00           O  
ATOM   1233  CB  GLU   485      19.060  16.911  31.017  1.00  0.00           C  
ATOM   1234  CG  GLU   485      18.698  15.433  31.178  1.00  0.00           C  
ATOM   1235  CD  GLU   485      19.954  14.685  31.604  1.00  0.00           C  
ATOM   1236  OE1 GLU   485      21.021  15.344  31.729  1.00  0.00           O  
ATOM   1237  OE2 GLU   485      19.862  13.446  31.811  1.00  0.00           O  
ATOM   1238  N   ILE   486      16.916  18.447  32.648  1.00  0.00           N  
ATOM   1239  CA  ILE   486      16.012  18.393  33.786  1.00  0.00           C  
ATOM   1240  C   ILE   486      14.565  18.534  33.295  1.00  0.00           C  
ATOM   1241  O   ILE   486      13.662  17.804  33.711  1.00  0.00           O  
ATOM   1242  CB  ILE   486      15.785  19.367  34.964  1.00  0.00           C  
ATOM   1243  CG1 ILE   486      16.983  19.457  35.925  1.00  0.00           C  
ATOM   1244  CG2 ILE   486      14.586  18.989  35.850  1.00  0.00           C  
ATOM   1245  CD1 ILE   486      16.876  20.607  36.925  1.00  0.00           C  
ATOM   1246  N   GLN   487      14.338  19.487  32.396  1.00  0.00           N  
ATOM   1247  CA  GLN   487      12.998  19.703  31.844  1.00  0.00           C  
ATOM   1248  C   GLN   487      12.513  18.546  30.985  1.00  0.00           C  
ATOM   1249  O   GLN   487      11.332  18.187  30.993  1.00  0.00           O  
ATOM   1250  CB  GLN   487      12.688  20.838  30.862  1.00  0.00           C  
ATOM   1251  CG  GLN   487      12.704  22.225  31.508  1.00  0.00           C  
ATOM   1252  CD  GLN   487      14.148  22.574  31.837  1.00  0.00           C  
ATOM   1253  OE1 GLN   487      15.073  22.177  31.130  1.00  0.00           O  
ATOM   1254  NE2 GLN   487      14.420  23.337  32.930  1.00  0.00           N  
ATOM   1255  N   LYS   488      13.420  17.936  30.223  1.00  0.00           N  
ATOM   1256  CA  LYS   488      13.029  16.852  29.329  1.00  0.00           C  
ATOM   1257  C   LYS   488      13.038  15.438  29.904  1.00  0.00           C  
ATOM   1258  O   LYS   488      12.334  14.552  29.413  1.00  0.00           O  
ATOM   1259  CB  LYS   488      13.847  16.572  28.064  1.00  0.00           C  
ATOM   1260  CG  LYS   488      13.798  17.709  27.042  1.00  0.00           C  
ATOM   1261  CD  LYS   488      14.601  17.425  25.770  1.00  0.00           C  
ATOM   1262  CE  LYS   488      14.517  18.544  24.730  1.00  0.00           C  
ATOM   1263  NZ  LYS   488      15.300  18.178  23.529  1.00  0.00           N  
ATOM   1264  N   LYS   489      13.825  15.185  30.948  1.00  0.00           N  
ATOM   1265  CA  LYS   489      13.916  13.812  31.453  1.00  0.00           C  
ATOM   1266  C   LYS   489      13.662  13.567  32.939  1.00  0.00           C  
ATOM   1267  O   LYS   489      13.847  12.462  33.456  1.00  0.00           O  
ATOM   1268  CB  LYS   489      15.242  13.052  31.348  1.00  0.00           C  
ATOM   1269  CG  LYS   489      15.687  12.798  29.906  1.00  0.00           C  
ATOM   1270  CD  LYS   489      17.022  12.058  29.799  1.00  0.00           C  
ATOM   1271  CE  LYS   489      17.570  11.988  28.372  1.00  0.00           C  
ATOM   1272  NZ  LYS   489      18.850  11.245  28.358  1.00  0.00           N  
ATOM   1273  N   THR   490      13.230  14.608  33.650  1.00  0.00           N  
ATOM   1274  CA  THR   490      12.878  14.483  35.062  1.00  0.00           C  
ATOM   1275  C   THR   490      11.442  15.032  35.207  1.00  0.00           C  
ATOM   1276  O   THR   490      10.964  15.797  34.365  1.00  0.00           O  
ATOM   1277  CB  THR   490      12.868  14.868  36.554  1.00  0.00           C  
ATOM   1278  OG1 THR   490      12.268  16.144  36.725  1.00  0.00           O  
ATOM   1279  CG2 THR   490      14.313  14.910  37.079  1.00  0.00           C  
ATOM   1280  N   GLY   491      10.733  14.650  36.277  1.00  0.00           N  
ATOM   1281  CA  GLY   491       9.370  15.172  36.412  1.00  0.00           C  
ATOM   1282  C   GLY   491       9.333  16.668  36.733  1.00  0.00           C  
ATOM   1283  O   GLY   491      10.036  17.149  37.626  1.00  0.00           O  
ATOM   1284  N   TYR   492       8.508  17.436  36.006  1.00  0.00           N  
ATOM   1285  CA  TYR   492       8.406  18.884  36.245  1.00  0.00           C  
ATOM   1286  C   TYR   492       7.870  19.220  37.630  1.00  0.00           C  
ATOM   1287  O   TYR   492       7.169  18.425  38.262  1.00  0.00           O  
ATOM   1288  CB  TYR   492       7.472  19.833  35.481  1.00  0.00           C  
ATOM   1289  CG  TYR   492       7.993  19.951  34.090  1.00  0.00           C  
ATOM   1290  CD1 TYR   492       7.322  19.315  33.038  1.00  0.00           C  
ATOM   1291  CD2 TYR   492       9.155  20.699  33.797  1.00  0.00           C  
ATOM   1292  CE1 TYR   492       7.782  19.405  31.709  1.00  0.00           C  
ATOM   1293  CE2 TYR   492       9.636  20.801  32.451  1.00  0.00           C  
ATOM   1294  CZ  TYR   492       8.934  20.145  31.420  1.00  0.00           C  
ATOM   1295  OH  TYR   492       9.362  20.212  30.112  1.00  0.00           O  
ATOM   1296  N   ILE   493       8.280  20.475  38.161  1.00  0.00           N  
ATOM   1297  CA  ILE   493       7.668  20.802  39.427  1.00  0.00           C  
ATOM   1298  C   ILE   493       8.051  19.801  40.507  1.00  0.00           C  
ATOM   1299  O   ILE   493       8.185  18.610  40.227  1.00  0.00           O  
ATOM   1300  CB  ILE   493       6.155  20.843  39.222  1.00  0.00           C  
ATOM   1301  CG1 ILE   493       5.702  21.909  38.211  1.00  0.00           C  
ATOM   1302  CG2 ILE   493       5.370  21.149  40.509  1.00  0.00           C  
ATOM   1303  CD1 ILE   493       4.227  21.798  37.828  1.00  0.00           C  
ATOM   1304  N   VAL   494       8.249  20.318  41.725  1.00  0.00           N  
ATOM   1305  CA  VAL   494       8.512  19.534  42.936  1.00  0.00           C  
ATOM   1306  C   VAL   494       7.805  20.186  44.098  1.00  0.00           C  
ATOM   1307  O   VAL   494       7.885  21.399  44.258  1.00  0.00           O  
ATOM   1308  CB  VAL   494       9.989  19.543  43.291  1.00  0.00           C  
ATOM   1309  CG1 VAL   494      10.318  18.746  44.555  1.00  0.00           C  
ATOM   1310  CG2 VAL   494      10.882  18.949  42.200  1.00  0.00           C  
ATOM   1311  N   MET   495       7.130  19.387  44.919  1.00  0.00           N  
ATOM   1312  CA  MET   495       6.603  19.871  46.195  1.00  0.00           C  
ATOM   1313  C   MET   495       7.787  20.210  47.074  1.00  0.00           C  
ATOM   1314  O   MET   495       8.823  19.547  46.995  1.00  0.00           O  
ATOM   1315  CB  MET   495       5.759  18.799  46.878  1.00  0.00           C  
ATOM   1316  CG  MET   495       5.124  19.266  48.189  1.00  0.00           C  
ATOM   1317  SD  MET   495       3.998  18.060  48.953  1.00  0.00           S  
ATOM   1318  CE  MET   495       3.917  18.912  50.555  1.00  0.00           C  
ATOM   1319  N   ARG   496       7.646  21.235  47.906  1.00  0.00           N  
ATOM   1320  CA  ARG   496       8.762  21.715  48.724  1.00  0.00           C  
ATOM   1321  C   ARG   496       8.318  21.876  50.181  1.00  0.00           C  
ATOM   1322  O   ARG   496       9.093  21.719  51.122  1.00  0.00           O  
ATOM   1323  CB  ARG   496       9.269  23.046  48.154  1.00  0.00           C  
ATOM   1324  CG  ARG   496       9.815  22.931  46.729  1.00  0.00           C  
ATOM   1325  CD  ARG   496      11.178  22.241  46.649  1.00  0.00           C  
ATOM   1326  NE  ARG   496      11.579  22.207  45.215  1.00  0.00           N  
ATOM   1327  CZ  ARG   496      12.757  21.622  44.849  1.00  0.00           C  
ATOM   1328  NH1 ARG   496      13.360  21.157  45.982  1.00  0.00           N  
ATOM   1329  NH2 ARG   496      12.873  21.731  43.494  1.00  0.00           N  
ATOM   1330  N   ALA   497       7.045  22.193  50.333  1.00  0.00           N  
ATOM   1331  CA  ALA   497       6.416  22.349  51.614  1.00  0.00           C  
ATOM   1332  C   ALA   497       4.946  22.351  51.278  1.00  0.00           C  
ATOM   1333  O   ALA   497       4.573  22.090  50.143  1.00  0.00           O  
ATOM   1334  CB  ALA   497       6.847  23.660  52.269  1.00  0.00           C  
ATOM   1335  N   GLU   498       4.111  22.654  52.252  1.00  0.00           N  
ATOM   1336  CA  GLU   498       2.670  22.509  52.090  1.00  0.00           C  
ATOM   1337  C   GLU   498       2.081  23.079  50.792  1.00  0.00           C  
ATOM   1338  O   GLU   498       1.318  22.417  50.096  1.00  0.00           O  
ATOM   1339  CB  GLU   498       1.967  23.138  53.291  1.00  0.00           C  
ATOM   1340  CG  GLU   498       0.444  22.999  53.248  1.00  0.00           C  
ATOM   1341  CD  GLU   498      -0.120  23.601  54.527  1.00  0.00           C  
ATOM   1342  OE1 GLU   498       0.185  24.792  54.805  1.00  0.00           O  
ATOM   1343  OE2 GLU   498      -0.863  22.879  55.244  1.00  0.00           O  
ATOM   1344  N   GLY   499       2.461  24.301  50.464  1.00  0.00           N  
ATOM   1345  CA  GLY   499       1.742  25.081  49.485  1.00  0.00           C  
ATOM   1346  C   GLY   499       2.733  25.550  48.455  1.00  0.00           C  
ATOM   1347  O   GLY   499       2.403  26.361  47.589  1.00  0.00           O  
ATOM   1348  N   ILE   500       3.955  25.043  48.561  1.00  0.00           N  
ATOM   1349  CA  ILE   500       5.049  25.582  47.771  1.00  0.00           C  
ATOM   1350  C   ILE   500       5.772  24.583  46.873  1.00  0.00           C  
ATOM   1351  O   ILE   500       6.336  23.606  47.353  1.00  0.00           O  
ATOM   1352  CB  ILE   500       6.053  26.291  48.673  1.00  0.00           C  
ATOM   1353  CG1 ILE   500       5.449  27.469  49.455  1.00  0.00           C  
ATOM   1354  CG2 ILE   500       7.249  26.885  47.911  1.00  0.00           C  
ATOM   1355  CD1 ILE   500       6.395  28.052  50.505  1.00  0.00           C  
ATOM   1356  N   TYR   501       5.749  24.849  45.565  1.00  0.00           N  
ATOM   1357  CA  TYR   501       6.493  24.047  44.608  1.00  0.00           C  
ATOM   1358  C   TYR   501       7.636  24.817  44.003  1.00  0.00           C  
ATOM   1359  O   TYR   501       7.543  26.013  43.785  1.00  0.00           O  
ATOM   1360  CB  TYR   501       5.602  23.547  43.481  1.00  0.00           C  
ATOM   1361  CG  TYR   501       4.601  22.620  44.079  1.00  0.00           C  
ATOM   1362  CD1 TYR   501       3.341  23.103  44.455  1.00  0.00           C  
ATOM   1363  CD2 TYR   501       4.886  21.250  44.276  1.00  0.00           C  
ATOM   1364  CE1 TYR   501       2.367  22.257  45.021  1.00  0.00           C  
ATOM   1365  CE2 TYR   501       3.907  20.376  44.850  1.00  0.00           C  
ATOM   1366  CZ  TYR   501       2.651  20.901  45.216  1.00  0.00           C  
ATOM   1367  OH  TYR   501       1.680  20.099  45.776  1.00  0.00           O  
ATOM   1368  N   ASP   502       8.715  24.103  43.728  1.00  0.00           N  
ATOM   1369  CA  ASP   502       9.877  24.668  43.063  1.00  0.00           C  
ATOM   1370  C   ASP   502       9.875  24.231  41.591  1.00  0.00           C  
ATOM   1371  O   ASP   502      10.091  23.065  41.254  1.00  0.00           O  
ATOM   1372  CB  ASP   502      11.185  24.267  43.808  1.00  0.00           C  
ATOM   1373  CG  ASP   502      12.356  24.918  43.086  1.00  0.00           C  
ATOM   1374  OD1 ASP   502      12.116  25.557  42.027  1.00  0.00           O  
ATOM   1375  OD2 ASP   502      13.506  24.786  43.584  1.00  0.00           O  
ATOM   1376  N   VAL   503       9.592  25.166  40.702  1.00  0.00           N  
ATOM   1377  CA  VAL   503       9.383  24.774  39.326  1.00  0.00           C  
ATOM   1378  C   VAL   503      10.484  25.338  38.428  1.00  0.00           C  
ATOM   1379  O   VAL   503      10.977  26.436  38.668  1.00  0.00           O  
ATOM   1380  CB  VAL   503       7.939  25.123  38.892  1.00  0.00           C  
ATOM   1381  CG1 VAL   503       7.266  25.960  39.968  1.00  0.00           C  
ATOM   1382  CG2 VAL   503       7.905  25.806  37.526  1.00  0.00           C  
ATOM   1383  N   ASP   504      10.916  24.563  37.444  1.00  0.00           N  
ATOM   1384  CA  ASP   504      11.927  25.046  36.532  1.00  0.00           C  
ATOM   1385  C   ASP   504      11.304  26.123  35.664  1.00  0.00           C  
ATOM   1386  O   ASP   504      10.135  26.011  35.299  1.00  0.00           O  
ATOM   1387  CB  ASP   504      12.407  23.936  35.609  1.00  0.00           C  
ATOM   1388  CG  ASP   504      13.278  22.990  36.424  1.00  0.00           C  
ATOM   1389  OD1 ASP   504      13.616  23.349  37.584  1.00  0.00           O  
ATOM   1390  OD2 ASP   504      13.617  21.897  35.897  1.00  0.00           O  
ATOM   1391  N   ALA   505      12.083  27.148  35.312  1.00  0.00           N  
ATOM   1392  CA  ALA   505      11.566  28.273  34.542  1.00  0.00           C  
ATOM   1393  C   ALA   505      11.335  27.840  33.113  1.00  0.00           C  
ATOM   1394  O   ALA   505      10.491  28.398  32.407  1.00  0.00           O  
ATOM   1395  CB  ALA   505      12.536  29.430  34.581  1.00  0.00           C  
ATOM   1396  N   ASN   506      12.084  26.834  32.682  1.00  0.00           N  
ATOM   1397  CA  ASN   506      11.972  26.395  31.301  1.00  0.00           C  
ATOM   1398  C   ASN   506      10.708  25.589  31.107  1.00  0.00           C  
ATOM   1399  O   ASN   506      10.309  25.330  29.990  1.00  0.00           O  
ATOM   1400  CB  ASN   506      13.218  25.632  30.859  1.00  0.00           C  
ATOM   1401  CG  ASN   506      14.360  26.630  30.731  1.00  0.00           C  
ATOM   1402  OD1 ASN   506      14.138  27.830  30.580  1.00  0.00           O  
ATOM   1403  ND2 ASN   506      15.645  26.188  30.785  1.00  0.00           N  
ATOM   1404  N   THR   507      10.063  25.219  32.204  1.00  0.00           N  
ATOM   1405  CA  THR   507       8.791  24.513  32.148  1.00  0.00           C  
ATOM   1406  C   THR   507       7.822  25.331  31.344  1.00  0.00           C  
ATOM   1407  O   THR   507       7.783  26.545  31.491  1.00  0.00           O  
ATOM   1408  CB  THR   507       8.249  24.317  33.549  1.00  0.00           C  
ATOM   1409  OG1 THR   507       9.178  23.583  34.333  1.00  0.00           O  
ATOM   1410  CG2 THR   507       6.921  23.545  33.478  1.00  0.00           C  
ATOM   1411  N   SER   508       7.049  24.680  30.487  1.00  0.00           N  
ATOM   1412  CA  SER   508       6.111  25.410  29.642  1.00  0.00           C  
ATOM   1413  C   SER   508       4.863  25.749  30.434  1.00  0.00           C  
ATOM   1414  O   SER   508       4.508  25.040  31.377  1.00  0.00           O  
ATOM   1415  CB  SER   508       5.735  24.594  28.414  1.00  0.00           C  
ATOM   1416  OG  SER   508       4.687  23.692  28.719  1.00  0.00           O  
ATOM   1417  N   ILE   509       4.215  26.847  30.056  1.00  0.00           N  
ATOM   1418  CA  ILE   509       2.931  27.253  30.621  1.00  0.00           C  
ATOM   1419  C   ILE   509       1.925  26.117  30.413  1.00  0.00           C  
ATOM   1420  O   ILE   509       0.992  25.931  31.194  1.00  0.00           O  
ATOM   1421  CB  ILE   509       2.387  28.516  29.886  1.00  0.00           C  
ATOM   1422  CG1 ILE   509       3.459  29.596  29.761  1.00  0.00           C  
ATOM   1423  CG2 ILE   509       1.162  29.076  30.567  1.00  0.00           C  
ATOM   1424  CD1 ILE   509       3.833  30.197  31.052  1.00  0.00           C  
ATOM   1425  N   ASP   510       2.129  25.368  29.333  1.00  0.00           N  
ATOM   1426  CA  ASP   510       1.252  24.271  28.953  1.00  0.00           C  
ATOM   1427  C   ASP   510       1.339  23.200  30.014  1.00  0.00           C  
ATOM   1428  O   ASP   510       0.352  22.841  30.657  1.00  0.00           O  
ATOM   1429  CB  ASP   510       1.710  23.692  27.610  1.00  0.00           C  
ATOM   1430  CG  ASP   510       1.415  24.722  26.529  1.00  0.00           C  
ATOM   1431  OD1 ASP   510       0.692  25.708  26.832  1.00  0.00           O  
ATOM   1432  OD2 ASP   510       1.910  24.536  25.385  1.00  0.00           O  
ATOM   1433  N   GLN   511       2.552  22.701  30.190  1.00  0.00           N  
ATOM   1434  CA  GLN   511       2.821  21.676  31.169  1.00  0.00           C  
ATOM   1435  C   GLN   511       2.521  22.144  32.599  1.00  0.00           C  
ATOM   1436  O   GLN   511       1.990  21.372  33.393  1.00  0.00           O  
ATOM   1437  CB  GLN   511       4.250  21.155  30.994  1.00  0.00           C  
ATOM   1438  CG  GLN   511       4.462  20.381  29.691  1.00  0.00           C  
ATOM   1439  CD  GLN   511       3.550  19.163  29.714  1.00  0.00           C  
ATOM   1440  OE1 GLN   511       3.456  18.460  30.719  1.00  0.00           O  
ATOM   1441  NE2 GLN   511       2.827  18.847  28.606  1.00  0.00           N  
ATOM   1442  N   LEU   512       2.825  23.400  32.924  1.00  0.00           N  
ATOM   1443  CA  LEU   512       2.518  23.927  34.260  1.00  0.00           C  
ATOM   1444  C   LEU   512       1.025  23.990  34.550  1.00  0.00           C  
ATOM   1445  O   LEU   512       0.580  23.663  35.651  1.00  0.00           O  
ATOM   1446  CB  LEU   512       3.115  25.321  34.479  1.00  0.00           C  
ATOM   1447  CG  LEU   512       2.830  25.896  35.868  1.00  0.00           C  
ATOM   1448  CD1 LEU   512       3.395  25.083  37.032  1.00  0.00           C  
ATOM   1449  CD2 LEU   512       3.383  27.299  36.113  1.00  0.00           C  
ATOM   1450  N   SER   513       0.263  24.461  33.572  1.00  0.00           N  
ATOM   1451  CA  SER   513      -1.170  24.607  33.741  1.00  0.00           C  
ATOM   1452  C   SER   513      -1.851  23.276  33.970  1.00  0.00           C  
ATOM   1453  O   SER   513      -2.761  23.182  34.787  1.00  0.00           O  
ATOM   1454  CB  SER   513      -1.781  25.299  32.532  1.00  0.00           C  
ATOM   1455  OG  SER   513      -1.312  26.636  32.446  1.00  0.00           O  
ATOM   1456  N   GLU   514      -1.408  22.258  33.235  1.00  0.00           N  
ATOM   1457  CA  GLU   514      -1.915  20.902  33.403  1.00  0.00           C  
ATOM   1458  C   GLU   514      -1.788  20.483  34.858  1.00  0.00           C  
ATOM   1459  O   GLU   514      -2.780  20.133  35.505  1.00  0.00           O  
ATOM   1460  CB  GLU   514      -1.122  19.927  32.533  1.00  0.00           C  
ATOM   1461  CG  GLU   514      -1.303  20.123  31.040  1.00  0.00           C  
ATOM   1462  CD  GLU   514      -2.579  19.493  30.528  1.00  0.00           C  
ATOM   1463  OE1 GLU   514      -3.134  18.625  31.239  1.00  0.00           O  
ATOM   1464  OE2 GLU   514      -3.024  19.863  29.419  1.00  0.00           O  
ATOM   1465  N   GLU   515      -0.557  20.565  35.361  1.00  0.00           N  
ATOM   1466  CA  GLU   515      -0.157  20.047  36.668  1.00  0.00           C  
ATOM   1467  C   GLU   515      -0.904  20.663  37.839  1.00  0.00           C  
ATOM   1468  O   GLU   515      -1.495  19.959  38.657  1.00  0.00           O  
ATOM   1469  CB  GLU   515       1.330  20.264  36.842  1.00  0.00           C  
ATOM   1470  CG  GLU   515       2.188  19.262  36.067  1.00  0.00           C  
ATOM   1471  CD  GLU   515       1.900  17.872  36.617  1.00  0.00           C  
ATOM   1472  OE1 GLU   515       2.007  17.694  37.860  1.00  0.00           O  
ATOM   1473  OE2 GLU   515       1.568  16.970  35.802  1.00  0.00           O  
ATOM   1474  N   LEU   516      -0.853  21.987  37.909  1.00  0.00           N  
ATOM   1475  CA  LEU   516      -1.410  22.751  39.016  1.00  0.00           C  
ATOM   1476  C   LEU   516      -2.838  23.145  38.722  1.00  0.00           C  
ATOM   1477  O   LEU   516      -3.475  23.815  39.534  1.00  0.00           O  
ATOM   1478  CB  LEU   516      -0.596  24.024  39.238  1.00  0.00           C  
ATOM   1479  CG  LEU   516       0.860  23.757  39.625  1.00  0.00           C  
ATOM   1480  CD1 LEU   516       1.731  25.005  39.760  1.00  0.00           C  
ATOM   1481  CD2 LEU   516       1.052  23.045  40.963  1.00  0.00           C  
ATOM   1482  N   ASN   517      -3.325  22.748  37.550  1.00  0.00           N  
ATOM   1483  CA  ASN   517      -4.677  23.063  37.134  1.00  0.00           C  
ATOM   1484  C   ASN   517      -4.883  24.553  36.963  1.00  0.00           C  
ATOM   1485  O   ASN   517      -5.906  25.104  37.365  1.00  0.00           O  
ATOM   1486  CB  ASN   517      -5.686  22.504  38.142  1.00  0.00           C  
ATOM   1487  CG  ASN   517      -5.636  20.985  38.064  1.00  0.00           C  
ATOM   1488  OD1 ASN   517      -5.301  20.414  37.027  1.00  0.00           O  
ATOM   1489  ND2 ASN   517      -5.966  20.247  39.158  1.00  0.00           N  
ATOM   1490  N   ILE   518      -3.908  25.222  36.366  1.00  0.00           N  
ATOM   1491  CA  ILE   518      -3.978  26.670  36.268  1.00  0.00           C  
ATOM   1492  C   ILE   518      -4.394  27.118  34.870  1.00  0.00           C  
ATOM   1493  O   ILE   518      -4.374  26.333  33.924  1.00  0.00           O  
ATOM   1494  CB  ILE   518      -2.653  27.308  36.708  1.00  0.00           C  
ATOM   1495  CG1 ILE   518      -1.457  26.906  35.828  1.00  0.00           C  
ATOM   1496  CG2 ILE   518      -2.240  26.937  38.142  1.00  0.00           C  
ATOM   1497  CD1 ILE   518      -0.203  27.740  36.087  1.00  0.00           C  
ATOM   1498  N   LYS   519      -4.780  28.383  34.751  1.00  0.00           N  
ATOM   1499  CA  LYS   519      -5.381  28.906  33.526  1.00  0.00           C  
ATOM   1500  C   LYS   519      -4.475  29.948  32.871  1.00  0.00           C  
ATOM   1501  O   LYS   519      -4.947  30.949  32.338  1.00  0.00           O  
ATOM   1502  CB  LYS   519      -6.712  29.569  33.872  1.00  0.00           C  
ATOM   1503  CG  LYS   519      -7.774  28.584  34.366  1.00  0.00           C  
ATOM   1504  CD  LYS   519      -9.134  29.232  34.630  1.00  0.00           C  
ATOM   1505  CE  LYS   519     -10.186  28.255  35.158  1.00  0.00           C  
ATOM   1506  NZ  LYS   519     -11.471  28.959  35.370  1.00  0.00           N  
ATOM   1507  N   MET   520      -3.171  29.722  32.911  1.00  0.00           N  
ATOM   1508  CA  MET   520      -2.228  30.738  32.453  1.00  0.00           C  
ATOM   1509  C   MET   520      -2.150  30.781  30.935  1.00  0.00           C  
ATOM   1510  O   MET   520      -2.529  29.823  30.271  1.00  0.00           O  
ATOM   1511  CB  MET   520      -0.861  30.516  33.103  1.00  0.00           C  
ATOM   1512  CG  MET   520      -0.857  30.760  34.613  1.00  0.00           C  
ATOM   1513  SD  MET   520       0.760  30.526  35.410  1.00  0.00           S  
ATOM   1514  CE  MET   520       0.159  30.861  37.091  1.00  0.00           C  
ATOM   1515  N   ALA   521      -1.668  31.890  30.380  1.00  0.00           N  
ATOM   1516  CA  ALA   521      -1.776  32.128  28.930  1.00  0.00           C  
ATOM   1517  C   ALA   521      -0.451  32.248  28.190  1.00  0.00           C  
ATOM   1518  O   ALA   521       0.519  32.768  28.727  1.00  0.00           O  
ATOM   1519  CB  ALA   521      -2.586  33.394  28.687  1.00  0.00           C  
ATOM   1520  N   GLU   522      -0.292  31.835  26.953  1.00  0.00           N  
ATOM   1521  CA  GLU   522       0.939  31.957  26.171  1.00  0.00           C  
ATOM   1522  C   GLU   522       1.353  33.427  25.946  1.00  0.00           C  
ATOM   1523  O   GLU   522       2.541  33.747  25.853  1.00  0.00           O  
ATOM   1524  CB  GLU   522       0.952  31.408  24.741  1.00  0.00           C  
ATOM   1525  CG  GLU   522       0.924  29.880  24.674  1.00  0.00           C  
ATOM   1526  CD  GLU   522       0.842  29.475  23.209  1.00  0.00           C  
ATOM   1527  OE1 GLU   522       0.740  30.388  22.348  1.00  0.00           O  
ATOM   1528  OE2 GLU   522       0.879  28.246  22.932  1.00  0.00           O  
ATOM   1529  N   GLY   523       0.383  34.341  25.857  1.00  0.00           N  
ATOM   1530  CA  GLY   523       0.662  35.794  25.745  1.00  0.00           C  
ATOM   1531  C   GLY   523       1.501  36.299  26.914  1.00  0.00           C  
ATOM   1532  O   GLY   523       2.332  37.201  26.778  1.00  0.00           O  
ATOM   1533  N   HIS   524       1.286  35.713  28.085  1.00  0.00           N  
ATOM   1534  CA  HIS   524       2.039  36.070  29.273  1.00  0.00           C  
ATOM   1535  C   HIS   524       3.265  35.166  29.457  1.00  0.00           C  
ATOM   1536  O   HIS   524       4.351  35.624  29.821  1.00  0.00           O  
ATOM   1537  CB  HIS   524       1.407  35.949  30.665  1.00  0.00           C  
ATOM   1538  CG  HIS   524       0.272  36.906  30.879  1.00  0.00           C  
ATOM   1539  ND1 HIS   524       0.414  38.279  30.902  1.00  0.00           N  
ATOM   1540  CD2 HIS   524      -1.048  36.685  31.079  1.00  0.00           C  
ATOM   1541  CE1 HIS   524      -0.733  38.854  31.101  1.00  0.00           C  
ATOM   1542  NE2 HIS   524      -1.650  37.913  31.215  1.00  0.00           N  
ATOM   1543  N   GLN   525       3.106  33.843  29.203  1.00  0.00           N  
ATOM   1544  CA  GLN   525       4.157  32.793  29.376  1.00  0.00           C  
ATOM   1545  C   GLN   525       5.474  33.088  28.710  1.00  0.00           C  
ATOM   1546  O   GLN   525       6.551  32.811  29.244  1.00  0.00           O  
ATOM   1547  CB  GLN   525       3.980  31.372  28.831  1.00  0.00           C  
ATOM   1548  CG  GLN   525       2.899  30.570  29.559  1.00  0.00           C  
ATOM   1549  CD  GLN   525       3.341  30.388  31.004  1.00  0.00           C  
ATOM   1550  OE1 GLN   525       4.480  30.009  31.275  1.00  0.00           O  
ATOM   1551  NE2 GLN   525       2.464  30.648  32.010  1.00  0.00           N  
ATOM   1552  N   TYR   526       5.410  33.666  27.511  1.00  0.00           N  
ATOM   1553  CA  TYR   526       6.555  33.704  26.606  1.00  0.00           C  
ATOM   1554  C   TYR   526       7.069  32.265  26.290  1.00  0.00           C  
ATOM   1555  O   TYR   526       8.261  32.022  26.085  1.00  0.00           O  
ATOM   1556  CB  TYR   526       7.926  34.307  26.941  1.00  0.00           C  
ATOM   1557  CG  TYR   526       7.706  35.725  27.341  1.00  0.00           C  
ATOM   1558  CD1 TYR   526       6.675  36.465  26.748  1.00  0.00           C  
ATOM   1559  CD2 TYR   526       8.513  36.352  28.316  1.00  0.00           C  
ATOM   1560  CE1 TYR   526       6.434  37.807  27.101  1.00  0.00           C  
ATOM   1561  CE2 TYR   526       8.281  37.716  28.688  1.00  0.00           C  
ATOM   1562  CZ  TYR   526       7.234  38.427  28.067  1.00  0.00           C  
ATOM   1563  OH  TYR   526       6.977  39.743  28.389  1.00  0.00           O  
ATOM   1564  N   GLU   527       6.125  31.307  26.256  1.00  0.00           N  
ATOM   1565  CA  GLU   527       6.371  29.890  25.939  1.00  0.00           C  
ATOM   1566  C   GLU   527       7.097  29.157  27.068  1.00  0.00           C  
ATOM   1567  O   GLU   527       7.656  28.072  26.886  1.00  0.00           O  
ATOM   1568  CB  GLU   527       7.253  29.554  24.733  1.00  0.00           C  
ATOM   1569  CG  GLU   527       6.682  30.050  23.403  1.00  0.00           C  
ATOM   1570  CD  GLU   527       7.650  29.650  22.298  1.00  0.00           C  
ATOM   1571  OE1 GLU   527       8.690  29.017  22.622  1.00  0.00           O  
ATOM   1572  OE2 GLU   527       7.361  29.972  21.114  1.00  0.00           O  
ATOM   1573  N   THR   528       7.173  29.757  28.271  1.00  0.00           N  
ATOM   1574  CA  THR   528       7.633  29.124  29.496  1.00  0.00           C  
ATOM   1575  C   THR   528       7.285  29.907  30.760  1.00  0.00           C  
ATOM   1576  O   THR   528       6.817  31.057  30.717  1.00  0.00           O  
ATOM   1577  CB  THR   528       9.132  28.834  29.481  1.00  0.00           C  
ATOM   1578  OG1 THR   528       9.866  30.014  29.811  1.00  0.00           O  
ATOM   1579  CG2 THR   528       9.548  28.368  28.136  1.00  0.00           C  
ATOM   1580  N   VAL   529       7.527  29.261  31.893  1.00  0.00           N  
ATOM   1581  CA  VAL   529       7.085  29.796  33.153  1.00  0.00           C  
ATOM   1582  C   VAL   529       7.881  31.049  33.505  1.00  0.00           C  
ATOM   1583  O   VAL   529       7.334  32.017  34.034  1.00  0.00           O  
ATOM   1584  CB  VAL   529       7.121  28.701  34.236  1.00  0.00           C  
ATOM   1585  CG1 VAL   529       6.845  29.228  35.646  1.00  0.00           C  
ATOM   1586  CG2 VAL   529       6.092  27.591  34.015  1.00  0.00           C  
ATOM   1587  N   SER   530       9.163  31.032  33.157  1.00  0.00           N  
ATOM   1588  CA  SER   530      10.047  32.152  33.408  1.00  0.00           C  
ATOM   1589  C   SER   530       9.678  33.356  32.568  1.00  0.00           C  
ATOM   1590  O   SER   530       9.934  34.493  32.942  1.00  0.00           O  
ATOM   1591  CB  SER   530      11.499  31.754  33.129  1.00  0.00           C  
ATOM   1592  OG  SER   530      11.674  31.484  31.746  1.00  0.00           O  
ATOM   1593  N   GLY   531       9.052  33.122  31.432  1.00  0.00           N  
ATOM   1594  CA  GLY   531       8.667  34.230  30.591  1.00  0.00           C  
ATOM   1595  C   GLY   531       7.390  34.858  31.085  1.00  0.00           C  
ATOM   1596  O   GLY   531       7.196  36.068  30.971  1.00  0.00           O  
ATOM   1597  N   PHE   532       6.512  34.012  31.615  1.00  0.00           N  
ATOM   1598  CA  PHE   532       5.256  34.444  32.203  1.00  0.00           C  
ATOM   1599  C   PHE   532       5.586  35.396  33.305  1.00  0.00           C  
ATOM   1600  O   PHE   532       5.023  36.475  33.407  1.00  0.00           O  
ATOM   1601  CB  PHE   532       4.550  33.244  32.825  1.00  0.00           C  
ATOM   1602  CG  PHE   532       3.213  33.704  33.294  1.00  0.00           C  
ATOM   1603  CD1 PHE   532       2.156  33.972  32.396  1.00  0.00           C  
ATOM   1604  CD2 PHE   532       2.975  33.883  34.669  1.00  0.00           C  
ATOM   1605  CE1 PHE   532       0.879  34.409  32.854  1.00  0.00           C  
ATOM   1606  CE2 PHE   532       1.705  34.319  35.155  1.00  0.00           C  
ATOM   1607  CZ  PHE   532       0.653  34.585  34.241  1.00  0.00           C  
ATOM   1608  N   VAL   533       6.766  35.081  33.945  1.00  0.00           N  
ATOM   1609  CA  VAL   533       7.357  35.931  34.965  1.00  0.00           C  
ATOM   1610  C   VAL   533       7.923  37.232  34.436  1.00  0.00           C  
ATOM   1611  O   VAL   533       7.766  38.290  35.051  1.00  0.00           O  
ATOM   1612  CB  VAL   533       8.558  36.008  35.933  1.00  0.00           C  
ATOM   1613  CG1 VAL   533       8.675  37.352  36.654  1.00  0.00           C  
ATOM   1614  CG2 VAL   533       8.513  34.959  37.046  1.00  0.00           C  
ATOM   1615  N   CYS   534       8.596  37.201  33.289  1.00  0.00           N  
ATOM   1616  CA  CYS   534       9.094  38.453  32.705  1.00  0.00           C  
ATOM   1617  C   CYS   534       7.925  39.339  32.270  1.00  0.00           C  
ATOM   1618  O   CYS   534       8.042  40.567  32.317  1.00  0.00           O  
ATOM   1619  CB  CYS   534       9.886  38.597  31.403  1.00  0.00           C  
ATOM   1620  SG  CYS   534      11.194  38.053  31.500  1.00  0.00           S  
ATOM   1621  N   GLU   535       6.788  38.808  31.844  1.00  0.00           N  
ATOM   1622  CA  GLU   535       5.648  39.647  31.502  1.00  0.00           C  
ATOM   1623  C   GLU   535       5.106  40.388  32.719  1.00  0.00           C  
ATOM   1624  O   GLU   535       4.659  41.535  32.643  1.00  0.00           O  
ATOM   1625  CB  GLU   535       4.385  38.980  30.948  1.00  0.00           C  
ATOM   1626  CG  GLU   535       3.328  39.977  30.469  1.00  0.00           C  
ATOM   1627  CD  GLU   535       3.920  40.769  29.311  1.00  0.00           C  
ATOM   1628  OE1 GLU   535       4.501  40.129  28.393  1.00  0.00           O  
ATOM   1629  OE2 GLU   535       3.798  42.023  29.328  1.00  0.00           O  
ATOM   1630  N   ALA   536       5.145  39.722  33.865  1.00  0.00           N  
ATOM   1631  CA  ALA   536       4.569  40.253  35.098  1.00  0.00           C  
ATOM   1632  C   ALA   536       5.506  41.224  35.799  1.00  0.00           C  
ATOM   1633  O   ALA   536       5.072  42.178  36.450  1.00  0.00           O  
ATOM   1634  CB  ALA   536       4.220  39.144  36.085  1.00  0.00           C  
ATOM   1635  N   PHE   537       6.817  41.002  35.680  1.00  0.00           N  
ATOM   1636  CA  PHE   537       7.751  41.956  36.296  1.00  0.00           C  
ATOM   1637  C   PHE   537       8.031  43.122  35.365  1.00  0.00           C  
ATOM   1638  O   PHE   537       8.296  44.251  35.787  1.00  0.00           O  
ATOM   1639  CB  PHE   537       9.194  41.572  36.646  1.00  0.00           C  
ATOM   1640  CG  PHE   537       9.137  40.572  37.749  1.00  0.00           C  
ATOM   1641  CD1 PHE   537       9.253  39.185  37.509  1.00  0.00           C  
ATOM   1642  CD2 PHE   537       8.963  41.003  39.077  1.00  0.00           C  
ATOM   1643  CE1 PHE   537       9.201  38.236  38.571  1.00  0.00           C  
ATOM   1644  CE2 PHE   537       8.907  40.073  40.160  1.00  0.00           C  
ATOM   1645  CZ  PHE   537       9.025  38.683  39.903  1.00  0.00           C  
ATOM   1646  N   GLY   538       7.971  42.846  34.062  1.00  0.00           N  
ATOM   1647  CA  GLY   538       8.379  43.826  33.060  1.00  0.00           C  
ATOM   1648  C   GLY   538       9.875  44.064  33.096  1.00  0.00           C  
ATOM   1649  O   GLY   538      10.369  45.072  32.582  1.00  0.00           O  
ATOM   1650  N   TYR   539      10.653  43.205  33.740  1.00  0.00           N  
ATOM   1651  CA  TYR   539      12.098  43.363  33.798  1.00  0.00           C  
ATOM   1652  C   TYR   539      12.654  41.983  34.154  1.00  0.00           C  
ATOM   1653  O   TYR   539      11.879  41.066  34.420  1.00  0.00           O  
ATOM   1654  CB  TYR   539      12.492  44.437  34.827  1.00  0.00           C  
ATOM   1655  CG  TYR   539      12.062  43.951  36.168  1.00  0.00           C  
ATOM   1656  CD1 TYR   539      12.951  43.213  36.960  1.00  0.00           C  
ATOM   1657  CD2 TYR   539      10.771  44.221  36.674  1.00  0.00           C  
ATOM   1658  CE1 TYR   539      12.583  42.739  38.235  1.00  0.00           C  
ATOM   1659  CE2 TYR   539      10.380  43.747  37.968  1.00  0.00           C  
ATOM   1660  CZ  TYR   539      11.303  43.006  38.734  1.00  0.00           C  
ATOM   1661  OH  TYR   539      10.970  42.526  39.982  1.00  0.00           O  
ATOM   1662  N   ILE   540      13.970  41.805  34.117  1.00  0.00           N  
ATOM   1663  CA  ILE   540      14.534  40.523  34.533  1.00  0.00           C  
ATOM   1664  C   ILE   540      14.818  40.507  36.034  1.00  0.00           C  
ATOM   1665  O   ILE   540      15.722  41.177  36.516  1.00  0.00           O  
ATOM   1666  CB  ILE   540      15.788  40.156  33.730  1.00  0.00           C  
ATOM   1667  CG1 ILE   540      15.534  40.033  32.218  1.00  0.00           C  
ATOM   1668  CG2 ILE   540      16.410  38.812  34.144  1.00  0.00           C  
ATOM   1669  CD1 ILE   540      16.813  39.881  31.396  1.00  0.00           C  
ATOM   1670  N   PRO   541      14.045  39.728  36.780  1.00  0.00           N  
ATOM   1671  CA  PRO   541      14.202  39.871  38.212  1.00  0.00           C  
ATOM   1672  C   PRO   541      15.450  39.200  38.706  1.00  0.00           C  
ATOM   1673  O   PRO   541      16.101  38.391  38.022  1.00  0.00           O  
ATOM   1674  CB  PRO   541      12.988  39.148  38.754  1.00  0.00           C  
ATOM   1675  CG  PRO   541      12.768  38.079  37.756  1.00  0.00           C  
ATOM   1676  CD  PRO   541      13.100  38.657  36.435  1.00  0.00           C  
ATOM   1677  N   LYS   542      15.773  39.567  39.933  1.00  0.00           N  
ATOM   1678  CA  LYS   542      16.872  38.979  40.644  1.00  0.00           C  
ATOM   1679  C   LYS   542      16.282  38.010  41.685  1.00  0.00           C  
ATOM   1680  O   LYS   542      15.074  38.014  41.912  1.00  0.00           O  
ATOM   1681  CB  LYS   542      17.677  40.085  41.278  1.00  0.00           C  
ATOM   1682  CG  LYS   542      18.262  41.072  40.265  1.00  0.00           C  
ATOM   1683  CD  LYS   542      19.195  42.110  40.891  1.00  0.00           C  
ATOM   1684  CE  LYS   542      19.833  43.054  39.869  1.00  0.00           C  
ATOM   1685  NZ  LYS   542      20.716  44.022  40.557  1.00  0.00           N  
ATOM   1686  N   THR   543      17.114  37.162  42.286  1.00  0.00           N  
ATOM   1687  CA  THR   543      16.621  36.157  43.238  1.00  0.00           C  
ATOM   1688  C   THR   543      15.874  36.769  44.414  1.00  0.00           C  
ATOM   1689  O   THR   543      16.262  37.804  44.949  1.00  0.00           O  
ATOM   1690  CB  THR   543      17.753  35.258  43.765  1.00  0.00           C  
ATOM   1691  OG1 THR   543      17.220  34.245  44.606  1.00  0.00           O  
ATOM   1692  CG2 THR   543      18.750  36.112  44.566  1.00  0.00           C  
ATOM   1693  N   GLY   544      14.782  36.138  44.810  1.00  0.00           N  
ATOM   1694  CA  GLY   544      14.024  36.666  45.914  1.00  0.00           C  
ATOM   1695  C   GLY   544      12.875  37.545  45.478  1.00  0.00           C  
ATOM   1696  O   GLY   544      11.909  37.713  46.227  1.00  0.00           O  
ATOM   1697  N   GLU   545      12.962  38.109  44.278  1.00  0.00           N  
ATOM   1698  CA  GLU   545      11.893  38.970  43.819  1.00  0.00           C  
ATOM   1699  C   GLU   545      10.597  38.173  43.772  1.00  0.00           C  
ATOM   1700  O   GLU   545      10.601  36.957  43.557  1.00  0.00           O  
ATOM   1701  CB  GLU   545      12.235  39.614  42.482  1.00  0.00           C  
ATOM   1702  CG  GLU   545      13.427  40.548  42.530  1.00  0.00           C  
ATOM   1703  CD  GLU   545      13.411  41.576  41.418  1.00  0.00           C  
ATOM   1704  OE1 GLU   545      12.321  42.100  41.100  1.00  0.00           O  
ATOM   1705  OE2 GLU   545      14.489  41.861  40.861  1.00  0.00           O  
ATOM   1706  N   SER   546       9.488  38.846  44.044  1.00  0.00           N  
ATOM   1707  CA  SER   546       8.219  38.146  44.076  1.00  0.00           C  
ATOM   1708  C   SER   546       7.168  38.941  43.361  1.00  0.00           C  
ATOM   1709  O   SER   546       7.207  40.166  43.333  1.00  0.00           O  
ATOM   1710  CB  SER   546       7.684  37.840  45.502  1.00  0.00           C  
ATOM   1711  OG  SER   546       7.399  39.051  46.187  1.00  0.00           O  
ATOM   1712  N   VAL   547       6.204  38.210  42.821  1.00  0.00           N  
ATOM   1713  CA  VAL   547       5.171  38.769  41.982  1.00  0.00           C  
ATOM   1714  C   VAL   547       3.942  37.863  42.033  1.00  0.00           C  
ATOM   1715  O   VAL   547       4.037  36.625  42.033  1.00  0.00           O  
ATOM   1716  CB  VAL   547       5.679  38.957  40.518  1.00  0.00           C  
ATOM   1717  CG1 VAL   547       6.074  37.645  39.836  1.00  0.00           C  
ATOM   1718  CG2 VAL   547       4.643  39.595  39.590  1.00  0.00           C  
ATOM   1719  N   THR   548       2.792  38.516  42.072  1.00  0.00           N  
ATOM   1720  CA  THR   548       1.511  37.890  42.249  1.00  0.00           C  
ATOM   1721  C   THR   548       0.869  37.885  40.892  1.00  0.00           C  
ATOM   1722  O   THR   548       0.713  38.939  40.291  1.00  0.00           O  
ATOM   1723  CB  THR   548       0.683  38.803  43.146  1.00  0.00           C  
ATOM   1724  OG1 THR   548       1.319  38.957  44.406  1.00  0.00           O  
ATOM   1725  CG2 THR   548      -0.711  38.187  43.351  1.00  0.00           C  
ATOM   1726  N   VAL   549       0.483  36.723  40.386  1.00  0.00           N  
ATOM   1727  CA  VAL   549      -0.163  36.727  39.087  1.00  0.00           C  
ATOM   1728  C   VAL   549      -1.673  36.606  39.199  1.00  0.00           C  
ATOM   1729  O   VAL   549      -2.394  37.568  38.918  1.00  0.00           O  
ATOM   1730  CB  VAL   549       0.462  35.731  38.094  1.00  0.00           C  
ATOM   1731  CG1 VAL   549       1.905  36.070  37.716  1.00  0.00           C  
ATOM   1732  CG2 VAL   549       0.513  34.295  38.621  1.00  0.00           C  
ATOM   1733  N   GLN   577      -2.165  35.450  39.615  1.00  0.00           N  
ATOM   1734  CA  GLN   577      -3.601  35.345  39.816  1.00  0.00           C  
ATOM   1735  C   GLN   577      -3.896  34.739  41.166  1.00  0.00           C  
ATOM   1736  O   GLN   577      -4.672  33.797  41.300  1.00  0.00           O  
ATOM   1737  CB  GLN   577      -4.264  34.585  38.674  1.00  0.00           C  
ATOM   1738  CG  GLN   577      -4.218  35.329  37.338  1.00  0.00           C  
ATOM   1739  CD  GLN   577      -4.847  34.435  36.279  1.00  0.00           C  
ATOM   1740  OE1 GLN   577      -5.254  33.309  36.562  1.00  0.00           O  
ATOM   1741  NE2 GLN   577      -4.961  34.887  35.002  1.00  0.00           N  
ATOM   1742  N   ILE   578      -3.257  35.310  42.175  1.00  0.00           N  
ATOM   1743  CA  ILE   578      -3.330  34.774  43.515  1.00  0.00           C  
ATOM   1744  C   ILE   578      -2.225  33.774  43.777  1.00  0.00           C  
ATOM   1745  O   ILE   578      -2.087  33.286  44.900  1.00  0.00           O  
ATOM   1746  CB  ILE   578      -4.705  34.115  43.763  1.00  0.00           C  
ATOM   1747  CG1 ILE   578      -4.976  32.903  42.856  1.00  0.00           C  
ATOM   1748  CG2 ILE   578      -5.892  35.065  43.530  1.00  0.00           C  
ATOM   1749  CD1 ILE   578      -6.235  32.125  43.240  1.00  0.00           C  
ATOM   1750  N   TYR   579      -1.440  33.460  42.749  1.00  0.00           N  
ATOM   1751  CA  TYR   579      -0.282  32.592  42.940  1.00  0.00           C  
ATOM   1752  C   TYR   579       1.024  33.377  43.160  1.00  0.00           C  
ATOM   1753  O   TYR   579       1.389  34.215  42.330  1.00  0.00           O  
ATOM   1754  CB  TYR   579      -0.133  31.630  41.769  1.00  0.00           C  
ATOM   1755  CG  TYR   579      -1.102  30.462  41.757  1.00  0.00           C  
ATOM   1756  CD1 TYR   579      -2.400  30.618  41.298  1.00  0.00           C  
ATOM   1757  CD2 TYR   579      -0.703  29.194  42.173  1.00  0.00           C  
ATOM   1758  CE1 TYR   579      -3.279  29.549  41.264  1.00  0.00           C  
ATOM   1759  CE2 TYR   579      -1.577  28.120  42.144  1.00  0.00           C  
ATOM   1760  CZ  TYR   579      -2.866  28.304  41.689  1.00  0.00           C  
ATOM   1761  OH  TYR   579      -3.749  27.243  41.657  1.00  0.00           O  
ATOM   1762  N   ARG   580       1.713  33.101  44.277  1.00  0.00           N  
ATOM   1763  CA  ARG   580       2.973  33.768  44.615  1.00  0.00           C  
ATOM   1764  C   ARG   580       4.153  33.176  43.891  1.00  0.00           C  
ATOM   1765  O   ARG   580       4.457  32.002  44.044  1.00  0.00           O  
ATOM   1766  CB  ARG   580       3.229  33.691  46.105  1.00  0.00           C  
ATOM   1767  CG  ARG   580       4.483  34.447  46.548  1.00  0.00           C  
ATOM   1768  CD  ARG   580       4.732  34.389  48.057  1.00  0.00           C  
ATOM   1769  NE  ARG   580       5.966  35.176  48.338  1.00  0.00           N  
ATOM   1770  CZ  ARG   580       6.517  35.158  49.587  1.00  0.00           C  
ATOM   1771  NH1 ARG   580       5.746  34.349  50.370  1.00  0.00           N  
ATOM   1772  NH2 ARG   580       7.625  35.955  49.564  1.00  0.00           N  
ATOM   1773  N   LEU   581       4.822  33.987  43.089  1.00  0.00           N  
ATOM   1774  CA  LEU   581       5.983  33.505  42.378  1.00  0.00           C  
ATOM   1775  C   LEU   581       7.177  34.246  42.933  1.00  0.00           C  
ATOM   1776  O   LEU   581       7.132  35.454  43.121  1.00  0.00           O  
ATOM   1777  CB  LEU   581       5.875  33.797  40.890  1.00  0.00           C  
ATOM   1778  CG  LEU   581       5.036  32.770  40.126  1.00  0.00           C  
ATOM   1779  CD1 LEU   581       3.598  32.616  40.619  1.00  0.00           C  
ATOM   1780  CD2 LEU   581       4.871  33.053  38.634  1.00  0.00           C  
ATOM   1781  N   GLU   582       8.247  33.511  43.184  1.00  0.00           N  
ATOM   1782  CA  GLU   582       9.431  34.057  43.800  1.00  0.00           C  
ATOM   1783  C   GLU   582      10.617  33.523  43.026  1.00  0.00           C  
ATOM   1784  O   GLU   582      10.726  32.309  42.779  1.00  0.00           O  
ATOM   1785  CB  GLU   582       9.490  33.592  45.247  1.00  0.00           C  
ATOM   1786  CG  GLU   582      10.711  34.115  46.007  1.00  0.00           C  
ATOM   1787  CD  GLU   582      10.566  33.708  47.466  1.00  0.00           C  
ATOM   1788  OE1 GLU   582       9.507  33.123  47.815  1.00  0.00           O  
ATOM   1789  OE2 GLU   582      11.514  33.977  48.252  1.00  0.00           O  
ATOM   1790  N   ILE   583      11.493  34.434  42.621  1.00  0.00           N  
ATOM   1791  CA  ILE   583      12.644  34.071  41.813  1.00  0.00           C  
ATOM   1792  C   ILE   583      13.595  33.313  42.690  1.00  0.00           C  
ATOM   1793  O   ILE   583      14.291  33.897  43.513  1.00  0.00           O  
ATOM   1794  CB  ILE   583      13.362  35.313  41.290  1.00  0.00           C  
ATOM   1795  CG1 ILE   583      12.461  36.234  40.450  1.00  0.00           C  
ATOM   1796  CG2 ILE   583      14.564  34.991  40.385  1.00  0.00           C  
ATOM   1797  CD1 ILE   583      11.860  35.546  39.225  1.00  0.00           C  
ATOM   1798  N   LEU   584      13.611  32.002  42.536  1.00  0.00           N  
ATOM   1799  CA  LEU   584      14.481  31.197  43.370  1.00  0.00           C  
ATOM   1800  C   LEU   584      15.900  31.317  42.873  1.00  0.00           C  
ATOM   1801  O   LEU   584      16.830  31.358  43.654  1.00  0.00           O  
ATOM   1802  CB  LEU   584      14.045  29.750  43.356  1.00  0.00           C  
ATOM   1803  CG  LEU   584      12.672  29.520  43.991  1.00  0.00           C  
ATOM   1804  CD1 LEU   584      12.122  28.102  43.845  1.00  0.00           C  
ATOM   1805  CD2 LEU   584      12.607  29.773  45.497  1.00  0.00           C  
ATOM   1806  N   ALA   585      16.139  30.882  41.638  1.00  0.00           N  
ATOM   1807  CA  ALA   585      17.475  30.973  41.059  1.00  0.00           C  
ATOM   1808  C   ALA   585      17.580  32.289  40.312  1.00  0.00           C  
ATOM   1809  O   ALA   585      16.769  32.607  39.438  1.00  0.00           O  
ATOM   1810  CB  ALA   585      17.783  29.830  40.096  1.00  0.00           C  
ATOM   1811  N   GLY   586      18.593  33.082  40.650  1.00  0.00           N  
ATOM   1812  CA  GLY   586      18.821  34.370  40.007  1.00  0.00           C  
ATOM   1813  C   GLY   586      20.053  34.178  39.138  1.00  0.00           C  
ATOM   1814  O   GLY   586      21.063  33.610  39.563  1.00  0.00           O  
ATOM   1815  N   ASN   587      19.991  34.651  37.900  1.00  0.00           N  
ATOM   1816  CA  ASN   587      21.107  34.467  36.992  1.00  0.00           C  
ATOM   1817  C   ASN   587      21.305  35.625  36.032  1.00  0.00           C  
ATOM   1818  O   ASN   587      20.546  36.598  36.008  1.00  0.00           O  
ATOM   1819  CB  ASN   587      20.984  33.210  36.124  1.00  0.00           C  
ATOM   1820  CG  ASN   587      19.801  33.400  35.186  1.00  0.00           C  
ATOM   1821  OD1 ASN   587      19.239  34.490  35.088  1.00  0.00           O  
ATOM   1822  ND2 ASN   587      19.358  32.349  34.445  1.00  0.00           N  
ATOM   1823  N   ALA   588      22.346  35.521  35.223  1.00  0.00           N  
ATOM   1824  CA  ALA   588      22.621  36.539  34.232  1.00  0.00           C  
ATOM   1825  C   ALA   588      21.998  36.057  32.927  1.00  0.00           C  
ATOM   1826  O   ALA   588      22.403  35.048  32.343  1.00  0.00           O  
ATOM   1827  CB  ALA   588      24.111  36.789  34.020  1.00  0.00           C  
ATOM   1828  N   ARG   589      21.053  36.705  32.460  1.00  0.00           N  
ATOM   1829  CA  ARG   589      20.321  36.539  31.216  1.00  0.00           C  
ATOM   1830  C   ARG   589      18.881  36.118  31.474  1.00  0.00           C  
ATOM   1831  O   ARG   589      17.965  36.553  30.774  1.00  0.00           O  
ATOM   1832  CB  ARG   589      20.961  35.465  30.332  1.00  0.00           C  
ATOM   1833  CG  ARG   589      22.444  35.607  30.033  1.00  0.00           C  
ATOM   1834  CD  ARG   589      22.852  34.639  28.906  1.00  0.00           C  
ATOM   1835  NE  ARG   589      22.634  33.227  29.235  1.00  0.00           N  
ATOM   1836  CZ  ARG   589      22.602  32.242  28.335  1.00  0.00           C  
ATOM   1837  NH1 ARG   589      22.763  32.513  27.042  1.00  0.00           N  
ATOM   1838  NH2 ARG   589      22.403  30.984  28.722  1.00  0.00           N  
ATOM   1839  N   LYS   590      18.675  35.250  32.461  1.00  0.00           N  
ATOM   1840  CA  LYS   590      17.399  34.548  32.536  1.00  0.00           C  
ATOM   1841  C   LYS   590      16.992  34.024  33.906  1.00  0.00           C  
ATOM   1842  O   LYS   590      17.822  33.709  34.748  1.00  0.00           O  
ATOM   1843  CB  LYS   590      17.447  33.361  31.593  1.00  0.00           C  
ATOM   1844  CG  LYS   590      17.581  33.756  30.121  1.00  0.00           C  
ATOM   1845  CD  LYS   590      17.669  32.560  29.171  1.00  0.00           C  
ATOM   1846  CE  LYS   590      17.769  32.955  27.696  1.00  0.00           C  
ATOM   1847  NZ  LYS   590      17.879  31.743  26.854  1.00  0.00           N  
ATOM   1848  N   VAL   591      15.686  33.910  34.096  1.00  0.00           N  
ATOM   1849  CA  VAL   591      15.144  33.252  35.256  1.00  0.00           C  
ATOM   1850  C   VAL   591      15.391  31.774  35.059  1.00  0.00           C  
ATOM   1851  O   VAL   591      15.186  31.244  33.991  1.00  0.00           O  
ATOM   1852  CB  VAL   591      13.626  33.537  35.421  1.00  0.00           C  
ATOM   1853  CG1 VAL   591      12.976  32.743  36.556  1.00  0.00           C  
ATOM   1854  CG2 VAL   591      13.310  35.003  35.727  1.00  0.00           C  
ATOM   1855  N   SER   592      15.844  31.119  36.112  1.00  0.00           N  
ATOM   1856  CA  SER   592      16.190  29.703  36.091  1.00  0.00           C  
ATOM   1857  C   SER   592      15.220  28.836  36.926  1.00  0.00           C  
ATOM   1858  O   SER   592      14.606  27.910  36.406  1.00  0.00           O  
ATOM   1859  CB  SER   592      17.638  29.532  36.584  1.00  0.00           C  
ATOM   1860  OG  SER   592      17.979  28.154  36.627  1.00  0.00           O  
ATOM   1861  N   ALA   593      15.072  29.138  38.213  1.00  0.00           N  
ATOM   1862  CA  ALA   593      14.107  28.424  39.042  1.00  0.00           C  
ATOM   1863  C   ALA   593      13.203  29.413  39.738  1.00  0.00           C  
ATOM   1864  O   ALA   593      13.629  30.503  40.108  1.00  0.00           O  
ATOM   1865  CB  ALA   593      14.811  27.545  40.091  1.00  0.00           C  
ATOM   1866  N   VAL   594      11.948  29.025  39.918  1.00  0.00           N  
ATOM   1867  CA  VAL   594      10.987  29.871  40.600  1.00  0.00           C  
ATOM   1868  C   VAL   594      10.116  29.029  41.518  1.00  0.00           C  
ATOM   1869  O   VAL   594       9.691  27.923  41.155  1.00  0.00           O  
ATOM   1870  CB  VAL   594      10.114  30.675  39.581  1.00  0.00           C  
ATOM   1871  CG1 VAL   594      10.007  29.939  38.275  1.00  0.00           C  
ATOM   1872  CG2 VAL   594       8.725  30.971  40.141  1.00  0.00           C  
ATOM   1873  N   ARG   595       9.872  29.540  42.719  1.00  0.00           N  
ATOM   1874  CA  ARG   595       8.951  28.869  43.613  1.00  0.00           C  
ATOM   1875  C   ARG   595       7.591  29.502  43.502  1.00  0.00           C  
ATOM   1876  O   ARG   595       7.480  30.716  43.430  1.00  0.00           O  
ATOM   1877  CB  ARG   595       9.416  28.958  45.059  1.00  0.00           C  
ATOM   1878  CG  ARG   595       8.430  28.346  46.056  1.00  0.00           C  
ATOM   1879  CD  ARG   595       8.923  28.378  47.504  1.00  0.00           C  
ATOM   1880  NE  ARG   595       9.033  29.808  47.908  1.00  0.00           N  
ATOM   1881  CZ  ARG   595       7.933  30.474  48.365  1.00  0.00           C  
ATOM   1882  NH1 ARG   595       6.882  29.604  48.348  1.00  0.00           N  
ATOM   1883  NH2 ARG   595       8.314  31.751  48.661  1.00  0.00           N  
ATOM   1884  N   PHE   596       6.559  28.671  43.505  1.00  0.00           N  
ATOM   1885  CA  PHE   596       5.196  29.159  43.481  1.00  0.00           C  
ATOM   1886  C   PHE   596       4.373  28.654  44.667  1.00  0.00           C  
ATOM   1887  O   PHE   596       4.412  27.473  45.013  1.00  0.00           O  
ATOM   1888  CB  PHE   596       4.485  28.805  42.155  1.00  0.00           C  
ATOM   1889  CG  PHE   596       5.194  29.525  41.060  1.00  0.00           C  
ATOM   1890  CD1 PHE   596       6.259  28.935  40.342  1.00  0.00           C  
ATOM   1891  CD2 PHE   596       4.806  30.833  40.715  1.00  0.00           C  
ATOM   1892  CE1 PHE   596       6.928  29.630  39.294  1.00  0.00           C  
ATOM   1893  CE2 PHE   596       5.460  31.552  39.669  1.00  0.00           C  
ATOM   1894  CZ  PHE   596       6.528  30.946  38.957  1.00  0.00           C  
ATOM   1895  N   GLU   597       3.638  29.577  45.283  1.00  0.00           N  
ATOM   1896  CA  GLU   597       2.759  29.265  46.393  1.00  0.00           C  
ATOM   1897  C   GLU   597       1.293  29.189  45.970  1.00  0.00           C  
ATOM   1898  O   GLU   597       0.660  30.196  45.646  1.00  0.00           O  
ATOM   1899  CB  GLU   597       2.937  30.281  47.518  1.00  0.00           C  
ATOM   1900  CG  GLU   597       2.058  30.000  48.738  1.00  0.00           C  
ATOM   1901  CD  GLU   597       2.406  31.020  49.813  1.00  0.00           C  
ATOM   1902  OE1 GLU   597       3.283  31.885  49.547  1.00  0.00           O  
ATOM   1903  OE2 GLU   597       1.798  30.949  50.915  1.00  0.00           O  
ATOM   1904  N   ARG   598       0.763  27.975  45.975  1.00  0.00           N  
ATOM   1905  CA  ARG   598      -0.641  27.753  45.708  1.00  0.00           C  
ATOM   1906  C   ARG   598      -1.441  28.410  46.813  1.00  0.00           C  
ATOM   1907  O   ARG   598      -1.139  28.221  47.992  1.00  0.00           O  
ATOM   1908  CB  ARG   598      -0.958  26.253  45.679  1.00  0.00           C  
ATOM   1909  CG  ARG   598      -0.303  25.513  44.511  1.00  0.00           C  
ATOM   1910  CD  ARG   598      -0.590  24.011  44.499  1.00  0.00           C  
ATOM   1911  NE  ARG   598      -2.049  23.835  44.253  1.00  0.00           N  
ATOM   1912  CZ  ARG   598      -2.622  22.605  44.398  1.00  0.00           C  
ATOM   1913  NH1 ARG   598      -1.642  21.730  44.769  1.00  0.00           N  
ATOM   1914  NH2 ARG   598      -3.952  22.730  44.114  1.00  0.00           N  
TER
