# Supplementary material for: The Flavoproteome of the Model Plant Arabidopsis thaliana
Source: Int J Mol Sci. 2020 Jul 28;21(15):5371. doi: 10.3390/ijms21155371 (PMC7432721; doi:10.3390/ijms21155371)
Supplement: Supplementary file 1 [file ijms-21-05371-s001.zip › Supplements for Table S4 pdb structure prediction evidence code 3/AT1G63340.1.pdb]

REMARK  99  Chain ID : 1
REMARK  99  Residues : 404
REMARK  99  Atoms    : 3540
REMARK  99  File     : c6se3E_.1.pdb.sc
ATOM      1  N   HIS    12     -63.289 -28.084 -25.019  1.00  0.00           N  
ATOM      2  CA  HIS    12     -62.901 -26.720 -24.515  1.00  0.00           C  
ATOM      3  C   HIS    12     -61.950 -26.744 -23.307  1.00  0.00           C  
ATOM      4  O   HIS    12     -61.240 -25.761 -23.110  1.00  0.00           O  
ATOM      5  CB  HIS    12     -64.126 -25.887 -24.122  1.00  0.00           C  
ATOM      6  CG  HIS    12     -64.829 -26.416 -22.907  1.00  0.00           C  
ATOM      7  ND1 HIS    12     -65.730 -27.461 -22.930  1.00  0.00           N  
ATOM      8  CD2 HIS    12     -64.761 -26.038 -21.609  1.00  0.00           C  
ATOM      9  CE1 HIS    12     -66.177 -27.706 -21.736  1.00  0.00           C  
ATOM     10  NE2 HIS    12     -65.609 -26.857 -20.903  1.00  0.00           N  
ATOM     11  N   HIS    13     -61.909 -27.804 -22.490  1.00  0.00           N  
ATOM     12  CA  HIS    13     -60.971 -27.782 -21.354  1.00  0.00           C  
ATOM     13  C   HIS    13     -59.557 -28.198 -21.834  1.00  0.00           C  
ATOM     14  O   HIS    13     -59.396 -29.298 -22.385  1.00  0.00           O  
ATOM     15  CB  HIS    13     -61.509 -28.639 -20.211  1.00  0.00           C  
ATOM     16  CG  HIS    13     -62.804 -28.126 -19.653  1.00  0.00           C  
ATOM     17  ND1 HIS    13     -62.900 -27.064 -18.777  1.00  0.00           N  
ATOM     18  CD2 HIS    13     -64.079 -28.536 -19.852  1.00  0.00           C  
ATOM     19  CE1 HIS    13     -64.140 -26.839 -18.465  1.00  0.00           C  
ATOM     20  NE2 HIS    13     -64.889 -27.719 -19.102  1.00  0.00           N  
ATOM     21  N   VAL    14     -58.558 -27.310 -21.615  1.00  0.00           N  
ATOM     22  CA  VAL    14     -57.175 -27.486 -22.105  1.00  0.00           C  
ATOM     23  C   VAL    14     -56.164 -27.386 -20.952  1.00  0.00           C  
ATOM     24  O   VAL    14     -56.011 -26.313 -20.324  1.00  0.00           O  
ATOM     25  CB  VAL    14     -56.808 -26.447 -23.170  1.00  0.00           C  
ATOM     26  CG1 VAL    14     -55.396 -26.651 -23.697  1.00  0.00           C  
ATOM     27  CG2 VAL    14     -57.785 -26.434 -24.324  1.00  0.00           C  
ATOM     28  N   ALA    15     -55.403 -28.469 -20.737  1.00  0.00           N  
ATOM     29  CA  ALA    15     -54.369 -28.483 -19.709  1.00  0.00           C  
ATOM     30  C   ALA    15     -53.057 -27.989 -20.313  1.00  0.00           C  
ATOM     31  O   ALA    15     -52.685 -28.415 -21.390  1.00  0.00           O  
ATOM     32  CB  ALA    15     -54.202 -29.855 -19.118  1.00  0.00           C  
ATOM     33  N   VAL    16     -52.387 -27.086 -19.589  1.00  0.00           N  
ATOM     34  CA  VAL    16     -51.181 -26.423 -20.014  1.00  0.00           C  
ATOM     35  C   VAL    16     -50.101 -26.673 -18.957  1.00  0.00           C  
ATOM     36  O   VAL    16     -50.204 -26.182 -17.831  1.00  0.00           O  
ATOM     37  CB  VAL    16     -51.449 -24.919 -20.193  1.00  0.00           C  
ATOM     38  CG1 VAL    16     -50.212 -24.125 -20.619  1.00  0.00           C  
ATOM     39  CG2 VAL    16     -52.508 -24.610 -21.253  1.00  0.00           C  
ATOM     40  N   ILE    17     -49.058 -27.408 -19.342  1.00  0.00           N  
ATOM     41  CA  ILE    17     -48.023 -27.778 -18.405  1.00  0.00           C  
ATOM     42  C   ILE    17     -46.896 -26.746 -18.477  1.00  0.00           C  
ATOM     43  O   ILE    17     -46.122 -26.748 -19.424  1.00  0.00           O  
ATOM     44  CB  ILE    17     -47.519 -29.207 -18.678  1.00  0.00           C  
ATOM     45  CG1 ILE    17     -48.671 -30.192 -18.871  1.00  0.00           C  
ATOM     46  CG2 ILE    17     -46.577 -29.658 -17.566  1.00  0.00           C  
ATOM     47  CD1 ILE    17     -48.246 -31.441 -19.578  1.00  0.00           C  
ATOM     48  N   GLY    18     -46.830 -25.869 -17.465  1.00  0.00           N  
ATOM     49  CA  GLY    18     -45.780 -24.878 -17.336  1.00  0.00           C  
ATOM     50  C   GLY    18     -46.295 -23.471 -17.587  1.00  0.00           C  
ATOM     51  O   GLY    18     -47.125 -23.274 -18.435  1.00  0.00           O  
ATOM     52  N   ALA    19     -45.768 -22.497 -16.831  1.00  0.00           N  
ATOM     53  CA  ALA    19     -46.149 -21.086 -16.951  1.00  0.00           C  
ATOM     54  C   ALA    19     -44.917 -20.236 -17.272  1.00  0.00           C  
ATOM     55  O   ALA    19     -44.803 -19.085 -16.858  1.00  0.00           O  
ATOM     56  CB  ALA    19     -46.816 -20.637 -15.670  1.00  0.00           C  
ATOM     57  N   GLY    20     -43.998 -20.826 -18.035  1.00  0.00           N  
ATOM     58  CA  GLY    20     -42.989 -20.103 -18.765  1.00  0.00           C  
ATOM     59  C   GLY    20     -43.573 -19.404 -19.958  1.00  0.00           C  
ATOM     60  O   GLY    20     -44.754 -19.324 -20.122  1.00  0.00           O  
ATOM     61  N   ALA    21     -42.714 -18.845 -20.784  1.00  0.00           N  
ATOM     62  CA  ALA    21     -43.131 -18.083 -21.953  1.00  0.00           C  
ATOM     63  C   ALA    21     -44.057 -18.955 -22.815  1.00  0.00           C  
ATOM     64  O   ALA    21     -45.091 -18.506 -23.269  1.00  0.00           O  
ATOM     65  CB  ALA    21     -41.876 -17.586 -22.693  1.00  0.00           C  
ATOM     66  N   ALA    22     -43.712 -20.225 -23.011  1.00  0.00           N  
ATOM     67  CA  ALA    22     -44.518 -21.126 -23.860  1.00  0.00           C  
ATOM     68  C   ALA    22     -45.924 -21.306 -23.264  1.00  0.00           C  
ATOM     69  O   ALA    22     -46.919 -21.283 -23.974  1.00  0.00           O  
ATOM     70  CB  ALA    22     -43.823 -22.453 -24.034  1.00  0.00           C  
ATOM     71  N   GLY    23     -45.998 -21.516 -21.950  1.00  0.00           N  
ATOM     72  CA  GLY    23     -47.268 -21.715 -21.265  1.00  0.00           C  
ATOM     73  C   GLY    23     -48.152 -20.486 -21.354  1.00  0.00           C  
ATOM     74  O   GLY    23     -49.357 -20.600 -21.618  1.00  0.00           O  
ATOM     75  N   LEU    24     -47.539 -19.311 -21.133  1.00  0.00           N  
ATOM     76  CA  LEU    24     -48.250 -18.057 -21.136  1.00  0.00           C  
ATOM     77  C   LEU    24     -48.814 -17.806 -22.530  1.00  0.00           C  
ATOM     78  O   LEU    24     -49.950 -17.381 -22.678  1.00  0.00           O  
ATOM     79  CB  LEU    24     -47.306 -16.930 -20.704  1.00  0.00           C  
ATOM     80  CG  LEU    24     -46.816 -17.004 -19.262  1.00  0.00           C  
ATOM     81  CD1 LEU    24     -45.807 -15.921 -18.993  1.00  0.00           C  
ATOM     82  CD2 LEU    24     -47.963 -16.906 -18.260  1.00  0.00           C  
ATOM     83  N   VAL    25     -48.005 -18.083 -23.544  1.00  0.00           N  
ATOM     84  CA  VAL    25     -48.449 -17.937 -24.915  1.00  0.00           C  
ATOM     85  C   VAL    25     -49.711 -18.772 -25.136  1.00  0.00           C  
ATOM     86  O   VAL    25     -50.649 -18.306 -25.800  1.00  0.00           O  
ATOM     87  CB  VAL    25     -47.345 -18.342 -25.867  1.00  0.00           C  
ATOM     88  CG1 VAL    25     -47.793 -18.406 -27.329  1.00  0.00           C  
ATOM     89  CG2 VAL    25     -46.149 -17.388 -25.856  1.00  0.00           C  
ATOM     90  N   ALA    26     -49.690 -19.984 -24.572  1.00  0.00           N  
ATOM     91  CA  ALA    26     -50.709 -21.028 -24.699  1.00  0.00           C  
ATOM     92  C   ALA    26     -52.005 -20.599 -24.015  1.00  0.00           C  
ATOM     93  O   ALA    26     -53.085 -20.719 -24.612  1.00  0.00           O  
ATOM     94  CB  ALA    26     -50.206 -22.367 -24.127  1.00  0.00           C  
ATOM     95  N   ALA    27     -51.901 -20.114 -22.769  1.00  0.00           N  
ATOM     96  CA  ALA    27     -53.068 -19.645 -22.040  1.00  0.00           C  
ATOM     97  C   ALA    27     -53.774 -18.590 -22.891  1.00  0.00           C  
ATOM     98  O   ALA    27     -54.969 -18.672 -23.118  1.00  0.00           O  
ATOM     99  CB  ALA    27     -52.690 -19.069 -20.667  1.00  0.00           C  
ATOM    100  N   ARG    28     -53.036 -17.576 -23.324  1.00  0.00           N  
ATOM    101  CA  ARG    28     -53.628 -16.439 -24.071  1.00  0.00           C  
ATOM    102  C   ARG    28     -54.214 -16.877 -25.412  1.00  0.00           C  
ATOM    103  O   ARG    28     -55.142 -16.236 -25.858  1.00  0.00           O  
ATOM    104  CB  ARG    28     -52.631 -15.287 -24.199  1.00  0.00           C  
ATOM    105  CG  ARG    28     -52.284 -14.912 -25.629  1.00  0.00           C  
ATOM    106  CD  ARG    28     -53.063 -13.726 -26.123  1.00  0.00           C  
ATOM    107  NE  ARG    28     -52.215 -12.644 -26.561  1.00  0.00           N  
ATOM    108  CZ  ARG    28     -51.242 -12.788 -27.423  1.00  0.00           C  
ATOM    109  NH1 ARG    28     -51.003 -13.978 -27.927  1.00  0.00           N  
ATOM    110  NH2 ARG    28     -50.510 -11.752 -27.773  1.00  0.00           N  
ATOM    111  N   GLU    29     -53.672 -17.908 -26.044  1.00  0.00           N  
ATOM    112  CA  GLU    29     -54.210 -18.366 -27.317  1.00  0.00           C  
ATOM    113  C   GLU    29     -55.483 -19.185 -27.080  1.00  0.00           C  
ATOM    114  O   GLU    29     -56.443 -19.102 -27.855  1.00  0.00           O  
ATOM    115  CB  GLU    29     -53.197 -19.132 -28.102  1.00  0.00           C  
ATOM    116  CG  GLU    29     -52.005 -18.285 -28.551  1.00  0.00           C  
ATOM    117  CD  GLU    29     -52.501 -17.289 -29.590  1.00  0.00           C  
ATOM    118  OE1 GLU    29     -53.663 -17.444 -30.051  1.00  0.00           O  
ATOM    119  OE2 GLU    29     -51.724 -16.359 -29.936  1.00  0.00           O  
ATOM    120  N   LEU    30     -55.489 -19.977 -26.004  1.00  0.00           N  
ATOM    121  CA  LEU    30     -56.664 -20.689 -25.608  1.00  0.00           C  
ATOM    122  C   LEU    30     -57.806 -19.677 -25.440  1.00  0.00           C  
ATOM    123  O   LEU    30     -58.850 -19.819 -26.076  1.00  0.00           O  
ATOM    124  CB  LEU    30     -56.422 -21.505 -24.344  1.00  0.00           C  
ATOM    125  CG  LEU    30     -55.498 -22.705 -24.560  1.00  0.00           C  
ATOM    126  CD1 LEU    30     -55.082 -23.438 -23.286  1.00  0.00           C  
ATOM    127  CD2 LEU    30     -56.077 -23.817 -25.435  1.00  0.00           C  
ATOM    128  N   ARG    31     -57.576 -18.623 -24.645  1.00  0.00           N  
ATOM    129  CA  ARG    31     -58.610 -17.593 -24.385  1.00  0.00           C  
ATOM    130  C   ARG    31     -59.119 -16.989 -25.704  1.00  0.00           C  
ATOM    131  O   ARG    31     -60.307 -16.818 -25.850  1.00  0.00           O  
ATOM    132  CB  ARG    31     -58.063 -16.496 -23.463  1.00  0.00           C  
ATOM    133  CG  ARG    31     -59.093 -15.417 -23.121  1.00  0.00           C  
ATOM    134  CD  ARG    31     -58.586 -14.385 -22.112  1.00  0.00           C  
ATOM    135  NE  ARG    31     -59.670 -13.383 -21.912  1.00  0.00           N  
ATOM    136  CZ  ARG    31     -59.466 -12.309 -21.095  1.00  0.00           C  
ATOM    137  NH1 ARG    31     -58.199 -12.401 -20.597  1.00  0.00           N  
ATOM    138  NH2 ARG    31     -60.609 -11.563 -21.094  1.00  0.00           N  
ATOM    139  N   ARG    32     -58.239 -16.698 -26.671  1.00  0.00           N  
ATOM    140  CA  ARG    32     -58.703 -16.028 -27.862  1.00  0.00           C  
ATOM    141  C   ARG    32     -59.454 -16.989 -28.788  1.00  0.00           C  
ATOM    142  O   ARG    32     -60.036 -16.541 -29.763  1.00  0.00           O  
ATOM    143  CB  ARG    32     -57.617 -15.204 -28.576  1.00  0.00           C  
ATOM    144  CG  ARG    32     -57.120 -14.011 -27.758  1.00  0.00           C  
ATOM    145  CD  ARG    32     -55.971 -13.248 -28.422  1.00  0.00           C  
ATOM    146  NE  ARG    32     -56.485 -12.695 -29.706  1.00  0.00           N  
ATOM    147  CZ  ARG    32     -55.665 -11.952 -30.505  1.00  0.00           C  
ATOM    148  NH1 ARG    32     -54.446 -11.875 -29.894  1.00  0.00           N  
ATOM    149  NH2 ARG    32     -56.383 -11.576 -31.604  1.00  0.00           N  
ATOM    150  N   GLU    33     -59.511 -18.283 -28.461  1.00  0.00           N  
ATOM    151  CA  GLU    33     -60.310 -19.262 -29.242  1.00  0.00           C  
ATOM    152  C   GLU    33     -61.478 -19.820 -28.407  1.00  0.00           C  
ATOM    153  O   GLU    33     -62.105 -20.819 -28.759  1.00  0.00           O  
ATOM    154  CB  GLU    33     -59.393 -20.380 -29.727  1.00  0.00           C  
ATOM    155  CG  GLU    33     -58.380 -19.907 -30.755  1.00  0.00           C  
ATOM    156  CD  GLU    33     -59.012 -19.545 -32.083  1.00  0.00           C  
ATOM    157  OE1 GLU    33     -59.949 -20.301 -32.527  1.00  0.00           O  
ATOM    158  OE2 GLU    33     -58.563 -18.538 -32.673  1.00  0.00           O  
ATOM    159  N   GLY    34     -61.761 -19.176 -27.275  1.00  0.00           N  
ATOM    160  CA  GLY    34     -62.881 -19.513 -26.416  1.00  0.00           C  
ATOM    161  C   GLY    34     -62.697 -20.816 -25.668  1.00  0.00           C  
ATOM    162  O   GLY    34     -63.659 -21.330 -25.133  1.00  0.00           O  
ATOM    163  N   HIS    35     -61.471 -21.333 -25.598  1.00  0.00           N  
ATOM    164  CA  HIS    35     -61.197 -22.546 -24.825  1.00  0.00           C  
ATOM    165  C   HIS    35     -61.015 -22.141 -23.360  1.00  0.00           C  
ATOM    166  O   HIS    35     -60.957 -20.951 -23.047  1.00  0.00           O  
ATOM    167  CB  HIS    35     -59.962 -23.271 -25.374  1.00  0.00           C  
ATOM    168  CG  HIS    35     -60.197 -23.893 -26.719  1.00  0.00           C  
ATOM    169  ND1 HIS    35     -60.909 -25.058 -26.916  1.00  0.00           N  
ATOM    170  CD2 HIS    35     -59.809 -23.503 -27.956  1.00  0.00           C  
ATOM    171  CE1 HIS    35     -60.955 -25.358 -28.179  1.00  0.00           C  
ATOM    172  NE2 HIS    35     -60.294 -24.431 -28.845  1.00  0.00           N  
ATOM    173  N   SER    36     -60.987 -23.148 -22.479  1.00  0.00           N  
ATOM    174  CA  SER    36     -61.033 -22.963 -21.027  1.00  0.00           C  
ATOM    175  C   SER    36     -59.736 -23.552 -20.489  1.00  0.00           C  
ATOM    176  O   SER    36     -59.634 -24.746 -20.178  1.00  0.00           O  
ATOM    177  CB  SER    36     -62.304 -23.582 -20.418  1.00  0.00           C  
ATOM    178  OG  SER    36     -62.294 -23.428 -19.006  1.00  0.00           O  
ATOM    179  N   VAL    37     -58.679 -22.716 -20.403  1.00  0.00           N  
ATOM    180  CA  VAL    37     -57.345 -23.195 -20.089  1.00  0.00           C  
ATOM    181  C   VAL    37     -57.141 -23.374 -18.591  1.00  0.00           C  
ATOM    182  O   VAL    37     -57.635 -22.583 -17.807  1.00  0.00           O  
ATOM    183  CB  VAL    37     -56.446 -22.086 -20.642  1.00  0.00           C  
ATOM    184  CG1 VAL    37     -56.556 -20.770 -19.870  1.00  0.00           C  
ATOM    185  CG2 VAL    37     -54.958 -22.440 -20.621  1.00  0.00           C  
ATOM    186  N   VAL    38     -56.398 -24.423 -18.240  1.00  0.00           N  
ATOM    187  CA  VAL    38     -55.858 -24.577 -16.931  1.00  0.00           C  
ATOM    188  C   VAL    38     -54.357 -24.803 -17.084  1.00  0.00           C  
ATOM    189  O   VAL    38     -53.943 -25.708 -17.810  1.00  0.00           O  
ATOM    190  CB  VAL    38     -56.548 -25.720 -16.182  1.00  0.00           C  
ATOM    191  CG1 VAL    38     -55.986 -25.957 -14.779  1.00  0.00           C  
ATOM    192  CG2 VAL    38     -58.048 -25.499 -15.980  1.00  0.00           C  
ATOM    193  N   VAL    39     -53.573 -23.973 -16.389  1.00  0.00           N  
ATOM    194  CA  VAL    39     -52.142 -24.021 -16.432  1.00  0.00           C  
ATOM    195  C   VAL    39     -51.606 -24.505 -15.089  1.00  0.00           C  
ATOM    196  O   VAL    39     -51.847 -23.880 -14.055  1.00  0.00           O  
ATOM    197  CB  VAL    39     -51.583 -22.651 -16.770  1.00  0.00           C  
ATOM    198  CG1 VAL    39     -50.054 -22.607 -16.800  1.00  0.00           C  
ATOM    199  CG2 VAL    39     -52.026 -22.132 -18.140  1.00  0.00           C  
ATOM    200  N   PHE    40     -50.883 -25.632 -15.120  1.00  0.00           N  
ATOM    201  CA  PHE    40     -50.242 -26.178 -13.935  1.00  0.00           C  
ATOM    202  C   PHE    40     -48.772 -25.782 -13.945  1.00  0.00           C  
ATOM    203  O   PHE    40     -48.071 -26.036 -14.925  1.00  0.00           O  
ATOM    204  CB  PHE    40     -50.379 -27.689 -13.903  1.00  0.00           C  
ATOM    205  CG  PHE    40     -51.799 -28.170 -13.914  1.00  0.00           C  
ATOM    206  CD1 PHE    40     -52.583 -28.091 -12.782  1.00  0.00           C  
ATOM    207  CD2 PHE    40     -52.347 -28.712 -15.058  1.00  0.00           C  
ATOM    208  CE1 PHE    40     -53.891 -28.558 -12.793  1.00  0.00           C  
ATOM    209  CE2 PHE    40     -53.650 -29.177 -15.066  1.00  0.00           C  
ATOM    210  CZ  PHE    40     -54.425 -29.085 -13.938  1.00  0.00           C  
ATOM    211  N   GLU    41     -48.349 -25.115 -12.863  1.00  0.00           N  
ATOM    212  CA  GLU    41     -46.986 -24.638 -12.722  1.00  0.00           C  
ATOM    213  C   GLU    41     -46.450 -25.180 -11.408  1.00  0.00           C  
ATOM    214  O   GLU    41     -47.053 -24.965 -10.363  1.00  0.00           O  
ATOM    215  CB  GLU    41     -46.910 -23.112 -12.789  1.00  0.00           C  
ATOM    216  CG  GLU    41     -45.533 -22.543 -12.486  1.00  0.00           C  
ATOM    217  CD  GLU    41     -44.353 -23.099 -13.277  1.00  0.00           C  
ATOM    218  OE1 GLU    41     -44.390 -23.052 -14.535  1.00  0.00           O  
ATOM    219  OE2 GLU    41     -43.367 -23.527 -12.617  1.00  0.00           O  
ATOM    220  N   ARG    42     -45.367 -25.936 -11.509  1.00  0.00           N  
ATOM    221  CA  ARG    42     -44.752 -26.641 -10.363  1.00  0.00           C  
ATOM    222  C   ARG    42     -44.158 -25.668  -9.347  1.00  0.00           C  
ATOM    223  O   ARG    42     -44.079 -26.041  -8.191  1.00  0.00           O  
ATOM    224  CB  ARG    42     -43.759 -27.672 -10.893  1.00  0.00           C  
ATOM    225  CG  ARG    42     -42.304 -27.331 -10.642  1.00  0.00           C  
ATOM    226  CD  ARG    42     -41.542 -27.537 -11.919  1.00  0.00           C  
ATOM    227  NE  ARG    42     -41.270 -28.928 -12.202  1.00  0.00           N  
ATOM    228  CZ  ARG    42     -40.743 -29.773 -11.340  1.00  0.00           C  
ATOM    229  NH1 ARG    42     -40.447 -29.374 -10.119  1.00  0.00           N  
ATOM    230  NH2 ARG    42     -40.527 -31.023 -11.694  1.00  0.00           N  
ATOM    231  N   GLY    43     -43.758 -24.478  -9.776  1.00  0.00           N  
ATOM    232  CA  GLY    43     -43.189 -23.477  -8.882  1.00  0.00           C  
ATOM    233  C   GLY    43     -44.249 -22.429  -8.511  1.00  0.00           C  
ATOM    234  O   GLY    43     -45.432 -22.578  -8.866  1.00  0.00           O  
ATOM    235  N   ASN    44     -43.805 -21.355  -7.838  1.00  0.00           N  
ATOM    236  CA  ASN    44     -44.706 -20.303  -7.355  1.00  0.00           C  
ATOM    237  C   ASN    44     -44.625 -19.050  -8.235  1.00  0.00           C  
ATOM    238  O   ASN    44     -45.104 -18.006  -7.834  1.00  0.00           O  
ATOM    239  CB  ASN    44     -44.385 -19.940  -5.903  1.00  0.00           C  
ATOM    240  CG  ASN    44     -42.995 -19.322  -5.869  1.00  0.00           C  
ATOM    241  OD1 ASN    44     -42.301 -19.266  -6.883  1.00  0.00           O  
ATOM    242  ND2 ASN    44     -42.512 -18.823  -4.700  1.00  0.00           N  
ATOM    243  N   GLN    45     -44.051 -19.151  -9.434  1.00  0.00           N  
ATOM    244  CA  GLN    45     -44.001 -17.992 -10.298  1.00  0.00           C  
ATOM    245  C   GLN    45     -44.043 -18.365 -11.787  1.00  0.00           C  
ATOM    246  O   GLN    45     -43.799 -19.482 -12.195  1.00  0.00           O  
ATOM    247  CB  GLN    45     -42.782 -17.119  -9.978  1.00  0.00           C  
ATOM    248  CG  GLN    45     -42.833 -16.486  -8.586  1.00  0.00           C  
ATOM    249  CD  GLN    45     -43.907 -15.408  -8.599  1.00  0.00           C  
ATOM    250  OE1 GLN    45     -44.084 -14.701  -9.591  1.00  0.00           O  
ATOM    251  NE2 GLN    45     -44.683 -15.222  -7.498  1.00  0.00           N  
ATOM    252  N   ILE    46     -44.340 -17.351 -12.590  1.00  0.00           N  
ATOM    253  CA  ILE    46     -44.346 -17.449 -14.016  1.00  0.00           C  
ATOM    254  C   ILE    46     -42.953 -17.091 -14.552  1.00  0.00           C  
ATOM    255  O   ILE    46     -42.076 -16.695 -13.805  1.00  0.00           O  
ATOM    256  CB  ILE    46     -45.444 -16.530 -14.585  1.00  0.00           C  
ATOM    257  CG1 ILE    46     -45.083 -15.055 -14.441  1.00  0.00           C  
ATOM    258  CG2 ILE    46     -46.775 -16.833 -13.934  1.00  0.00           C  
ATOM    259  CD1 ILE    46     -45.933 -14.143 -15.275  1.00  0.00           C  
ATOM    260  N   GLY    47     -42.773 -17.242 -15.867  1.00  0.00           N  
ATOM    261  CA  GLY    47     -41.547 -16.859 -16.571  1.00  0.00           C  
ATOM    262  C   GLY    47     -40.569 -18.005 -16.755  1.00  0.00           C  
ATOM    263  O   GLY    47     -39.686 -17.953 -17.618  1.00  0.00           O  
ATOM    264  N   GLY    48     -40.714 -19.049 -15.938  1.00  0.00           N  
ATOM    265  CA  GLY    48     -39.859 -20.219 -16.065  1.00  0.00           C  
ATOM    266  C   GLY    48     -38.393 -19.840 -15.925  1.00  0.00           C  
ATOM    267  O   GLY    48     -37.969 -19.285 -14.918  1.00  0.00           O  
ATOM    268  N   VAL    49     -37.641 -20.122 -16.982  1.00  0.00           N  
ATOM    269  CA  VAL    49     -36.175 -20.025 -17.043  1.00  0.00           C  
ATOM    270  C   VAL    49     -35.706 -18.593 -16.744  1.00  0.00           C  
ATOM    271  O   VAL    49     -34.630 -18.388 -16.197  1.00  0.00           O  
ATOM    272  CB  VAL    49     -35.809 -20.509 -18.447  1.00  0.00           C  
ATOM    273  CG1 VAL    49     -36.230 -21.954 -18.723  1.00  0.00           C  
ATOM    274  CG2 VAL    49     -36.452 -19.684 -19.564  1.00  0.00           C  
ATOM    275  N   TRP    50     -36.541 -17.597 -17.071  1.00  0.00           N  
ATOM    276  CA  TRP    50     -36.148 -16.173 -17.072  1.00  0.00           C  
ATOM    277  C   TRP    50     -36.188 -15.549 -15.681  1.00  0.00           C  
ATOM    278  O   TRP    50     -35.677 -14.463 -15.486  1.00  0.00           O  
ATOM    279  CB  TRP    50     -37.016 -15.384 -18.052  1.00  0.00           C  
ATOM    280  CG  TRP    50     -36.551 -15.630 -19.449  1.00  0.00           C  
ATOM    281  CD1 TRP    50     -37.157 -16.368 -20.422  1.00  0.00           C  
ATOM    282  CD2 TRP    50     -35.287 -15.234 -19.977  1.00  0.00           C  
ATOM    283  NE1 TRP    50     -36.370 -16.416 -21.539  1.00  0.00           N  
ATOM    284  CE2 TRP    50     -35.209 -15.741 -21.285  1.00  0.00           C  
ATOM    285  CE3 TRP    50     -34.219 -14.498 -19.467  1.00  0.00           C  
ATOM    286  CZ2 TRP    50     -34.098 -15.531 -22.095  1.00  0.00           C  
ATOM    287  CZ3 TRP    50     -33.124 -14.277 -20.268  1.00  0.00           C  
ATOM    288  CH2 TRP    50     -33.074 -14.781 -21.572  1.00  0.00           C  
ATOM    289  N   ALA    51     -36.792 -16.221 -14.711  1.00  0.00           N  
ATOM    290  CA  ALA    51     -36.710 -15.735 -13.352  1.00  0.00           C  
ATOM    291  C   ALA    51     -35.512 -16.397 -12.678  1.00  0.00           C  
ATOM    292  O   ALA    51     -35.549 -17.566 -12.352  1.00  0.00           O  
ATOM    293  CB  ALA    51     -38.004 -15.989 -12.573  1.00  0.00           C  
ATOM    294  N   TYR    52     -34.457 -15.617 -12.477  1.00  0.00           N  
ATOM    295  CA  TYR    52     -33.226 -16.115 -11.882  1.00  0.00           C  
ATOM    296  C   TYR    52     -33.490 -16.610 -10.447  1.00  0.00           C  
ATOM    297  O   TYR    52     -34.297 -16.045  -9.726  1.00  0.00           O  
ATOM    298  CB  TYR    52     -32.164 -15.018 -11.894  1.00  0.00           C  
ATOM    299  CG  TYR    52     -30.940 -15.572 -11.249  1.00  0.00           C  
ATOM    300  CD1 TYR    52     -30.110 -16.444 -11.964  1.00  0.00           C  
ATOM    301  CD2 TYR    52     -30.586 -15.235  -9.924  1.00  0.00           C  
ATOM    302  CE1 TYR    52     -28.943 -16.986 -11.390  1.00  0.00           C  
ATOM    303  CE2 TYR    52     -29.403 -15.777  -9.325  1.00  0.00           C  
ATOM    304  CZ  TYR    52     -28.594 -16.653 -10.077  1.00  0.00           C  
ATOM    305  OH  TYR    52     -27.449 -17.202  -9.541  1.00  0.00           O  
ATOM    306  N   THR    53     -32.779 -17.674 -10.047  1.00  0.00           N  
ATOM    307  CA  THR    53     -32.746 -18.124  -8.668  1.00  0.00           C  
ATOM    308  C   THR    53     -31.343 -18.640  -8.319  1.00  0.00           C  
ATOM    309  O   THR    53     -30.615 -19.107  -9.171  1.00  0.00           O  
ATOM    310  CB  THR    53     -33.821 -19.153  -8.414  1.00  0.00           C  
ATOM    311  OG1 THR    53     -33.592 -20.305  -9.213  1.00  0.00           O  
ATOM    312  CG2 THR    53     -35.193 -18.554  -8.766  1.00  0.00           C  
ATOM    313  N   PRO    54     -30.988 -18.560  -7.033  1.00  0.00           N  
ATOM    314  CA  PRO    54     -29.608 -18.727  -6.597  1.00  0.00           C  
ATOM    315  C   PRO    54     -29.184 -20.187  -6.779  1.00  0.00           C  
ATOM    316  O   PRO    54     -27.990 -20.452  -6.926  1.00  0.00           O  
ATOM    317  CB  PRO    54     -29.428 -18.248  -5.155  1.00  0.00           C  
ATOM    318  CG  PRO    54     -30.727 -18.247  -4.346  1.00  0.00           C  
ATOM    319  CD  PRO    54     -31.967 -17.920  -5.179  1.00  0.00           C  
ATOM    320  N   ASN    55     -30.151 -21.119  -6.763  1.00  0.00           N  
ATOM    321  CA  ASN    55     -29.859 -22.558  -6.759  1.00  0.00           C  
ATOM    322  C   ASN    55     -30.759 -23.261  -7.779  1.00  0.00           C  
ATOM    323  O   ASN    55     -31.966 -23.032  -7.815  1.00  0.00           O  
ATOM    324  CB  ASN    55     -30.058 -23.189  -5.372  1.00  0.00           C  
ATOM    325  CG  ASN    55     -29.107 -22.502  -4.402  1.00  0.00           C  
ATOM    326  OD1 ASN    55     -27.896 -22.711  -4.448  1.00  0.00           O  
ATOM    327  ND2 ASN    55     -29.604 -21.645  -3.471  1.00  0.00           N  
ATOM    328  N   VAL    56     -30.154 -24.139  -8.577  1.00  0.00           N  
ATOM    329  CA  VAL    56     -30.848 -24.930  -9.564  1.00  0.00           C  
ATOM    330  C   VAL    56     -31.859 -25.852  -8.885  1.00  0.00           C  
ATOM    331  O   VAL    56     -31.462 -26.661  -8.079  1.00  0.00           O  
ATOM    332  CB  VAL    56     -29.843 -25.739 -10.358  1.00  0.00           C  
ATOM    333  CG1 VAL    56     -30.487 -26.688 -11.370  1.00  0.00           C  
ATOM    334  CG2 VAL    56     -28.877 -24.879 -11.175  1.00  0.00           C  
ATOM    335  N   GLU    57     -33.145 -25.714  -9.235  1.00  0.00           N  
ATOM    336  CA  GLU    57     -34.207 -26.620  -8.782  1.00  0.00           C  
ATOM    337  C   GLU    57     -34.351 -27.756  -9.795  1.00  0.00           C  
ATOM    338  O   GLU    57     -34.176 -27.555 -10.996  1.00  0.00           O  
ATOM    339  CB  GLU    57     -35.518 -25.851  -8.595  1.00  0.00           C  
ATOM    340  CG  GLU    57     -35.408 -24.717  -7.593  1.00  0.00           C  
ATOM    341  CD  GLU    57     -36.454 -23.621  -7.741  1.00  0.00           C  
ATOM    342  OE1 GLU    57     -37.627 -23.915  -8.070  1.00  0.00           O  
ATOM    343  OE2 GLU    57     -36.088 -22.459  -7.507  1.00  0.00           O  
ATOM    344  N   PRO    58     -33.407 -28.690  -9.824  1.00  0.00           N  
ATOM    345  CA  PRO    58     -33.557 -29.906 -10.605  1.00  0.00           C  
ATOM    346  C   PRO    58     -33.208 -31.122  -9.771  1.00  0.00           C  
ATOM    347  O   PRO    58     -33.805 -32.193  -9.905  1.00  0.00           O  
ATOM    348  CB  PRO    58     -32.966 -30.891 -11.617  1.00  0.00           C  
ATOM    349  CG  PRO    58     -31.437 -30.930 -11.608  1.00  0.00           C  
ATOM    350  CD  PRO    58     -30.790 -29.574 -11.320  1.00  0.00           C  
ATOM    351  N   ASP    59     -32.226 -30.975  -8.887  1.00  0.00           N  
ATOM    352  CA  ASP    59     -31.736 -32.113  -8.160  1.00  0.00           C  
ATOM    353  C   ASP    59     -32.811 -32.634  -7.218  1.00  0.00           C  
ATOM    354  O   ASP    59     -33.111 -33.831  -7.198  1.00  0.00           O  
ATOM    355  CB  ASP    59     -30.520 -31.892  -7.256  1.00  0.00           C  
ATOM    356  CG  ASP    59     -29.300 -31.706  -8.146  1.00  0.00           C  
ATOM    357  OD1 ASP    59     -29.407 -32.001  -9.366  1.00  0.00           O  
ATOM    358  OD2 ASP    59     -28.244 -31.265  -7.618  1.00  0.00           O  
ATOM    359  N   PRO    60     -33.422 -31.760  -6.415  1.00  0.00           N  
ATOM    360  CA  PRO    60     -34.361 -32.261  -5.412  1.00  0.00           C  
ATOM    361  C   PRO    60     -35.552 -32.989  -6.085  1.00  0.00           C  
ATOM    362  O   PRO    60     -35.832 -34.146  -5.762  1.00  0.00           O  
ATOM    363  CB  PRO    60     -35.542 -31.990  -4.475  1.00  0.00           C  
ATOM    364  CG  PRO    60     -35.618 -30.540  -3.993  1.00  0.00           C  
ATOM    365  CD  PRO    60     -35.266 -29.516  -5.074  1.00  0.00           C  
ATOM    366  N   LEU    61     -36.267 -32.367  -7.007  1.00  0.00           N  
ATOM    367  CA  LEU    61     -37.392 -33.078  -7.665  1.00  0.00           C  
ATOM    368  C   LEU    61     -36.934 -34.300  -8.485  1.00  0.00           C  
ATOM    369  O   LEU    61     -37.599 -35.340  -8.481  1.00  0.00           O  
ATOM    370  CB  LEU    61     -38.249 -32.385  -8.729  1.00  0.00           C  
ATOM    371  CG  LEU    61     -39.137 -31.272  -8.168  1.00  0.00           C  
ATOM    372  CD1 LEU    61     -39.872 -30.441  -9.218  1.00  0.00           C  
ATOM    373  CD2 LEU    61     -40.256 -31.745  -7.242  1.00  0.00           C  
ATOM    374  N   SER    62     -35.807 -34.221  -9.199  1.00  0.00           N  
ATOM    375  CA  SER    62     -35.329 -35.389  -9.964  1.00  0.00           C  
ATOM    376  C   SER    62     -35.005 -36.619  -9.084  1.00  0.00           C  
ATOM    377  O   SER    62     -35.348 -37.758  -9.412  1.00  0.00           O  
ATOM    378  CB  SER    62     -34.027 -35.478 -10.764  1.00  0.00           C  
ATOM    379  OG  SER    62     -34.070 -34.584 -11.867  1.00  0.00           O  
ATOM    380  N   ILE    63     -34.340 -36.389  -7.958  1.00  0.00           N  
ATOM    381  CA  ILE    63     -33.985 -37.423  -7.032  1.00  0.00           C  
ATOM    382  C   ILE    63     -35.228 -38.079  -6.407  1.00  0.00           C  
ATOM    383  O   ILE    63     -35.157 -39.189  -5.872  1.00  0.00           O  
ATOM    384  CB  ILE    63     -33.268 -37.362  -5.665  1.00  0.00           C  
ATOM    385  CG1 ILE    63     -32.738 -38.725  -5.189  1.00  0.00           C  
ATOM    386  CG2 ILE    63     -34.167 -36.859  -4.523  1.00  0.00           C  
ATOM    387  CD1 ILE    63     -31.766 -38.625  -4.014  1.00  0.00           C  
ATOM    388  N   ASP    64     -36.379 -37.421  -6.457  1.00  0.00           N  
ATOM    389  CA  ASP    64     -37.623 -38.039  -6.023  1.00  0.00           C  
ATOM    390  C   ASP    64     -38.487 -38.516  -7.204  1.00  0.00           C  
ATOM    391  O   ASP    64     -39.711 -38.646  -7.111  1.00  0.00           O  
ATOM    392  CB  ASP    64     -38.577 -37.156  -5.215  1.00  0.00           C  
ATOM    393  CG  ASP    64     -37.883 -36.783  -3.913  1.00  0.00           C  
ATOM    394  OD1 ASP    64     -37.306 -37.698  -3.267  1.00  0.00           O  
ATOM    395  OD2 ASP    64     -37.922 -35.578  -3.546  1.00  0.00           O  
ATOM    396  N   PRO    65     -37.829 -38.779  -8.334  1.00  0.00           N  
ATOM    397  CA  PRO    65     -38.481 -39.447  -9.471  1.00  0.00           C  
ATOM    398  C   PRO    65     -39.582 -38.610 -10.086  1.00  0.00           C  
ATOM    399  O   PRO    65     -40.639 -39.103 -10.490  1.00  0.00           O  
ATOM    400  CB  PRO    65     -39.510 -40.462  -9.974  1.00  0.00           C  
ATOM    401  CG  PRO    65     -40.713 -40.624  -9.043  1.00  0.00           C  
ATOM    402  CD  PRO    65     -40.362 -40.487  -7.560  1.00  0.00           C  
ATOM    403  N   THR    66     -39.330 -37.302 -10.162  1.00  0.00           N  
ATOM    404  CA  THR    66     -40.258 -36.358 -10.722  1.00  0.00           C  
ATOM    405  C   THR    66     -39.561 -35.438 -11.749  1.00  0.00           C  
ATOM    406  O   THR    66     -39.310 -34.253 -11.516  1.00  0.00           O  
ATOM    407  CB  THR    66     -41.162 -35.109 -10.729  1.00  0.00           C  
ATOM    408  OG1 THR    66     -40.397 -33.951 -10.429  1.00  0.00           O  
ATOM    409  CG2 THR    66     -42.269 -35.276  -9.674  1.00  0.00           C  
ATOM    410  N   ARG    67     -39.254 -36.017 -12.896  1.00  0.00           N  
ATOM    411  CA  ARG    67     -38.675 -35.307 -14.029  1.00  0.00           C  
ATOM    412  C   ARG    67     -39.543 -34.171 -14.507  1.00  0.00           C  
ATOM    413  O   ARG    67     -39.065 -33.110 -14.918  1.00  0.00           O  
ATOM    414  CB  ARG    67     -38.436 -35.999 -15.373  1.00  0.00           C  
ATOM    415  CG  ARG    67     -37.297 -37.020 -15.340  1.00  0.00           C  
ATOM    416  CD  ARG    67     -37.103 -37.765 -16.662  1.00  0.00           C  
ATOM    417  NE  ARG    67     -35.990 -38.737 -16.469  1.00  0.00           N  
ATOM    418  CZ  ARG    67     -35.653 -39.596 -17.475  1.00  0.00           C  
ATOM    419  NH1 ARG    67     -36.486 -39.352 -18.528  1.00  0.00           N  
ATOM    420  NH2 ARG    67     -34.614 -40.364 -17.035  1.00  0.00           N  
ATOM    421  N   PRO    68     -40.859 -34.382 -14.459  1.00  0.00           N  
ATOM    422  CA  PRO    68     -41.835 -33.350 -14.794  1.00  0.00           C  
ATOM    423  C   PRO    68     -41.771 -32.056 -13.969  1.00  0.00           C  
ATOM    424  O   PRO    68     -42.407 -31.053 -14.305  1.00  0.00           O  
ATOM    425  CB  PRO    68     -43.273 -32.834 -14.686  1.00  0.00           C  
ATOM    426  CG  PRO    68     -44.010 -33.337 -13.443  1.00  0.00           C  
ATOM    427  CD  PRO    68     -43.637 -34.767 -13.046  1.00  0.00           C  
ATOM    428  N   VAL    69     -41.009 -32.054 -12.885  1.00  0.00           N  
ATOM    429  CA  VAL    69     -40.845 -30.885 -12.039  1.00  0.00           C  
ATOM    430  C   VAL    69     -39.493 -30.218 -12.230  1.00  0.00           C  
ATOM    431  O   VAL    69     -39.199 -29.211 -11.579  1.00  0.00           O  
ATOM    432  CB  VAL    69     -40.667 -30.463 -10.565  1.00  0.00           C  
ATOM    433  CG1 VAL    69     -41.845 -30.857  -9.671  1.00  0.00           C  
ATOM    434  CG2 VAL    69     -39.435 -31.079  -9.899  1.00  0.00           C  
ATOM    435  N   ILE    70     -38.630 -30.728 -13.105  1.00  0.00           N  
ATOM    436  CA  ILE    70     -37.329 -30.090 -13.244  1.00  0.00           C  
ATOM    437  C   ILE    70     -37.440 -28.741 -13.920  1.00  0.00           C  
ATOM    438  O   ILE    70     -38.224 -28.521 -14.847  1.00  0.00           O  
ATOM    439  CB  ILE    70     -36.094 -30.471 -14.091  1.00  0.00           C  
ATOM    440  CG1 ILE    70     -35.451 -31.804 -13.673  1.00  0.00           C  
ATOM    441  CG2 ILE    70     -34.958 -29.437 -14.019  1.00  0.00           C  
ATOM    442  CD1 ILE    70     -34.401 -32.310 -14.660  1.00  0.00           C  
ATOM    443  N   HIS    71     -36.607 -27.875 -13.440  1.00  0.00           N  
ATOM    444  CA  HIS    71     -36.665 -26.478 -13.851  1.00  0.00           C  
ATOM    445  C   HIS    71     -35.332 -26.095 -14.517  1.00  0.00           C  
ATOM    446  O   HIS    71     -34.282 -26.604 -14.147  1.00  0.00           O  
ATOM    447  CB  HIS    71     -36.933 -25.595 -12.629  1.00  0.00           C  
ATOM    448  CG  HIS    71     -37.134 -24.151 -12.982  1.00  0.00           C  
ATOM    449  ND1 HIS    71     -36.112 -23.227 -13.062  1.00  0.00           N  
ATOM    450  CD2 HIS    71     -38.258 -23.460 -13.284  1.00  0.00           C  
ATOM    451  CE1 HIS    71     -36.575 -22.059 -13.390  1.00  0.00           C  
ATOM    452  NE2 HIS    71     -37.882 -22.162 -13.533  1.00  0.00           N  
ATOM    453  N   SER    72     -35.378 -25.201 -15.514  1.00  0.00           N  
ATOM    454  CA  SER    72     -34.160 -24.644 -16.127  1.00  0.00           C  
ATOM    455  C   SER    72     -33.439 -23.789 -15.103  1.00  0.00           C  
ATOM    456  O   SER    72     -34.050 -23.392 -14.101  1.00  0.00           O  
ATOM    457  CB  SER    72     -34.505 -23.816 -17.335  1.00  0.00           C  
ATOM    458  OG  SER    72     -35.118 -24.629 -18.325  1.00  0.00           O  
ATOM    459  N   SER    73     -32.156 -23.499 -15.363  1.00  0.00           N  
ATOM    460  CA  SER    73     -31.334 -22.790 -14.396  1.00  0.00           C  
ATOM    461  C   SER    73     -30.343 -21.879 -15.099  1.00  0.00           C  
ATOM    462  O   SER    73     -29.420 -22.322 -15.723  1.00  0.00           O  
ATOM    463  CB  SER    73     -30.622 -23.737 -13.490  1.00  0.00           C  
ATOM    464  OG  SER    73     -29.765 -23.006 -12.632  1.00  0.00           O  
ATOM    465  N   LEU    74     -30.523 -20.589 -14.866  1.00  0.00           N  
ATOM    466  CA  LEU    74     -29.806 -19.580 -15.547  1.00  0.00           C  
ATOM    467  C   LEU    74     -28.744 -19.018 -14.594  1.00  0.00           C  
ATOM    468  O   LEU    74     -28.911 -19.103 -13.405  1.00  0.00           O  
ATOM    469  CB  LEU    74     -30.874 -18.593 -16.027  1.00  0.00           C  
ATOM    470  CG  LEU    74     -31.605 -19.052 -17.290  1.00  0.00           C  
ATOM    471  CD1 LEU    74     -32.328 -20.392 -17.167  1.00  0.00           C  
ATOM    472  CD2 LEU    74     -32.697 -18.104 -17.784  1.00  0.00           C  
ATOM    473  N   TYR    75     -27.628 -18.517 -15.130  1.00  0.00           N  
ATOM    474  CA  TYR    75     -26.626 -17.788 -14.325  1.00  0.00           C  
ATOM    475  C   TYR    75     -26.980 -16.293 -14.273  1.00  0.00           C  
ATOM    476  O   TYR    75     -27.786 -15.803 -15.035  1.00  0.00           O  
ATOM    477  CB  TYR    75     -25.212 -18.024 -14.858  1.00  0.00           C  
ATOM    478  CG  TYR    75     -25.045 -17.861 -16.346  1.00  0.00           C  
ATOM    479  CD1 TYR    75     -25.214 -18.943 -17.187  1.00  0.00           C  
ATOM    480  CD2 TYR    75     -24.726 -16.633 -16.919  1.00  0.00           C  
ATOM    481  CE1 TYR    75     -25.087 -18.819 -18.559  1.00  0.00           C  
ATOM    482  CE2 TYR    75     -24.582 -16.493 -18.298  1.00  0.00           C  
ATOM    483  CZ  TYR    75     -24.762 -17.596 -19.114  1.00  0.00           C  
ATOM    484  OH  TYR    75     -24.667 -17.510 -20.466  1.00  0.00           O  
ATOM    485  N   SER    76     -26.364 -15.562 -13.351  1.00  0.00           N  
ATOM    486  CA  SER    76     -26.931 -14.297 -12.894  1.00  0.00           C  
ATOM    487  C   SER    76     -26.810 -13.218 -13.983  1.00  0.00           C  
ATOM    488  O   SER    76     -27.676 -12.365 -14.089  1.00  0.00           O  
ATOM    489  CB  SER    76     -26.277 -13.908 -11.570  1.00  0.00           C  
ATOM    490  OG  SER    76     -24.899 -13.629 -11.770  1.00  0.00           O  
ATOM    491  N   SER    77     -25.782 -13.287 -14.828  1.00  0.00           N  
ATOM    492  CA  SER    77     -25.439 -12.194 -15.752  1.00  0.00           C  
ATOM    493  C   SER    77     -26.000 -12.412 -17.172  1.00  0.00           C  
ATOM    494  O   SER    77     -25.554 -11.737 -18.130  1.00  0.00           O  
ATOM    495  CB  SER    77     -23.946 -12.021 -15.817  1.00  0.00           C  
ATOM    496  OG  SER    77     -23.307 -13.256 -16.115  1.00  0.00           O  
ATOM    497  N   LEU    78     -26.964 -13.321 -17.339  1.00  0.00           N  
ATOM    498  CA  LEU    78     -27.553 -13.595 -18.638  1.00  0.00           C  
ATOM    499  C   LEU    78     -28.306 -12.366 -19.141  1.00  0.00           C  
ATOM    500  O   LEU    78     -29.197 -11.855 -18.453  1.00  0.00           O  
ATOM    501  CB  LEU    78     -28.498 -14.801 -18.603  1.00  0.00           C  
ATOM    502  CG  LEU    78     -27.787 -16.125 -18.316  1.00  0.00           C  
ATOM    503  CD1 LEU    78     -28.711 -17.331 -18.150  1.00  0.00           C  
ATOM    504  CD2 LEU    78     -26.804 -16.577 -19.394  1.00  0.00           C  
ATOM    505  N   ARG    79     -27.935 -11.969 -20.370  1.00  0.00           N  
ATOM    506  CA  ARG    79     -28.638 -10.985 -21.179  1.00  0.00           C  
ATOM    507  C   ARG    79     -29.229 -11.672 -22.404  1.00  0.00           C  
ATOM    508  O   ARG    79     -28.627 -12.571 -22.936  1.00  0.00           O  
ATOM    509  CB  ARG    79     -27.692  -9.881 -21.661  1.00  0.00           C  
ATOM    510  CG  ARG    79     -27.115  -9.033 -20.526  1.00  0.00           C  
ATOM    511  CD  ARG    79     -26.318  -7.821 -21.011  1.00  0.00           C  
ATOM    512  NE  ARG    79     -25.168  -8.331 -21.809  1.00  0.00           N  
ATOM    513  CZ  ARG    79     -24.052  -8.798 -21.176  1.00  0.00           C  
ATOM    514  NH1 ARG    79     -24.257  -8.683 -19.832  1.00  0.00           N  
ATOM    515  NH2 ARG    79     -23.167  -9.198 -22.136  1.00  0.00           N  
ATOM    516  N   THR    80     -30.369 -11.190 -22.877  1.00  0.00           N  
ATOM    517  CA  THR    80     -30.964 -11.728 -24.089  1.00  0.00           C  
ATOM    518  C   THR    80     -29.923 -11.625 -25.207  1.00  0.00           C  
ATOM    519  O   THR    80     -29.077 -10.755 -25.184  1.00  0.00           O  
ATOM    520  CB  THR    80     -32.277 -11.029 -24.459  1.00  0.00           C  
ATOM    521  OG1 THR    80     -32.002  -9.701 -24.913  1.00  0.00           O  
ATOM    522  CG2 THR    80     -33.237 -10.976 -23.293  1.00  0.00           C  
ATOM    523  N   ILE    81     -29.944 -12.582 -26.134  1.00  0.00           N  
ATOM    524  CA  ILE    81     -29.097 -12.528 -27.307  1.00  0.00           C  
ATOM    525  C   ILE    81     -29.963 -12.259 -28.546  1.00  0.00           C  
ATOM    526  O   ILE    81     -29.474 -12.264 -29.656  1.00  0.00           O  
ATOM    527  CB  ILE    81     -28.219 -13.776 -27.437  1.00  0.00           C  
ATOM    528  CG1 ILE    81     -29.023 -15.078 -27.590  1.00  0.00           C  
ATOM    529  CG2 ILE    81     -27.302 -14.010 -26.225  1.00  0.00           C  
ATOM    530  CD1 ILE    81     -28.163 -16.285 -27.960  1.00  0.00           C  
ATOM    531  N   ILE    82     -31.258 -12.016 -28.323  1.00  0.00           N  
ATOM    532  CA  ILE    82     -32.145 -11.464 -29.316  1.00  0.00           C  
ATOM    533  C   ILE    82     -32.539 -10.043 -28.897  1.00  0.00           C  
ATOM    534  O   ILE    82     -32.650  -9.746 -27.703  1.00  0.00           O  
ATOM    535  CB  ILE    82     -33.350 -12.358 -29.533  1.00  0.00           C  
ATOM    536  CG1 ILE    82     -32.984 -13.778 -29.997  1.00  0.00           C  
ATOM    537  CG2 ILE    82     -34.325 -11.826 -30.597  1.00  0.00           C  
ATOM    538  CD1 ILE    82     -32.250 -13.812 -31.336  1.00  0.00           C  
ATOM    539  N   PRO    83     -32.727  -9.191 -29.912  1.00  0.00           N  
ATOM    540  CA  PRO    83     -33.061  -7.763 -29.807  1.00  0.00           C  
ATOM    541  C   PRO    83     -34.510  -7.602 -29.345  1.00  0.00           C  
ATOM    542  O   PRO    83     -35.379  -8.440 -29.659  1.00  0.00           O  
ATOM    543  CB  PRO    83     -32.829  -7.079 -31.128  1.00  0.00           C  
ATOM    544  CG  PRO    83     -32.955  -8.016 -32.331  1.00  0.00           C  
ATOM    545  CD  PRO    83     -32.462  -9.438 -32.054  1.00  0.00           C  
ATOM    546  N   ARG    84     -34.800  -6.504 -28.642  1.00  0.00           N  
ATOM    547  CA  ARG    84     -36.146  -6.289 -28.068  1.00  0.00           C  
ATOM    548  C   ARG    84     -37.194  -6.204 -29.175  1.00  0.00           C  
ATOM    549  O   ARG    84     -38.293  -6.715 -29.031  1.00  0.00           O  
ATOM    550  CB  ARG    84     -36.193  -5.038 -27.193  1.00  0.00           C  
ATOM    551  CG  ARG    84     -35.310  -5.131 -25.947  1.00  0.00           C  
ATOM    552  CD  ARG    84     -35.796  -6.163 -24.927  1.00  0.00           C  
ATOM    553  NE  ARG    84     -34.917  -6.057 -23.729  1.00  0.00           N  
ATOM    554  CZ  ARG    84     -35.043  -6.955 -22.708  1.00  0.00           C  
ATOM    555  NH1 ARG    84     -36.037  -7.829 -23.044  1.00  0.00           N  
ATOM    556  NH2 ARG    84     -34.127  -6.628 -21.751  1.00  0.00           N  
ATOM    557  N   GLU    85     -36.838  -5.576 -30.296  1.00  0.00           N  
ATOM    558  CA  GLU    85     -37.802  -5.402 -31.342  1.00  0.00           C  
ATOM    559  C   GLU    85     -37.968  -6.712 -32.112  1.00  0.00           C  
ATOM    560  O   GLU    85     -38.737  -6.763 -33.032  1.00  0.00           O  
ATOM    561  CB  GLU    85     -37.420  -4.210 -32.219  1.00  0.00           C  
ATOM    562  CG  GLU    85     -37.639  -2.869 -31.522  1.00  0.00           C  
ATOM    563  CD  GLU    85     -39.062  -2.588 -31.090  1.00  0.00           C  
ATOM    564  OE1 GLU    85     -39.919  -2.493 -31.974  1.00  0.00           O  
ATOM    565  OE2 GLU    85     -39.319  -2.501 -29.864  1.00  0.00           O  
ATOM    566  N   CYS    86     -37.263  -7.775 -31.712  1.00  0.00           N  
ATOM    567  CA  CYS    86     -37.355  -9.069 -32.416  1.00  0.00           C  
ATOM    568  C   CYS    86     -37.896 -10.179 -31.515  1.00  0.00           C  
ATOM    569  O   CYS    86     -38.104 -11.279 -32.016  1.00  0.00           O  
ATOM    570  CB  CYS    86     -35.984  -9.504 -32.944  1.00  0.00           C  
ATOM    571  SG  CYS    86     -36.065 -10.631 -33.804  1.00  0.00           S  
ATOM    572  N   MET    87     -38.117  -9.894 -30.220  1.00  0.00           N  
ATOM    573  CA  MET    87     -38.442 -10.941 -29.239  1.00  0.00           C  
ATOM    574  C   MET    87     -39.598 -10.544 -28.309  1.00  0.00           C  
ATOM    575  O   MET    87     -39.701 -11.088 -27.196  1.00  0.00           O  
ATOM    576  CB  MET    87     -37.211 -11.311 -28.401  1.00  0.00           C  
ATOM    577  CG  MET    87     -36.816 -10.307 -27.351  1.00  0.00           C  
ATOM    578  SD  MET    87     -35.501 -10.917 -26.310  1.00  0.00           S  
ATOM    579  CE  MET    87     -36.322 -12.264 -25.463  1.00  0.00           C  
ATOM    580  N   GLY    88     -40.483  -9.652 -28.788  1.00  0.00           N  
ATOM    581  CA  GLY    88     -41.738  -9.297 -28.102  1.00  0.00           C  
ATOM    582  C   GLY    88     -42.883 -10.167 -28.622  1.00  0.00           C  
ATOM    583  O   GLY    88     -42.852 -10.639 -29.735  1.00  0.00           O  
ATOM    584  N   PHE    89     -43.921 -10.329 -27.810  1.00  0.00           N  
ATOM    585  CA  PHE    89     -45.182 -10.810 -28.334  1.00  0.00           C  
ATOM    586  C   PHE    89     -45.641  -9.821 -29.395  1.00  0.00           C  
ATOM    587  O   PHE    89     -45.529  -8.615 -29.195  1.00  0.00           O  
ATOM    588  CB  PHE    89     -46.217 -10.957 -27.225  1.00  0.00           C  
ATOM    589  CG  PHE    89     -45.976 -12.132 -26.326  1.00  0.00           C  
ATOM    590  CD1 PHE    89     -46.373 -13.392 -26.712  1.00  0.00           C  
ATOM    591  CD2 PHE    89     -45.356 -11.980 -25.107  1.00  0.00           C  
ATOM    592  CE1 PHE    89     -46.156 -14.482 -25.894  1.00  0.00           C  
ATOM    593  CE2 PHE    89     -45.135 -13.073 -24.285  1.00  0.00           C  
ATOM    594  CZ  PHE    89     -45.540 -14.321 -24.679  1.00  0.00           C  
ATOM    595  N   THR    90     -46.114 -10.287 -30.568  1.00  0.00           N  
ATOM    596  CA  THR    90     -46.376  -9.407 -31.703  1.00  0.00           C  
ATOM    597  C   THR    90     -47.358  -8.251 -31.455  1.00  0.00           C  
ATOM    598  O   THR    90     -47.459  -7.369 -32.274  1.00  0.00           O  
ATOM    599  CB  THR    90     -47.000 -10.350 -32.734  1.00  0.00           C  
ATOM    600  OG1 THR    90     -48.195 -10.917 -32.217  1.00  0.00           O  
ATOM    601  CG2 THR    90     -46.004 -11.474 -33.064  1.00  0.00           C  
ATOM    602  N   ASP    91     -48.107  -8.316 -30.350  1.00  0.00           N  
ATOM    603  CA  ASP    91     -49.105  -7.336 -30.044  1.00  0.00           C  
ATOM    604  C   ASP    91     -48.780  -6.605 -28.736  1.00  0.00           C  
ATOM    605  O   ASP    91     -49.660  -5.976 -28.182  1.00  0.00           O  
ATOM    606  CB  ASP    91     -50.489  -7.981 -29.969  1.00  0.00           C  
ATOM    607  CG  ASP    91     -50.689  -8.937 -28.803  1.00  0.00           C  
ATOM    608  OD1 ASP    91     -49.694  -9.573 -28.391  1.00  0.00           O  
ATOM    609  OD2 ASP    91     -51.849  -9.041 -28.332  1.00  0.00           O  
ATOM    610  N   PHE    92     -47.532  -6.667 -28.267  1.00  0.00           N  
ATOM    611  CA  PHE    92     -47.150  -6.122 -26.967  1.00  0.00           C  
ATOM    612  C   PHE    92     -45.666  -5.769 -26.969  1.00  0.00           C  
ATOM    613  O   PHE    92     -44.832  -6.501 -26.428  1.00  0.00           O  
ATOM    614  CB  PHE    92     -47.476  -7.133 -25.870  1.00  0.00           C  
ATOM    615  CG  PHE    92     -47.415  -6.610 -24.461  1.00  0.00           C  
ATOM    616  CD1 PHE    92     -48.312  -5.654 -24.027  1.00  0.00           C  
ATOM    617  CD2 PHE    92     -46.519  -7.129 -23.541  1.00  0.00           C  
ATOM    618  CE1 PHE    92     -48.253  -5.161 -22.728  1.00  0.00           C  
ATOM    619  CE2 PHE    92     -46.491  -6.668 -22.231  1.00  0.00           C  
ATOM    620  CZ  PHE    92     -47.352  -5.675 -21.823  1.00  0.00           C  
ATOM    621  N   PRO    93     -45.285  -4.623 -27.574  1.00  0.00           N  
ATOM    622  CA  PRO    93     -43.880  -4.257 -27.730  1.00  0.00           C  
ATOM    623  C   PRO    93     -43.256  -3.981 -26.364  1.00  0.00           C  
ATOM    624  O   PRO    93     -43.955  -3.740 -25.397  1.00  0.00           O  
ATOM    625  CB  PRO    93     -43.906  -2.968 -28.549  1.00  0.00           C  
ATOM    626  CG  PRO    93     -45.281  -2.958 -29.188  1.00  0.00           C  
ATOM    627  CD  PRO    93     -46.182  -3.619 -28.160  1.00  0.00           C  
ATOM    628  N   PHE    94     -41.938  -4.038 -26.299  1.00  0.00           N  
ATOM    629  CA  PHE    94     -41.273  -3.709 -25.092  1.00  0.00           C  
ATOM    630  C   PHE    94     -41.360  -2.194 -24.922  1.00  0.00           C  
ATOM    631  O   PHE    94     -41.328  -1.448 -25.903  1.00  0.00           O  
ATOM    632  CB  PHE    94     -39.816  -4.186 -25.110  1.00  0.00           C  
ATOM    633  CG  PHE    94     -39.828  -5.669 -24.965  1.00  0.00           C  
ATOM    634  CD1 PHE    94     -39.672  -6.531 -26.073  1.00  0.00           C  
ATOM    635  CD2 PHE    94     -39.998  -6.247 -23.693  1.00  0.00           C  
ATOM    636  CE1 PHE    94     -39.681  -7.948 -25.924  1.00  0.00           C  
ATOM    637  CE2 PHE    94     -40.011  -7.664 -23.516  1.00  0.00           C  
ATOM    638  CZ  PHE    94     -39.853  -8.517 -24.638  1.00  0.00           C  
ATOM    639  N   SER    95     -41.422  -1.704 -23.664  1.00  0.00           N  
ATOM    640  CA  SER    95     -41.398  -0.273 -23.394  1.00  0.00           C  
ATOM    641  C   SER    95     -40.315   0.450 -24.203  1.00  0.00           C  
ATOM    642  O   SER    95     -39.308  -0.112 -24.498  1.00  0.00           O  
ATOM    643  CB  SER    95     -41.084  -0.180 -21.896  1.00  0.00           C  
ATOM    644  OG  SER    95     -42.113  -0.804 -21.142  1.00  0.00           O  
ATOM    645  N   THR    96     -40.556   1.718 -24.516  1.00  0.00           N  
ATOM    646  CA  THR    96     -39.774   2.454 -25.474  1.00  0.00           C  
ATOM    647  C   THR    96     -38.312   2.544 -25.035  1.00  0.00           C  
ATOM    648  O   THR    96     -37.406   2.513 -25.876  1.00  0.00           O  
ATOM    649  CB  THR    96     -40.381   3.838 -25.695  1.00  0.00           C  
ATOM    650  OG1 THR    96     -41.695   3.716 -26.219  1.00  0.00           O  
ATOM    651  CG2 THR    96     -39.508   4.624 -26.688  1.00  0.00           C  
ATOM    652  N   GLY    97     -38.125   2.707 -23.727  1.00  0.00           N  
ATOM    653  CA  GLY    97     -36.817   2.975 -23.076  1.00  0.00           C  
ATOM    654  C   GLY    97     -36.049   1.709 -22.719  1.00  0.00           C  
ATOM    655  O   GLY    97     -34.952   1.840 -22.189  1.00  0.00           O  
ATOM    656  N   PRO    98     -36.629   0.542 -22.943  1.00  0.00           N  
ATOM    657  CA  PRO    98     -35.934  -0.720 -22.646  1.00  0.00           C  
ATOM    658  C   PRO    98     -34.707  -0.851 -23.529  1.00  0.00           C  
ATOM    659  O   PRO    98     -34.744  -0.486 -24.701  1.00  0.00           O  
ATOM    660  CB  PRO    98     -36.809  -1.950 -22.891  1.00  0.00           C  
ATOM    661  CG  PRO    98     -37.946  -1.702 -23.884  1.00  0.00           C  
ATOM    662  CD  PRO    98     -38.508  -0.279 -23.829  1.00  0.00           C  
ATOM    663  N   GLU    99     -33.607  -1.434 -23.014  1.00  0.00           N  
ATOM    664  CA  GLU    99     -32.422  -1.679 -23.817  1.00  0.00           C  
ATOM    665  C   GLU    99     -32.701  -2.768 -24.857  1.00  0.00           C  
ATOM    666  O   GLU    99     -33.532  -3.657 -24.617  1.00  0.00           O  
ATOM    667  CB  GLU    99     -31.382  -2.139 -22.784  1.00  0.00           C  
ATOM    668  CG  GLU    99     -30.952  -1.034 -21.817  1.00  0.00           C  
ATOM    669  CD  GLU    99     -30.265   0.057 -22.626  1.00  0.00           C  
ATOM    670  OE1 GLU    99     -29.256  -0.261 -23.311  1.00  0.00           O  
ATOM    671  OE2 GLU    99     -30.739   1.223 -22.569  1.00  0.00           O  
ATOM    672  N   ASN   100     -31.927  -2.727 -25.934  1.00  0.00           N  
ATOM    673  CA  ASN   100     -31.957  -3.739 -26.978  1.00  0.00           C  
ATOM    674  C   ASN   100     -30.543  -3.971 -27.509  1.00  0.00           C  
ATOM    675  O   ASN   100     -30.261  -4.993 -28.141  1.00  0.00           O  
ATOM    676  CB  ASN   100     -32.842  -3.385 -28.177  1.00  0.00           C  
ATOM    677  CG  ASN   100     -32.226  -2.183 -28.878  1.00  0.00           C  
ATOM    678  OD1 ASN   100     -31.196  -1.661 -28.453  1.00  0.00           O  
ATOM    679  ND2 ASN   100     -32.822  -1.678 -29.991  1.00  0.00           N  
ATOM    680  N   LYS   101     -29.632  -3.044 -27.272  1.00  0.00           N  
ATOM    681  CA  LYS   101     -28.244  -3.224 -27.689  1.00  0.00           C  
ATOM    682  C   LYS   101     -27.293  -3.113 -26.498  1.00  0.00           C  
ATOM    683  O   LYS   101     -27.385  -2.175 -25.702  1.00  0.00           O  
ATOM    684  CB  LYS   101     -27.570  -2.245 -28.655  1.00  0.00           C  
ATOM    685  CG  LYS   101     -28.174  -2.262 -30.061  1.00  0.00           C  
ATOM    686  CD  LYS   101     -27.447  -1.349 -31.051  1.00  0.00           C  
ATOM    687  CE  LYS   101     -28.075  -1.336 -32.446  1.00  0.00           C  
ATOM    688  NZ  LYS   101     -27.296  -0.452 -33.342  1.00  0.00           N  
ATOM    689  N   SER   102     -26.363  -4.052 -26.340  1.00  0.00           N  
ATOM    690  CA  SER   102     -25.415  -3.993 -25.222  1.00  0.00           C  
ATOM    691  C   SER   102     -23.987  -3.866 -25.768  1.00  0.00           C  
ATOM    692  O   SER   102     -23.411  -4.807 -26.321  1.00  0.00           O  
ATOM    693  CB  SER   102     -25.093  -5.105 -24.221  1.00  0.00           C  
ATOM    694  OG  SER   102     -24.078  -4.676 -23.325  1.00  0.00           O  
ATOM    695  N   ARG   103     -23.409  -2.679 -25.608  1.00  0.00           N  
ATOM    696  CA  ARG   103     -22.079  -2.374 -26.097  1.00  0.00           C  
ATOM    697  C   ARG   103     -20.957  -2.902 -25.186  1.00  0.00           C  
ATOM    698  O   ARG   103     -21.093  -3.000 -23.964  1.00  0.00           O  
ATOM    699  CB  ARG   103     -21.593  -0.930 -26.241  1.00  0.00           C  
ATOM    700  CG  ARG   103     -22.329  -0.144 -27.328  1.00  0.00           C  
ATOM    701  CD  ARG   103     -21.805   1.281 -27.515  1.00  0.00           C  
ATOM    702  NE  ARG   103     -22.577   1.900 -28.628  1.00  0.00           N  
ATOM    703  CZ  ARG   103     -22.306   3.180 -29.018  1.00  0.00           C  
ATOM    704  NH1 ARG   103     -21.295   3.650 -28.230  1.00  0.00           N  
ATOM    705  NH2 ARG   103     -23.151   3.490 -30.045  1.00  0.00           N  
ATOM    706  N   ASP   104     -19.837  -3.244 -25.800  1.00  0.00           N  
ATOM    707  CA  ASP   104     -18.667  -3.650 -25.042  1.00  0.00           C  
ATOM    708  C   ASP   104     -18.380  -2.525 -24.072  1.00  0.00           C  
ATOM    709  O   ASP   104     -18.352  -1.357 -24.469  1.00  0.00           O  
ATOM    710  CB  ASP   104     -17.359  -3.872 -25.805  1.00  0.00           C  
ATOM    711  CG  ASP   104     -17.489  -5.166 -26.595  1.00  0.00           C  
ATOM    712  OD1 ASP   104     -18.482  -5.906 -26.360  1.00  0.00           O  
ATOM    713  OD2 ASP   104     -16.598  -5.433 -27.444  1.00  0.00           O  
ATOM    714  N   PRO   105     -18.159  -2.798 -22.796  1.00  0.00           N  
ATOM    715  CA  PRO   105     -17.875  -1.716 -21.852  1.00  0.00           C  
ATOM    716  C   PRO   105     -19.117  -1.379 -21.038  1.00  0.00           C  
ATOM    717  O   PRO   105     -19.046  -0.681 -20.022  1.00  0.00           O  
ATOM    718  CB  PRO   105     -17.743  -0.214 -21.583  1.00  0.00           C  
ATOM    719  CG  PRO   105     -18.625   0.648 -22.489  1.00  0.00           C  
ATOM    720  CD  PRO   105     -18.773   0.094 -23.907  1.00  0.00           C  
ATOM    721  N   ARG   106     -20.286  -1.865 -21.462  1.00  0.00           N  
ATOM    722  CA  ARG   106     -21.542  -1.575 -20.781  1.00  0.00           C  
ATOM    723  C   ARG   106     -21.821  -2.512 -19.600  1.00  0.00           C  
ATOM    724  O   ARG   106     -21.236  -3.594 -19.499  1.00  0.00           O  
ATOM    725  CB  ARG   106     -22.889  -1.706 -21.498  1.00  0.00           C  
ATOM    726  CG  ARG   106     -23.038  -0.764 -22.694  1.00  0.00           C  
ATOM    727  CD  ARG   106     -23.375   0.676 -22.302  1.00  0.00           C  
ATOM    728  NE  ARG   106     -23.599   1.443 -23.560  1.00  0.00           N  
ATOM    729  CZ  ARG   106     -24.008   2.744 -23.502  1.00  0.00           C  
ATOM    730  NH1 ARG   106     -24.133   3.083 -22.186  1.00  0.00           N  
ATOM    731  NH2 ARG   106     -24.133   3.197 -24.784  1.00  0.00           N  
ATOM    732  N   ARG   107     -22.702  -2.133 -18.694  1.00  0.00           N  
ATOM    733  CA  ARG   107     -23.113  -3.009 -17.609  1.00  0.00           C  
ATOM    734  C   ARG   107     -24.642  -3.005 -17.623  1.00  0.00           C  
ATOM    735  O   ARG   107     -25.279  -1.948 -17.608  1.00  0.00           O  
ATOM    736  CB  ARG   107     -22.837  -2.699 -16.135  1.00  0.00           C  
ATOM    737  CG  ARG   107     -23.361  -3.771 -15.178  1.00  0.00           C  
ATOM    738  CD  ARG   107     -23.044  -3.488 -13.708  1.00  0.00           C  
ATOM    739  NE  ARG   107     -23.627  -4.597 -12.902  1.00  0.00           N  
ATOM    740  CZ  ARG   107     -23.434  -4.634 -11.551  1.00  0.00           C  
ATOM    741  NH1 ARG   107     -22.681  -3.548 -11.209  1.00  0.00           N  
ATOM    742  NH2 ARG   107     -24.069  -5.742 -11.070  1.00  0.00           N  
ATOM    743  N   HIS   108     -25.260  -4.178 -17.653  1.00  0.00           N  
ATOM    744  CA  HIS   108     -26.708  -4.199 -17.638  1.00  0.00           C  
ATOM    745  C   HIS   108     -27.229  -5.376 -16.822  1.00  0.00           C  
ATOM    746  O   HIS   108     -26.520  -6.320 -16.462  1.00  0.00           O  
ATOM    747  CB  HIS   108     -27.504  -4.395 -18.933  1.00  0.00           C  
ATOM    748  CG  HIS   108     -27.239  -3.326 -19.951  1.00  0.00           C  
ATOM    749  ND1 HIS   108     -27.821  -2.075 -19.926  1.00  0.00           N  
ATOM    750  CD2 HIS   108     -26.439  -3.320 -21.043  1.00  0.00           C  
ATOM    751  CE1 HIS   108     -27.407  -1.356 -20.925  1.00  0.00           C  
ATOM    752  NE2 HIS   108     -26.562  -2.084 -21.630  1.00  0.00           N  
ATOM    753  N   PRO   109     -28.525  -5.282 -16.535  1.00  0.00           N  
ATOM    754  CA  PRO   109     -29.234  -6.401 -15.930  1.00  0.00           C  
ATOM    755  C   PRO   109     -29.637  -7.299 -17.117  1.00  0.00           C  
ATOM    756  O   PRO   109     -30.222  -6.843 -18.104  1.00  0.00           O  
ATOM    757  CB  PRO   109     -30.548  -7.002 -15.425  1.00  0.00           C  
ATOM    758  CG  PRO   109     -31.786  -6.435 -16.122  1.00  0.00           C  
ATOM    759  CD  PRO   109     -31.628  -4.978 -16.563  1.00  0.00           C  
ATOM    760  N   GLY   110     -29.328  -8.569 -17.028  1.00  0.00           N  
ATOM    761  CA  GLY   110     -29.554  -9.548 -18.085  1.00  0.00           C  
ATOM    762  C   GLY   110     -30.472 -10.664 -17.603  1.00  0.00           C  
ATOM    763  O   GLY   110     -30.007 -11.692 -17.102  1.00  0.00           O  
ATOM    764  N   HIS   111     -31.717 -10.559 -17.665  1.00  0.00           N  
ATOM    765  CA  HIS   111     -32.757 -11.568 -17.432  1.00  0.00           C  
ATOM    766  C   HIS   111     -33.864 -10.968 -16.570  1.00  0.00           C  
ATOM    767  O   HIS   111     -35.014 -11.163 -16.832  1.00  0.00           O  
ATOM    768  CB  HIS   111     -32.194 -12.860 -16.827  1.00  0.00           C  
ATOM    769  CG  HIS   111     -31.327 -13.625 -17.782  1.00  0.00           C  
ATOM    770  ND1 HIS   111     -30.522 -14.684 -17.415  1.00  0.00           N  
ATOM    771  CD2 HIS   111     -31.138 -13.485 -19.115  1.00  0.00           C  
ATOM    772  CE1 HIS   111     -29.889 -15.157 -18.445  1.00  0.00           C  
ATOM    773  NE2 HIS   111     -30.239 -14.449 -19.502  1.00  0.00           N  
ATOM    774  N   ILE   112     -33.502 -10.209 -15.554  1.00  0.00           N  
ATOM    775  CA  ILE   112     -34.491  -9.577 -14.688  1.00  0.00           C  
ATOM    776  C   ILE   112     -35.403  -8.627 -15.465  1.00  0.00           C  
ATOM    777  O   ILE   112     -36.563  -8.510 -15.127  1.00  0.00           O  
ATOM    778  CB  ILE   112     -33.822  -8.853 -13.569  1.00  0.00           C  
ATOM    779  CG1 ILE   112     -33.120  -9.786 -12.568  1.00  0.00           C  
ATOM    780  CG2 ILE   112     -34.787  -8.007 -12.722  1.00  0.00           C  
ATOM    781  CD1 ILE   112     -32.216  -9.050 -11.580  1.00  0.00           C  
ATOM    782  N   GLU   113     -34.872  -7.935 -16.476  1.00  0.00           N  
ATOM    783  CA  GLU   113     -35.678  -7.002 -17.285  1.00  0.00           C  
ATOM    784  C   GLU   113     -36.759  -7.783 -18.045  1.00  0.00           C  
ATOM    785  O   GLU   113     -37.894  -7.331 -18.161  1.00  0.00           O  
ATOM    786  CB  GLU   113     -34.828  -6.198 -18.275  1.00  0.00           C  
ATOM    787  CG  GLU   113     -35.633  -5.178 -19.082  1.00  0.00           C  
ATOM    788  CD  GLU   113     -34.665  -4.414 -19.974  1.00  0.00           C  
ATOM    789  OE1 GLU   113     -33.441  -4.703 -19.902  1.00  0.00           O  
ATOM    790  OE2 GLU   113     -35.137  -3.532 -20.740  1.00  0.00           O  
ATOM    791  N   VAL   114     -36.406  -8.966 -18.562  1.00  0.00           N  
ATOM    792  CA  VAL   114     -37.340  -9.801 -19.345  1.00  0.00           C  
ATOM    793  C   VAL   114     -38.456 -10.321 -18.436  1.00  0.00           C  
ATOM    794  O   VAL   114     -39.623 -10.277 -18.790  1.00  0.00           O  
ATOM    795  CB  VAL   114     -36.551 -10.935 -20.012  1.00  0.00           C  
ATOM    796  CG1 VAL   114     -37.439 -11.974 -20.699  1.00  0.00           C  
ATOM    797  CG2 VAL   114     -35.588 -10.451 -21.098  1.00  0.00           C  
ATOM    798  N   LEU   115     -38.073 -10.755 -17.235  1.00  0.00           N  
ATOM    799  CA  LEU   115     -38.997 -11.235 -16.237  1.00  0.00           C  
ATOM    800  C   LEU   115     -40.053 -10.168 -15.985  1.00  0.00           C  
ATOM    801  O   LEU   115     -41.235 -10.475 -15.834  1.00  0.00           O  
ATOM    802  CB  LEU   115     -38.237 -11.613 -14.969  1.00  0.00           C  
ATOM    803  CG  LEU   115     -39.138 -12.151 -13.855  1.00  0.00           C  
ATOM    804  CD1 LEU   115     -39.877 -13.446 -14.192  1.00  0.00           C  
ATOM    805  CD2 LEU   115     -38.420 -12.482 -12.548  1.00  0.00           C  
ATOM    806  N   ALA   116     -39.615  -8.911 -15.946  1.00  0.00           N  
ATOM    807  CA  ALA   116     -40.461  -7.750 -15.727  1.00  0.00           C  
ATOM    808  C   ALA   116     -41.470  -7.667 -16.871  1.00  0.00           C  
ATOM    809  O   ALA   116     -42.644  -7.473 -16.629  1.00  0.00           O  
ATOM    810  CB  ALA   116     -39.521  -6.550 -15.587  1.00  0.00           C  
ATOM    811  N   TYR   117     -41.004  -7.870 -18.110  1.00  0.00           N  
ATOM    812  CA  TYR   117     -41.862  -7.815 -19.293  1.00  0.00           C  
ATOM    813  C   TYR   117     -42.856  -8.976 -19.314  1.00  0.00           C  
ATOM    814  O   TYR   117     -44.025  -8.804 -19.648  1.00  0.00           O  
ATOM    815  CB  TYR   117     -41.022  -7.885 -20.566  1.00  0.00           C  
ATOM    816  CG  TYR   117     -41.796  -8.096 -21.843  1.00  0.00           C  
ATOM    817  CD1 TYR   117     -42.390  -7.043 -22.488  1.00  0.00           C  
ATOM    818  CD2 TYR   117     -41.886  -9.343 -22.440  1.00  0.00           C  
ATOM    819  CE1 TYR   117     -43.075  -7.212 -23.681  1.00  0.00           C  
ATOM    820  CE2 TYR   117     -42.571  -9.531 -23.622  1.00  0.00           C  
ATOM    821  CZ  TYR   117     -43.182  -8.463 -24.243  1.00  0.00           C  
ATOM    822  OH  TYR   117     -43.845  -8.600 -25.428  1.00  0.00           O  
ATOM    823  N   LEU   118     -42.362 -10.177 -19.019  1.00  0.00           N  
ATOM    824  CA  LEU   118     -43.208 -11.345 -19.002  1.00  0.00           C  
ATOM    825  C   LEU   118     -44.325 -11.120 -17.969  1.00  0.00           C  
ATOM    826  O   LEU   118     -45.498 -11.356 -18.248  1.00  0.00           O  
ATOM    827  CB  LEU   118     -42.383 -12.602 -18.703  1.00  0.00           C  
ATOM    828  CG  LEU   118     -41.450 -13.006 -19.847  1.00  0.00           C  
ATOM    829  CD1 LEU   118     -40.479 -14.139 -19.518  1.00  0.00           C  
ATOM    830  CD2 LEU   118     -42.154 -13.497 -21.111  1.00  0.00           C  
ATOM    831  N   LYS   119     -43.940 -10.621 -16.793  1.00  0.00           N  
ATOM    832  CA  LYS   119     -44.881 -10.333 -15.746  1.00  0.00           C  
ATOM    833  C   LYS   119     -45.906  -9.305 -16.239  1.00  0.00           C  
ATOM    834  O   LYS   119     -47.092  -9.432 -15.988  1.00  0.00           O  
ATOM    835  CB  LYS   119     -44.157  -9.850 -14.487  1.00  0.00           C  
ATOM    836  CG  LYS   119     -45.097  -9.568 -13.313  1.00  0.00           C  
ATOM    837  CD  LYS   119     -44.369  -9.160 -12.031  1.00  0.00           C  
ATOM    838  CE  LYS   119     -45.311  -8.849 -10.865  1.00  0.00           C  
ATOM    839  NZ  LYS   119     -44.527  -8.451  -9.674  1.00  0.00           N  
ATOM    840  N   ASP   120     -45.432  -8.282 -16.947  1.00  0.00           N  
ATOM    841  CA  ASP   120     -46.307  -7.251 -17.456  1.00  0.00           C  
ATOM    842  C   ASP   120     -47.336  -7.855 -18.400  1.00  0.00           C  
ATOM    843  O   ASP   120     -48.484  -7.449 -18.395  1.00  0.00           O  
ATOM    844  CB  ASP   120     -45.500  -6.179 -18.140  1.00  0.00           C  
ATOM    845  CG  ASP   120     -44.778  -5.377 -17.067  1.00  0.00           C  
ATOM    846  OD1 ASP   120     -45.130  -5.542 -15.868  1.00  0.00           O  
ATOM    847  OD2 ASP   120     -43.865  -4.588 -17.431  1.00  0.00           O  
ATOM    848  N   PHE   121     -46.906  -8.824 -19.210  1.00  0.00           N  
ATOM    849  CA  PHE   121     -47.741  -9.405 -20.251  1.00  0.00           C  
ATOM    850  C   PHE   121     -48.829 -10.276 -19.618  1.00  0.00           C  
ATOM    851  O   PHE   121     -49.967 -10.233 -20.039  1.00  0.00           O  
ATOM    852  CB  PHE   121     -46.878 -10.224 -21.208  1.00  0.00           C  
ATOM    853  CG  PHE   121     -47.630 -11.016 -22.241  1.00  0.00           C  
ATOM    854  CD1 PHE   121     -48.105 -10.407 -23.388  1.00  0.00           C  
ATOM    855  CD2 PHE   121     -47.832 -12.377 -22.090  1.00  0.00           C  
ATOM    856  CE1 PHE   121     -48.767 -11.130 -24.368  1.00  0.00           C  
ATOM    857  CE2 PHE   121     -48.490 -13.108 -23.068  1.00  0.00           C  
ATOM    858  CZ  PHE   121     -48.961 -12.481 -24.199  1.00  0.00           C  
ATOM    859  N   ALA   122     -48.465 -11.078 -18.615  1.00  0.00           N  
ATOM    860  CA  ALA   122     -49.439 -11.883 -17.895  1.00  0.00           C  
ATOM    861  C   ALA   122     -50.489 -10.975 -17.253  1.00  0.00           C  
ATOM    862  O   ALA   122     -51.686 -11.232 -17.356  1.00  0.00           O  
ATOM    863  CB  ALA   122     -48.755 -12.765 -16.881  1.00  0.00           C  
ATOM    864  N   ARG   123     -50.029  -9.894 -16.614  1.00  0.00           N  
ATOM    865  CA  ARG   123     -50.936  -8.942 -15.957  1.00  0.00           C  
ATOM    866  C   ARG   123     -51.894  -8.332 -16.991  1.00  0.00           C  
ATOM    867  O   ARG   123     -53.079  -8.410 -16.844  1.00  0.00           O  
ATOM    868  CB  ARG   123     -50.150  -7.865 -15.225  1.00  0.00           C  
ATOM    869  CG  ARG   123     -51.034  -6.878 -14.461  1.00  0.00           C  
ATOM    870  CD  ARG   123     -50.253  -5.740 -13.800  1.00  0.00           C  
ATOM    871  NE  ARG   123     -49.659  -4.913 -14.888  1.00  0.00           N  
ATOM    872  CZ  ARG   123     -50.437  -4.022 -15.569  1.00  0.00           C  
ATOM    873  NH1 ARG   123     -51.700  -4.094 -15.055  1.00  0.00           N  
ATOM    874  NH2 ARG   123     -49.648  -3.407 -16.498  1.00  0.00           N  
ATOM    875  N   LYS   124     -51.346  -7.777 -18.065  1.00  0.00           N  
ATOM    876  CA  LYS   124     -52.117  -7.136 -19.120  1.00  0.00           C  
ATOM    877  C   LYS   124     -53.162  -8.087 -19.704  1.00  0.00           C  
ATOM    878  O   LYS   124     -54.219  -7.642 -20.089  1.00  0.00           O  
ATOM    879  CB  LYS   124     -51.171  -6.681 -20.224  1.00  0.00           C  
ATOM    880  CG  LYS   124     -51.874  -5.937 -21.361  1.00  0.00           C  
ATOM    881  CD  LYS   124     -52.430  -4.573 -20.948  1.00  0.00           C  
ATOM    882  CE  LYS   124     -53.014  -3.771 -22.114  1.00  0.00           C  
ATOM    883  NZ  LYS   124     -53.519  -2.467 -21.628  1.00  0.00           N  
ATOM    884  N   PHE   125     -52.833  -9.372 -19.877  1.00  0.00           N  
ATOM    885  CA  PHE   125     -53.700 -10.293 -20.667  1.00  0.00           C  
ATOM    886  C   PHE   125     -54.490 -11.204 -19.724  1.00  0.00           C  
ATOM    887  O   PHE   125     -55.208 -12.103 -20.181  1.00  0.00           O  
ATOM    888  CB  PHE   125     -52.873 -11.093 -21.678  1.00  0.00           C  
ATOM    889  CG  PHE   125     -52.283 -10.122 -22.642  1.00  0.00           C  
ATOM    890  CD1 PHE   125     -50.931  -9.720 -22.568  1.00  0.00           C  
ATOM    891  CD2 PHE   125     -53.080  -9.579 -23.667  1.00  0.00           C  
ATOM    892  CE1 PHE   125     -50.375  -8.794 -23.497  1.00  0.00           C  
ATOM    893  CE2 PHE   125     -52.548  -8.650 -24.611  1.00  0.00           C  
ATOM    894  CZ  PHE   125     -51.188  -8.255 -24.523  1.00  0.00           C  
ATOM    895  N   LYS   126     -54.336 -10.953 -18.419  1.00  0.00           N  
ATOM    896  CA  LYS   126     -55.180 -11.510 -17.393  1.00  0.00           C  
ATOM    897  C   LYS   126     -55.023 -13.035 -17.398  1.00  0.00           C  
ATOM    898  O   LYS   126     -55.997 -13.752 -17.364  1.00  0.00           O  
ATOM    899  CB  LYS   126     -56.633 -11.032 -17.568  1.00  0.00           C  
ATOM    900  CG  LYS   126     -56.803  -9.521 -17.400  1.00  0.00           C  
ATOM    901  CD  LYS   126     -58.248  -9.045 -17.559  1.00  0.00           C  
ATOM    902  CE  LYS   126     -58.413  -7.530 -17.424  1.00  0.00           C  
ATOM    903  NZ  LYS   126     -59.816  -7.147 -17.698  1.00  0.00           N  
ATOM    904  N   MET   127     -53.773 -13.508 -17.404  1.00  0.00           N  
ATOM    905  CA  MET   127     -53.487 -14.936 -17.521  1.00  0.00           C  
ATOM    906  C   MET   127     -53.350 -15.599 -16.143  1.00  0.00           C  
ATOM    907  O   MET   127     -53.440 -16.804 -16.050  1.00  0.00           O  
ATOM    908  CB  MET   127     -52.208 -15.109 -18.339  1.00  0.00           C  
ATOM    909  CG  MET   127     -52.377 -14.756 -19.818  1.00  0.00           C  
ATOM    910  SD  MET   127     -50.859 -14.903 -20.807  1.00  0.00           S  
ATOM    911  CE  MET   127     -51.547 -14.086 -22.275  1.00  0.00           C  
ATOM    912  N   ASP   128     -53.124 -14.829 -15.082  1.00  0.00           N  
ATOM    913  CA  ASP   128     -52.757 -15.402 -13.780  1.00  0.00           C  
ATOM    914  C   ASP   128     -53.939 -16.163 -13.176  1.00  0.00           C  
ATOM    915  O   ASP   128     -53.716 -17.152 -12.478  1.00  0.00           O  
ATOM    916  CB  ASP   128     -52.310 -14.281 -12.848  1.00  0.00           C  
ATOM    917  CG  ASP   128     -50.936 -13.811 -13.303  1.00  0.00           C  
ATOM    918  OD1 ASP   128     -50.311 -14.525 -14.132  1.00  0.00           O  
ATOM    919  OD2 ASP   128     -50.492 -12.732 -12.827  1.00  0.00           O  
ATOM    920  N   GLU   129     -55.177 -15.709 -13.444  1.00  0.00           N  
ATOM    921  CA  GLU   129     -56.424 -16.413 -13.064  1.00  0.00           C  
ATOM    922  C   GLU   129     -56.319 -17.917 -13.325  1.00  0.00           C  
ATOM    923  O   GLU   129     -56.807 -18.701 -12.521  1.00  0.00           O  
ATOM    924  CB  GLU   129     -57.633 -16.005 -13.919  1.00  0.00           C  
ATOM    925  CG  GLU   129     -58.939 -16.675 -13.488  1.00  0.00           C  
ATOM    926  CD  GLU   129     -60.059 -16.129 -14.362  1.00  0.00           C  
ATOM    927  OE1 GLU   129     -59.756 -15.300 -15.262  1.00  0.00           O  
ATOM    928  OE2 GLU   129     -61.232 -16.534 -14.143  1.00  0.00           O  
ATOM    929  N   MET   130     -55.729 -18.296 -14.471  1.00  0.00           N  
ATOM    930  CA  MET   130     -55.831 -19.637 -14.985  1.00  0.00           C  
ATOM    931  C   MET   130     -54.640 -20.513 -14.581  1.00  0.00           C  
ATOM    932  O   MET   130     -54.476 -21.626 -15.118  1.00  0.00           O  
ATOM    933  CB  MET   130     -55.927 -19.589 -16.504  1.00  0.00           C  
ATOM    934  CG  MET   130     -57.180 -18.874 -17.014  1.00  0.00           C  
ATOM    935  SD  MET   130     -58.742 -19.713 -16.612  1.00  0.00           S  
ATOM    936  CE  MET   130     -59.804 -18.375 -17.230  1.00  0.00           C  
ATOM    937  N   ILE   131     -53.816 -20.040 -13.643  1.00  0.00           N  
ATOM    938  CA  ILE   131     -52.641 -20.780 -13.277  1.00  0.00           C  
ATOM    939  C   ILE   131     -52.811 -21.296 -11.853  1.00  0.00           C  
ATOM    940  O   ILE   131     -53.104 -20.525 -10.957  1.00  0.00           O  
ATOM    941  CB  ILE   131     -51.377 -19.922 -13.422  1.00  0.00           C  
ATOM    942  CG1 ILE   131     -51.281 -19.305 -14.824  1.00  0.00           C  
ATOM    943  CG2 ILE   131     -50.139 -20.741 -13.045  1.00  0.00           C  
ATOM    944  CD1 ILE   131     -50.121 -18.355 -15.007  1.00  0.00           C  
ATOM    945  N   ARG   132     -52.597 -22.604 -11.682  1.00  0.00           N  
ATOM    946  CA  ARG   132     -52.478 -23.219 -10.380  1.00  0.00           C  
ATOM    947  C   ARG   132     -50.997 -23.422 -10.066  1.00  0.00           C  
ATOM    948  O   ARG   132     -50.367 -24.301 -10.651  1.00  0.00           O  
ATOM    949  CB  ARG   132     -53.210 -24.551 -10.349  1.00  0.00           C  
ATOM    950  CG  ARG   132     -54.719 -24.423 -10.568  1.00  0.00           C  
ATOM    951  CD  ARG   132     -55.445 -25.768 -10.631  1.00  0.00           C  
ATOM    952  NE  ARG   132     -56.884 -25.489 -10.894  1.00  0.00           N  
ATOM    953  CZ  ARG   132     -57.780 -26.518 -10.954  1.00  0.00           C  
ATOM    954  NH1 ARG   132     -57.094 -27.678 -10.740  1.00  0.00           N  
ATOM    955  NH2 ARG   132     -59.011 -25.984 -11.205  1.00  0.00           N  
ATOM    956  N   PHE   133     -50.463 -22.617  -9.145  1.00  0.00           N  
ATOM    957  CA  PHE   133     -49.051 -22.704  -8.779  1.00  0.00           C  
ATOM    958  C   PHE   133     -48.850 -23.871  -7.819  1.00  0.00           C  
ATOM    959  O   PHE   133     -49.815 -24.508  -7.388  1.00  0.00           O  
ATOM    960  CB  PHE   133     -48.548 -21.375  -8.213  1.00  0.00           C  
ATOM    961  CG  PHE   133     -48.620 -20.255  -9.221  1.00  0.00           C  
ATOM    962  CD1 PHE   133     -47.543 -19.976 -10.055  1.00  0.00           C  
ATOM    963  CD2 PHE   133     -49.780 -19.524  -9.385  1.00  0.00           C  
ATOM    964  CE1 PHE   133     -47.619 -18.957 -10.997  1.00  0.00           C  
ATOM    965  CE2 PHE   133     -49.850 -18.513 -10.330  1.00  0.00           C  
ATOM    966  CZ  PHE   133     -48.775 -18.227 -11.142  1.00  0.00           C  
ATOM    967  N   GLU   134     -47.569 -24.179  -7.583  1.00  0.00           N  
ATOM    968  CA  GLU   134     -47.103 -25.205  -6.673  1.00  0.00           C  
ATOM    969  C   GLU   134     -47.679 -26.582  -7.028  1.00  0.00           C  
ATOM    970  O   GLU   134     -47.530 -27.498  -6.213  1.00  0.00           O  
ATOM    971  CB  GLU   134     -47.458 -24.838  -5.234  1.00  0.00           C  
ATOM    972  CG  GLU   134     -46.801 -23.542  -4.755  1.00  0.00           C  
ATOM    973  CD  GLU   134     -47.234 -23.298  -3.317  1.00  0.00           C  
ATOM    974  OE1 GLU   134     -48.069 -24.093  -2.808  1.00  0.00           O  
ATOM    975  OE2 GLU   134     -46.737 -22.314  -2.707  1.00  0.00           O  
ATOM    976  N   THR   135     -48.260 -26.743  -8.233  1.00  0.00           N  
ATOM    977  CA  THR   135     -48.830 -28.020  -8.671  1.00  0.00           C  
ATOM    978  C   THR   135     -47.982 -28.640  -9.806  1.00  0.00           C  
ATOM    979  O   THR   135     -47.932 -28.145 -10.942  1.00  0.00           O  
ATOM    980  CB  THR   135     -50.315 -27.893  -9.038  1.00  0.00           C  
ATOM    981  OG1 THR   135     -50.450 -27.649 -10.436  1.00  0.00           O  
ATOM    982  CG2 THR   135     -51.033 -26.819  -8.253  1.00  0.00           C  
ATOM    983  N   GLU   136     -47.313 -29.750  -9.480  1.00  0.00           N  
ATOM    984  CA  GLU   136     -46.564 -30.581 -10.421  1.00  0.00           C  
ATOM    985  C   GLU   136     -47.544 -31.440 -11.234  1.00  0.00           C  
ATOM    986  O   GLU   136     -48.435 -32.010 -10.672  1.00  0.00           O  
ATOM    987  CB  GLU   136     -45.585 -31.465  -9.629  1.00  0.00           C  
ATOM    988  CG  GLU   136     -44.528 -30.669  -8.862  1.00  0.00           C  
ATOM    989  CD  GLU   136     -45.148 -30.205  -7.551  1.00  0.00           C  
ATOM    990  OE1 GLU   136     -46.346 -30.520  -7.319  1.00  0.00           O  
ATOM    991  OE2 GLU   136     -44.431 -29.531  -6.763  1.00  0.00           O  
ATOM    992  N   VAL   137     -47.350 -31.525 -12.549  1.00  0.00           N  
ATOM    993  CA  VAL   137     -48.021 -32.506 -13.356  1.00  0.00           C  
ATOM    994  C   VAL   137     -47.149 -33.769 -13.356  1.00  0.00           C  
ATOM    995  O   VAL   137     -46.020 -33.773 -13.894  1.00  0.00           O  
ATOM    996  CB  VAL   137     -48.294 -31.996 -14.782  1.00  0.00           C  
ATOM    997  CG1 VAL   137     -48.702 -33.123 -15.715  1.00  0.00           C  
ATOM    998  CG2 VAL   137     -49.326 -30.884 -14.816  1.00  0.00           C  
ATOM    999  N   VAL   138     -47.673 -34.838 -12.741  1.00  0.00           N  
ATOM   1000  CA  VAL   138     -46.923 -36.076 -12.524  1.00  0.00           C  
ATOM   1001  C   VAL   138     -47.183 -37.078 -13.655  1.00  0.00           C  
ATOM   1002  O   VAL   138     -46.283 -37.869 -13.974  1.00  0.00           O  
ATOM   1003  CB  VAL   138     -47.195 -36.685 -11.172  1.00  0.00           C  
ATOM   1004  CG1 VAL   138     -46.508 -38.036 -10.962  1.00  0.00           C  
ATOM   1005  CG2 VAL   138     -46.728 -35.813 -10.005  1.00  0.00           C  
ATOM   1006  N   ARG   139     -48.396 -37.074 -14.237  1.00  0.00           N  
ATOM   1007  CA  ARG   139     -48.612 -37.856 -15.453  1.00  0.00           C  
ATOM   1008  C   ARG   139     -49.820 -37.364 -16.253  1.00  0.00           C  
ATOM   1009  O   ARG   139     -50.763 -36.777 -15.719  1.00  0.00           O  
ATOM   1010  CB  ARG   139     -48.725 -39.325 -15.160  1.00  0.00           C  
ATOM   1011  CG  ARG   139     -49.850 -39.667 -14.181  1.00  0.00           C  
ATOM   1012  CD  ARG   139     -49.936 -41.157 -13.843  1.00  0.00           C  
ATOM   1013  NE  ARG   139     -48.746 -41.498 -13.014  1.00  0.00           N  
ATOM   1014  CZ  ARG   139     -48.496 -42.798 -12.681  1.00  0.00           C  
ATOM   1015  NH1 ARG   139     -49.482 -43.565 -13.232  1.00  0.00           N  
ATOM   1016  NH2 ARG   139     -47.359 -42.823 -11.928  1.00  0.00           N  
ATOM   1017  N   ALA   140     -49.733 -37.649 -17.555  1.00  0.00           N  
ATOM   1018  CA  ALA   140     -50.653 -37.285 -18.596  1.00  0.00           C  
ATOM   1019  C   ALA   140     -50.892 -38.569 -19.397  1.00  0.00           C  
ATOM   1020  O   ALA   140     -49.972 -39.117 -19.969  1.00  0.00           O  
ATOM   1021  CB  ALA   140     -50.063 -36.162 -19.476  1.00  0.00           C  
ATOM   1022  N   GLU   141     -52.126 -39.067 -19.387  1.00  0.00           N  
ATOM   1023  CA  GLU   141     -52.463 -40.396 -19.897  1.00  0.00           C  
ATOM   1024  C   GLU   141     -53.717 -40.325 -20.762  1.00  0.00           C  
ATOM   1025  O   GLU   141     -54.712 -39.696 -20.367  1.00  0.00           O  
ATOM   1026  CB  GLU   141     -52.643 -41.389 -18.751  1.00  0.00           C  
ATOM   1027  CG  GLU   141     -52.969 -42.809 -19.219  1.00  0.00           C  
ATOM   1028  CD  GLU   141     -53.018 -43.709 -17.993  1.00  0.00           C  
ATOM   1029  OE1 GLU   141     -52.850 -43.178 -16.863  1.00  0.00           O  
ATOM   1030  OE2 GLU   141     -53.223 -44.939 -18.170  1.00  0.00           O  
ATOM   1031  N   PRO   142     -53.630 -40.947 -21.943  1.00  0.00           N  
ATOM   1032  CA  PRO   142     -54.780 -41.125 -22.785  1.00  0.00           C  
ATOM   1033  C   PRO   142     -55.901 -41.688 -21.914  1.00  0.00           C  
ATOM   1034  O   PRO   142     -55.656 -42.569 -21.048  1.00  0.00           O  
ATOM   1035  CB  PRO   142     -54.502 -42.092 -23.937  1.00  0.00           C  
ATOM   1036  CG  PRO   142     -53.028 -42.148 -24.345  1.00  0.00           C  
ATOM   1037  CD  PRO   142     -52.062 -42.051 -23.163  1.00  0.00           C  
ATOM   1038  N   ALA   143     -57.125 -41.185 -22.135  1.00  0.00           N  
ATOM   1039  CA  ALA   143     -58.265 -41.767 -21.472  1.00  0.00           C  
ATOM   1040  C   ALA   143     -58.487 -43.149 -22.076  1.00  0.00           C  
ATOM   1041  O   ALA   143     -58.141 -43.361 -23.240  1.00  0.00           O  
ATOM   1042  CB  ALA   143     -59.493 -40.869 -21.648  1.00  0.00           C  
ATOM   1043  N   ALA   144     -59.051 -44.128 -21.327  1.00  0.00           N  
ATOM   1044  CA  ALA   144     -59.326 -45.453 -21.877  1.00  0.00           C  
ATOM   1045  C   ALA   144     -60.250 -45.434 -23.107  1.00  0.00           C  
ATOM   1046  O   ALA   144     -60.209 -46.392 -23.874  1.00  0.00           O  
ATOM   1047  CB  ALA   144     -59.934 -46.239 -20.708  1.00  0.00           C  
ATOM   1048  N   GLU   145     -61.556 -45.375 -22.871  1.00  0.00           N  
ATOM   1049  CA  GLU   145     -62.530 -45.362 -23.958  1.00  0.00           C  
ATOM   1050  C   GLU   145     -62.849 -43.958 -24.464  1.00  0.00           C  
ATOM   1051  O   GLU   145     -63.616 -43.771 -25.412  1.00  0.00           O  
ATOM   1052  CB  GLU   145     -63.933 -45.913 -23.682  1.00  0.00           C  
ATOM   1053  CG  GLU   145     -63.955 -47.419 -23.412  1.00  0.00           C  
ATOM   1054  CD  GLU   145     -65.391 -47.821 -23.107  1.00  0.00           C  
ATOM   1055  OE1 GLU   145     -66.269 -46.918 -23.097  1.00  0.00           O  
ATOM   1056  OE2 GLU   145     -65.628 -49.037 -22.879  1.00  0.00           O  
ATOM   1057  N   ASN   146     -62.261 -42.946 -23.833  1.00  0.00           N  
ATOM   1058  CA  ASN   146     -62.494 -41.563 -24.236  1.00  0.00           C  
ATOM   1059  C   ASN   146     -61.872 -41.311 -25.608  1.00  0.00           C  
ATOM   1060  O   ASN   146     -60.703 -41.624 -25.851  1.00  0.00           O  
ATOM   1061  CB  ASN   146     -61.915 -40.520 -23.275  1.00  0.00           C  
ATOM   1062  CG  ASN   146     -62.709 -40.584 -21.978  1.00  0.00           C  
ATOM   1063  OD1 ASN   146     -63.853 -41.035 -21.957  1.00  0.00           O  
ATOM   1064  ND2 ASN   146     -62.144 -40.135 -20.825  1.00  0.00           N  
ATOM   1065  N   PRO   147     -62.648 -40.734 -26.537  1.00  0.00           N  
ATOM   1066  CA  PRO   147     -62.167 -40.446 -27.891  1.00  0.00           C  
ATOM   1067  C   PRO   147     -60.907 -39.588 -28.011  1.00  0.00           C  
ATOM   1068  O   PRO   147     -59.972 -39.929 -28.741  1.00  0.00           O  
ATOM   1069  CB  PRO   147     -62.313 -39.629 -29.177  1.00  0.00           C  
ATOM   1070  CG  PRO   147     -63.748 -39.174 -29.451  1.00  0.00           C  
ATOM   1071  CD  PRO   147     -64.504 -38.739 -28.194  1.00  0.00           C  
ATOM   1072  N   LYS   148     -60.828 -38.421 -27.260  1.00  0.00           N  
ATOM   1073  CA  LYS   148     -59.626 -37.600 -27.485  1.00  0.00           C  
ATOM   1074  C   LYS   148     -59.190 -36.948 -26.192  1.00  0.00           C  
ATOM   1075  O   LYS   148     -58.305 -36.120 -26.233  1.00  0.00           O  
ATOM   1076  CB  LYS   148     -59.892 -36.535 -28.553  1.00  0.00           C  
ATOM   1077  CG  LYS   148     -60.932 -35.495 -28.132  1.00  0.00           C  
ATOM   1078  CD  LYS   148     -61.182 -34.416 -29.188  1.00  0.00           C  
ATOM   1079  CE  LYS   148     -62.186 -33.349 -28.747  1.00  0.00           C  
ATOM   1080  NZ  LYS   148     -62.306 -32.306 -29.790  1.00  0.00           N  
ATOM   1081  N   LYS   149     -59.767 -37.390 -25.078  1.00  0.00           N  
ATOM   1082  CA  LYS   149     -59.535 -36.807 -23.744  1.00  0.00           C  
ATOM   1083  C   LYS   149     -58.305 -37.414 -23.091  1.00  0.00           C  
ATOM   1084  O   LYS   149     -57.854 -38.468 -23.499  1.00  0.00           O  
ATOM   1085  CB  LYS   149     -60.798 -36.906 -22.902  1.00  0.00           C  
ATOM   1086  CG  LYS   149     -61.950 -36.047 -23.427  1.00  0.00           C  
ATOM   1087  CD  LYS   149     -63.222 -36.145 -22.582  1.00  0.00           C  
ATOM   1088  CE  LYS   149     -64.367 -35.270 -23.095  1.00  0.00           C  
ATOM   1089  NZ  LYS   149     -65.557 -35.436 -22.231  1.00  0.00           N  
ATOM   1090  N   TRP   150     -57.861 -36.731 -22.055  1.00  0.00           N  
ATOM   1091  CA  TRP   150     -56.640 -36.986 -21.345  1.00  0.00           C  
ATOM   1092  C   TRP   150     -56.886 -36.941 -19.843  1.00  0.00           C  
ATOM   1093  O   TRP   150     -57.668 -36.128 -19.374  1.00  0.00           O  
ATOM   1094  CB  TRP   150     -55.551 -35.991 -21.762  1.00  0.00           C  
ATOM   1095  CG  TRP   150     -54.490 -36.616 -22.611  1.00  0.00           C  
ATOM   1096  CD1 TRP   150     -53.521 -37.522 -22.260  1.00  0.00           C  
ATOM   1097  CD2 TRP   150     -54.339 -36.430 -24.005  1.00  0.00           C  
ATOM   1098  NE1 TRP   150     -52.759 -37.896 -23.339  1.00  0.00           N  
ATOM   1099  CE2 TRP   150     -53.232 -37.229 -24.423  1.00  0.00           C  
ATOM   1100  CE3 TRP   150     -55.048 -35.675 -24.916  1.00  0.00           C  
ATOM   1101  CZ2 TRP   150     -52.799 -37.291 -25.738  1.00  0.00           C  
ATOM   1102  CZ3 TRP   150     -54.629 -35.740 -26.222  1.00  0.00           C  
ATOM   1103  CH2 TRP   150     -53.526 -36.524 -26.621  1.00  0.00           C  
ATOM   1104  N   ARG   151     -56.193 -37.836 -19.122  1.00  0.00           N  
ATOM   1105  CA  ARG   151     -56.132 -37.824 -17.682  1.00  0.00           C  
ATOM   1106  C   ARG   151     -54.843 -37.106 -17.263  1.00  0.00           C  
ATOM   1107  O   ARG   151     -53.771 -37.626 -17.458  1.00  0.00           O  
ATOM   1108  CB  ARG   151     -56.152 -39.236 -17.094  1.00  0.00           C  
ATOM   1109  CG  ARG   151     -57.444 -40.001 -17.388  1.00  0.00           C  
ATOM   1110  CD  ARG   151     -57.429 -41.445 -16.883  1.00  0.00           C  
ATOM   1111  NE  ARG   151     -58.721 -42.073 -17.281  1.00  0.00           N  
ATOM   1112  CZ  ARG   151     -58.997 -43.358 -16.914  1.00  0.00           C  
ATOM   1113  NH1 ARG   151     -57.932 -43.825 -16.200  1.00  0.00           N  
ATOM   1114  NH2 ARG   151     -60.230 -43.675 -17.406  1.00  0.00           N  
ATOM   1115  N   VAL   152     -54.999 -35.942 -16.626  1.00  0.00           N  
ATOM   1116  CA  VAL   152     -53.891 -35.187 -16.108  1.00  0.00           C  
ATOM   1117  C   VAL   152     -53.856 -35.366 -14.585  1.00  0.00           C  
ATOM   1118  O   VAL   152     -54.767 -34.986 -13.864  1.00  0.00           O  
ATOM   1119  CB  VAL   152     -54.006 -33.710 -16.516  1.00  0.00           C  
ATOM   1120  CG1 VAL   152     -52.791 -32.929 -16.074  1.00  0.00           C  
ATOM   1121  CG2 VAL   152     -54.196 -33.562 -18.011  1.00  0.00           C  
ATOM   1122  N   GLU   153     -52.756 -35.941 -14.108  1.00  0.00           N  
ATOM   1123  CA  GLU   153     -52.525 -36.159 -12.708  1.00  0.00           C  
ATOM   1124  C   GLU   153     -51.582 -35.072 -12.200  1.00  0.00           C  
ATOM   1125  O   GLU   153     -50.578 -34.807 -12.827  1.00  0.00           O  
ATOM   1126  CB  GLU   153     -51.941 -37.556 -12.463  1.00  0.00           C  
ATOM   1127  CG  GLU   153     -51.752 -37.887 -10.981  1.00  0.00           C  
ATOM   1128  CD  GLU   153     -51.225 -39.311 -10.881  1.00  0.00           C  
ATOM   1129  OE1 GLU   153     -51.906 -40.232 -11.404  1.00  0.00           O  
ATOM   1130  OE2 GLU   153     -50.133 -39.497 -10.280  1.00  0.00           O  
ATOM   1131  N   SER   154     -51.914 -34.492 -11.037  1.00  0.00           N  
ATOM   1132  CA  SER   154     -51.199 -33.383 -10.473  1.00  0.00           C  
ATOM   1133  C   SER   154     -51.014 -33.564  -8.963  1.00  0.00           C  
ATOM   1134  O   SER   154     -51.979 -33.611  -8.228  1.00  0.00           O  
ATOM   1135  CB  SER   154     -51.934 -32.065 -10.736  1.00  0.00           C  
ATOM   1136  OG  SER   154     -51.234 -30.987 -10.133  1.00  0.00           O  
ATOM   1137  N   ARG   155     -49.750 -33.587  -8.527  1.00  0.00           N  
ATOM   1138  CA  ARG   155     -49.314 -33.528  -7.128  1.00  0.00           C  
ATOM   1139  C   ARG   155     -49.271 -32.056  -6.683  1.00  0.00           C  
ATOM   1140  O   ARG   155     -48.693 -31.237  -7.367  1.00  0.00           O  
ATOM   1141  CB  ARG   155     -47.967 -34.245  -7.017  1.00  0.00           C  
ATOM   1142  CG  ARG   155     -47.422 -34.302  -5.588  1.00  0.00           C  
ATOM   1143  CD  ARG   155     -46.092 -35.048  -5.470  1.00  0.00           C  
ATOM   1144  NE  ARG   155     -45.695 -35.030  -4.034  1.00  0.00           N  
ATOM   1145  CZ  ARG   155     -44.538 -35.638  -3.638  1.00  0.00           C  
ATOM   1146  NH1 ARG   155     -43.950 -36.176  -4.746  1.00  0.00           N  
ATOM   1147  NH2 ARG   155     -44.422 -35.471  -2.288  1.00  0.00           N  
ATOM   1148  N   ASN   156     -49.886 -31.729  -5.530  1.00  0.00           N  
ATOM   1149  CA  ASN   156     -50.066 -30.339  -5.100  1.00  0.00           C  
ATOM   1150  C   ASN   156     -49.301 -30.065  -3.803  1.00  0.00           C  
ATOM   1151  O   ASN   156     -48.330 -29.317  -3.807  1.00  0.00           O  
ATOM   1152  CB  ASN   156     -51.554 -30.008  -4.944  1.00  0.00           C  
ATOM   1153  CG  ASN   156     -51.674 -28.527  -4.615  1.00  0.00           C  
ATOM   1154  OD1 ASN   156     -50.717 -27.898  -4.166  1.00  0.00           O  
ATOM   1155  ND2 ASN   156     -52.858 -27.889  -4.821  1.00  0.00           N  
ATOM   1156  N   SER   157     -49.773 -30.634  -2.689  1.00  0.00           N  
ATOM   1157  CA  SER   157     -49.168 -30.426  -1.380  1.00  0.00           C  
ATOM   1158  C   SER   157     -48.562 -31.733  -0.861  1.00  0.00           C  
ATOM   1159  O   SER   157     -48.438 -31.925   0.342  1.00  0.00           O  
ATOM   1160  CB  SER   157     -50.211 -29.861  -0.415  1.00  0.00           C  
ATOM   1161  OG  SER   157     -50.672 -28.600  -0.878  1.00  0.00           O  
ATOM   1162  N   GLY   158     -48.130 -32.589  -1.785  1.00  0.00           N  
ATOM   1163  CA  GLY   158     -47.957 -34.002  -1.543  1.00  0.00           C  
ATOM   1164  C   GLY   158     -49.250 -34.767  -1.802  1.00  0.00           C  
ATOM   1165  O   GLY   158     -49.288 -35.973  -1.554  1.00  0.00           O  
ATOM   1166  N   ASP   159     -50.288 -34.073  -2.311  1.00  0.00           N  
ATOM   1167  CA  ASP   159     -51.633 -34.620  -2.489  1.00  0.00           C  
ATOM   1168  C   ASP   159     -51.954 -34.752  -3.995  1.00  0.00           C  
ATOM   1169  O   ASP   159     -52.301 -33.746  -4.650  1.00  0.00           O  
ATOM   1170  CB  ASP   159     -52.659 -33.745  -1.753  1.00  0.00           C  
ATOM   1171  CG  ASP   159     -54.032 -34.378  -1.933  1.00  0.00           C  
ATOM   1172  OD1 ASP   159     -54.125 -35.386  -2.682  1.00  0.00           O  
ATOM   1173  OD2 ASP   159     -55.005 -33.861  -1.323  1.00  0.00           O  
ATOM   1174  N   ILE   160     -51.888 -35.995  -4.522  1.00  0.00           N  
ATOM   1175  CA  ILE   160     -52.256 -36.368  -5.912  1.00  0.00           C  
ATOM   1176  C   ILE   160     -53.743 -36.120  -6.183  1.00  0.00           C  
ATOM   1177  O   ILE   160     -54.583 -36.315  -5.340  1.00  0.00           O  
ATOM   1178  CB  ILE   160     -52.003 -37.853  -6.213  1.00  0.00           C  
ATOM   1179  CG1 ILE   160     -50.515 -38.241  -6.176  1.00  0.00           C  
ATOM   1180  CG2 ILE   160     -52.499 -38.290  -7.602  1.00  0.00           C  
ATOM   1181  CD1 ILE   160     -50.277 -39.749  -6.256  1.00  0.00           C  
ATOM   1182  N   SER   161     -54.041 -35.690  -7.412  1.00  0.00           N  
ATOM   1183  CA  SER   161     -55.366 -35.509  -7.942  1.00  0.00           C  
ATOM   1184  C   SER   161     -55.335 -35.839  -9.433  1.00  0.00           C  
ATOM   1185  O   SER   161     -54.304 -36.142 -10.000  1.00  0.00           O  
ATOM   1186  CB  SER   161     -55.878 -34.080  -7.709  1.00  0.00           C  
ATOM   1187  OG  SER   161     -55.111 -33.157  -8.468  1.00  0.00           O  
ATOM   1188  N   ASP   162     -56.508 -35.834 -10.056  1.00  0.00           N  
ATOM   1189  CA  ASP   162     -56.669 -36.263 -11.406  1.00  0.00           C  
ATOM   1190  C   ASP   162     -57.911 -35.590 -11.991  1.00  0.00           C  
ATOM   1191  O   ASP   162     -58.850 -35.295 -11.291  1.00  0.00           O  
ATOM   1192  CB  ASP   162     -56.721 -37.761 -11.475  1.00  0.00           C  
ATOM   1193  CG  ASP   162     -56.523 -38.172 -12.927  1.00  0.00           C  
ATOM   1194  OD1 ASP   162     -57.439 -37.901 -13.749  1.00  0.00           O  
ATOM   1195  OD2 ASP   162     -55.453 -38.763 -13.234  1.00  0.00           O  
ATOM   1196  N   GLU   163     -57.854 -35.269 -13.276  1.00  0.00           N  
ATOM   1197  CA  GLU   163     -58.925 -34.554 -13.943  1.00  0.00           C  
ATOM   1198  C   GLU   163     -58.818 -34.800 -15.447  1.00  0.00           C  
ATOM   1199  O   GLU   163     -57.771 -35.153 -15.994  1.00  0.00           O  
ATOM   1200  CB  GLU   163     -58.897 -33.079 -13.629  1.00  0.00           C  
ATOM   1201  CG  GLU   163     -60.058 -32.301 -14.252  1.00  0.00           C  
ATOM   1202  CD  GLU   163     -61.356 -32.864 -13.691  1.00  0.00           C  
ATOM   1203  OE1 GLU   163     -61.726 -34.001 -14.086  1.00  0.00           O  
ATOM   1204  OE2 GLU   163     -61.995 -32.163 -12.861  1.00  0.00           O  
ATOM   1205  N   ILE   164     -59.961 -34.656 -16.102  1.00  0.00           N  
ATOM   1206  CA  ILE   164     -60.094 -35.024 -17.463  1.00  0.00           C  
ATOM   1207  C   ILE   164     -60.062 -33.732 -18.262  1.00  0.00           C  
ATOM   1208  O   ILE   164     -60.725 -32.790 -17.904  1.00  0.00           O  
ATOM   1209  CB  ILE   164     -61.377 -35.848 -17.684  1.00  0.00           C  
ATOM   1210  CG1 ILE   164     -61.400 -37.170 -16.898  1.00  0.00           C  
ATOM   1211  CG2 ILE   164     -61.604 -36.248 -19.152  1.00  0.00           C  
ATOM   1212  CD1 ILE   164     -62.759 -37.868 -16.920  1.00  0.00           C  
ATOM   1213  N   TYR   165     -59.240 -33.710 -19.312  1.00  0.00           N  
ATOM   1214  CA  TYR   165     -59.115 -32.573 -20.211  1.00  0.00           C  
ATOM   1215  C   TYR   165     -59.344 -33.035 -21.649  1.00  0.00           C  
ATOM   1216  O   TYR   165     -59.014 -34.174 -21.984  1.00  0.00           O  
ATOM   1217  CB  TYR   165     -57.745 -31.902 -20.047  1.00  0.00           C  
ATOM   1218  CG  TYR   165     -57.658 -31.397 -18.648  1.00  0.00           C  
ATOM   1219  CD1 TYR   165     -57.156 -32.227 -17.637  1.00  0.00           C  
ATOM   1220  CD2 TYR   165     -58.067 -30.089 -18.307  1.00  0.00           C  
ATOM   1221  CE1 TYR   165     -57.056 -31.784 -16.303  1.00  0.00           C  
ATOM   1222  CE2 TYR   165     -57.972 -29.623 -16.956  1.00  0.00           C  
ATOM   1223  CZ  TYR   165     -57.462 -30.488 -15.967  1.00  0.00           C  
ATOM   1224  OH  TYR   165     -57.356 -30.085 -14.653  1.00  0.00           O  
ATOM   1225  N   ASP   166     -59.843 -32.104 -22.470  1.00  0.00           N  
ATOM   1226  CA  ASP   166     -60.125 -32.375 -23.860  1.00  0.00           C  
ATOM   1227  C   ASP   166     -58.828 -32.339 -24.671  1.00  0.00           C  
ATOM   1228  O   ASP   166     -58.696 -33.094 -25.625  1.00  0.00           O  
ATOM   1229  CB  ASP   166     -61.114 -31.365 -24.438  1.00  0.00           C  
ATOM   1230  CG  ASP   166     -62.435 -31.272 -23.693  1.00  0.00           C  
ATOM   1231  OD1 ASP   166     -62.645 -32.067 -22.764  1.00  0.00           O  
ATOM   1232  OD2 ASP   166     -63.259 -30.413 -24.079  1.00  0.00           O  
ATOM   1233  N   ALA   167     -57.906 -31.435 -24.296  1.00  0.00           N  
ATOM   1234  CA  ALA   167     -56.600 -31.296 -24.924  1.00  0.00           C  
ATOM   1235  C   ALA   167     -55.530 -30.962 -23.889  1.00  0.00           C  
ATOM   1236  O   ALA   167     -55.828 -30.531 -22.783  1.00  0.00           O  
ATOM   1237  CB  ALA   167     -56.627 -30.221 -25.979  1.00  0.00           C  
ATOM   1238  N   VAL   168     -54.268 -31.132 -24.306  1.00  0.00           N  
ATOM   1239  CA  VAL   168     -53.095 -30.853 -23.512  1.00  0.00           C  
ATOM   1240  C   VAL   168     -52.080 -30.076 -24.364  1.00  0.00           C  
ATOM   1241  O   VAL   168     -51.833 -30.390 -25.537  1.00  0.00           O  
ATOM   1242  CB  VAL   168     -52.488 -32.154 -22.975  1.00  0.00           C  
ATOM   1243  CG1 VAL   168     -51.140 -31.910 -22.340  1.00  0.00           C  
ATOM   1244  CG2 VAL   168     -53.395 -32.842 -21.985  1.00  0.00           C  
ATOM   1245  N   VAL   169     -51.452 -29.069 -23.742  1.00  0.00           N  
ATOM   1246  CA  VAL   169     -50.329 -28.326 -24.307  1.00  0.00           C  
ATOM   1247  C   VAL   169     -49.125 -28.474 -23.377  1.00  0.00           C  
ATOM   1248  O   VAL   169     -49.180 -28.083 -22.202  1.00  0.00           O  
ATOM   1249  CB  VAL   169     -50.687 -26.846 -24.452  1.00  0.00           C  
ATOM   1250  CG1 VAL   169     -49.544 -25.993 -25.006  1.00  0.00           C  
ATOM   1251  CG2 VAL   169     -51.867 -26.593 -25.393  1.00  0.00           C  
ATOM   1252  N   VAL   170     -48.047 -29.062 -23.911  1.00  0.00           N  
ATOM   1253  CA  VAL   170     -46.842 -29.309 -23.136  1.00  0.00           C  
ATOM   1254  C   VAL   170     -45.877 -28.145 -23.344  1.00  0.00           C  
ATOM   1255  O   VAL   170     -45.407 -27.902 -24.477  1.00  0.00           O  
ATOM   1256  CB  VAL   170     -46.210 -30.658 -23.520  1.00  0.00           C  
ATOM   1257  CG1 VAL   170     -44.906 -30.954 -22.777  1.00  0.00           C  
ATOM   1258  CG2 VAL   170     -47.115 -31.859 -23.235  1.00  0.00           C  
ATOM   1259  N   CYS   171     -45.576 -27.458 -22.238  1.00  0.00           N  
ATOM   1260  CA  CYS   171     -44.797 -26.232 -22.274  1.00  0.00           C  
ATOM   1261  C   CYS   171     -43.717 -26.293 -21.193  1.00  0.00           C  
ATOM   1262  O   CYS   171     -43.461 -25.312 -20.482  1.00  0.00           O  
ATOM   1263  CB  CYS   171     -45.702 -25.019 -22.071  1.00  0.00           C  
ATOM   1264  SG  CYS   171     -47.118 -24.965 -23.203  1.00  0.00           S  
ATOM   1265  N   ASN   172     -43.067 -27.458 -21.101  1.00  0.00           N  
ATOM   1266  CA  ASN   172     -42.191 -27.817 -19.970  1.00  0.00           C  
ATOM   1267  C   ASN   172     -40.712 -27.522 -20.288  1.00  0.00           C  
ATOM   1268  O   ASN   172     -39.833 -27.814 -19.480  1.00  0.00           O  
ATOM   1269  CB  ASN   172     -42.415 -29.253 -19.585  1.00  0.00           C  
ATOM   1270  CG  ASN   172     -41.988 -30.126 -20.756  1.00  0.00           C  
ATOM   1271  OD1 ASN   172     -41.558 -29.627 -21.795  1.00  0.00           O  
ATOM   1272  ND2 ASN   172     -42.084 -31.479 -20.653  1.00  0.00           N  
ATOM   1273  N   GLY   173     -40.444 -26.931 -21.456  1.00  0.00           N  
ATOM   1274  CA  GLY   173     -39.127 -26.487 -21.854  1.00  0.00           C  
ATOM   1275  C   GLY   173     -38.223 -27.623 -22.312  1.00  0.00           C  
ATOM   1276  O   GLY   173     -38.515 -28.790 -22.095  1.00  0.00           O  
ATOM   1277  N   HIS   174     -37.071 -27.245 -22.889  1.00  0.00           N  
ATOM   1278  CA  HIS   174     -36.053 -28.182 -23.292  1.00  0.00           C  
ATOM   1279  C   HIS   174     -34.637 -27.706 -22.960  1.00  0.00           C  
ATOM   1280  O   HIS   174     -33.689 -28.183 -23.598  1.00  0.00           O  
ATOM   1281  CB  HIS   174     -36.186 -28.448 -24.790  1.00  0.00           C  
ATOM   1282  CG  HIS   174     -35.876 -27.292 -25.676  1.00  0.00           C  
ATOM   1283  ND1 HIS   174     -36.851 -26.554 -26.281  1.00  0.00           N  
ATOM   1284  CD2 HIS   174     -34.706 -26.808 -26.130  1.00  0.00           C  
ATOM   1285  CE1 HIS   174     -36.298 -25.650 -27.053  1.00  0.00           C  
ATOM   1286  NE2 HIS   174     -34.984 -25.771 -26.963  1.00  0.00           N  
ATOM   1287  N   TYR   175     -34.492 -26.813 -21.977  1.00  0.00           N  
ATOM   1288  CA  TYR   175     -33.183 -26.398 -21.454  1.00  0.00           C  
ATOM   1289  C   TYR   175     -33.155 -26.700 -19.954  1.00  0.00           C  
ATOM   1290  O   TYR   175     -32.701 -25.863 -19.153  1.00  0.00           O  
ATOM   1291  CB  TYR   175     -32.865 -24.919 -21.724  1.00  0.00           C  
ATOM   1292  CG  TYR   175     -32.875 -24.721 -23.201  1.00  0.00           C  
ATOM   1293  CD1 TYR   175     -33.949 -24.057 -23.808  1.00  0.00           C  
ATOM   1294  CD2 TYR   175     -31.819 -25.183 -24.016  1.00  0.00           C  
ATOM   1295  CE1 TYR   175     -33.994 -23.848 -25.200  1.00  0.00           C  
ATOM   1296  CE2 TYR   175     -31.848 -24.979 -25.434  1.00  0.00           C  
ATOM   1297  CZ  TYR   175     -32.947 -24.308 -26.007  1.00  0.00           C  
ATOM   1298  OH  TYR   175     -33.021 -24.092 -27.366  1.00  0.00           O  
ATOM   1299  N   THR   176     -33.625 -27.900 -19.568  1.00  0.00           N  
ATOM   1300  CA  THR   176     -33.668 -28.244 -18.143  1.00  0.00           C  
ATOM   1301  C   THR   176     -32.822 -29.487 -17.838  1.00  0.00           C  
ATOM   1302  O   THR   176     -32.026 -29.465 -16.878  1.00  0.00           O  
ATOM   1303  CB  THR   176     -35.106 -28.311 -17.596  1.00  0.00           C  
ATOM   1304  OG1 THR   176     -35.874 -29.235 -18.353  1.00  0.00           O  
ATOM   1305  CG2 THR   176     -35.751 -26.918 -17.687  1.00  0.00           C  
ATOM   1306  N   GLU   177     -32.974 -30.560 -18.621  1.00  0.00           N  
ATOM   1307  CA  GLU   177     -32.225 -31.821 -18.334  1.00  0.00           C  
ATOM   1308  C   GLU   177     -30.857 -31.714 -18.991  1.00  0.00           C  
ATOM   1309  O   GLU   177     -30.739 -31.806 -20.212  1.00  0.00           O  
ATOM   1310  CB  GLU   177     -33.043 -33.063 -18.731  1.00  0.00           C  
ATOM   1311  CG  GLU   177     -34.265 -33.298 -17.842  1.00  0.00           C  
ATOM   1312  CD  GLU   177     -33.784 -33.900 -16.529  1.00  0.00           C  
ATOM   1313  OE1 GLU   177     -32.549 -34.115 -16.395  1.00  0.00           O  
ATOM   1314  OE2 GLU   177     -34.643 -34.153 -15.644  1.00  0.00           O  
ATOM   1315  N   PRO   178     -29.775 -31.508 -18.209  1.00  0.00           N  
ATOM   1316  CA  PRO   178     -28.440 -31.309 -18.784  1.00  0.00           C  
ATOM   1317  C   PRO   178     -27.973 -32.498 -19.626  1.00  0.00           C  
ATOM   1318  O   PRO   178     -28.195 -33.617 -19.221  1.00  0.00           O  
ATOM   1319  CB  PRO   178     -27.523 -31.154 -17.568  1.00  0.00           C  
ATOM   1320  CG  PRO   178     -28.299 -31.747 -16.419  1.00  0.00           C  
ATOM   1321  CD  PRO   178     -29.759 -31.505 -16.741  1.00  0.00           C  
ATOM   1322  N   ARG   179     -27.400 -32.214 -20.799  1.00  0.00           N  
ATOM   1323  CA  ARG   179     -26.675 -33.182 -21.612  1.00  0.00           C  
ATOM   1324  C   ARG   179     -25.263 -33.243 -21.038  1.00  0.00           C  
ATOM   1325  O   ARG   179     -24.510 -32.255 -21.143  1.00  0.00           O  
ATOM   1326  CB  ARG   179     -26.662 -32.803 -23.095  1.00  0.00           C  
ATOM   1327  CG  ARG   179     -25.951 -33.828 -23.981  1.00  0.00           C  
ATOM   1328  CD  ARG   179     -25.983 -33.478 -25.470  1.00  0.00           C  
ATOM   1329  NE  ARG   179     -25.208 -34.526 -26.193  1.00  0.00           N  
ATOM   1330  CZ  ARG   179     -24.835 -34.325 -27.490  1.00  0.00           C  
ATOM   1331  NH1 ARG   179     -25.297 -33.098 -27.871  1.00  0.00           N  
ATOM   1332  NH2 ARG   179     -24.146 -35.430 -27.901  1.00  0.00           N  
ATOM   1333  N   HIS   180     -24.934 -34.394 -20.422  1.00  0.00           N  
ATOM   1334  CA  HIS   180     -23.753 -34.501 -19.593  1.00  0.00           C  
ATOM   1335  C   HIS   180     -22.957 -35.747 -19.943  1.00  0.00           C  
ATOM   1336  O   HIS   180     -22.961 -36.698 -19.176  1.00  0.00           O  
ATOM   1337  CB  HIS   180     -24.244 -34.544 -18.141  1.00  0.00           C  
ATOM   1338  CG  HIS   180     -23.128 -34.458 -17.142  1.00  0.00           C  
ATOM   1339  ND1 HIS   180     -22.355 -33.332 -16.944  1.00  0.00           N  
ATOM   1340  CD2 HIS   180     -22.648 -35.374 -16.268  1.00  0.00           C  
ATOM   1341  CE1 HIS   180     -21.470 -33.542 -16.017  1.00  0.00           C  
ATOM   1342  NE2 HIS   180     -21.618 -34.778 -15.582  1.00  0.00           N  
ATOM   1343  N   ALA   181     -22.227 -35.802 -21.082  1.00  0.00           N  
ATOM   1344  CA  ALA   181     -21.414 -36.979 -21.414  1.00  0.00           C  
ATOM   1345  C   ALA   181     -20.187 -37.111 -20.490  1.00  0.00           C  
ATOM   1346  O   ALA   181     -19.076 -36.815 -20.891  1.00  0.00           O  
ATOM   1347  CB  ALA   181     -21.005 -36.767 -22.882  1.00  0.00           C  
ATOM   1348  N   LEU   182     -20.265 -38.041 -19.546  1.00  0.00           N  
ATOM   1349  CA  LEU   182     -19.149 -38.281 -18.641  1.00  0.00           C  
ATOM   1350  C   LEU   182     -17.898 -38.453 -19.505  1.00  0.00           C  
ATOM   1351  O   LEU   182     -17.848 -39.294 -20.406  1.00  0.00           O  
ATOM   1352  CB  LEU   182     -19.065 -39.532 -17.761  1.00  0.00           C  
ATOM   1353  CG  LEU   182     -20.151 -39.595 -16.685  1.00  0.00           C  
ATOM   1354  CD1 LEU   182     -20.195 -40.898 -15.888  1.00  0.00           C  
ATOM   1355  CD2 LEU   182     -20.052 -38.521 -15.604  1.00  0.00           C  
ATOM   1356  N   ILE   183     -16.863 -37.655 -19.241  1.00  0.00           N  
ATOM   1357  CA  ILE   183     -15.615 -37.749 -19.998  1.00  0.00           C  
ATOM   1358  C   ILE   183     -14.896 -39.038 -19.627  1.00  0.00           C  
ATOM   1359  O   ILE   183     -15.010 -39.541 -18.506  1.00  0.00           O  
ATOM   1360  CB  ILE   183     -14.314 -36.918 -19.939  1.00  0.00           C  
ATOM   1361  CG1 ILE   183     -13.397 -37.128 -21.156  1.00  0.00           C  
ATOM   1362  CG2 ILE   183     -13.438 -37.236 -18.715  1.00  0.00           C  
ATOM   1363  CD1 ILE   183     -12.264 -36.107 -21.247  1.00  0.00           C  
ATOM   1364  N   PRO   184     -14.138 -39.597 -20.566  1.00  0.00           N  
ATOM   1365  CA  PRO   184     -13.374 -40.806 -20.278  1.00  0.00           C  
ATOM   1366  C   PRO   184     -12.374 -40.441 -19.163  1.00  0.00           C  
ATOM   1367  O   PRO   184     -11.869 -39.317 -19.094  1.00  0.00           O  
ATOM   1368  CB  PRO   184     -12.183 -41.711 -20.601  1.00  0.00           C  
ATOM   1369  CG  PRO   184     -11.672 -41.559 -22.035  1.00  0.00           C  
ATOM   1370  CD  PRO   184     -11.755 -40.126 -22.566  1.00  0.00           C  
ATOM   1371  N   GLY   185     -12.079 -41.390 -18.277  1.00  0.00           N  
ATOM   1372  CA  GLY   185     -11.176 -41.161 -17.144  1.00  0.00           C  
ATOM   1373  C   GLY   185     -11.605 -39.986 -16.263  1.00  0.00           C  
ATOM   1374  O   GLY   185     -10.803 -39.382 -15.546  1.00  0.00           O  
ATOM   1375  N   ILE   186     -12.889 -39.653 -16.315  1.00  0.00           N  
ATOM   1376  CA  ILE   186     -13.426 -38.562 -15.513  1.00  0.00           C  
ATOM   1377  C   ILE   186     -13.513 -38.993 -14.048  1.00  0.00           C  
ATOM   1378  O   ILE   186     -13.479 -38.175 -13.124  1.00  0.00           O  
ATOM   1379  CB  ILE   186     -14.825 -37.908 -15.478  1.00  0.00           C  
ATOM   1380  CG1 ILE   186     -14.848 -36.547 -14.763  1.00  0.00           C  
ATOM   1381  CG2 ILE   186     -15.882 -38.760 -14.755  1.00  0.00           C  
ATOM   1382  CD1 ILE   186     -16.147 -35.770 -14.972  1.00  0.00           C  
ATOM   1383  N   ASP   187     -13.627 -40.299 -13.826  1.00  0.00           N  
ATOM   1384  CA  ASP   187     -13.715 -40.850 -12.473  1.00  0.00           C  
ATOM   1385  C   ASP   187     -12.432 -40.628 -11.671  1.00  0.00           C  
ATOM   1386  O   ASP   187     -12.335 -41.007 -10.500  1.00  0.00           O  
ATOM   1387  CB  ASP   187     -13.950 -42.359 -12.363  1.00  0.00           C  
ATOM   1388  CG  ASP   187     -12.724 -43.068 -12.921  1.00  0.00           C  
ATOM   1389  OD1 ASP   187     -11.764 -42.359 -13.326  1.00  0.00           O  
ATOM   1390  OD2 ASP   187     -12.731 -44.327 -12.950  1.00  0.00           O  
ATOM   1391  N   SER   188     -11.385 -39.974 -12.334  1.00  0.00           N  
ATOM   1392  CA  SER   188     -10.208 -39.774 -11.479  1.00  0.00           C  
ATOM   1393  C   SER   188     -10.059 -38.298 -11.046  1.00  0.00           C  
ATOM   1394  O   SER   188      -9.385 -38.021 -10.048  1.00  0.00           O  
ATOM   1395  CB  SER   188      -8.933 -40.281 -12.183  1.00  0.00           C  
ATOM   1396  OG  SER   188      -8.712 -39.549 -13.379  1.00  0.00           O  
ATOM   1397  N   CYS   189     -10.654 -37.355 -11.786  1.00  0.00           N  
ATOM   1398  CA  CYS   189     -10.377 -35.926 -11.588  1.00  0.00           C  
ATOM   1399  C   CYS   189     -10.789 -35.494 -10.170  1.00  0.00           C  
ATOM   1400  O   CYS   189     -11.880 -35.726  -9.752  1.00  0.00           O  
ATOM   1401  CB  CYS   189     -11.081 -35.093 -12.663  1.00  0.00           C  
ATOM   1402  SG  CYS   189     -10.509 -35.272 -13.950  1.00  0.00           S  
ATOM   1403  N   PRO   190      -9.872 -34.848  -9.451  1.00  0.00           N  
ATOM   1404  CA  PRO   190      -9.993 -34.604  -8.002  1.00  0.00           C  
ATOM   1405  C   PRO   190     -10.480 -33.181  -7.719  1.00  0.00           C  
ATOM   1406  O   PRO   190     -10.729 -32.805  -6.569  1.00  0.00           O  
ATOM   1407  CB  PRO   190      -8.645 -34.903  -7.308  1.00  0.00           C  
ATOM   1408  CG  PRO   190      -7.427 -34.527  -8.154  1.00  0.00           C  
ATOM   1409  CD  PRO   190      -7.612 -34.796  -9.649  1.00  0.00           C  
ATOM   1410  N   GLY   191     -10.582 -32.345  -8.745  1.00  0.00           N  
ATOM   1411  CA  GLY   191     -11.109 -30.973  -8.575  1.00  0.00           C  
ATOM   1412  C   GLY   191     -12.625 -30.979  -8.629  1.00  0.00           C  
ATOM   1413  O   GLY   191     -13.217 -32.009  -8.939  1.00  0.00           O  
ATOM   1414  N   LYS   192     -13.246 -29.832  -8.353  1.00  0.00           N  
ATOM   1415  CA  LYS   192     -14.700 -29.685  -8.467  1.00  0.00           C  
ATOM   1416  C   LYS   192     -15.070 -29.639  -9.957  1.00  0.00           C  
ATOM   1417  O   LYS   192     -14.293 -29.192 -10.783  1.00  0.00           O  
ATOM   1418  CB  LYS   192     -15.178 -28.514  -7.602  1.00  0.00           C  
ATOM   1419  CG  LYS   192     -15.009 -27.100  -8.141  1.00  0.00           C  
ATOM   1420  CD  LYS   192     -15.337 -26.017  -7.109  1.00  0.00           C  
ATOM   1421  CE  LYS   192     -14.154 -25.662  -6.230  1.00  0.00           C  
ATOM   1422  NZ  LYS   192     -13.179 -24.798  -6.944  1.00  0.00           N  
ATOM   1423  N   GLN   193     -16.228 -30.210 -10.314  1.00  0.00           N  
ATOM   1424  CA  GLN   193     -16.624 -30.398 -11.725  1.00  0.00           C  
ATOM   1425  C   GLN   193     -18.160 -30.438 -11.825  1.00  0.00           C  
ATOM   1426  O   GLN   193     -18.784 -31.225 -11.170  1.00  0.00           O  
ATOM   1427  CB  GLN   193     -16.001 -31.669 -12.298  1.00  0.00           C  
ATOM   1428  CG  GLN   193     -14.473 -31.628 -12.353  1.00  0.00           C  
ATOM   1429  CD  GLN   193     -13.991 -32.917 -13.004  1.00  0.00           C  
ATOM   1430  OE1 GLN   193     -13.765 -33.921 -12.330  1.00  0.00           O  
ATOM   1431  NE2 GLN   193     -13.807 -32.959 -14.350  1.00  0.00           N  
ATOM   1432  N   ILE   194     -18.763 -29.574 -12.654  1.00  0.00           N  
ATOM   1433  CA  ILE   194     -20.215 -29.479 -12.775  1.00  0.00           C  
ATOM   1434  C   ILE   194     -20.633 -28.940 -14.154  1.00  0.00           C  
ATOM   1435  O   ILE   194     -19.808 -28.637 -15.007  1.00  0.00           O  
ATOM   1436  CB  ILE   194     -20.744 -28.639 -11.624  1.00  0.00           C  
ATOM   1437  CG1 ILE   194     -20.163 -27.216 -11.586  1.00  0.00           C  
ATOM   1438  CG2 ILE   194     -20.440 -29.235 -10.239  1.00  0.00           C  
ATOM   1439  CD1 ILE   194     -20.889 -26.287 -10.613  1.00  0.00           C  
ATOM   1440  N   HIS   195     -21.948 -28.857 -14.373  1.00  0.00           N  
ATOM   1441  CA  HIS   195     -22.549 -28.483 -15.656  1.00  0.00           C  
ATOM   1442  C   HIS   195     -22.998 -27.014 -15.611  1.00  0.00           C  
ATOM   1443  O   HIS   195     -23.386 -26.505 -14.545  1.00  0.00           O  
ATOM   1444  CB  HIS   195     -23.723 -29.421 -15.973  1.00  0.00           C  
ATOM   1445  CG  HIS   195     -24.465 -29.078 -17.223  1.00  0.00           C  
ATOM   1446  ND1 HIS   195     -24.143 -29.634 -18.451  1.00  0.00           N  
ATOM   1447  CD2 HIS   195     -25.494 -28.230 -17.449  1.00  0.00           C  
ATOM   1448  CE1 HIS   195     -24.940 -29.145 -19.374  1.00  0.00           C  
ATOM   1449  NE2 HIS   195     -25.783 -28.264 -18.783  1.00  0.00           N  
ATOM   1450  N   SER   196     -22.994 -26.367 -16.789  1.00  0.00           N  
ATOM   1451  CA  SER   196     -23.387 -24.956 -16.993  1.00  0.00           C  
ATOM   1452  C   SER   196     -24.553 -24.596 -16.071  1.00  0.00           C  
ATOM   1453  O   SER   196     -24.545 -23.574 -15.404  1.00  0.00           O  
ATOM   1454  CB  SER   196     -23.690 -24.682 -18.467  1.00  0.00           C  
ATOM   1455  OG  SER   196     -25.083 -24.663 -18.764  1.00  0.00           O  
ATOM   1456  N   HIS   197     -25.552 -25.480 -16.031  1.00  0.00           N  
ATOM   1457  CA  HIS   197     -26.747 -25.396 -15.196  1.00  0.00           C  
ATOM   1458  C   HIS   197     -26.462 -24.837 -13.800  1.00  0.00           C  
ATOM   1459  O   HIS   197     -27.231 -24.029 -13.285  1.00  0.00           O  
ATOM   1460  CB  HIS   197     -27.296 -26.813 -15.090  1.00  0.00           C  
ATOM   1461  CG  HIS   197     -28.638 -26.873 -14.423  1.00  0.00           C  
ATOM   1462  ND1 HIS   197     -29.277 -28.047 -14.079  1.00  0.00           N  
ATOM   1463  CD2 HIS   197     -29.477 -25.887 -14.028  1.00  0.00           C  
ATOM   1464  CE1 HIS   197     -30.419 -27.798 -13.514  1.00  0.00           C  
ATOM   1465  NE2 HIS   197     -30.576 -26.489 -13.466  1.00  0.00           N  
ATOM   1466  N   ASN   198     -25.355 -25.275 -13.195  1.00  0.00           N  
ATOM   1467  CA  ASN   198     -25.075 -24.997 -11.794  1.00  0.00           C  
ATOM   1468  C   ASN   198     -24.129 -23.804 -11.636  1.00  0.00           C  
ATOM   1469  O   ASN   198     -23.834 -23.452 -10.503  1.00  0.00           O  
ATOM   1470  CB  ASN   198     -24.457 -26.208 -11.094  1.00  0.00           C  
ATOM   1471  CG  ASN   198     -25.505 -27.311 -11.049  1.00  0.00           C  
ATOM   1472  OD1 ASN   198     -26.564 -27.153 -10.443  1.00  0.00           O  
ATOM   1473  ND2 ASN   198     -25.267 -28.487 -11.688  1.00  0.00           N  
ATOM   1474  N   TYR   199     -23.653 -23.203 -12.741  1.00  0.00           N  
ATOM   1475  CA  TYR   199     -22.878 -21.974 -12.654  1.00  0.00           C  
ATOM   1476  C   TYR   199     -23.819 -20.824 -12.338  1.00  0.00           C  
ATOM   1477  O   TYR   199     -24.911 -20.766 -12.910  1.00  0.00           O  
ATOM   1478  CB  TYR   199     -22.104 -21.677 -13.940  1.00  0.00           C  
ATOM   1479  CG  TYR   199     -21.340 -20.383 -13.865  1.00  0.00           C  
ATOM   1480  CD1 TYR   199     -20.071 -20.314 -13.314  1.00  0.00           C  
ATOM   1481  CD2 TYR   199     -21.931 -19.209 -14.256  1.00  0.00           C  
ATOM   1482  CE1 TYR   199     -19.402 -19.107 -13.200  1.00  0.00           C  
ATOM   1483  CE2 TYR   199     -21.280 -17.993 -14.153  1.00  0.00           C  
ATOM   1484  CZ  TYR   199     -20.007 -17.937 -13.629  1.00  0.00           C  
ATOM   1485  OH  TYR   199     -19.387 -16.722 -13.541  1.00  0.00           O  
ATOM   1486  N   ARG   200     -23.396 -19.922 -11.439  1.00  0.00           N  
ATOM   1487  CA  ARG   200     -24.255 -18.811 -11.059  1.00  0.00           C  
ATOM   1488  C   ARG   200     -23.486 -17.489 -11.018  1.00  0.00           C  
ATOM   1489  O   ARG   200     -23.875 -16.536 -11.671  1.00  0.00           O  
ATOM   1490  CB  ARG   200     -24.933 -19.099  -9.721  1.00  0.00           C  
ATOM   1491  CG  ARG   200     -25.927 -20.261  -9.778  1.00  0.00           C  
ATOM   1492  CD  ARG   200     -26.736 -20.439  -8.492  1.00  0.00           C  
ATOM   1493  NE  ARG   200     -25.778 -20.788  -7.405  1.00  0.00           N  
ATOM   1494  CZ  ARG   200     -25.400 -22.087  -7.220  1.00  0.00           C  
ATOM   1495  NH1 ARG   200     -26.042 -22.844  -8.157  1.00  0.00           N  
ATOM   1496  NH2 ARG   200     -24.528 -22.121  -6.171  1.00  0.00           N  
ATOM   1497  N   ILE   201     -22.441 -17.428 -10.195  1.00  0.00           N  
ATOM   1498  CA  ILE   201     -21.686 -16.204  -9.943  1.00  0.00           C  
ATOM   1499  C   ILE   201     -20.210 -16.529 -10.100  1.00  0.00           C  
ATOM   1500  O   ILE   201     -19.816 -17.661  -9.876  1.00  0.00           O  
ATOM   1501  CB  ILE   201     -22.004 -15.659  -8.545  1.00  0.00           C  
ATOM   1502  CG1 ILE   201     -21.659 -16.639  -7.411  1.00  0.00           C  
ATOM   1503  CG2 ILE   201     -23.490 -15.318  -8.343  1.00  0.00           C  
ATOM   1504  CD1 ILE   201     -21.794 -16.030  -6.017  1.00  0.00           C  
ATOM   1505  N   PRO   202     -19.366 -15.567 -10.530  1.00  0.00           N  
ATOM   1506  CA  PRO   202     -17.930 -15.819 -10.658  1.00  0.00           C  
ATOM   1507  C   PRO   202     -17.120 -15.593  -9.368  1.00  0.00           C  
ATOM   1508  O   PRO   202     -15.965 -15.968  -9.335  1.00  0.00           O  
ATOM   1509  CB  PRO   202     -17.506 -14.812 -11.734  1.00  0.00           C  
ATOM   1510  CG  PRO   202     -18.476 -13.649 -11.577  1.00  0.00           C  
ATOM   1511  CD  PRO   202     -19.740 -14.217 -10.971  1.00  0.00           C  
ATOM   1512  N   ASP   203     -17.745 -15.004  -8.336  1.00  0.00           N  
ATOM   1513  CA  ASP   203     -17.100 -14.651  -7.071  1.00  0.00           C  
ATOM   1514  C   ASP   203     -16.083 -15.686  -6.595  1.00  0.00           C  
ATOM   1515  O   ASP   203     -14.896 -15.404  -6.405  1.00  0.00           O  
ATOM   1516  CB  ASP   203     -18.164 -14.446  -5.989  1.00  0.00           C  
ATOM   1517  CG  ASP   203     -18.890 -13.141  -6.284  1.00  0.00           C  
ATOM   1518  OD1 ASP   203     -18.385 -12.363  -7.137  1.00  0.00           O  
ATOM   1519  OD2 ASP   203     -19.959 -12.905  -5.661  1.00  0.00           O  
ATOM   1520  N   GLN   204     -15.617 -16.565  -7.476  1.00  0.00           N  
ATOM   1521  CA  GLN   204     -14.644 -17.602  -7.094  1.00  0.00           C  
ATOM   1522  C   GLN   204     -13.239 -17.438  -7.664  1.00  0.00           C  
ATOM   1523  O   GLN   204     -12.250 -17.719  -6.981  1.00  0.00           O  
ATOM   1524  CB  GLN   204     -14.834 -19.070  -7.487  1.00  0.00           C  
ATOM   1525  CG  GLN   204     -16.039 -19.731  -6.814  1.00  0.00           C  
ATOM   1526  CD  GLN   204     -16.063 -21.196  -7.226  1.00  0.00           C  
ATOM   1527  OE1 GLN   204     -16.532 -21.541  -8.309  1.00  0.00           O  
ATOM   1528  NE2 GLN   204     -15.558 -22.137  -6.384  1.00  0.00           N  
ATOM   1529  N   PHE   205     -13.097 -16.990  -8.897  1.00  0.00           N  
ATOM   1530  CA  PHE   205     -11.771 -16.761  -9.459  1.00  0.00           C  
ATOM   1531  C   PHE   205     -11.046 -18.077  -9.779  1.00  0.00           C  
ATOM   1532  O   PHE   205      -9.823 -18.105  -9.947  1.00  0.00           O  
ATOM   1533  CB  PHE   205     -10.661 -16.070  -8.657  1.00  0.00           C  
ATOM   1534  CG  PHE   205     -11.183 -14.745  -8.219  1.00  0.00           C  
ATOM   1535  CD1 PHE   205     -11.521 -14.481  -6.873  1.00  0.00           C  
ATOM   1536  CD2 PHE   205     -11.351 -13.712  -9.159  1.00  0.00           C  
ATOM   1537  CE1 PHE   205     -12.016 -13.209  -6.463  1.00  0.00           C  
ATOM   1538  CE2 PHE   205     -11.845 -12.429  -8.775  1.00  0.00           C  
ATOM   1539  CZ  PHE   205     -12.181 -12.178  -7.419  1.00  0.00           C  
ATOM   1540  N   LYS   206     -11.782 -19.193  -9.870  1.00  0.00           N  
ATOM   1541  CA  LYS   206     -11.118 -20.433 -10.247  1.00  0.00           C  
ATOM   1542  C   LYS   206     -10.534 -20.353 -11.663  1.00  0.00           C  
ATOM   1543  O   LYS   206     -11.004 -19.604 -12.523  1.00  0.00           O  
ATOM   1544  CB  LYS   206     -11.898 -21.746 -10.363  1.00  0.00           C  
ATOM   1545  CG  LYS   206     -12.500 -22.217  -9.038  1.00  0.00           C  
ATOM   1546  CD  LYS   206     -11.454 -22.664  -8.014  1.00  0.00           C  
ATOM   1547  CE  LYS   206     -12.058 -23.203  -6.716  1.00  0.00           C  
ATOM   1548  NZ  LYS   206     -10.986 -23.474  -5.733  1.00  0.00           N  
ATOM   1549  N   ASP   207      -9.492 -21.139 -11.909  1.00  0.00           N  
ATOM   1550  CA  ASP   207      -8.995 -21.329 -13.261  1.00  0.00           C  
ATOM   1551  C   ASP   207      -9.712 -22.506 -13.880  1.00  0.00           C  
ATOM   1552  O   ASP   207      -9.241 -23.646 -13.854  1.00  0.00           O  
ATOM   1553  CB  ASP   207      -7.508 -21.652 -13.426  1.00  0.00           C  
ATOM   1554  CG  ASP   207      -7.202 -21.710 -14.916  1.00  0.00           C  
ATOM   1555  OD1 ASP   207      -8.162 -21.585 -15.722  1.00  0.00           O  
ATOM   1556  OD2 ASP   207      -6.004 -21.879 -15.267  1.00  0.00           O  
ATOM   1557  N   GLN   208     -10.880 -22.241 -14.454  1.00  0.00           N  
ATOM   1558  CA  GLN   208     -11.740 -23.340 -14.945  1.00  0.00           C  
ATOM   1559  C   GLN   208     -11.497 -23.706 -16.384  1.00  0.00           C  
ATOM   1560  O   GLN   208     -11.281 -22.850 -17.246  1.00  0.00           O  
ATOM   1561  CB  GLN   208     -13.265 -23.212 -15.023  1.00  0.00           C  
ATOM   1562  CG  GLN   208     -13.932 -23.022 -13.659  1.00  0.00           C  
ATOM   1563  CD  GLN   208     -15.432 -22.898 -13.882  1.00  0.00           C  
ATOM   1564  OE1 GLN   208     -15.921 -23.049 -15.001  1.00  0.00           O  
ATOM   1565  NE2 GLN   208     -16.245 -22.614 -12.829  1.00  0.00           N  
ATOM   1566  N   VAL   209     -11.450 -24.925 -16.702  1.00  0.00           N  
ATOM   1567  CA  VAL   209     -11.642 -25.451 -18.039  1.00  0.00           C  
ATOM   1568  C   VAL   209     -13.146 -25.517 -18.317  1.00  0.00           C  
ATOM   1569  O   VAL   209     -13.900 -26.046 -17.507  1.00  0.00           O  
ATOM   1570  CB  VAL   209     -11.036 -26.850 -18.134  1.00  0.00           C  
ATOM   1571  CG1 VAL   209     -11.269 -27.525 -19.487  1.00  0.00           C  
ATOM   1572  CG2 VAL   209      -9.520 -26.873 -17.931  1.00  0.00           C  
ATOM   1573  N   ASN   210     -13.549 -25.001 -19.479  1.00  0.00           N  
ATOM   1574  CA  ASN   210     -14.909 -25.029 -19.912  1.00  0.00           C  
ATOM   1575  C   ASN   210     -14.998 -25.924 -21.146  1.00  0.00           C  
ATOM   1576  O   ASN   210     -14.285 -25.710 -22.126  1.00  0.00           O  
ATOM   1577  CB  ASN   210     -15.414 -23.601 -20.203  1.00  0.00           C  
ATOM   1578  CG  ASN   210     -15.372 -22.813 -18.902  1.00  0.00           C  
ATOM   1579  OD1 ASN   210     -16.080 -23.129 -17.947  1.00  0.00           O  
ATOM   1580  ND2 ASN   210     -14.539 -21.743 -18.793  1.00  0.00           N  
ATOM   1581  N   SER   211     -15.894 -26.919 -21.085  1.00  0.00           N  
ATOM   1582  CA  SER   211     -16.126 -27.794 -22.213  1.00  0.00           C  
ATOM   1583  C   SER   211     -17.372 -27.283 -22.920  1.00  0.00           C  
ATOM   1584  O   SER   211     -18.429 -27.200 -22.316  1.00  0.00           O  
ATOM   1585  CB  SER   211     -16.297 -29.276 -21.814  1.00  0.00           C  
ATOM   1586  OG  SER   211     -16.602 -30.058 -22.959  1.00  0.00           O  
ATOM   1587  N   GLY   212     -17.217 -26.977 -24.208  1.00  0.00           N  
ATOM   1588  CA  GLY   212     -18.307 -26.568 -25.054  1.00  0.00           C  
ATOM   1589  C   GLY   212     -18.224 -25.095 -25.408  1.00  0.00           C  
ATOM   1590  O   GLY   212     -18.115 -24.235 -24.530  1.00  0.00           O  
ATOM   1591  N   SER   213     -18.264 -24.821 -26.717  1.00  0.00           N  
ATOM   1592  CA  SER   213     -18.193 -23.494 -27.252  1.00  0.00           C  
ATOM   1593  C   SER   213     -19.593 -23.095 -27.723  1.00  0.00           C  
ATOM   1594  O   SER   213     -19.784 -22.657 -28.852  1.00  0.00           O  
ATOM   1595  CB  SER   213     -17.206 -23.501 -28.408  1.00  0.00           C  
ATOM   1596  OG  SER   213     -17.597 -24.462 -29.378  1.00  0.00           O  
ATOM   1597  N   SER   214     -20.578 -23.299 -26.842  1.00  0.00           N  
ATOM   1598  CA  SER   214     -21.896 -22.741 -26.986  1.00  0.00           C  
ATOM   1599  C   SER   214     -21.951 -21.369 -26.340  1.00  0.00           C  
ATOM   1600  O   SER   214     -20.948 -20.846 -25.853  1.00  0.00           O  
ATOM   1601  CB  SER   214     -22.945 -23.662 -26.358  1.00  0.00           C  
ATOM   1602  OG  SER   214     -22.803 -23.671 -24.945  1.00  0.00           O  
ATOM   1603  N   VAL   215     -23.149 -20.797 -26.306  1.00  0.00           N  
ATOM   1604  CA  VAL   215     -23.371 -19.466 -25.776  1.00  0.00           C  
ATOM   1605  C   VAL   215     -23.225 -19.487 -24.255  1.00  0.00           C  
ATOM   1606  O   VAL   215     -22.805 -18.496 -23.685  1.00  0.00           O  
ATOM   1607  CB  VAL   215     -24.717 -18.905 -26.242  1.00  0.00           C  
ATOM   1608  CG1 VAL   215     -25.090 -17.580 -25.574  1.00  0.00           C  
ATOM   1609  CG2 VAL   215     -24.774 -18.625 -27.745  1.00  0.00           C  
ATOM   1610  N   SER   216     -23.544 -20.616 -23.610  1.00  0.00           N  
ATOM   1611  CA  SER   216     -23.301 -20.779 -22.173  1.00  0.00           C  
ATOM   1612  C   SER   216     -21.796 -20.823 -21.937  1.00  0.00           C  
ATOM   1613  O   SER   216     -21.259 -20.097 -21.097  1.00  0.00           O  
ATOM   1614  CB  SER   216     -23.947 -22.014 -21.612  1.00  0.00           C  
ATOM   1615  OG  SER   216     -25.356 -22.012 -21.759  1.00  0.00           O  
ATOM   1616  N   GLY   217     -21.131 -21.701 -22.692  1.00  0.00           N  
ATOM   1617  CA  GLY   217     -19.717 -21.869 -22.561  1.00  0.00           C  
ATOM   1618  C   GLY   217     -18.993 -20.548 -22.678  1.00  0.00           C  
ATOM   1619  O   GLY   217     -18.185 -20.206 -21.831  1.00  0.00           O  
ATOM   1620  N   VAL   218     -19.322 -19.791 -23.725  1.00  0.00           N  
ATOM   1621  CA  VAL   218     -18.599 -18.580 -24.026  1.00  0.00           C  
ATOM   1622  C   VAL   218     -18.925 -17.510 -22.981  1.00  0.00           C  
ATOM   1623  O   VAL   218     -18.018 -16.793 -22.556  1.00  0.00           O  
ATOM   1624  CB  VAL   218     -18.907 -18.086 -25.429  1.00  0.00           C  
ATOM   1625  CG1 VAL   218     -18.315 -16.709 -25.735  1.00  0.00           C  
ATOM   1626  CG2 VAL   218     -18.373 -19.004 -26.530  1.00  0.00           C  
ATOM   1627  N   ASP   219     -20.194 -17.397 -22.564  1.00  0.00           N  
ATOM   1628  CA  ASP   219     -20.559 -16.411 -21.540  1.00  0.00           C  
ATOM   1629  C   ASP   219     -19.800 -16.704 -20.245  1.00  0.00           C  
ATOM   1630  O   ASP   219     -19.237 -15.800 -19.637  1.00  0.00           O  
ATOM   1631  CB  ASP   219     -22.053 -16.404 -21.206  1.00  0.00           C  
ATOM   1632  CG  ASP   219     -22.928 -15.543 -22.092  1.00  0.00           C  
ATOM   1633  OD1 ASP   219     -22.398 -14.993 -23.086  1.00  0.00           O  
ATOM   1634  OD2 ASP   219     -24.135 -15.463 -21.788  1.00  0.00           O  
ATOM   1635  N   ILE   220     -19.814 -17.972 -19.821  1.00  0.00           N  
ATOM   1636  CA  ILE   220     -19.225 -18.350 -18.553  1.00  0.00           C  
ATOM   1637  C   ILE   220     -17.701 -18.192 -18.648  1.00  0.00           C  
ATOM   1638  O   ILE   220     -17.066 -17.728 -17.706  1.00  0.00           O  
ATOM   1639  CB  ILE   220     -19.664 -19.766 -18.147  1.00  0.00           C  
ATOM   1640  CG1 ILE   220     -21.155 -19.812 -17.850  1.00  0.00           C  
ATOM   1641  CG2 ILE   220     -18.872 -20.243 -16.948  1.00  0.00           C  
ATOM   1642  CD1 ILE   220     -21.707 -21.208 -17.758  1.00  0.00           C  
ATOM   1643  N   SER   221     -17.130 -18.549 -19.794  1.00  0.00           N  
ATOM   1644  CA  SER   221     -15.694 -18.437 -19.969  1.00  0.00           C  
ATOM   1645  C   SER   221     -15.252 -16.962 -19.869  1.00  0.00           C  
ATOM   1646  O   SER   221     -14.311 -16.651 -19.132  1.00  0.00           O  
ATOM   1647  CB  SER   221     -15.285 -19.050 -21.284  1.00  0.00           C  
ATOM   1648  OG  SER   221     -15.509 -20.452 -21.259  1.00  0.00           O  
ATOM   1649  N   ARG   222     -15.936 -16.064 -20.602  1.00  0.00           N  
ATOM   1650  CA  ARG   222     -15.554 -14.667 -20.674  1.00  0.00           C  
ATOM   1651  C   ARG   222     -15.765 -14.024 -19.298  1.00  0.00           C  
ATOM   1652  O   ARG   222     -14.893 -13.317 -18.792  1.00  0.00           O  
ATOM   1653  CB  ARG   222     -16.277 -13.920 -21.809  1.00  0.00           C  
ATOM   1654  CG  ARG   222     -15.803 -14.326 -23.206  1.00  0.00           C  
ATOM   1655  CD  ARG   222     -16.553 -13.620 -24.337  1.00  0.00           C  
ATOM   1656  NE  ARG   222     -16.006 -14.132 -25.625  1.00  0.00           N  
ATOM   1657  CZ  ARG   222     -16.516 -13.683 -26.809  1.00  0.00           C  
ATOM   1658  NH1 ARG   222     -17.503 -12.784 -26.523  1.00  0.00           N  
ATOM   1659  NH2 ARG   222     -15.840 -14.308 -27.817  1.00  0.00           N  
ATOM   1660  N   ASP   223     -16.903 -14.292 -18.663  1.00  0.00           N  
ATOM   1661  CA  ASP   223     -17.164 -13.770 -17.321  1.00  0.00           C  
ATOM   1662  C   ASP   223     -16.053 -14.216 -16.356  1.00  0.00           C  
ATOM   1663  O   ASP   223     -15.530 -13.415 -15.589  1.00  0.00           O  
ATOM   1664  CB  ASP   223     -18.546 -14.209 -16.843  1.00  0.00           C  
ATOM   1665  CG  ASP   223     -19.587 -13.418 -17.623  1.00  0.00           C  
ATOM   1666  OD1 ASP   223     -19.195 -12.427 -18.295  1.00  0.00           O  
ATOM   1667  OD2 ASP   223     -20.787 -13.796 -17.558  1.00  0.00           O  
ATOM   1668  N   ILE   224     -15.683 -15.497 -16.388  1.00  0.00           N  
ATOM   1669  CA  ILE   224     -14.646 -15.995 -15.496  1.00  0.00           C  
ATOM   1670  C   ILE   224     -13.305 -15.319 -15.807  1.00  0.00           C  
ATOM   1671  O   ILE   224     -12.490 -15.083 -14.914  1.00  0.00           O  
ATOM   1672  CB  ILE   224     -14.540 -17.519 -15.632  1.00  0.00           C  
ATOM   1673  CG1 ILE   224     -15.769 -18.270 -15.093  1.00  0.00           C  
ATOM   1674  CG2 ILE   224     -13.340 -18.120 -14.881  1.00  0.00           C  
ATOM   1675  CD1 ILE   224     -15.787 -19.753 -15.461  1.00  0.00           C  
ATOM   1676  N   VAL   225     -13.077 -15.016 -17.081  1.00  0.00           N  
ATOM   1677  CA  VAL   225     -11.796 -14.529 -17.536  1.00  0.00           C  
ATOM   1678  C   VAL   225     -11.449 -13.186 -16.879  1.00  0.00           C  
ATOM   1679  O   VAL   225     -10.385 -12.693 -17.117  1.00  0.00           O  
ATOM   1680  CB  VAL   225     -11.773 -14.398 -19.028  1.00  0.00           C  
ATOM   1681  CG1 VAL   225     -11.988 -15.724 -19.760  1.00  0.00           C  
ATOM   1682  CG2 VAL   225     -12.850 -13.459 -19.575  1.00  0.00           C  
ATOM   1683  N   ASN   226     -12.363 -12.594 -16.107  1.00  0.00           N  
ATOM   1684  CA  ASN   226     -12.143 -11.284 -15.495  1.00  0.00           C  
ATOM   1685  C   ASN   226     -11.599 -11.403 -14.065  1.00  0.00           C  
ATOM   1686  O   ASN   226     -11.379 -10.378 -13.400  1.00  0.00           O  
ATOM   1687  CB  ASN   226     -13.447 -10.470 -15.466  1.00  0.00           C  
ATOM   1688  CG  ASN   226     -13.788 -10.078 -16.896  1.00  0.00           C  
ATOM   1689  OD1 ASN   226     -12.908  -9.950 -17.746  1.00  0.00           O  
ATOM   1690  ND2 ASN   226     -15.087  -9.865 -17.241  1.00  0.00           N  
ATOM   1691  N   VAL   227     -11.439 -12.626 -13.556  1.00  0.00           N  
ATOM   1692  CA  VAL   227     -11.164 -12.797 -12.139  1.00  0.00           C  
ATOM   1693  C   VAL   227     -10.435 -14.121 -11.904  1.00  0.00           C  
ATOM   1694  O   VAL   227      -9.704 -14.247 -10.954  1.00  0.00           O  
ATOM   1695  CB  VAL   227     -12.452 -12.643 -11.316  1.00  0.00           C  
ATOM   1696  CG1 VAL   227     -13.082 -11.253 -11.424  1.00  0.00           C  
ATOM   1697  CG2 VAL   227     -13.558 -13.617 -11.726  1.00  0.00           C  
ATOM   1698  N   THR   228     -10.638 -15.095 -12.781  1.00  0.00           N  
ATOM   1699  CA  THR   228      -9.929 -16.365 -12.744  1.00  0.00           C  
ATOM   1700  C   THR   228      -8.468 -16.177 -13.130  1.00  0.00           C  
ATOM   1701  O   THR   228      -8.138 -15.231 -13.816  1.00  0.00           O  
ATOM   1702  CB  THR   228     -10.587 -17.345 -13.694  1.00  0.00           C  
ATOM   1703  OG1 THR   228     -10.521 -16.854 -15.025  1.00  0.00           O  
ATOM   1704  CG2 THR   228     -12.060 -17.532 -13.293  1.00  0.00           C  
ATOM   1705  N   LYS   229      -7.629 -17.139 -12.729  1.00  0.00           N  
ATOM   1706  CA  LYS   229      -6.201 -17.141 -13.037  1.00  0.00           C  
ATOM   1707  C   LYS   229      -6.000 -17.492 -14.510  1.00  0.00           C  
ATOM   1708  O   LYS   229      -5.283 -16.797 -15.192  1.00  0.00           O  
ATOM   1709  CB  LYS   229      -5.436 -18.131 -12.162  1.00  0.00           C  
ATOM   1710  CG  LYS   229      -3.927 -18.132 -12.417  1.00  0.00           C  
ATOM   1711  CD  LYS   229      -3.149 -19.061 -11.484  1.00  0.00           C  
ATOM   1712  CE  LYS   229      -1.644 -19.087 -11.761  1.00  0.00           C  
ATOM   1713  NZ  LYS   229      -0.979 -20.048 -10.853  1.00  0.00           N  
ATOM   1714  N   GLU   230      -6.603 -18.600 -14.953  1.00  0.00           N  
ATOM   1715  CA  GLU   230      -6.550 -19.039 -16.347  1.00  0.00           C  
ATOM   1716  C   GLU   230      -7.882 -19.696 -16.726  1.00  0.00           C  
ATOM   1717  O   GLU   230      -8.517 -20.335 -15.874  1.00  0.00           O  
ATOM   1718  CB  GLU   230      -5.399 -20.011 -16.583  1.00  0.00           C  
ATOM   1719  CG  GLU   230      -4.022 -19.405 -16.304  1.00  0.00           C  
ATOM   1720  CD  GLU   230      -2.972 -20.462 -16.614  1.00  0.00           C  
ATOM   1721  OE1 GLU   230      -3.368 -21.596 -16.994  1.00  0.00           O  
ATOM   1722  OE2 GLU   230      -1.759 -20.150 -16.473  1.00  0.00           O  
ATOM   1723  N   VAL   231      -8.291 -19.517 -17.991  1.00  0.00           N  
ATOM   1724  CA  VAL   231      -9.551 -20.022 -18.509  1.00  0.00           C  
ATOM   1725  C   VAL   231      -9.318 -20.582 -19.909  1.00  0.00           C  
ATOM   1726  O   VAL   231      -8.754 -19.902 -20.770  1.00  0.00           O  
ATOM   1727  CB  VAL   231     -10.643 -18.937 -18.550  1.00  0.00           C  
ATOM   1728  CG1 VAL   231     -11.874 -19.436 -19.279  1.00  0.00           C  
ATOM   1729  CG2 VAL   231     -11.015 -18.434 -17.162  1.00  0.00           C  
ATOM   1730  N   HIS   232      -9.797 -21.804 -20.154  1.00  0.00           N  
ATOM   1731  CA  HIS   232      -9.725 -22.388 -21.469  1.00  0.00           C  
ATOM   1732  C   HIS   232     -11.112 -22.886 -21.868  1.00  0.00           C  
ATOM   1733  O   HIS   232     -11.845 -23.367 -21.012  1.00  0.00           O  
ATOM   1734  CB  HIS   232      -8.690 -23.526 -21.501  1.00  0.00           C  
ATOM   1735  CG  HIS   232      -7.284 -23.045 -21.299  1.00  0.00           C  
ATOM   1736  ND1 HIS   232      -6.240 -23.856 -20.904  1.00  0.00           N  
ATOM   1737  CD2 HIS   232      -6.738 -21.814 -21.443  1.00  0.00           C  
ATOM   1738  CE1 HIS   232      -5.138 -23.175 -20.815  1.00  0.00           C  
ATOM   1739  NE2 HIS   232      -5.404 -21.923 -21.136  1.00  0.00           N  
ATOM   1740  N   ILE   233     -11.438 -22.752 -23.154  1.00  0.00           N  
ATOM   1741  CA  ILE   233     -12.608 -23.382 -23.713  1.00  0.00           C  
ATOM   1742  C   ILE   233     -12.139 -24.476 -24.669  1.00  0.00           C  
ATOM   1743  O   ILE   233     -11.340 -24.190 -25.560  1.00  0.00           O  
ATOM   1744  CB  ILE   233     -13.541 -22.397 -24.450  1.00  0.00           C  
ATOM   1745  CG1 ILE   233     -13.876 -21.162 -23.616  1.00  0.00           C  
ATOM   1746  CG2 ILE   233     -14.801 -23.124 -24.899  1.00  0.00           C  
ATOM   1747  CD1 ILE   233     -14.730 -20.160 -24.353  1.00  0.00           C  
ATOM   1748  N   SER   234     -12.685 -25.686 -24.486  1.00  0.00           N  
ATOM   1749  CA  SER   234     -12.443 -26.822 -25.340  1.00  0.00           C  
ATOM   1750  C   SER   234     -13.626 -27.003 -26.292  1.00  0.00           C  
ATOM   1751  O   SER   234     -14.751 -27.131 -25.834  1.00  0.00           O  
ATOM   1752  CB  SER   234     -12.221 -28.075 -24.526  1.00  0.00           C  
ATOM   1753  OG  SER   234     -12.361 -29.246 -25.343  1.00  0.00           O  
ATOM   1754  N   SER   235     -13.349 -27.059 -27.598  1.00  0.00           N  
ATOM   1755  CA  SER   235     -14.387 -27.205 -28.607  1.00  0.00           C  
ATOM   1756  C   SER   235     -14.054 -28.332 -29.576  1.00  0.00           C  
ATOM   1757  O   SER   235     -13.001 -28.318 -30.177  1.00  0.00           O  
ATOM   1758  CB  SER   235     -14.556 -25.930 -29.393  1.00  0.00           C  
ATOM   1759  OG  SER   235     -15.450 -26.124 -30.480  1.00  0.00           O  
ATOM   1760  N   ARG   236     -15.001 -29.256 -29.761  1.00  0.00           N  
ATOM   1761  CA  ARG   236     -14.982 -30.238 -30.847  1.00  0.00           C  
ATOM   1762  C   ARG   236     -14.798 -29.537 -32.189  1.00  0.00           C  
ATOM   1763  O   ARG   236     -13.789 -29.702 -32.880  1.00  0.00           O  
ATOM   1764  CB  ARG   236     -16.326 -30.950 -31.045  1.00  0.00           C  
ATOM   1765  CG  ARG   236     -16.906 -31.671 -29.830  1.00  0.00           C  
ATOM   1766  CD  ARG   236     -17.952 -32.649 -30.360  1.00  0.00           C  
ATOM   1767  NE  ARG   236     -19.147 -32.833 -29.541  1.00  0.00           N  
ATOM   1768  CZ  ARG   236     -20.362 -33.069 -30.038  1.00  0.00           C  
ATOM   1769  NH1 ARG   236     -20.542 -33.142 -31.352  1.00  0.00           N  
ATOM   1770  NH2 ARG   236     -21.388 -33.192 -29.213  1.00  0.00           N  
ATOM   1771  N   SER   237     -15.820 -28.747 -32.539  1.00  0.00           N  
ATOM   1772  CA  SER   237     -16.092 -28.381 -33.922  1.00  0.00           C  
ATOM   1773  C   SER   237     -15.957 -26.873 -34.162  1.00  0.00           C  
ATOM   1774  O   SER   237     -16.049 -26.441 -35.299  1.00  0.00           O  
ATOM   1775  CB  SER   237     -17.427 -28.890 -34.358  1.00  0.00           C  
ATOM   1776  OG  SER   237     -18.270 -29.065 -33.240  1.00  0.00           O  
ATOM   1777  N   THR   238     -15.687 -26.099 -33.107  1.00  0.00           N  
ATOM   1778  CA  THR   238     -15.630 -24.656 -33.236  1.00  0.00           C  
ATOM   1779  C   THR   238     -16.992 -24.083 -33.573  1.00  0.00           C  
ATOM   1780  O   THR   238     -17.978 -24.804 -33.617  1.00  0.00           O  
ATOM   1781  CB  THR   238     -14.616 -24.240 -34.319  1.00  0.00           C  
ATOM   1782  OG1 THR   238     -15.039 -24.710 -35.590  1.00  0.00           O  
ATOM   1783  CG2 THR   238     -13.240 -24.841 -33.986  1.00  0.00           C  
ATOM   1784  N   LYS   239     -17.031 -22.776 -33.841  1.00  0.00           N  
ATOM   1785  CA  LYS   239     -18.271 -22.071 -34.062  1.00  0.00           C  
ATOM   1786  C   LYS   239     -17.999 -20.684 -34.616  1.00  0.00           C  
ATOM   1787  O   LYS   239     -17.076 -20.010 -34.173  1.00  0.00           O  
ATOM   1788  CB  LYS   239     -19.042 -21.928 -32.774  1.00  0.00           C  
ATOM   1789  CG  LYS   239     -20.404 -21.255 -32.950  1.00  0.00           C  
ATOM   1790  CD  LYS   239     -21.196 -21.124 -31.647  1.00  0.00           C  
ATOM   1791  CE  LYS   239     -22.594 -20.532 -31.837  1.00  0.00           C  
ATOM   1792  NZ  LYS   239     -23.292 -20.455 -30.534  1.00  0.00           N  
ATOM   1793  N   PRO   240     -18.855 -20.259 -35.537  1.00  0.00           N  
ATOM   1794  CA  PRO   240     -18.941 -18.858 -35.889  1.00  0.00           C  
ATOM   1795  C   PRO   240     -19.379 -18.033 -34.662  1.00  0.00           C  
ATOM   1796  O   PRO   240     -20.242 -18.461 -33.886  1.00  0.00           O  
ATOM   1797  CB  PRO   240     -19.912 -18.642 -37.047  1.00  0.00           C  
ATOM   1798  CG  PRO   240     -20.088 -19.876 -37.934  1.00  0.00           C  
ATOM   1799  CD  PRO   240     -20.066 -21.195 -37.160  1.00  0.00           C  
ATOM   1800  N   GLU   241     -18.828 -16.820 -34.546  1.00  0.00           N  
ATOM   1801  CA  GLU   241     -19.123 -15.930 -33.458  1.00  0.00           C  
ATOM   1802  C   GLU   241     -19.574 -14.573 -34.001  1.00  0.00           C  
ATOM   1803  O   GLU   241     -18.829 -13.865 -34.623  1.00  0.00           O  
ATOM   1804  CB  GLU   241     -17.909 -15.766 -32.541  1.00  0.00           C  
ATOM   1805  CG  GLU   241     -17.566 -17.031 -31.751  1.00  0.00           C  
ATOM   1806  CD  GLU   241     -16.358 -16.725 -30.876  1.00  0.00           C  
ATOM   1807  OE1 GLU   241     -15.930 -15.541 -30.852  1.00  0.00           O  
ATOM   1808  OE2 GLU   241     -15.848 -17.673 -30.220  1.00  0.00           O  
ATOM   1809  N   THR   242     -20.837 -14.244 -33.744  1.00  0.00           N  
ATOM   1810  CA  THR   242     -21.433 -12.947 -34.012  1.00  0.00           C  
ATOM   1811  C   THR   242     -21.500 -12.158 -32.708  1.00  0.00           C  
ATOM   1812  O   THR   242     -21.160 -12.670 -31.661  1.00  0.00           O  
ATOM   1813  CB  THR   242     -22.843 -13.147 -34.582  1.00  0.00           C  
ATOM   1814  OG1 THR   242     -23.682 -13.749 -33.608  1.00  0.00           O  
ATOM   1815  CG2 THR   242     -22.767 -14.055 -35.821  1.00  0.00           C  
ATOM   1816  N   TYR   243     -21.976 -10.922 -32.788  1.00  0.00           N  
ATOM   1817  CA  TYR   243     -22.066 -10.023 -31.629  1.00  0.00           C  
ATOM   1818  C   TYR   243     -23.396  -9.292 -31.657  1.00  0.00           C  
ATOM   1819  O   TYR   243     -23.953  -9.073 -32.713  1.00  0.00           O  
ATOM   1820  CB  TYR   243     -20.968  -9.024 -31.641  1.00  0.00           C  
ATOM   1821  CG  TYR   243     -19.681  -9.773 -31.599  1.00  0.00           C  
ATOM   1822  CD1 TYR   243     -19.055 -10.151 -32.794  1.00  0.00           C  
ATOM   1823  CD2 TYR   243     -19.062 -10.112 -30.375  1.00  0.00           C  
ATOM   1824  CE1 TYR   243     -17.836 -10.858 -32.795  1.00  0.00           C  
ATOM   1825  CE2 TYR   243     -17.822 -10.829 -30.358  1.00  0.00           C  
ATOM   1826  CZ  TYR   243     -17.225 -11.193 -31.582  1.00  0.00           C  
ATOM   1827  OH  TYR   243     -16.035 -11.888 -31.614  1.00  0.00           O  
ATOM   1828  N   GLU   244     -23.861  -8.893 -30.477  1.00  0.00           N  
ATOM   1829  CA  GLU   244     -25.073  -8.128 -30.370  1.00  0.00           C  
ATOM   1830  C   GLU   244     -24.915  -6.847 -31.198  1.00  0.00           C  
ATOM   1831  O   GLU   244     -25.821  -6.453 -31.937  1.00  0.00           O  
ATOM   1832  CB  GLU   244     -25.384  -7.848 -28.900  1.00  0.00           C  
ATOM   1833  CG  GLU   244     -25.826  -9.090 -28.123  1.00  0.00           C  
ATOM   1834  CD  GLU   244     -25.978  -8.699 -26.660  1.00  0.00           C  
ATOM   1835  OE1 GLU   244     -25.664  -7.526 -26.325  1.00  0.00           O  
ATOM   1836  OE2 GLU   244     -26.411  -9.569 -25.857  1.00  0.00           O  
ATOM   1837  N   LYS   245     -23.733  -6.232 -31.092  1.00  0.00           N  
ATOM   1838  CA  LYS   245     -23.435  -5.008 -31.814  1.00  0.00           C  
ATOM   1839  C   LYS   245     -22.991  -5.391 -33.213  1.00  0.00           C  
ATOM   1840  O   LYS   245     -21.907  -5.849 -33.380  1.00  0.00           O  
ATOM   1841  CB  LYS   245     -22.347  -4.178 -31.109  1.00  0.00           C  
ATOM   1842  CG  LYS   245     -22.065  -2.838 -31.791  1.00  0.00           C  
ATOM   1843  CD  LYS   245     -21.036  -1.979 -31.051  1.00  0.00           C  
ATOM   1844  CE  LYS   245     -20.772  -0.629 -31.720  1.00  0.00           C  
ATOM   1845  NZ  LYS   245     -19.775   0.136 -30.938  1.00  0.00           N  
ATOM   1846  N   LEU   246     -23.850  -5.195 -34.202  1.00  0.00           N  
ATOM   1847  CA  LEU   246     -23.576  -5.666 -35.563  1.00  0.00           C  
ATOM   1848  C   LEU   246     -23.275  -4.450 -36.454  1.00  0.00           C  
ATOM   1849  O   LEU   246     -22.787  -3.458 -35.962  1.00  0.00           O  
ATOM   1850  CB  LEU   246     -24.760  -6.529 -36.035  1.00  0.00           C  
ATOM   1851  CG  LEU   246     -24.993  -7.770 -35.171  1.00  0.00           C  
ATOM   1852  CD1 LEU   246     -26.223  -8.596 -35.545  1.00  0.00           C  
ATOM   1853  CD2 LEU   246     -23.859  -8.794 -35.194  1.00  0.00           C  
ATOM   1854  N   SER   247     -23.554  -4.536 -37.761  1.00  0.00           N  
ATOM   1855  CA  SER   247     -23.217  -3.491 -38.727  1.00  0.00           C  
ATOM   1856  C   SER   247     -23.753  -2.149 -38.230  1.00  0.00           C  
ATOM   1857  O   SER   247     -24.941  -2.043 -37.884  1.00  0.00           O  
ATOM   1858  CB  SER   247     -23.755  -3.830 -40.119  1.00  0.00           C  
ATOM   1859  OG  SER   247     -23.130  -5.007 -40.610  1.00  0.00           O  
ATOM   1860  N   GLY   248      -7.712 -12.035 -27.449  1.00  0.00           N  
ATOM   1861  CA  GLY   248      -6.572 -11.281 -27.930  1.00  0.00           C  
ATOM   1862  C   GLY   248      -5.736 -10.757 -26.757  1.00  0.00           C  
ATOM   1863  O   GLY   248      -4.536 -10.563 -26.932  1.00  0.00           O  
ATOM   1864  N   TYR   249      -6.376 -10.556 -25.593  1.00  0.00           N  
ATOM   1865  CA  TYR   249      -5.717 -10.152 -24.377  1.00  0.00           C  
ATOM   1866  C   TYR   249      -5.185 -11.367 -23.589  1.00  0.00           C  
ATOM   1867  O   TYR   249      -4.653 -11.198 -22.468  1.00  0.00           O  
ATOM   1868  CB  TYR   249      -6.669  -9.395 -23.457  1.00  0.00           C  
ATOM   1869  CG  TYR   249      -6.992  -8.098 -24.116  1.00  0.00           C  
ATOM   1870  CD1 TYR   249      -8.187  -7.960 -24.834  1.00  0.00           C  
ATOM   1871  CD2 TYR   249      -6.122  -6.989 -24.031  1.00  0.00           C  
ATOM   1872  CE1 TYR   249      -8.528  -6.749 -25.468  1.00  0.00           C  
ATOM   1873  CE2 TYR   249      -6.454  -5.750 -24.670  1.00  0.00           C  
ATOM   1874  CZ  TYR   249      -7.665  -5.651 -25.385  1.00  0.00           C  
ATOM   1875  OH  TYR   249      -8.024  -4.482 -26.019  1.00  0.00           O  
ATOM   1876  N   ASP   250      -5.362 -12.583 -24.120  1.00  0.00           N  
ATOM   1877  CA  ASP   250      -4.819 -13.804 -23.522  1.00  0.00           C  
ATOM   1878  C   ASP   250      -5.440 -14.153 -22.162  1.00  0.00           C  
ATOM   1879  O   ASP   250      -4.763 -14.691 -21.307  1.00  0.00           O  
ATOM   1880  CB  ASP   250      -3.301 -13.672 -23.370  1.00  0.00           C  
ATOM   1881  CG  ASP   250      -2.697 -13.556 -24.762  1.00  0.00           C  
ATOM   1882  OD1 ASP   250      -3.025 -14.416 -25.623  1.00  0.00           O  
ATOM   1883  OD2 ASP   250      -1.900 -12.606 -24.984  1.00  0.00           O  
ATOM   1884  N   ASN   251      -6.735 -13.856 -21.975  1.00  0.00           N  
ATOM   1885  CA  ASN   251      -7.476 -14.232 -20.781  1.00  0.00           C  
ATOM   1886  C   ASN   251      -8.356 -15.457 -21.058  1.00  0.00           C  
ATOM   1887  O   ASN   251      -8.935 -16.023 -20.131  1.00  0.00           O  
ATOM   1888  CB  ASN   251      -8.352 -13.089 -20.247  1.00  0.00           C  
ATOM   1889  CG  ASN   251      -7.431 -11.988 -19.740  1.00  0.00           C  
ATOM   1890  OD1 ASN   251      -6.322 -12.252 -19.279  1.00  0.00           O  
ATOM   1891  ND2 ASN   251      -7.841 -10.693 -19.798  1.00  0.00           N  
ATOM   1892  N   LEU   252      -8.472 -15.837 -22.332  1.00  0.00           N  
ATOM   1893  CA  LEU   252      -9.237 -16.981 -22.767  1.00  0.00           C  
ATOM   1894  C   LEU   252      -8.541 -17.533 -23.992  1.00  0.00           C  
ATOM   1895  O   LEU   252      -8.233 -16.784 -24.893  1.00  0.00           O  
ATOM   1896  CB  LEU   252     -10.693 -16.614 -23.130  1.00  0.00           C  
ATOM   1897  CG  LEU   252     -11.509 -17.798 -23.652  1.00  0.00           C  
ATOM   1898  CD1 LEU   252     -11.776 -18.900 -22.628  1.00  0.00           C  
ATOM   1899  CD2 LEU   252     -12.904 -17.446 -24.165  1.00  0.00           C  
ATOM   1900  N   TRP   253      -8.319 -18.840 -24.027  1.00  0.00           N  
ATOM   1901  CA  TRP   253      -7.829 -19.437 -25.247  1.00  0.00           C  
ATOM   1902  C   TRP   253      -8.645 -20.688 -25.542  1.00  0.00           C  
ATOM   1903  O   TRP   253      -9.168 -21.348 -24.618  1.00  0.00           O  
ATOM   1904  CB  TRP   253      -6.378 -19.747 -25.156  1.00  0.00           C  
ATOM   1905  CG  TRP   253      -6.038 -20.798 -24.126  1.00  0.00           C  
ATOM   1906  CD1 TRP   253      -5.908 -22.148 -24.277  1.00  0.00           C  
ATOM   1907  CD2 TRP   253      -5.774 -20.587 -22.732  1.00  0.00           C  
ATOM   1908  NE1 TRP   253      -5.599 -22.785 -23.164  1.00  0.00           N  
ATOM   1909  CE2 TRP   253      -5.502 -21.857 -22.160  1.00  0.00           C  
ATOM   1910  CE3 TRP   253      -5.738 -19.445 -21.904  1.00  0.00           C  
ATOM   1911  CZ2 TRP   253      -5.195 -22.023 -20.782  1.00  0.00           C  
ATOM   1912  CZ3 TRP   253      -5.431 -19.604 -20.519  1.00  0.00           C  
ATOM   1913  CH2 TRP   253      -5.166 -20.889 -19.982  1.00  0.00           C  
ATOM   1914  N   LEU   254      -8.787 -20.949 -26.840  1.00  0.00           N  
ATOM   1915  CA  LEU   254      -9.620 -22.018 -27.332  1.00  0.00           C  
ATOM   1916  C   LEU   254      -8.701 -23.186 -27.663  1.00  0.00           C  
ATOM   1917  O   LEU   254      -7.665 -22.997 -28.292  1.00  0.00           O  
ATOM   1918  CB  LEU   254     -10.413 -21.577 -28.579  1.00  0.00           C  
ATOM   1919  CG  LEU   254     -11.358 -20.403 -28.317  1.00  0.00           C  
ATOM   1920  CD1 LEU   254     -12.106 -19.889 -29.547  1.00  0.00           C  
ATOM   1921  CD2 LEU   254     -12.476 -20.684 -27.314  1.00  0.00           C  
ATOM   1922  N   HIS   255      -9.092 -24.387 -27.227  1.00  0.00           N  
ATOM   1923  CA  HIS   255      -8.342 -25.607 -27.509  1.00  0.00           C  
ATOM   1924  C   HIS   255      -9.290 -26.615 -28.149  1.00  0.00           C  
ATOM   1925  O   HIS   255     -10.514 -26.432 -28.154  1.00  0.00           O  
ATOM   1926  CB  HIS   255      -7.684 -26.123 -26.233  1.00  0.00           C  
ATOM   1927  CG  HIS   255      -6.686 -25.162 -25.658  1.00  0.00           C  
ATOM   1928  ND1 HIS   255      -5.411 -24.984 -26.154  1.00  0.00           N  
ATOM   1929  CD2 HIS   255      -6.779 -24.308 -24.611  1.00  0.00           C  
ATOM   1930  CE1 HIS   255      -4.772 -24.089 -25.465  1.00  0.00           C  
ATOM   1931  NE2 HIS   255      -5.575 -23.654 -24.513  1.00  0.00           N  
ATOM   1932  N   SER   256      -8.763 -27.676 -28.797  1.00  0.00           N  
ATOM   1933  CA  SER   256      -9.617 -28.718 -29.374  1.00  0.00           C  
ATOM   1934  C   SER   256     -10.217 -29.580 -28.244  1.00  0.00           C  
ATOM   1935  O   SER   256     -10.146 -29.211 -27.066  1.00  0.00           O  
ATOM   1936  CB  SER   256      -8.730 -29.488 -30.360  1.00  0.00           C  
ATOM   1937  OG  SER   256      -7.725 -30.204 -29.656  1.00  0.00           O  
ATOM   1938  N   ASN   257     -10.823 -30.708 -28.622  1.00  0.00           N  
ATOM   1939  CA  ASN   257     -11.523 -31.554 -27.661  1.00  0.00           C  
ATOM   1940  C   ASN   257     -10.527 -32.153 -26.657  1.00  0.00           C  
ATOM   1941  O   ASN   257      -9.352 -32.281 -26.946  1.00  0.00           O  
ATOM   1942  CB  ASN   257     -12.350 -32.648 -28.341  1.00  0.00           C  
ATOM   1943  CG  ASN   257     -13.554 -33.029 -27.510  1.00  0.00           C  
ATOM   1944  OD1 ASN   257     -13.682 -32.581 -26.355  1.00  0.00           O  
ATOM   1945  ND2 ASN   257     -14.441 -33.809 -28.117  1.00  0.00           N  
ATOM   1946  N   ILE   258     -11.021 -32.478 -25.456  1.00  0.00           N  
ATOM   1947  CA  ILE   258     -10.205 -33.114 -24.438  1.00  0.00           C  
ATOM   1948  C   ILE   258     -10.055 -34.595 -24.798  1.00  0.00           C  
ATOM   1949  O   ILE   258     -11.038 -35.241 -25.139  1.00  0.00           O  
ATOM   1950  CB  ILE   258     -10.779 -32.917 -23.023  1.00  0.00           C  
ATOM   1951  CG1 ILE   258     -10.835 -31.444 -22.583  1.00  0.00           C  
ATOM   1952  CG2 ILE   258      -9.971 -33.633 -21.928  1.00  0.00           C  
ATOM   1953  CD1 ILE   258     -11.614 -31.224 -21.287  1.00  0.00           C  
ATOM   1954  N   GLU   259      -8.810 -35.086 -24.724  1.00  0.00           N  
ATOM   1955  CA  GLU   259      -8.451 -36.465 -25.038  1.00  0.00           C  
ATOM   1956  C   GLU   259      -8.548 -37.333 -23.777  1.00  0.00           C  
ATOM   1957  O   GLU   259      -9.106 -38.429 -23.803  1.00  0.00           O  
ATOM   1958  CB  GLU   259      -7.058 -36.491 -25.674  1.00  0.00           C  
ATOM   1959  CG  GLU   259      -6.578 -37.898 -26.035  1.00  0.00           C  
ATOM   1960  CD  GLU   259      -5.269 -37.767 -26.800  1.00  0.00           C  
ATOM   1961  OE1 GLU   259      -4.824 -36.608 -27.017  1.00  0.00           O  
ATOM   1962  OE2 GLU   259      -4.697 -38.824 -27.179  1.00  0.00           O  
ATOM   1963  N   THR   260      -8.063 -36.800 -22.659  1.00  0.00           N  
ATOM   1964  CA  THR   260      -7.862 -37.572 -21.444  1.00  0.00           C  
ATOM   1965  C   THR   260      -7.752 -36.645 -20.238  1.00  0.00           C  
ATOM   1966  O   THR   260      -7.171 -35.573 -20.328  1.00  0.00           O  
ATOM   1967  CB  THR   260      -6.572 -38.383 -21.652  1.00  0.00           C  
ATOM   1968  OG1 THR   260      -6.331 -39.214 -20.526  1.00  0.00           O  
ATOM   1969  CG2 THR   260      -5.388 -37.418 -21.835  1.00  0.00           C  
ATOM   1970  N   VAL   261      -8.376 -37.023 -19.125  1.00  0.00           N  
ATOM   1971  CA  VAL   261      -8.184 -36.332 -17.838  1.00  0.00           C  
ATOM   1972  C   VAL   261      -7.256 -37.161 -16.948  1.00  0.00           C  
ATOM   1973  O   VAL   261      -7.218 -38.382 -17.063  1.00  0.00           O  
ATOM   1974  CB  VAL   261      -9.508 -36.122 -17.093  1.00  0.00           C  
ATOM   1975  CG1 VAL   261      -9.336 -35.490 -15.710  1.00  0.00           C  
ATOM   1976  CG2 VAL   261     -10.486 -35.207 -17.833  1.00  0.00           C  
ATOM   1977  N   ARG   262      -6.509 -36.467 -16.103  1.00  0.00           N  
ATOM   1978  CA  ARG   262      -5.534 -37.054 -15.200  1.00  0.00           C  
ATOM   1979  C   ARG   262      -5.972 -36.736 -13.772  1.00  0.00           C  
ATOM   1980  O   ARG   262      -6.846 -35.893 -13.551  1.00  0.00           O  
ATOM   1981  CB  ARG   262      -4.075 -36.596 -15.147  1.00  0.00           C  
ATOM   1982  CG  ARG   262      -3.348 -36.719 -16.488  1.00  0.00           C  
ATOM   1983  CD  ARG   262      -2.933 -38.151 -16.831  1.00  0.00           C  
ATOM   1984  NE  ARG   262      -2.170 -38.102 -18.110  1.00  0.00           N  
ATOM   1985  CZ  ARG   262      -1.438 -39.183 -18.509  1.00  0.00           C  
ATOM   1986  NH1 ARG   262      -1.581 -40.155 -17.562  1.00  0.00           N  
ATOM   1987  NH2 ARG   262      -0.849 -38.869 -19.700  1.00  0.00           N  
ATOM   1988  N   GLU   263      -5.384 -37.395 -12.766  1.00  0.00           N  
ATOM   1989  CA  GLU   263      -5.644 -37.039 -11.366  1.00  0.00           C  
ATOM   1990  C   GLU   263      -5.556 -35.537 -11.092  1.00  0.00           C  
ATOM   1991  O   GLU   263      -4.757 -34.804 -11.680  1.00  0.00           O  
ATOM   1992  CB  GLU   263      -4.706 -37.598 -10.291  1.00  0.00           C  
ATOM   1993  CG  GLU   263      -4.835 -39.110 -10.095  1.00  0.00           C  
ATOM   1994  CD  GLU   263      -4.010 -39.796 -11.175  1.00  0.00           C  
ATOM   1995  OE1 GLU   263      -3.479 -39.075 -12.061  1.00  0.00           O  
ATOM   1996  OE2 GLU   263      -3.899 -41.050 -11.127  1.00  0.00           O  
ATOM   1997  N   ASP   264      -6.404 -35.078 -10.174  1.00  0.00           N  
ATOM   1998  CA  ASP   264      -6.482 -33.681  -9.734  1.00  0.00           C  
ATOM   1999  C   ASP   264      -7.031 -32.726 -10.804  1.00  0.00           C  
ATOM   2000  O   ASP   264      -6.855 -31.507 -10.736  1.00  0.00           O  
ATOM   2001  CB  ASP   264      -5.158 -33.026  -9.329  1.00  0.00           C  
ATOM   2002  CG  ASP   264      -5.478 -31.808  -8.475  1.00  0.00           C  
ATOM   2003  OD1 ASP   264      -6.349 -31.930  -7.572  1.00  0.00           O  
ATOM   2004  OD2 ASP   264      -4.856 -30.738  -8.713  1.00  0.00           O  
ATOM   2005  N   GLY   265      -7.708 -33.280 -11.811  1.00  0.00           N  
ATOM   2006  CA  GLY   265      -8.383 -32.485 -12.822  1.00  0.00           C  
ATOM   2007  C   GLY   265      -7.491 -31.785 -13.831  1.00  0.00           C  
ATOM   2008  O   GLY   265      -7.828 -30.721 -14.358  1.00  0.00           O  
ATOM   2009  N   SER   266      -6.333 -32.364 -14.124  1.00  0.00           N  
ATOM   2010  CA  SER   266      -5.512 -31.914 -15.239  1.00  0.00           C  
ATOM   2011  C   SER   266      -6.086 -32.522 -16.511  1.00  0.00           C  
ATOM   2012  O   SER   266      -6.690 -33.598 -16.496  1.00  0.00           O  
ATOM   2013  CB  SER   266      -4.052 -32.274 -15.528  1.00  0.00           C  
ATOM   2014  OG  SER   266      -3.944 -33.652 -15.852  1.00  0.00           O  
ATOM   2015  N   VAL   267      -5.806 -31.884 -17.667  1.00  0.00           N  
ATOM   2016  CA  VAL   267      -6.516 -32.260 -18.871  1.00  0.00           C  
ATOM   2017  C   VAL   267      -5.530 -32.227 -20.033  1.00  0.00           C  
ATOM   2018  O   VAL   267      -4.668 -31.346 -20.072  1.00  0.00           O  
ATOM   2019  CB  VAL   267      -7.665 -31.308 -19.116  1.00  0.00           C  
ATOM   2020  CG1 VAL   267      -8.447 -31.612 -20.395  1.00  0.00           C  
ATOM   2021  CG2 VAL   267      -8.709 -31.312 -17.998  1.00  0.00           C  
ATOM   2022  N   VAL   268      -5.631 -33.196 -20.944  1.00  0.00           N  
ATOM   2023  CA  VAL   268      -4.765 -33.212 -22.094  1.00  0.00           C  
ATOM   2024  C   VAL   268      -5.665 -33.213 -23.326  1.00  0.00           C  
ATOM   2025  O   VAL   268      -6.647 -33.941 -23.403  1.00  0.00           O  
ATOM   2026  CB  VAL   268      -3.714 -34.363 -22.073  1.00  0.00           C  
ATOM   2027  CG1 VAL   268      -2.834 -34.408 -23.324  1.00  0.00           C  
ATOM   2028  CG2 VAL   268      -2.737 -34.276 -20.899  1.00  0.00           C  
ATOM   2029  N   PHE   269      -5.307 -32.374 -24.295  1.00  0.00           N  
ATOM   2030  CA  PHE   269      -6.146 -32.094 -25.443  1.00  0.00           C  
ATOM   2031  C   PHE   269      -5.653 -32.912 -26.636  1.00  0.00           C  
ATOM   2032  O   PHE   269      -4.505 -33.288 -26.691  1.00  0.00           O  
ATOM   2033  CB  PHE   269      -6.166 -30.587 -25.749  1.00  0.00           C  
ATOM   2034  CG  PHE   269      -6.538 -29.711 -24.580  1.00  0.00           C  
ATOM   2035  CD1 PHE   269      -7.864 -29.518 -24.245  1.00  0.00           C  
ATOM   2036  CD2 PHE   269      -5.580 -29.100 -23.794  1.00  0.00           C  
ATOM   2037  CE1 PHE   269      -8.206 -28.744 -23.141  1.00  0.00           C  
ATOM   2038  CE2 PHE   269      -5.916 -28.392 -22.648  1.00  0.00           C  
ATOM   2039  CZ  PHE   269      -7.234 -28.184 -22.340  1.00  0.00           C  
ATOM   2040  N   LYS   270      -6.528 -33.064 -27.629  1.00  0.00           N  
ATOM   2041  CA  LYS   270      -6.301 -33.847 -28.845  1.00  0.00           C  
ATOM   2042  C   LYS   270      -5.100 -33.312 -29.623  1.00  0.00           C  
ATOM   2043  O   LYS   270      -4.643 -34.004 -30.501  1.00  0.00           O  
ATOM   2044  CB  LYS   270      -7.517 -33.806 -29.773  1.00  0.00           C  
ATOM   2045  CG  LYS   270      -8.734 -34.549 -29.217  1.00  0.00           C  
ATOM   2046  CD  LYS   270      -9.960 -34.484 -30.130  1.00  0.00           C  
ATOM   2047  CE  LYS   270     -11.165 -35.260 -29.593  1.00  0.00           C  
ATOM   2048  NZ  LYS   270     -12.310 -35.121 -30.520  1.00  0.00           N  
ATOM   2049  N   ASN   271      -4.617 -32.091 -29.335  1.00  0.00           N  
ATOM   2050  CA  ASN   271      -3.451 -31.585 -30.049  1.00  0.00           C  
ATOM   2051  C   ASN   271      -2.181 -31.821 -29.211  1.00  0.00           C  
ATOM   2052  O   ASN   271      -1.098 -31.430 -29.605  1.00  0.00           O  
ATOM   2053  CB  ASN   271      -3.633 -30.122 -30.473  1.00  0.00           C  
ATOM   2054  CG  ASN   271      -4.713 -30.074 -31.544  1.00  0.00           C  
ATOM   2055  OD1 ASN   271      -4.901 -31.028 -32.297  1.00  0.00           O  
ATOM   2056  ND2 ASN   271      -5.481 -28.959 -31.671  1.00  0.00           N  
ATOM   2057  N   GLY   272      -2.324 -32.441 -28.046  1.00  0.00           N  
ATOM   2058  CA  GLY   272      -1.193 -32.808 -27.227  1.00  0.00           C  
ATOM   2059  C   GLY   272      -1.005 -31.912 -26.020  1.00  0.00           C  
ATOM   2060  O   GLY   272      -0.404 -32.367 -25.035  1.00  0.00           O  
ATOM   2061  N   LYS   273      -0.927 -30.584 -26.381  1.00  0.00           N  
ATOM   2062  CA  LYS   273      -0.768 -29.537 -25.373  1.00  0.00           C  
ATOM   2063  C   LYS   273      -1.690 -29.882 -24.181  1.00  0.00           C  
ATOM   2064  O   LYS   273      -2.837 -30.309 -24.336  1.00  0.00           O  
ATOM   2065  CB  LYS   273      -1.173 -28.084 -25.640  1.00  0.00           C  
ATOM   2066  CG  LYS   273      -0.898 -27.148 -24.462  1.00  0.00           C  
ATOM   2067  CD  LYS   273      -1.259 -25.687 -24.743  1.00  0.00           C  
ATOM   2068  CE  LYS   273      -1.049 -24.763 -23.542  1.00  0.00           C  
ATOM   2069  NZ  LYS   273      -1.403 -23.373 -23.905  1.00  0.00           N  
ATOM   2070  N   THR   274      -1.165 -29.688 -22.992  1.00  0.00           N  
ATOM   2071  CA  THR   274      -1.822 -30.104 -21.758  1.00  0.00           C  
ATOM   2072  C   THR   274      -2.171 -28.987 -20.792  1.00  0.00           C  
ATOM   2073  O   THR   274      -1.347 -28.152 -20.409  1.00  0.00           O  
ATOM   2074  CB  THR   274      -1.902 -30.786 -20.379  1.00  0.00           C  
ATOM   2075  OG1 THR   274      -0.968 -30.195 -19.487  1.00  0.00           O  
ATOM   2076  CG2 THR   274      -1.583 -32.283 -20.532  1.00  0.00           C  
ATOM   2077  N   VAL   275      -3.406 -28.985 -20.402  1.00  0.00           N  
ATOM   2078  CA  VAL   275      -3.841 -27.998 -19.474  1.00  0.00           C  
ATOM   2079  C   VAL   275      -4.511 -28.732 -18.319  1.00  0.00           C  
ATOM   2080  O   VAL   275      -5.109 -29.805 -18.431  1.00  0.00           O  
ATOM   2081  CB  VAL   275      -4.897 -26.895 -19.253  1.00  0.00           C  
ATOM   2082  CG1 VAL   275      -6.333 -27.421 -19.229  1.00  0.00           C  
ATOM   2083  CG2 VAL   275      -4.725 -26.142 -17.932  1.00  0.00           C  
ATOM   2084  N   TYR   276      -4.370 -28.074 -17.185  1.00  0.00           N  
ATOM   2085  CA  TYR   276      -4.952 -28.544 -15.958  1.00  0.00           C  
ATOM   2086  C   TYR   276      -5.348 -27.317 -15.176  1.00  0.00           C  
ATOM   2087  O   TYR   276      -4.532 -26.447 -14.861  1.00  0.00           O  
ATOM   2088  CB  TYR   276      -4.215 -29.284 -14.833  1.00  0.00           C  
ATOM   2089  CG  TYR   276      -3.722 -30.574 -15.393  1.00  0.00           C  
ATOM   2090  CD1 TYR   276      -2.416 -30.664 -15.892  1.00  0.00           C  
ATOM   2091  CD2 TYR   276      -4.541 -31.724 -15.431  1.00  0.00           C  
ATOM   2092  CE1 TYR   276      -1.914 -31.866 -16.426  1.00  0.00           C  
ATOM   2093  CE2 TYR   276      -4.046 -32.955 -15.971  1.00  0.00           C  
ATOM   2094  CZ  TYR   276      -2.726 -33.005 -16.465  1.00  0.00           C  
ATOM   2095  OH  TYR   276      -2.208 -34.165 -16.997  1.00  0.00           O  
ATOM   2096  N   ALA   277      -6.625 -27.232 -14.849  1.00  0.00           N  
ATOM   2097  CA  ALA   277      -7.075 -26.022 -14.199  1.00  0.00           C  
ATOM   2098  C   ALA   277      -7.843 -26.301 -12.934  1.00  0.00           C  
ATOM   2099  O   ALA   277      -8.001 -27.463 -12.549  1.00  0.00           O  
ATOM   2100  CB  ALA   277      -7.967 -25.186 -15.112  1.00  0.00           C  
ATOM   2101  N   ASP   278      -8.355 -25.284 -12.226  1.00  0.00           N  
ATOM   2102  CA  ASP   278      -9.217 -25.586 -11.078  1.00  0.00           C  
ATOM   2103  C   ASP   278     -10.665 -25.382 -11.422  1.00  0.00           C  
ATOM   2104  O   ASP   278     -11.193 -24.275 -11.554  1.00  0.00           O  
ATOM   2105  CB  ASP   278      -9.014 -24.738  -9.820  1.00  0.00           C  
ATOM   2106  CG  ASP   278      -7.633 -25.050  -9.260  1.00  0.00           C  
ATOM   2107  OD1 ASP   278      -7.034 -26.069  -9.697  1.00  0.00           O  
ATOM   2108  OD2 ASP   278      -7.159 -24.273  -8.389  1.00  0.00           O  
ATOM   2109  N   THR   279     -11.303 -26.529 -11.584  1.00  0.00           N  
ATOM   2110  CA  THR   279     -12.712 -26.657 -11.856  1.00  0.00           C  
ATOM   2111  C   THR   279     -12.963 -26.919 -13.343  1.00  0.00           C  
ATOM   2112  O   THR   279     -12.384 -26.252 -14.208  1.00  0.00           O  
ATOM   2113  CB  THR   279     -13.410 -25.386 -11.405  1.00  0.00           C  
ATOM   2114  OG1 THR   279     -13.218 -25.192 -10.012  1.00  0.00           O  
ATOM   2115  CG2 THR   279     -14.915 -25.500 -11.700  1.00  0.00           C  
ATOM   2116  N   ILE   280     -13.836 -27.889 -13.640  1.00  0.00           N  
ATOM   2117  CA  ILE   280     -14.275 -28.129 -15.007  1.00  0.00           C  
ATOM   2118  C   ILE   280     -15.765 -27.823 -15.089  1.00  0.00           C  
ATOM   2119  O   ILE   280     -16.536 -28.350 -14.295  1.00  0.00           O  
ATOM   2120  CB  ILE   280     -13.994 -29.568 -15.455  1.00  0.00           C  
ATOM   2121  CG1 ILE   280     -12.514 -29.970 -15.335  1.00  0.00           C  
ATOM   2122  CG2 ILE   280     -14.366 -29.837 -16.923  1.00  0.00           C  
ATOM   2123  CD1 ILE   280     -11.578 -29.105 -16.178  1.00  0.00           C  
ATOM   2124  N   MET   281     -16.147 -26.968 -16.049  1.00  0.00           N  
ATOM   2125  CA  MET   281     -17.545 -26.663 -16.313  1.00  0.00           C  
ATOM   2126  C   MET   281     -17.943 -27.347 -17.615  1.00  0.00           C  
ATOM   2127  O   MET   281     -17.362 -27.071 -18.652  1.00  0.00           O  
ATOM   2128  CB  MET   281     -17.771 -25.156 -16.430  1.00  0.00           C  
ATOM   2129  CG  MET   281     -17.413 -24.385 -15.158  1.00  0.00           C  
ATOM   2130  SD  MET   281     -18.470 -24.760 -13.727  1.00  0.00           S  
ATOM   2131  CE  MET   281     -19.950 -23.959 -14.408  1.00  0.00           C  
ATOM   2132  N   HIS   282     -18.960 -28.202 -17.556  1.00  0.00           N  
ATOM   2133  CA  HIS   282     -19.530 -28.798 -18.769  1.00  0.00           C  
ATOM   2134  C   HIS   282     -20.654 -27.904 -19.296  1.00  0.00           C  
ATOM   2135  O   HIS   282     -21.725 -27.872 -18.728  1.00  0.00           O  
ATOM   2136  CB  HIS   282     -20.021 -30.220 -18.500  1.00  0.00           C  
ATOM   2137  CG  HIS   282     -18.920 -31.153 -18.092  1.00  0.00           C  
ATOM   2138  ND1 HIS   282     -17.992 -31.681 -18.967  1.00  0.00           N  
ATOM   2139  CD2 HIS   282     -18.589 -31.660 -16.881  1.00  0.00           C  
ATOM   2140  CE1 HIS   282     -17.157 -32.451 -18.339  1.00  0.00           C  
ATOM   2141  NE2 HIS   282     -17.491 -32.463 -17.063  1.00  0.00           N  
ATOM   2142  N   CYS   283     -20.360 -27.163 -20.359  1.00  0.00           N  
ATOM   2143  CA  CYS   283     -21.299 -26.285 -21.000  1.00  0.00           C  
ATOM   2144  C   CYS   283     -21.755 -26.967 -22.274  1.00  0.00           C  
ATOM   2145  O   CYS   283     -21.658 -26.399 -23.356  1.00  0.00           O  
ATOM   2146  CB  CYS   283     -20.662 -24.952 -21.296  1.00  0.00           C  
ATOM   2147  SG  CYS   283     -20.304 -24.247 -20.117  1.00  0.00           S  
ATOM   2148  N   THR   284     -22.272 -28.177 -22.093  1.00  0.00           N  
ATOM   2149  CA  THR   284     -22.484 -29.124 -23.172  1.00  0.00           C  
ATOM   2150  C   THR   284     -23.975 -29.239 -23.517  1.00  0.00           C  
ATOM   2151  O   THR   284     -24.385 -30.202 -24.119  1.00  0.00           O  
ATOM   2152  CB  THR   284     -21.867 -30.471 -22.784  1.00  0.00           C  
ATOM   2153  OG1 THR   284     -22.209 -30.738 -21.421  1.00  0.00           O  
ATOM   2154  CG2 THR   284     -20.359 -30.468 -22.919  1.00  0.00           C  
ATOM   2155  N   GLY   285     -24.773 -28.220 -23.155  1.00  0.00           N  
ATOM   2156  CA  GLY   285     -26.154 -28.119 -23.611  1.00  0.00           C  
ATOM   2157  C   GLY   285     -27.091 -29.037 -22.851  1.00  0.00           C  
ATOM   2158  O   GLY   285     -26.771 -29.469 -21.739  1.00  0.00           O  
ATOM   2159  N   TYR   286     -28.250 -29.329 -23.465  1.00  0.00           N  
ATOM   2160  CA  TYR   286     -29.405 -29.938 -22.786  1.00  0.00           C  
ATOM   2161  C   TYR   286     -30.063 -30.982 -23.695  1.00  0.00           C  
ATOM   2162  O   TYR   286     -29.951 -30.901 -24.906  1.00  0.00           O  
ATOM   2163  CB  TYR   286     -30.392 -28.841 -22.396  1.00  0.00           C  
ATOM   2164  CG  TYR   286     -29.828 -27.852 -21.408  1.00  0.00           C  
ATOM   2165  CD1 TYR   286     -29.959 -28.044 -20.048  1.00  0.00           C  
ATOM   2166  CD2 TYR   286     -29.115 -26.740 -21.837  1.00  0.00           C  
ATOM   2167  CE1 TYR   286     -29.425 -27.147 -19.131  1.00  0.00           C  
ATOM   2168  CE2 TYR   286     -28.576 -25.839 -20.939  1.00  0.00           C  
ATOM   2169  CZ  TYR   286     -28.746 -26.036 -19.583  1.00  0.00           C  
ATOM   2170  OH  TYR   286     -28.201 -25.170 -18.693  1.00  0.00           O  
ATOM   2171  N   LYS   287     -30.708 -31.981 -23.080  1.00  0.00           N  
ATOM   2172  CA  LYS   287     -31.689 -32.821 -23.745  1.00  0.00           C  
ATOM   2173  C   LYS   287     -33.092 -32.450 -23.294  1.00  0.00           C  
ATOM   2174  O   LYS   287     -33.302 -31.397 -22.632  1.00  0.00           O  
ATOM   2175  CB  LYS   287     -31.414 -34.301 -23.459  1.00  0.00           C  
ATOM   2176  CG  LYS   287     -30.047 -34.775 -23.956  1.00  0.00           C  
ATOM   2177  CD  LYS   287     -29.780 -36.258 -23.693  1.00  0.00           C  
ATOM   2178  CE  LYS   287     -28.413 -36.732 -24.192  1.00  0.00           C  
ATOM   2179  NZ  LYS   287     -28.247 -38.177 -23.916  1.00  0.00           N  
ATOM   2180  N   TYR   288     -34.052 -33.323 -23.618  1.00  0.00           N  
ATOM   2181  CA  TYR   288     -35.417 -33.128 -23.219  1.00  0.00           C  
ATOM   2182  C   TYR   288     -36.127 -34.464 -23.005  1.00  0.00           C  
ATOM   2183  O   TYR   288     -35.741 -35.470 -23.583  1.00  0.00           O  
ATOM   2184  CB  TYR   288     -36.135 -32.253 -24.242  1.00  0.00           C  
ATOM   2185  CG  TYR   288     -36.018 -32.630 -25.702  1.00  0.00           C  
ATOM   2186  CD1 TYR   288     -34.882 -32.322 -26.425  1.00  0.00           C  
ATOM   2187  CD2 TYR   288     -37.094 -33.172 -26.392  1.00  0.00           C  
ATOM   2188  CE1 TYR   288     -34.805 -32.567 -27.785  1.00  0.00           C  
ATOM   2189  CE2 TYR   288     -37.040 -33.430 -27.747  1.00  0.00           C  
ATOM   2190  CZ  TYR   288     -35.880 -33.144 -28.445  1.00  0.00           C  
ATOM   2191  OH  TYR   288     -35.769 -33.429 -29.778  1.00  0.00           O  
ATOM   2192  N   TYR   289     -37.206 -34.428 -22.207  1.00  0.00           N  
ATOM   2193  CA  TYR   289     -37.630 -35.613 -21.479  1.00  0.00           C  
ATOM   2194  C   TYR   289     -39.147 -35.843 -21.550  1.00  0.00           C  
ATOM   2195  O   TYR   289     -39.599 -36.749 -22.244  1.00  0.00           O  
ATOM   2196  CB  TYR   289     -37.138 -35.502 -20.067  1.00  0.00           C  
ATOM   2197  CG  TYR   289     -35.649 -35.509 -20.110  1.00  0.00           C  
ATOM   2198  CD1 TYR   289     -34.944 -34.300 -20.056  1.00  0.00           C  
ATOM   2199  CD2 TYR   289     -34.917 -36.714 -20.198  1.00  0.00           C  
ATOM   2200  CE1 TYR   289     -33.536 -34.266 -20.091  1.00  0.00           C  
ATOM   2201  CE2 TYR   289     -33.485 -36.698 -20.234  1.00  0.00           C  
ATOM   2202  CZ  TYR   289     -32.813 -35.460 -20.180  1.00  0.00           C  
ATOM   2203  OH  TYR   289     -31.436 -35.395 -20.217  1.00  0.00           O  
ATOM   2204  N   PHE   290     -39.934 -35.093 -20.782  1.00  0.00           N  
ATOM   2205  CA  PHE   290     -41.368 -35.460 -20.586  1.00  0.00           C  
ATOM   2206  C   PHE   290     -41.489 -36.736 -19.746  1.00  0.00           C  
ATOM   2207  O   PHE   290     -41.988 -37.753 -20.229  1.00  0.00           O  
ATOM   2208  CB  PHE   290     -42.093 -35.603 -21.934  1.00  0.00           C  
ATOM   2209  CG  PHE   290     -42.035 -34.280 -22.617  1.00  0.00           C  
ATOM   2210  CD1 PHE   290     -41.125 -34.018 -23.666  1.00  0.00           C  
ATOM   2211  CD2 PHE   290     -42.904 -33.247 -22.220  1.00  0.00           C  
ATOM   2212  CE1 PHE   290     -41.080 -32.751 -24.316  1.00  0.00           C  
ATOM   2213  CE2 PHE   290     -42.879 -31.968 -22.854  1.00  0.00           C  
ATOM   2214  CZ  PHE   290     -41.960 -31.720 -23.906  1.00  0.00           C  
ATOM   2215  N   PRO   291     -41.121 -36.719 -18.440  1.00  0.00           N  
ATOM   2216  CA  PRO   291     -41.281 -37.869 -17.558  1.00  0.00           C  
ATOM   2217  C   PRO   291     -42.738 -38.286 -17.322  1.00  0.00           C  
ATOM   2218  O   PRO   291     -42.971 -39.385 -16.833  1.00  0.00           O  
ATOM   2219  CB  PRO   291     -40.760 -37.396 -16.177  1.00  0.00           C  
ATOM   2220  CG  PRO   291     -39.908 -36.234 -16.491  1.00  0.00           C  
ATOM   2221  CD  PRO   291     -40.558 -35.590 -17.697  1.00  0.00           C  
ATOM   2222  N   PHE   292     -43.672 -37.376 -17.638  1.00  0.00           N  
ATOM   2223  CA  PHE   292     -45.078 -37.521 -17.306  1.00  0.00           C  
ATOM   2224  C   PHE   292     -45.832 -38.143 -18.484  1.00  0.00           C  
ATOM   2225  O   PHE   292     -47.038 -38.213 -18.443  1.00  0.00           O  
ATOM   2226  CB  PHE   292     -45.689 -36.163 -16.934  1.00  0.00           C  
ATOM   2227  CG  PHE   292     -45.395 -35.068 -17.924  1.00  0.00           C  
ATOM   2228  CD1 PHE   292     -46.002 -35.055 -19.172  1.00  0.00           C  
ATOM   2229  CD2 PHE   292     -44.506 -34.067 -17.606  1.00  0.00           C  
ATOM   2230  CE1 PHE   292     -45.721 -34.061 -20.090  1.00  0.00           C  
ATOM   2231  CE2 PHE   292     -44.215 -33.075 -18.525  1.00  0.00           C  
ATOM   2232  CZ  PHE   292     -44.825 -33.072 -19.763  1.00  0.00           C  
ATOM   2233  N   LEU   293     -45.113 -38.595 -19.517  1.00  0.00           N  
ATOM   2234  CA  LEU   293     -45.742 -39.045 -20.744  1.00  0.00           C  
ATOM   2235  C   LEU   293     -45.043 -40.311 -21.252  1.00  0.00           C  
ATOM   2236  O   LEU   293     -43.815 -40.441 -21.143  1.00  0.00           O  
ATOM   2237  CB  LEU   293     -45.636 -37.895 -21.748  1.00  0.00           C  
ATOM   2238  CG  LEU   293     -46.599 -37.905 -22.920  1.00  0.00           C  
ATOM   2239  CD1 LEU   293     -47.996 -37.432 -22.516  1.00  0.00           C  
ATOM   2240  CD2 LEU   293     -46.035 -37.083 -24.064  1.00  0.00           C  
ATOM   2241  N   ASP   294     -45.834 -41.206 -21.842  1.00  0.00           N  
ATOM   2242  CA  ASP   294     -45.325 -42.366 -22.505  1.00  0.00           C  
ATOM   2243  C   ASP   294     -44.400 -41.910 -23.632  1.00  0.00           C  
ATOM   2244  O   ASP   294     -44.721 -40.974 -24.416  1.00  0.00           O  
ATOM   2245  CB  ASP   294     -46.452 -43.268 -23.028  1.00  0.00           C  
ATOM   2246  CG  ASP   294     -47.026 -44.192 -21.980  1.00  0.00           C  
ATOM   2247  OD1 ASP   294     -46.918 -43.847 -20.775  1.00  0.00           O  
ATOM   2248  OD2 ASP   294     -47.568 -45.246 -22.379  1.00  0.00           O  
ATOM   2249  N   THR   295     -43.246 -42.593 -23.708  1.00  0.00           N  
ATOM   2250  CA  THR   295     -42.229 -42.335 -24.708  1.00  0.00           C  
ATOM   2251  C   THR   295     -42.830 -42.518 -26.109  1.00  0.00           C  
ATOM   2252  O   THR   295     -42.444 -41.800 -27.036  1.00  0.00           O  
ATOM   2253  CB  THR   295     -41.011 -43.229 -24.507  1.00  0.00           C  
ATOM   2254  OG1 THR   295     -40.420 -42.971 -23.242  1.00  0.00           O  
ATOM   2255  CG2 THR   295     -39.984 -42.947 -25.616  1.00  0.00           C  
ATOM   2256  N   LYS   296     -43.788 -43.439 -26.246  1.00  0.00           N  
ATOM   2257  CA  LYS   296     -44.317 -43.837 -27.551  1.00  0.00           C  
ATOM   2258  C   LYS   296     -45.067 -42.689 -28.250  1.00  0.00           C  
ATOM   2259  O   LYS   296     -45.202 -42.723 -29.479  1.00  0.00           O  
ATOM   2260  CB  LYS   296     -45.216 -45.042 -27.412  1.00  0.00           C  
ATOM   2261  CG  LYS   296     -44.469 -46.318 -27.020  1.00  0.00           C  
ATOM   2262  CD  LYS   296     -45.370 -47.552 -26.931  1.00  0.00           C  
ATOM   2263  CE  LYS   296     -44.628 -48.823 -26.511  1.00  0.00           C  
ATOM   2264  NZ  LYS   296     -45.569 -49.964 -26.457  1.00  0.00           N  
ATOM   2265  N   GLY   297     -44.605 -41.469 -28.010  1.00  0.00           N  
ATOM   2266  CA  GLY   297     -45.220 -40.290 -28.603  1.00  0.00           C  
ATOM   2267  C   GLY   297     -45.213 -40.379 -30.127  1.00  0.00           C  
ATOM   2268  O   GLY   297     -46.210 -40.112 -30.805  1.00  0.00           O  
ATOM   2269  N   GLU   298     -44.068 -40.761 -30.677  1.00  0.00           N  
ATOM   2270  CA  GLU   298     -43.891 -40.846 -32.121  1.00  0.00           C  
ATOM   2271  C   GLU   298     -44.046 -42.219 -32.773  1.00  0.00           C  
ATOM   2272  O   GLU   298     -43.975 -42.357 -33.998  1.00  0.00           O  
ATOM   2273  CB  GLU   298     -42.529 -40.430 -32.685  1.00  0.00           C  
ATOM   2274  CG  GLU   298     -42.156 -38.980 -32.371  1.00  0.00           C  
ATOM   2275  CD  GLU   298     -41.525 -38.947 -30.986  1.00  0.00           C  
ATOM   2276  OE1 GLU   298     -41.353 -40.042 -30.387  1.00  0.00           O  
ATOM   2277  OE2 GLU   298     -41.205 -37.825 -30.508  1.00  0.00           O  
ATOM   2278  N   VAL   299     -44.258 -43.259 -31.972  1.00  0.00           N  
ATOM   2279  CA  VAL   299     -44.399 -44.618 -32.498  1.00  0.00           C  
ATOM   2280  C   VAL   299     -45.246 -44.723 -33.769  1.00  0.00           C  
ATOM   2281  O   VAL   299     -44.909 -45.457 -34.701  1.00  0.00           O  
ATOM   2282  CB  VAL   299     -45.044 -45.982 -32.174  1.00  0.00           C  
ATOM   2283  CG1 VAL   299     -44.893 -47.010 -33.297  1.00  0.00           C  
ATOM   2284  CG2 VAL   299     -44.455 -46.656 -30.933  1.00  0.00           C  
ATOM   2285  N   THR   300     -46.365 -43.990 -33.834  1.00  0.00           N  
ATOM   2286  CA  THR   300     -47.217 -44.052 -35.026  1.00  0.00           C  
ATOM   2287  C   THR   300     -46.632 -43.433 -36.299  1.00  0.00           C  
ATOM   2288  O   THR   300     -47.172 -43.600 -37.396  1.00  0.00           O  
ATOM   2289  CB  THR   300     -48.440 -43.687 -35.889  1.00  0.00           C  
ATOM   2290  OG1 THR   300     -48.457 -42.290 -36.145  1.00  0.00           O  
ATOM   2291  CG2 THR   300     -49.726 -44.084 -35.144  1.00  0.00           C  
ATOM   2292  N   VAL   301     -45.521 -42.709 -36.182  1.00  0.00           N  
ATOM   2293  CA  VAL   301     -44.929 -42.062 -37.353  1.00  0.00           C  
ATOM   2294  C   VAL   301     -43.415 -42.208 -37.476  1.00  0.00           C  
ATOM   2295  O   VAL   301     -42.869 -42.391 -38.567  1.00  0.00           O  
ATOM   2296  CB  VAL   301     -44.654 -40.667 -37.956  1.00  0.00           C  
ATOM   2297  CG1 VAL   301     -43.957 -40.717 -39.317  1.00  0.00           C  
ATOM   2298  CG2 VAL   301     -45.921 -39.841 -38.186  1.00  0.00           C  
ATOM   2299  N   GLU   302     -42.713 -42.130 -36.350  1.00  0.00           N  
ATOM   2300  CA  GLU   302     -41.256 -42.248 -36.335  1.00  0.00           C  
ATOM   2301  C   GLU   302     -40.865 -43.259 -35.257  1.00  0.00           C  
ATOM   2302  O   GLU   302     -40.183 -42.928 -34.283  1.00  0.00           O  
ATOM   2303  CB  GLU   302     -40.406 -41.023 -35.983  1.00  0.00           C  
ATOM   2304  CG  GLU   302     -40.457 -39.920 -37.042  1.00  0.00           C  
ATOM   2305  CD  GLU   302     -39.889 -40.485 -38.337  1.00  0.00           C  
ATOM   2306  OE1 GLU   302     -38.765 -41.054 -38.291  1.00  0.00           O  
ATOM   2307  OE2 GLU   302     -40.571 -40.355 -39.388  1.00  0.00           O  
ATOM   2308  N   ASP   303     -41.295 -44.521 -35.411  1.00  0.00           N  
ATOM   2309  CA  ASP   303     -40.994 -45.576 -34.437  1.00  0.00           C  
ATOM   2310  C   ASP   303     -39.512 -45.774 -34.138  1.00  0.00           C  
ATOM   2311  O   ASP   303     -39.126 -46.574 -33.282  1.00  0.00           O  
ATOM   2312  CB  ASP   303     -41.454 -46.986 -34.817  1.00  0.00           C  
ATOM   2313  CG  ASP   303     -40.720 -47.394 -36.086  1.00  0.00           C  
ATOM   2314  OD1 ASP   303     -40.778 -46.620 -37.078  1.00  0.00           O  
ATOM   2315  OD2 ASP   303     -40.091 -48.486 -36.081  1.00  0.00           O  
ATOM   2316  N   ASN   304     -38.676 -45.062 -34.730  1.00  0.00           N  
ATOM   2317  CA  ASN   304     -37.208 -45.134 -34.706  1.00  0.00           C  
ATOM   2318  C   ASN   304     -36.688 -44.683 -33.332  1.00  0.00           C  
ATOM   2319  O   ASN   304     -35.537 -44.279 -33.198  1.00  0.00           O  
ATOM   2320  CB  ASN   304     -36.574 -44.307 -35.835  1.00  0.00           C  
ATOM   2321  CG  ASN   304     -37.071 -44.669 -37.239  1.00  0.00           C  
ATOM   2322  OD1 ASN   304     -37.635 -45.742 -37.457  1.00  0.00           O  
ATOM   2323  ND2 ASN   304     -36.854 -43.788 -38.219  1.00  0.00           N  
ATOM   2324  N   ARG   305     -37.539 -44.780 -32.311  1.00  0.00           N  
ATOM   2325  CA  ARG   305     -37.217 -44.312 -30.965  1.00  0.00           C  
ATOM   2326  C   ARG   305     -36.573 -42.918 -31.048  1.00  0.00           C  
ATOM   2327  O   ARG   305     -35.574 -42.634 -30.394  1.00  0.00           O  
ATOM   2328  CB  ARG   305     -36.349 -45.306 -30.196  1.00  0.00           C  
ATOM   2329  CG  ARG   305     -37.043 -46.644 -29.930  1.00  0.00           C  
ATOM   2330  CD  ARG   305     -36.255 -47.568 -29.000  1.00  0.00           C  
ATOM   2331  NE  ARG   305     -36.913 -48.904 -29.033  1.00  0.00           N  
ATOM   2332  CZ  ARG   305     -36.424 -49.925 -28.270  1.00  0.00           C  
ATOM   2333  NH1 ARG   305     -35.343 -49.452 -27.585  1.00  0.00           N  
ATOM   2334  NH2 ARG   305     -37.208 -51.021 -28.490  1.00  0.00           N  
ATOM   2335  N   VAL   306     -37.242 -42.032 -31.794  1.00  0.00           N  
ATOM   2336  CA  VAL   306     -36.728 -40.741 -32.236  1.00  0.00           C  
ATOM   2337  C   VAL   306     -37.904 -39.732 -32.279  1.00  0.00           C  
ATOM   2338  O   VAL   306     -38.986 -40.041 -32.775  1.00  0.00           O  
ATOM   2339  CB  VAL   306     -35.997 -41.016 -33.554  1.00  0.00           C  
ATOM   2340  CG1 VAL   306     -36.899 -41.603 -34.641  1.00  0.00           C  
ATOM   2341  CG2 VAL   306     -35.378 -39.765 -34.181  1.00  0.00           C  
ATOM   2342  N   GLY   307     -37.680 -38.524 -31.744  1.00  0.00           N  
ATOM   2343  CA  GLY   307     -38.726 -37.502 -31.576  1.00  0.00           C  
ATOM   2344  C   GLY   307     -39.343 -37.177 -32.940  1.00  0.00           C  
ATOM   2345  O   GLY   307     -38.641 -36.665 -33.813  1.00  0.00           O  
ATOM   2346  N   PRO   308     -40.637 -37.475 -33.117  1.00  0.00           N  
ATOM   2347  CA  PRO   308     -41.318 -37.261 -34.398  1.00  0.00           C  
ATOM   2348  C   PRO   308     -42.601 -36.458 -34.166  1.00  0.00           C  
ATOM   2349  O   PRO   308     -43.604 -36.987 -33.669  1.00  0.00           O  
ATOM   2350  CB  PRO   308     -41.564 -38.582 -35.157  1.00  0.00           C  
ATOM   2351  CG  PRO   308     -41.680 -39.801 -34.239  1.00  0.00           C  
ATOM   2352  CD  PRO   308     -40.777 -39.726 -33.006  1.00  0.00           C  
ATOM   2353  N   LEU   309     -42.532 -35.180 -34.554  1.00  0.00           N  
ATOM   2354  CA  LEU   309     -43.603 -34.202 -34.363  1.00  0.00           C  
ATOM   2355  C   LEU   309     -43.778 -33.387 -35.639  1.00  0.00           C  
ATOM   2356  O   LEU   309     -42.826 -32.855 -36.179  1.00  0.00           O  
ATOM   2357  CB  LEU   309     -43.248 -33.268 -33.208  1.00  0.00           C  
ATOM   2358  CG  LEU   309     -43.099 -33.959 -31.850  1.00  0.00           C  
ATOM   2359  CD1 LEU   309     -42.302 -33.085 -30.888  1.00  0.00           C  
ATOM   2360  CD2 LEU   309     -44.461 -34.339 -31.285  1.00  0.00           C  
ATOM   2361  N   TYR   310     -45.028 -33.294 -36.092  1.00  0.00           N  
ATOM   2362  CA  TYR   310     -45.391 -32.449 -37.218  1.00  0.00           C  
ATOM   2363  C   TYR   310     -45.206 -30.976 -36.828  1.00  0.00           C  
ATOM   2364  O   TYR   310     -45.836 -30.491 -35.888  1.00  0.00           O  
ATOM   2365  CB  TYR   310     -46.823 -32.761 -37.657  1.00  0.00           C  
ATOM   2366  CG  TYR   310     -47.122 -31.913 -38.845  1.00  0.00           C  
ATOM   2367  CD1 TYR   310     -46.598 -32.259 -40.098  1.00  0.00           C  
ATOM   2368  CD2 TYR   310     -47.933 -30.761 -38.746  1.00  0.00           C  
ATOM   2369  CE1 TYR   310     -46.860 -31.484 -41.245  1.00  0.00           C  
ATOM   2370  CE2 TYR   310     -48.210 -29.962 -39.903  1.00  0.00           C  
ATOM   2371  CZ  TYR   310     -47.663 -30.342 -41.145  1.00  0.00           C  
ATOM   2372  OH  TYR   310     -47.898 -29.602 -42.284  1.00  0.00           O  
ATOM   2373  N   LYS   311     -44.318 -30.293 -37.554  1.00  0.00           N  
ATOM   2374  CA  LYS   311     -43.944 -28.888 -37.338  1.00  0.00           C  
ATOM   2375  C   LYS   311     -43.444 -28.678 -35.895  1.00  0.00           C  
ATOM   2376  O   LYS   311     -43.583 -27.593 -35.333  1.00  0.00           O  
ATOM   2377  CB  LYS   311     -45.137 -27.978 -37.624  1.00  0.00           C  
ATOM   2378  CG  LYS   311     -45.711 -28.082 -39.028  1.00  0.00           C  
ATOM   2379  CD  LYS   311     -44.709 -27.810 -40.129  1.00  0.00           C  
ATOM   2380  CE  LYS   311     -45.381 -27.595 -41.477  1.00  0.00           C  
ATOM   2381  NZ  LYS   311     -44.439 -27.726 -42.625  1.00  0.00           N  
ATOM   2382  N   HIS   312     -42.912 -29.735 -35.295  1.00  0.00           N  
ATOM   2383  CA  HIS   312     -42.342 -29.688 -33.970  1.00  0.00           C  
ATOM   2384  C   HIS   312     -43.379 -29.665 -32.884  1.00  0.00           C  
ATOM   2385  O   HIS   312     -43.021 -29.575 -31.693  1.00  0.00           O  
ATOM   2386  CB  HIS   312     -41.438 -28.457 -33.837  1.00  0.00           C  
ATOM   2387  CG  HIS   312     -40.330 -28.431 -34.848  1.00  0.00           C  
ATOM   2388  ND1 HIS   312     -39.321 -29.371 -34.912  1.00  0.00           N  
ATOM   2389  CD2 HIS   312     -40.069 -27.566 -35.856  1.00  0.00           C  
ATOM   2390  CE1 HIS   312     -38.506 -29.102 -35.885  1.00  0.00           C  
ATOM   2391  NE2 HIS   312     -38.930 -28.006 -36.484  1.00  0.00           N  
ATOM   2392  N   VAL   313     -44.660 -29.797 -33.271  1.00  0.00           N  
ATOM   2393  CA  VAL   313     -45.780 -29.519 -32.356  1.00  0.00           C  
ATOM   2394  C   VAL   313     -46.631 -30.769 -32.147  1.00  0.00           C  
ATOM   2395  O   VAL   313     -46.793 -31.180 -31.005  1.00  0.00           O  
ATOM   2396  CB  VAL   313     -46.630 -28.364 -32.867  1.00  0.00           C  
ATOM   2397  CG1 VAL   313     -47.833 -28.051 -31.975  1.00  0.00           C  
ATOM   2398  CG2 VAL   313     -45.862 -27.045 -32.981  1.00  0.00           C  
ATOM   2399  N   PHE   314     -47.251 -31.280 -33.217  1.00  0.00           N  
ATOM   2400  CA  PHE   314     -48.306 -32.323 -33.095  1.00  0.00           C  
ATOM   2401  C   PHE   314     -47.741 -33.706 -33.373  1.00  0.00           C  
ATOM   2402  O   PHE   314     -47.149 -33.921 -34.430  1.00  0.00           O  
ATOM   2403  CB  PHE   314     -49.412 -32.090 -34.115  1.00  0.00           C  
ATOM   2404  CG  PHE   314     -50.129 -30.779 -33.954  1.00  0.00           C  
ATOM   2405  CD1 PHE   314     -51.079 -30.630 -32.948  1.00  0.00           C  
ATOM   2406  CD2 PHE   314     -49.811 -29.698 -34.757  1.00  0.00           C  
ATOM   2407  CE1 PHE   314     -51.730 -29.424 -32.780  1.00  0.00           C  
ATOM   2408  CE2 PHE   314     -50.476 -28.495 -34.588  1.00  0.00           C  
ATOM   2409  CZ  PHE   314     -51.432 -28.358 -33.600  1.00  0.00           C  
ATOM   2410  N   PRO   315     -47.884 -34.681 -32.450  1.00  0.00           N  
ATOM   2411  CA  PRO   315     -47.462 -36.050 -32.723  1.00  0.00           C  
ATOM   2412  C   PRO   315     -48.430 -36.601 -33.747  1.00  0.00           C  
ATOM   2413  O   PRO   315     -49.625 -36.630 -33.488  1.00  0.00           O  
ATOM   2414  CB  PRO   315     -47.599 -36.822 -31.409  1.00  0.00           C  
ATOM   2415  CG  PRO   315     -48.016 -35.784 -30.373  1.00  0.00           C  
ATOM   2416  CD  PRO   315     -48.484 -34.544 -31.120  1.00  0.00           C  
ATOM   2417  N   PRO   316     -48.053 -37.614 -34.468  1.00  0.00           N  
ATOM   2418  CA  PRO   316     -48.935 -38.237 -35.515  1.00  0.00           C  
ATOM   2419  C   PRO   316     -50.079 -38.898 -34.765  1.00  0.00           C  
ATOM   2420  O   PRO   316     -49.900 -39.810 -33.953  1.00  0.00           O  
ATOM   2421  CB  PRO   316     -49.258 -39.434 -36.414  1.00  0.00           C  
ATOM   2422  CG  PRO   316     -48.769 -40.770 -35.850  1.00  0.00           C  
ATOM   2423  CD  PRO   316     -47.463 -40.661 -35.061  1.00  0.00           C  
ATOM   2424  N   ALA   317     -51.285 -38.422 -35.049  1.00  0.00           N  
ATOM   2425  CA  ALA   317     -52.537 -38.875 -34.383  1.00  0.00           C  
ATOM   2426  C   ALA   317     -53.710 -38.537 -35.298  1.00  0.00           C  
ATOM   2427  O   ALA   317     -53.538 -37.890 -36.334  1.00  0.00           O  
ATOM   2428  CB  ALA   317     -52.760 -38.218 -33.025  1.00  0.00           C  
ATOM   2429  N   LEU   318     -54.921 -38.957 -34.949  1.00  0.00           N  
ATOM   2430  CA  LEU   318     -56.148 -38.767 -35.723  1.00  0.00           C  
ATOM   2431  C   LEU   318     -57.025 -37.575 -35.273  1.00  0.00           C  
ATOM   2432  O   LEU   318     -57.617 -36.842 -36.069  1.00  0.00           O  
ATOM   2433  CB  LEU   318     -57.233 -39.849 -35.738  1.00  0.00           C  
ATOM   2434  CG  LEU   318     -56.764 -41.175 -36.340  1.00  0.00           C  
ATOM   2435  CD1 LEU   318     -57.778 -42.315 -36.259  1.00  0.00           C  
ATOM   2436  CD2 LEU   318     -56.409 -41.120 -37.825  1.00  0.00           C  
ATOM   2437  N   SER   319     -57.086 -37.409 -33.976  1.00  0.00           N  
ATOM   2438  CA  SER   319     -57.921 -36.315 -33.460  1.00  0.00           C  
ATOM   2439  C   SER   319     -57.124 -35.018 -33.504  1.00  0.00           C  
ATOM   2440  O   SER   319     -57.433 -34.028 -34.174  1.00  0.00           O  
ATOM   2441  CB  SER   319     -58.430 -36.132 -32.027  1.00  0.00           C  
ATOM   2442  OG  SER   319     -59.327 -37.180 -31.690  1.00  0.00           O  
ATOM   2443  N   PRO   320     -56.146 -35.033 -32.692  1.00  0.00           N  
ATOM   2444  CA  PRO   320     -55.099 -34.034 -32.519  1.00  0.00           C  
ATOM   2445  C   PRO   320     -55.394 -33.158 -31.301  1.00  0.00           C  
ATOM   2446  O   PRO   320     -55.935 -32.055 -31.425  1.00  0.00           O  
ATOM   2447  CB  PRO   320     -55.178 -33.228 -33.822  1.00  0.00           C  
ATOM   2448  CG  PRO   320     -56.640 -33.269 -34.197  1.00  0.00           C  
ATOM   2449  CD  PRO   320     -57.144 -34.610 -33.684  1.00  0.00           C  
ATOM   2450  N   GLY   321     -55.062 -33.684 -30.122  1.00  0.00           N  
ATOM   2451  CA  GLY   321     -55.410 -33.005 -28.869  1.00  0.00           C  
ATOM   2452  C   GLY   321     -54.193 -32.918 -27.946  1.00  0.00           C  
ATOM   2453  O   GLY   321     -54.339 -32.642 -26.770  1.00  0.00           O  
ATOM   2454  N   LEU   322     -52.996 -33.116 -28.494  1.00  0.00           N  
ATOM   2455  CA  LEU   322     -51.768 -32.843 -27.773  1.00  0.00           C  
ATOM   2456  C   LEU   322     -50.835 -32.048 -28.691  1.00  0.00           C  
ATOM   2457  O   LEU   322     -50.652 -32.385 -29.874  1.00  0.00           O  
ATOM   2458  CB  LEU   322     -51.120 -34.138 -27.279  1.00  0.00           C  
ATOM   2459  CG  LEU   322     -49.885 -33.948 -26.408  1.00  0.00           C  
ATOM   2460  CD1 LEU   322     -49.935 -34.871 -25.210  1.00  0.00           C  
ATOM   2461  CD2 LEU   322     -48.615 -34.197 -27.209  1.00  0.00           C  
ATOM   2462  N   SER   323     -50.294 -30.964 -28.116  1.00  0.00           N  
ATOM   2463  CA  SER   323     -49.392 -30.065 -28.764  1.00  0.00           C  
ATOM   2464  C   SER   323     -48.179 -29.837 -27.854  1.00  0.00           C  
ATOM   2465  O   SER   323     -48.328 -29.617 -26.638  1.00  0.00           O  
ATOM   2466  CB  SER   323     -50.107 -28.764 -29.067  1.00  0.00           C  
ATOM   2467  OG  SER   323     -50.497 -28.129 -27.858  1.00  0.00           O  
ATOM   2468  N   PHE   324     -46.991 -29.870 -28.460  1.00  0.00           N  
ATOM   2469  CA  PHE   324     -45.770 -29.462 -27.811  1.00  0.00           C  
ATOM   2470  C   PHE   324     -45.447 -28.024 -28.250  1.00  0.00           C  
ATOM   2471  O   PHE   324     -45.319 -27.752 -29.462  1.00  0.00           O  
ATOM   2472  CB  PHE   324     -44.618 -30.426 -28.153  1.00  0.00           C  
ATOM   2473  CG  PHE   324     -44.931 -31.739 -27.523  1.00  0.00           C  
ATOM   2474  CD1 PHE   324     -45.638 -32.751 -28.211  1.00  0.00           C  
ATOM   2475  CD2 PHE   324     -44.517 -32.000 -26.203  1.00  0.00           C  
ATOM   2476  CE1 PHE   324     -45.929 -34.006 -27.601  1.00  0.00           C  
ATOM   2477  CE2 PHE   324     -44.796 -33.248 -25.569  1.00  0.00           C  
ATOM   2478  CZ  PHE   324     -45.507 -34.254 -26.272  1.00  0.00           C  
ATOM   2479  N   ILE   325     -45.322 -27.124 -27.264  1.00  0.00           N  
ATOM   2480  CA  ILE   325     -45.047 -25.731 -27.530  1.00  0.00           C  
ATOM   2481  C   ILE   325     -43.622 -25.393 -27.093  1.00  0.00           C  
ATOM   2482  O   ILE   325     -43.268 -25.575 -25.932  1.00  0.00           O  
ATOM   2483  CB  ILE   325     -46.083 -24.812 -26.844  1.00  0.00           C  
ATOM   2484  CG1 ILE   325     -47.521 -25.189 -27.215  1.00  0.00           C  
ATOM   2485  CG2 ILE   325     -45.793 -23.365 -27.213  1.00  0.00           C  
ATOM   2486  CD1 ILE   325     -47.846 -24.993 -28.707  1.00  0.00           C  
ATOM   2487  N   GLY   326     -42.834 -24.883 -28.043  1.00  0.00           N  
ATOM   2488  CA  GLY   326     -41.541 -24.272 -27.784  1.00  0.00           C  
ATOM   2489  C   GLY   326     -40.365 -25.230 -27.937  1.00  0.00           C  
ATOM   2490  O   GLY   326     -39.274 -24.981 -27.450  1.00  0.00           O  
ATOM   2491  N   LEU   327     -40.573 -26.328 -28.660  1.00  0.00           N  
ATOM   2492  CA  LEU   327     -39.532 -27.282 -28.916  1.00  0.00           C  
ATOM   2493  C   LEU   327     -38.985 -27.007 -30.307  1.00  0.00           C  
ATOM   2494  O   LEU   327     -39.089 -27.836 -31.185  1.00  0.00           O  
ATOM   2495  CB  LEU   327     -40.097 -28.695 -28.829  1.00  0.00           C  
ATOM   2496  CG  LEU   327     -39.061 -29.809 -28.856  1.00  0.00           C  
ATOM   2497  CD1 LEU   327     -38.266 -29.825 -27.577  1.00  0.00           C  
ATOM   2498  CD2 LEU   327     -39.704 -31.157 -29.063  1.00  0.00           C  
ATOM   2499  N   PRO   328     -38.485 -25.798 -30.505  1.00  0.00           N  
ATOM   2500  CA  PRO   328     -38.082 -25.349 -31.807  1.00  0.00           C  
ATOM   2501  C   PRO   328     -37.074 -24.222 -31.613  1.00  0.00           C  
ATOM   2502  O   PRO   328     -37.260 -23.381 -30.756  1.00  0.00           O  
ATOM   2503  CB  PRO   328     -39.285 -24.891 -32.635  1.00  0.00           C  
ATOM   2504  CG  PRO   328     -40.603 -25.540 -32.207  1.00  0.00           C  
ATOM   2505  CD  PRO   328     -40.717 -25.755 -30.696  1.00  0.00           C  
ATOM   2506  N   TRP   329     -35.982 -24.256 -32.374  1.00  0.00           N  
ATOM   2507  CA  TRP   329     -34.929 -23.282 -32.237  1.00  0.00           C  
ATOM   2508  C   TRP   329     -34.678 -22.711 -33.639  1.00  0.00           C  
ATOM   2509  O   TRP   329     -34.734 -23.420 -34.617  1.00  0.00           O  
ATOM   2510  CB  TRP   329     -33.697 -23.921 -31.576  1.00  0.00           C  
ATOM   2511  CG  TRP   329     -32.653 -22.925 -31.130  1.00  0.00           C  
ATOM   2512  CD1 TRP   329     -32.725 -21.563 -31.071  1.00  0.00           C  
ATOM   2513  CD2 TRP   329     -31.327 -23.214 -30.664  1.00  0.00           C  
ATOM   2514  NE1 TRP   329     -31.624 -20.987 -30.630  1.00  0.00           N  
ATOM   2515  CE2 TRP   329     -30.711 -21.973 -30.358  1.00  0.00           C  
ATOM   2516  CE3 TRP   329     -30.595 -24.405 -30.471  1.00  0.00           C  
ATOM   2517  CZ2 TRP   329     -29.380 -21.883 -29.865  1.00  0.00           C  
ATOM   2518  CZ3 TRP   329     -29.258 -24.323 -29.977  1.00  0.00           C  
ATOM   2519  CH2 TRP   329     -28.674 -23.065 -29.683  1.00  0.00           C  
ATOM   2520  N   GLN   330     -35.536 -21.858 -34.150  1.00  0.00           N  
ATOM   2521  CA  GLN   330     -35.310 -21.158 -35.447  1.00  0.00           C  
ATOM   2522  C   GLN   330     -35.388 -19.636 -35.084  1.00  0.00           C  
ATOM   2523  O   GLN   330     -34.402 -18.895 -35.113  1.00  0.00           O  
ATOM   2524  CB  GLN   330     -36.272 -21.217 -36.638  1.00  0.00           C  
ATOM   2525  CG  GLN   330     -36.401 -22.613 -37.250  1.00  0.00           C  
ATOM   2526  CD  GLN   330     -37.371 -22.527 -38.419  1.00  0.00           C  
ATOM   2527  OE1 GLN   330     -37.025 -22.040 -39.495  1.00  0.00           O  
ATOM   2528  NE2 GLN   330     -38.639 -22.995 -38.273  1.00  0.00           N  
ATOM   2529  N   VAL   331     -36.561 -19.217 -34.752  1.00  0.00           N  
ATOM   2530  CA  VAL   331     -36.954 -17.884 -34.343  1.00  0.00           C  
ATOM   2531  C   VAL   331     -36.942 -17.642 -32.873  1.00  0.00           C  
ATOM   2532  O   VAL   331     -36.829 -18.562 -32.059  1.00  0.00           O  
ATOM   2533  CB  VAL   331     -38.179 -16.944 -34.297  1.00  0.00           C  
ATOM   2534  CG1 VAL   331     -38.767 -16.640 -35.676  1.00  0.00           C  
ATOM   2535  CG2 VAL   331     -39.346 -17.502 -33.479  1.00  0.00           C  
ATOM   2536  N   ILE   332     -37.061 -16.358 -32.487  1.00  0.00           N  
ATOM   2537  CA  ILE   332     -37.108 -15.919 -31.100  1.00  0.00           C  
ATOM   2538  C   ILE   332     -38.302 -16.537 -30.395  1.00  0.00           C  
ATOM   2539  O   ILE   332     -39.430 -16.503 -30.893  1.00  0.00           O  
ATOM   2540  CB  ILE   332     -37.373 -14.531 -30.475  1.00  0.00           C  
ATOM   2541  CG1 ILE   332     -36.321 -13.476 -30.856  1.00  0.00           C  
ATOM   2542  CG2 ILE   332     -37.391 -14.544 -28.937  1.00  0.00           C  
ATOM   2543  CD1 ILE   332     -34.920 -13.798 -30.339  1.00  0.00           C  
ATOM   2544  N   LEU   333     -38.082 -17.114 -29.223  1.00  0.00           N  
ATOM   2545  CA  LEU   333     -39.094 -17.698 -28.344  1.00  0.00           C  
ATOM   2546  C   LEU   333     -40.405 -16.984 -28.169  1.00  0.00           C  
ATOM   2547  O   LEU   333     -41.441 -17.583 -28.471  1.00  0.00           O  
ATOM   2548  CB  LEU   333     -38.784 -17.890 -26.856  1.00  0.00           C  
ATOM   2549  CG  LEU   333     -39.614 -18.993 -26.197  1.00  0.00           C  
ATOM   2550  CD1 LEU   333     -39.358 -19.190 -24.704  1.00  0.00           C  
ATOM   2551  CD2 LEU   333     -41.128 -18.796 -26.275  1.00  0.00           C  
ATOM   2552  N   PHE   334     -40.509 -15.723 -27.699  1.00  0.00           N  
ATOM   2553  CA  PHE   334     -41.782 -15.033 -27.527  1.00  0.00           C  
ATOM   2554  C   PHE   334     -42.582 -14.978 -28.761  1.00  0.00           C  
ATOM   2555  O   PHE   334     -43.805 -15.129 -28.706  1.00  0.00           O  
ATOM   2556  CB  PHE   334     -41.847 -13.547 -27.150  1.00  0.00           C  
ATOM   2557  CG  PHE   334     -41.365 -13.419 -25.746  1.00  0.00           C  
ATOM   2558  CD1 PHE   334     -41.251 -14.537 -24.889  1.00  0.00           C  
ATOM   2559  CD2 PHE   334     -41.007 -12.157 -25.240  1.00  0.00           C  
ATOM   2560  CE1 PHE   334     -40.785 -14.406 -23.549  1.00  0.00           C  
ATOM   2561  CE2 PHE   334     -40.537 -11.997 -23.901  1.00  0.00           C  
ATOM   2562  CZ  PHE   334     -40.428 -13.129 -23.052  1.00  0.00           C  
ATOM   2563  N   PRO   335     -41.919 -14.831 -29.972  1.00  0.00           N  
ATOM   2564  CA  PRO   335     -42.735 -14.730 -31.176  1.00  0.00           C  
ATOM   2565  C   PRO   335     -43.052 -16.089 -31.817  1.00  0.00           C  
ATOM   2566  O   PRO   335     -44.125 -16.250 -32.399  1.00  0.00           O  
ATOM   2567  CB  PRO   335     -41.908 -13.880 -32.153  1.00  0.00           C  
ATOM   2568  CG  PRO   335     -40.507 -13.910 -31.608  1.00  0.00           C  
ATOM   2569  CD  PRO   335     -40.641 -14.134 -30.112  1.00  0.00           C  
ATOM   2570  N   MET   336     -42.115 -17.033 -31.718  1.00  0.00           N  
ATOM   2571  CA  MET   336     -42.290 -18.340 -32.309  1.00  0.00           C  
ATOM   2572  C   MET   336     -43.450 -19.059 -31.618  1.00  0.00           C  
ATOM   2573  O   MET   336     -44.336 -19.555 -32.282  1.00  0.00           O  
ATOM   2574  CB  MET   336     -41.025 -19.201 -32.205  1.00  0.00           C  
ATOM   2575  CG  MET   336     -41.146 -20.551 -32.914  1.00  0.00           C  
ATOM   2576  SD  MET   336     -39.684 -21.620 -32.754  1.00  0.00           S  
ATOM   2577  CE  MET   336     -38.596 -20.548 -33.736  1.00  0.00           C  
ATOM   2578  N   PHE   337     -43.414 -19.106 -30.284  1.00  0.00           N  
ATOM   2579  CA  PHE   337     -44.390 -19.818 -29.513  1.00  0.00           C  
ATOM   2580  C   PHE   337     -45.740 -19.118 -29.629  1.00  0.00           C  
ATOM   2581  O   PHE   337     -46.750 -19.783 -29.598  1.00  0.00           O  
ATOM   2582  CB  PHE   337     -44.010 -19.944 -28.036  1.00  0.00           C  
ATOM   2583  CG  PHE   337     -42.835 -20.856 -27.952  1.00  0.00           C  
ATOM   2584  CD1 PHE   337     -42.478 -21.717 -29.014  1.00  0.00           C  
ATOM   2585  CD2 PHE   337     -42.043 -20.875 -26.789  1.00  0.00           C  
ATOM   2586  CE1 PHE   337     -41.349 -22.583 -28.926  1.00  0.00           C  
ATOM   2587  CE2 PHE   337     -40.908 -21.733 -26.674  1.00  0.00           C  
ATOM   2588  CZ  PHE   337     -40.562 -22.592 -27.749  1.00  0.00           C  
ATOM   2589  N   GLU   338     -45.762 -17.792 -29.760  1.00  0.00           N  
ATOM   2590  CA  GLU   338     -47.027 -17.109 -29.894  1.00  0.00           C  
ATOM   2591  C   GLU   338     -47.754 -17.687 -31.110  1.00  0.00           C  
ATOM   2592  O   GLU   338     -48.931 -17.977 -31.028  1.00  0.00           O  
ATOM   2593  CB  GLU   338     -46.878 -15.601 -30.058  1.00  0.00           C  
ATOM   2594  CG  GLU   338     -48.215 -14.861 -30.138  1.00  0.00           C  
ATOM   2595  CD  GLU   338     -47.922 -13.371 -30.239  1.00  0.00           C  
ATOM   2596  OE1 GLU   338     -46.717 -13.002 -30.222  1.00  0.00           O  
ATOM   2597  OE2 GLU   338     -48.899 -12.581 -30.334  1.00  0.00           O  
ATOM   2598  N   LEU   339     -47.030 -17.881 -32.218  1.00  0.00           N  
ATOM   2599  CA  LEU   339     -47.632 -18.439 -33.436  1.00  0.00           C  
ATOM   2600  C   LEU   339     -48.008 -19.913 -33.235  1.00  0.00           C  
ATOM   2601  O   LEU   339     -49.078 -20.321 -33.610  1.00  0.00           O  
ATOM   2602  CB  LEU   339     -46.655 -18.302 -34.605  1.00  0.00           C  
ATOM   2603  CG  LEU   339     -47.248 -17.787 -35.915  1.00  0.00           C  
ATOM   2604  CD1 LEU   339     -46.355 -18.132 -37.093  1.00  0.00           C  
ATOM   2605  CD2 LEU   339     -48.632 -18.335 -36.150  1.00  0.00           C  
ATOM   2606  N   GLN   340     -47.100 -20.719 -32.669  1.00  0.00           N  
ATOM   2607  CA  GLN   340     -47.349 -22.130 -32.427  1.00  0.00           C  
ATOM   2608  C   GLN   340     -48.655 -22.274 -31.654  1.00  0.00           C  
ATOM   2609  O   GLN   340     -49.515 -23.026 -32.034  1.00  0.00           O  
ATOM   2610  CB  GLN   340     -46.225 -22.769 -31.614  1.00  0.00           C  
ATOM   2611  CG  GLN   340     -44.910 -22.927 -32.360  1.00  0.00           C  
ATOM   2612  CD  GLN   340     -43.986 -23.832 -31.559  1.00  0.00           C  
ATOM   2613  OE1 GLN   340     -44.000 -23.821 -30.316  1.00  0.00           O  
ATOM   2614  NE2 GLN   340     -43.186 -24.629 -32.269  1.00  0.00           N  
ATOM   2615  N   SER   341     -48.789 -21.511 -30.573  1.00  0.00           N  
ATOM   2616  CA  SER   341     -49.952 -21.587 -29.696  1.00  0.00           C  
ATOM   2617  C   SER   341     -51.226 -21.183 -30.445  1.00  0.00           C  
ATOM   2618  O   SER   341     -52.250 -21.794 -30.263  1.00  0.00           O  
ATOM   2619  CB  SER   341     -49.742 -20.718 -28.483  1.00  0.00           C  
ATOM   2620  OG  SER   341     -48.680 -21.232 -27.692  1.00  0.00           O  
ATOM   2621  N   LYS   342     -51.161 -20.144 -31.271  1.00  0.00           N  
ATOM   2622  CA  LYS   342     -52.330 -19.703 -32.038  1.00  0.00           C  
ATOM   2623  C   LYS   342     -52.887 -20.868 -32.854  1.00  0.00           C  
ATOM   2624  O   LYS   342     -54.074 -21.081 -32.882  1.00  0.00           O  
ATOM   2625  CB  LYS   342     -51.967 -18.520 -32.948  1.00  0.00           C  
ATOM   2626  CG  LYS   342     -53.154 -17.977 -33.746  1.00  0.00           C  
ATOM   2627  CD  LYS   342     -52.813 -16.751 -34.594  1.00  0.00           C  
ATOM   2628  CE  LYS   342     -53.993 -16.225 -35.414  1.00  0.00           C  
ATOM   2629  NZ  LYS   342     -53.572 -15.052 -36.212  1.00  0.00           N  
ATOM   2630  N   TRP   343     -51.991 -21.613 -33.499  1.00  0.00           N  
ATOM   2631  CA  TRP   343     -52.335 -22.717 -34.368  1.00  0.00           C  
ATOM   2632  C   TRP   343     -52.906 -23.889 -33.565  1.00  0.00           C  
ATOM   2633  O   TRP   343     -53.944 -24.426 -33.893  1.00  0.00           O  
ATOM   2634  CB  TRP   343     -51.097 -23.149 -35.150  1.00  0.00           C  
ATOM   2635  CG  TRP   343     -51.361 -24.234 -36.144  1.00  0.00           C  
ATOM   2636  CD1 TRP   343     -52.481 -24.417 -36.900  1.00  0.00           C  
ATOM   2637  CD2 TRP   343     -50.456 -25.286 -36.503  1.00  0.00           C  
ATOM   2638  NE1 TRP   343     -52.325 -25.503 -37.708  1.00  0.00           N  
ATOM   2639  CE2 TRP   343     -51.100 -26.063 -37.480  1.00  0.00           C  
ATOM   2640  CE3 TRP   343     -49.162 -25.625 -36.101  1.00  0.00           C  
ATOM   2641  CZ2 TRP   343     -50.497 -27.179 -38.051  1.00  0.00           C  
ATOM   2642  CZ3 TRP   343     -48.564 -26.727 -36.667  1.00  0.00           C  
ATOM   2643  CH2 TRP   343     -49.223 -27.488 -37.633  1.00  0.00           C  
ATOM   2644  N   VAL   344     -52.180 -24.314 -32.536  1.00  0.00           N  
ATOM   2645  CA  VAL   344     -52.598 -25.414 -31.689  1.00  0.00           C  
ATOM   2646  C   VAL   344     -53.981 -25.111 -31.099  1.00  0.00           C  
ATOM   2647  O   VAL   344     -54.833 -25.994 -31.006  1.00  0.00           O  
ATOM   2648  CB  VAL   344     -51.568 -25.668 -30.613  1.00  0.00           C  
ATOM   2649  CG1 VAL   344     -52.023 -26.681 -29.560  1.00  0.00           C  
ATOM   2650  CG2 VAL   344     -50.246 -26.217 -31.152  1.00  0.00           C  
ATOM   2651  N   ALA   345     -54.203 -23.853 -30.709  1.00  0.00           N  
ATOM   2652  CA  ALA   345     -55.457 -23.457 -30.079  1.00  0.00           C  
ATOM   2653  C   ALA   345     -56.593 -23.598 -31.086  1.00  0.00           C  
ATOM   2654  O   ALA   345     -57.664 -24.029 -30.734  1.00  0.00           O  
ATOM   2655  CB  ALA   345     -55.369 -22.042 -29.569  1.00  0.00           C  
ATOM   2656  N   ALA   346     -56.326 -23.212 -32.333  1.00  0.00           N  
ATOM   2657  CA  ALA   346     -57.282 -23.309 -33.418  1.00  0.00           C  
ATOM   2658  C   ALA   346     -57.535 -24.785 -33.745  1.00  0.00           C  
ATOM   2659  O   ALA   346     -58.673 -25.155 -33.985  1.00  0.00           O  
ATOM   2660  CB  ALA   346     -56.819 -22.495 -34.632  1.00  0.00           C  
ATOM   2661  N   VAL   347     -56.500 -25.631 -33.722  1.00  0.00           N  
ATOM   2662  CA  VAL   347     -56.689 -27.054 -33.972  1.00  0.00           C  
ATOM   2663  C   VAL   347     -57.600 -27.634 -32.877  1.00  0.00           C  
ATOM   2664  O   VAL   347     -58.516 -28.392 -33.155  1.00  0.00           O  
ATOM   2665  CB  VAL   347     -55.349 -27.800 -34.089  1.00  0.00           C  
ATOM   2666  CG1 VAL   347     -55.514 -29.305 -33.924  1.00  0.00           C  
ATOM   2667  CG2 VAL   347     -54.669 -27.488 -35.413  1.00  0.00           C  
ATOM   2668  N   LEU   348     -57.372 -27.237 -31.630  1.00  0.00           N  
ATOM   2669  CA  LEU   348     -58.170 -27.713 -30.520  1.00  0.00           C  
ATOM   2670  C   LEU   348     -59.628 -27.264 -30.640  1.00  0.00           C  
ATOM   2671  O   LEU   348     -60.502 -27.978 -30.256  1.00  0.00           O  
ATOM   2672  CB  LEU   348     -57.554 -27.260 -29.196  1.00  0.00           C  
ATOM   2673  CG  LEU   348     -56.218 -27.937 -28.881  1.00  0.00           C  
ATOM   2674  CD1 LEU   348     -55.493 -27.393 -27.651  1.00  0.00           C  
ATOM   2675  CD2 LEU   348     -56.303 -29.438 -28.609  1.00  0.00           C  
ATOM   2676  N   ALA   349     -59.875 -26.075 -31.180  1.00  0.00           N  
ATOM   2677  CA  ALA   349     -61.237 -25.505 -31.288  1.00  0.00           C  
ATOM   2678  C   ALA   349     -61.905 -25.940 -32.597  1.00  0.00           C  
ATOM   2679  O   ALA   349     -62.955 -25.440 -32.944  1.00  0.00           O  
ATOM   2680  CB  ALA   349     -61.166 -23.997 -31.174  1.00  0.00           C  
ATOM   2681  N   GLY   350     -61.274 -26.880 -33.310  1.00  0.00           N  
ATOM   2682  CA  GLY   350     -61.728 -27.439 -34.598  1.00  0.00           C  
ATOM   2683  C   GLY   350     -61.990 -26.316 -35.600  1.00  0.00           C  
ATOM   2684  O   GLY   350     -62.801 -26.478 -36.476  1.00  0.00           O  
ATOM   2685  N   ARG   351     -61.252 -25.210 -35.470  1.00  0.00           N  
ATOM   2686  CA  ARG   351     -61.252 -24.091 -36.394  1.00  0.00           C  
ATOM   2687  C   ARG   351     -60.236 -24.338 -37.518  1.00  0.00           C  
ATOM   2688  O   ARG   351     -60.409 -23.842 -38.622  1.00  0.00           O  
ATOM   2689  CB  ARG   351     -60.989 -22.813 -35.611  1.00  0.00           C  
ATOM   2690  CG  ARG   351     -60.999 -21.553 -36.479  1.00  0.00           C  
ATOM   2691  CD  ARG   351     -60.849 -20.257 -35.679  1.00  0.00           C  
ATOM   2692  NE  ARG   351     -60.888 -19.126 -36.648  1.00  0.00           N  
ATOM   2693  CZ  ARG   351     -60.638 -17.853 -36.221  1.00  0.00           C  
ATOM   2694  NH1 ARG   351     -60.385 -17.906 -34.881  1.00  0.00           N  
ATOM   2695  NH2 ARG   351     -60.739 -17.025 -37.301  1.00  0.00           N  
ATOM   2696  N   PHE   352     -59.152 -25.074 -37.212  1.00  0.00           N  
ATOM   2697  CA  PHE   352     -58.177 -25.587 -38.184  1.00  0.00           C  
ATOM   2698  C   PHE   352     -58.117 -27.106 -38.046  1.00  0.00           C  
ATOM   2699  O   PHE   352     -58.538 -27.640 -36.986  1.00  0.00           O  
ATOM   2700  CB  PHE   352     -56.783 -25.038 -37.931  1.00  0.00           C  
ATOM   2701  CG  PHE   352     -56.842 -23.561 -38.120  1.00  0.00           C  
ATOM   2702  CD1 PHE   352     -57.061 -22.676 -37.040  1.00  0.00           C  
ATOM   2703  CD2 PHE   352     -56.676 -23.012 -39.404  1.00  0.00           C  
ATOM   2704  CE1 PHE   352     -57.111 -21.265 -37.230  1.00  0.00           C  
ATOM   2705  CE2 PHE   352     -56.723 -21.601 -39.623  1.00  0.00           C  
ATOM   2706  CZ  PHE   352     -56.944 -20.725 -38.529  1.00  0.00           C  
ATOM   2707  N   VAL   353     -57.650 -27.795 -39.102  1.00  0.00           N  
ATOM   2708  CA  VAL   353     -57.546 -29.282 -39.051  1.00  0.00           C  
ATOM   2709  C   VAL   353     -56.197 -29.727 -39.612  1.00  0.00           C  
ATOM   2710  O   VAL   353     -55.687 -29.118 -40.547  1.00  0.00           O  
ATOM   2711  CB  VAL   353     -58.703 -29.999 -39.760  1.00  0.00           C  
ATOM   2712  CG1 VAL   353     -58.573 -31.523 -39.751  1.00  0.00           C  
ATOM   2713  CG2 VAL   353     -60.071 -29.710 -39.139  1.00  0.00           C  
ATOM   2714  N   TYR   354     -55.636 -30.785 -39.015  1.00  0.00           N  
ATOM   2715  CA  TYR   354     -54.335 -31.302 -39.443  1.00  0.00           C  
ATOM   2716  C   TYR   354     -54.469 -31.944 -40.812  1.00  0.00           C  
ATOM   2717  O   TYR   354     -55.559 -32.330 -41.215  1.00  0.00           O  
ATOM   2718  CB  TYR   354     -53.803 -32.307 -38.419  1.00  0.00           C  
ATOM   2719  CG  TYR   354     -54.695 -33.500 -38.457  1.00  0.00           C  
ATOM   2720  CD1 TYR   354     -54.494 -34.490 -39.428  1.00  0.00           C  
ATOM   2721  CD2 TYR   354     -55.746 -33.667 -37.529  1.00  0.00           C  
ATOM   2722  CE1 TYR   354     -55.314 -35.633 -39.494  1.00  0.00           C  
ATOM   2723  CE2 TYR   354     -56.589 -34.824 -37.582  1.00  0.00           C  
ATOM   2724  CZ  TYR   354     -56.356 -35.797 -38.575  1.00  0.00           C  
ATOM   2725  OH  TYR   354     -57.144 -36.924 -38.668  1.00  0.00           O  
ATOM   2726  N   ASP   355     -53.360 -32.073 -41.567  1.00  0.00           N  
ATOM   2727  CA  ASP   355     -53.369 -32.903 -42.759  1.00  0.00           C  
ATOM   2728  C   ASP   355     -53.425 -34.380 -42.357  1.00  0.00           C  
ATOM   2729  O   ASP   355     -53.574 -34.715 -41.188  1.00  0.00           O  
ATOM   2730  CB  ASP   355     -52.093 -32.507 -43.519  1.00  0.00           C  
ATOM   2731  CG  ASP   355     -52.293 -32.854 -44.987  1.00  0.00           C  
ATOM   2732  OD1 ASP   355     -53.315 -33.521 -45.304  1.00  0.00           O  
ATOM   2733  OD2 ASP   355     -51.428 -32.456 -45.813  1.00  0.00           O  
ATOM   2734  N   ASN   356     -53.347 -35.255 -43.359  1.00  0.00           N  
ATOM   2735  CA  ASN   356     -53.491 -36.670 -43.157  1.00  0.00           C  
ATOM   2736  C   ASN   356     -52.230 -37.183 -42.467  1.00  0.00           C  
ATOM   2737  O   ASN   356     -51.248 -36.482 -42.380  1.00  0.00           O  
ATOM   2738  CB  ASN   356     -53.833 -37.373 -44.479  1.00  0.00           C  
ATOM   2739  CG  ASN   356     -55.260 -37.000 -44.855  1.00  0.00           C  
ATOM   2740  OD1 ASN   356     -56.051 -36.589 -44.008  1.00  0.00           O  
ATOM   2741  ND2 ASN   356     -55.666 -37.122 -46.147  1.00  0.00           N  
ATOM   2742  N   TRP   357     -52.282 -38.412 -41.960  1.00  0.00           N  
ATOM   2743  CA  TRP   357     -51.216 -38.904 -41.124  1.00  0.00           C  
ATOM   2744  C   TRP   357     -49.935 -39.077 -41.936  1.00  0.00           C  
ATOM   2745  O   TRP   357     -48.880 -38.777 -41.428  1.00  0.00           O  
ATOM   2746  CB  TRP   357     -51.599 -40.174 -40.369  1.00  0.00           C  
ATOM   2747  CG  TRP   357     -50.505 -40.712 -39.478  1.00  0.00           C  
ATOM   2748  CD1 TRP   357     -50.185 -40.369 -38.196  1.00  0.00           C  
ATOM   2749  CD2 TRP   357     -49.545 -41.727 -39.806  1.00  0.00           C  
ATOM   2750  NE1 TRP   357     -49.163 -41.038 -37.701  1.00  0.00           N  
ATOM   2751  CE2 TRP   357     -48.719 -41.906 -38.665  1.00  0.00           C  
ATOM   2752  CE3 TRP   357     -49.300 -42.509 -40.954  1.00  0.00           C  
ATOM   2753  CZ2 TRP   357     -47.651 -42.844 -38.637  1.00  0.00           C  
ATOM   2754  CZ3 TRP   357     -48.229 -43.452 -40.934  1.00  0.00           C  
ATOM   2755  CH2 TRP   357     -47.424 -43.604 -39.777  1.00  0.00           C  
ATOM   2756  N   LEU   358     -50.007 -39.545 -43.173  1.00  0.00           N  
ATOM   2757  CA  LEU   358     -48.733 -39.707 -43.896  1.00  0.00           C  
ATOM   2758  C   LEU   358     -48.423 -38.438 -44.704  1.00  0.00           C  
ATOM   2759  O   LEU   358     -47.291 -38.268 -45.117  1.00  0.00           O  
ATOM   2760  CB  LEU   358     -48.639 -40.994 -44.726  1.00  0.00           C  
ATOM   2761  CG  LEU   358     -48.705 -42.269 -43.884  1.00  0.00           C  
ATOM   2762  CD1 LEU   358     -48.714 -43.572 -44.683  1.00  0.00           C  
ATOM   2763  CD2 LEU   358     -47.545 -42.460 -42.908  1.00  0.00           C  
ATOM   2764  N   ALA   359     -49.396 -37.535 -44.880  1.00  0.00           N  
ATOM   2765  CA  ALA   359     -49.075 -36.181 -45.369  1.00  0.00           C  
ATOM   2766  C   ALA   359     -48.087 -35.533 -44.382  1.00  0.00           C  
ATOM   2767  O   ALA   359     -47.119 -34.892 -44.778  1.00  0.00           O  
ATOM   2768  CB  ALA   359     -50.318 -35.302 -45.514  1.00  0.00           C  
ATOM   2769  N   ASP   360     -48.343 -35.736 -43.083  1.00  0.00           N  
ATOM   2770  CA  ASP   360     -47.552 -35.173 -41.996  1.00  0.00           C  
ATOM   2771  C   ASP   360     -46.198 -35.877 -41.928  1.00  0.00           C  
ATOM   2772  O   ASP   360     -45.178 -35.213 -41.775  1.00  0.00           O  
ATOM   2773  CB  ASP   360     -48.285 -35.294 -40.650  1.00  0.00           C  
ATOM   2774  CG  ASP   360     -49.428 -34.288 -40.645  1.00  0.00           C  
ATOM   2775  OD1 ASP   360     -49.440 -33.403 -41.541  1.00  0.00           O  
ATOM   2776  OD2 ASP   360     -50.303 -34.393 -39.744  1.00  0.00           O  
ATOM   2777  N   GLN   361     -46.191 -37.209 -42.042  1.00  0.00           N  
ATOM   2778  CA  GLN   361     -44.946 -37.987 -42.003  1.00  0.00           C  
ATOM   2779  C   GLN   361     -44.070 -37.631 -43.214  1.00  0.00           C  
ATOM   2780  O   GLN   361     -42.855 -37.636 -43.100  1.00  0.00           O  
ATOM   2781  CB  GLN   361     -45.225 -39.486 -42.035  1.00  0.00           C  
ATOM   2782  CG  GLN   361     -43.966 -40.344 -41.896  1.00  0.00           C  
ATOM   2783  CD  GLN   361     -44.397 -41.801 -41.803  1.00  0.00           C  
ATOM   2784  OE1 GLN   361     -45.586 -42.113 -41.838  1.00  0.00           O  
ATOM   2785  NE2 GLN   361     -43.453 -42.772 -41.679  1.00  0.00           N  
ATOM   2786  N   CYS   362     -44.692 -37.334 -44.360  1.00  0.00           N  
ATOM   2787  CA  CYS   362     -43.957 -36.932 -45.548  1.00  0.00           C  
ATOM   2788  C   CYS   362     -43.197 -35.646 -45.228  1.00  0.00           C  
ATOM   2789  O   CYS   362     -41.996 -35.562 -45.466  1.00  0.00           O  
ATOM   2790  CB  CYS   362     -44.854 -36.691 -46.770  1.00  0.00           C  
ATOM   2791  SG  CYS   362     -44.110 -36.357 -47.933  1.00  0.00           S  
ATOM   2792  N   ASP   363     -43.923 -34.658 -44.700  1.00  0.00           N  
ATOM   2793  CA  ASP   363     -43.370 -33.366 -44.301  1.00  0.00           C  
ATOM   2794  C   ASP   363     -42.221 -33.575 -43.306  1.00  0.00           C  
ATOM   2795  O   ASP   363     -41.151 -33.019 -43.484  1.00  0.00           O  
ATOM   2796  CB  ASP   363     -44.451 -32.454 -43.724  1.00  0.00           C  
ATOM   2797  CG  ASP   363     -43.984 -31.026 -43.557  1.00  0.00           C  
ATOM   2798  OD1 ASP   363     -43.922 -30.312 -44.578  1.00  0.00           O  
ATOM   2799  OD2 ASP   363     -43.681 -30.650 -42.400  1.00  0.00           O  
ATOM   2800  N   TYR   364     -42.428 -34.425 -42.295  1.00  0.00           N  
ATOM   2801  CA  TYR   364     -41.402 -34.712 -41.287  1.00  0.00           C  
ATOM   2802  C   TYR   364     -40.159 -35.300 -41.958  1.00  0.00           C  
ATOM   2803  O   TYR   364     -39.062 -34.931 -41.602  1.00  0.00           O  
ATOM   2804  CB  TYR   364     -41.948 -35.633 -40.176  1.00  0.00           C  
ATOM   2805  CG  TYR   364     -40.834 -35.891 -39.220  1.00  0.00           C  
ATOM   2806  CD1 TYR   364     -40.484 -34.916 -38.278  1.00  0.00           C  
ATOM   2807  CD2 TYR   364     -40.116 -37.107 -39.234  1.00  0.00           C  
ATOM   2808  CE1 TYR   364     -39.439 -35.124 -37.356  1.00  0.00           C  
ATOM   2809  CE2 TYR   364     -39.050 -37.335 -38.303  1.00  0.00           C  
ATOM   2810  CZ  TYR   364     -38.728 -36.329 -37.371  1.00  0.00           C  
ATOM   2811  OH  TYR   364     -37.708 -36.502 -36.460  1.00  0.00           O  
ATOM   2812  N   PRO   365     -40.352 -36.233 -42.902  1.00  0.00           N  
ATOM   2813  CA  PRO   365     -39.246 -36.884 -43.625  1.00  0.00           C  
ATOM   2814  C   PRO   365     -38.478 -35.814 -44.415  1.00  0.00           C  
ATOM   2815  O   PRO   365     -37.258 -35.771 -44.356  1.00  0.00           O  
ATOM   2816  CB  PRO   365     -39.720 -38.025 -44.536  1.00  0.00           C  
ATOM   2817  CG  PRO   365     -40.992 -38.715 -44.038  1.00  0.00           C  
ATOM   2818  CD  PRO   365     -42.020 -37.749 -43.445  1.00  0.00           C  
ATOM   2819  N   ARG   366     -39.201 -34.950 -45.130  1.00  0.00           N  
ATOM   2820  CA  ARG   366     -38.584 -33.928 -45.972  1.00  0.00           C  
ATOM   2821  C   ARG   366     -37.775 -32.959 -45.093  1.00  0.00           C  
ATOM   2822  O   ARG   366     -36.660 -32.557 -45.458  1.00  0.00           O  
ATOM   2823  CB  ARG   366     -39.630 -33.194 -46.825  1.00  0.00           C  
ATOM   2824  CG  ARG   366     -40.216 -34.055 -47.946  1.00  0.00           C  
ATOM   2825  CD  ARG   366     -41.310 -33.350 -48.751  1.00  0.00           C  
ATOM   2826  NE  ARG   366     -41.801 -34.312 -49.778  1.00  0.00           N  
ATOM   2827  CZ  ARG   366     -42.841 -33.970 -50.592  1.00  0.00           C  
ATOM   2828  NH1 ARG   366     -43.236 -32.708 -50.254  1.00  0.00           N  
ATOM   2829  NH2 ARG   366     -43.081 -35.023 -51.426  1.00  0.00           N  
ATOM   2830  N   ILE   367     -38.340 -32.600 -43.933  1.00  0.00           N  
ATOM   2831  CA  ILE   367     -37.738 -31.623 -43.010  1.00  0.00           C  
ATOM   2832  C   ILE   367     -36.450 -32.203 -42.429  1.00  0.00           C  
ATOM   2833  O   ILE   367     -35.451 -31.500 -42.344  1.00  0.00           O  
ATOM   2834  CB  ILE   367     -38.683 -31.222 -41.872  1.00  0.00           C  
ATOM   2835  CG1 ILE   367     -39.906 -30.418 -42.345  1.00  0.00           C  
ATOM   2836  CG2 ILE   367     -38.015 -30.345 -40.800  1.00  0.00           C  
ATOM   2837  CD1 ILE   367     -40.976 -30.247 -41.268  1.00  0.00           C  
ATOM   2838  N   GLU   368     -36.484 -33.483 -42.056  1.00  0.00           N  
ATOM   2839  CA  GLU   368     -35.321 -34.166 -41.507  1.00  0.00           C  
ATOM   2840  C   GLU   368     -34.172 -34.183 -42.530  1.00  0.00           C  
ATOM   2841  O   GLU   368     -33.013 -34.226 -42.159  1.00  0.00           O  
ATOM   2842  CB  GLU   368     -35.683 -35.596 -41.092  1.00  0.00           C  
ATOM   2843  CG  GLU   368     -34.553 -36.323 -40.360  1.00  0.00           C  
ATOM   2844  CD  GLU   368     -35.043 -37.721 -40.011  1.00  0.00           C  
ATOM   2845  OE1 GLU   368     -36.084 -37.826 -39.308  1.00  0.00           O  
ATOM   2846  OE2 GLU   368     -34.383 -38.704 -40.442  1.00  0.00           O  
ATOM   2847  N   LYS   369     -34.510 -34.164 -43.814  1.00  0.00           N  
ATOM   2848  CA  LYS   369     -33.526 -34.171 -44.879  1.00  0.00           C  
ATOM   2849  C   LYS   369     -32.859 -32.824 -45.023  1.00  0.00           C  
ATOM   2850  O   LYS   369     -31.623 -32.749 -45.115  1.00  0.00           O  
ATOM   2851  CB  LYS   369     -34.180 -34.574 -46.204  1.00  0.00           C  
ATOM   2852  CG  LYS   369     -33.195 -34.652 -47.372  1.00  0.00           C  
ATOM   2853  CD  LYS   369     -33.829 -35.136 -48.677  1.00  0.00           C  
ATOM   2854  CE  LYS   369     -32.851 -35.182 -49.853  1.00  0.00           C  
ATOM   2855  NZ  LYS   369     -33.558 -35.607 -51.083  1.00  0.00           N  
ATOM   2856  N   TRP   370     -33.698 -31.778 -45.063  1.00  0.00           N  
ATOM   2857  CA  TRP   370     -33.272 -30.384 -45.059  1.00  0.00           C  
ATOM   2858  C   TRP   370     -32.374 -30.115 -43.842  1.00  0.00           C  
ATOM   2859  O   TRP   370     -31.349 -29.454 -43.955  1.00  0.00           O  
ATOM   2860  CB  TRP   370     -34.492 -29.465 -45.044  1.00  0.00           C  
ATOM   2861  CG  TRP   370     -34.153 -27.994 -45.056  1.00  0.00           C  
ATOM   2862  CD1 TRP   370     -33.894 -27.173 -46.115  1.00  0.00           C  
ATOM   2863  CD2 TRP   370     -34.027 -27.128 -43.919  1.00  0.00           C  
ATOM   2864  NE1 TRP   370     -33.630 -25.926 -45.776  1.00  0.00           N  
ATOM   2865  CE2 TRP   370     -33.699 -25.836 -44.410  1.00  0.00           C  
ATOM   2866  CE3 TRP   370     -34.162 -27.313 -42.527  1.00  0.00           C  
ATOM   2867  CZ2 TRP   370     -33.499 -24.722 -43.550  1.00  0.00           C  
ATOM   2868  CZ3 TRP   370     -33.963 -26.199 -41.657  1.00  0.00           C  
ATOM   2869  CH2 TRP   370     -33.635 -24.924 -42.183  1.00  0.00           C  
ATOM   2870  N   ARG   371     -32.777 -30.642 -42.681  1.00  0.00           N  
ATOM   2871  CA  ARG   371     -32.057 -30.421 -41.432  1.00  0.00           C  
ATOM   2872  C   ARG   371     -30.655 -31.024 -41.535  1.00  0.00           C  
ATOM   2873  O   ARG   371     -29.700 -30.435 -41.060  1.00  0.00           O  
ATOM   2874  CB  ARG   371     -32.825 -30.995 -40.229  1.00  0.00           C  
ATOM   2875  CG  ARG   371     -34.090 -30.208 -39.881  1.00  0.00           C  
ATOM   2876  CD  ARG   371     -34.851 -30.772 -38.679  1.00  0.00           C  
ATOM   2877  NE  ARG   371     -35.498 -32.042 -39.113  1.00  0.00           N  
ATOM   2878  CZ  ARG   371     -36.078 -32.862 -38.190  1.00  0.00           C  
ATOM   2879  NH1 ARG   371     -35.922 -32.285 -36.963  1.00  0.00           N  
ATOM   2880  NH2 ARG   371     -36.588 -33.941 -38.853  1.00  0.00           N  
ATOM   2881  N   GLU   372     -30.535 -32.210 -42.139  1.00  0.00           N  
ATOM   2882  CA  GLU   372     -29.228 -32.881 -42.270  1.00  0.00           C  
ATOM   2883  C   GLU   372     -28.336 -32.072 -43.213  1.00  0.00           C  
ATOM   2884  O   GLU   372     -27.151 -31.948 -42.981  1.00  0.00           O  
ATOM   2885  CB  GLU   372     -29.431 -34.313 -42.786  1.00  0.00           C  
ATOM   2886  CG  GLU   372     -28.131 -35.113 -42.892  1.00  0.00           C  
ATOM   2887  CD  GLU   372     -28.482 -36.520 -43.354  1.00  0.00           C  
ATOM   2888  OE1 GLU   372     -29.696 -36.793 -43.553  1.00  0.00           O  
ATOM   2889  OE2 GLU   372     -27.540 -37.342 -43.515  1.00  0.00           O  
ATOM   2890  N   GLN   373     -28.942 -31.532 -44.272  1.00  0.00           N  
ATOM   2891  CA  GLN   373     -28.238 -30.740 -45.253  1.00  0.00           C  
ATOM   2892  C   GLN   373     -27.704 -29.463 -44.589  1.00  0.00           C  
ATOM   2893  O   GLN   373     -26.529 -29.165 -44.680  1.00  0.00           O  
ATOM   2894  CB  GLN   373     -29.146 -30.395 -46.439  1.00  0.00           C  
ATOM   2895  CG  GLN   373     -29.472 -31.597 -47.327  1.00  0.00           C  
ATOM   2896  CD  GLN   373     -30.481 -31.148 -48.375  1.00  0.00           C  
ATOM   2897  OE1 GLN   373     -30.951 -30.011 -48.355  1.00  0.00           O  
ATOM   2898  NE2 GLN   373     -30.870 -32.016 -49.347  1.00  0.00           N  
ATOM   2899  N   MET   374     -28.585 -28.716 -43.925  1.00  0.00           N  
ATOM   2900  CA  MET   374     -28.285 -27.351 -43.473  1.00  0.00           C  
ATOM   2901  C   MET   374     -27.566 -27.355 -42.116  1.00  0.00           C  
ATOM   2902  O   MET   374     -26.782 -26.461 -41.846  1.00  0.00           O  
ATOM   2903  CB  MET   374     -29.560 -26.497 -43.415  1.00  0.00           C  
ATOM   2904  CG  MET   374     -30.228 -26.305 -44.778  1.00  0.00           C  
ATOM   2905  SD  MET   374     -29.211 -25.423 -45.999  1.00  0.00           S  
ATOM   2906  CE  MET   374     -29.295 -23.821 -45.147  1.00  0.00           C  
ATOM   2907  N   PHE   375     -26.372 -26.735 -42.030  1.00  0.00           N  
ATOM   2908  CA  PHE   375     -25.592 -26.680 -40.781  1.00  0.00           C  
ATOM   2909  C   PHE   375     -26.429 -26.390 -39.537  1.00  0.00           C  
ATOM   2910  O   PHE   375     -27.268 -25.486 -39.532  1.00  0.00           O  
ATOM   2911  CB  PHE   375     -24.504 -25.620 -40.564  1.00  0.00           C  
ATOM   2912  CG  PHE   375     -23.374 -25.944 -41.479  1.00  0.00           C  
ATOM   2913  CD1 PHE   375     -23.200 -25.287 -42.718  1.00  0.00           C  
ATOM   2914  CD2 PHE   375     -22.439 -26.932 -41.117  1.00  0.00           C  
ATOM   2915  CE1 PHE   375     -22.114 -25.601 -43.584  1.00  0.00           C  
ATOM   2916  CE2 PHE   375     -21.342 -27.266 -41.966  1.00  0.00           C  
ATOM   2917  CZ  PHE   375     -21.181 -26.597 -43.207  1.00  0.00           C  
ATOM   2918  N   TYR   376     -26.222 -27.150 -38.447  1.00  0.00           N  
ATOM   2919  CA  TYR   376     -25.272 -28.260 -38.296  1.00  0.00           C  
ATOM   2920  C   TYR   376     -25.864 -29.594 -38.765  1.00  0.00           C  
ATOM   2921  O   TYR   376     -27.035 -29.917 -38.546  1.00  0.00           O  
ATOM   2922  CB  TYR   376     -24.735 -28.782 -36.956  1.00  0.00           C  
ATOM   2923  CG  TYR   376     -23.829 -27.738 -36.399  1.00  0.00           C  
ATOM   2924  CD1 TYR   376     -24.322 -26.809 -35.474  1.00  0.00           C  
ATOM   2925  CD2 TYR   376     -22.470 -27.661 -36.777  1.00  0.00           C  
ATOM   2926  CE1 TYR   376     -23.496 -25.809 -34.924  1.00  0.00           C  
ATOM   2927  CE2 TYR   376     -21.616 -26.651 -36.226  1.00  0.00           C  
ATOM   2928  CZ  TYR   376     -22.150 -25.733 -35.299  1.00  0.00           C  
ATOM   2929  OH  TYR   376     -21.368 -24.742 -34.747  1.00  0.00           O  
ATOM   2930  N   LYS   377     -25.018 -30.372 -39.424  1.00  0.00           N  
ATOM   2931  CA  LYS   377     -25.349 -31.674 -39.981  1.00  0.00           C  
ATOM   2932  C   LYS   377     -26.028 -32.669 -39.020  1.00  0.00           C  
ATOM   2933  O   LYS   377     -25.388 -33.490 -38.357  1.00  0.00           O  
ATOM   2934  CB  LYS   377     -24.240 -32.593 -40.503  1.00  0.00           C  
ATOM   2935  CG  LYS   377     -24.764 -33.892 -41.118  1.00  0.00           C  
ATOM   2936  CD  LYS   377     -23.665 -34.773 -41.717  1.00  0.00           C  
ATOM   2937  CE  LYS   377     -24.186 -36.081 -42.315  1.00  0.00           C  
ATOM   2938  NZ  LYS   377     -23.064 -36.860 -42.883  1.00  0.00           N  
ATOM   2939  N   VAL   378     -27.415 -32.631 -39.017  1.00  0.00           N  
ATOM   2940  CA  VAL   378     -28.165 -33.405 -38.037  1.00  0.00           C  
ATOM   2941  C   VAL   378     -29.615 -33.403 -38.517  1.00  0.00           C  
ATOM   2942  O   VAL   378     -30.143 -32.333 -38.801  1.00  0.00           O  
ATOM   2943  CB  VAL   378     -28.152 -32.716 -36.667  1.00  0.00           C  
ATOM   2944  CG1 VAL   378     -28.995 -33.437 -35.613  1.00  0.00           C  
ATOM   2945  CG2 VAL   378     -26.755 -32.604 -36.054  1.00  0.00           C  
ATOM   2946  N   PHE   379     -30.257 -34.563 -38.601  1.00  0.00           N  
ATOM   2947  CA  PHE   379     -31.695 -34.578 -38.874  1.00  0.00           C  
ATOM   2948  C   PHE   379     -32.491 -34.338 -37.570  1.00  0.00           C  
ATOM   2949  O   PHE   379     -33.667 -33.947 -37.592  1.00  0.00           O  
ATOM   2950  CB  PHE   379     -32.068 -35.861 -39.540  1.00  0.00           C  
ATOM   2951  CG  PHE   379     -31.753 -36.966 -38.592  1.00  0.00           C  
ATOM   2952  CD1 PHE   379     -32.621 -37.314 -37.532  1.00  0.00           C  
ATOM   2953  CD2 PHE   379     -30.561 -37.699 -38.739  1.00  0.00           C  
ATOM   2954  CE1 PHE   379     -32.313 -38.375 -36.632  1.00  0.00           C  
ATOM   2955  CE2 PHE   379     -30.229 -38.767 -37.852  1.00  0.00           C  
ATOM   2956  CZ  PHE   379     -31.110 -39.104 -36.792  1.00  0.00           C  
ATOM   2957  N   LYS   380     -31.822 -34.517 -36.426  1.00  0.00           N  
ATOM   2958  CA  LYS   380     -32.455 -34.586 -35.124  1.00  0.00           C  
ATOM   2959  C   LYS   380     -32.448 -33.233 -34.402  1.00  0.00           C  
ATOM   2960  O   LYS   380     -33.079 -33.099 -33.351  1.00  0.00           O  
ATOM   2961  CB  LYS   380     -31.748 -35.639 -34.274  1.00  0.00           C  
ATOM   2962  CG  LYS   380     -30.291 -35.293 -33.962  1.00  0.00           C  
ATOM   2963  CD  LYS   380     -29.550 -36.393 -33.199  1.00  0.00           C  
ATOM   2964  CE  LYS   380     -28.128 -36.004 -32.790  1.00  0.00           C  
ATOM   2965  NZ  LYS   380     -27.448 -37.159 -32.161  1.00  0.00           N  
ATOM   2966  N   ARG   381     -31.753 -32.237 -34.958  1.00  0.00           N  
ATOM   2967  CA  ARG   381     -31.649 -30.917 -34.332  1.00  0.00           C  
ATOM   2968  C   ARG   381     -33.042 -30.275 -34.212  1.00  0.00           C  
ATOM   2969  O   ARG   381     -33.972 -30.590 -34.956  1.00  0.00           O  
ATOM   2970  CB  ARG   381     -30.677 -30.028 -35.121  1.00  0.00           C  
ATOM   2971  CG  ARG   381     -29.243 -30.560 -35.140  1.00  0.00           C  
ATOM   2972  CD  ARG   381     -28.557 -30.523 -33.773  1.00  0.00           C  
ATOM   2973  NE  ARG   381     -28.373 -29.092 -33.402  1.00  0.00           N  
ATOM   2974  CZ  ARG   381     -28.029 -28.757 -32.124  1.00  0.00           C  
ATOM   2975  NH1 ARG   381     -27.920 -29.912 -31.406  1.00  0.00           N  
ATOM   2976  NH2 ARG   381     -27.927 -27.397 -32.064  1.00  0.00           N  
ATOM   2977  N   ILE   382     -33.160 -29.341 -33.271  1.00  0.00           N  
ATOM   2978  CA  ILE   382     -34.338 -28.519 -33.155  1.00  0.00           C  
ATOM   2979  C   ILE   382     -34.242 -27.306 -34.088  1.00  0.00           C  
ATOM   2980  O   ILE   382     -35.240 -26.627 -34.259  1.00  0.00           O  
ATOM   2981  CB  ILE   382     -34.496 -28.088 -31.694  1.00  0.00           C  
ATOM   2982  CG1 ILE   382     -33.353 -27.190 -31.192  1.00  0.00           C  
ATOM   2983  CG2 ILE   382     -34.543 -29.268 -30.708  1.00  0.00           C  
ATOM   2984  CD1 ILE   382     -33.610 -26.591 -29.810  1.00  0.00           C  
ATOM   2985  N   GLN   383     -33.058 -27.056 -34.676  1.00  0.00           N  
ATOM   2986  CA  GLN   383     -32.816 -25.898 -35.563  1.00  0.00           C  
ATOM   2987  C   GLN   383     -33.733 -25.986 -36.787  1.00  0.00           C  
ATOM   2988  O   GLN   383     -33.995 -27.048 -37.304  1.00  0.00           O  
ATOM   2989  CB  GLN   383     -31.356 -25.794 -36.001  1.00  0.00           C  
ATOM   2990  CG  GLN   383     -30.462 -25.017 -35.039  1.00  0.00           C  
ATOM   2991  CD  GLN   383     -30.741 -23.532 -35.059  1.00  0.00           C  
ATOM   2992  OE1 GLN   383     -30.754 -22.882 -36.103  1.00  0.00           O  
ATOM   2993  NE2 GLN   383     -30.958 -22.971 -33.882  1.00  0.00           N  
ATOM   2994  N   SER   384     -34.238 -24.824 -37.213  1.00  0.00           N  
ATOM   2995  CA  SER   384     -34.995 -24.670 -38.445  1.00  0.00           C  
ATOM   2996  C   SER   384     -34.834 -23.219 -38.900  1.00  0.00           C  
ATOM   2997  O   SER   384     -34.364 -22.391 -38.161  1.00  0.00           O  
ATOM   2998  CB  SER   384     -36.462 -25.076 -38.264  1.00  0.00           C  
ATOM   2999  OG  SER   384     -37.158 -24.952 -39.495  1.00  0.00           O  
ATOM   3000  N   GLN   385     -35.203 -22.944 -40.147  1.00  0.00           N  
ATOM   3001  CA  GLN   385     -35.158 -21.619 -40.697  1.00  0.00           C  
ATOM   3002  C   GLN   385     -36.402 -20.870 -40.217  1.00  0.00           C  
ATOM   3003  O   GLN   385     -37.530 -21.311 -40.486  1.00  0.00           O  
ATOM   3004  CB  GLN   385     -35.065 -21.656 -42.220  1.00  0.00           C  
ATOM   3005  CG  GLN   385     -34.965 -20.269 -42.859  1.00  0.00           C  
ATOM   3006  CD  GLN   385     -34.796 -20.454 -44.360  1.00  0.00           C  
ATOM   3007  OE1 GLN   385     -34.782 -21.577 -44.863  1.00  0.00           O  
ATOM   3008  NE2 GLN   385     -34.659 -19.362 -45.158  1.00  0.00           N  
ATOM   3009  N   SER   386     -36.167 -19.724 -39.556  1.00  0.00           N  
ATOM   3010  CA  SER   386     -37.202 -18.990 -38.833  1.00  0.00           C  
ATOM   3011  C   SER   386     -38.326 -18.562 -39.766  1.00  0.00           C  
ATOM   3012  O   SER   386     -39.485 -18.956 -39.573  1.00  0.00           O  
ATOM   3013  CB  SER   386     -36.618 -17.778 -38.106  1.00  0.00           C  
ATOM   3014  OG  SER   386     -36.073 -16.862 -39.044  1.00  0.00           O  
ATOM   3015  N   SER   387     -37.992 -17.751 -40.768  1.00  0.00           N  
ATOM   3016  CA  SER   387     -39.060 -17.103 -41.531  1.00  0.00           C  
ATOM   3017  C   SER   387     -39.870 -18.160 -42.288  1.00  0.00           C  
ATOM   3018  O   SER   387     -41.079 -18.033 -42.422  1.00  0.00           O  
ATOM   3019  CB  SER   387     -38.513 -16.000 -42.440  1.00  0.00           C  
ATOM   3020  OG  SER   387     -37.687 -16.563 -43.448  1.00  0.00           O  
ATOM   3021  N   THR   388     -39.195 -19.221 -42.731  1.00  0.00           N  
ATOM   3022  CA  THR   388     -39.839 -20.324 -43.414  1.00  0.00           C  
ATOM   3023  C   THR   388     -40.875 -20.966 -42.493  1.00  0.00           C  
ATOM   3024  O   THR   388     -42.033 -21.134 -42.880  1.00  0.00           O  
ATOM   3025  CB  THR   388     -38.823 -21.362 -43.903  1.00  0.00           C  
ATOM   3026  OG1 THR   388     -37.998 -20.752 -44.903  1.00  0.00           O  
ATOM   3027  CG2 THR   388     -39.511 -22.584 -44.484  1.00  0.00           C  
ATOM   3028  N   TYR   389     -40.437 -21.345 -41.287  1.00  0.00           N  
ATOM   3029  CA  TYR   389     -41.291 -22.026 -40.313  1.00  0.00           C  
ATOM   3030  C   TYR   389     -42.471 -21.101 -39.981  1.00  0.00           C  
ATOM   3031  O   TYR   389     -43.629 -21.515 -40.017  1.00  0.00           O  
ATOM   3032  CB  TYR   389     -40.481 -22.432 -39.077  1.00  0.00           C  
ATOM   3033  CG  TYR   389     -41.278 -23.099 -37.984  1.00  0.00           C  
ATOM   3034  CD1 TYR   389     -41.567 -24.447 -38.026  1.00  0.00           C  
ATOM   3035  CD2 TYR   389     -41.747 -22.379 -36.900  1.00  0.00           C  
ATOM   3036  CE1 TYR   389     -42.311 -25.058 -37.037  1.00  0.00           C  
ATOM   3037  CE2 TYR   389     -42.480 -22.982 -35.892  1.00  0.00           C  
ATOM   3038  CZ  TYR   389     -42.765 -24.332 -35.953  1.00  0.00           C  
ATOM   3039  OH  TYR   389     -43.506 -24.907 -34.963  1.00  0.00           O  
ATOM   3040  N   LYS   390     -42.177 -19.825 -39.712  1.00  0.00           N  
ATOM   3041  CA  LYS   390     -43.215 -18.911 -39.297  1.00  0.00           C  
ATOM   3042  C   LYS   390     -44.255 -18.767 -40.415  1.00  0.00           C  
ATOM   3043  O   LYS   390     -45.439 -18.574 -40.155  1.00  0.00           O  
ATOM   3044  CB  LYS   390     -42.638 -17.532 -38.950  1.00  0.00           C  
ATOM   3045  CG  LYS   390     -43.691 -16.536 -38.459  1.00  0.00           C  
ATOM   3046  CD  LYS   390     -43.107 -15.188 -38.032  1.00  0.00           C  
ATOM   3047  CE  LYS   390     -44.157 -14.199 -37.523  1.00  0.00           C  
ATOM   3048  NZ  LYS   390     -43.508 -12.928 -37.131  1.00  0.00           N  
ATOM   3049  N   ASP   391     -43.798 -18.849 -41.662  1.00  0.00           N  
ATOM   3050  CA  ASP   391     -44.671 -18.697 -42.804  1.00  0.00           C  
ATOM   3051  C   ASP   391     -45.577 -19.911 -42.976  1.00  0.00           C  
ATOM   3052  O   ASP   391     -46.753 -19.749 -43.261  1.00  0.00           O  
ATOM   3053  CB  ASP   391     -43.872 -18.470 -44.073  1.00  0.00           C  
ATOM   3054  CG  ASP   391     -43.555 -17.004 -44.257  1.00  0.00           C  
ATOM   3055  OD1 ASP   391     -44.147 -16.185 -43.492  1.00  0.00           O  
ATOM   3056  OD2 ASP   391     -42.728 -16.704 -45.161  1.00  0.00           O  
ATOM   3057  N   ASP   392     -45.019 -21.111 -42.824  1.00  0.00           N  
ATOM   3058  CA  ASP   392     -45.794 -22.343 -42.914  1.00  0.00           C  
ATOM   3059  C   ASP   392     -46.968 -22.257 -41.936  1.00  0.00           C  
ATOM   3060  O   ASP   392     -48.108 -22.397 -42.349  1.00  0.00           O  
ATOM   3061  CB  ASP   392     -44.897 -23.561 -42.688  1.00  0.00           C  
ATOM   3062  CG  ASP   392     -44.025 -23.738 -43.923  1.00  0.00           C  
ATOM   3063  OD1 ASP   392     -44.317 -23.075 -44.953  1.00  0.00           O  
ATOM   3064  OD2 ASP   392     -43.055 -24.540 -43.852  1.00  0.00           O  
ATOM   3065  N   TRP   393     -46.681 -21.973 -40.662  1.00  0.00           N  
ATOM   3066  CA  TRP   393     -47.720 -21.873 -39.610  1.00  0.00           C  
ATOM   3067  C   TRP   393     -48.654 -20.696 -39.901  1.00  0.00           C  
ATOM   3068  O   TRP   393     -49.829 -20.774 -39.603  1.00  0.00           O  
ATOM   3069  CB  TRP   393     -47.077 -21.717 -38.226  1.00  0.00           C  
ATOM   3070  CG  TRP   393     -46.386 -22.963 -37.726  1.00  0.00           C  
ATOM   3071  CD1 TRP   393     -46.432 -24.236 -38.217  1.00  0.00           C  
ATOM   3072  CD2 TRP   393     -45.511 -23.069 -36.594  1.00  0.00           C  
ATOM   3073  NE1 TRP   393     -45.703 -25.100 -37.538  1.00  0.00           N  
ATOM   3074  CE2 TRP   393     -45.100 -24.426 -36.508  1.00  0.00           C  
ATOM   3075  CE3 TRP   393     -45.027 -22.149 -35.640  1.00  0.00           C  
ATOM   3076  CZ2 TRP   393     -44.221 -24.893 -35.493  1.00  0.00           C  
ATOM   3077  CZ3 TRP   393     -44.144 -22.611 -34.618  1.00  0.00           C  
ATOM   3078  CH2 TRP   393     -43.756 -23.974 -34.562  1.00  0.00           C  
ATOM   3079  N   ASP   394     -48.102 -19.609 -40.450  1.00  0.00           N  
ATOM   3080  CA  ASP   394     -48.882 -18.442 -40.855  1.00  0.00           C  
ATOM   3081  C   ASP   394     -49.997 -18.819 -41.825  1.00  0.00           C  
ATOM   3082  O   ASP   394     -51.143 -18.428 -41.627  1.00  0.00           O  
ATOM   3083  CB  ASP   394     -47.969 -17.390 -41.491  1.00  0.00           C  
ATOM   3084  CG  ASP   394     -47.136 -16.760 -40.384  1.00  0.00           C  
ATOM   3085  OD1 ASP   394     -47.471 -16.984 -39.191  1.00  0.00           O  
ATOM   3086  OD2 ASP   394     -46.153 -16.045 -40.718  1.00  0.00           O  
ATOM   3087  N   ASP   395     -49.647 -19.590 -42.868  1.00  0.00           N  
ATOM   3088  CA  ASP   395     -50.592 -20.101 -43.867  1.00  0.00           C  
ATOM   3089  C   ASP   395     -51.724 -20.871 -43.196  1.00  0.00           C  
ATOM   3090  O   ASP   395     -52.863 -20.645 -43.513  1.00  0.00           O  
ATOM   3091  CB  ASP   395     -49.915 -20.980 -44.865  1.00  0.00           C  
ATOM   3092  CG  ASP   395     -49.124 -20.091 -45.814  1.00  0.00           C  
ATOM   3093  OD1 ASP   395     -49.313 -18.847 -45.756  1.00  0.00           O  
ATOM   3094  OD2 ASP   395     -48.319 -20.645 -46.610  1.00  0.00           O  
ATOM   3095  N   ASP   396     -52.642 -21.394 -44.002  1.00  0.00           N  
ATOM   3096  CA  ASP   396     -53.783 -22.184 -43.535  1.00  0.00           C  
ATOM   3097  C   ASP   396     -53.376 -23.575 -43.038  1.00  0.00           C  
ATOM   3098  O   ASP   396     -53.835 -24.044 -41.993  1.00  0.00           O  
ATOM   3099  CB  ASP   396     -54.874 -22.481 -44.568  1.00  0.00           C  
ATOM   3100  CG  ASP   396     -55.645 -21.193 -44.821  1.00  0.00           C  
ATOM   3101  OD1 ASP   396     -55.470 -20.233 -44.025  1.00  0.00           O  
ATOM   3102  OD2 ASP   396     -56.420 -21.153 -45.814  1.00  0.00           O  
ATOM   3103  N   HIS   397     -52.507 -24.256 -43.778  1.00  0.00           N  
ATOM   3104  CA  HIS   397     -52.098 -25.592 -43.381  1.00  0.00           C  
ATOM   3105  C   HIS   397     -51.823 -25.693 -41.873  1.00  0.00           C  
ATOM   3106  O   HIS   397     -52.113 -26.713 -41.242  1.00  0.00           O  
ATOM   3107  CB  HIS   397     -50.802 -26.204 -43.924  1.00  0.00           C  
ATOM   3108  CG  HIS   397     -50.642 -27.651 -43.564  1.00  0.00           C  
ATOM   3109  ND1 HIS   397     -49.499 -28.385 -43.809  1.00  0.00           N  
ATOM   3110  CD2 HIS   397     -51.494 -28.516 -42.964  1.00  0.00           C  
ATOM   3111  CE1 HIS   397     -49.640 -29.606 -43.389  1.00  0.00           C  
ATOM   3112  NE2 HIS   397     -50.846 -29.723 -42.868  1.00  0.00           N  
ATOM   3113  N   LEU   398     -51.263 -24.651 -41.269  1.00  0.00           N  
ATOM   3114  CA  LEU   398     -51.037 -24.652 -39.824  1.00  0.00           C  
ATOM   3115  C   LEU   398     -52.101 -23.850 -39.090  1.00  0.00           C  
ATOM   3116  O   LEU   398     -51.994 -23.565 -37.895  1.00  0.00           O  
ATOM   3117  CB  LEU   398     -49.782 -24.019 -39.215  1.00  0.00           C  
ATOM   3118  CG  LEU   398     -48.480 -24.670 -39.687  1.00  0.00           C  
ATOM   3119  CD1 LEU   398     -47.203 -24.005 -39.174  1.00  0.00           C  
ATOM   3120  CD2 LEU   398     -48.306 -26.133 -39.283  1.00  0.00           C  
ATOM   3121  N   ILE   399     -53.152 -23.474 -39.811  1.00  0.00           N  
ATOM   3122  CA  ILE   399     -54.235 -22.720 -39.216  1.00  0.00           C  
ATOM   3123  C   ILE   399     -53.892 -21.293 -38.831  1.00  0.00           C  
ATOM   3124  O   ILE   399     -54.104 -20.878 -37.689  1.00  0.00           O  
ATOM   3125  CB  ILE   399     -54.981 -22.921 -37.879  1.00  0.00           C  
ATOM   3126  CG1 ILE   399     -55.569 -24.332 -37.711  1.00  0.00           C  
ATOM   3127  CG2 ILE   399     -56.171 -21.964 -37.691  1.00  0.00           C  
ATOM   3128  CD1 ILE   399     -56.593 -24.697 -38.785  1.00  0.00           C  
ATOM   3129  N   ALA   400     -53.355 -20.500 -39.760  1.00  0.00           N  
ATOM   3130  CA  ALA   400     -52.971 -19.131 -39.436  1.00  0.00           C  
ATOM   3131  C   ALA   400     -53.156 -18.089 -40.542  1.00  0.00           C  
ATOM   3132  O   ALA   400     -52.536 -17.022 -40.521  1.00  0.00           O  
ATOM   3133  CB  ALA   400     -51.507 -19.066 -39.013  1.00  0.00           C  
ATOM   3134  N   GLU   401     -54.013 -18.435 -41.625  1.00  0.00           N  
ATOM   3135  CA  GLU   401     -54.324 -17.306 -42.501  1.00  0.00           C  
ATOM   3136  C   GLU   401     -53.794 -15.986 -41.978  1.00  0.00           C  
ATOM   3137  O   GLU   401     -54.479 -14.995 -42.055  1.00  0.00           O  
ATOM   3138  CB  GLU   401     -55.839 -17.206 -42.703  1.00  0.00           C  
ATOM   3139  CG  GLU   401     -56.606 -16.885 -41.419  1.00  0.00           C  
ATOM   3140  CD  GLU   401     -58.092 -16.880 -41.747  1.00  0.00           C  
ATOM   3141  OE1 GLU   401     -58.438 -17.154 -42.927  1.00  0.00           O  
ATOM   3142  OE2 GLU   401     -58.901 -16.602 -40.822  1.00  0.00           O  
ATOM   3143  N   ALA   402     -52.567 -15.990 -41.451  1.00  0.00           N  
ATOM   3144  CA  ALA   402     -51.932 -14.801 -40.875  1.00  0.00           C  
ATOM   3145  C   ALA   402     -50.554 -14.543 -41.505  1.00  0.00           C  
ATOM   3146  O   ALA   402     -49.833 -13.645 -41.032  1.00  0.00           O  
ATOM   3147  CB  ALA   402     -51.834 -14.972 -39.382  1.00  0.00           C  
ATOM   3148  N   TYR   403     -50.189 -15.327 -42.532  1.00  0.00           N  
ATOM   3149  CA  TYR   403     -48.984 -15.058 -43.279  1.00  0.00           C  
ATOM   3150  C   TYR   403     -49.180 -13.749 -44.031  1.00  0.00           C  
ATOM   3151  O   TYR   403     -50.113 -13.636 -44.807  1.00  0.00           O  
ATOM   3152  CB  TYR   403     -48.660 -16.164 -44.283  1.00  0.00           C  
ATOM   3153  CG  TYR   403     -47.375 -15.805 -44.946  1.00  0.00           C  
ATOM   3154  CD1 TYR   403     -46.164 -15.986 -44.263  1.00  0.00           C  
ATOM   3155  CD2 TYR   403     -47.339 -15.287 -46.259  1.00  0.00           C  
ATOM   3156  CE1 TYR   403     -44.929 -15.661 -44.857  1.00  0.00           C  
ATOM   3157  CE2 TYR   403     -46.091 -14.952 -46.878  1.00  0.00           C  
ATOM   3158  CZ  TYR   403     -44.895 -15.147 -46.158  1.00  0.00           C  
ATOM   3159  OH  TYR   403     -43.672 -14.835 -46.710  1.00  0.00           O  
ATOM   3160  N   GLU   404     -48.348 -12.716 -43.815  1.00  0.00           N  
ATOM   3161  CA  GLU   404     -48.539 -11.444 -44.505  1.00  0.00           C  
ATOM   3162  C   GLU   404     -48.440 -11.592 -46.034  1.00  0.00           C  
ATOM   3163  O   GLU   404     -47.556 -12.278 -46.554  1.00  0.00           O  
ATOM   3164  CB  GLU   404     -47.423 -10.540 -43.949  1.00  0.00           C  
ATOM   3165  CG  GLU   404     -47.666 -10.087 -42.508  1.00  0.00           C  
ATOM   3166  CD  GLU   404     -46.498  -9.205 -42.089  1.00  0.00           C  
ATOM   3167  OE1 GLU   404     -45.565  -9.026 -42.917  1.00  0.00           O  
ATOM   3168  OE2 GLU   404     -46.524  -8.699 -40.935  1.00  0.00           O  
ATOM   3169  N   ASP   405     -49.391 -10.969 -46.734  1.00  0.00           N  
ATOM   3170  CA  ASP   405     -49.458 -11.002 -48.178  1.00  0.00           C  
ATOM   3171  C   ASP   405     -48.579  -9.866 -48.704  1.00  0.00           C  
ATOM   3172  O   ASP   405     -49.027  -8.700 -48.786  1.00  0.00           O  
ATOM   3173  CB  ASP   405     -50.900 -10.879 -48.677  1.00  0.00           C  
ATOM   3174  CG  ASP   405     -50.881 -10.968 -50.196  1.00  0.00           C  
ATOM   3175  OD1 ASP   405     -49.761 -10.992 -50.774  1.00  0.00           O  
ATOM   3176  OD2 ASP   405     -51.986 -11.013 -50.800  1.00  0.00           O  
ATOM   3177  N   PHE   406     -47.331 -10.205 -49.034  1.00  0.00           N  
ATOM   3178  CA  PHE   406     -46.374  -9.185 -49.405  1.00  0.00           C  
ATOM   3179  C   PHE   406     -46.904  -8.446 -50.633  1.00  0.00           C  
ATOM   3180  O   PHE   406     -47.048  -7.225 -50.608  1.00  0.00           O  
ATOM   3181  CB  PHE   406     -44.969  -9.785 -49.613  1.00  0.00           C  
ATOM   3182  CG  PHE   406     -44.066  -8.676 -50.030  1.00  0.00           C  
ATOM   3183  CD1 PHE   406     -43.523  -7.762 -49.100  1.00  0.00           C  
ATOM   3184  CD2 PHE   406     -43.730  -8.518 -51.387  1.00  0.00           C  
ATOM   3185  CE1 PHE   406     -42.656  -6.707 -49.508  1.00  0.00           C  
ATOM   3186  CE2 PHE   406     -42.864  -7.470 -51.823  1.00  0.00           C  
ATOM   3187  CZ  PHE   406     -42.327  -6.559 -50.877  1.00  0.00           C  
ATOM   3188  N   VAL   407     -47.242  -9.153 -51.738  1.00  0.00           N  
ATOM   3189  CA  VAL   407     -47.758  -8.484 -52.933  1.00  0.00           C  
ATOM   3190  C   VAL   407     -48.977  -7.581 -52.664  1.00  0.00           C  
ATOM   3191  O   VAL   407     -48.971  -6.421 -53.046  1.00  0.00           O  
ATOM   3192  CB  VAL   407     -48.112  -9.658 -53.846  1.00  0.00           C  
ATOM   3193  CG1 VAL   407     -48.876  -9.243 -55.105  1.00  0.00           C  
ATOM   3194  CG2 VAL   407     -46.890 -10.425 -54.355  1.00  0.00           C  
ATOM   3195  N   LYS   408     -49.993  -8.088 -51.962  1.00  0.00           N  
ATOM   3196  CA  LYS   408     -51.168  -7.276 -51.604  1.00  0.00           C  
ATOM   3197  C   LYS   408     -50.731  -5.981 -50.915  1.00  0.00           C  
ATOM   3198  O   LYS   408     -51.420  -4.963 -51.036  1.00  0.00           O  
ATOM   3199  CB  LYS   408     -52.134  -8.052 -50.707  1.00  0.00           C  
ATOM   3200  CG  LYS   408     -53.376  -7.251 -50.311  1.00  0.00           C  
ATOM   3201  CD  LYS   408     -54.378  -8.048 -49.474  1.00  0.00           C  
ATOM   3202  CE  LYS   408     -55.634  -7.257 -49.105  1.00  0.00           C  
ATOM   3203  NZ  LYS   408     -56.533  -8.092 -48.277  1.00  0.00           N  
ATOM   3204  N   PHE   409     -49.627  -6.038 -50.158  1.00  0.00           N  
ATOM   3205  CA  PHE   409     -49.095  -4.872 -49.468  1.00  0.00           C  
ATOM   3206  C   PHE   409     -48.408  -3.944 -50.481  1.00  0.00           C  
ATOM   3207  O   PHE   409     -48.709  -2.752 -50.499  1.00  0.00           O  
ATOM   3208  CB  PHE   409     -48.151  -5.301 -48.337  1.00  0.00           C  
ATOM   3209  CG  PHE   409     -48.975  -5.984 -47.300  1.00  0.00           C  
ATOM   3210  CD1 PHE   409     -50.384  -5.876 -47.273  1.00  0.00           C  
ATOM   3211  CD2 PHE   409     -48.351  -6.764 -46.310  1.00  0.00           C  
ATOM   3212  CE1 PHE   409     -51.164  -6.536 -46.280  1.00  0.00           C  
ATOM   3213  CE2 PHE   409     -49.109  -7.436 -45.304  1.00  0.00           C  
ATOM   3214  CZ  PHE   409     -50.522  -7.319 -45.289  1.00  0.00           C  
ATOM   3215  N   PRO   410     -47.509  -4.471 -51.327  1.00  0.00           N  
ATOM   3216  CA  PRO   410     -46.845  -3.603 -52.340  1.00  0.00           C  
ATOM   3217  C   PRO   410     -47.949  -2.757 -53.000  1.00  0.00           C  
ATOM   3218  O   PRO   410     -47.772  -1.578 -53.210  1.00  0.00           O  
ATOM   3219  CB  PRO   410     -46.008  -4.394 -53.363  1.00  0.00           C  
ATOM   3220  CG  PRO   410     -45.439  -5.700 -52.806  1.00  0.00           C  
ATOM   3221  CD  PRO   410     -46.404  -6.444 -51.882  1.00  0.00           C  
ATOM   3222  N   SER   411     -49.120  -3.367 -53.244  1.00  0.00           N  
ATOM   3223  CA  SER   411     -50.225  -2.776 -54.040  1.00  0.00           C  
ATOM   3224  C   SER   411     -51.071  -1.802 -53.203  1.00  0.00           C  
ATOM   3225  O   SER   411     -51.432  -0.752 -53.679  1.00  0.00           O  
ATOM   3226  CB  SER   411     -51.077  -3.890 -54.663  1.00  0.00           C  
ATOM   3227  OG  SER   411     -50.302  -4.638 -55.588  1.00  0.00           O  
ATOM   3228  N   ASN   412     -51.412  -2.167 -51.971  1.00  0.00           N  
ATOM   3229  CA  ASN   412     -51.982  -1.215 -50.995  1.00  0.00           C  
ATOM   3230  C   ASN   412     -50.993  -1.032 -49.843  1.00  0.00           C  
ATOM   3231  O   ASN   412     -50.667  -2.005 -49.185  1.00  0.00           O  
ATOM   3232  CB  ASN   412     -53.312  -1.708 -50.422  1.00  0.00           C  
ATOM   3233  CG  ASN   412     -54.303  -1.828 -51.571  1.00  0.00           C  
ATOM   3234  OD1 ASN   412     -54.656  -0.838 -52.209  1.00  0.00           O  
ATOM   3235  ND2 ASN   412     -54.807  -3.049 -51.896  1.00  0.00           N  
ATOM   3236  N   TYR   413     -50.506   0.199 -49.651  1.00  0.00           N  
ATOM   3237  CA  TYR   413     -49.582   0.561 -48.558  1.00  0.00           C  
ATOM   3238  C   TYR   413     -48.181   0.007 -48.816  1.00  0.00           C  
ATOM   3239  O   TYR   413     -47.683  -0.808 -48.057  1.00  0.00           O  
ATOM   3240  CB  TYR   413     -50.099   0.078 -47.198  1.00  0.00           C  
ATOM   3241  CG  TYR   413     -51.381   0.788 -46.928  1.00  0.00           C  
ATOM   3242  CD1 TYR   413     -52.599   0.162 -47.223  1.00  0.00           C  
ATOM   3243  CD2 TYR   413     -51.404   2.086 -46.373  1.00  0.00           C  
ATOM   3244  CE1 TYR   413     -53.832   0.800 -46.979  1.00  0.00           C  
ATOM   3245  CE2 TYR   413     -52.649   2.749 -46.119  1.00  0.00           C  
ATOM   3246  CZ  TYR   413     -53.854   2.087 -46.430  1.00  0.00           C  
ATOM   3247  OH  TYR   413     -55.074   2.686 -46.207  1.00  0.00           O  
ATOM   3248  N   PRO   414     -47.460   0.487 -49.845  1.00  0.00           N  
ATOM   3249  CA  PRO   414     -46.162  -0.076 -50.194  1.00  0.00           C  
ATOM   3250  C   PRO   414     -45.035   0.371 -49.249  1.00  0.00           C  
ATOM   3251  O   PRO   414     -43.961  -0.233 -49.249  1.00  0.00           O  
ATOM   3252  CB  PRO   414     -45.935   0.470 -51.615  1.00  0.00           C  
ATOM   3253  CG  PRO   414     -46.612   1.809 -51.595  1.00  0.00           C  
ATOM   3254  CD  PRO   414     -47.817   1.631 -50.691  1.00  0.00           C  
ATOM   3255  N   SER   415     -45.268   1.430 -48.470  1.00  0.00           N  
ATOM   3256  CA  SER   415     -44.302   1.820 -47.454  1.00  0.00           C  
ATOM   3257  C   SER   415     -44.106   0.634 -46.495  1.00  0.00           C  
ATOM   3258  O   SER   415     -42.995   0.127 -46.313  1.00  0.00           O  
ATOM   3259  CB  SER   415     -44.744   3.064 -46.679  1.00  0.00           C  
ATOM   3260  OG  SER   415     -44.834   4.178 -47.555  1.00  0.00           O  
TER
