# Supplementary material for: The Flavoproteome of the Model Plant Arabidopsis thaliana
Source: Int J Mol Sci. 2020 Jul 28;21(15):5371. doi: 10.3390/ijms21155371 (PMC7432721; doi:10.3390/ijms21155371)
Supplement: Supplementary file 1 [file ijms-21-05371-s001.zip › Supplements for Table S4 pdb structure prediction evidence code 3/AT1G63390.1.pdb]

REMARK  99  Chain ID : 1
REMARK  99  Residues : 158
REMARK  99  Atoms    : 1352
REMARK  99  File     : c6se3E_.1.pdb.sc
ATOM      1  N   HIS    11     -63.289 -28.084 -25.019  1.00  0.00           N  
ATOM      2  CA  HIS    11     -62.901 -26.720 -24.515  1.00  0.00           C  
ATOM      3  C   HIS    11     -61.950 -26.744 -23.307  1.00  0.00           C  
ATOM      4  O   HIS    11     -61.240 -25.761 -23.110  1.00  0.00           O  
ATOM      5  CB  HIS    11     -64.126 -25.887 -24.122  1.00  0.00           C  
ATOM      6  CG  HIS    11     -64.829 -26.416 -22.907  1.00  0.00           C  
ATOM      7  ND1 HIS    11     -65.730 -27.461 -22.930  1.00  0.00           N  
ATOM      8  CD2 HIS    11     -64.761 -26.038 -21.609  1.00  0.00           C  
ATOM      9  CE1 HIS    11     -66.177 -27.706 -21.736  1.00  0.00           C  
ATOM     10  NE2 HIS    11     -65.609 -26.857 -20.903  1.00  0.00           N  
ATOM     11  N   HIS    12     -61.909 -27.804 -22.490  1.00  0.00           N  
ATOM     12  CA  HIS    12     -60.971 -27.782 -21.354  1.00  0.00           C  
ATOM     13  C   HIS    12     -59.557 -28.198 -21.834  1.00  0.00           C  
ATOM     14  O   HIS    12     -59.396 -29.298 -22.385  1.00  0.00           O  
ATOM     15  CB  HIS    12     -61.509 -28.639 -20.211  1.00  0.00           C  
ATOM     16  CG  HIS    12     -62.804 -28.126 -19.653  1.00  0.00           C  
ATOM     17  ND1 HIS    12     -62.900 -27.064 -18.777  1.00  0.00           N  
ATOM     18  CD2 HIS    12     -64.079 -28.536 -19.852  1.00  0.00           C  
ATOM     19  CE1 HIS    12     -64.140 -26.839 -18.465  1.00  0.00           C  
ATOM     20  NE2 HIS    12     -64.889 -27.719 -19.102  1.00  0.00           N  
ATOM     21  N   VAL    13     -58.558 -27.310 -21.615  1.00  0.00           N  
ATOM     22  CA  VAL    13     -57.175 -27.486 -22.105  1.00  0.00           C  
ATOM     23  C   VAL    13     -56.164 -27.386 -20.952  1.00  0.00           C  
ATOM     24  O   VAL    13     -56.011 -26.313 -20.324  1.00  0.00           O  
ATOM     25  CB  VAL    13     -56.808 -26.447 -23.170  1.00  0.00           C  
ATOM     26  CG1 VAL    13     -55.396 -26.651 -23.697  1.00  0.00           C  
ATOM     27  CG2 VAL    13     -57.785 -26.434 -24.324  1.00  0.00           C  
ATOM     28  N   ALA    14     -55.403 -28.469 -20.737  1.00  0.00           N  
ATOM     29  CA  ALA    14     -54.369 -28.483 -19.709  1.00  0.00           C  
ATOM     30  C   ALA    14     -53.057 -27.989 -20.313  1.00  0.00           C  
ATOM     31  O   ALA    14     -52.685 -28.415 -21.390  1.00  0.00           O  
ATOM     32  CB  ALA    14     -54.202 -29.855 -19.118  1.00  0.00           C  
ATOM     33  N   VAL    15     -52.387 -27.086 -19.589  1.00  0.00           N  
ATOM     34  CA  VAL    15     -51.181 -26.423 -20.014  1.00  0.00           C  
ATOM     35  C   VAL    15     -50.101 -26.673 -18.957  1.00  0.00           C  
ATOM     36  O   VAL    15     -50.204 -26.182 -17.831  1.00  0.00           O  
ATOM     37  CB  VAL    15     -51.449 -24.919 -20.193  1.00  0.00           C  
ATOM     38  CG1 VAL    15     -50.212 -24.125 -20.619  1.00  0.00           C  
ATOM     39  CG2 VAL    15     -52.508 -24.610 -21.253  1.00  0.00           C  
ATOM     40  N   ILE    16     -49.058 -27.408 -19.342  1.00  0.00           N  
ATOM     41  CA  ILE    16     -48.023 -27.778 -18.405  1.00  0.00           C  
ATOM     42  C   ILE    16     -46.896 -26.746 -18.477  1.00  0.00           C  
ATOM     43  O   ILE    16     -46.122 -26.748 -19.424  1.00  0.00           O  
ATOM     44  CB  ILE    16     -47.519 -29.207 -18.678  1.00  0.00           C  
ATOM     45  CG1 ILE    16     -48.671 -30.192 -18.871  1.00  0.00           C  
ATOM     46  CG2 ILE    16     -46.577 -29.658 -17.566  1.00  0.00           C  
ATOM     47  CD1 ILE    16     -48.246 -31.441 -19.578  1.00  0.00           C  
ATOM     48  N   GLY    17     -46.830 -25.869 -17.465  1.00  0.00           N  
ATOM     49  CA  GLY    17     -45.780 -24.878 -17.336  1.00  0.00           C  
ATOM     50  C   GLY    17     -46.295 -23.471 -17.587  1.00  0.00           C  
ATOM     51  O   GLY    17     -47.125 -23.274 -18.435  1.00  0.00           O  
ATOM     52  N   ALA    18     -45.768 -22.497 -16.831  1.00  0.00           N  
ATOM     53  CA  ALA    18     -46.149 -21.086 -16.951  1.00  0.00           C  
ATOM     54  C   ALA    18     -44.917 -20.236 -17.272  1.00  0.00           C  
ATOM     55  O   ALA    18     -44.803 -19.085 -16.858  1.00  0.00           O  
ATOM     56  CB  ALA    18     -46.816 -20.637 -15.670  1.00  0.00           C  
ATOM     57  N   GLY    19     -43.998 -20.826 -18.035  1.00  0.00           N  
ATOM     58  CA  GLY    19     -42.989 -20.103 -18.765  1.00  0.00           C  
ATOM     59  C   GLY    19     -43.573 -19.404 -19.958  1.00  0.00           C  
ATOM     60  O   GLY    19     -44.754 -19.324 -20.122  1.00  0.00           O  
ATOM     61  N   ALA    20     -42.714 -18.845 -20.784  1.00  0.00           N  
ATOM     62  CA  ALA    20     -43.131 -18.083 -21.953  1.00  0.00           C  
ATOM     63  C   ALA    20     -44.057 -18.955 -22.815  1.00  0.00           C  
ATOM     64  O   ALA    20     -45.091 -18.506 -23.269  1.00  0.00           O  
ATOM     65  CB  ALA    20     -41.876 -17.586 -22.693  1.00  0.00           C  
ATOM     66  N   ALA    21     -43.712 -20.225 -23.011  1.00  0.00           N  
ATOM     67  CA  ALA    21     -44.518 -21.126 -23.860  1.00  0.00           C  
ATOM     68  C   ALA    21     -45.924 -21.306 -23.264  1.00  0.00           C  
ATOM     69  O   ALA    21     -46.919 -21.283 -23.974  1.00  0.00           O  
ATOM     70  CB  ALA    21     -43.823 -22.453 -24.034  1.00  0.00           C  
ATOM     71  N   GLY    22     -45.998 -21.516 -21.950  1.00  0.00           N  
ATOM     72  CA  GLY    22     -47.268 -21.715 -21.265  1.00  0.00           C  
ATOM     73  C   GLY    22     -48.152 -20.486 -21.354  1.00  0.00           C  
ATOM     74  O   GLY    22     -49.357 -20.600 -21.618  1.00  0.00           O  
ATOM     75  N   LEU    23     -47.539 -19.311 -21.133  1.00  0.00           N  
ATOM     76  CA  LEU    23     -48.250 -18.057 -21.136  1.00  0.00           C  
ATOM     77  C   LEU    23     -48.814 -17.806 -22.530  1.00  0.00           C  
ATOM     78  O   LEU    23     -49.950 -17.381 -22.678  1.00  0.00           O  
ATOM     79  CB  LEU    23     -47.306 -16.930 -20.704  1.00  0.00           C  
ATOM     80  CG  LEU    23     -46.816 -17.004 -19.262  1.00  0.00           C  
ATOM     81  CD1 LEU    23     -45.807 -15.921 -18.993  1.00  0.00           C  
ATOM     82  CD2 LEU    23     -47.963 -16.906 -18.260  1.00  0.00           C  
ATOM     83  N   VAL    24     -48.005 -18.083 -23.544  1.00  0.00           N  
ATOM     84  CA  VAL    24     -48.449 -17.937 -24.915  1.00  0.00           C  
ATOM     85  C   VAL    24     -49.711 -18.772 -25.136  1.00  0.00           C  
ATOM     86  O   VAL    24     -50.649 -18.306 -25.800  1.00  0.00           O  
ATOM     87  CB  VAL    24     -47.345 -18.342 -25.867  1.00  0.00           C  
ATOM     88  CG1 VAL    24     -47.793 -18.406 -27.329  1.00  0.00           C  
ATOM     89  CG2 VAL    24     -46.149 -17.388 -25.856  1.00  0.00           C  
ATOM     90  N   ALA    25     -49.690 -19.984 -24.572  1.00  0.00           N  
ATOM     91  CA  ALA    25     -50.709 -21.028 -24.699  1.00  0.00           C  
ATOM     92  C   ALA    25     -52.005 -20.599 -24.015  1.00  0.00           C  
ATOM     93  O   ALA    25     -53.085 -20.719 -24.612  1.00  0.00           O  
ATOM     94  CB  ALA    25     -50.206 -22.367 -24.127  1.00  0.00           C  
ATOM     95  N   ALA    26     -51.901 -20.114 -22.769  1.00  0.00           N  
ATOM     96  CA  ALA    26     -53.068 -19.645 -22.040  1.00  0.00           C  
ATOM     97  C   ALA    26     -53.774 -18.590 -22.891  1.00  0.00           C  
ATOM     98  O   ALA    26     -54.969 -18.672 -23.118  1.00  0.00           O  
ATOM     99  CB  ALA    26     -52.690 -19.069 -20.667  1.00  0.00           C  
ATOM    100  N   ARG    27     -53.036 -17.576 -23.324  1.00  0.00           N  
ATOM    101  CA  ARG    27     -53.628 -16.439 -24.071  1.00  0.00           C  
ATOM    102  C   ARG    27     -54.214 -16.877 -25.412  1.00  0.00           C  
ATOM    103  O   ARG    27     -55.142 -16.236 -25.858  1.00  0.00           O  
ATOM    104  CB  ARG    27     -52.631 -15.287 -24.199  1.00  0.00           C  
ATOM    105  CG  ARG    27     -52.284 -14.912 -25.629  1.00  0.00           C  
ATOM    106  CD  ARG    27     -53.063 -13.726 -26.123  1.00  0.00           C  
ATOM    107  NE  ARG    27     -52.215 -12.644 -26.561  1.00  0.00           N  
ATOM    108  CZ  ARG    27     -51.242 -12.788 -27.423  1.00  0.00           C  
ATOM    109  NH1 ARG    27     -51.003 -13.978 -27.927  1.00  0.00           N  
ATOM    110  NH2 ARG    27     -50.510 -11.752 -27.773  1.00  0.00           N  
ATOM    111  N   GLU    28     -53.672 -17.908 -26.044  1.00  0.00           N  
ATOM    112  CA  GLU    28     -54.210 -18.366 -27.317  1.00  0.00           C  
ATOM    113  C   GLU    28     -55.483 -19.185 -27.080  1.00  0.00           C  
ATOM    114  O   GLU    28     -56.443 -19.102 -27.855  1.00  0.00           O  
ATOM    115  CB  GLU    28     -53.197 -19.132 -28.102  1.00  0.00           C  
ATOM    116  CG  GLU    28     -52.031 -18.273 -28.596  1.00  0.00           C  
ATOM    117  CD  GLU    28     -51.049 -19.184 -29.319  1.00  0.00           C  
ATOM    118  OE1 GLU    28     -51.294 -20.420 -29.340  1.00  0.00           O  
ATOM    119  OE2 GLU    28     -50.041 -18.656 -29.859  1.00  0.00           O  
ATOM    120  N   LEU    29     -55.489 -19.977 -26.004  1.00  0.00           N  
ATOM    121  CA  LEU    29     -56.664 -20.689 -25.608  1.00  0.00           C  
ATOM    122  C   LEU    29     -57.806 -19.677 -25.440  1.00  0.00           C  
ATOM    123  O   LEU    29     -58.850 -19.819 -26.076  1.00  0.00           O  
ATOM    124  CB  LEU    29     -56.422 -21.505 -24.344  1.00  0.00           C  
ATOM    125  CG  LEU    29     -55.498 -22.705 -24.560  1.00  0.00           C  
ATOM    126  CD1 LEU    29     -55.082 -23.438 -23.286  1.00  0.00           C  
ATOM    127  CD2 LEU    29     -56.077 -23.817 -25.435  1.00  0.00           C  
ATOM    128  N   ARG    30     -57.576 -18.623 -24.645  1.00  0.00           N  
ATOM    129  CA  ARG    30     -58.610 -17.593 -24.385  1.00  0.00           C  
ATOM    130  C   ARG    30     -59.119 -16.989 -25.704  1.00  0.00           C  
ATOM    131  O   ARG    30     -60.307 -16.818 -25.850  1.00  0.00           O  
ATOM    132  CB  ARG    30     -58.063 -16.496 -23.463  1.00  0.00           C  
ATOM    133  CG  ARG    30     -59.093 -15.417 -23.121  1.00  0.00           C  
ATOM    134  CD  ARG    30     -58.586 -14.385 -22.112  1.00  0.00           C  
ATOM    135  NE  ARG    30     -59.670 -13.383 -21.912  1.00  0.00           N  
ATOM    136  CZ  ARG    30     -59.466 -12.309 -21.095  1.00  0.00           C  
ATOM    137  NH1 ARG    30     -58.199 -12.401 -20.597  1.00  0.00           N  
ATOM    138  NH2 ARG    30     -60.609 -11.563 -21.094  1.00  0.00           N  
ATOM    139  N   ARG    31     -58.239 -16.698 -26.671  1.00  0.00           N  
ATOM    140  CA  ARG    31     -58.703 -16.028 -27.862  1.00  0.00           C  
ATOM    141  C   ARG    31     -59.454 -16.989 -28.788  1.00  0.00           C  
ATOM    142  O   ARG    31     -60.036 -16.541 -29.763  1.00  0.00           O  
ATOM    143  CB  ARG    31     -57.617 -15.204 -28.576  1.00  0.00           C  
ATOM    144  CG  ARG    31     -57.120 -14.011 -27.758  1.00  0.00           C  
ATOM    145  CD  ARG    31     -55.971 -13.248 -28.422  1.00  0.00           C  
ATOM    146  NE  ARG    31     -56.485 -12.695 -29.706  1.00  0.00           N  
ATOM    147  CZ  ARG    31     -55.665 -11.952 -30.505  1.00  0.00           C  
ATOM    148  NH1 ARG    31     -54.446 -11.875 -29.894  1.00  0.00           N  
ATOM    149  NH2 ARG    31     -56.383 -11.576 -31.604  1.00  0.00           N  
ATOM    150  N   GLU    32     -59.511 -18.283 -28.461  1.00  0.00           N  
ATOM    151  CA  GLU    32     -60.310 -19.262 -29.242  1.00  0.00           C  
ATOM    152  C   GLU    32     -61.478 -19.820 -28.407  1.00  0.00           C  
ATOM    153  O   GLU    32     -62.105 -20.819 -28.759  1.00  0.00           O  
ATOM    154  CB  GLU    32     -59.393 -20.380 -29.727  1.00  0.00           C  
ATOM    155  CG  GLU    32     -58.380 -19.907 -30.755  1.00  0.00           C  
ATOM    156  CD  GLU    32     -59.012 -19.545 -32.083  1.00  0.00           C  
ATOM    157  OE1 GLU    32     -59.949 -20.301 -32.527  1.00  0.00           O  
ATOM    158  OE2 GLU    32     -58.563 -18.538 -32.673  1.00  0.00           O  
ATOM    159  N   GLY    33     -61.761 -19.176 -27.275  1.00  0.00           N  
ATOM    160  CA  GLY    33     -62.881 -19.513 -26.416  1.00  0.00           C  
ATOM    161  C   GLY    33     -62.697 -20.816 -25.668  1.00  0.00           C  
ATOM    162  O   GLY    33     -63.659 -21.330 -25.133  1.00  0.00           O  
ATOM    163  N   HIS    34     -61.471 -21.333 -25.598  1.00  0.00           N  
ATOM    164  CA  HIS    34     -61.197 -22.546 -24.825  1.00  0.00           C  
ATOM    165  C   HIS    34     -61.015 -22.141 -23.360  1.00  0.00           C  
ATOM    166  O   HIS    34     -60.957 -20.951 -23.047  1.00  0.00           O  
ATOM    167  CB  HIS    34     -59.962 -23.271 -25.374  1.00  0.00           C  
ATOM    168  CG  HIS    34     -60.197 -23.893 -26.719  1.00  0.00           C  
ATOM    169  ND1 HIS    34     -60.909 -25.058 -26.916  1.00  0.00           N  
ATOM    170  CD2 HIS    34     -59.809 -23.503 -27.956  1.00  0.00           C  
ATOM    171  CE1 HIS    34     -60.955 -25.358 -28.179  1.00  0.00           C  
ATOM    172  NE2 HIS    34     -60.294 -24.431 -28.845  1.00  0.00           N  
ATOM    173  N   SER    35     -60.987 -23.148 -22.479  1.00  0.00           N  
ATOM    174  CA  SER    35     -61.033 -22.963 -21.027  1.00  0.00           C  
ATOM    175  C   SER    35     -59.736 -23.552 -20.489  1.00  0.00           C  
ATOM    176  O   SER    35     -59.634 -24.746 -20.178  1.00  0.00           O  
ATOM    177  CB  SER    35     -62.304 -23.582 -20.418  1.00  0.00           C  
ATOM    178  OG  SER    35     -62.294 -23.428 -19.006  1.00  0.00           O  
ATOM    179  N   VAL    36     -58.679 -22.716 -20.403  1.00  0.00           N  
ATOM    180  CA  VAL    36     -57.345 -23.195 -20.089  1.00  0.00           C  
ATOM    181  C   VAL    36     -57.141 -23.374 -18.591  1.00  0.00           C  
ATOM    182  O   VAL    36     -57.635 -22.583 -17.807  1.00  0.00           O  
ATOM    183  CB  VAL    36     -56.446 -22.086 -20.642  1.00  0.00           C  
ATOM    184  CG1 VAL    36     -56.556 -20.770 -19.870  1.00  0.00           C  
ATOM    185  CG2 VAL    36     -54.958 -22.440 -20.621  1.00  0.00           C  
ATOM    186  N   VAL    37     -56.398 -24.423 -18.240  1.00  0.00           N  
ATOM    187  CA  VAL    37     -55.858 -24.577 -16.931  1.00  0.00           C  
ATOM    188  C   VAL    37     -54.357 -24.803 -17.084  1.00  0.00           C  
ATOM    189  O   VAL    37     -53.943 -25.708 -17.810  1.00  0.00           O  
ATOM    190  CB  VAL    37     -56.548 -25.720 -16.182  1.00  0.00           C  
ATOM    191  CG1 VAL    37     -55.986 -25.957 -14.779  1.00  0.00           C  
ATOM    192  CG2 VAL    37     -58.048 -25.499 -15.980  1.00  0.00           C  
ATOM    193  N   VAL    38     -53.573 -23.973 -16.389  1.00  0.00           N  
ATOM    194  CA  VAL    38     -52.142 -24.021 -16.432  1.00  0.00           C  
ATOM    195  C   VAL    38     -51.606 -24.505 -15.089  1.00  0.00           C  
ATOM    196  O   VAL    38     -51.847 -23.880 -14.055  1.00  0.00           O  
ATOM    197  CB  VAL    38     -51.583 -22.651 -16.770  1.00  0.00           C  
ATOM    198  CG1 VAL    38     -50.054 -22.607 -16.800  1.00  0.00           C  
ATOM    199  CG2 VAL    38     -52.026 -22.132 -18.140  1.00  0.00           C  
ATOM    200  N   PHE    39     -50.883 -25.632 -15.120  1.00  0.00           N  
ATOM    201  CA  PHE    39     -50.242 -26.178 -13.935  1.00  0.00           C  
ATOM    202  C   PHE    39     -48.772 -25.782 -13.945  1.00  0.00           C  
ATOM    203  O   PHE    39     -48.071 -26.036 -14.925  1.00  0.00           O  
ATOM    204  CB  PHE    39     -50.379 -27.689 -13.903  1.00  0.00           C  
ATOM    205  CG  PHE    39     -51.799 -28.170 -13.914  1.00  0.00           C  
ATOM    206  CD1 PHE    39     -52.583 -28.091 -12.782  1.00  0.00           C  
ATOM    207  CD2 PHE    39     -52.347 -28.712 -15.058  1.00  0.00           C  
ATOM    208  CE1 PHE    39     -53.891 -28.558 -12.793  1.00  0.00           C  
ATOM    209  CE2 PHE    39     -53.650 -29.177 -15.066  1.00  0.00           C  
ATOM    210  CZ  PHE    39     -54.425 -29.085 -13.938  1.00  0.00           C  
ATOM    211  N   GLU    40     -48.349 -25.115 -12.863  1.00  0.00           N  
ATOM    212  CA  GLU    40     -46.986 -24.638 -12.722  1.00  0.00           C  
ATOM    213  C   GLU    40     -46.450 -25.180 -11.408  1.00  0.00           C  
ATOM    214  O   GLU    40     -47.053 -24.965 -10.363  1.00  0.00           O  
ATOM    215  CB  GLU    40     -46.910 -23.112 -12.789  1.00  0.00           C  
ATOM    216  CG  GLU    40     -45.533 -22.543 -12.486  1.00  0.00           C  
ATOM    217  CD  GLU    40     -44.353 -23.099 -13.277  1.00  0.00           C  
ATOM    218  OE1 GLU    40     -44.390 -23.052 -14.535  1.00  0.00           O  
ATOM    219  OE2 GLU    40     -43.367 -23.527 -12.617  1.00  0.00           O  
ATOM    220  N   ARG    41     -45.367 -25.936 -11.509  1.00  0.00           N  
ATOM    221  CA  ARG    41     -44.752 -26.641 -10.363  1.00  0.00           C  
ATOM    222  C   ARG    41     -44.158 -25.668  -9.347  1.00  0.00           C  
ATOM    223  O   ARG    41     -44.079 -26.041  -8.191  1.00  0.00           O  
ATOM    224  CB  ARG    41     -43.759 -27.672 -10.893  1.00  0.00           C  
ATOM    225  CG  ARG    41     -42.304 -27.331 -10.642  1.00  0.00           C  
ATOM    226  CD  ARG    41     -41.542 -27.537 -11.919  1.00  0.00           C  
ATOM    227  NE  ARG    41     -41.270 -28.928 -12.202  1.00  0.00           N  
ATOM    228  CZ  ARG    41     -40.743 -29.773 -11.340  1.00  0.00           C  
ATOM    229  NH1 ARG    41     -40.447 -29.374 -10.119  1.00  0.00           N  
ATOM    230  NH2 ARG    41     -40.527 -31.023 -11.694  1.00  0.00           N  
ATOM    231  N   GLN    42     -43.758 -24.478  -9.776  1.00  0.00           N  
ATOM    232  CA  GLN    42     -43.189 -23.477  -8.882  1.00  0.00           C  
ATOM    233  C   GLN    42     -44.249 -22.429  -8.511  1.00  0.00           C  
ATOM    234  O   GLN    42     -45.432 -22.578  -8.866  1.00  0.00           O  
ATOM    235  CB  GLN    42     -42.002 -22.840  -9.505  1.00  0.00           C  
ATOM    236  CG  GLN    42     -40.836 -23.806  -9.724  1.00  0.00           C  
ATOM    237  CD  GLN    42     -39.723 -23.046 -10.432  1.00  0.00           C  
ATOM    238  OE1 GLN    42     -39.833 -21.847 -10.681  1.00  0.00           O  
ATOM    239  NE2 GLN    42     -38.589 -23.704 -10.794  1.00  0.00           N  
ATOM    240  N   LYS    43     -43.805 -21.355  -7.838  1.00  0.00           N  
ATOM    241  CA  LYS    43     -44.706 -20.303  -7.355  1.00  0.00           C  
ATOM    242  C   LYS    43     -44.625 -19.050  -8.235  1.00  0.00           C  
ATOM    243  O   LYS    43     -45.104 -18.006  -7.834  1.00  0.00           O  
ATOM    244  CB  LYS    43     -44.385 -19.940  -5.903  1.00  0.00           C  
ATOM    245  CG  LYS    43     -44.685 -21.066  -4.912  1.00  0.00           C  
ATOM    246  CD  LYS    43     -44.372 -20.703  -3.459  1.00  0.00           C  
ATOM    247  CE  LYS    43     -44.677 -21.828  -2.467  1.00  0.00           C  
ATOM    248  NZ  LYS    43     -44.330 -21.399  -1.094  1.00  0.00           N  
ATOM    249  N   GLN    44     -44.051 -19.151  -9.434  1.00  0.00           N  
ATOM    250  CA  GLN    44     -44.001 -17.992 -10.298  1.00  0.00           C  
ATOM    251  C   GLN    44     -44.043 -18.365 -11.787  1.00  0.00           C  
ATOM    252  O   GLN    44     -43.799 -19.482 -12.195  1.00  0.00           O  
ATOM    253  CB  GLN    44     -42.782 -17.119  -9.978  1.00  0.00           C  
ATOM    254  CG  GLN    44     -42.833 -16.486  -8.586  1.00  0.00           C  
ATOM    255  CD  GLN    44     -43.907 -15.408  -8.599  1.00  0.00           C  
ATOM    256  OE1 GLN    44     -44.084 -14.701  -9.591  1.00  0.00           O  
ATOM    257  NE2 GLN    44     -44.683 -15.222  -7.498  1.00  0.00           N  
ATOM    258  N   VAL    45     -44.340 -17.351 -12.590  1.00  0.00           N  
ATOM    259  CA  VAL    45     -44.346 -17.449 -14.016  1.00  0.00           C  
ATOM    260  C   VAL    45     -42.953 -17.091 -14.552  1.00  0.00           C  
ATOM    261  O   VAL    45     -42.076 -16.695 -13.805  1.00  0.00           O  
ATOM    262  CB  VAL    45     -45.444 -16.530 -14.585  1.00  0.00           C  
ATOM    263  CG1 VAL    45     -46.851 -16.891 -14.105  1.00  0.00           C  
ATOM    264  CG2 VAL    45     -45.260 -15.057 -14.213  1.00  0.00           C  
ATOM    265  N   GLY    46     -42.773 -17.242 -15.867  1.00  0.00           N  
ATOM    266  CA  GLY    46     -41.547 -16.859 -16.571  1.00  0.00           C  
ATOM    267  C   GLY    46     -40.569 -18.005 -16.755  1.00  0.00           C  
ATOM    268  O   GLY    46     -39.686 -17.953 -17.618  1.00  0.00           O  
ATOM    269  N   GLY    47     -40.714 -19.049 -15.938  1.00  0.00           N  
ATOM    270  CA  GLY    47     -39.859 -20.219 -16.065  1.00  0.00           C  
ATOM    271  C   GLY    47     -38.393 -19.840 -15.925  1.00  0.00           C  
ATOM    272  O   GLY    47     -37.969 -19.285 -14.918  1.00  0.00           O  
ATOM    273  N   THR    48     -37.641 -20.122 -16.982  1.00  0.00           N  
ATOM    274  CA  THR    48     -36.175 -20.025 -17.043  1.00  0.00           C  
ATOM    275  C   THR    48     -35.706 -18.593 -16.744  1.00  0.00           C  
ATOM    276  O   THR    48     -34.630 -18.388 -16.197  1.00  0.00           O  
ATOM    277  CB  THR    48     -35.809 -20.509 -18.447  1.00  0.00           C  
ATOM    278  OG1 THR    48     -36.437 -19.692 -19.424  1.00  0.00           O  
ATOM    279  CG2 THR    48     -36.278 -21.963 -18.622  1.00  0.00           C  
ATOM    280  N   TRP    49     -36.541 -17.597 -17.071  1.00  0.00           N  
ATOM    281  CA  TRP    49     -36.148 -16.173 -17.072  1.00  0.00           C  
ATOM    282  C   TRP    49     -36.188 -15.549 -15.681  1.00  0.00           C  
ATOM    283  O   TRP    49     -35.677 -14.463 -15.486  1.00  0.00           O  
ATOM    284  CB  TRP    49     -37.016 -15.384 -18.052  1.00  0.00           C  
ATOM    285  CG  TRP    49     -36.551 -15.630 -19.449  1.00  0.00           C  
ATOM    286  CD1 TRP    49     -37.157 -16.368 -20.422  1.00  0.00           C  
ATOM    287  CD2 TRP    49     -35.287 -15.234 -19.977  1.00  0.00           C  
ATOM    288  NE1 TRP    49     -36.370 -16.416 -21.539  1.00  0.00           N  
ATOM    289  CE2 TRP    49     -35.209 -15.741 -21.285  1.00  0.00           C  
ATOM    290  CE3 TRP    49     -34.219 -14.498 -19.467  1.00  0.00           C  
ATOM    291  CZ2 TRP    49     -34.098 -15.531 -22.095  1.00  0.00           C  
ATOM    292  CZ3 TRP    49     -33.124 -14.277 -20.268  1.00  0.00           C  
ATOM    293  CH2 TRP    49     -33.074 -14.781 -21.572  1.00  0.00           C  
ATOM    294  N   ILE    50     -36.792 -16.221 -14.711  1.00  0.00           N  
ATOM    295  CA  ILE    50     -36.710 -15.735 -13.352  1.00  0.00           C  
ATOM    296  C   ILE    50     -35.512 -16.397 -12.678  1.00  0.00           C  
ATOM    297  O   ILE    50     -35.549 -17.566 -12.352  1.00  0.00           O  
ATOM    298  CB  ILE    50     -38.004 -15.989 -12.573  1.00  0.00           C  
ATOM    299  CG1 ILE    50     -39.236 -15.307 -13.192  1.00  0.00           C  
ATOM    300  CG2 ILE    50     -37.954 -15.487 -11.120  1.00  0.00           C  
ATOM    301  CD1 ILE    50     -40.555 -15.731 -12.547  1.00  0.00           C  
ATOM    302  N   TYR    51     -34.457 -15.617 -12.477  1.00  0.00           N  
ATOM    303  CA  TYR    51     -33.226 -16.115 -11.882  1.00  0.00           C  
ATOM    304  C   TYR    51     -33.490 -16.610 -10.447  1.00  0.00           C  
ATOM    305  O   TYR    51     -34.297 -16.045  -9.726  1.00  0.00           O  
ATOM    306  CB  TYR    51     -32.164 -15.018 -11.894  1.00  0.00           C  
ATOM    307  CG  TYR    51     -30.940 -15.572 -11.249  1.00  0.00           C  
ATOM    308  CD1 TYR    51     -30.110 -16.444 -11.964  1.00  0.00           C  
ATOM    309  CD2 TYR    51     -30.586 -15.235  -9.924  1.00  0.00           C  
ATOM    310  CE1 TYR    51     -28.943 -16.986 -11.390  1.00  0.00           C  
ATOM    311  CE2 TYR    51     -29.403 -15.777  -9.325  1.00  0.00           C  
ATOM    312  CZ  TYR    51     -28.594 -16.653 -10.077  1.00  0.00           C  
ATOM    313  OH  TYR    51     -27.449 -17.202  -9.541  1.00  0.00           O  
ATOM    314  N   THR    52     -32.779 -17.674 -10.047  1.00  0.00           N  
ATOM    315  CA  THR    52     -32.746 -18.124  -8.668  1.00  0.00           C  
ATOM    316  C   THR    52     -31.343 -18.640  -8.319  1.00  0.00           C  
ATOM    317  O   THR    52     -30.615 -19.107  -9.171  1.00  0.00           O  
ATOM    318  CB  THR    52     -33.821 -19.153  -8.414  1.00  0.00           C  
ATOM    319  OG1 THR    52     -33.592 -20.305  -9.213  1.00  0.00           O  
ATOM    320  CG2 THR    52     -35.193 -18.554  -8.766  1.00  0.00           C  
ATOM    321  N   ASP    53     -30.988 -18.560  -7.033  1.00  0.00           N  
ATOM    322  CA  ASP    53     -29.608 -18.727  -6.597  1.00  0.00           C  
ATOM    323  C   ASP    53     -29.184 -20.187  -6.779  1.00  0.00           C  
ATOM    324  O   ASP    53     -27.990 -20.452  -6.926  1.00  0.00           O  
ATOM    325  CB  ASP    53     -29.428 -18.248  -5.155  1.00  0.00           C  
ATOM    326  CG  ASP    53     -29.679 -16.762  -4.988  1.00  0.00           C  
ATOM    327  OD1 ASP    53     -28.773 -15.982  -5.311  1.00  0.00           O  
ATOM    328  OD2 ASP    53     -30.798 -16.392  -4.594  1.00  0.00           O  
ATOM    329  N   HIS    54     -30.151 -21.119  -6.763  1.00  0.00           N  
ATOM    330  CA  HIS    54     -29.859 -22.558  -6.759  1.00  0.00           C  
ATOM    331  C   HIS    54     -30.759 -23.261  -7.779  1.00  0.00           C  
ATOM    332  O   HIS    54     -31.966 -23.032  -7.815  1.00  0.00           O  
ATOM    333  CB  HIS    54     -30.058 -23.189  -5.372  1.00  0.00           C  
ATOM    334  CG  HIS    54     -29.230 -22.610  -4.269  1.00  0.00           C  
ATOM    335  ND1 HIS    54     -27.906 -22.971  -4.056  1.00  0.00           N  
ATOM    336  CD2 HIS    54     -29.547 -21.722  -3.301  1.00  0.00           C  
ATOM    337  CE1 HIS    54     -27.449 -22.327  -3.000  1.00  0.00           C  
ATOM    338  NE2 HIS    54     -28.442 -21.558  -2.515  1.00  0.00           N  
ATOM    339  N   ILE    55     -30.154 -24.139  -8.577  1.00  0.00           N  
ATOM    340  CA  ILE    55     -30.848 -24.930  -9.564  1.00  0.00           C  
ATOM    341  C   ILE    55     -31.859 -25.852  -8.885  1.00  0.00           C  
ATOM    342  O   ILE    55     -31.462 -26.661  -8.079  1.00  0.00           O  
ATOM    343  CB  ILE    55     -29.843 -25.739 -10.358  1.00  0.00           C  
ATOM    344  CG1 ILE    55     -28.884 -24.875 -11.194  1.00  0.00           C  
ATOM    345  CG2 ILE    55     -30.491 -26.707 -11.362  1.00  0.00           C  
ATOM    346  CD1 ILE    55     -27.737 -25.668 -11.819  1.00  0.00           C  
ATOM    347  N   GLU    56     -33.145 -25.714  -9.235  1.00  0.00           N  
ATOM    348  CA  GLU    56     -34.207 -26.620  -8.782  1.00  0.00           C  
ATOM    349  C   GLU    56     -34.351 -27.756  -9.795  1.00  0.00           C  
ATOM    350  O   GLU    56     -34.176 -27.555 -10.996  1.00  0.00           O  
ATOM    351  CB  GLU    56     -35.518 -25.851  -8.595  1.00  0.00           C  
ATOM    352  CG  GLU    56     -35.408 -24.717  -7.593  1.00  0.00           C  
ATOM    353  CD  GLU    56     -36.454 -23.621  -7.741  1.00  0.00           C  
ATOM    354  OE1 GLU    56     -37.627 -23.915  -8.070  1.00  0.00           O  
ATOM    355  OE2 GLU    56     -36.088 -22.459  -7.507  1.00  0.00           O  
ATOM    356  N   PRO    57     -34.696 -28.951  -9.302  1.00  0.00           N  
ATOM    357  CA  PRO    57     -34.947 -30.128 -10.130  1.00  0.00           C  
ATOM    358  C   PRO    57     -36.195 -29.877 -10.981  1.00  0.00           C  
ATOM    359  O   PRO    57     -37.197 -29.347 -10.495  1.00  0.00           O  
ATOM    360  CB  PRO    57     -35.126 -31.370  -9.236  1.00  0.00           C  
ATOM    361  CG  PRO    57     -35.608 -31.040  -7.822  1.00  0.00           C  
ATOM    362  CD  PRO    57     -35.086 -29.702  -7.294  1.00  0.00           C  
ATOM    363  N   ASP    58     -36.094 -30.261 -12.260  1.00  0.00           N  
ATOM    364  CA  ASP    58     -37.193 -30.225 -13.235  1.00  0.00           C  
ATOM    365  C   ASP    58     -37.400 -28.863 -13.880  1.00  0.00           C  
ATOM    366  O   ASP    58     -38.269 -28.719 -14.739  1.00  0.00           O  
ATOM    367  CB  ASP    58     -38.493 -30.670 -12.560  1.00  0.00           C  
ATOM    368  CG  ASP    58     -38.301 -32.096 -12.064  1.00  0.00           C  
ATOM    369  OD1 ASP    58     -37.797 -32.936 -12.857  1.00  0.00           O  
ATOM    370  OD2 ASP    58     -38.656 -32.365 -10.885  1.00  0.00           O  
ATOM    371  N   PRO    59     -36.381 -27.995 -13.817  1.00  0.00           N  
ATOM    372  CA  PRO    59     -36.592 -26.644 -14.344  1.00  0.00           C  
ATOM    373  C   PRO    59     -35.995 -26.496 -15.739  1.00  0.00           C  
ATOM    374  O   PRO    59     -35.094 -27.220 -16.171  1.00  0.00           O  
ATOM    375  CB  PRO    59     -36.146 -25.181 -14.409  1.00  0.00           C  
ATOM    376  CG  PRO    59     -34.628 -25.003 -14.346  1.00  0.00           C  
ATOM    377  CD  PRO    59     -33.930 -26.010 -13.431  1.00  0.00           C  
ATOM    378  N   LEU    60     -36.538 -25.516 -16.439  1.00  0.00           N  
ATOM    379  CA  LEU    60     -36.073 -25.121 -17.798  1.00  0.00           C  
ATOM    380  C   LEU    60     -35.724 -23.645 -17.746  1.00  0.00           C  
ATOM    381  O   LEU    60     -36.504 -22.852 -17.212  1.00  0.00           O  
ATOM    382  CB  LEU    60     -36.998 -25.152 -19.018  1.00  0.00           C  
ATOM    383  CG  LEU    60     -37.549 -26.545 -19.331  1.00  0.00           C  
ATOM    384  CD1 LEU    60     -38.576 -26.594 -20.461  1.00  0.00           C  
ATOM    385  CD2 LEU    60     -36.502 -27.572 -19.758  1.00  0.00           C  
ATOM    386  N   SER    61     -34.579 -23.193 -18.274  1.00  0.00           N  
ATOM    387  CA  SER    61     -33.681 -23.989 -19.045  1.00  0.00           C  
ATOM    388  C   SER    61     -32.886 -25.019 -18.290  1.00  0.00           C  
ATOM    389  O   SER    61     -32.773 -24.992 -17.062  1.00  0.00           O  
ATOM    390  CB  SER    61     -32.457 -23.474 -19.807  1.00  0.00           C  
ATOM    391  OG  SER    61     -31.469 -23.020 -18.894  1.00  0.00           O  
ATOM    392  N   VAL    62     -32.308 -25.966 -19.041  1.00  0.00           N  
ATOM    393  CA  VAL    62     -31.460 -26.991 -18.457  1.00  0.00           C  
ATOM    394  C   VAL    62     -30.310 -27.226 -19.441  1.00  0.00           C  
ATOM    395  O   VAL    62     -30.518 -27.440 -20.639  1.00  0.00           O  
ATOM    396  CB  VAL    62     -31.383 -28.504 -18.156  1.00  0.00           C  
ATOM    397  CG1 VAL    62     -30.081 -28.924 -17.472  1.00  0.00           C  
ATOM    398  CG2 VAL    62     -32.498 -29.000 -17.233  1.00  0.00           C  
ATOM    399  N   ASP    63     -29.083 -27.189 -18.946  1.00  0.00           N  
ATOM    400  CA  ASP    63     -27.918 -27.401 -19.800  1.00  0.00           C  
ATOM    401  C   ASP    63     -27.364 -28.798 -19.527  1.00  0.00           C  
ATOM    402  O   ASP    63     -27.132 -29.185 -18.379  1.00  0.00           O  
ATOM    403  CB  ASP    63     -26.722 -26.465 -19.607  1.00  0.00           C  
ATOM    404  CG  ASP    63     -27.159 -25.058 -19.991  1.00  0.00           C  
ATOM    405  OD1 ASP    63     -27.681 -24.890 -21.125  1.00  0.00           O  
ATOM    406  OD2 ASP    63     -26.976 -24.133 -19.155  1.00  0.00           O  
ATOM    407  N   PRO    64     -27.142 -29.575 -20.573  1.00  0.00           N  
ATOM    408  CA  PRO    64     -26.506 -30.880 -20.443  1.00  0.00           C  
ATOM    409  C   PRO    64     -25.068 -30.793 -20.948  1.00  0.00           C  
ATOM    410  O   PRO    64     -24.774 -30.466 -22.101  1.00  0.00           O  
ATOM    411  CB  PRO    64     -26.248 -32.274 -21.021  1.00  0.00           C  
ATOM    412  CG  PRO    64     -26.251 -32.310 -22.551  1.00  0.00           C  
ATOM    413  CD  PRO    64     -27.196 -31.289 -23.186  1.00  0.00           C  
ATOM    414  N   THR    65     -24.163 -31.103 -20.025  1.00  0.00           N  
ATOM    415  CA  THR    65     -22.727 -31.057 -20.321  1.00  0.00           C  
ATOM    416  C   THR    65     -22.157 -32.444 -20.007  1.00  0.00           C  
ATOM    417  O   THR    65     -21.594 -32.684 -18.936  1.00  0.00           O  
ATOM    418  CB  THR    65     -21.245 -30.715 -20.071  1.00  0.00           C  
ATOM    419  OG1 THR    65     -20.820 -31.262 -18.831  1.00  0.00           O  
ATOM    420  CG2 THR    65     -21.073 -29.187 -20.039  1.00  0.00           C  
ATOM    421  N   ARG    66     -22.297 -33.374 -20.942  1.00  0.00           N  
ATOM    422  CA  ARG    66     -22.031 -34.798 -20.698  1.00  0.00           C  
ATOM    423  C   ARG    66     -23.073 -35.422 -19.788  1.00  0.00           C  
ATOM    424  O   ARG    66     -24.270 -35.470 -20.085  1.00  0.00           O  
ATOM    425  CB  ARG    66     -20.768 -35.269 -19.974  1.00  0.00           C  
ATOM    426  CG  ARG    66     -19.481 -35.001 -20.756  1.00  0.00           C  
ATOM    427  CD  ARG    66     -18.216 -35.471 -20.034  1.00  0.00           C  
ATOM    428  NE  ARG    66     -17.050 -35.098 -20.884  1.00  0.00           N  
ATOM    429  CZ  ARG    66     -15.780 -35.330 -20.440  1.00  0.00           C  
ATOM    430  NH1 ARG    66     -15.870 -35.903 -19.204  1.00  0.00           N  
ATOM    431  NH2 ARG    66     -14.917 -34.897 -21.404  1.00  0.00           N  
ATOM    432  N   SER    67     -22.606 -35.908 -18.658  1.00  0.00           N  
ATOM    433  CA  SER    67     -23.366 -36.499 -17.574  1.00  0.00           C  
ATOM    434  C   SER    67     -24.003 -35.457 -16.651  1.00  0.00           C  
ATOM    435  O   SER    67     -24.997 -35.702 -15.961  1.00  0.00           O  
ATOM    436  CB  SER    67     -22.807 -37.344 -16.426  1.00  0.00           C  
ATOM    437  OG  SER    67     -21.974 -36.549 -15.595  1.00  0.00           O  
ATOM    438  N   VAL    68     -23.409 -34.268 -16.647  1.00  0.00           N  
ATOM    439  CA  VAL    68     -23.862 -33.198 -15.773  1.00  0.00           C  
ATOM    440  C   VAL    68     -24.865 -32.264 -16.450  1.00  0.00           C  
ATOM    441  O   VAL    68     -24.629 -31.666 -17.503  1.00  0.00           O  
ATOM    442  CB  VAL    68     -23.378 -31.908 -15.077  1.00  0.00           C  
ATOM    443  CG1 VAL    68     -24.475 -31.194 -14.285  1.00  0.00           C  
ATOM    444  CG2 VAL    68     -22.248 -32.144 -14.072  1.00  0.00           C  
ATOM    445  N   VAL    69     -26.025 -32.157 -15.788  1.00  0.00           N  
ATOM    446  CA  VAL    69     -27.099 -31.300 -16.223  1.00  0.00           C  
ATOM    447  C   VAL    69     -27.265 -30.201 -15.174  1.00  0.00           C  
ATOM    448  O   VAL    69     -27.519 -30.456 -13.993  1.00  0.00           O  
ATOM    449  CB  VAL    69     -28.633 -31.233 -16.383  1.00  0.00           C  
ATOM    450  CG1 VAL    69     -29.132 -29.891 -16.922  1.00  0.00           C  
ATOM    451  CG2 VAL    69     -29.193 -32.283 -17.345  1.00  0.00           C  
ATOM    452  N   HIS    70     -27.121 -28.969 -15.605  1.00  0.00           N  
ATOM    453  CA  HIS    70     -27.255 -27.838 -14.692  1.00  0.00           C  
ATOM    454  C   HIS    70     -28.430 -26.988 -15.157  1.00  0.00           C  
ATOM    455  O   HIS    70     -28.472 -26.522 -16.298  1.00  0.00           O  
ATOM    456  CB  HIS    70     -26.156 -26.778 -14.567  1.00  0.00           C  
ATOM    457  CG  HIS    70     -24.845 -27.344 -14.109  1.00  0.00           C  
ATOM    458  ND1 HIS    70     -24.517 -27.559 -12.786  1.00  0.00           N  
ATOM    459  CD2 HIS    70     -23.761 -27.750 -14.811  1.00  0.00           C  
ATOM    460  CE1 HIS    70     -23.323 -28.060 -12.686  1.00  0.00           C  
ATOM    461  NE2 HIS    70     -22.830 -28.190 -13.902  1.00  0.00           N  
ATOM    462  N   SER    71     -29.403 -26.769 -14.288  1.00  0.00           N  
ATOM    463  CA  SER    71     -30.506 -25.883 -14.555  1.00  0.00           C  
ATOM    464  C   SER    71     -30.314 -24.642 -13.668  1.00  0.00           C  
ATOM    465  O   SER    71     -29.449 -24.571 -12.791  1.00  0.00           O  
ATOM    466  CB  SER    71     -31.984 -26.103 -14.223  1.00  0.00           C  
ATOM    467  OG  SER    71     -32.471 -27.252 -14.901  1.00  0.00           O  
ATOM    468  N   SER    72     -31.159 -23.655 -13.928  1.00  0.00           N  
ATOM    469  CA  SER    72     -31.122 -22.359 -13.270  1.00  0.00           C  
ATOM    470  C   SER    72     -30.112 -21.417 -13.912  1.00  0.00           C  
ATOM    471  O   SER    72     -28.916 -21.427 -13.606  1.00  0.00           O  
ATOM    472  CB  SER    72     -30.664 -22.074 -11.837  1.00  0.00           C  
ATOM    473  OG  SER    72     -30.818 -20.694 -11.541  1.00  0.00           O  
ATOM    474  N   VAL    73     -30.523 -20.589 -14.866  1.00  0.00           N  
ATOM    475  CA  VAL    73     -29.806 -19.580 -15.547  1.00  0.00           C  
ATOM    476  C   VAL    73     -28.744 -19.018 -14.594  1.00  0.00           C  
ATOM    477  O   VAL    73     -28.911 -19.103 -13.405  1.00  0.00           O  
ATOM    478  CB  VAL    73     -30.874 -18.593 -16.027  1.00  0.00           C  
ATOM    479  CG1 VAL    73     -31.881 -19.209 -17.001  1.00  0.00           C  
ATOM    480  CG2 VAL    73     -31.720 -18.010 -14.893  1.00  0.00           C  
ATOM    481  N   TYR    74     -27.628 -18.517 -15.130  1.00  0.00           N  
ATOM    482  CA  TYR    74     -26.626 -17.788 -14.325  1.00  0.00           C  
ATOM    483  C   TYR    74     -26.980 -16.293 -14.273  1.00  0.00           C  
ATOM    484  O   TYR    74     -27.786 -15.803 -15.035  1.00  0.00           O  
ATOM    485  CB  TYR    74     -25.212 -18.024 -14.858  1.00  0.00           C  
ATOM    486  CG  TYR    74     -25.045 -17.861 -16.346  1.00  0.00           C  
ATOM    487  CD1 TYR    74     -25.214 -18.943 -17.187  1.00  0.00           C  
ATOM    488  CD2 TYR    74     -24.726 -16.633 -16.919  1.00  0.00           C  
ATOM    489  CE1 TYR    74     -25.087 -18.819 -18.559  1.00  0.00           C  
ATOM    490  CE2 TYR    74     -24.582 -16.493 -18.298  1.00  0.00           C  
ATOM    491  CZ  TYR    74     -24.762 -17.596 -19.114  1.00  0.00           C  
ATOM    492  OH  TYR    74     -24.667 -17.510 -20.466  1.00  0.00           O  
ATOM    493  N   GLY    75     -26.364 -15.562 -13.351  1.00  0.00           N  
ATOM    494  CA  GLY    75     -26.931 -14.297 -12.894  1.00  0.00           C  
ATOM    495  C   GLY    75     -26.810 -13.218 -13.983  1.00  0.00           C  
ATOM    496  O   GLY    75     -27.676 -12.365 -14.089  1.00  0.00           O  
ATOM    497  N   SER    76     -25.782 -13.287 -14.828  1.00  0.00           N  
ATOM    498  CA  SER    76     -25.439 -12.194 -15.752  1.00  0.00           C  
ATOM    499  C   SER    76     -26.000 -12.412 -17.172  1.00  0.00           C  
ATOM    500  O   SER    76     -25.554 -11.737 -18.130  1.00  0.00           O  
ATOM    501  CB  SER    76     -23.946 -12.021 -15.817  1.00  0.00           C  
ATOM    502  OG  SER    76     -23.307 -13.256 -16.115  1.00  0.00           O  
ATOM    503  N   LEU    77     -26.964 -13.321 -17.339  1.00  0.00           N  
ATOM    504  CA  LEU    77     -27.553 -13.595 -18.638  1.00  0.00           C  
ATOM    505  C   LEU    77     -28.306 -12.366 -19.141  1.00  0.00           C  
ATOM    506  O   LEU    77     -29.197 -11.855 -18.453  1.00  0.00           O  
ATOM    507  CB  LEU    77     -28.498 -14.801 -18.603  1.00  0.00           C  
ATOM    508  CG  LEU    77     -27.787 -16.125 -18.316  1.00  0.00           C  
ATOM    509  CD1 LEU    77     -28.711 -17.331 -18.150  1.00  0.00           C  
ATOM    510  CD2 LEU    77     -26.804 -16.577 -19.394  1.00  0.00           C  
ATOM    511  N   ARG    78     -27.935 -11.969 -20.370  1.00  0.00           N  
ATOM    512  CA  ARG    78     -28.638 -10.985 -21.179  1.00  0.00           C  
ATOM    513  C   ARG    78     -29.229 -11.672 -22.404  1.00  0.00           C  
ATOM    514  O   ARG    78     -28.627 -12.571 -22.936  1.00  0.00           O  
ATOM    515  CB  ARG    78     -27.692  -9.881 -21.661  1.00  0.00           C  
ATOM    516  CG  ARG    78     -27.142  -9.012 -20.529  1.00  0.00           C  
ATOM    517  CD  ARG    78     -26.272  -7.850 -21.015  1.00  0.00           C  
ATOM    518  NE  ARG    78     -25.825  -7.092 -19.813  1.00  0.00           N  
ATOM    519  CZ  ARG    78     -24.934  -6.066 -19.946  1.00  0.00           C  
ATOM    520  NH1 ARG    78     -24.623  -5.955 -21.270  1.00  0.00           N  
ATOM    521  NH2 ARG    78     -24.702  -5.553 -18.703  1.00  0.00           N  
ATOM    522  N   THR    79     -30.369 -11.190 -22.877  1.00  0.00           N  
ATOM    523  CA  THR    79     -30.964 -11.728 -24.089  1.00  0.00           C  
ATOM    524  C   THR    79     -29.923 -11.625 -25.207  1.00  0.00           C  
ATOM    525  O   THR    79     -29.077 -10.755 -25.184  1.00  0.00           O  
ATOM    526  CB  THR    79     -32.277 -11.029 -24.459  1.00  0.00           C  
ATOM    527  OG1 THR    79     -32.002  -9.701 -24.913  1.00  0.00           O  
ATOM    528  CG2 THR    79     -33.237 -10.976 -23.293  1.00  0.00           C  
ATOM    529  N   ASN    80     -29.944 -12.582 -26.134  1.00  0.00           N  
ATOM    530  CA  ASN    80     -29.097 -12.528 -27.307  1.00  0.00           C  
ATOM    531  C   ASN    80     -29.963 -12.259 -28.546  1.00  0.00           C  
ATOM    532  O   ASN    80     -29.474 -12.264 -29.656  1.00  0.00           O  
ATOM    533  CB  ASN    80     -28.219 -13.776 -27.437  1.00  0.00           C  
ATOM    534  CG  ASN    80     -28.965 -15.085 -27.633  1.00  0.00           C  
ATOM    535  OD1 ASN    80     -28.358 -16.137 -27.436  1.00  0.00           O  
ATOM    536  ND2 ASN    80     -30.237 -15.039 -28.023  1.00  0.00           N  
ATOM    537  N   LEU    81     -31.258 -12.016 -28.323  1.00  0.00           N  
ATOM    538  CA  LEU    81     -32.145 -11.464 -29.316  1.00  0.00           C  
ATOM    539  C   LEU    81     -32.539 -10.043 -28.897  1.00  0.00           C  
ATOM    540  O   LEU    81     -32.650  -9.746 -27.703  1.00  0.00           O  
ATOM    541  CB  LEU    81     -33.350 -12.358 -29.533  1.00  0.00           C  
ATOM    542  CG  LEU    81     -32.986 -13.774 -29.983  1.00  0.00           C  
ATOM    543  CD1 LEU    81     -34.170 -14.729 -30.133  1.00  0.00           C  
ATOM    544  CD2 LEU    81     -32.286 -13.862 -31.338  1.00  0.00           C  
ATOM    545  N   PRO    82     -32.727  -9.191 -29.912  1.00  0.00           N  
ATOM    546  CA  PRO    82     -33.061  -7.763 -29.807  1.00  0.00           C  
ATOM    547  C   PRO    82     -34.510  -7.602 -29.345  1.00  0.00           C  
ATOM    548  O   PRO    82     -35.379  -8.440 -29.659  1.00  0.00           O  
ATOM    549  CB  PRO    82     -32.829  -7.079 -31.128  1.00  0.00           C  
ATOM    550  CG  PRO    82     -31.867  -7.836 -32.046  1.00  0.00           C  
ATOM    551  CD  PRO    82     -31.963  -9.357 -31.914  1.00  0.00           C  
ATOM    552  N   ARG    83     -34.800  -6.504 -28.642  1.00  0.00           N  
ATOM    553  CA  ARG    83     -36.146  -6.289 -28.068  1.00  0.00           C  
ATOM    554  C   ARG    83     -37.194  -6.204 -29.175  1.00  0.00           C  
ATOM    555  O   ARG    83     -38.293  -6.715 -29.031  1.00  0.00           O  
ATOM    556  CB  ARG    83     -36.193  -5.038 -27.193  1.00  0.00           C  
ATOM    557  CG  ARG    83     -37.588  -4.728 -26.646  1.00  0.00           C  
ATOM    558  CD  ARG    83     -38.144  -5.822 -25.732  1.00  0.00           C  
ATOM    559  NE  ARG    83     -37.286  -5.869 -24.515  1.00  0.00           N  
ATOM    560  CZ  ARG    83     -37.410  -6.902 -23.632  1.00  0.00           C  
ATOM    561  NH1 ARG    83     -38.380  -7.739 -24.103  1.00  0.00           N  
ATOM    562  NH2 ARG    83     -36.515  -6.696 -22.622  1.00  0.00           N  
ATOM    563  N   GLU    84     -36.838  -5.576 -30.296  1.00  0.00           N  
ATOM    564  CA  GLU    84     -37.802  -5.402 -31.342  1.00  0.00           C  
ATOM    565  C   GLU    84     -37.968  -6.712 -32.112  1.00  0.00           C  
ATOM    566  O   GLU    84     -38.737  -6.763 -33.032  1.00  0.00           O  
ATOM    567  CB  GLU    84     -37.420  -4.210 -32.219  1.00  0.00           C  
ATOM    568  CG  GLU    84     -37.639  -2.869 -31.522  1.00  0.00           C  
ATOM    569  CD  GLU    84     -39.062  -2.588 -31.090  1.00  0.00           C  
ATOM    570  OE1 GLU    84     -39.919  -2.493 -31.974  1.00  0.00           O  
ATOM    571  OE2 GLU    84     -39.319  -2.501 -29.864  1.00  0.00           O  
ATOM    572  N   CYS    85     -37.263  -7.775 -31.712  1.00  0.00           N  
ATOM    573  CA  CYS    85     -37.355  -9.069 -32.416  1.00  0.00           C  
ATOM    574  C   CYS    85     -37.896 -10.179 -31.515  1.00  0.00           C  
ATOM    575  O   CYS    85     -38.104 -11.279 -32.016  1.00  0.00           O  
ATOM    576  CB  CYS    85     -35.984  -9.504 -32.944  1.00  0.00           C  
ATOM    577  SG  CYS    85     -35.443  -8.581 -33.878  1.00  0.00           S  
ATOM    578  N   MET    86     -38.117  -9.894 -30.220  1.00  0.00           N  
ATOM    579  CA  MET    86     -38.442 -10.941 -29.239  1.00  0.00           C  
ATOM    580  C   MET    86     -39.598 -10.544 -28.309  1.00  0.00           C  
ATOM    581  O   MET    86     -39.701 -11.088 -27.196  1.00  0.00           O  
ATOM    582  CB  MET    86     -37.211 -11.311 -28.401  1.00  0.00           C  
ATOM    583  CG  MET    86     -36.816 -10.307 -27.351  1.00  0.00           C  
ATOM    584  SD  MET    86     -35.501 -10.917 -26.310  1.00  0.00           S  
ATOM    585  CE  MET    86     -36.322 -12.264 -25.463  1.00  0.00           C  
ATOM    586  N   GLY    87     -40.483  -9.652 -28.788  1.00  0.00           N  
ATOM    587  CA  GLY    87     -41.738  -9.297 -28.102  1.00  0.00           C  
ATOM    588  C   GLY    87     -42.883 -10.167 -28.622  1.00  0.00           C  
ATOM    589  O   GLY    87     -42.852 -10.639 -29.735  1.00  0.00           O  
ATOM    590  N   TYR    88     -43.921 -10.329 -27.810  1.00  0.00           N  
ATOM    591  CA  TYR    88     -45.182 -10.810 -28.334  1.00  0.00           C  
ATOM    592  C   TYR    88     -45.641  -9.821 -29.395  1.00  0.00           C  
ATOM    593  O   TYR    88     -45.529  -8.615 -29.195  1.00  0.00           O  
ATOM    594  CB  TYR    88     -46.217 -10.957 -27.225  1.00  0.00           C  
ATOM    595  CG  TYR    88     -45.792 -12.097 -26.364  1.00  0.00           C  
ATOM    596  CD1 TYR    88     -45.155 -11.847 -25.142  1.00  0.00           C  
ATOM    597  CD2 TYR    88     -46.021 -13.437 -26.746  1.00  0.00           C  
ATOM    598  CE1 TYR    88     -44.742 -12.897 -24.299  1.00  0.00           C  
ATOM    599  CE2 TYR    88     -45.607 -14.517 -25.901  1.00  0.00           C  
ATOM    600  CZ  TYR    88     -44.968 -14.225 -24.679  1.00  0.00           C  
ATOM    601  OH  TYR    88     -44.548 -15.231 -23.836  1.00  0.00           O  
ATOM    602  N   ARG    89     -45.824 -10.299 -30.619  1.00  0.00           N  
ATOM    603  CA  ARG    89     -46.292  -9.457 -31.727  1.00  0.00           C  
ATOM    604  C   ARG    89     -47.835  -9.533 -31.674  1.00  0.00           C  
ATOM    605  O   ARG    89     -48.480 -10.149 -32.527  1.00  0.00           O  
ATOM    606  CB  ARG    89     -46.031  -9.787 -33.199  1.00  0.00           C  
ATOM    607  CG  ARG    89     -44.545  -9.826 -33.561  1.00  0.00           C  
ATOM    608  CD  ARG    89     -44.282 -10.151 -35.033  1.00  0.00           C  
ATOM    609  NE  ARG    89     -42.806 -10.240 -35.215  1.00  0.00           N  
ATOM    610  CZ  ARG    89     -42.286 -10.554 -36.438  1.00  0.00           C  
ATOM    611  NH1 ARG    89     -43.330 -10.732 -37.300  1.00  0.00           N  
ATOM    612  NH2 ARG    89     -40.926 -10.568 -36.321  1.00  0.00           N  
ATOM    613  N   ASP    90     -48.438  -8.901 -30.664  1.00  0.00           N  
ATOM    614  CA  ASP    90     -49.890  -8.924 -30.485  1.00  0.00           C  
ATOM    615  C   ASP    90     -50.628  -8.492 -31.755  1.00  0.00           C  
ATOM    616  O   ASP    90     -50.308  -7.477 -32.379  1.00  0.00           O  
ATOM    617  CB  ASP    90     -50.462  -8.005 -29.402  1.00  0.00           C  
ATOM    618  CG  ASP    90     -51.947  -8.309 -29.263  1.00  0.00           C  
ATOM    619  OD1 ASP    90     -52.457  -9.142 -30.059  1.00  0.00           O  
ATOM    620  OD2 ASP    90     -52.591  -7.713 -28.359  1.00  0.00           O  
ATOM    621  N   PHE    91     -51.630  -9.265 -32.148  1.00  0.00           N  
ATOM    622  CA  PHE    91     -52.403  -8.948 -33.343  1.00  0.00           C  
ATOM    623  C   PHE    91     -51.515  -8.879 -34.597  1.00  0.00           C  
ATOM    624  O   PHE    91     -51.803  -8.152 -35.551  1.00  0.00           O  
ATOM    625  CB  PHE    91     -53.141  -7.613 -33.502  1.00  0.00           C  
ATOM    626  CG  PHE    91     -54.116  -7.504 -32.381  1.00  0.00           C  
ATOM    627  CD1 PHE    91     -53.857  -6.715 -31.237  1.00  0.00           C  
ATOM    628  CD2 PHE    91     -55.338  -8.198 -32.444  1.00  0.00           C  
ATOM    629  CE1 PHE    91     -54.797  -6.613 -30.171  1.00  0.00           C  
ATOM    630  CE2 PHE    91     -56.298  -8.114 -31.390  1.00  0.00           C  
ATOM    631  CZ  PHE    91     -56.023  -7.318 -30.248  1.00  0.00           C  
ATOM    632  N   PRO    92     -50.424  -9.637 -34.606  1.00  0.00           N  
ATOM    633  CA  PRO    92     -49.506  -9.663 -35.748  1.00  0.00           C  
ATOM    634  C   PRO    92     -48.999  -8.267 -36.141  1.00  0.00           C  
ATOM    635  O   PRO    92     -48.619  -8.022 -37.289  1.00  0.00           O  
ATOM    636  CB  PRO    92     -49.310  -9.725 -37.265  1.00  0.00           C  
ATOM    637  CG  PRO    92     -50.484  -9.145 -38.056  1.00  0.00           C  
ATOM    638  CD  PRO    92     -51.845  -9.389 -37.400  1.00  0.00           C  
ATOM    639  N   PHE    93     -48.986  -7.333 -35.196  1.00  0.00           N  
ATOM    640  CA  PHE    93     -48.505  -5.986 -35.485  1.00  0.00           C  
ATOM    641  C   PHE    93     -47.153  -5.737 -34.807  1.00  0.00           C  
ATOM    642  O   PHE    93     -47.081  -5.518 -33.595  1.00  0.00           O  
ATOM    643  CB  PHE    93     -49.252  -4.733 -35.010  1.00  0.00           C  
ATOM    644  CG  PHE    93     -50.487  -4.609 -35.834  1.00  0.00           C  
ATOM    645  CD1 PHE    93     -50.700  -5.395 -36.988  1.00  0.00           C  
ATOM    646  CD2 PHE    93     -51.485  -3.687 -35.467  1.00  0.00           C  
ATOM    647  CE1 PHE    93     -51.887  -5.272 -37.767  1.00  0.00           C  
ATOM    648  CE2 PHE    93     -52.683  -3.543 -36.230  1.00  0.00           C  
ATOM    649  CZ  PHE    93     -52.882  -4.340 -37.387  1.00  0.00           C  
ATOM    650  N   VAL    94     -46.043  -5.765 -35.575  1.00  0.00           N  
ATOM    651  CA  VAL    94     -44.724  -5.530 -34.964  1.00  0.00           C  
ATOM    652  C   VAL    94     -44.649  -4.280 -34.072  1.00  0.00           C  
ATOM    653  O   VAL    94     -43.794  -4.154 -33.191  1.00  0.00           O  
ATOM    654  CB  VAL    94     -43.274  -5.139 -35.323  1.00  0.00           C  
ATOM    655  CG1 VAL    94     -43.121  -3.672 -35.731  1.00  0.00           C  
ATOM    656  CG2 VAL    94     -42.285  -5.339 -34.173  1.00  0.00           C  
ATOM    657  N   VAL    95     -45.562  -3.341 -34.308  1.00  0.00           N  
ATOM    658  CA  VAL    95     -45.622  -2.107 -33.538  1.00  0.00           C  
ATOM    659  C   VAL    95     -45.878  -2.456 -32.076  1.00  0.00           C  
ATOM    660  O   VAL    95     -45.174  -2.016 -31.162  1.00  0.00           O  
ATOM    661  CB  VAL    95     -46.500  -0.865 -33.274  1.00  0.00           C  
ATOM    662  CG1 VAL    95     -45.995   0.006 -32.122  1.00  0.00           C  
ATOM    663  CG2 VAL    95     -46.599   0.078 -34.475  1.00  0.00           C  
ATOM    664  N   ARG    96     -46.910  -3.266 -31.850  1.00  0.00           N  
ATOM    665  CA  ARG    96     -47.290  -3.675 -30.510  1.00  0.00           C  
ATOM    666  C   ARG    96     -46.141  -4.357 -29.790  1.00  0.00           C  
ATOM    667  O   ARG    96     -45.862  -4.086 -28.618  1.00  0.00           O  
ATOM    668  CB  ARG    96     -48.384  -4.716 -30.262  1.00  0.00           C  
ATOM    669  CG  ARG    96     -48.620  -5.012 -28.780  1.00  0.00           C  
ATOM    670  CD  ARG    96     -49.121  -3.803 -27.986  1.00  0.00           C  
ATOM    671  NE  ARG    96     -49.360  -4.254 -26.586  1.00  0.00           N  
ATOM    672  CZ  ARG    96     -49.613  -3.336 -25.608  1.00  0.00           C  
ATOM    673  NH1 ARG    96     -49.588  -2.098 -26.182  1.00  0.00           N  
ATOM    674  NH2 ARG    96     -49.791  -4.015 -24.437  1.00  0.00           N  
ATOM    675  N   SER    97     -45.443  -5.265 -30.482  1.00  0.00           N  
ATOM    676  CA  SER    97     -44.295  -5.948 -29.885  1.00  0.00           C  
ATOM    677  C   SER    97     -43.338  -4.886 -29.348  1.00  0.00           C  
ATOM    678  O   SER    97     -42.831  -4.968 -28.226  1.00  0.00           O  
ATOM    679  CB  SER    97     -43.229  -6.778 -30.604  1.00  0.00           C  
ATOM    680  OG  SER    97     -43.809  -7.959 -31.139  1.00  0.00           O  
ATOM    681  N   GLY    98     -43.084  -3.867 -30.164  1.00  0.00           N  
ATOM    682  CA  GLY    98     -42.210  -2.768 -29.776  1.00  0.00           C  
ATOM    683  C   GLY    98     -42.772  -2.009 -28.572  1.00  0.00           C  
ATOM    684  O   GLY    98     -42.040  -1.536 -27.698  1.00  0.00           O  
ATOM    685  N   VAL    99     -44.092  -1.888 -28.521  1.00  0.00           N  
ATOM    686  CA  VAL    99     -44.755  -1.169 -27.448  1.00  0.00           C  
ATOM    687  C   VAL    99     -44.632  -1.894 -26.111  1.00  0.00           C  
ATOM    688  O   VAL    99     -44.407  -1.273 -25.069  1.00  0.00           O  
ATOM    689  CB  VAL    99     -46.153  -0.772 -26.928  1.00  0.00           C  
ATOM    690  CG1 VAL    99     -46.126  -0.111 -25.548  1.00  0.00           C  
ATOM    691  CG2 VAL    99     -46.881   0.223 -27.834  1.00  0.00           C  
ATOM    692  N   SER   100     -44.776  -3.220 -26.105  1.00  0.00           N  
ATOM    693  CA  SER   100     -44.610  -3.985 -24.869  1.00  0.00           C  
ATOM    694  C   SER   100     -43.180  -3.790 -24.338  1.00  0.00           C  
ATOM    695  O   SER   100     -42.956  -3.567 -23.145  1.00  0.00           O  
ATOM    696  CB  SER   100     -44.622  -5.508 -24.713  1.00  0.00           C  
ATOM    697  OG  SER   100     -45.910  -6.020 -25.020  1.00  0.00           O  
ATOM    698  N   GLU   101     -42.196  -3.873 -25.229  1.00  0.00           N  
ATOM    699  CA  GLU   101     -40.794  -3.701 -24.842  1.00  0.00           C  
ATOM    700  C   GLU   101     -40.506  -2.265 -24.475  1.00  0.00           C  
ATOM    701  O   GLU   101     -39.469  -1.689 -24.814  1.00  0.00           O  
ATOM    702  CB  GLU   101     -39.702  -3.995 -25.876  1.00  0.00           C  
ATOM    703  CG  GLU   101     -39.621  -5.470 -26.275  1.00  0.00           C  
ATOM    704  CD  GLU   101     -40.846  -5.798 -27.116  1.00  0.00           C  
ATOM    705  OE1 GLU   101     -41.097  -5.062 -28.108  1.00  0.00           O  
ATOM    706  OE2 GLU   101     -41.547  -6.789 -26.779  1.00  0.00           O  
ATOM    707  N   SER   102     -41.422  -1.704 -23.664  1.00  0.00           N  
ATOM    708  CA  SER   102     -41.398  -0.273 -23.394  1.00  0.00           C  
ATOM    709  C   SER   102     -40.315   0.450 -24.203  1.00  0.00           C  
ATOM    710  O   SER   102     -39.308  -0.112 -24.498  1.00  0.00           O  
ATOM    711  CB  SER   102     -41.084  -0.180 -21.896  1.00  0.00           C  
ATOM    712  OG  SER   102     -40.962   1.180 -21.507  1.00  0.00           O  
ATOM    713  N   ARG   103     -40.556   1.718 -24.516  1.00  0.00           N  
ATOM    714  CA  ARG   103     -39.774   2.454 -25.474  1.00  0.00           C  
ATOM    715  C   ARG   103     -38.312   2.544 -25.035  1.00  0.00           C  
ATOM    716  O   ARG   103     -37.406   2.513 -25.876  1.00  0.00           O  
ATOM    717  CB  ARG   103     -40.381   3.838 -25.695  1.00  0.00           C  
ATOM    718  CG  ARG   103     -41.703   3.809 -26.464  1.00  0.00           C  
ATOM    719  CD  ARG   103     -42.350   5.186 -26.624  1.00  0.00           C  
ATOM    720  NE  ARG   103     -43.631   4.997 -27.360  1.00  0.00           N  
ATOM    721  CZ  ARG   103     -44.459   6.061 -27.574  1.00  0.00           C  
ATOM    722  NH1 ARG   103     -43.875   7.161 -27.016  1.00  0.00           N  
ATOM    723  NH2 ARG   103     -45.547   5.609 -28.263  1.00  0.00           N  
ATOM    724  N   ASP   104     -38.125   2.707 -23.727  1.00  0.00           N  
ATOM    725  CA  ASP   104     -36.817   2.975 -23.076  1.00  0.00           C  
ATOM    726  C   ASP   104     -36.049   1.709 -22.719  1.00  0.00           C  
ATOM    727  O   ASP   104     -34.952   1.840 -22.189  1.00  0.00           O  
ATOM    728  CB  ASP   104     -37.029   3.734 -21.774  1.00  0.00           C  
ATOM    729  CG  ASP   104     -36.982   5.237 -21.942  1.00  0.00           C  
ATOM    730  OD1 ASP   104     -36.499   5.694 -22.997  1.00  0.00           O  
ATOM    731  OD2 ASP   104     -37.424   5.937 -21.010  1.00  0.00           O  
ATOM    732  N   PRO   105     -36.629   0.542 -22.943  1.00  0.00           N  
ATOM    733  CA  PRO   105     -35.934  -0.720 -22.646  1.00  0.00           C  
ATOM    734  C   PRO   105     -34.707  -0.851 -23.529  1.00  0.00           C  
ATOM    735  O   PRO   105     -34.744  -0.486 -24.701  1.00  0.00           O  
ATOM    736  CB  PRO   105     -36.809  -1.950 -22.891  1.00  0.00           C  
ATOM    737  CG  PRO   105     -37.946  -1.702 -23.884  1.00  0.00           C  
ATOM    738  CD  PRO   105     -38.508  -0.279 -23.829  1.00  0.00           C  
ATOM    739  N   ARG   106     -33.607  -1.434 -23.014  1.00  0.00           N  
ATOM    740  CA  ARG   106     -32.422  -1.679 -23.817  1.00  0.00           C  
ATOM    741  C   ARG   106     -32.701  -2.768 -24.857  1.00  0.00           C  
ATOM    742  O   ARG   106     -33.532  -3.657 -24.617  1.00  0.00           O  
ATOM    743  CB  ARG   106     -31.382  -2.139 -22.784  1.00  0.00           C  
ATOM    744  CG  ARG   106     -30.956  -1.035 -21.814  1.00  0.00           C  
ATOM    745  CD  ARG   106     -29.962  -1.505 -20.750  1.00  0.00           C  
ATOM    746  NE  ARG   106     -30.677  -2.463 -19.861  1.00  0.00           N  
ATOM    747  CZ  ARG   106     -29.984  -3.172 -18.923  1.00  0.00           C  
ATOM    748  NH1 ARG   106     -28.671  -2.813 -19.017  1.00  0.00           N  
ATOM    749  NH2 ARG   106     -30.875  -3.964 -18.258  1.00  0.00           N  
ATOM    750  N   ARG   107     -31.982  -2.705 -25.973  1.00  0.00           N  
ATOM    751  CA  ARG   107     -32.231  -3.587 -27.090  1.00  0.00           C  
ATOM    752  C   ARG   107     -31.929  -5.039 -26.708  1.00  0.00           C  
ATOM    753  O   ARG   107     -32.592  -5.953 -27.168  1.00  0.00           O  
ATOM    754  CB  ARG   107     -31.413  -3.134 -28.290  1.00  0.00           C  
ATOM    755  CG  ARG   107     -31.916  -1.831 -28.915  1.00  0.00           C  
ATOM    756  CD  ARG   107     -31.050  -1.332 -30.073  1.00  0.00           C  
ATOM    757  NE  ARG   107     -31.655  -0.066 -30.572  1.00  0.00           N  
ATOM    758  CZ  ARG   107     -31.034   0.646 -31.557  1.00  0.00           C  
ATOM    759  NH1 ARG   107     -29.893  -0.023 -31.897  1.00  0.00           N  
ATOM    760  NH2 ARG   107     -31.795   1.748 -31.819  1.00  0.00           N  
ATOM    761  N   PHE   108     -30.902  -5.238 -25.882  1.00  0.00           N  
ATOM    762  CA  PHE   108     -30.611  -6.515 -25.265  1.00  0.00           C  
ATOM    763  C   PHE   108     -30.658  -6.316 -23.753  1.00  0.00           C  
ATOM    764  O   PHE   108     -30.074  -5.354 -23.261  1.00  0.00           O  
ATOM    765  CB  PHE   108     -29.245  -7.006 -25.723  1.00  0.00           C  
ATOM    766  CG  PHE   108     -29.133  -7.237 -27.211  1.00  0.00           C  
ATOM    767  CD1 PHE   108     -29.464  -8.465 -27.776  1.00  0.00           C  
ATOM    768  CD2 PHE   108     -28.682  -6.230 -28.045  1.00  0.00           C  
ATOM    769  CE1 PHE   108     -29.355  -8.670 -29.143  1.00  0.00           C  
ATOM    770  CE2 PHE   108     -28.581  -6.435 -29.409  1.00  0.00           C  
ATOM    771  CZ  PHE   108     -28.915  -7.653 -29.960  1.00  0.00           C  
ATOM    772  N   PRO   109     -31.354  -7.212 -23.046  1.00  0.00           N  
ATOM    773  CA  PRO   109     -31.869  -6.948 -21.692  1.00  0.00           C  
ATOM    774  C   PRO   109     -31.303  -7.982 -20.729  1.00  0.00           C  
ATOM    775  O   PRO   109     -31.176  -9.139 -21.084  1.00  0.00           O  
ATOM    776  CB  PRO   109     -33.391  -7.093 -21.627  1.00  0.00           C  
ATOM    777  CG  PRO   109     -33.954  -8.082 -22.650  1.00  0.00           C  
ATOM    778  CD  PRO   109     -33.171  -8.116 -23.964  1.00  0.00           C  
ATOM    779  N   SER   110     -31.041  -7.537 -19.500  1.00  0.00           N  
ATOM    780  CA  SER   110     -30.797  -8.413 -18.371  1.00  0.00           C  
ATOM    781  C   SER   110     -31.990  -9.355 -18.176  1.00  0.00           C  
ATOM    782  O   SER   110     -33.122  -8.981 -18.428  1.00  0.00           O  
ATOM    783  CB  SER   110     -30.571  -7.597 -17.086  1.00  0.00           C  
ATOM    784  OG  SER   110     -29.420  -6.776 -17.225  1.00  0.00           O  
ATOM    785  N   HIS   111     -31.717 -10.559 -17.665  1.00  0.00           N  
ATOM    786  CA  HIS   111     -32.757 -11.568 -17.432  1.00  0.00           C  
ATOM    787  C   HIS   111     -33.864 -10.968 -16.570  1.00  0.00           C  
ATOM    788  O   HIS   111     -35.014 -11.163 -16.832  1.00  0.00           O  
ATOM    789  CB  HIS   111     -32.194 -12.860 -16.827  1.00  0.00           C  
ATOM    790  CG  HIS   111     -31.346 -13.637 -17.790  1.00  0.00           C  
ATOM    791  ND1 HIS   111     -30.531 -14.689 -17.425  1.00  0.00           N  
ATOM    792  CD2 HIS   111     -31.186 -13.516 -19.129  1.00  0.00           C  
ATOM    793  CE1 HIS   111     -29.920 -15.176 -18.462  1.00  0.00           C  
ATOM    794  NE2 HIS   111     -30.294 -14.484 -19.521  1.00  0.00           N  
ATOM    795  N   GLY   112     -33.502 -10.209 -15.554  1.00  0.00           N  
ATOM    796  CA  GLY   112     -34.491  -9.577 -14.688  1.00  0.00           C  
ATOM    797  C   GLY   112     -35.403  -8.627 -15.465  1.00  0.00           C  
ATOM    798  O   GLY   112     -36.563  -8.510 -15.127  1.00  0.00           O  
ATOM    799  N   GLU   113     -34.872  -7.935 -16.476  1.00  0.00           N  
ATOM    800  CA  GLU   113     -35.678  -7.002 -17.285  1.00  0.00           C  
ATOM    801  C   GLU   113     -36.759  -7.783 -18.045  1.00  0.00           C  
ATOM    802  O   GLU   113     -37.894  -7.331 -18.161  1.00  0.00           O  
ATOM    803  CB  GLU   113     -34.828  -6.198 -18.275  1.00  0.00           C  
ATOM    804  CG  GLU   113     -33.939  -5.149 -17.604  1.00  0.00           C  
ATOM    805  CD  GLU   113     -34.838  -4.195 -16.831  1.00  0.00           C  
ATOM    806  OE1 GLU   113     -35.801  -3.662 -17.444  1.00  0.00           O  
ATOM    807  OE2 GLU   113     -34.574  -3.987 -15.616  1.00  0.00           O  
ATOM    808  N   VAL   114     -36.406  -8.966 -18.562  1.00  0.00           N  
ATOM    809  CA  VAL   114     -37.340  -9.801 -19.345  1.00  0.00           C  
ATOM    810  C   VAL   114     -38.456 -10.321 -18.436  1.00  0.00           C  
ATOM    811  O   VAL   114     -39.623 -10.277 -18.790  1.00  0.00           O  
ATOM    812  CB  VAL   114     -36.551 -10.935 -20.012  1.00  0.00           C  
ATOM    813  CG1 VAL   114     -37.439 -11.974 -20.699  1.00  0.00           C  
ATOM    814  CG2 VAL   114     -35.588 -10.451 -21.098  1.00  0.00           C  
ATOM    815  N   LEU   115     -38.073 -10.755 -17.235  1.00  0.00           N  
ATOM    816  CA  LEU   115     -38.997 -11.235 -16.237  1.00  0.00           C  
ATOM    817  C   LEU   115     -40.053 -10.168 -15.985  1.00  0.00           C  
ATOM    818  O   LEU   115     -41.235 -10.475 -15.834  1.00  0.00           O  
ATOM    819  CB  LEU   115     -38.237 -11.613 -14.969  1.00  0.00           C  
ATOM    820  CG  LEU   115     -39.138 -12.151 -13.855  1.00  0.00           C  
ATOM    821  CD1 LEU   115     -39.877 -13.446 -14.192  1.00  0.00           C  
ATOM    822  CD2 LEU   115     -38.420 -12.482 -12.548  1.00  0.00           C  
ATOM    823  N   ALA   116     -39.615  -8.911 -15.946  1.00  0.00           N  
ATOM    824  CA  ALA   116     -40.461  -7.750 -15.727  1.00  0.00           C  
ATOM    825  C   ALA   116     -41.470  -7.667 -16.871  1.00  0.00           C  
ATOM    826  O   ALA   116     -42.644  -7.473 -16.629  1.00  0.00           O  
ATOM    827  CB  ALA   116     -39.521  -6.550 -15.587  1.00  0.00           C  
ATOM    828  N   TYR   117     -41.004  -7.870 -18.110  1.00  0.00           N  
ATOM    829  CA  TYR   117     -41.862  -7.815 -19.293  1.00  0.00           C  
ATOM    830  C   TYR   117     -42.856  -8.976 -19.314  1.00  0.00           C  
ATOM    831  O   TYR   117     -44.025  -8.804 -19.648  1.00  0.00           O  
ATOM    832  CB  TYR   117     -41.022  -7.885 -20.566  1.00  0.00           C  
ATOM    833  CG  TYR   117     -41.796  -8.096 -21.843  1.00  0.00           C  
ATOM    834  CD1 TYR   117     -42.390  -7.043 -22.488  1.00  0.00           C  
ATOM    835  CD2 TYR   117     -41.886  -9.343 -22.440  1.00  0.00           C  
ATOM    836  CE1 TYR   117     -43.075  -7.212 -23.681  1.00  0.00           C  
ATOM    837  CE2 TYR   117     -42.571  -9.531 -23.622  1.00  0.00           C  
ATOM    838  CZ  TYR   117     -43.182  -8.463 -24.243  1.00  0.00           C  
ATOM    839  OH  TYR   117     -43.845  -8.600 -25.428  1.00  0.00           O  
ATOM    840  N   LEU   118     -42.362 -10.177 -19.019  1.00  0.00           N  
ATOM    841  CA  LEU   118     -43.208 -11.345 -19.002  1.00  0.00           C  
ATOM    842  C   LEU   118     -44.325 -11.120 -17.969  1.00  0.00           C  
ATOM    843  O   LEU   118     -45.498 -11.356 -18.248  1.00  0.00           O  
ATOM    844  CB  LEU   118     -42.383 -12.602 -18.703  1.00  0.00           C  
ATOM    845  CG  LEU   118     -41.450 -13.006 -19.847  1.00  0.00           C  
ATOM    846  CD1 LEU   118     -40.479 -14.139 -19.518  1.00  0.00           C  
ATOM    847  CD2 LEU   118     -42.154 -13.497 -21.111  1.00  0.00           C  
ATOM    848  N   GLN   119     -43.940 -10.621 -16.793  1.00  0.00           N  
ATOM    849  CA  GLN   119     -44.881 -10.333 -15.746  1.00  0.00           C  
ATOM    850  C   GLN   119     -45.906  -9.305 -16.239  1.00  0.00           C  
ATOM    851  O   GLN   119     -47.092  -9.432 -15.988  1.00  0.00           O  
ATOM    852  CB  GLN   119     -44.157  -9.850 -14.487  1.00  0.00           C  
ATOM    853  CG  GLN   119     -45.088  -9.635 -13.292  1.00  0.00           C  
ATOM    854  CD  GLN   119     -45.690 -10.982 -12.917  1.00  0.00           C  
ATOM    855  OE1 GLN   119     -44.987 -11.987 -12.829  1.00  0.00           O  
ATOM    856  NE2 GLN   119     -47.025 -11.075 -12.674  1.00  0.00           N  
ATOM    857  N   ASP   120     -45.432  -8.282 -16.947  1.00  0.00           N  
ATOM    858  CA  ASP   120     -46.307  -7.251 -17.456  1.00  0.00           C  
ATOM    859  C   ASP   120     -47.336  -7.855 -18.400  1.00  0.00           C  
ATOM    860  O   ASP   120     -48.484  -7.449 -18.395  1.00  0.00           O  
ATOM    861  CB  ASP   120     -45.500  -6.179 -18.140  1.00  0.00           C  
ATOM    862  CG  ASP   120     -44.778  -5.377 -17.067  1.00  0.00           C  
ATOM    863  OD1 ASP   120     -45.130  -5.542 -15.868  1.00  0.00           O  
ATOM    864  OD2 ASP   120     -43.865  -4.588 -17.431  1.00  0.00           O  
ATOM    865  N   PHE   121     -46.906  -8.824 -19.210  1.00  0.00           N  
ATOM    866  CA  PHE   121     -47.741  -9.405 -20.251  1.00  0.00           C  
ATOM    867  C   PHE   121     -48.829 -10.276 -19.618  1.00  0.00           C  
ATOM    868  O   PHE   121     -49.967 -10.233 -20.039  1.00  0.00           O  
ATOM    869  CB  PHE   121     -46.878 -10.224 -21.208  1.00  0.00           C  
ATOM    870  CG  PHE   121     -47.630 -11.016 -22.241  1.00  0.00           C  
ATOM    871  CD1 PHE   121     -48.105 -10.407 -23.388  1.00  0.00           C  
ATOM    872  CD2 PHE   121     -47.832 -12.377 -22.090  1.00  0.00           C  
ATOM    873  CE1 PHE   121     -48.767 -11.130 -24.368  1.00  0.00           C  
ATOM    874  CE2 PHE   121     -48.490 -13.108 -23.068  1.00  0.00           C  
ATOM    875  CZ  PHE   121     -48.961 -12.481 -24.199  1.00  0.00           C  
ATOM    876  N   ALA   122     -48.465 -11.078 -18.615  1.00  0.00           N  
ATOM    877  CA  ALA   122     -49.439 -11.883 -17.895  1.00  0.00           C  
ATOM    878  C   ALA   122     -50.489 -10.975 -17.253  1.00  0.00           C  
ATOM    879  O   ALA   122     -51.686 -11.232 -17.356  1.00  0.00           O  
ATOM    880  CB  ALA   122     -48.755 -12.765 -16.881  1.00  0.00           C  
ATOM    881  N   LYS   123     -50.029  -9.894 -16.614  1.00  0.00           N  
ATOM    882  CA  LYS   123     -50.936  -8.942 -15.957  1.00  0.00           C  
ATOM    883  C   LYS   123     -51.894  -8.332 -16.991  1.00  0.00           C  
ATOM    884  O   LYS   123     -53.079  -8.410 -16.844  1.00  0.00           O  
ATOM    885  CB  LYS   123     -50.150  -7.865 -15.225  1.00  0.00           C  
ATOM    886  CG  LYS   123     -50.942  -7.142 -14.157  1.00  0.00           C  
ATOM    887  CD  LYS   123     -50.270  -5.838 -13.769  1.00  0.00           C  
ATOM    888  CE  LYS   123     -50.959  -5.078 -12.646  1.00  0.00           C  
ATOM    889  NZ  LYS   123     -50.006  -4.476 -11.671  1.00  0.00           N  
ATOM    890  N   GLU   124     -51.346  -7.777 -18.065  1.00  0.00           N  
ATOM    891  CA  GLU   124     -52.117  -7.136 -19.120  1.00  0.00           C  
ATOM    892  C   GLU   124     -53.162  -8.087 -19.704  1.00  0.00           C  
ATOM    893  O   GLU   124     -54.219  -7.642 -20.089  1.00  0.00           O  
ATOM    894  CB  GLU   124     -51.171  -6.681 -20.224  1.00  0.00           C  
ATOM    895  CG  GLU   124     -51.856  -6.199 -21.498  1.00  0.00           C  
ATOM    896  CD  GLU   124     -52.557  -4.871 -21.382  1.00  0.00           C  
ATOM    897  OE1 GLU   124     -52.471  -4.263 -20.287  1.00  0.00           O  
ATOM    898  OE2 GLU   124     -53.168  -4.456 -22.396  1.00  0.00           O  
ATOM    899  N   PHE   125     -52.833  -9.372 -19.877  1.00  0.00           N  
ATOM    900  CA  PHE   125     -53.700 -10.293 -20.667  1.00  0.00           C  
ATOM    901  C   PHE   125     -54.490 -11.204 -19.724  1.00  0.00           C  
ATOM    902  O   PHE   125     -55.208 -12.103 -20.181  1.00  0.00           O  
ATOM    903  CB  PHE   125     -52.873 -11.093 -21.678  1.00  0.00           C  
ATOM    904  CG  PHE   125     -52.283 -10.122 -22.642  1.00  0.00           C  
ATOM    905  CD1 PHE   125     -50.931  -9.720 -22.568  1.00  0.00           C  
ATOM    906  CD2 PHE   125     -53.080  -9.579 -23.667  1.00  0.00           C  
ATOM    907  CE1 PHE   125     -50.375  -8.794 -23.497  1.00  0.00           C  
ATOM    908  CE2 PHE   125     -52.548  -8.650 -24.611  1.00  0.00           C  
ATOM    909  CZ  PHE   125     -51.188  -8.255 -24.523  1.00  0.00           C  
ATOM    910  N   ALA   126     -54.336 -10.953 -18.419  1.00  0.00           N  
ATOM    911  CA  ALA   126     -55.180 -11.510 -17.393  1.00  0.00           C  
ATOM    912  C   ALA   126     -55.023 -13.035 -17.398  1.00  0.00           C  
ATOM    913  O   ALA   126     -55.997 -13.752 -17.364  1.00  0.00           O  
ATOM    914  CB  ALA   126     -56.633 -11.032 -17.568  1.00  0.00           C  
ATOM    915  N   ILE   127     -53.773 -13.508 -17.404  1.00  0.00           N  
ATOM    916  CA  ILE   127     -53.487 -14.936 -17.521  1.00  0.00           C  
ATOM    917  C   ILE   127     -53.350 -15.599 -16.143  1.00  0.00           C  
ATOM    918  O   ILE   127     -53.440 -16.804 -16.050  1.00  0.00           O  
ATOM    919  CB  ILE   127     -52.208 -15.109 -18.339  1.00  0.00           C  
ATOM    920  CG1 ILE   127     -52.350 -14.658 -19.802  1.00  0.00           C  
ATOM    921  CG2 ILE   127     -51.719 -16.565 -18.413  1.00  0.00           C  
ATOM    922  CD1 ILE   127     -51.017 -14.559 -20.542  1.00  0.00           C  
ATOM    923  N   GLU   128     -53.124 -14.829 -15.082  1.00  0.00           N  
ATOM    924  CA  GLU   128     -52.757 -15.402 -13.780  1.00  0.00           C  
ATOM    925  C   GLU   128     -53.939 -16.163 -13.176  1.00  0.00           C  
ATOM    926  O   GLU   128     -53.716 -17.152 -12.478  1.00  0.00           O  
ATOM    927  CB  GLU   128     -52.310 -14.281 -12.848  1.00  0.00           C  
ATOM    928  CG  GLU   128     -50.978 -13.647 -13.252  1.00  0.00           C  
ATOM    929  CD  GLU   128     -49.922 -14.743 -13.271  1.00  0.00           C  
ATOM    930  OE1 GLU   128     -49.801 -15.466 -12.247  1.00  0.00           O  
ATOM    931  OE2 GLU   128     -49.221 -14.871 -14.311  1.00  0.00           O  
ATOM    932  N   GLU   129     -55.177 -15.709 -13.444  1.00  0.00           N  
ATOM    933  CA  GLU   129     -56.424 -16.413 -13.064  1.00  0.00           C  
ATOM    934  C   GLU   129     -56.319 -17.917 -13.325  1.00  0.00           C  
ATOM    935  O   GLU   129     -56.807 -18.701 -12.521  1.00  0.00           O  
ATOM    936  CB  GLU   129     -57.633 -16.005 -13.919  1.00  0.00           C  
ATOM    937  CG  GLU   129     -58.939 -16.675 -13.488  1.00  0.00           C  
ATOM    938  CD  GLU   129     -60.059 -16.129 -14.362  1.00  0.00           C  
ATOM    939  OE1 GLU   129     -59.756 -15.300 -15.262  1.00  0.00           O  
ATOM    940  OE2 GLU   129     -61.232 -16.534 -14.143  1.00  0.00           O  
ATOM    941  N   MET   130     -55.729 -18.296 -14.471  1.00  0.00           N  
ATOM    942  CA  MET   130     -55.831 -19.637 -14.985  1.00  0.00           C  
ATOM    943  C   MET   130     -54.640 -20.513 -14.581  1.00  0.00           C  
ATOM    944  O   MET   130     -54.476 -21.626 -15.118  1.00  0.00           O  
ATOM    945  CB  MET   130     -55.927 -19.589 -16.504  1.00  0.00           C  
ATOM    946  CG  MET   130     -57.180 -18.874 -17.014  1.00  0.00           C  
ATOM    947  SD  MET   130     -58.742 -19.713 -16.612  1.00  0.00           S  
ATOM    948  CE  MET   130     -59.804 -18.375 -17.230  1.00  0.00           C  
ATOM    949  N   ILE   131     -53.816 -20.040 -13.643  1.00  0.00           N  
ATOM    950  CA  ILE   131     -52.641 -20.780 -13.277  1.00  0.00           C  
ATOM    951  C   ILE   131     -52.811 -21.296 -11.853  1.00  0.00           C  
ATOM    952  O   ILE   131     -53.104 -20.525 -10.957  1.00  0.00           O  
ATOM    953  CB  ILE   131     -51.377 -19.922 -13.422  1.00  0.00           C  
ATOM    954  CG1 ILE   131     -51.281 -19.305 -14.824  1.00  0.00           C  
ATOM    955  CG2 ILE   131     -50.139 -20.741 -13.045  1.00  0.00           C  
ATOM    956  CD1 ILE   131     -50.121 -18.355 -15.007  1.00  0.00           C  
ATOM    957  N   ARG   132     -52.597 -22.604 -11.682  1.00  0.00           N  
ATOM    958  CA  ARG   132     -52.478 -23.219 -10.380  1.00  0.00           C  
ATOM    959  C   ARG   132     -50.997 -23.422 -10.066  1.00  0.00           C  
ATOM    960  O   ARG   132     -50.367 -24.301 -10.651  1.00  0.00           O  
ATOM    961  CB  ARG   132     -53.210 -24.551 -10.349  1.00  0.00           C  
ATOM    962  CG  ARG   132     -54.719 -24.423 -10.568  1.00  0.00           C  
ATOM    963  CD  ARG   132     -55.445 -25.768 -10.631  1.00  0.00           C  
ATOM    964  NE  ARG   132     -56.884 -25.489 -10.894  1.00  0.00           N  
ATOM    965  CZ  ARG   132     -57.780 -26.518 -10.954  1.00  0.00           C  
ATOM    966  NH1 ARG   132     -57.094 -27.678 -10.740  1.00  0.00           N  
ATOM    967  NH2 ARG   132     -59.011 -25.984 -11.205  1.00  0.00           N  
ATOM    968  N   PHE   133     -50.463 -22.617  -9.145  1.00  0.00           N  
ATOM    969  CA  PHE   133     -49.051 -22.704  -8.779  1.00  0.00           C  
ATOM    970  C   PHE   133     -48.850 -23.871  -7.819  1.00  0.00           C  
ATOM    971  O   PHE   133     -49.815 -24.508  -7.388  1.00  0.00           O  
ATOM    972  CB  PHE   133     -48.548 -21.375  -8.213  1.00  0.00           C  
ATOM    973  CG  PHE   133     -48.620 -20.255  -9.221  1.00  0.00           C  
ATOM    974  CD1 PHE   133     -47.543 -19.976 -10.055  1.00  0.00           C  
ATOM    975  CD2 PHE   133     -49.780 -19.524  -9.385  1.00  0.00           C  
ATOM    976  CE1 PHE   133     -47.619 -18.957 -10.997  1.00  0.00           C  
ATOM    977  CE2 PHE   133     -49.850 -18.513 -10.330  1.00  0.00           C  
ATOM    978  CZ  PHE   133     -48.775 -18.227 -11.142  1.00  0.00           C  
ATOM    979  N   ASP   134     -47.569 -24.179  -7.583  1.00  0.00           N  
ATOM    980  CA  ASP   134     -47.103 -25.205  -6.673  1.00  0.00           C  
ATOM    981  C   ASP   134     -47.679 -26.582  -7.028  1.00  0.00           C  
ATOM    982  O   ASP   134     -47.530 -27.498  -6.213  1.00  0.00           O  
ATOM    983  CB  ASP   134     -47.458 -24.838  -5.234  1.00  0.00           C  
ATOM    984  CG  ASP   134     -46.584 -25.671  -4.307  1.00  0.00           C  
ATOM    985  OD1 ASP   134     -45.348 -25.722  -4.546  1.00  0.00           O  
ATOM    986  OD2 ASP   134     -47.141 -26.268  -3.347  1.00  0.00           O  
ATOM    987  N   THR   135     -48.260 -26.743  -8.233  1.00  0.00           N  
ATOM    988  CA  THR   135     -48.830 -28.020  -8.671  1.00  0.00           C  
ATOM    989  C   THR   135     -47.982 -28.640  -9.806  1.00  0.00           C  
ATOM    990  O   THR   135     -47.932 -28.145 -10.942  1.00  0.00           O  
ATOM    991  CB  THR   135     -50.315 -27.893  -9.038  1.00  0.00           C  
ATOM    992  OG1 THR   135     -50.450 -27.649 -10.436  1.00  0.00           O  
ATOM    993  CG2 THR   135     -51.033 -26.819  -8.253  1.00  0.00           C  
ATOM    994  N   ALA   136     -47.313 -29.750  -9.480  1.00  0.00           N  
ATOM    995  CA  ALA   136     -46.564 -30.581 -10.421  1.00  0.00           C  
ATOM    996  C   ALA   136     -47.544 -31.440 -11.234  1.00  0.00           C  
ATOM    997  O   ALA   136     -48.435 -32.010 -10.672  1.00  0.00           O  
ATOM    998  CB  ALA   136     -45.585 -31.465  -9.629  1.00  0.00           C  
ATOM    999  N   VAL   137     -47.350 -31.525 -12.549  1.00  0.00           N  
ATOM   1000  CA  VAL   137     -48.021 -32.506 -13.356  1.00  0.00           C  
ATOM   1001  C   VAL   137     -47.149 -33.769 -13.356  1.00  0.00           C  
ATOM   1002  O   VAL   137     -46.020 -33.773 -13.894  1.00  0.00           O  
ATOM   1003  CB  VAL   137     -48.294 -31.996 -14.782  1.00  0.00           C  
ATOM   1004  CG1 VAL   137     -48.702 -33.123 -15.715  1.00  0.00           C  
ATOM   1005  CG2 VAL   137     -49.326 -30.884 -14.816  1.00  0.00           C  
ATOM   1006  N   VAL   138     -47.673 -34.838 -12.741  1.00  0.00           N  
ATOM   1007  CA  VAL   138     -46.923 -36.076 -12.524  1.00  0.00           C  
ATOM   1008  C   VAL   138     -47.183 -37.078 -13.655  1.00  0.00           C  
ATOM   1009  O   VAL   138     -46.283 -37.869 -13.974  1.00  0.00           O  
ATOM   1010  CB  VAL   138     -47.195 -36.685 -11.172  1.00  0.00           C  
ATOM   1011  CG1 VAL   138     -46.508 -38.036 -10.962  1.00  0.00           C  
ATOM   1012  CG2 VAL   138     -46.728 -35.813 -10.005  1.00  0.00           C  
ATOM   1013  N   LYS   139     -48.396 -37.074 -14.237  1.00  0.00           N  
ATOM   1014  CA  LYS   139     -48.612 -37.856 -15.453  1.00  0.00           C  
ATOM   1015  C   LYS   139     -49.820 -37.364 -16.253  1.00  0.00           C  
ATOM   1016  O   LYS   139     -50.763 -36.777 -15.719  1.00  0.00           O  
ATOM   1017  CB  LYS   139     -48.725 -39.325 -15.160  1.00  0.00           C  
ATOM   1018  CG  LYS   139     -48.801 -40.194 -16.417  1.00  0.00           C  
ATOM   1019  CD  LYS   139     -48.843 -41.695 -16.123  1.00  0.00           C  
ATOM   1020  CE  LYS   139     -48.833 -42.566 -17.381  1.00  0.00           C  
ATOM   1021  NZ  LYS   139     -48.910 -43.996 -17.006  1.00  0.00           N  
ATOM   1022  N   VAL   140     -49.733 -37.649 -17.555  1.00  0.00           N  
ATOM   1023  CA  VAL   140     -50.653 -37.285 -18.596  1.00  0.00           C  
ATOM   1024  C   VAL   140     -50.892 -38.569 -19.397  1.00  0.00           C  
ATOM   1025  O   VAL   140     -49.972 -39.117 -19.969  1.00  0.00           O  
ATOM   1026  CB  VAL   140     -50.063 -36.162 -19.476  1.00  0.00           C  
ATOM   1027  CG1 VAL   140     -50.859 -35.915 -20.749  1.00  0.00           C  
ATOM   1028  CG2 VAL   140     -49.916 -34.859 -18.693  1.00  0.00           C  
ATOM   1029  N   ALA   141     -52.126 -39.067 -19.387  1.00  0.00           N  
ATOM   1030  CA  ALA   141     -52.463 -40.396 -19.897  1.00  0.00           C  
ATOM   1031  C   ALA   141     -53.717 -40.325 -20.762  1.00  0.00           C  
ATOM   1032  O   ALA   141     -54.712 -39.696 -20.367  1.00  0.00           O  
ATOM   1033  CB  ALA   141     -52.643 -41.389 -18.751  1.00  0.00           C  
ATOM   1034  N   PRO   142     -53.630 -40.947 -21.943  1.00  0.00           N  
ATOM   1035  CA  PRO   142     -54.780 -41.125 -22.785  1.00  0.00           C  
ATOM   1036  C   PRO   142     -55.901 -41.688 -21.914  1.00  0.00           C  
ATOM   1037  O   PRO   142     -55.656 -42.569 -21.048  1.00  0.00           O  
ATOM   1038  CB  PRO   142     -54.502 -42.092 -23.937  1.00  0.00           C  
ATOM   1039  CG  PRO   142     -53.028 -42.148 -24.345  1.00  0.00           C  
ATOM   1040  CD  PRO   142     -52.062 -42.051 -23.163  1.00  0.00           C  
ATOM   1041  N   ALA   143     -57.125 -41.185 -22.135  1.00  0.00           N  
ATOM   1042  CA  ALA   143     -58.265 -41.767 -21.472  1.00  0.00           C  
ATOM   1043  C   ALA   143     -58.487 -43.149 -22.076  1.00  0.00           C  
ATOM   1044  O   ALA   143     -58.141 -43.361 -23.240  1.00  0.00           O  
ATOM   1045  CB  ALA   143     -59.493 -40.869 -21.648  1.00  0.00           C  
ATOM   1046  N   ALA   144     -59.051 -44.128 -21.327  1.00  0.00           N  
ATOM   1047  CA  ALA   144     -59.326 -45.453 -21.877  1.00  0.00           C  
ATOM   1048  C   ALA   144     -60.250 -45.434 -23.107  1.00  0.00           C  
ATOM   1049  O   ALA   144     -60.209 -46.392 -23.874  1.00  0.00           O  
ATOM   1050  CB  ALA   144     -59.934 -46.239 -20.708  1.00  0.00           C  
ATOM   1051  N   GLU   145     -60.998 -44.340 -23.319  1.00  0.00           N  
ATOM   1052  CA  GLU   145     -61.875 -44.190 -24.505  1.00  0.00           C  
ATOM   1053  C   GLU   145     -61.302 -43.164 -25.491  1.00  0.00           C  
ATOM   1054  O   GLU   145     -62.046 -42.480 -26.188  1.00  0.00           O  
ATOM   1055  CB  GLU   145     -63.310 -43.835 -24.090  1.00  0.00           C  
ATOM   1056  CG  GLU   145     -64.015 -44.951 -23.316  1.00  0.00           C  
ATOM   1057  CD  GLU   145     -65.432 -44.488 -23.009  1.00  0.00           C  
ATOM   1058  OE1 GLU   145     -65.780 -43.344 -23.409  1.00  0.00           O  
ATOM   1059  OE2 GLU   145     -66.185 -45.271 -22.371  1.00  0.00           O  
ATOM   1060  N   GLU   146     -61.195 -43.548 -26.739  1.00  0.00           N  
ATOM   1061  CA  GLU   146     -60.625 -42.647 -27.779  1.00  0.00           C  
ATOM   1062  C   GLU   146     -61.729 -41.938 -28.518  1.00  0.00           C  
ATOM   1063  O   GLU   146     -61.521 -40.922 -29.187  1.00  0.00           O  
ATOM   1064  CB  GLU   146     -59.805 -43.258 -28.920  1.00  0.00           C  
ATOM   1065  CG  GLU   146     -58.528 -43.955 -28.448  1.00  0.00           C  
ATOM   1066  CD  GLU   146     -57.839 -44.551 -29.667  1.00  0.00           C  
ATOM   1067  OE1 GLU   146     -58.396 -44.411 -30.789  1.00  0.00           O  
ATOM   1068  OE2 GLU   146     -56.746 -45.154 -29.494  1.00  0.00           O  
ATOM   1069  N   GLY   147     -62.929 -42.465 -28.409  1.00  0.00           N  
ATOM   1070  CA  GLY   147     -64.155 -41.866 -29.043  1.00  0.00           C  
ATOM   1071  C   GLY   147     -64.143 -40.383 -28.810  1.00  0.00           C  
ATOM   1072  O   GLY   147     -64.953 -39.628 -29.355  1.00  0.00           O  
ATOM   1073  N   SER   148     -63.219 -39.938 -27.991  1.00  0.00           N  
ATOM   1074  CA  SER   148     -63.015 -38.529 -27.611  1.00  0.00           C  
ATOM   1075  C   SER   148     -61.583 -38.270 -27.141  1.00  0.00           C  
ATOM   1076  O   SER   148     -61.055 -38.924 -26.238  1.00  0.00           O  
ATOM   1077  CB  SER   148     -63.670 -37.792 -26.440  1.00  0.00           C  
ATOM   1078  OG  SER   148     -63.175 -36.463 -26.362  1.00  0.00           O  
ATOM   1079  N   GLY   149     -60.969 -37.319 -27.756  1.00  0.00           N  
ATOM   1080  CA  GLY   149     -59.496 -36.970 -27.466  1.00  0.00           C  
ATOM   1081  C   GLY   149     -59.379 -36.499 -26.035  1.00  0.00           C  
ATOM   1082  O   GLY   149     -58.984 -35.360 -25.771  1.00  0.00           O  
ATOM   1083  N   LYS   150     -59.767 -37.390 -25.078  1.00  0.00           N  
ATOM   1084  CA  LYS   150     -59.535 -36.807 -23.744  1.00  0.00           C  
ATOM   1085  C   LYS   150     -58.305 -37.414 -23.091  1.00  0.00           C  
ATOM   1086  O   LYS   150     -57.854 -38.468 -23.499  1.00  0.00           O  
ATOM   1087  CB  LYS   150     -60.798 -36.906 -22.902  1.00  0.00           C  
ATOM   1088  CG  LYS   150     -61.980 -36.125 -23.480  1.00  0.00           C  
ATOM   1089  CD  LYS   150     -63.237 -36.183 -22.610  1.00  0.00           C  
ATOM   1090  CE  LYS   150     -64.402 -35.358 -23.162  1.00  0.00           C  
ATOM   1091  NZ  LYS   150     -65.553 -35.426 -22.234  1.00  0.00           N  
ATOM   1092  N   TRP   151     -57.861 -36.731 -22.055  1.00  0.00           N  
ATOM   1093  CA  TRP   151     -56.640 -36.986 -21.345  1.00  0.00           C  
ATOM   1094  C   TRP   151     -56.886 -36.941 -19.843  1.00  0.00           C  
ATOM   1095  O   TRP   151     -57.668 -36.128 -19.374  1.00  0.00           O  
ATOM   1096  CB  TRP   151     -55.551 -35.991 -21.762  1.00  0.00           C  
ATOM   1097  CG  TRP   151     -54.490 -36.616 -22.611  1.00  0.00           C  
ATOM   1098  CD1 TRP   151     -53.521 -37.522 -22.260  1.00  0.00           C  
ATOM   1099  CD2 TRP   151     -54.339 -36.430 -24.005  1.00  0.00           C  
ATOM   1100  NE1 TRP   151     -52.759 -37.896 -23.339  1.00  0.00           N  
ATOM   1101  CE2 TRP   151     -53.232 -37.229 -24.423  1.00  0.00           C  
ATOM   1102  CE3 TRP   151     -55.048 -35.675 -24.916  1.00  0.00           C  
ATOM   1103  CZ2 TRP   151     -52.799 -37.291 -25.738  1.00  0.00           C  
ATOM   1104  CZ3 TRP   151     -54.629 -35.740 -26.222  1.00  0.00           C  
ATOM   1105  CH2 TRP   151     -53.526 -36.524 -26.621  1.00  0.00           C  
ATOM   1106  N   ARG   152     -56.193 -37.836 -19.122  1.00  0.00           N  
ATOM   1107  CA  ARG   152     -56.132 -37.824 -17.682  1.00  0.00           C  
ATOM   1108  C   ARG   152     -54.843 -37.106 -17.263  1.00  0.00           C  
ATOM   1109  O   ARG   152     -53.771 -37.626 -17.458  1.00  0.00           O  
ATOM   1110  CB  ARG   152     -56.152 -39.236 -17.094  1.00  0.00           C  
ATOM   1111  CG  ARG   152     -57.444 -40.001 -17.388  1.00  0.00           C  
ATOM   1112  CD  ARG   152     -57.429 -41.445 -16.883  1.00  0.00           C  
ATOM   1113  NE  ARG   152     -58.721 -42.073 -17.281  1.00  0.00           N  
ATOM   1114  CZ  ARG   152     -58.997 -43.358 -16.914  1.00  0.00           C  
ATOM   1115  NH1 ARG   152     -57.932 -43.825 -16.200  1.00  0.00           N  
ATOM   1116  NH2 ARG   152     -60.230 -43.675 -17.406  1.00  0.00           N  
ATOM   1117  N   ILE   153     -54.999 -35.942 -16.626  1.00  0.00           N  
ATOM   1118  CA  ILE   153     -53.891 -35.187 -16.108  1.00  0.00           C  
ATOM   1119  C   ILE   153     -53.856 -35.366 -14.585  1.00  0.00           C  
ATOM   1120  O   ILE   153     -54.767 -34.986 -13.864  1.00  0.00           O  
ATOM   1121  CB  ILE   153     -54.006 -33.710 -16.516  1.00  0.00           C  
ATOM   1122  CG1 ILE   153     -54.119 -33.501 -18.035  1.00  0.00           C  
ATOM   1123  CG2 ILE   153     -52.802 -32.858 -16.081  1.00  0.00           C  
ATOM   1124  CD1 ILE   153     -52.926 -34.049 -18.817  1.00  0.00           C  
ATOM   1125  N   GLU   154     -52.756 -35.941 -14.108  1.00  0.00           N  
ATOM   1126  CA  GLU   154     -52.525 -36.159 -12.708  1.00  0.00           C  
ATOM   1127  C   GLU   154     -51.582 -35.072 -12.200  1.00  0.00           C  
ATOM   1128  O   GLU   154     -50.578 -34.807 -12.827  1.00  0.00           O  
ATOM   1129  CB  GLU   154     -51.941 -37.556 -12.463  1.00  0.00           C  
ATOM   1130  CG  GLU   154     -52.913 -38.690 -12.793  1.00  0.00           C  
ATOM   1131  CD  GLU   154     -52.194 -40.010 -12.557  1.00  0.00           C  
ATOM   1132  OE1 GLU   154     -50.991 -39.970 -12.182  1.00  0.00           O  
ATOM   1133  OE2 GLU   154     -52.837 -41.077 -12.748  1.00  0.00           O  
ATOM   1134  N   SER   155     -51.914 -34.492 -11.037  1.00  0.00           N  
ATOM   1135  CA  SER   155     -51.199 -33.383 -10.473  1.00  0.00           C  
ATOM   1136  C   SER   155     -51.014 -33.564  -8.963  1.00  0.00           C  
ATOM   1137  O   SER   155     -51.979 -33.611  -8.228  1.00  0.00           O  
ATOM   1138  CB  SER   155     -51.934 -32.065 -10.736  1.00  0.00           C  
ATOM   1139  OG  SER   155     -51.234 -30.987 -10.133  1.00  0.00           O  
ATOM   1140  N   THR   156     -49.750 -33.587  -8.527  1.00  0.00           N  
ATOM   1141  CA  THR   156     -49.314 -33.528  -7.128  1.00  0.00           C  
ATOM   1142  C   THR   156     -49.271 -32.056  -6.683  1.00  0.00           C  
ATOM   1143  O   THR   156     -48.693 -31.237  -7.367  1.00  0.00           O  
ATOM   1144  CB  THR   156     -47.967 -34.245  -7.017  1.00  0.00           C  
ATOM   1145  OG1 THR   156     -48.093 -35.590  -7.453  1.00  0.00           O  
ATOM   1146  CG2 THR   156     -47.500 -34.227  -5.552  1.00  0.00           C  
ATOM   1147  N   GLU   157     -50.300 -31.685  -5.933  1.00  0.00           N  
ATOM   1148  CA  GLU   157     -50.469 -30.351  -5.372  1.00  0.00           C  
ATOM   1149  C   GLU   157     -50.652 -30.598  -3.863  1.00  0.00           C  
ATOM   1150  O   GLU   157     -51.694 -30.291  -3.277  1.00  0.00           O  
ATOM   1151  CB  GLU   157     -51.677 -29.494  -5.763  1.00  0.00           C  
ATOM   1152  CG  GLU   157     -53.021 -30.166  -5.473  1.00  0.00           C  
ATOM   1153  CD  GLU   157     -54.124 -29.249  -5.982  1.00  0.00           C  
ATOM   1154  OE1 GLU   157     -53.794 -28.266  -6.698  1.00  0.00           O  
ATOM   1155  OE2 GLU   157     -55.312 -29.518  -5.660  1.00  0.00           O  
ATOM   1156  N   LYS   158     -49.625 -31.160  -3.222  1.00  0.00           N  
ATOM   1157  CA  LYS   158     -49.720 -31.513  -1.811  1.00  0.00           C  
ATOM   1158  C   LYS   158     -50.289 -32.923  -1.809  1.00  0.00           C  
ATOM   1159  O   LYS   158     -49.731 -33.869  -1.246  1.00  0.00           O  
ATOM   1160  CB  LYS   158     -50.657 -30.791  -0.838  1.00  0.00           C  
ATOM   1161  CG  LYS   158     -50.550 -31.298   0.602  1.00  0.00           C  
ATOM   1162  CD  LYS   158     -51.444 -30.541   1.586  1.00  0.00           C  
ATOM   1163  CE  LYS   158     -51.336 -31.047   3.026  1.00  0.00           C  
ATOM   1164  NZ  LYS   158     -52.219 -30.253   3.909  1.00  0.00           N  
ATOM   1165  N   GLU   159     -51.439 -33.051  -2.463  1.00  0.00           N  
ATOM   1166  CA  GLU   159     -52.131 -34.322  -2.612  1.00  0.00           C  
ATOM   1167  C   GLU   159     -52.357 -34.630  -4.113  1.00  0.00           C  
ATOM   1168  O   GLU   159     -52.460 -33.728  -4.949  1.00  0.00           O  
ATOM   1169  CB  GLU   159     -53.540 -34.474  -2.028  1.00  0.00           C  
ATOM   1170  CG  GLU   159     -53.583 -34.365  -0.502  1.00  0.00           C  
ATOM   1171  CD  GLU   159     -55.021 -34.586  -0.056  1.00  0.00           C  
ATOM   1172  OE1 GLU   159     -55.896 -34.762  -0.945  1.00  0.00           O  
ATOM   1173  OE2 GLU   159     -55.264 -34.580   1.181  1.00  0.00           O  
ATOM   1174  N   LYS   160     -52.435 -35.911  -4.459  1.00  0.00           N  
ATOM   1175  CA  LYS   160     -52.649 -36.316  -5.842  1.00  0.00           C  
ATOM   1176  C   LYS   160     -54.071 -36.040  -6.297  1.00  0.00           C  
ATOM   1177  O   LYS   160     -55.050 -36.373  -5.623  1.00  0.00           O  
ATOM   1178  CB  LYS   160     -52.525 -37.783  -6.267  1.00  0.00           C  
ATOM   1179  CG  LYS   160     -52.701 -37.999  -7.771  1.00  0.00           C  
ATOM   1180  CD  LYS   160     -52.489 -39.450  -8.211  1.00  0.00           C  
ATOM   1181  CE  LYS   160     -52.649 -39.663  -9.717  1.00  0.00           C  
ATOM   1182  NZ  LYS   160     -52.426 -41.087 -10.053  1.00  0.00           N  
ATOM   1183  N   LYS   161     -54.199 -35.419  -7.462  1.00  0.00           N  
ATOM   1184  CA  LYS   161     -55.512 -35.141  -8.027  1.00  0.00           C  
ATOM   1185  C   LYS   161     -55.463 -35.392  -9.526  1.00  0.00           C  
ATOM   1186  O   LYS   161     -54.471 -35.123 -10.209  1.00  0.00           O  
ATOM   1187  CB  LYS   161     -56.124 -33.737  -7.997  1.00  0.00           C  
ATOM   1188  CG  LYS   161     -57.523 -33.668  -8.613  1.00  0.00           C  
ATOM   1189  CD  LYS   161     -58.176 -32.289  -8.497  1.00  0.00           C  
ATOM   1190  CE  LYS   161     -59.614 -32.246  -9.018  1.00  0.00           C  
ATOM   1191  NZ  LYS   161     -60.139 -30.865  -8.940  1.00  0.00           N  
ATOM   1192  N   LYS   162     -56.508 -35.834 -10.056  1.00  0.00           N  
ATOM   1193  CA  LYS   162     -56.669 -36.263 -11.406  1.00  0.00           C  
ATOM   1194  C   LYS   162     -57.911 -35.590 -11.991  1.00  0.00           C  
ATOM   1195  O   LYS   162     -58.850 -35.295 -11.291  1.00  0.00           O  
ATOM   1196  CB  LYS   162     -56.721 -37.761 -11.475  1.00  0.00           C  
ATOM   1197  CG  LYS   162     -57.850 -38.371 -10.643  1.00  0.00           C  
ATOM   1198  CD  LYS   162     -57.919 -39.897 -10.729  1.00  0.00           C  
ATOM   1199  CE  LYS   162     -59.053 -40.507  -9.902  1.00  0.00           C  
ATOM   1200  NZ  LYS   162     -59.049 -41.980 -10.046  1.00  0.00           N  
ATOM   1201  N   TRP   163     -57.854 -35.269 -13.276  1.00  0.00           N  
ATOM   1202  CA  TRP   163     -58.925 -34.554 -13.943  1.00  0.00           C  
ATOM   1203  C   TRP   163     -58.818 -34.800 -15.447  1.00  0.00           C  
ATOM   1204  O   TRP   163     -57.771 -35.153 -15.994  1.00  0.00           O  
ATOM   1205  CB  TRP   163     -58.897 -33.079 -13.629  1.00  0.00           C  
ATOM   1206  CG  TRP   163     -60.102 -32.321 -14.133  1.00  0.00           C  
ATOM   1207  CD1 TRP   163     -60.226 -31.524 -15.234  1.00  0.00           C  
ATOM   1208  CD2 TRP   163     -61.407 -32.280 -13.538  1.00  0.00           C  
ATOM   1209  NE1 TRP   163     -61.428 -31.006 -15.389  1.00  0.00           N  
ATOM   1210  CE2 TRP   163     -62.214 -31.445 -14.355  1.00  0.00           C  
ATOM   1211  CE3 TRP   163     -61.979 -32.869 -12.391  1.00  0.00           C  
ATOM   1212  CZ2 TRP   163     -63.578 -31.179 -14.060  1.00  0.00           C  
ATOM   1213  CZ3 TRP   163     -63.349 -32.607 -12.088  1.00  0.00           C  
ATOM   1214  CH2 TRP   163     -64.125 -31.766 -12.926  1.00  0.00           C  
ATOM   1215  N   ALA   164     -59.961 -34.656 -16.102  1.00  0.00           N  
ATOM   1216  CA  ALA   164     -60.094 -35.024 -17.463  1.00  0.00           C  
ATOM   1217  C   ALA   164     -60.062 -33.732 -18.262  1.00  0.00           C  
ATOM   1218  O   ALA   164     -60.725 -32.790 -17.904  1.00  0.00           O  
ATOM   1219  CB  ALA   164     -61.377 -35.848 -17.684  1.00  0.00           C  
ATOM   1220  N   HIS   165     -59.240 -33.710 -19.312  1.00  0.00           N  
ATOM   1221  CA  HIS   165     -59.115 -32.573 -20.211  1.00  0.00           C  
ATOM   1222  C   HIS   165     -59.344 -33.035 -21.649  1.00  0.00           C  
ATOM   1223  O   HIS   165     -59.014 -34.174 -21.984  1.00  0.00           O  
ATOM   1224  CB  HIS   165     -57.745 -31.902 -20.047  1.00  0.00           C  
ATOM   1225  CG  HIS   165     -57.545 -31.303 -18.686  1.00  0.00           C  
ATOM   1226  ND1 HIS   165     -57.147 -32.023 -17.578  1.00  0.00           N  
ATOM   1227  CD2 HIS   165     -57.687 -30.031 -18.248  1.00  0.00           C  
ATOM   1228  CE1 HIS   165     -57.052 -31.249 -16.540  1.00  0.00           C  
ATOM   1229  NE2 HIS   165     -57.375 -30.025 -16.910  1.00  0.00           N  
ATOM   1230  N   ARG   166     -59.843 -32.104 -22.470  1.00  0.00           N  
ATOM   1231  CA  ARG   166     -60.125 -32.375 -23.860  1.00  0.00           C  
ATOM   1232  C   ARG   166     -58.828 -32.339 -24.671  1.00  0.00           C  
ATOM   1233  O   ARG   166     -58.696 -33.094 -25.625  1.00  0.00           O  
ATOM   1234  CB  ARG   166     -61.114 -31.365 -24.438  1.00  0.00           C  
ATOM   1235  CG  ARG   166     -61.531 -31.675 -25.877  1.00  0.00           C  
ATOM   1236  CD  ARG   166     -62.612 -30.736 -26.417  1.00  0.00           C  
ATOM   1237  NE  ARG   166     -62.941 -31.180 -27.801  1.00  0.00           N  
ATOM   1238  CZ  ARG   166     -63.855 -30.487 -28.540  1.00  0.00           C  
ATOM   1239  NH1 ARG   166     -64.305 -29.448 -27.779  1.00  0.00           N  
ATOM   1240  NH2 ARG   166     -63.963 -31.105 -29.753  1.00  0.00           N  
ATOM   1241  N   ALA   167     -57.906 -31.435 -24.296  1.00  0.00           N  
ATOM   1242  CA  ALA   167     -56.600 -31.296 -24.924  1.00  0.00           C  
ATOM   1243  C   ALA   167     -55.530 -30.962 -23.889  1.00  0.00           C  
ATOM   1244  O   ALA   167     -55.828 -30.531 -22.783  1.00  0.00           O  
ATOM   1245  CB  ALA   167     -56.627 -30.221 -25.979  1.00  0.00           C  
ATOM   1246  N   VAL   168     -54.268 -31.132 -24.306  1.00  0.00           N  
ATOM   1247  CA  VAL   168     -53.095 -30.853 -23.512  1.00  0.00           C  
ATOM   1248  C   VAL   168     -52.080 -30.076 -24.364  1.00  0.00           C  
ATOM   1249  O   VAL   168     -51.833 -30.390 -25.537  1.00  0.00           O  
ATOM   1250  CB  VAL   168     -52.488 -32.154 -22.975  1.00  0.00           C  
ATOM   1251  CG1 VAL   168     -51.140 -31.910 -22.340  1.00  0.00           C  
ATOM   1252  CG2 VAL   168     -53.395 -32.842 -21.985  1.00  0.00           C  
TER
