# Supplementary material for: The Flavoproteome of the Model Plant Arabidopsis thaliana
Source: Int J Mol Sci. 2020 Jul 28;21(15):5371. doi: 10.3390/ijms21155371 (PMC7432721; doi:10.3390/ijms21155371)
Supplement: Supplementary file 1 [file ijms-21-05371-s001.zip › Supplements for Table S4 pdb structure prediction evidence code 3/AT1G75200.1.pdb]

REMARK  99  Chain ID : 1
REMARK  99  Residues : 313
REMARK  99  Atoms    : 2681
REMARK  99  File     : c2z2uA_.1.pdb.sc
ATOM      1  N   MET   271      32.530  24.426  28.541  1.00  0.00           N  
ATOM      2  CA  MET   271      31.781  25.664  28.903  1.00  0.00           C  
ATOM      3  C   MET   271      30.347  25.338  29.318  1.00  0.00           C  
ATOM      4  O   MET   271      29.563  26.228  29.650  1.00  0.00           O  
ATOM      5  CB  MET   271      31.765  26.634  27.719  1.00  0.00           C  
ATOM      6  CG  MET   271      31.083  27.955  28.019  1.00  0.00           C  
ATOM      7  SD  MET   271      31.065  29.056  26.606  1.00  0.00           S  
ATOM      8  CE  MET   271      32.490  30.080  26.949  1.00  0.00           C  
ATOM      9  N   VAL   272      30.014  24.052  29.302  1.00  0.00           N  
ATOM     10  CA  VAL   272      28.679  23.601  29.670  1.00  0.00           C  
ATOM     11  C   VAL   272      28.734  22.356  30.554  1.00  0.00           C  
ATOM     12  O   VAL   272      29.418  21.383  30.237  1.00  0.00           O  
ATOM     13  CB  VAL   272      27.838  23.277  28.413  1.00  0.00           C  
ATOM     14  CG1 VAL   272      28.449  22.182  27.536  1.00  0.00           C  
ATOM     15  CG2 VAL   272      26.424  22.790  28.734  1.00  0.00           C  
ATOM     16  N   THR   273      28.008  22.376  31.682  1.00  0.00           N  
ATOM     17  CA  THR   273      27.962  21.253  32.622  1.00  0.00           C  
ATOM     18  C   THR   273      27.773  19.914  31.916  1.00  0.00           C  
ATOM     19  O   THR   273      26.790  19.712  31.202  1.00  0.00           O  
ATOM     20  CB  THR   273      26.779  21.612  33.511  1.00  0.00           C  
ATOM     21  OG1 THR   273      26.991  22.879  34.117  1.00  0.00           O  
ATOM     22  CG2 THR   273      26.623  20.544  34.606  1.00  0.00           C  
ATOM     23  N   PRO   274      28.717  19.003  32.124  1.00  0.00           N  
ATOM     24  CA  PRO   274      28.668  17.685  31.503  1.00  0.00           C  
ATOM     25  C   PRO   274      27.324  16.988  31.642  1.00  0.00           C  
ATOM     26  O   PRO   274      27.032  16.046  30.906  1.00  0.00           O  
ATOM     27  CB  PRO   274      29.768  16.791  32.077  1.00  0.00           C  
ATOM     28  CG  PRO   274      30.978  17.570  32.597  1.00  0.00           C  
ATOM     29  CD  PRO   274      30.609  18.883  33.290  1.00  0.00           C  
ATOM     30  N   VAL   275      26.504  17.440  32.583  1.00  0.00           N  
ATOM     31  CA  VAL   275      25.197  16.830  32.771  1.00  0.00           C  
ATOM     32  C   VAL   275      24.213  17.393  31.754  1.00  0.00           C  
ATOM     33  O   VAL   275      23.378  16.667  31.216  1.00  0.00           O  
ATOM     34  CB  VAL   275      24.695  17.075  34.194  1.00  0.00           C  
ATOM     35  CG1 VAL   275      23.267  16.579  34.431  1.00  0.00           C  
ATOM     36  CG2 VAL   275      25.541  16.386  35.267  1.00  0.00           C  
ATOM     37  N   ILE   276      24.321  18.691  31.491  1.00  0.00           N  
ATOM     38  CA  ILE   276      23.451  19.356  30.527  1.00  0.00           C  
ATOM     39  C   ILE   276      23.851  18.896  29.131  1.00  0.00           C  
ATOM     40  O   ILE   276      23.007  18.567  28.301  1.00  0.00           O  
ATOM     41  CB  ILE   276      23.611  20.891  30.594  1.00  0.00           C  
ATOM     42  CG1 ILE   276      23.375  21.381  32.024  1.00  0.00           C  
ATOM     43  CG2 ILE   276      22.641  21.559  29.636  1.00  0.00           C  
ATOM     44  CD1 ILE   276      21.997  21.074  32.563  1.00  0.00           C  
ATOM     45  N   ARG   277      25.157  18.879  28.893  1.00  0.00           N  
ATOM     46  CA  ARG   277      25.727  18.474  27.616  1.00  0.00           C  
ATOM     47  C   ARG   277      25.169  17.135  27.125  1.00  0.00           C  
ATOM     48  O   ARG   277      24.663  17.027  26.008  1.00  0.00           O  
ATOM     49  CB  ARG   277      27.245  18.366  27.754  1.00  0.00           C  
ATOM     50  CG  ARG   277      27.956  18.049  26.437  1.00  0.00           C  
ATOM     51  CD  ARG   277      29.460  17.813  26.594  1.00  0.00           C  
ATOM     52  NE  ARG   277      29.637  16.565  27.388  1.00  0.00           N  
ATOM     53  CZ  ARG   277      29.482  15.348  26.790  1.00  0.00           C  
ATOM     54  NH1 ARG   277      29.170  15.565  25.479  1.00  0.00           N  
ATOM     55  NH2 ARG   277      29.699  14.388  27.737  1.00  0.00           N  
ATOM     56  N   ALA   278      25.271  16.118  27.971  1.00  0.00           N  
ATOM     57  CA  ALA   278      24.807  14.778  27.639  1.00  0.00           C  
ATOM     58  C   ALA   278      23.308  14.731  27.355  1.00  0.00           C  
ATOM     59  O   ALA   278      22.800  13.759  26.789  1.00  0.00           O  
ATOM     60  CB  ALA   278      25.191  13.818  28.771  1.00  0.00           C  
ATOM     61  N   SER   279      22.604  15.787  27.746  1.00  0.00           N  
ATOM     62  CA  SER   279      21.168  15.879  27.510  1.00  0.00           C  
ATOM     63  C   SER   279      20.966  16.513  26.135  1.00  0.00           C  
ATOM     64  O   SER   279      20.020  16.179  25.415  1.00  0.00           O  
ATOM     65  CB  SER   279      20.477  16.753  28.582  1.00  0.00           C  
ATOM     66  OG  SER   279      20.668  16.187  29.870  1.00  0.00           O  
ATOM     67  N   LEU   280      21.874  17.421  25.779  1.00  0.00           N  
ATOM     68  CA  LEU   280      21.828  18.107  24.493  1.00  0.00           C  
ATOM     69  C   LEU   280      22.305  17.183  23.375  1.00  0.00           C  
ATOM     70  O   LEU   280      21.675  17.100  22.321  1.00  0.00           O  
ATOM     71  CB  LEU   280      22.691  19.378  24.533  1.00  0.00           C  
ATOM     72  CG  LEU   280      22.267  20.457  25.537  1.00  0.00           C  
ATOM     73  CD1 LEU   280      23.134  21.691  25.363  1.00  0.00           C  
ATOM     74  CD2 LEU   280      20.810  20.812  25.330  1.00  0.00           C  
ATOM     75  N   THR   281      23.418  16.490  23.603  1.00  0.00           N  
ATOM     76  CA  THR   281      23.944  15.563  22.608  1.00  0.00           C  
ATOM     77  C   THR   281      22.887  14.502  22.329  1.00  0.00           C  
ATOM     78  O   THR   281      22.679  14.094  21.186  1.00  0.00           O  
ATOM     79  CB  THR   281      25.223  14.899  23.117  1.00  0.00           C  
ATOM     80  OG1 THR   281      26.223  15.880  23.351  1.00  0.00           O  
ATOM     81  CG2 THR   281      25.729  13.897  22.066  1.00  0.00           C  
ATOM     82  N   LYS   282      22.219  14.060  23.387  1.00  0.00           N  
ATOM     83  CA  LYS   282      21.169  13.065  23.261  1.00  0.00           C  
ATOM     84  C   LYS   282      20.072  13.658  22.382  1.00  0.00           C  
ATOM     85  O   LYS   282      19.254  12.932  21.817  1.00  0.00           O  
ATOM     86  CB  LYS   282      20.606  12.716  24.640  1.00  0.00           C  
ATOM     87  CG  LYS   282      19.482  11.687  24.622  1.00  0.00           C  
ATOM     88  CD  LYS   282      18.960  11.402  26.031  1.00  0.00           C  
ATOM     89  CE  LYS   282      20.048  10.818  26.931  1.00  0.00           C  
ATOM     90  NZ  LYS   282      19.563  10.565  28.320  1.00  0.00           N  
ATOM     91  N   GLN   283      20.067  14.986  22.276  1.00  0.00           N  
ATOM     92  CA  GLN   283      19.091  15.705  21.461  1.00  0.00           C  
ATOM     93  C   GLN   283      19.646  16.028  20.077  1.00  0.00           C  
ATOM     94  O   GLN   283      18.996  16.709  19.285  1.00  0.00           O  
ATOM     95  CB  GLN   283      18.679  17.007  22.149  1.00  0.00           C  
ATOM     96  CG  GLN   283      17.808  16.828  23.371  1.00  0.00           C  
ATOM     97  CD  GLN   283      17.459  18.154  24.018  1.00  0.00           C  
ATOM     98  OE1 GLN   283      17.013  19.084  23.345  1.00  0.00           O  
ATOM     99  NE2 GLN   283      17.650  18.245  25.330  1.00  0.00           N  
ATOM    100  N   GLY   284      20.851  15.542  19.800  1.00  0.00           N  
ATOM    101  CA  GLY   284      21.515  15.761  18.519  1.00  0.00           C  
ATOM    102  C   GLY   284      21.994  17.197  18.343  1.00  0.00           C  
ATOM    103  O   GLY   284      22.136  17.682  17.223  1.00  0.00           O  
ATOM    104  N   TYR   285      22.235  17.876  19.456  1.00  0.00           N  
ATOM    105  CA  TYR   285      22.710  19.251  19.428  1.00  0.00           C  
ATOM    106  C   TYR   285      24.204  19.320  19.153  1.00  0.00           C  
ATOM    107  O   TYR   285      24.984  18.534  19.693  1.00  0.00           O  
ATOM    108  CB  TYR   285      22.468  19.933  20.770  1.00  0.00           C  
ATOM    109  CG  TYR   285      21.128  20.607  20.943  1.00  0.00           C  
ATOM    110  CD1 TYR   285      19.949  19.959  20.614  1.00  0.00           C  
ATOM    111  CD2 TYR   285      21.044  21.864  21.530  1.00  0.00           C  
ATOM    112  CE1 TYR   285      18.709  20.542  20.875  1.00  0.00           C  
ATOM    113  CE2 TYR   285      19.823  22.457  21.796  1.00  0.00           C  
ATOM    114  CZ  TYR   285      18.659  21.793  21.469  1.00  0.00           C  
ATOM    115  OH  TYR   285      17.453  22.381  21.749  1.00  0.00           O  
ATOM    116  N   LYS   286      24.602  20.261  18.308  1.00  0.00           N  
ATOM    117  CA  LYS   286      26.012  20.477  18.013  1.00  0.00           C  
ATOM    118  C   LYS   286      26.296  21.704  18.852  1.00  0.00           C  
ATOM    119  O   LYS   286      25.500  22.639  18.865  1.00  0.00           O  
ATOM    120  CB  LYS   286      26.216  20.810  16.534  1.00  0.00           C  
ATOM    121  CG  LYS   286      25.707  19.721  15.588  1.00  0.00           C  
ATOM    122  CD  LYS   286      26.488  18.409  15.686  1.00  0.00           C  
ATOM    123  CE  LYS   286      26.027  17.346  14.687  1.00  0.00           C  
ATOM    124  NZ  LYS   286      26.810  16.103  14.874  1.00  0.00           N  
ATOM    125  N   ILE   287      27.382  21.703  19.628  1.00  0.00           N  
ATOM    126  CA  ILE   287      27.685  22.786  20.544  1.00  0.00           C  
ATOM    127  C   ILE   287      29.055  23.367  20.213  1.00  0.00           C  
ATOM    128  O   ILE   287      29.976  22.662  19.792  1.00  0.00           O  
ATOM    129  CB  ILE   287      27.967  22.795  22.063  1.00  0.00           C  
ATOM    130  CG1 ILE   287      29.187  21.949  22.465  1.00  0.00           C  
ATOM    131  CG2 ILE   287      26.803  22.248  22.906  1.00  0.00           C  
ATOM    132  CD1 ILE   287      29.589  22.118  23.930  1.00  0.00           C  
ATOM    133  N   ILE   288      29.204  24.678  20.404  1.00  0.00           N  
ATOM    134  CA  ILE   288      30.456  25.362  20.286  1.00  0.00           C  
ATOM    135  C   ILE   288      30.966  25.890  21.616  1.00  0.00           C  
ATOM    136  O   ILE   288      30.201  26.151  22.548  1.00  0.00           O  
ATOM    137  CB  ILE   288      30.825  26.682  19.574  1.00  0.00           C  
ATOM    138  CG1 ILE   288      30.617  26.636  18.051  1.00  0.00           C  
ATOM    139  CG2 ILE   288      32.295  27.093  19.767  1.00  0.00           C  
ATOM    140  CD1 ILE   288      30.756  28.000  17.376  1.00  0.00           C  
ATOM    141  N   GLY   289      32.260  26.054  21.720  1.00  0.00           N  
ATOM    142  CA  GLY   289      32.861  26.588  22.947  1.00  0.00           C  
ATOM    143  C   GLY   289      32.471  28.021  23.202  1.00  0.00           C  
ATOM    144  O   GLY   289      32.608  28.501  24.331  1.00  0.00           O  
ATOM    145  N   SER   290      31.984  28.766  22.230  1.00  0.00           N  
ATOM    146  CA  SER   290      31.475  30.101  22.294  1.00  0.00           C  
ATOM    147  C   SER   290      30.124  30.141  23.013  1.00  0.00           C  
ATOM    148  O   SER   290      29.627  31.204  23.396  1.00  0.00           O  
ATOM    149  CB  SER   290      31.028  30.971  21.117  1.00  0.00           C  
ATOM    150  OG  SER   290      32.130  31.241  20.264  1.00  0.00           O  
ATOM    151  N   HIS   291      29.510  28.972  23.207  1.00  0.00           N  
ATOM    152  CA  HIS   291      28.203  28.931  23.872  1.00  0.00           C  
ATOM    153  C   HIS   291      27.033  28.958  22.878  1.00  0.00           C  
ATOM    154  O   HIS   291      25.906  29.334  23.211  1.00  0.00           O  
ATOM    155  CB  HIS   291      27.772  30.066  24.809  1.00  0.00           C  
ATOM    156  CG  HIS   291      27.602  31.378  24.101  1.00  0.00           C  
ATOM    157  ND1 HIS   291      28.651  32.187  23.715  1.00  0.00           N  
ATOM    158  CD2 HIS   291      26.486  32.031  23.701  1.00  0.00           C  
ATOM    159  CE1 HIS   291      28.210  33.255  23.121  1.00  0.00           C  
ATOM    160  NE2 HIS   291      26.893  33.195  23.095  1.00  0.00           N  
ATOM    161  N   SER   292      27.295  28.560  21.656  1.00  0.00           N  
ATOM    162  CA  SER   292      26.271  28.480  20.622  1.00  0.00           C  
ATOM    163  C   SER   292      25.924  27.013  20.350  1.00  0.00           C  
ATOM    164  O   SER   292      26.642  26.079  20.717  1.00  0.00           O  
ATOM    165  CB  SER   292      26.411  28.874  19.149  1.00  0.00           C  
ATOM    166  OG  SER   292      27.382  28.055  18.515  1.00  0.00           O  
ATOM    167  N   GLY   293      24.792  26.829  19.690  1.00  0.00           N  
ATOM    168  CA  GLY   293      24.364  25.480  19.279  1.00  0.00           C  
ATOM    169  C   GLY   293      23.797  25.590  17.866  1.00  0.00           C  
ATOM    170  O   GLY   293      23.418  26.648  17.357  1.00  0.00           O  
ATOM    171  N   VAL   294      23.706  24.401  17.199  1.00  0.00           N  
ATOM    172  CA  VAL   294      22.953  24.186  15.980  1.00  0.00           C  
ATOM    173  C   VAL   294      22.457  22.750  15.985  1.00  0.00           C  
ATOM    174  O   VAL   294      23.100  21.855  16.528  1.00  0.00           O  
ATOM    175  CB  VAL   294      23.810  24.390  14.719  1.00  0.00           C  
ATOM    176  CG1 VAL   294      24.463  25.761  14.741  1.00  0.00           C  
ATOM    177  CG2 VAL   294      24.843  23.303  14.625  1.00  0.00           C  
ATOM    178  N   LYS   295      21.310  22.534  15.365  1.00  0.00           N  
ATOM    179  CA  LYS   295      20.721  21.210  15.301  1.00  0.00           C  
ATOM    180  C   LYS   295      20.006  21.093  13.966  1.00  0.00           C  
ATOM    181  O   LYS   295      19.351  22.038  13.521  1.00  0.00           O  
ATOM    182  CB  LYS   295      19.727  21.024  16.449  1.00  0.00           C  
ATOM    183  CG  LYS   295      18.845  19.808  16.293  1.00  0.00           C  
ATOM    184  CD  LYS   295      17.724  19.799  17.308  1.00  0.00           C  
ATOM    185  CE  LYS   295      16.727  18.713  16.979  1.00  0.00           C  
ATOM    186  NZ  LYS   295      15.590  18.724  17.935  1.00  0.00           N  
ATOM    187  N   ILE   296      20.127  19.945  13.318  1.00  0.00           N  
ATOM    188  CA  ILE   296      19.465  19.779  12.037  1.00  0.00           C  
ATOM    189  C   ILE   296      18.010  19.411  12.269  1.00  0.00           C  
ATOM    190  O   ILE   296      17.708  18.436  12.963  1.00  0.00           O  
ATOM    191  CB  ILE   296      20.150  18.697  11.206  1.00  0.00           C  
ATOM    192  CG1 ILE   296      21.638  18.979  10.939  1.00  0.00           C  
ATOM    193  CG2 ILE   296      19.522  18.502   9.816  1.00  0.00           C  
ATOM    194  CD1 ILE   296      21.884  20.276  10.170  1.00  0.00           C  
ATOM    195  N   CYS   297      17.110  20.212  11.707  1.00  0.00           N  
ATOM    196  CA  CYS   297      15.679  19.965  11.833  1.00  0.00           C  
ATOM    197  C   CYS   297      15.379  18.521  11.439  1.00  0.00           C  
ATOM    198  O   CYS   297      15.715  18.089  10.335  1.00  0.00           O  
ATOM    199  CB  CYS   297      14.898  20.915  10.923  1.00  0.00           C  
ATOM    200  SG  CYS   297      13.160  20.488  10.750  1.00  0.00           S  
ATOM    201  N   ARG   298      14.751  17.783  12.349  1.00  0.00           N  
ATOM    202  CA  ARG   298      14.420  16.392  12.087  1.00  0.00           C  
ATOM    203  C   ARG   298      13.766  16.150  10.737  1.00  0.00           C  
ATOM    204  O   ARG   298      13.747  15.019  10.246  1.00  0.00           O  
ATOM    205  CB  ARG   298      13.499  15.868  13.192  1.00  0.00           C  
ATOM    206  CG  ARG   298      14.194  15.720  14.547  1.00  0.00           C  
ATOM    207  CD  ARG   298      13.277  15.192  15.652  1.00  0.00           C  
ATOM    208  NE  ARG   298      14.077  15.132  16.907  1.00  0.00           N  
ATOM    209  CZ  ARG   298      13.465  14.848  18.094  1.00  0.00           C  
ATOM    210  NH1 ARG   298      12.135  14.665  17.843  1.00  0.00           N  
ATOM    211  NH2 ARG   298      14.420  14.858  19.068  1.00  0.00           N  
ATOM    212  N   TRP   299      13.227  17.205  10.134  1.00  0.00           N  
ATOM    213  CA  TRP   299      12.582  17.082   8.835  1.00  0.00           C  
ATOM    214  C   TRP   299      13.555  17.143   7.665  1.00  0.00           C  
ATOM    215  O   TRP   299      13.178  16.847   6.527  1.00  0.00           O  
ATOM    216  CB  TRP   299      11.514  18.165   8.672  1.00  0.00           C  
ATOM    217  CG  TRP   299      10.206  17.762   9.248  1.00  0.00           C  
ATOM    218  CD1 TRP   299       9.249  16.998   8.646  1.00  0.00           C  
ATOM    219  CD2 TRP   299       9.732  18.033  10.571  1.00  0.00           C  
ATOM    220  NE1 TRP   299       8.208  16.772   9.513  1.00  0.00           N  
ATOM    221  CE2 TRP   299       8.478  17.396  10.704  1.00  0.00           C  
ATOM    222  CE3 TRP   299      10.247  18.749  11.661  1.00  0.00           C  
ATOM    223  CZ2 TRP   299       7.727  17.455  11.886  1.00  0.00           C  
ATOM    224  CZ3 TRP   299       9.502  18.808  12.837  1.00  0.00           C  
ATOM    225  CH2 TRP   299       8.255  18.164  12.938  1.00  0.00           C  
ATOM    226  N   THR   300      14.804  17.510   7.942  1.00  0.00           N  
ATOM    227  CA  THR   300      15.804  17.619   6.886  1.00  0.00           C  
ATOM    228  C   THR   300      16.105  16.313   6.142  1.00  0.00           C  
ATOM    229  O   THR   300      16.254  16.318   4.916  1.00  0.00           O  
ATOM    230  CB  THR   300      17.120  18.207   7.434  1.00  0.00           C  
ATOM    231  OG1 THR   300      16.897  19.516   7.937  1.00  0.00           O  
ATOM    232  CG2 THR   300      18.161  18.266   6.303  1.00  0.00           C  
ATOM    233  N   LYS   301      16.201  15.205   6.874  1.00  0.00           N  
ATOM    234  CA  LYS   301      16.480  13.911   6.250  1.00  0.00           C  
ATOM    235  C   LYS   301      15.334  13.526   5.328  1.00  0.00           C  
ATOM    236  O   LYS   301      15.543  12.989   4.236  1.00  0.00           O  
ATOM    237  CB  LYS   301      16.657  12.810   7.308  1.00  0.00           C  
ATOM    238  CG  LYS   301      17.947  12.946   8.120  1.00  0.00           C  
ATOM    239  CD  LYS   301      18.126  11.850   9.172  1.00  0.00           C  
ATOM    240  CE  LYS   301      19.404  11.999  10.000  1.00  0.00           C  
ATOM    241  NZ  LYS   301      19.481  10.921  11.011  1.00  0.00           N  
ATOM    242  N   SER   302      14.120  13.810   5.787  1.00  0.00           N  
ATOM    243  CA  SER   302      12.913  13.502   5.035  1.00  0.00           C  
ATOM    244  C   SER   302      12.876  14.247   3.700  1.00  0.00           C  
ATOM    245  O   SER   302      12.298  13.765   2.727  1.00  0.00           O  
ATOM    246  CB  SER   302      11.685  13.843   5.882  1.00  0.00           C  
ATOM    247  OG  SER   302      11.635  13.006   7.028  1.00  0.00           O  
ATOM    248  N   GLN   303      13.507  15.416   3.657  1.00  0.00           N  
ATOM    249  CA  GLN   303      13.568  16.222   2.444  1.00  0.00           C  
ATOM    250  C   GLN   303      14.657  15.685   1.506  1.00  0.00           C  
ATOM    251  O   GLN   303      14.445  15.511   0.301  1.00  0.00           O  
ATOM    252  CB  GLN   303      13.863  17.687   2.811  1.00  0.00           C  
ATOM    253  CG  GLN   303      13.846  18.633   1.608  1.00  0.00           C  
ATOM    254  CD  GLN   303      12.436  18.639   1.036  1.00  0.00           C  
ATOM    255  OE1 GLN   303      11.452  18.671   1.774  1.00  0.00           O  
ATOM    256  NE2 GLN   303      12.260  18.610  -0.313  1.00  0.00           N  
ATOM    257  N   LEU   304      15.829  15.433   2.074  1.00  0.00           N  
ATOM    258  CA  LEU   304      16.960  14.925   1.309  1.00  0.00           C  
ATOM    259  C   LEU   304      16.615  13.605   0.633  1.00  0.00           C  
ATOM    260  O   LEU   304      16.752  13.453  -0.583  1.00  0.00           O  
ATOM    261  CB  LEU   304      18.160  14.719   2.231  1.00  0.00           C  
ATOM    262  CG  LEU   304      18.775  16.027   2.733  1.00  0.00           C  
ATOM    263  CD1 LEU   304      19.856  15.864   3.801  1.00  0.00           C  
ATOM    264  CD2 LEU   304      19.462  16.871   1.660  1.00  0.00           C  
ATOM    265  N   ARG   305      16.145  12.655   1.430  1.00  0.00           N  
ATOM    266  CA  ARG   305      15.814  11.340   0.914  1.00  0.00           C  
ATOM    267  C   ARG   305      14.445  11.243   0.253  1.00  0.00           C  
ATOM    268  O   ARG   305      14.338  11.038  -0.955  1.00  0.00           O  
ATOM    269  CB  ARG   305      15.910  10.313   2.047  1.00  0.00           C  
ATOM    270  CG  ARG   305      15.604   8.882   1.601  1.00  0.00           C  
ATOM    271  CD  ARG   305      15.759   7.846   2.716  1.00  0.00           C  
ATOM    272  NE  ARG   305      15.370   6.522   2.155  1.00  0.00           N  
ATOM    273  CZ  ARG   305      15.331   5.423   2.963  1.00  0.00           C  
ATOM    274  NH1 ARG   305      15.690   5.817   4.220  1.00  0.00           N  
ATOM    275  NH2 ARG   305      14.949   4.358   2.200  1.00  0.00           N  
ATOM    276  N   GLY   306      13.402  11.407   1.054  1.00  0.00           N  
ATOM    277  CA  GLY   306      12.028  11.284   0.580  1.00  0.00           C  
ATOM    278  C   GLY   306      11.439  12.477  -0.175  1.00  0.00           C  
ATOM    279  O   GLY   306      10.306  12.407  -0.651  1.00  0.00           O  
ATOM    280  N   ARG   307      12.200  13.562  -0.290  1.00  0.00           N  
ATOM    281  CA  ARG   307      11.736  14.757  -0.996  1.00  0.00           C  
ATOM    282  C   ARG   307      10.503  15.367  -0.324  1.00  0.00           C  
ATOM    283  O   ARG   307       9.721  16.073  -0.962  1.00  0.00           O  
ATOM    284  CB  ARG   307      11.413  14.414  -2.455  1.00  0.00           C  
ATOM    285  CG  ARG   307      12.602  13.833  -3.223  1.00  0.00           C  
ATOM    286  CD  ARG   307      12.259  13.407  -4.652  1.00  0.00           C  
ATOM    287  NE  ARG   307      13.441  12.682  -5.199  1.00  0.00           N  
ATOM    288  CZ  ARG   307      13.410  12.190  -6.471  1.00  0.00           C  
ATOM    289  NH1 ARG   307      12.194  12.499  -7.008  1.00  0.00           N  
ATOM    290  NH2 ARG   307      14.608  11.581  -6.711  1.00  0.00           N  
ATOM    291  N   GLY   308      10.341  15.083   0.966  1.00  0.00           N  
ATOM    292  CA  GLY   308       9.221  15.586   1.760  1.00  0.00           C  
ATOM    293  C   GLY   308       9.532  16.968   2.342  1.00  0.00           C  
ATOM    294  O   GLY   308      10.690  17.283   2.618  1.00  0.00           O  
ATOM    295  N   GLY   309       8.496  17.783   2.530  1.00  0.00           N  
ATOM    296  CA  GLY   309       8.659  19.128   3.084  1.00  0.00           C  
ATOM    297  C   GLY   309       8.052  19.235   4.482  1.00  0.00           C  
ATOM    298  O   GLY   309       7.169  18.454   4.837  1.00  0.00           O  
ATOM    299  N   CYS   310       8.536  20.195   5.272  1.00  0.00           N  
ATOM    300  CA  CYS   310       8.040  20.411   6.636  1.00  0.00           C  
ATOM    301  C   CYS   310       7.037  21.573   6.696  1.00  0.00           C  
ATOM    302  O   CYS   310       6.682  22.141   5.665  1.00  0.00           O  
ATOM    303  CB  CYS   310       9.210  20.693   7.584  1.00  0.00           C  
ATOM    304  SG  CYS   310      10.126  22.206   7.210  1.00  0.00           S  
ATOM    305  N   TYR   311       6.584  21.931   7.895  1.00  0.00           N  
ATOM    306  CA  TYR   311       5.625  23.026   8.015  1.00  0.00           C  
ATOM    307  C   TYR   311       6.275  24.350   7.625  1.00  0.00           C  
ATOM    308  O   TYR   311       5.586  25.292   7.249  1.00  0.00           O  
ATOM    309  CB  TYR   311       5.041  23.102   9.437  1.00  0.00           C  
ATOM    310  CG  TYR   311       5.888  23.829  10.450  1.00  0.00           C  
ATOM    311  CD1 TYR   311       6.010  25.217  10.420  1.00  0.00           C  
ATOM    312  CD2 TYR   311       6.581  23.129  11.431  1.00  0.00           C  
ATOM    313  CE1 TYR   311       6.807  25.891  11.342  1.00  0.00           C  
ATOM    314  CE2 TYR   311       7.381  23.790  12.358  1.00  0.00           C  
ATOM    315  CZ  TYR   311       7.493  25.169  12.306  1.00  0.00           C  
ATOM    316  OH  TYR   311       8.314  25.819  13.198  1.00  0.00           O  
ATOM    317  N   LYS   312       7.602  24.416   7.716  1.00  0.00           N  
ATOM    318  CA  LYS   312       8.333  25.622   7.337  1.00  0.00           C  
ATOM    319  C   LYS   312       8.150  25.838   5.843  1.00  0.00           C  
ATOM    320  O   LYS   312       7.937  26.957   5.380  1.00  0.00           O  
ATOM    321  CB  LYS   312       9.825  25.483   7.653  1.00  0.00           C  
ATOM    322  CG  LYS   312      10.247  26.089   8.984  1.00  0.00           C  
ATOM    323  CD  LYS   312      11.765  26.186   9.080  1.00  0.00           C  
ATOM    324  CE  LYS   312      12.209  26.942  10.331  1.00  0.00           C  
ATOM    325  NZ  LYS   312      11.768  28.369  10.339  1.00  0.00           N  
ATOM    326  N   HIS   313       8.232  24.747   5.094  1.00  0.00           N  
ATOM    327  CA  HIS   313       8.057  24.790   3.648  1.00  0.00           C  
ATOM    328  C   HIS   313       6.597  25.062   3.313  1.00  0.00           C  
ATOM    329  O   HIS   313       6.280  25.784   2.365  1.00  0.00           O  
ATOM    330  CB  HIS   313       8.479  23.452   3.038  1.00  0.00           C  
ATOM    331  CG  HIS   313       8.360  23.426   1.543  1.00  0.00           C  
ATOM    332  ND1 HIS   313       9.173  24.146   0.691  1.00  0.00           N  
ATOM    333  CD2 HIS   313       7.509  22.753   0.733  1.00  0.00           C  
ATOM    334  CE1 HIS   313       8.847  23.928  -0.546  1.00  0.00           C  
ATOM    335  NE2 HIS   313       7.833  23.084  -0.560  1.00  0.00           N  
ATOM    336  N   SER   314       5.714  24.476   4.112  1.00  0.00           N  
ATOM    337  CA  SER   314       4.279  24.611   3.919  1.00  0.00           C  
ATOM    338  C   SER   314       3.739  26.011   4.233  1.00  0.00           C  
ATOM    339  O   SER   314       3.036  26.594   3.420  1.00  0.00           O  
ATOM    340  CB  SER   314       3.546  23.558   4.758  1.00  0.00           C  
ATOM    341  OG  SER   314       3.835  22.257   4.269  1.00  0.00           O  
ATOM    342  N   PHE   315       4.062  26.539   5.410  1.00  0.00           N  
ATOM    343  CA  PHE   315       3.608  27.873   5.824  1.00  0.00           C  
ATOM    344  C   PHE   315       4.288  29.036   5.103  1.00  0.00           C  
ATOM    345  O   PHE   315       3.631  29.973   4.640  1.00  0.00           O  
ATOM    346  CB  PHE   315       3.856  28.086   7.321  1.00  0.00           C  
ATOM    347  CG  PHE   315       2.977  27.273   8.221  1.00  0.00           C  
ATOM    348  CD1 PHE   315       2.110  26.310   7.712  1.00  0.00           C  
ATOM    349  CD2 PHE   315       3.002  27.495   9.588  1.00  0.00           C  
ATOM    350  CE1 PHE   315       1.272  25.582   8.563  1.00  0.00           C  
ATOM    351  CE2 PHE   315       2.174  26.777  10.443  1.00  0.00           C  
ATOM    352  CZ  PHE   315       1.307  25.820   9.930  1.00  0.00           C  
ATOM    353  N   TYR   316       5.610  28.959   4.998  1.00  0.00           N  
ATOM    354  CA  TYR   316       6.390  30.060   4.444  1.00  0.00           C  
ATOM    355  C   TYR   316       7.196  29.919   3.151  1.00  0.00           C  
ATOM    356  O   TYR   316       7.840  30.884   2.718  1.00  0.00           O  
ATOM    357  CB  TYR   316       7.312  30.551   5.549  1.00  0.00           C  
ATOM    358  CG  TYR   316       6.597  30.750   6.866  1.00  0.00           C  
ATOM    359  CD1 TYR   316       6.912  29.970   7.979  1.00  0.00           C  
ATOM    360  CD2 TYR   316       5.606  31.727   7.002  1.00  0.00           C  
ATOM    361  CE1 TYR   316       6.264  30.157   9.194  1.00  0.00           C  
ATOM    362  CE2 TYR   316       4.945  31.923   8.217  1.00  0.00           C  
ATOM    363  CZ  TYR   316       5.278  31.135   9.307  1.00  0.00           C  
ATOM    364  OH  TYR   316       4.612  31.313  10.497  1.00  0.00           O  
ATOM    365  N   GLY   317       7.181  28.737   2.541  1.00  0.00           N  
ATOM    366  CA  GLY   317       7.922  28.550   1.303  1.00  0.00           C  
ATOM    367  C   GLY   317       9.422  28.402   1.472  1.00  0.00           C  
ATOM    368  O   GLY   317      10.186  28.560   0.523  1.00  0.00           O  
ATOM    369  N   ILE   318       9.847  28.092   2.687  1.00  0.00           N  
ATOM    370  CA  ILE   318      11.258  27.916   2.980  1.00  0.00           C  
ATOM    371  C   ILE   318      11.722  26.516   2.550  1.00  0.00           C  
ATOM    372  O   ILE   318      11.020  25.526   2.756  1.00  0.00           O  
ATOM    373  CB  ILE   318      11.508  28.112   4.497  1.00  0.00           C  
ATOM    374  CG1 ILE   318      11.143  29.546   4.896  1.00  0.00           C  
ATOM    375  CG2 ILE   318      12.954  27.809   4.847  1.00  0.00           C  
ATOM    376  CD1 ILE   318      10.993  29.740   6.387  1.00  0.00           C  
ATOM    377  N   GLU   319      12.898  26.436   1.939  1.00  0.00           N  
ATOM    378  CA  GLU   319      13.429  25.145   1.518  1.00  0.00           C  
ATOM    379  C   GLU   319      13.980  24.397   2.731  1.00  0.00           C  
ATOM    380  O   GLU   319      15.042  24.725   3.246  1.00  0.00           O  
ATOM    381  CB  GLU   319      14.525  25.344   0.477  1.00  0.00           C  
ATOM    382  CG  GLU   319      14.007  25.774  -0.881  1.00  0.00           C  
ATOM    383  CD  GLU   319      15.131  26.062  -1.853  1.00  0.00           C  
ATOM    384  OE1 GLU   319      15.880  27.036  -1.623  1.00  0.00           O  
ATOM    385  OE2 GLU   319      15.274  25.311  -2.842  1.00  0.00           O  
ATOM    386  N   SER   320      13.240  23.390   3.179  1.00  0.00           N  
ATOM    387  CA  SER   320      13.615  22.590   4.339  1.00  0.00           C  
ATOM    388  C   SER   320      15.096  22.228   4.423  1.00  0.00           C  
ATOM    389  O   SER   320      15.735  22.497   5.436  1.00  0.00           O  
ATOM    390  CB  SER   320      12.804  21.281   4.386  1.00  0.00           C  
ATOM    391  OG  SER   320      13.174  20.518   5.525  1.00  0.00           O  
ATOM    392  N   HIS   321      15.643  21.625   3.370  1.00  0.00           N  
ATOM    393  CA  HIS   321      17.045  21.214   3.399  1.00  0.00           C  
ATOM    394  C   HIS   321      18.052  22.355   3.308  1.00  0.00           C  
ATOM    395  O   HIS   321      19.257  22.121   3.325  1.00  0.00           O  
ATOM    396  CB  HIS   321      17.331  20.182   2.295  1.00  0.00           C  
ATOM    397  CG  HIS   321      17.169  20.717   0.904  1.00  0.00           C  
ATOM    398  ND1 HIS   321      15.983  21.247   0.444  1.00  0.00           N  
ATOM    399  CD2 HIS   321      18.047  20.818  -0.122  1.00  0.00           C  
ATOM    400  CE1 HIS   321      16.137  21.651  -0.805  1.00  0.00           C  
ATOM    401  NE2 HIS   321      17.381  21.403  -1.171  1.00  0.00           N  
ATOM    402  N   ARG   322      17.572  23.588   3.218  1.00  0.00           N  
ATOM    403  CA  ARG   322      18.479  24.733   3.141  1.00  0.00           C  
ATOM    404  C   ARG   322      18.256  25.660   4.329  1.00  0.00           C  
ATOM    405  O   ARG   322      18.519  26.865   4.263  1.00  0.00           O  
ATOM    406  CB  ARG   322      18.269  25.502   1.832  1.00  0.00           C  
ATOM    407  CG  ARG   322      18.187  24.605   0.610  1.00  0.00           C  
ATOM    408  CD  ARG   322      18.227  25.405  -0.679  1.00  0.00           C  
ATOM    409  NE  ARG   322      19.545  26.001  -0.900  1.00  0.00           N  
ATOM    410  CZ  ARG   322      19.869  26.695  -1.981  1.00  0.00           C  
ATOM    411  NH1 ARG   322      18.969  26.885  -2.928  1.00  0.00           N  
ATOM    412  NH2 ARG   322      21.093  27.178  -2.130  1.00  0.00           N  
ATOM    413  N   CYS   323      17.773  25.082   5.420  1.00  0.00           N  
ATOM    414  CA  CYS   323      17.499  25.837   6.628  1.00  0.00           C  
ATOM    415  C   CYS   323      18.351  25.373   7.811  1.00  0.00           C  
ATOM    416  O   CYS   323      18.469  24.182   8.088  1.00  0.00           O  
ATOM    417  CB  CYS   323      16.015  25.730   6.988  1.00  0.00           C  
ATOM    418  SG  CYS   323      15.549  26.597   8.513  1.00  0.00           S  
ATOM    419  N   MET   324      18.945  26.344   8.494  1.00  0.00           N  
ATOM    420  CA  MET   324      19.785  26.120   9.663  1.00  0.00           C  
ATOM    421  C   MET   324      18.977  26.445  10.917  1.00  0.00           C  
ATOM    422  O   MET   324      18.335  27.495  10.983  1.00  0.00           O  
ATOM    423  CB  MET   324      21.020  27.071   9.654  1.00  0.00           C  
ATOM    424  CG  MET   324      21.976  26.819   8.486  1.00  0.00           C  
ATOM    425  SD  MET   324      23.455  27.875   8.481  1.00  0.00           S  
ATOM    426  CE  MET   324      22.597  29.347   7.853  1.00  0.00           C  
ATOM    427  N   GLU   325      19.001  25.548  11.900  1.00  0.00           N  
ATOM    428  CA  GLU   325      18.300  25.771  13.166  1.00  0.00           C  
ATOM    429  C   GLU   325      19.437  25.989  14.163  1.00  0.00           C  
ATOM    430  O   GLU   325      20.336  25.155  14.267  1.00  0.00           O  
ATOM    431  CB  GLU   325      17.469  24.544  13.546  1.00  0.00           C  
ATOM    432  CG  GLU   325      16.724  24.699  14.874  1.00  0.00           C  
ATOM    433  CD  GLU   325      15.952  23.413  15.132  1.00  0.00           C  
ATOM    434  OE1 GLU   325      16.054  22.482  14.289  1.00  0.00           O  
ATOM    435  OE2 GLU   325      15.251  23.344  16.177  1.00  0.00           O  
ATOM    436  N   THR   326      19.411  27.107  14.885  1.00  0.00           N  
ATOM    437  CA  THR   326      20.498  27.406  15.805  1.00  0.00           C  
ATOM    438  C   THR   326      20.135  28.365  16.932  1.00  0.00           C  
ATOM    439  O   THR   326      18.988  28.787  17.076  1.00  0.00           O  
ATOM    440  CB  THR   326      21.664  28.012  15.022  1.00  0.00           C  
ATOM    441  OG1 THR   326      22.820  28.082  15.844  1.00  0.00           O  
ATOM    442  CG2 THR   326      21.284  29.428  14.557  1.00  0.00           C  
ATOM    443  N   THR   327      21.144  28.707  17.728  1.00  0.00           N  
ATOM    444  CA  THR   327      20.981  29.644  18.832  1.00  0.00           C  
ATOM    445  C   THR   327      22.329  30.158  19.325  1.00  0.00           C  
ATOM    446  O   THR   327      23.278  29.397  19.448  1.00  0.00           O  
ATOM    447  CB  THR   327      20.238  29.000  20.021  1.00  0.00           C  
ATOM    448  OG1 THR   327      20.192  29.930  21.110  1.00  0.00           O  
ATOM    449  CG2 THR   327      20.940  27.726  20.472  1.00  0.00           C  
ATOM    450  N   PRO   328      22.427  31.468  19.597  1.00  0.00           N  
ATOM    451  CA  PRO   328      23.653  32.110  20.085  1.00  0.00           C  
ATOM    452  C   PRO   328      23.776  32.050  21.614  1.00  0.00           C  
ATOM    453  O   PRO   328      24.771  32.512  22.181  1.00  0.00           O  
ATOM    454  CB  PRO   328      23.511  33.536  19.579  1.00  0.00           C  
ATOM    455  CG  PRO   328      22.036  33.766  19.722  1.00  0.00           C  
ATOM    456  CD  PRO   328      21.437  32.482  19.187  1.00  0.00           C  
ATOM    457  N   SER   329      22.632  32.032  22.301  1.00  0.00           N  
ATOM    458  CA  SER   329      22.587  31.941  23.750  1.00  0.00           C  
ATOM    459  C   SER   329      22.583  30.467  24.134  1.00  0.00           C  
ATOM    460  O   SER   329      22.043  29.612  23.427  1.00  0.00           O  
ATOM    461  CB  SER   329      21.436  32.351  24.674  1.00  0.00           C  
ATOM    462  OG  SER   329      20.306  31.523  24.443  1.00  0.00           O  
ATOM    463  N   LEU   330      23.191  30.152  25.267  1.00  0.00           N  
ATOM    464  CA  LEU   330      23.253  28.794  25.759  1.00  0.00           C  
ATOM    465  C   LEU   330      22.221  28.592  26.862  1.00  0.00           C  
ATOM    466  O   LEU   330      22.486  28.798  28.050  1.00  0.00           O  
ATOM    467  CB  LEU   330      24.501  28.251  26.463  1.00  0.00           C  
ATOM    468  CG  LEU   330      24.385  26.778  26.860  1.00  0.00           C  
ATOM    469  CD1 LEU   330      24.162  25.812  25.697  1.00  0.00           C  
ATOM    470  CD2 LEU   330      25.610  26.202  27.569  1.00  0.00           C  
ATOM    471  N   ALA   331      21.014  28.179  26.470  1.00  0.00           N  
ATOM    472  CA  ALA   331      19.930  27.963  27.409  1.00  0.00           C  
ATOM    473  C   ALA   331      20.241  26.927  28.486  1.00  0.00           C  
ATOM    474  O   ALA   331      19.487  26.738  29.444  1.00  0.00           O  
ATOM    475  CB  ALA   331      18.658  27.514  26.698  1.00  0.00           C  
ATOM    476  N   CYS   332      21.373  26.237  28.334  1.00  0.00           N  
ATOM    477  CA  CYS   332      21.804  25.212  29.273  1.00  0.00           C  
ATOM    478  C   CYS   332      22.381  25.811  30.545  1.00  0.00           C  
ATOM    479  O   CYS   332      22.663  25.144  31.545  1.00  0.00           O  
ATOM    480  CB  CYS   332      22.949  24.218  29.059  1.00  0.00           C  
ATOM    481  SG  CYS   332      22.686  23.306  28.003  1.00  0.00           S  
ATOM    482  N   ALA   333      22.549  27.120  30.469  1.00  0.00           N  
ATOM    483  CA  ALA   333      23.054  27.975  31.512  1.00  0.00           C  
ATOM    484  C   ALA   333      21.892  28.283  32.455  1.00  0.00           C  
ATOM    485  O   ALA   333      20.887  28.868  32.043  1.00  0.00           O  
ATOM    486  CB  ALA   333      23.633  29.284  30.986  1.00  0.00           C  
ATOM    487  N   ASN   334      21.984  27.909  33.732  1.00  0.00           N  
ATOM    488  CA  ASN   334      20.892  28.179  34.654  1.00  0.00           C  
ATOM    489  C   ASN   334      20.742  29.672  34.929  1.00  0.00           C  
ATOM    490  O   ASN   334      19.661  30.176  35.245  1.00  0.00           O  
ATOM    491  CB  ASN   334      21.045  27.493  36.015  1.00  0.00           C  
ATOM    492  CG  ASN   334      20.727  26.015  35.835  1.00  0.00           C  
ATOM    493  OD1 ASN   334      19.601  25.645  35.510  1.00  0.00           O  
ATOM    494  ND2 ASN   334      21.704  25.091  36.038  1.00  0.00           N  
ATOM    495  N   LYS   335      21.853  30.397  34.806  1.00  0.00           N  
ATOM    496  CA  LYS   335      21.864  31.830  35.051  1.00  0.00           C  
ATOM    497  C   LYS   335      21.088  32.622  34.002  1.00  0.00           C  
ATOM    498  O   LYS   335      20.445  33.634  34.293  1.00  0.00           O  
ATOM    499  CB  LYS   335      23.177  32.620  35.034  1.00  0.00           C  
ATOM    500  CG  LYS   335      23.002  34.102  35.372  1.00  0.00           C  
ATOM    501  CD  LYS   335      22.549  34.353  36.811  1.00  0.00           C  
ATOM    502  CE  LYS   335      22.486  35.835  37.184  1.00  0.00           C  
ATOM    503  NZ  LYS   335      22.032  35.986  38.585  1.00  0.00           N  
ATOM    504  N   CYS   336      21.145  32.160  32.760  1.00  0.00           N  
ATOM    505  CA  CYS   336      20.454  32.808  31.650  1.00  0.00           C  
ATOM    506  C   CYS   336      19.003  32.351  31.523  1.00  0.00           C  
ATOM    507  O   CYS   336      18.088  33.132  31.251  1.00  0.00           O  
ATOM    508  CB  CYS   336      20.777  32.635  30.163  1.00  0.00           C  
ATOM    509  SG  CYS   336      20.530  31.314  29.703  1.00  0.00           S  
ATOM    510  N   VAL   337      18.790  31.048  31.727  1.00  0.00           N  
ATOM    511  CA  VAL   337      17.471  30.446  31.654  1.00  0.00           C  
ATOM    512  C   VAL   337      16.591  30.870  32.816  1.00  0.00           C  
ATOM    513  O   VAL   337      15.395  31.143  32.674  1.00  0.00           O  
ATOM    514  CB  VAL   337      16.738  29.094  31.791  1.00  0.00           C  
ATOM    515  CG1 VAL   337      15.214  29.220  31.756  1.00  0.00           C  
ATOM    516  CG2 VAL   337      17.083  28.098  30.682  1.00  0.00           C  
ATOM    517  N   PHE   338      17.199  30.926  33.996  1.00  0.00           N  
ATOM    518  CA  PHE   338      16.505  31.309  35.211  1.00  0.00           C  
ATOM    519  C   PHE   338      16.112  32.772  35.190  1.00  0.00           C  
ATOM    520  O   PHE   338      14.956  33.147  35.399  1.00  0.00           O  
ATOM    521  CB  PHE   338      17.188  31.266  36.584  1.00  0.00           C  
ATOM    522  CG  PHE   338      16.200  31.746  37.591  1.00  0.00           C  
ATOM    523  CD1 PHE   338      15.163  30.919  38.076  1.00  0.00           C  
ATOM    524  CD2 PHE   338      16.287  33.060  38.087  1.00  0.00           C  
ATOM    525  CE1 PHE   338      14.225  31.385  39.042  1.00  0.00           C  
ATOM    526  CE2 PHE   338      15.360  33.553  39.055  1.00  0.00           C  
ATOM    527  CZ  PHE   338      14.324  32.710  39.533  1.00  0.00           C  
ATOM    528  N   CYS   339      17.102  33.625  34.928  1.00  0.00           N  
ATOM    529  CA  CYS   339      16.928  35.070  34.874  1.00  0.00           C  
ATOM    530  C   CYS   339      15.804  35.525  33.942  1.00  0.00           C  
ATOM    531  O   CYS   339      14.871  36.230  34.334  1.00  0.00           O  
ATOM    532  CB  CYS   339      17.948  36.072  34.327  1.00  0.00           C  
ATOM    533  SG  CYS   339      17.498  37.415  34.428  1.00  0.00           S  
ATOM    534  N   TRP   340      15.897  35.110  32.676  1.00  0.00           N  
ATOM    535  CA  TRP   340      14.923  35.458  31.654  1.00  0.00           C  
ATOM    536  C   TRP   340      13.555  34.841  31.904  1.00  0.00           C  
ATOM    537  O   TRP   340      12.526  35.521  31.955  1.00  0.00           O  
ATOM    538  CB  TRP   340      15.112  35.031  30.193  1.00  0.00           C  
ATOM    539  CG  TRP   340      16.190  35.796  29.464  1.00  0.00           C  
ATOM    540  CD1 TRP   340      17.432  35.385  29.074  1.00  0.00           C  
ATOM    541  CD2 TRP   340      16.130  37.159  29.018  1.00  0.00           C  
ATOM    542  NE1 TRP   340      18.133  36.311  28.451  1.00  0.00           N  
ATOM    543  CE2 TRP   340      17.368  37.447  28.385  1.00  0.00           C  
ATOM    544  CE3 TRP   340      15.149  38.170  29.087  1.00  0.00           C  
ATOM    545  CZ2 TRP   340      17.657  38.718  27.819  1.00  0.00           C  
ATOM    546  CZ3 TRP   340      15.432  39.449  28.521  1.00  0.00           C  
ATOM    547  CH2 TRP   340      16.680  39.702  27.898  1.00  0.00           C  
ATOM    548  N   ARG   341      13.468  33.600  32.031  1.00  0.00           N  
ATOM    549  CA  ARG   341      12.319  32.774  32.385  1.00  0.00           C  
ATOM    550  C   ARG   341      12.576  31.313  32.027  1.00  0.00           C  
ATOM    551  O   ARG   341      13.621  30.978  31.474  1.00  0.00           O  
ATOM    552  CB  ARG   341      11.068  33.269  31.654  1.00  0.00           C  
ATOM    553  CG  ARG   341      11.158  33.136  30.132  1.00  0.00           C  
ATOM    554  CD  ARG   341       9.953  33.723  29.394  1.00  0.00           C  
ATOM    555  NE  ARG   341       9.991  35.201  29.578  1.00  0.00           N  
ATOM    556  CZ  ARG   341       8.947  35.969  29.150  1.00  0.00           C  
ATOM    557  NH1 ARG   341       8.017  35.137  28.598  1.00  0.00           N  
ATOM    558  NH2 ARG   341       9.242  37.270  29.439  1.00  0.00           N  
ATOM    559  N   HIS   342      11.637  30.741  31.283  1.00  0.00           N  
ATOM    560  CA  HIS   342      11.778  29.344  30.939  1.00  0.00           C  
ATOM    561  C   HIS   342      12.877  29.097  29.934  1.00  0.00           C  
ATOM    562  O   HIS   342      13.022  29.833  28.955  1.00  0.00           O  
ATOM    563  CB  HIS   342      10.631  28.593  30.253  1.00  0.00           C  
ATOM    564  CG  HIS   342      10.853  27.111  30.194  1.00  0.00           C  
ATOM    565  ND1 HIS   342      11.678  26.490  29.278  1.00  0.00           N  
ATOM    566  CD2 HIS   342      10.352  26.108  30.952  1.00  0.00           C  
ATOM    567  CE1 HIS   342      11.683  25.205  29.463  1.00  0.00           C  
ATOM    568  NE2 HIS   342      10.883  24.934  30.477  1.00  0.00           N  
ATOM    569  N   HIS   343      13.672  28.077  30.137  1.00  0.00           N  
ATOM    570  CA  HIS   343      14.750  27.849  29.202  1.00  0.00           C  
ATOM    571  C   HIS   343      16.057  28.139  29.906  1.00  0.00           C  
ATOM    572  O   HIS   343      17.120  27.570  29.644  1.00  0.00           O  
ATOM    573  CB  HIS   343      14.903  28.700  27.936  1.00  0.00           C  
ATOM    574  CG  HIS   343      13.817  28.455  26.930  1.00  0.00           C  
ATOM    575  ND1 HIS   343      13.648  27.266  26.252  1.00  0.00           N  
ATOM    576  CD2 HIS   343      12.826  29.261  26.482  1.00  0.00           C  
ATOM    577  CE1 HIS   343      12.629  27.336  25.450  1.00  0.00           C  
ATOM    578  NE2 HIS   343      12.102  28.541  25.563  1.00  0.00           N  
ATOM    579  N   THR   344      15.930  29.080  30.844  1.00  0.00           N  
ATOM    580  CA  THR   344      17.001  29.581  31.689  1.00  0.00           C  
ATOM    581  C   THR   344      17.729  28.553  32.548  1.00  0.00           C  
ATOM    582  O   THR   344      17.242  27.461  32.854  1.00  0.00           O  
ATOM    583  CB  THR   344      17.592  30.381  32.867  1.00  0.00           C  
ATOM    584  OG1 THR   344      19.011  30.364  32.805  1.00  0.00           O  
ATOM    585  CG2 THR   344      17.132  29.750  34.192  1.00  0.00           C  
ATOM    586  N   ASN   345      18.942  28.947  32.935  1.00  0.00           N  
ATOM    587  CA  ASN   345      19.770  28.148  33.803  1.00  0.00           C  
ATOM    588  C   ASN   345      20.388  29.082  34.816  1.00  0.00           C  
ATOM    589  O   ASN   345      21.610  29.248  34.856  1.00  0.00           O  
ATOM    590  CB  ASN   345      20.904  27.394  33.102  1.00  0.00           C  
ATOM    591  CG  ASN   345      21.391  26.299  34.040  1.00  0.00           C  
ATOM    592  OD1 ASN   345      22.045  26.572  35.046  1.00  0.00           O  
ATOM    593  ND2 ASN   345      21.100  25.000  33.762  1.00  0.00           N  
ATOM    594  N   PRO   346      19.593  29.718  35.659  1.00  0.00           N  
ATOM    595  CA  PRO   346      20.011  30.691  36.652  1.00  0.00           C  
ATOM    596  C   PRO   346      21.312  30.530  37.418  1.00  0.00           C  
ATOM    597  O   PRO   346      22.042  31.500  37.638  1.00  0.00           O  
ATOM    598  CB  PRO   346      19.822  31.267  38.058  1.00  0.00           C  
ATOM    599  CG  PRO   346      19.106  30.314  39.017  1.00  0.00           C  
ATOM    600  CD  PRO   346      18.060  29.429  38.334  1.00  0.00           C  
ATOM    601  N   VAL   347      21.641  29.324  37.840  1.00  0.00           N  
ATOM    602  CA  VAL   347      22.872  29.115  38.590  1.00  0.00           C  
ATOM    603  C   VAL   347      24.094  29.394  37.726  1.00  0.00           C  
ATOM    604  O   VAL   347      25.183  29.703  38.216  1.00  0.00           O  
ATOM    605  CB  VAL   347      23.748  28.010  39.218  1.00  0.00           C  
ATOM    606  CG1 VAL   347      23.018  27.180  40.276  1.00  0.00           C  
ATOM    607  CG2 VAL   347      24.269  26.993  38.201  1.00  0.00           C  
ATOM    608  N   GLY   348      23.876  29.315  36.316  1.00  0.00           N  
ATOM    609  CA  GLY   348      25.084  29.512  35.527  1.00  0.00           C  
ATOM    610  C   GLY   348      25.134  30.945  35.013  1.00  0.00           C  
ATOM    611  O   GLY   348      24.186  31.435  34.404  1.00  0.00           O  
ATOM    612  N   LYS   349      26.245  31.621  35.264  1.00  0.00           N  
ATOM    613  CA  LYS   349      26.385  32.996  34.823  1.00  0.00           C  
ATOM    614  C   LYS   349      26.617  33.065  33.325  1.00  0.00           C  
ATOM    615  O   LYS   349      27.087  32.101  32.713  1.00  0.00           O  
ATOM    616  CB  LYS   349      27.530  33.684  35.575  1.00  0.00           C  
ATOM    617  CG  LYS   349      28.855  32.937  35.560  1.00  0.00           C  
ATOM    618  CD  LYS   349      29.846  33.559  36.541  1.00  0.00           C  
ATOM    619  CE  LYS   349      29.310  33.522  37.965  1.00  0.00           C  
ATOM    620  NZ  LYS   349      30.233  34.177  38.935  1.00  0.00           N  
ATOM    621  N   SER   350      26.263  34.207  32.744  1.00  0.00           N  
ATOM    622  CA  SER   350      26.421  34.438  31.318  1.00  0.00           C  
ATOM    623  C   SER   350      27.894  34.370  30.947  1.00  0.00           C  
ATOM    624  O   SER   350      28.758  34.758  31.732  1.00  0.00           O  
ATOM    625  CB  SER   350      25.841  35.805  30.939  1.00  0.00           C  
ATOM    626  OG  SER   350      26.614  36.842  31.525  1.00  0.00           O  
ATOM    627  N   TRP   351      28.199  33.875  29.737  1.00  0.00           N  
ATOM    628  CA  TRP   351      29.574  33.743  29.245  1.00  0.00           C  
ATOM    629  C   TRP   351      30.129  35.012  28.598  1.00  0.00           C  
ATOM    630  O   TRP   351      29.456  36.040  28.537  1.00  0.00           O  
ATOM    631  CB  TRP   351      29.455  32.608  28.243  1.00  0.00           C  
ATOM    632  CG  TRP   351      29.145  31.268  28.867  1.00  0.00           C  
ATOM    633  CD1 TRP   351      30.000  30.308  29.326  1.00  0.00           C  
ATOM    634  CD2 TRP   351      27.847  30.709  29.111  1.00  0.00           C  
ATOM    635  NE1 TRP   351      29.397  29.244  29.818  1.00  0.00           N  
ATOM    636  CE2 TRP   351      28.044  29.438  29.711  1.00  0.00           C  
ATOM    637  CE3 TRP   351      26.528  31.159  28.886  1.00  0.00           C  
ATOM    638  CZ2 TRP   351      26.962  28.598  30.091  1.00  0.00           C  
ATOM    639  CZ3 TRP   351      25.437  30.321  29.264  1.00  0.00           C  
ATOM    640  CH2 TRP   351      25.672  29.056  29.860  1.00  0.00           C  
ATOM    641  N   GLN   352      31.370  34.923  28.129  1.00  0.00           N  
ATOM    642  CA  GLN   352      32.028  36.035  27.456  1.00  0.00           C  
ATOM    643  C   GLN   352      31.620  35.956  25.989  1.00  0.00           C  
ATOM    644  O   GLN   352      32.336  35.408  25.150  1.00  0.00           O  
ATOM    645  CB  GLN   352      33.551  35.923  27.607  1.00  0.00           C  
ATOM    646  CG  GLN   352      34.030  36.028  29.056  1.00  0.00           C  
ATOM    647  CD  GLN   352      35.540  35.842  29.067  1.00  0.00           C  
ATOM    648  OE1 GLN   352      36.160  35.627  28.027  1.00  0.00           O  
ATOM    649  NE2 GLN   352      36.215  35.915  30.246  1.00  0.00           N  
ATOM    650  N   TRP   353      30.292  35.945  25.757  1.00  0.00           N  
ATOM    651  CA  TRP   353      29.742  35.909  24.406  1.00  0.00           C  
ATOM    652  C   TRP   353      30.076  37.217  23.679  1.00  0.00           C  
ATOM    653  O   TRP   353      30.523  37.229  22.528  1.00  0.00           O  
ATOM    654  CB  TRP   353      28.233  35.838  24.143  1.00  0.00           C  
ATOM    655  CG  TRP   353      27.862  35.879  22.680  1.00  0.00           C  
ATOM    656  CD1 TRP   353      27.286  36.886  21.960  1.00  0.00           C  
ATOM    657  CD2 TRP   353      28.043  34.834  21.714  1.00  0.00           C  
ATOM    658  NE1 TRP   353      27.094  36.594  20.688  1.00  0.00           N  
ATOM    659  CE2 TRP   353      27.551  35.320  20.474  1.00  0.00           C  
ATOM    660  CE3 TRP   353      28.578  33.530  21.770  1.00  0.00           C  
ATOM    661  CZ2 TRP   353      27.574  34.539  19.286  1.00  0.00           C  
ATOM    662  CZ3 TRP   353      28.604  32.740  20.582  1.00  0.00           C  
ATOM    663  CH2 TRP   353      28.102  33.257  19.361  1.00  0.00           C  
ATOM    664  N   LYS   354      29.855  38.339  24.360  1.00  0.00           N  
ATOM    665  CA  LYS   354      30.134  39.654  23.796  1.00  0.00           C  
ATOM    666  C   LYS   354      31.618  39.902  23.540  1.00  0.00           C  
ATOM    667  O   LYS   354      31.999  40.797  22.780  1.00  0.00           O  
ATOM    668  CB  LYS   354      29.806  40.928  24.581  1.00  0.00           C  
ATOM    669  CG  LYS   354      30.689  41.129  25.814  1.00  0.00           C  
ATOM    670  CD  LYS   354      30.340  42.382  26.620  1.00  0.00           C  
ATOM    671  CE  LYS   354      31.248  42.604  27.831  1.00  0.00           C  
ATOM    672  NZ  LYS   354      30.861  43.849  28.532  1.00  0.00           N  
ATOM    673  N   MET   355      32.484  39.112  24.172  1.00  0.00           N  
ATOM    674  CA  MET   355      33.931  39.252  24.007  1.00  0.00           C  
ATOM    675  C   MET   355      34.392  38.635  22.690  1.00  0.00           C  
ATOM    676  O   MET   355      35.526  38.825  22.243  1.00  0.00           O  
ATOM    677  CB  MET   355      34.992  38.589  24.890  1.00  0.00           C  
ATOM    678  CG  MET   355      35.013  39.122  26.324  1.00  0.00           C  
ATOM    679  SD  MET   355      35.348  40.904  26.461  1.00  0.00           S  
ATOM    680  CE  MET   355      37.079  40.781  25.925  1.00  0.00           C  
ATOM    681  N   ASP   356      33.507  37.884  22.053  1.00  0.00           N  
ATOM    682  CA  ASP   356      33.812  37.231  20.794  1.00  0.00           C  
ATOM    683  C   ASP   356      33.230  38.100  19.673  1.00  0.00           C  
ATOM    684  O   ASP   356      32.103  38.595  19.769  1.00  0.00           O  
ATOM    685  CB  ASP   356      33.230  35.835  20.557  1.00  0.00           C  
ATOM    686  CG  ASP   356      33.930  34.867  21.501  1.00  0.00           C  
ATOM    687  OD1 ASP   356      34.978  35.259  22.080  1.00  0.00           O  
ATOM    688  OD2 ASP   356      33.425  33.723  21.656  1.00  0.00           O  
ATOM    689  N   GLU   357      33.991  38.307  18.577  1.00  0.00           N  
ATOM    690  CA  GLU   357      33.493  39.118  17.460  1.00  0.00           C  
ATOM    691  C   GLU   357      32.184  38.523  16.947  1.00  0.00           C  
ATOM    692  O   GLU   357      32.044  37.308  16.789  1.00  0.00           O  
ATOM    693  CB  GLU   357      34.334  39.229  16.184  1.00  0.00           C  
ATOM    694  CG  GLU   357      33.723  40.153  15.129  1.00  0.00           C  
ATOM    695  CD  GLU   357      34.679  40.215  13.947  1.00  0.00           C  
ATOM    696  OE1 GLU   357      35.745  39.545  14.012  1.00  0.00           O  
ATOM    697  OE2 GLU   357      34.357  40.932  12.962  1.00  0.00           O  
ATOM    698  N   PRO   358      31.200  39.380  16.678  1.00  0.00           N  
ATOM    699  CA  PRO   358      29.880  38.954  16.202  1.00  0.00           C  
ATOM    700  C   PRO   358      29.933  37.933  15.074  1.00  0.00           C  
ATOM    701  O   PRO   358      29.162  36.971  15.025  1.00  0.00           O  
ATOM    702  CB  PRO   358      28.648  39.241  15.339  1.00  0.00           C  
ATOM    703  CG  PRO   358      28.908  40.255  14.223  1.00  0.00           C  
ATOM    704  CD  PRO   358      29.929  41.330  14.598  1.00  0.00           C  
ATOM    705  N   SER   359      30.863  38.140  14.141  1.00  0.00           N  
ATOM    706  CA  SER   359      31.048  37.261  12.980  1.00  0.00           C  
ATOM    707  C   SER   359      31.492  35.869  13.375  1.00  0.00           C  
ATOM    708  O   SER   359      31.245  34.880  12.679  1.00  0.00           O  
ATOM    709  CB  SER   359      32.098  37.416  11.876  1.00  0.00           C  
ATOM    710  OG  SER   359      33.400  37.235  12.412  1.00  0.00           O  
ATOM    711  N   VAL   360      32.162  35.788  14.524  1.00  0.00           N  
ATOM    712  CA  VAL   360      32.675  34.488  14.953  1.00  0.00           C  
ATOM    713  C   VAL   360      31.525  33.531  15.258  1.00  0.00           C  
ATOM    714  O   VAL   360      31.648  32.318  15.088  1.00  0.00           O  
ATOM    715  CB  VAL   360      33.568  34.644  16.200  1.00  0.00           C  
ATOM    716  CG1 VAL   360      34.059  33.285  16.683  1.00  0.00           C  
ATOM    717  CG2 VAL   360      34.744  35.554  15.869  1.00  0.00           C  
ATOM    718  N   ILE   361      30.406  34.082  15.718  1.00  0.00           N  
ATOM    719  CA  ILE   361      29.235  33.266  16.015  1.00  0.00           C  
ATOM    720  C   ILE   361      28.735  32.763  14.668  1.00  0.00           C  
ATOM    721  O   ILE   361      28.434  31.584  14.503  1.00  0.00           O  
ATOM    722  CB  ILE   361      28.125  34.096  16.696  1.00  0.00           C  
ATOM    723  CG1 ILE   361      28.538  34.668  18.063  1.00  0.00           C  
ATOM    724  CG2 ILE   361      26.840  33.296  16.966  1.00  0.00           C  
ATOM    725  CD1 ILE   361      28.889  33.594  19.091  1.00  0.00           C  
ATOM    726  N   VAL   362      28.668  33.681  13.708  1.00  0.00           N  
ATOM    727  CA  VAL   362      28.230  33.373  12.357  1.00  0.00           C  
ATOM    728  C   VAL   362      29.022  32.214  11.763  1.00  0.00           C  
ATOM    729  O   VAL   362      28.436  31.265  11.246  1.00  0.00           O  
ATOM    730  CB  VAL   362      28.387  34.604  11.457  1.00  0.00           C  
ATOM    731  CG1 VAL   362      28.147  34.311   9.975  1.00  0.00           C  
ATOM    732  CG2 VAL   362      27.421  35.739  11.802  1.00  0.00           C  
ATOM    733  N   LYS   363      30.351  32.285  11.836  1.00  0.00           N  
ATOM    734  CA  LYS   363      31.191  31.226  11.273  1.00  0.00           C  
ATOM    735  C   LYS   363      31.009  29.893  11.993  1.00  0.00           C  
ATOM    736  O   LYS   363      31.051  28.834  11.367  1.00  0.00           O  
ATOM    737  CB  LYS   363      32.677  31.621  11.300  1.00  0.00           C  
ATOM    738  CG  LYS   363      33.030  32.734  10.312  1.00  0.00           C  
ATOM    739  CD  LYS   363      34.509  33.126  10.333  1.00  0.00           C  
ATOM    740  CE  LYS   363      34.856  34.262   9.369  1.00  0.00           C  
ATOM    741  NZ  LYS   363      36.296  34.591   9.472  1.00  0.00           N  
ATOM    742  N   GLY   364      30.820  29.940  13.308  1.00  0.00           N  
ATOM    743  CA  GLY   364      30.622  28.717  14.075  1.00  0.00           C  
ATOM    744  C   GLY   364      29.320  28.024  13.664  1.00  0.00           C  
ATOM    745  O   GLY   364      29.286  26.808  13.515  1.00  0.00           O  
ATOM    746  N   ALA   365      28.256  28.804  13.474  1.00  0.00           N  
ATOM    747  CA  ALA   365      26.958  28.253  13.075  1.00  0.00           C  
ATOM    748  C   ALA   365      27.050  27.589  11.698  1.00  0.00           C  
ATOM    749  O   ALA   365      26.639  26.443  11.527  1.00  0.00           O  
ATOM    750  CB  ALA   365      25.877  29.365  13.055  1.00  0.00           C  
ATOM    751  N   LEU   366      27.604  28.308  10.727  1.00  0.00           N  
ATOM    752  CA  LEU   366      27.762  27.781   9.373  1.00  0.00           C  
ATOM    753  C   LEU   366      28.640  26.531   9.337  1.00  0.00           C  
ATOM    754  O   LEU   366      28.342  25.566   8.620  1.00  0.00           O  
ATOM    755  CB  LEU   366      28.363  28.850   8.458  1.00  0.00           C  
ATOM    756  CG  LEU   366      27.377  29.839   7.830  1.00  0.00           C  
ATOM    757  CD1 LEU   366      26.500  29.094   6.847  1.00  0.00           C  
ATOM    758  CD2 LEU   366      26.527  30.506   8.901  1.00  0.00           C  
ATOM    759  N   ASP   367      29.719  26.551  10.114  1.00  0.00           N  
ATOM    760  CA  ASP   367      30.640  25.423  10.169  1.00  0.00           C  
ATOM    761  C   ASP   367      30.013  24.203  10.842  1.00  0.00           C  
ATOM    762  O   ASP   367      30.234  23.071  10.418  1.00  0.00           O  
ATOM    763  CB  ASP   367      31.914  25.829  10.898  1.00  0.00           C  
ATOM    764  CG  ASP   367      32.709  26.747   9.980  1.00  0.00           C  
ATOM    765  OD1 ASP   367      32.367  26.813   8.769  1.00  0.00           O  
ATOM    766  OD2 ASP   367      33.669  27.393  10.477  1.00  0.00           O  
ATOM    767  N   LEU   368      29.234  24.428  11.892  1.00  0.00           N  
ATOM    768  CA  LEU   368      28.589  23.323  12.585  1.00  0.00           C  
ATOM    769  C   LEU   368      27.510  22.702  11.700  1.00  0.00           C  
ATOM    770  O   LEU   368      27.351  21.480  11.663  1.00  0.00           O  
ATOM    771  CB  LEU   368      27.954  23.801  13.887  1.00  0.00           C  
ATOM    772  CG  LEU   368      28.976  24.210  14.950  1.00  0.00           C  
ATOM    773  CD1 LEU   368      28.383  24.857  16.201  1.00  0.00           C  
ATOM    774  CD2 LEU   368      29.819  23.065  15.509  1.00  0.00           C  
ATOM    775  N   HIS   369      26.768  23.546  10.989  1.00  0.00           N  
ATOM    776  CA  HIS   369      25.713  23.059  10.107  1.00  0.00           C  
ATOM    777  C   HIS   369      26.330  22.231   8.982  1.00  0.00           C  
ATOM    778  O   HIS   369      25.817  21.176   8.612  1.00  0.00           O  
ATOM    779  CB  HIS   369      24.931  24.231   9.509  1.00  0.00           C  
ATOM    780  CG  HIS   369      23.694  23.814   8.776  1.00  0.00           C  
ATOM    781  ND1 HIS   369      22.550  23.396   9.423  1.00  0.00           N  
ATOM    782  CD2 HIS   369      23.436  23.711   7.453  1.00  0.00           C  
ATOM    783  CE1 HIS   369      21.641  23.053   8.529  1.00  0.00           C  
ATOM    784  NE2 HIS   369      22.152  23.234   7.326  1.00  0.00           N  
ATOM    785  N   LYS   370      27.432  22.738   8.445  1.00  0.00           N  
ATOM    786  CA  LYS   370      28.183  22.095   7.374  1.00  0.00           C  
ATOM    787  C   LYS   370      28.549  20.655   7.764  1.00  0.00           C  
ATOM    788  O   LYS   370      28.403  19.729   6.971  1.00  0.00           O  
ATOM    789  CB  LYS   370      29.466  22.889   7.116  1.00  0.00           C  
ATOM    790  CG  LYS   370      30.284  22.464   5.900  1.00  0.00           C  
ATOM    791  CD  LYS   370      29.734  23.086   4.636  1.00  0.00           C  
ATOM    792  CE  LYS   370      29.766  24.603   4.720  1.00  0.00           C  
ATOM    793  NZ  LYS   370      29.027  25.211   3.585  1.00  0.00           N  
ATOM    794  N   ASN   371      29.023  20.481   8.992  1.00  0.00           N  
ATOM    795  CA  ASN   371      29.426  19.170   9.486  1.00  0.00           C  
ATOM    796  C   ASN   371      28.307  18.143   9.421  1.00  0.00           C  
ATOM    797  O   ASN   371      28.524  17.008   8.996  1.00  0.00           O  
ATOM    798  CB  ASN   371      29.948  19.284  10.921  1.00  0.00           C  
ATOM    799  CG  ASN   371      31.315  19.952  10.873  1.00  0.00           C  
ATOM    800  OD1 ASN   371      31.969  19.981   9.832  1.00  0.00           O  
ATOM    801  ND2 ASN   371      31.819  20.527  11.997  1.00  0.00           N  
ATOM    802  N   MET   372      27.114  18.536   9.848  1.00  0.00           N  
ATOM    803  CA  MET   372      25.976  17.632   9.813  1.00  0.00           C  
ATOM    804  C   MET   372      25.657  17.269   8.374  1.00  0.00           C  
ATOM    805  O   MET   372      25.445  16.100   8.048  1.00  0.00           O  
ATOM    806  CB  MET   372      24.725  18.278  10.418  1.00  0.00           C  
ATOM    807  CG  MET   372      23.516  17.341  10.464  1.00  0.00           C  
ATOM    808  SD  MET   372      23.722  15.896  11.547  1.00  0.00           S  
ATOM    809  CE  MET   372      23.522  16.827  13.093  1.00  0.00           C  
ATOM    810  N   ILE   373      25.614  18.285   7.518  1.00  0.00           N  
ATOM    811  CA  ILE   373      25.307  18.100   6.101  1.00  0.00           C  
ATOM    812  C   ILE   373      26.374  17.250   5.409  1.00  0.00           C  
ATOM    813  O   ILE   373      26.128  16.664   4.362  1.00  0.00           O  
ATOM    814  CB  ILE   373      25.181  19.478   5.379  1.00  0.00           C  
ATOM    815  CG1 ILE   373      23.990  20.254   5.947  1.00  0.00           C  
ATOM    816  CG2 ILE   373      25.026  19.287   3.880  1.00  0.00           C  
ATOM    817  CD1 ILE   373      22.657  19.541   5.792  1.00  0.00           C  
ATOM    818  N   LYS   374      27.560  17.185   6.001  1.00  0.00           N  
ATOM    819  CA  LYS   374      28.643  16.392   5.434  1.00  0.00           C  
ATOM    820  C   LYS   374      28.258  14.912   5.523  1.00  0.00           C  
ATOM    821  O   LYS   374      28.663  14.105   4.690  1.00  0.00           O  
ATOM    822  CB  LYS   374      29.935  16.645   6.207  1.00  0.00           C  
ATOM    823  CG  LYS   374      31.146  15.909   5.629  1.00  0.00           C  
ATOM    824  CD  LYS   374      32.459  16.239   6.341  1.00  0.00           C  
ATOM    825  CE  LYS   374      33.671  15.506   5.760  1.00  0.00           C  
ATOM    826  NZ  LYS   374      34.896  15.894   6.493  1.00  0.00           N  
ATOM    827  N   GLN   375      27.461  14.572   6.533  1.00  0.00           N  
ATOM    828  CA  GLN   375      27.023  13.198   6.713  1.00  0.00           C  
ATOM    829  C   GLN   375      26.261  12.650   5.518  1.00  0.00           C  
ATOM    830  O   GLN   375      26.262  11.444   5.266  1.00  0.00           O  
ATOM    831  CB  GLN   375      26.149  13.091   7.967  1.00  0.00           C  
ATOM    832  CG  GLN   375      26.930  13.260   9.272  1.00  0.00           C  
ATOM    833  CD  GLN   375      25.938  13.212  10.424  1.00  0.00           C  
ATOM    834  OE1 GLN   375      24.731  13.099  10.216  1.00  0.00           O  
ATOM    835  NE2 GLN   375      26.392  13.295  11.703  1.00  0.00           N  
ATOM    836  N   MET   376      25.612  13.537   4.774  1.00  0.00           N  
ATOM    837  CA  MET   376      24.843  13.142   3.603  1.00  0.00           C  
ATOM    838  C   MET   376      25.719  12.823   2.400  1.00  0.00           C  
ATOM    839  O   MET   376      25.223  12.379   1.365  1.00  0.00           O  
ATOM    840  CB  MET   376      23.843  14.243   3.240  1.00  0.00           C  
ATOM    841  CG  MET   376      22.737  14.430   4.280  1.00  0.00           C  
ATOM    842  SD  MET   376      21.714  12.955   4.566  1.00  0.00           S  
ATOM    843  CE  MET   376      20.911  13.001   2.938  1.00  0.00           C  
ATOM    844  N   LYS   377      27.022  13.048   2.536  1.00  0.00           N  
ATOM    845  CA  LYS   377      27.946  12.774   1.444  1.00  0.00           C  
ATOM    846  C   LYS   377      27.916  11.289   1.119  1.00  0.00           C  
ATOM    847  O   LYS   377      28.151  10.887  -0.022  1.00  0.00           O  
ATOM    848  CB  LYS   377      29.354  13.191   1.832  1.00  0.00           C  
ATOM    849  CG  LYS   377      30.382  12.978   0.719  1.00  0.00           C  
ATOM    850  CD  LYS   377      31.784  13.476   1.076  1.00  0.00           C  
ATOM    851  CE  LYS   377      32.807  13.281  -0.044  1.00  0.00           C  
ATOM    852  NZ  LYS   377      34.130  13.789   0.384  1.00  0.00           N  
ATOM    853  N   GLY   378      27.610  10.484   2.133  1.00  0.00           N  
ATOM    854  CA  GLY   378      27.563   9.045   1.958  1.00  0.00           C  
ATOM    855  C   GLY   378      26.295   8.518   1.315  1.00  0.00           C  
ATOM    856  O   GLY   378      26.156   7.310   1.138  1.00  0.00           O  
ATOM    857  N   VAL   379      25.366   9.408   0.974  1.00  0.00           N  
ATOM    858  CA  VAL   379      24.120   8.996   0.335  1.00  0.00           C  
ATOM    859  C   VAL   379      23.830   9.857  -0.882  1.00  0.00           C  
ATOM    860  O   VAL   379      22.681   9.989  -1.313  1.00  0.00           O  
ATOM    861  CB  VAL   379      22.914   9.073   1.299  1.00  0.00           C  
ATOM    862  CG1 VAL   379      22.928   7.881   2.237  1.00  0.00           C  
ATOM    863  CG2 VAL   379      22.958  10.366   2.101  1.00  0.00           C  
ATOM    864  N   PRO   380      24.890  10.424  -1.444  1.00  0.00           N  
ATOM    865  CA  PRO   380      24.777  11.272  -2.616  1.00  0.00           C  
ATOM    866  C   PRO   380      23.997  10.593  -3.739  1.00  0.00           C  
ATOM    867  O   PRO   380      23.276  11.253  -4.487  1.00  0.00           O  
ATOM    868  CB  PRO   380      26.170  11.638  -3.125  1.00  0.00           C  
ATOM    869  CG  PRO   380      27.261  10.669  -2.666  1.00  0.00           C  
ATOM    870  CD  PRO   380      27.022  10.095  -1.268  1.00  0.00           C  
ATOM    871  N   GLY   381      24.149   9.275  -3.862  1.00  0.00           N  
ATOM    872  CA  GLY   381      23.458   8.522  -4.910  1.00  0.00           C  
ATOM    873  C   GLY   381      21.975   8.417  -4.617  1.00  0.00           C  
ATOM    874  O   GLY   381      21.193   7.989  -5.459  1.00  0.00           O  
ATOM    875  N   VAL   382      21.593   8.720  -3.368  1.00  0.00           N  
ATOM    876  CA  VAL   382      20.172   8.808  -2.912  1.00  0.00           C  
ATOM    877  C   VAL   382      19.303   9.931  -3.504  1.00  0.00           C  
ATOM    878  O   VAL   382      18.111   9.772  -3.780  1.00  0.00           O  
ATOM    879  CB  VAL   382      19.329   9.112  -1.654  1.00  0.00           C  
ATOM    880  CG1 VAL   382      17.828   9.205  -1.933  1.00  0.00           C  
ATOM    881  CG2 VAL   382      19.467   8.055  -0.557  1.00  0.00           C  
ATOM    882  N   THR   383      19.933  11.089  -3.697  1.00  0.00           N  
ATOM    883  CA  THR   383      19.379  12.310  -4.255  1.00  0.00           C  
ATOM    884  C   THR   383      20.403  12.779  -5.248  1.00  0.00           C  
ATOM    885  O   THR   383      21.554  13.046  -4.892  1.00  0.00           O  
ATOM    886  CB  THR   383      19.032  13.811  -4.305  1.00  0.00           C  
ATOM    887  OG1 THR   383      18.231  14.164  -3.187  1.00  0.00           O  
ATOM    888  CG2 THR   383      18.259  14.112  -5.600  1.00  0.00           C  
ATOM    889  N   PRO   384      20.038  12.900  -6.521  1.00  0.00           N  
ATOM    890  CA  PRO   384      20.941  13.446  -7.517  1.00  0.00           C  
ATOM    891  C   PRO   384      21.116  14.952  -7.250  1.00  0.00           C  
ATOM    892  O   PRO   384      22.204  15.506  -7.427  1.00  0.00           O  
ATOM    893  CB  PRO   384      21.148  14.026  -8.919  1.00  0.00           C  
ATOM    894  CG  PRO   384      19.868  14.587  -9.542  1.00  0.00           C  
ATOM    895  CD  PRO   384      18.600  13.853  -9.102  1.00  0.00           C  
ATOM    896  N   GLU   385      20.070  15.634  -6.826  1.00  0.00           N  
ATOM    897  CA  GLU   385      20.187  17.098  -6.636  1.00  0.00           C  
ATOM    898  C   GLU   385      19.798  17.465  -5.230  1.00  0.00           C  
ATOM    899  O   GLU   385      18.960  16.803  -4.611  1.00  0.00           O  
ATOM    900  CB  GLU   385      19.308  18.030  -7.477  1.00  0.00           C  
ATOM    901  CG  GLU   385      19.612  17.968  -8.975  1.00  0.00           C  
ATOM    902  CD  GLU   385      18.711  18.972  -9.680  1.00  0.00           C  
ATOM    903  OE1 GLU   385      17.884  19.617  -8.981  1.00  0.00           O  
ATOM    904  OE2 GLU   385      18.838  19.108 -10.926  1.00  0.00           O  
ATOM    905  N   LYS   386      20.387  18.589  -4.724  1.00  0.00           N  
ATOM    906  CA  LYS   386      19.961  18.815  -3.347  1.00  0.00           C  
ATOM    907  C   LYS   386      21.078  18.853  -2.315  1.00  0.00           C  
ATOM    908  O   LYS   386      20.946  19.505  -1.279  1.00  0.00           O  
ATOM    909  CB  LYS   386      18.912  17.771  -2.931  1.00  0.00           C  
ATOM    910  CG  LYS   386      17.583  17.922  -3.671  1.00  0.00           C  
ATOM    911  CD  LYS   386      16.425  17.216  -2.978  1.00  0.00           C  
ATOM    912  CE  LYS   386      15.124  17.470  -3.739  1.00  0.00           C  
ATOM    913  NZ  LYS   386      13.912  16.954  -3.041  1.00  0.00           N  
ATOM    914  N   LEU   387      22.174  18.161  -2.593  1.00  0.00           N  
ATOM    915  CA  LEU   387      23.304  18.136  -1.673  1.00  0.00           C  
ATOM    916  C   LEU   387      24.020  19.479  -1.742  1.00  0.00           C  
ATOM    917  O   LEU   387      24.419  20.033  -0.721  1.00  0.00           O  
ATOM    918  CB  LEU   387      24.273  17.020  -2.059  1.00  0.00           C  
ATOM    919  CG  LEU   387      25.477  16.907  -1.122  1.00  0.00           C  
ATOM    920  CD1 LEU   387      25.135  16.606   0.336  1.00  0.00           C  
ATOM    921  CD2 LEU   387      26.477  15.809  -1.485  1.00  0.00           C  
ATOM    922  N   GLN   388      24.186  19.982  -2.961  1.00  0.00           N  
ATOM    923  CA  GLN   388      24.840  21.261  -3.190  1.00  0.00           C  
ATOM    924  C   GLN   388      24.000  22.370  -2.544  1.00  0.00           C  
ATOM    925  O   GLN   388      24.541  23.263  -1.892  1.00  0.00           O  
ATOM    926  CB  GLN   388      24.984  21.514  -4.691  1.00  0.00           C  
ATOM    927  CG  GLN   388      26.012  20.604  -5.367  1.00  0.00           C  
ATOM    928  CD  GLN   388      25.970  20.878  -6.864  1.00  0.00           C  
ATOM    929  OE1 GLN   388      25.138  21.646  -7.344  1.00  0.00           O  
ATOM    930  NE2 GLN   388      26.865  20.264  -7.682  1.00  0.00           N  
ATOM    931  N   GLU   389      22.680  22.299  -2.714  1.00  0.00           N  
ATOM    932  CA  GLU   389      21.778  23.289  -2.126  1.00  0.00           C  
ATOM    933  C   GLU   389      21.837  23.271  -0.599  1.00  0.00           C  
ATOM    934  O   GLU   389      21.667  24.309   0.037  1.00  0.00           O  
ATOM    935  CB  GLU   389      20.332  23.043  -2.565  1.00  0.00           C  
ATOM    936  CG  GLU   389      20.067  23.251  -4.047  1.00  0.00           C  
ATOM    937  CD  GLU   389      18.672  22.795  -4.462  1.00  0.00           C  
ATOM    938  OE1 GLU   389      18.139  21.840  -3.846  1.00  0.00           O  
ATOM    939  OE2 GLU   389      18.115  23.378  -5.417  1.00  0.00           O  
ATOM    940  N   GLY   390      22.076  22.096  -0.014  1.00  0.00           N  
ATOM    941  CA  GLY   390      22.155  21.977   1.441  1.00  0.00           C  
ATOM    942  C   GLY   390      23.499  22.486   1.950  1.00  0.00           C  
ATOM    943  O   GLY   390      23.614  22.895   3.103  1.00  0.00           O  
ATOM    944  N   LEU   391      24.516  22.450   1.094  1.00  0.00           N  
ATOM    945  CA  LEU   391      25.830  22.942   1.473  1.00  0.00           C  
ATOM    946  C   LEU   391      25.845  24.467   1.377  1.00  0.00           C  
ATOM    947  O   LEU   391      26.824  25.111   1.750  1.00  0.00           O  
ATOM    948  CB  LEU   391      26.914  22.329   0.582  1.00  0.00           C  
ATOM    949  CG  LEU   391      27.360  20.934   1.048  1.00  0.00           C  
ATOM    950  CD1 LEU   391      28.336  20.316   0.061  1.00  0.00           C  
ATOM    951  CD2 LEU   391      27.994  21.059   2.423  1.00  0.00           C  
ATOM    952  N   ASN   392      24.748  25.032   0.877  1.00  0.00           N  
ATOM    953  CA  ASN   392      24.591  26.481   0.759  1.00  0.00           C  
ATOM    954  C   ASN   392      23.238  26.935   1.315  1.00  0.00           C  
ATOM    955  O   ASN   392      22.357  27.344   0.569  1.00  0.00           O  
ATOM    956  CB  ASN   392      24.716  26.922  -0.700  1.00  0.00           C  
ATOM    957  CG  ASN   392      24.701  28.444  -0.734  1.00  0.00           C  
ATOM    958  OD1 ASN   392      24.961  29.102   0.271  1.00  0.00           O  
ATOM    959  ND2 ASN   392      24.397  29.084  -1.895  1.00  0.00           N  
ATOM    960  N   PRO   393      23.059  26.855   2.640  1.00  0.00           N  
ATOM    961  CA  PRO   393      21.813  27.257   3.309  1.00  0.00           C  
ATOM    962  C   PRO   393      21.346  28.661   2.903  1.00  0.00           C  
ATOM    963  O   PRO   393      22.158  29.514   2.540  1.00  0.00           O  
ATOM    964  CB  PRO   393      22.159  27.137   4.803  1.00  0.00           C  
ATOM    965  CG  PRO   393      23.656  27.218   4.838  1.00  0.00           C  
ATOM    966  CD  PRO   393      24.073  26.436   3.617  1.00  0.00           C  
ATOM    967  N   ARG   394      20.037  28.884   2.973  1.00  0.00           N  
ATOM    968  CA  ARG   394      19.424  30.150   2.567  1.00  0.00           C  
ATOM    969  C   ARG   394      18.610  30.769   3.683  1.00  0.00           C  
ATOM    970  O   ARG   394      18.304  31.961   3.657  1.00  0.00           O  
ATOM    971  CB  ARG   394      18.500  29.915   1.361  1.00  0.00           C  
ATOM    972  CG  ARG   394      19.213  29.296   0.157  1.00  0.00           C  
ATOM    973  CD  ARG   394      20.335  30.171  -0.407  1.00  0.00           C  
ATOM    974  NE  ARG   394      19.715  31.434  -0.895  1.00  0.00           N  
ATOM    975  CZ  ARG   394      19.077  31.459  -2.102  1.00  0.00           C  
ATOM    976  NH1 ARG   394      19.157  30.208  -2.641  1.00  0.00           N  
ATOM    977  NH2 ARG   394      18.609  32.726  -2.299  1.00  0.00           N  
ATOM    978  N   HIS   395      18.242  29.944   4.653  1.00  0.00           N  
ATOM    979  CA  HIS   395      17.450  30.393   5.784  1.00  0.00           C  
ATOM    980  C   HIS   395      18.088  29.953   7.086  1.00  0.00           C  
ATOM    981  O   HIS   395      18.803  28.952   7.138  1.00  0.00           O  
ATOM    982  CB  HIS   395      16.033  29.818   5.718  1.00  0.00           C  
ATOM    983  CG  HIS   395      15.152  30.260   6.849  1.00  0.00           C  
ATOM    984  ND1 HIS   395      14.676  31.549   6.963  1.00  0.00           N  
ATOM    985  CD2 HIS   395      14.694  29.594   7.937  1.00  0.00           C  
ATOM    986  CE1 HIS   395      13.966  31.659   8.072  1.00  0.00           C  
ATOM    987  NE2 HIS   395      13.961  30.487   8.682  1.00  0.00           N  
ATOM    988  N   CYS   396      17.828  30.715   8.136  1.00  0.00           N  
ATOM    989  CA  CYS   396      18.349  30.393   9.444  1.00  0.00           C  
ATOM    990  C   CYS   396      17.268  30.696  10.464  1.00  0.00           C  
ATOM    991  O   CYS   396      16.621  31.746  10.417  1.00  0.00           O  
ATOM    992  CB  CYS   396      19.625  31.210   9.789  1.00  0.00           C  
ATOM    993  SG  CYS   396      20.155  30.878  11.064  1.00  0.00           S  
ATOM    994  N   ALA   397      17.056  29.749  11.364  1.00  0.00           N  
ATOM    995  CA  ALA   397      16.073  29.897  12.421  1.00  0.00           C  
ATOM    996  C   ALA   397      16.853  29.936  13.716  1.00  0.00           C  
ATOM    997  O   ALA   397      17.503  28.962  14.094  1.00  0.00           O  
ATOM    998  CB  ALA   397      15.091  28.719  12.423  1.00  0.00           C  
ATOM    999  N   LEU   398      16.803  31.088  14.370  1.00  0.00           N  
ATOM   1000  CA  LEU   398      17.480  31.316  15.633  1.00  0.00           C  
ATOM   1001  C   LEU   398      16.398  31.069  16.679  1.00  0.00           C  
ATOM   1002  O   LEU   398      15.797  31.995  17.223  1.00  0.00           O  
ATOM   1003  CB  LEU   398      18.011  32.768  15.670  1.00  0.00           C  
ATOM   1004  CG  LEU   398      18.989  33.089  14.538  1.00  0.00           C  
ATOM   1005  CD1 LEU   398      19.490  34.532  14.507  1.00  0.00           C  
ATOM   1006  CD2 LEU   398      20.278  32.267  14.546  1.00  0.00           C  
ATOM   1007  N   SER   399      16.151  29.792  16.938  1.00  0.00           N  
ATOM   1008  CA  SER   399      15.115  29.380  17.872  1.00  0.00           C  
ATOM   1009  C   SER   399      15.426  28.035  18.503  1.00  0.00           C  
ATOM   1010  O   SER   399      14.553  27.406  19.087  1.00  0.00           O  
ATOM   1011  CB  SER   399      13.797  29.262  17.125  1.00  0.00           C  
ATOM   1012  OG  SER   399      13.957  28.369  16.036  1.00  0.00           O  
ATOM   1013  N   LEU   400      16.666  27.588  18.386  1.00  0.00           N  
ATOM   1014  CA  LEU   400      17.027  26.302  18.938  1.00  0.00           C  
ATOM   1015  C   LEU   400      16.826  26.185  20.447  1.00  0.00           C  
ATOM   1016  O   LEU   400      16.037  25.365  20.910  1.00  0.00           O  
ATOM   1017  CB  LEU   400      18.469  25.964  18.570  1.00  0.00           C  
ATOM   1018  CG  LEU   400      18.954  24.578  19.001  1.00  0.00           C  
ATOM   1019  CD1 LEU   400      17.938  23.506  18.594  1.00  0.00           C  
ATOM   1020  CD2 LEU   400      20.297  24.325  18.362  1.00  0.00           C  
ATOM   1021  N   VAL   401      17.522  27.009  21.218  1.00  0.00           N  
ATOM   1022  CA  VAL   401      17.401  26.928  22.666  1.00  0.00           C  
ATOM   1023  C   VAL   401      17.766  28.243  23.353  1.00  0.00           C  
ATOM   1024  O   VAL   401      18.381  29.118  22.749  1.00  0.00           O  
ATOM   1025  CB  VAL   401      18.308  25.808  23.179  1.00  0.00           C  
ATOM   1026  CG1 VAL   401      19.799  26.109  23.018  1.00  0.00           C  
ATOM   1027  CG2 VAL   401      18.119  25.503  24.666  1.00  0.00           C  
ATOM   1028  N   GLY   402      17.377  28.374  24.617  1.00  0.00           N  
ATOM   1029  CA  GLY   402      17.678  29.580  25.369  1.00  0.00           C  
ATOM   1030  C   GLY   402      17.058  30.831  24.783  1.00  0.00           C  
ATOM   1031  O   GLY   402      16.203  30.759  23.902  1.00  0.00           O  
ATOM   1032  N   GLU   403      17.491  31.988  25.270  1.00  0.00           N  
ATOM   1033  CA  GLU   403      16.963  33.254  24.787  1.00  0.00           C  
ATOM   1034  C   GLU   403      18.004  33.956  23.911  1.00  0.00           C  
ATOM   1035  O   GLU   403      19.052  34.383  24.386  1.00  0.00           O  
ATOM   1036  CB  GLU   403      16.556  34.125  25.980  1.00  0.00           C  
ATOM   1037  CG  GLU   403      15.948  35.457  25.617  1.00  0.00           C  
ATOM   1038  CD  GLU   403      14.919  35.339  24.528  1.00  0.00           C  
ATOM   1039  OE1 GLU   403      14.051  34.446  24.617  1.00  0.00           O  
ATOM   1040  OE2 GLU   403      14.974  36.148  23.580  1.00  0.00           O  
ATOM   1041  N   PRO   404      17.725  34.063  22.603  1.00  0.00           N  
ATOM   1042  CA  PRO   404      18.619  34.702  21.628  1.00  0.00           C  
ATOM   1043  C   PRO   404      18.985  36.144  21.945  1.00  0.00           C  
ATOM   1044  O   PRO   404      20.121  36.560  21.725  1.00  0.00           O  
ATOM   1045  CB  PRO   404      17.839  34.593  20.320  1.00  0.00           C  
ATOM   1046  CG  PRO   404      17.036  33.335  20.519  1.00  0.00           C  
ATOM   1047  CD  PRO   404      16.546  33.487  21.931  1.00  0.00           C  
ATOM   1048  N   ILE   405      18.020  36.905  22.453  1.00  0.00           N  
ATOM   1049  CA  ILE   405      18.249  38.305  22.773  1.00  0.00           C  
ATOM   1050  C   ILE   405      19.294  38.551  23.862  1.00  0.00           C  
ATOM   1051  O   ILE   405      19.814  39.657  23.984  1.00  0.00           O  
ATOM   1052  CB  ILE   405      16.941  38.996  23.177  1.00  0.00           C  
ATOM   1053  CG1 ILE   405      16.283  38.383  24.425  1.00  0.00           C  
ATOM   1054  CG2 ILE   405      15.858  38.945  22.086  1.00  0.00           C  
ATOM   1055  CD1 ILE   405      15.077  39.174  24.929  1.00  0.00           C  
ATOM   1056  N   MET   406      19.603  37.530  24.654  1.00  0.00           N  
ATOM   1057  CA  MET   406      20.604  37.690  25.697  1.00  0.00           C  
ATOM   1058  C   MET   406      21.977  37.841  25.060  1.00  0.00           C  
ATOM   1059  O   MET   406      22.880  38.427  25.654  1.00  0.00           O  
ATOM   1060  CB  MET   406      20.586  36.508  26.670  1.00  0.00           C  
ATOM   1061  CG  MET   406      21.473  36.716  27.899  1.00  0.00           C  
ATOM   1062  SD  MET   406      21.382  35.381  29.129  1.00  0.00           S  
ATOM   1063  CE  MET   406      22.332  34.190  28.141  1.00  0.00           C  
ATOM   1064  N   TYR   407      22.139  37.310  23.851  1.00  0.00           N  
ATOM   1065  CA  TYR   407      23.406  37.449  23.143  1.00  0.00           C  
ATOM   1066  C   TYR   407      23.458  38.917  22.712  1.00  0.00           C  
ATOM   1067  O   TYR   407      22.725  39.331  21.820  1.00  0.00           O  
ATOM   1068  CB  TYR   407      23.450  36.534  21.916  1.00  0.00           C  
ATOM   1069  CG  TYR   407      24.630  36.807  21.011  1.00  0.00           C  
ATOM   1070  CD1 TYR   407      25.936  36.597  21.453  1.00  0.00           C  
ATOM   1071  CD2 TYR   407      24.445  37.318  19.727  1.00  0.00           C  
ATOM   1072  CE1 TYR   407      27.025  36.892  20.642  1.00  0.00           C  
ATOM   1073  CE2 TYR   407      25.529  37.619  18.908  1.00  0.00           C  
ATOM   1074  CZ  TYR   407      26.813  37.406  19.373  1.00  0.00           C  
ATOM   1075  OH  TYR   407      27.889  37.721  18.577  1.00  0.00           O  
ATOM   1076  N   PRO   408      24.340  39.715  23.341  1.00  0.00           N  
ATOM   1077  CA  PRO   408      24.525  41.147  23.076  1.00  0.00           C  
ATOM   1078  C   PRO   408      24.700  41.606  21.631  1.00  0.00           C  
ATOM   1079  O   PRO   408      24.330  42.731  21.295  1.00  0.00           O  
ATOM   1080  CB  PRO   408      25.731  41.504  23.949  1.00  0.00           C  
ATOM   1081  CG  PRO   408      26.518  40.246  23.957  1.00  0.00           C  
ATOM   1082  CD  PRO   408      25.433  39.212  24.192  1.00  0.00           C  
ATOM   1083  N   GLU   409      25.247  40.754  20.772  1.00  0.00           N  
ATOM   1084  CA  GLU   409      25.458  41.152  19.381  1.00  0.00           C  
ATOM   1085  C   GLU   409      24.449  40.537  18.402  1.00  0.00           C  
ATOM   1086  O   GLU   409      24.754  40.355  17.221  1.00  0.00           O  
ATOM   1087  CB  GLU   409      26.888  40.793  18.962  1.00  0.00           C  
ATOM   1088  CG  GLU   409      27.961  41.415  19.859  1.00  0.00           C  
ATOM   1089  CD  GLU   409      27.787  42.926  19.821  1.00  0.00           C  
ATOM   1090  OE1 GLU   409      27.706  43.485  18.694  1.00  0.00           O  
ATOM   1091  OE2 GLU   409      27.733  43.543  20.919  1.00  0.00           O  
ATOM   1092  N   ILE   410      23.247  40.240  18.895  1.00  0.00           N  
ATOM   1093  CA  ILE   410      22.184  39.641  18.082  1.00  0.00           C  
ATOM   1094  C   ILE   410      21.931  40.430  16.803  1.00  0.00           C  
ATOM   1095  O   ILE   410      21.952  39.876  15.704  1.00  0.00           O  
ATOM   1096  CB  ILE   410      20.869  39.575  18.879  1.00  0.00           C  
ATOM   1097  CG1 ILE   410      20.940  38.648  20.104  1.00  0.00           C  
ATOM   1098  CG2 ILE   410      19.677  39.061  18.054  1.00  0.00           C  
ATOM   1099  CD1 ILE   410      21.176  37.181  19.746  1.00  0.00           C  
ATOM   1100  N   ASN   411      21.681  41.725  16.962  1.00  0.00           N  
ATOM   1101  CA  ASN   411      21.395  42.612  15.838  1.00  0.00           C  
ATOM   1102  C   ASN   411      22.445  42.569  14.737  1.00  0.00           C  
ATOM   1103  O   ASN   411      22.108  42.539  13.555  1.00  0.00           O  
ATOM   1104  CB  ASN   411      21.240  44.048  16.334  1.00  0.00           C  
ATOM   1105  CG  ASN   411      19.907  44.153  17.061  1.00  0.00           C  
ATOM   1106  OD1 ASN   411      19.043  43.288  16.929  1.00  0.00           O  
ATOM   1107  ND2 ASN   411      19.668  45.220  17.870  1.00  0.00           N  
ATOM   1108  N   ALA   412      23.716  42.580  15.123  1.00  0.00           N  
ATOM   1109  CA  ALA   412      24.799  42.540  14.151  1.00  0.00           C  
ATOM   1110  C   ALA   412      24.832  41.179  13.472  1.00  0.00           C  
ATOM   1111  O   ALA   412      25.068  41.082  12.270  1.00  0.00           O  
ATOM   1112  CB  ALA   412      26.139  42.819  14.840  1.00  0.00           C  
ATOM   1113  N   LEU   413      24.583  40.132  14.250  1.00  0.00           N  
ATOM   1114  CA  LEU   413      24.581  38.766  13.734  1.00  0.00           C  
ATOM   1115  C   LEU   413      23.516  38.590  12.659  1.00  0.00           C  
ATOM   1116  O   LEU   413      23.758  37.968  11.624  1.00  0.00           O  
ATOM   1117  CB  LEU   413      24.330  37.777  14.872  1.00  0.00           C  
ATOM   1118  CG  LEU   413      24.286  36.297  14.496  1.00  0.00           C  
ATOM   1119  CD1 LEU   413      25.616  35.878  13.892  1.00  0.00           C  
ATOM   1120  CD2 LEU   413      23.950  35.469  15.737  1.00  0.00           C  
ATOM   1121  N   VAL   414      22.335  39.139  12.912  1.00  0.00           N  
ATOM   1122  CA  VAL   414      21.238  39.047  11.962  1.00  0.00           C  
ATOM   1123  C   VAL   414      21.637  39.768  10.682  1.00  0.00           C  
ATOM   1124  O   VAL   414      21.487  39.228   9.584  1.00  0.00           O  
ATOM   1125  CB  VAL   414      19.957  39.664  12.546  1.00  0.00           C  
ATOM   1126  CG1 VAL   414      18.818  39.779  11.531  1.00  0.00           C  
ATOM   1127  CG2 VAL   414      19.374  38.867  13.714  1.00  0.00           C  
ATOM   1128  N   ASP   415      22.168  40.980  10.833  1.00  0.00           N  
ATOM   1129  CA  ASP   415      22.611  41.776   9.691  1.00  0.00           C  
ATOM   1130  C   ASP   415      23.664  41.021   8.898  1.00  0.00           C  
ATOM   1131  O   ASP   415      23.724  41.126   7.676  1.00  0.00           O  
ATOM   1132  CB  ASP   415      23.197  43.119  10.151  1.00  0.00           C  
ATOM   1133  CG  ASP   415      22.046  43.999  10.617  1.00  0.00           C  
ATOM   1134  OD1 ASP   415      20.872  43.634  10.341  1.00  0.00           O  
ATOM   1135  OD2 ASP   415      22.325  45.049  11.255  1.00  0.00           O  
ATOM   1136  N   GLU   416      24.502  40.264   9.593  1.00  0.00           N  
ATOM   1137  CA  GLU   416      25.531  39.492   8.915  1.00  0.00           C  
ATOM   1138  C   GLU   416      24.882  38.402   8.062  1.00  0.00           C  
ATOM   1139  O   GLU   416      25.251  38.219   6.904  1.00  0.00           O  
ATOM   1140  CB  GLU   416      26.503  38.850   9.922  1.00  0.00           C  
ATOM   1141  CG  GLU   416      27.443  39.856  10.589  1.00  0.00           C  
ATOM   1142  CD  GLU   416      28.260  40.532   9.497  1.00  0.00           C  
ATOM   1143  OE1 GLU   416      28.897  39.799   8.696  1.00  0.00           O  
ATOM   1144  OE2 GLU   416      28.257  41.791   9.451  1.00  0.00           O  
ATOM   1145  N   LEU   417      23.917  37.681   8.631  1.00  0.00           N  
ATOM   1146  CA  LEU   417      23.234  36.629   7.886  1.00  0.00           C  
ATOM   1147  C   LEU   417      22.571  37.223   6.644  1.00  0.00           C  
ATOM   1148  O   LEU   417      22.599  36.623   5.569  1.00  0.00           O  
ATOM   1149  CB  LEU   417      22.177  35.936   8.755  1.00  0.00           C  
ATOM   1150  CG  LEU   417      22.773  35.087   9.880  1.00  0.00           C  
ATOM   1151  CD1 LEU   417      21.756  34.525  10.873  1.00  0.00           C  
ATOM   1152  CD2 LEU   417      23.540  33.849   9.418  1.00  0.00           C  
ATOM   1153  N   HIS   418      21.974  38.403   6.799  1.00  0.00           N  
ATOM   1154  CA  HIS   418      21.317  39.066   5.681  1.00  0.00           C  
ATOM   1155  C   HIS   418      22.335  39.424   4.614  1.00  0.00           C  
ATOM   1156  O   HIS   418      22.062  39.314   3.418  1.00  0.00           O  
ATOM   1157  CB  HIS   418      20.611  40.339   6.141  1.00  0.00           C  
ATOM   1158  CG  HIS   418      19.340  40.091   6.886  1.00  0.00           C  
ATOM   1159  ND1 HIS   418      18.832  38.827   7.096  1.00  0.00           N  
ATOM   1160  CD2 HIS   418      18.459  40.949   7.453  1.00  0.00           C  
ATOM   1161  CE1 HIS   418      17.693  38.917   7.758  1.00  0.00           C  
ATOM   1162  NE2 HIS   418      17.444  40.193   7.987  1.00  0.00           N  
ATOM   1163  N   GLY   419      23.514  39.849   5.055  1.00  0.00           N  
ATOM   1164  CA  GLY   419      24.571  40.243   4.136  1.00  0.00           C  
ATOM   1165  C   GLY   419      24.991  39.078   3.266  1.00  0.00           C  
ATOM   1166  O   GLY   419      25.425  39.265   2.133  1.00  0.00           O  
ATOM   1167  N   ARG   420      24.851  37.873   3.802  1.00  0.00           N  
ATOM   1168  CA  ARG   420      25.238  36.672   3.084  1.00  0.00           C  
ATOM   1169  C   ARG   420      24.109  35.913   2.395  1.00  0.00           C  
ATOM   1170  O   ARG   420      24.258  34.732   2.091  1.00  0.00           O  
ATOM   1171  CB  ARG   420      25.994  35.740   4.030  1.00  0.00           C  
ATOM   1172  CG  ARG   420      27.334  36.307   4.503  1.00  0.00           C  
ATOM   1173  CD  ARG   420      28.116  35.354   5.410  1.00  0.00           C  
ATOM   1174  NE  ARG   420      29.411  36.013   5.741  1.00  0.00           N  
ATOM   1175  CZ  ARG   420      30.276  35.419   6.614  1.00  0.00           C  
ATOM   1176  NH1 ARG   420      29.710  34.247   7.026  1.00  0.00           N  
ATOM   1177  NH2 ARG   420      31.368  36.228   6.733  1.00  0.00           N  
ATOM   1178  N   ARG   421      22.987  36.584   2.151  1.00  0.00           N  
ATOM   1179  CA  ARG   421      21.878  35.941   1.458  1.00  0.00           C  
ATOM   1180  C   ARG   421      20.812  35.214   2.271  1.00  0.00           C  
ATOM   1181  O   ARG   421      19.827  34.746   1.704  1.00  0.00           O  
ATOM   1182  CB  ARG   421      22.458  34.944   0.451  1.00  0.00           C  
ATOM   1183  CG  ARG   421      23.241  35.608  -0.683  1.00  0.00           C  
ATOM   1184  CD  ARG   421      23.822  34.614  -1.691  1.00  0.00           C  
ATOM   1185  NE  ARG   421      24.579  35.397  -2.707  1.00  0.00           N  
ATOM   1186  CZ  ARG   421      25.291  34.750  -3.676  1.00  0.00           C  
ATOM   1187  NH1 ARG   421      25.137  33.408  -3.479  1.00  0.00           N  
ATOM   1188  NH2 ARG   421      25.880  35.697  -4.462  1.00  0.00           N  
ATOM   1189  N   ILE   422      20.983  35.116   3.584  1.00  0.00           N  
ATOM   1190  CA  ILE   422      20.003  34.425   4.416  1.00  0.00           C  
ATOM   1191  C   ILE   422      18.785  35.249   4.797  1.00  0.00           C  
ATOM   1192  O   ILE   422      18.877  36.462   4.959  1.00  0.00           O  
ATOM   1193  CB  ILE   422      20.617  33.974   5.750  1.00  0.00           C  
ATOM   1194  CG1 ILE   422      21.787  32.990   5.585  1.00  0.00           C  
ATOM   1195  CG2 ILE   422      19.617  33.259   6.674  1.00  0.00           C  
ATOM   1196  CD1 ILE   422      21.419  31.730   4.803  1.00  0.00           C  
ATOM   1197  N   SER   423      17.647  34.573   4.936  1.00  0.00           N  
ATOM   1198  CA  SER   423      16.442  35.209   5.450  1.00  0.00           C  
ATOM   1199  C   SER   423      16.559  34.774   6.910  1.00  0.00           C  
ATOM   1200  O   SER   423      17.211  33.767   7.200  1.00  0.00           O  
ATOM   1201  CB  SER   423      15.138  34.625   4.860  1.00  0.00           C  
ATOM   1202  OG  SER   423      15.080  34.874   3.463  1.00  0.00           O  
ATOM   1203  N   THR   424      15.952  35.507   7.831  1.00  0.00           N  
ATOM   1204  CA  THR   424      16.065  35.153   9.239  1.00  0.00           C  
ATOM   1205  C   THR   424      14.765  35.079  10.021  1.00  0.00           C  
ATOM   1206  O   THR   424      13.857  35.893   9.843  1.00  0.00           O  
ATOM   1207  CB  THR   424      16.971  36.149   9.986  1.00  0.00           C  
ATOM   1208  OG1 THR   424      16.490  37.481   9.755  1.00  0.00           O  
ATOM   1209  CG2 THR   424      18.415  36.032   9.520  1.00  0.00           C  
ATOM   1210  N   PHE   425      14.698  34.092  10.905  1.00  0.00           N  
ATOM   1211  CA  PHE   425      13.545  33.906  11.773  1.00  0.00           C  
ATOM   1212  C   PHE   425      14.135  33.854  13.166  1.00  0.00           C  
ATOM   1213  O   PHE   425      15.076  33.104  13.418  1.00  0.00           O  
ATOM   1214  CB  PHE   425      12.824  32.586  11.485  1.00  0.00           C  
ATOM   1215  CG  PHE   425      11.798  32.665  10.396  1.00  0.00           C  
ATOM   1216  CD1 PHE   425      11.924  33.574   9.357  1.00  0.00           C  
ATOM   1217  CD2 PHE   425      10.724  31.777  10.384  1.00  0.00           C  
ATOM   1218  CE1 PHE   425      11.003  33.595   8.322  1.00  0.00           C  
ATOM   1219  CE2 PHE   425       9.794  31.787   9.354  1.00  0.00           C  
ATOM   1220  CZ  PHE   425       9.933  32.696   8.319  1.00  0.00           C  
ATOM   1221  N   LEU   426      13.596  34.660  14.066  1.00  0.00           N  
ATOM   1222  CA  LEU   426      14.086  34.670  15.429  1.00  0.00           C  
ATOM   1223  C   LEU   426      12.905  34.499  16.369  1.00  0.00           C  
ATOM   1224  O   LEU   426      11.834  35.065  16.149  1.00  0.00           O  
ATOM   1225  CB  LEU   426      14.825  35.998  15.755  1.00  0.00           C  
ATOM   1226  CG  LEU   426      15.309  36.087  17.204  1.00  0.00           C  
ATOM   1227  CD1 LEU   426      16.450  35.137  17.563  1.00  0.00           C  
ATOM   1228  CD2 LEU   426      15.841  37.456  17.624  1.00  0.00           C  
ATOM   1229  N   VAL   427      13.103  33.701  17.410  1.00  0.00           N  
ATOM   1230  CA  VAL   427      12.066  33.467  18.405  1.00  0.00           C  
ATOM   1231  C   VAL   427      12.597  34.041  19.701  1.00  0.00           C  
ATOM   1232  O   VAL   427      13.732  33.771  20.079  1.00  0.00           O  
ATOM   1233  CB  VAL   427      11.781  31.948  18.577  1.00  0.00           C  
ATOM   1234  CG1 VAL   427      10.839  31.697  19.762  1.00  0.00           C  
ATOM   1235  CG2 VAL   427      11.161  31.412  17.314  1.00  0.00           C  
ATOM   1236  N   THR   428      11.783  34.846  20.372  1.00  0.00           N  
ATOM   1237  CA  THR   428      12.192  35.447  21.635  1.00  0.00           C  
ATOM   1238  C   THR   428      11.055  35.512  22.654  1.00  0.00           C  
ATOM   1239  O   THR   428       9.878  35.551  22.284  1.00  0.00           O  
ATOM   1240  CB  THR   428      12.739  36.855  21.391  1.00  0.00           C  
ATOM   1241  OG1 THR   428      11.721  37.688  20.856  1.00  0.00           O  
ATOM   1242  CG2 THR   428      13.911  36.781  20.398  1.00  0.00           C  
ATOM   1243  N   ASN   429      11.409  35.516  23.938  1.00  0.00           N  
ATOM   1244  CA  ASN   429      10.403  35.598  24.994  1.00  0.00           C  
ATOM   1245  C   ASN   429       9.923  37.036  25.191  1.00  0.00           C  
ATOM   1246  O   ASN   429       9.060  37.302  26.014  1.00  0.00           O  
ATOM   1247  CB  ASN   429      10.937  35.002  26.310  1.00  0.00           C  
ATOM   1248  CG  ASN   429      12.234  35.648  26.789  1.00  0.00           C  
ATOM   1249  OD1 ASN   429      13.036  35.009  27.478  1.00  0.00           O  
ATOM   1250  ND2 ASN   429      12.438  36.908  26.447  1.00  0.00           N  
ATOM   1251  N   ALA   430      10.486  37.956  24.412  1.00  0.00           N  
ATOM   1252  CA  ALA   430      10.093  39.355  24.485  1.00  0.00           C  
ATOM   1253  C   ALA   430      10.401  40.133  25.757  1.00  0.00           C  
ATOM   1254  O   ALA   430       9.976  41.283  25.893  1.00  0.00           O  
ATOM   1255  CB  ALA   430       8.592  39.441  24.228  1.00  0.00           C  
ATOM   1256  N   GLN   431      11.133  39.525  26.687  1.00  0.00           N  
ATOM   1257  CA  GLN   431      11.477  40.196  27.937  1.00  0.00           C  
ATOM   1258  C   GLN   431      12.373  41.418  27.720  1.00  0.00           C  
ATOM   1259  O   GLN   431      12.191  42.434  28.383  1.00  0.00           O  
ATOM   1260  CB  GLN   431      12.154  39.215  28.920  1.00  0.00           C  
ATOM   1261  CG  GLN   431      12.488  39.842  30.275  1.00  0.00           C  
ATOM   1262  CD  GLN   431      13.099  38.762  31.156  1.00  0.00           C  
ATOM   1263  OE1 GLN   431      13.313  37.633  30.717  1.00  0.00           O  
ATOM   1264  NE2 GLN   431      13.414  39.049  32.447  1.00  0.00           N  
ATOM   1265  N   PHE   432      13.330  41.321  26.797  1.00  0.00           N  
ATOM   1266  CA  PHE   432      14.234  42.436  26.490  1.00  0.00           C  
ATOM   1267  C   PHE   432      13.680  43.303  25.364  1.00  0.00           C  
ATOM   1268  O   PHE   432      14.136  43.234  24.223  1.00  0.00           O  
ATOM   1269  CB  PHE   432      15.626  41.920  26.099  1.00  0.00           C  
ATOM   1270  CG  PHE   432      16.541  43.095  26.049  1.00  0.00           C  
ATOM   1271  CD1 PHE   432      16.211  44.328  26.654  1.00  0.00           C  
ATOM   1272  CD2 PHE   432      17.777  42.992  25.384  1.00  0.00           C  
ATOM   1273  CE1 PHE   432      17.095  45.444  26.605  1.00  0.00           C  
ATOM   1274  CE2 PHE   432      18.681  44.096  25.320  1.00  0.00           C  
ATOM   1275  CZ  PHE   432      18.336  45.328  25.932  1.00  0.00           C  
ATOM   1276  N   PRO   433      12.694  44.125  25.702  1.00  0.00           N  
ATOM   1277  CA  PRO   433      12.049  45.015  24.746  1.00  0.00           C  
ATOM   1278  C   PRO   433      13.043  45.793  23.900  1.00  0.00           C  
ATOM   1279  O   PRO   433      12.886  45.903  22.685  1.00  0.00           O  
ATOM   1280  CB  PRO   433      11.152  46.037  25.470  1.00  0.00           C  
ATOM   1281  CG  PRO   433      11.510  46.226  26.945  1.00  0.00           C  
ATOM   1282  CD  PRO   433      12.031  44.953  27.617  1.00  0.00           C  
ATOM   1283  N   GLU   434      14.067  46.332  24.552  1.00  0.00           N  
ATOM   1284  CA  GLU   434      15.076  47.136  23.876  1.00  0.00           C  
ATOM   1285  C   GLU   434      15.738  46.440  22.684  1.00  0.00           C  
ATOM   1286  O   GLU   434      15.894  47.034  21.615  1.00  0.00           O  
ATOM   1287  CB  GLU   434      16.148  47.565  24.883  1.00  0.00           C  
ATOM   1288  CG  GLU   434      17.244  48.440  24.272  1.00  0.00           C  
ATOM   1289  CD  GLU   434      18.211  48.826  25.382  1.00  0.00           C  
ATOM   1290  OE1 GLU   434      17.960  48.428  26.550  1.00  0.00           O  
ATOM   1291  OE2 GLU   434      19.214  49.525  25.076  1.00  0.00           O  
ATOM   1292  N   LYS   435      16.128  45.184  22.875  1.00  0.00           N  
ATOM   1293  CA  LYS   435      16.789  44.414  21.826  1.00  0.00           C  
ATOM   1294  C   LYS   435      15.859  44.101  20.663  1.00  0.00           C  
ATOM   1295  O   LYS   435      16.275  44.091  19.508  1.00  0.00           O  
ATOM   1296  CB  LYS   435      17.340  43.084  22.375  1.00  0.00           C  
ATOM   1297  CG  LYS   435      18.524  43.261  23.328  1.00  0.00           C  
ATOM   1298  CD  LYS   435      19.789  43.782  22.643  1.00  0.00           C  
ATOM   1299  CE  LYS   435      20.975  43.952  23.594  1.00  0.00           C  
ATOM   1300  NZ  LYS   435      22.153  44.451  22.850  1.00  0.00           N  
ATOM   1301  N   ILE   436      14.596  43.848  20.977  1.00  0.00           N  
ATOM   1302  CA  ILE   436      13.614  43.527  19.955  1.00  0.00           C  
ATOM   1303  C   ILE   436      13.326  44.709  19.039  1.00  0.00           C  
ATOM   1304  O   ILE   436      13.309  44.561  17.819  1.00  0.00           O  
ATOM   1305  CB  ILE   436      12.310  43.015  20.607  1.00  0.00           C  
ATOM   1306  CG1 ILE   436      12.569  41.627  21.204  1.00  0.00           C  
ATOM   1307  CG2 ILE   436      11.179  42.976  19.590  1.00  0.00           C  
ATOM   1308  CD1 ILE   436      11.418  41.049  21.968  1.00  0.00           C  
ATOM   1309  N   LEU   437      13.122  45.882  19.631  1.00  0.00           N  
ATOM   1310  CA  LEU   437      12.832  47.102  18.878  1.00  0.00           C  
ATOM   1311  C   LEU   437      13.848  47.398  17.771  1.00  0.00           C  
ATOM   1312  O   LEU   437      13.502  47.972  16.735  1.00  0.00           O  
ATOM   1313  CB  LEU   437      12.781  48.299  19.832  1.00  0.00           C  
ATOM   1314  CG  LEU   437      12.391  49.610  19.146  1.00  0.00           C  
ATOM   1315  CD1 LEU   437      11.003  49.617  18.507  1.00  0.00           C  
ATOM   1316  CD2 LEU   437      12.367  50.835  20.059  1.00  0.00           C  
ATOM   1317  N   MET   438      15.096  47.002  17.988  1.00  0.00           N  
ATOM   1318  CA  MET   438      16.152  47.257  17.016  1.00  0.00           C  
ATOM   1319  C   MET   438      16.416  46.141  15.994  1.00  0.00           C  
ATOM   1320  O   MET   438      16.673  46.425  14.823  1.00  0.00           O  
ATOM   1321  CB  MET   438      17.439  47.608  17.763  1.00  0.00           C  
ATOM   1322  CG  MET   438      17.313  48.853  18.643  1.00  0.00           C  
ATOM   1323  SD  MET   438      18.813  49.266  19.584  1.00  0.00           S  
ATOM   1324  CE  MET   438      19.744  49.863  18.144  1.00  0.00           C  
ATOM   1325  N   MET   439      15.417  45.291  15.821  1.00  0.00           N  
ATOM   1326  CA  MET   439      15.555  44.198  14.864  1.00  0.00           C  
ATOM   1327  C   MET   439      14.660  44.367  13.636  1.00  0.00           C  
ATOM   1328  O   MET   439      14.465  43.440  12.846  1.00  0.00           O  
ATOM   1329  CB  MET   439      15.174  42.741  15.136  1.00  0.00           C  
ATOM   1330  CG  MET   439      15.990  42.096  16.258  1.00  0.00           C  
ATOM   1331  SD  MET   439      15.519  40.384  16.645  1.00  0.00           S  
ATOM   1332  CE  MET   439      16.149  39.691  15.089  1.00  0.00           C  
ATOM   1333  N   LYS   440      14.102  45.561  13.461  1.00  0.00           N  
ATOM   1334  CA  LYS   440      13.251  45.829  12.308  1.00  0.00           C  
ATOM   1335  C   LYS   440      14.059  45.494  11.059  1.00  0.00           C  
ATOM   1336  O   LYS   440      15.193  45.948  10.883  1.00  0.00           O  
ATOM   1337  CB  LYS   440      12.758  47.239  11.969  1.00  0.00           C  
ATOM   1338  CG  LYS   440      11.814  47.282  10.766  1.00  0.00           C  
ATOM   1339  CD  LYS   440      11.266  48.679  10.467  1.00  0.00           C  
ATOM   1340  CE  LYS   440      10.392  48.739   9.213  1.00  0.00           C  
ATOM   1341  NZ  LYS   440       9.174  47.920   9.405  1.00  0.00           N  
ATOM   1342  N   PRO   441      13.483  44.690  10.169  1.00  0.00           N  
ATOM   1343  CA  PRO   441      14.193  44.312   8.959  1.00  0.00           C  
ATOM   1344  C   PRO   441      14.499  42.823   8.949  1.00  0.00           C  
ATOM   1345  O   PRO   441      14.769  42.221   7.907  1.00  0.00           O  
ATOM   1346  CB  PRO   441      15.517  44.207   8.199  1.00  0.00           C  
ATOM   1347  CG  PRO   441      16.739  44.108   9.114  1.00  0.00           C  
ATOM   1348  CD  PRO   441      16.602  44.912  10.408  1.00  0.00           C  
ATOM   1349  N   ILE   442      14.461  42.205  10.127  1.00  0.00           N  
ATOM   1350  CA  ILE   442      14.696  40.767  10.236  1.00  0.00           C  
ATOM   1351  C   ILE   442      13.565  40.110   9.447  1.00  0.00           C  
ATOM   1352  O   ILE   442      12.429  40.593   9.443  1.00  0.00           O  
ATOM   1353  CB  ILE   442      14.594  39.782  11.422  1.00  0.00           C  
ATOM   1354  CG1 ILE   442      15.619  40.055  12.536  1.00  0.00           C  
ATOM   1355  CG2 ILE   442      14.817  38.314  11.021  1.00  0.00           C  
ATOM   1356  CD1 ILE   442      15.380  39.229  13.799  1.00  0.00           C  
ATOM   1357  N   THR   443      13.842  39.002   8.766  1.00  0.00           N  
ATOM   1358  CA  THR   443      12.815  38.324   7.973  1.00  0.00           C  
ATOM   1359  C   THR   443      11.475  38.266   8.703  1.00  0.00           C  
ATOM   1360  O   THR   443      10.464  38.829   8.274  1.00  0.00           O  
ATOM   1361  CB  THR   443      12.113  37.116   7.322  1.00  0.00           C  
ATOM   1362  OG1 THR   443      13.004  36.451   6.439  1.00  0.00           O  
ATOM   1363  CG2 THR   443      10.886  37.604   6.534  1.00  0.00           C  
ATOM   1364  N   GLN   444      11.483  37.615   9.876  1.00  0.00           N  
ATOM   1365  CA  GLN   444      10.289  37.366  10.656  1.00  0.00           C  
ATOM   1366  C   GLN   444      10.673  37.277  12.117  1.00  0.00           C  
ATOM   1367  O   GLN   444      11.633  36.598  12.476  1.00  0.00           O  
ATOM   1368  CB  GLN   444       9.592  36.067  10.216  1.00  0.00           C  
ATOM   1369  CG  GLN   444       8.330  35.761  11.025  1.00  0.00           C  
ATOM   1370  CD  GLN   444       7.416  34.726  10.366  1.00  0.00           C  
ATOM   1371  OE1 GLN   444       6.978  33.765  11.009  1.00  0.00           O  
ATOM   1372  NE2 GLN   444       7.116  34.927   9.091  1.00  0.00           N  
ATOM   1373  N   LEU   445       9.934  37.982  12.962  1.00  0.00           N  
ATOM   1374  CA  LEU   445      10.215  37.942  14.387  1.00  0.00           C  
ATOM   1375  C   LEU   445       9.097  37.198  15.076  1.00  0.00           C  
ATOM   1376  O   LEU   445       7.924  37.433  14.802  1.00  0.00           O  
ATOM   1377  CB  LEU   445      10.316  39.353  14.989  1.00  0.00           C  
ATOM   1378  CG  LEU   445      10.389  39.374  16.524  1.00  0.00           C  
ATOM   1379  CD1 LEU   445      11.695  38.755  16.983  1.00  0.00           C  
ATOM   1380  CD2 LEU   445      10.286  40.791  17.039  1.00  0.00           C  
ATOM   1381  N   TYR   446       9.473  36.285  15.961  1.00  0.00           N  
ATOM   1382  CA  TYR   446       8.503  35.526  16.725  1.00  0.00           C  
ATOM   1383  C   TYR   446       8.651  35.923  18.186  1.00  0.00           C  
ATOM   1384  O   TYR   446       9.751  36.187  18.664  1.00  0.00           O  
ATOM   1385  CB  TYR   446       8.772  34.020  16.669  1.00  0.00           C  
ATOM   1386  CG  TYR   446       8.377  33.263  15.425  1.00  0.00           C  
ATOM   1387  CD1 TYR   446       9.239  33.169  14.336  1.00  0.00           C  
ATOM   1388  CD2 TYR   446       7.189  32.532  15.389  1.00  0.00           C  
ATOM   1389  CE1 TYR   446       8.935  32.349  13.250  1.00  0.00           C  
ATOM   1390  CE2 TYR   446       6.871  31.714  14.308  1.00  0.00           C  
ATOM   1391  CZ  TYR   446       7.747  31.619  13.247  1.00  0.00           C  
ATOM   1392  OH  TYR   446       7.451  30.766  12.204  1.00  0.00           O  
ATOM   1393  N   VAL   447       7.529  35.968  18.885  1.00  0.00           N  
ATOM   1394  CA  VAL   447       7.536  36.228  20.306  1.00  0.00           C  
ATOM   1395  C   VAL   447       6.739  35.045  20.843  1.00  0.00           C  
ATOM   1396  O   VAL   447       5.610  34.818  20.432  1.00  0.00           O  
ATOM   1397  CB  VAL   447       6.844  37.553  20.669  1.00  0.00           C  
ATOM   1398  CG1 VAL   447       6.817  37.835  22.173  1.00  0.00           C  
ATOM   1399  CG2 VAL   447       7.510  38.780  20.044  1.00  0.00           C  
ATOM   1400  N   SER   448       7.350  34.246  21.703  1.00  0.00           N  
ATOM   1401  CA  SER   448       6.632  33.114  22.256  1.00  0.00           C  
ATOM   1402  C   SER   448       5.830  33.641  23.441  1.00  0.00           C  
ATOM   1403  O   SER   448       6.388  34.192  24.390  1.00  0.00           O  
ATOM   1404  CB  SER   448       7.603  32.004  22.678  1.00  0.00           C  
ATOM   1405  OG  SER   448       8.646  32.505  23.486  1.00  0.00           O  
ATOM   1406  N   VAL   449       4.512  33.494  23.360  1.00  0.00           N  
ATOM   1407  CA  VAL   449       3.614  33.970  24.406  1.00  0.00           C  
ATOM   1408  C   VAL   449       2.776  32.810  24.915  1.00  0.00           C  
ATOM   1409  O   VAL   449       1.631  32.638  24.499  1.00  0.00           O  
ATOM   1410  CB  VAL   449       2.693  35.048  23.836  1.00  0.00           C  
ATOM   1411  CG1 VAL   449       1.806  35.713  24.891  1.00  0.00           C  
ATOM   1412  CG2 VAL   449       3.444  36.198  23.162  1.00  0.00           C  
ATOM   1413  N   ASP   450       3.343  32.025  25.824  1.00  0.00           N  
ATOM   1414  CA  ASP   450       2.646  30.866  26.358  1.00  0.00           C  
ATOM   1415  C   ASP   450       1.747  31.146  27.563  1.00  0.00           C  
ATOM   1416  O   ASP   450       1.145  30.230  28.121  1.00  0.00           O  
ATOM   1417  CB  ASP   450       3.666  29.773  26.682  1.00  0.00           C  
ATOM   1418  CG  ASP   450       4.609  29.499  25.515  1.00  0.00           C  
ATOM   1419  OD1 ASP   450       4.117  29.312  24.380  1.00  0.00           O  
ATOM   1420  OD2 ASP   450       5.839  29.473  25.735  1.00  0.00           O  
ATOM   1421  N   ALA   451       1.650  32.414  27.949  1.00  0.00           N  
ATOM   1422  CA  ALA   451       0.804  32.822  29.070  1.00  0.00           C  
ATOM   1423  C   ALA   451      -0.012  34.037  28.633  1.00  0.00           C  
ATOM   1424  O   ALA   451       0.425  34.799  27.766  1.00  0.00           O  
ATOM   1425  CB  ALA   451       1.657  33.171  30.274  1.00  0.00           C  
ATOM   1426  N   ALA   452      -1.188  34.224  29.233  1.00  0.00           N  
ATOM   1427  CA  ALA   452      -2.066  35.337  28.870  1.00  0.00           C  
ATOM   1428  C   ALA   452      -2.189  36.459  29.891  1.00  0.00           C  
ATOM   1429  O   ALA   452      -2.841  37.471  29.624  1.00  0.00           O  
ATOM   1430  CB  ALA   452      -3.458  34.806  28.540  1.00  0.00           C  
ATOM   1431  N   THR   453      -1.573  36.294  31.058  1.00  0.00           N  
ATOM   1432  CA  THR   453      -1.641  37.337  32.079  1.00  0.00           C  
ATOM   1433  C   THR   453      -0.669  37.133  33.239  1.00  0.00           C  
ATOM   1434  O   THR   453      -0.147  36.037  33.442  1.00  0.00           O  
ATOM   1435  CB  THR   453      -3.082  37.457  32.605  1.00  0.00           C  
ATOM   1436  OG1 THR   453      -3.181  38.544  33.513  1.00  0.00           O  
ATOM   1437  CG2 THR   453      -3.471  36.155  33.325  1.00  0.00           C  
ATOM   1438  N   LYS   454      -0.439  38.215  33.981  1.00  0.00           N  
ATOM   1439  CA  LYS   454       0.457  38.236  35.136  1.00  0.00           C  
ATOM   1440  C   LYS   454       0.494  36.938  35.933  1.00  0.00           C  
ATOM   1441  O   LYS   454       1.550  36.325  36.096  1.00  0.00           O  
ATOM   1442  CB  LYS   454       0.072  39.383  36.081  1.00  0.00           C  
ATOM   1443  CG  LYS   454       1.009  39.524  37.283  1.00  0.00           C  
ATOM   1444  CD  LYS   454       0.673  40.714  38.184  1.00  0.00           C  
ATOM   1445  CE  LYS   454       1.551  40.802  39.434  1.00  0.00           C  
ATOM   1446  NZ  LYS   454       1.195  42.004  40.220  1.00  0.00           N  
ATOM   1447  N   GLU   455      -0.663  36.518  36.426  1.00  0.00           N  
ATOM   1448  CA  GLU   455      -0.734  35.310  37.229  1.00  0.00           C  
ATOM   1449  C   GLU   455      -0.397  34.027  36.471  1.00  0.00           C  
ATOM   1450  O   GLU   455       0.475  33.268  36.896  1.00  0.00           O  
ATOM   1451  CB  GLU   455      -2.117  35.207  37.890  1.00  0.00           C  
ATOM   1452  CG  GLU   455      -2.348  36.248  38.987  1.00  0.00           C  
ATOM   1453  CD  GLU   455      -3.793  36.131  39.450  1.00  0.00           C  
ATOM   1454  OE1 GLU   455      -4.541  35.311  38.853  1.00  0.00           O  
ATOM   1455  OE2 GLU   455      -4.168  36.859  40.407  1.00  0.00           O  
ATOM   1456  N   SER   456      -1.074  33.786  35.353  1.00  0.00           N  
ATOM   1457  CA  SER   456      -0.831  32.580  34.558  1.00  0.00           C  
ATOM   1458  C   SER   456       0.656  32.398  34.237  1.00  0.00           C  
ATOM   1459  O   SER   456       1.130  31.277  34.037  1.00  0.00           O  
ATOM   1460  CB  SER   456      -1.645  32.626  33.257  1.00  0.00           C  
ATOM   1461  OG  SER   456      -1.323  33.763  32.473  1.00  0.00           O  
ATOM   1462  N   LEU   457       1.384  33.509  34.194  1.00  0.00           N  
ATOM   1463  CA  LEU   457       2.812  33.491  33.908  1.00  0.00           C  
ATOM   1464  C   LEU   457       3.584  32.796  35.021  1.00  0.00           C  
ATOM   1465  O   LEU   457       4.520  32.036  34.760  1.00  0.00           O  
ATOM   1466  CB  LEU   457       3.322  34.922  33.734  1.00  0.00           C  
ATOM   1467  CG  LEU   457       4.825  35.005  33.458  1.00  0.00           C  
ATOM   1468  CD1 LEU   457       5.282  34.327  32.167  1.00  0.00           C  
ATOM   1469  CD2 LEU   457       5.381  36.422  33.331  1.00  0.00           C  
ATOM   1470  N   LYS   458       3.499  33.335  36.205  1.00  0.00           N  
ATOM   1471  CA  LYS   458       4.270  32.813  37.336  1.00  0.00           C  
ATOM   1472  C   LYS   458       3.892  31.344  37.604  1.00  0.00           C  
ATOM   1473  O   LYS   458       4.718  30.539  38.040  1.00  0.00           O  
ATOM   1474  CB  LYS   458       4.115  33.392  38.746  1.00  0.00           C  
ATOM   1475  CG  LYS   458       4.690  34.802  38.893  1.00  0.00           C  
ATOM   1476  CD  LYS   458       4.530  35.386  40.298  1.00  0.00           C  
ATOM   1477  CE  LYS   458       5.101  36.798  40.444  1.00  0.00           C  
ATOM   1478  NZ  LYS   458       4.876  37.295  41.820  1.00  0.00           N  
ATOM   1479  N   ALA   459       2.654  30.983  37.348  1.00  0.00           N  
ATOM   1480  CA  ALA   459       2.230  29.608  37.506  1.00  0.00           C  
ATOM   1481  C   ALA   459       2.919  28.761  36.446  1.00  0.00           C  
ATOM   1482  O   ALA   459       3.473  27.700  36.746  1.00  0.00           O  
ATOM   1483  CB  ALA   459       0.721  29.437  37.369  1.00  0.00           C  
ATOM   1484  N   ILE   460       2.909  29.192  35.199  1.00  0.00           N  
ATOM   1485  CA  ILE   460       3.515  28.279  34.185  1.00  0.00           C  
ATOM   1486  C   ILE   460       5.033  28.143  34.404  1.00  0.00           C  
ATOM   1487  O   ILE   460       5.620  27.060  34.334  1.00  0.00           O  
ATOM   1488  CB  ILE   460       3.690  28.424  32.657  1.00  0.00           C  
ATOM   1489  CG1 ILE   460       2.361  28.405  31.883  1.00  0.00           C  
ATOM   1490  CG2 ILE   460       4.538  27.306  32.028  1.00  0.00           C  
ATOM   1491  CD1 ILE   460       2.504  28.811  30.417  1.00  0.00           C  
ATOM   1492  N   ASP   461       5.657  29.274  34.673  1.00  0.00           N  
ATOM   1493  CA  ASP   461       7.107  29.212  34.751  1.00  0.00           C  
ATOM   1494  C   ASP   461       7.639  28.681  36.065  1.00  0.00           C  
ATOM   1495  O   ASP   461       8.781  28.218  36.137  1.00  0.00           O  
ATOM   1496  CB  ASP   461       7.846  30.544  34.593  1.00  0.00           C  
ATOM   1497  CG  ASP   461       7.740  30.971  33.136  1.00  0.00           C  
ATOM   1498  OD1 ASP   461       7.351  30.116  32.296  1.00  0.00           O  
ATOM   1499  OD2 ASP   461       8.047  32.157  32.843  1.00  0.00           O  
ATOM   1500  N   ARG   462       6.858  28.722  37.144  1.00  0.00           N  
ATOM   1501  CA  ARG   462       7.268  28.133  38.397  1.00  0.00           C  
ATOM   1502  C   ARG   462       8.223  28.992  39.195  1.00  0.00           C  
ATOM   1503  O   ARG   462       8.936  28.499  40.074  1.00  0.00           O  
ATOM   1504  CB  ARG   462       8.059  26.823  38.440  1.00  0.00           C  
ATOM   1505  CG  ARG   462       7.289  25.627  37.877  1.00  0.00           C  
ATOM   1506  CD  ARG   462       8.066  24.310  37.948  1.00  0.00           C  
ATOM   1507  NE  ARG   462       7.216  23.255  37.327  1.00  0.00           N  
ATOM   1508  CZ  ARG   462       7.692  21.982  37.203  1.00  0.00           C  
ATOM   1509  NH1 ARG   462       8.953  21.956  37.723  1.00  0.00           N  
ATOM   1510  NH2 ARG   462       6.720  21.231  36.608  1.00  0.00           N  
ATOM   1511  N   PRO   463       8.275  30.299  38.925  1.00  0.00           N  
ATOM   1512  CA  PRO   463       9.161  31.196  39.663  1.00  0.00           C  
ATOM   1513  C   PRO   463       8.574  32.597  39.707  1.00  0.00           C  
ATOM   1514  O   PRO   463       7.506  32.867  39.150  1.00  0.00           O  
ATOM   1515  CB  PRO   463      10.391  32.108  39.669  1.00  0.00           C  
ATOM   1516  CG  PRO   463      10.708  32.714  38.300  1.00  0.00           C  
ATOM   1517  CD  PRO   463      10.392  31.781  37.129  1.00  0.00           C  
ATOM   1518  N   LEU   464       9.266  33.524  40.374  1.00  0.00           N  
ATOM   1519  CA  LEU   464       8.792  34.911  40.538  1.00  0.00           C  
ATOM   1520  C   LEU   464       9.173  35.797  39.315  1.00  0.00           C  
ATOM   1521  O   LEU   464       8.467  35.822  38.303  1.00  0.00           O  
ATOM   1522  CB  LEU   464       9.319  35.803  41.666  1.00  0.00           C  
ATOM   1523  CG  LEU   464       8.981  35.282  43.064  1.00  0.00           C  
ATOM   1524  CD1 LEU   464       9.554  36.106  44.216  1.00  0.00           C  
ATOM   1525  CD2 LEU   464       7.489  35.214  43.385  1.00  0.00           C  
ATOM   1526  N   PHE   465      10.273  36.518  39.393  1.00  0.00           N  
ATOM   1527  CA  PHE   465      10.783  37.296  38.250  1.00  0.00           C  
ATOM   1528  C   PHE   465       9.676  38.167  37.675  1.00  0.00           C  
ATOM   1529  O   PHE   465       9.546  38.297  36.454  1.00  0.00           O  
ATOM   1530  CB  PHE   465      11.274  36.629  36.959  1.00  0.00           C  
ATOM   1531  CG  PHE   465      12.456  35.792  37.309  1.00  0.00           C  
ATOM   1532  CD1 PHE   465      13.287  36.092  38.412  1.00  0.00           C  
ATOM   1533  CD2 PHE   465      12.770  34.663  36.530  1.00  0.00           C  
ATOM   1534  CE1 PHE   465      14.412  35.283  38.741  1.00  0.00           C  
ATOM   1535  CE2 PHE   465      13.893  33.835  36.838  1.00  0.00           C  
ATOM   1536  CZ  PHE   465      14.718  34.150  37.948  1.00  0.00           C  
ATOM   1537  N   ALA   466       8.854  38.783  38.512  1.00  0.00           N  
ATOM   1538  CA  ALA   466       7.706  39.459  37.936  1.00  0.00           C  
ATOM   1539  C   ALA   466       8.073  40.725  37.152  1.00  0.00           C  
ATOM   1540  O   ALA   466       7.228  41.297  36.459  1.00  0.00           O  
ATOM   1541  CB  ALA   466       6.696  39.859  39.007  1.00  0.00           C  
ATOM   1542  N   ASP   467       9.320  41.200  37.228  1.00  0.00           N  
ATOM   1543  CA  ASP   467       9.747  42.382  36.463  1.00  0.00           C  
ATOM   1544  C   ASP   467       9.978  41.987  34.955  1.00  0.00           C  
ATOM   1545  O   ASP   467      10.691  42.662  34.209  1.00  0.00           O  
ATOM   1546  CB  ASP   467      11.059  43.050  36.885  1.00  0.00           C  
ATOM   1547  CG  ASP   467      12.192  42.069  36.621  1.00  0.00           C  
ATOM   1548  OD1 ASP   467      11.890  40.894  36.280  1.00  0.00           O  
ATOM   1549  OD2 ASP   467      13.375  42.481  36.757  1.00  0.00           O  
ATOM   1550  N   PHE   468       9.286  40.935  34.534  1.00  0.00           N  
ATOM   1551  CA  PHE   468       9.479  40.403  33.193  1.00  0.00           C  
ATOM   1552  C   PHE   468       8.231  40.622  32.350  1.00  0.00           C  
ATOM   1553  O   PHE   468       8.291  41.183  31.253  1.00  0.00           O  
ATOM   1554  CB  PHE   468       9.782  38.906  33.274  1.00  0.00           C  
ATOM   1555  CG  PHE   468       9.922  38.401  31.879  1.00  0.00           C  
ATOM   1556  CD1 PHE   468      11.080  38.646  31.107  1.00  0.00           C  
ATOM   1557  CD2 PHE   468       8.882  37.655  31.296  1.00  0.00           C  
ATOM   1558  CE1 PHE   468      11.206  38.156  29.775  1.00  0.00           C  
ATOM   1559  CE2 PHE   468       8.983  37.152  29.963  1.00  0.00           C  
ATOM   1560  CZ  PHE   468      10.151  37.406  29.200  1.00  0.00           C  
ATOM   1561  N   TRP   469       7.096  40.173  32.876  1.00  0.00           N  
ATOM   1562  CA  TRP   469       5.830  40.310  32.175  1.00  0.00           C  
ATOM   1563  C   TRP   469       5.530  41.776  31.873  1.00  0.00           C  
ATOM   1564  O   TRP   469       4.770  42.091  30.959  1.00  0.00           O  
ATOM   1565  CB  TRP   469       4.700  39.694  33.001  1.00  0.00           C  
ATOM   1566  CG  TRP   469       3.524  39.319  32.162  1.00  0.00           C  
ATOM   1567  CD1 TRP   469       2.392  40.056  31.948  1.00  0.00           C  
ATOM   1568  CD2 TRP   469       3.382  38.131  31.375  1.00  0.00           C  
ATOM   1569  NE1 TRP   469       1.555  39.399  31.077  1.00  0.00           N  
ATOM   1570  CE2 TRP   469       2.138  38.216  30.707  1.00  0.00           C  
ATOM   1571  CE3 TRP   469       4.187  37.004  31.164  1.00  0.00           C  
ATOM   1572  CZ2 TRP   469       1.678  37.211  29.844  1.00  0.00           C  
ATOM   1573  CZ3 TRP   469       3.731  36.003  30.306  1.00  0.00           C  
ATOM   1574  CH2 TRP   469       2.487  36.116  29.656  1.00  0.00           C  
ATOM   1575  N   GLU   470       6.136  42.671  32.642  1.00  0.00           N  
ATOM   1576  CA  GLU   470       5.931  44.099  32.442  1.00  0.00           C  
ATOM   1577  C   GLU   470       6.721  44.521  31.205  1.00  0.00           C  
ATOM   1578  O   GLU   470       6.341  45.448  30.483  1.00  0.00           O  
ATOM   1579  CB  GLU   470       6.411  44.875  33.673  1.00  0.00           C  
ATOM   1580  CG  GLU   470       5.512  46.038  34.067  1.00  0.00           C  
ATOM   1581  CD  GLU   470       4.087  45.598  34.360  1.00  0.00           C  
ATOM   1582  OE1 GLU   470       3.895  44.732  35.240  1.00  0.00           O  
ATOM   1583  OE2 GLU   470       3.159  46.120  33.708  1.00  0.00           O  
ATOM   1584  N   ARG   471       7.826  43.824  30.969  1.00  0.00           N  
ATOM   1585  CA  ARG   471       8.676  44.100  29.818  1.00  0.00           C  
ATOM   1586  C   ARG   471       8.042  43.481  28.572  1.00  0.00           C  
ATOM   1587  O   ARG   471       8.009  44.096  27.504  1.00  0.00           O  
ATOM   1588  CB  ARG   471      10.068  43.509  30.047  1.00  0.00           C  
ATOM   1589  CG  ARG   471      10.873  44.243  31.121  1.00  0.00           C  
ATOM   1590  CD  ARG   471      12.228  43.597  31.419  1.00  0.00           C  
ATOM   1591  NE  ARG   471      12.913  44.443  32.437  1.00  0.00           N  
ATOM   1592  CZ  ARG   471      14.085  44.022  32.997  1.00  0.00           C  
ATOM   1593  NH1 ARG   471      14.396  42.811  32.450  1.00  0.00           N  
ATOM   1594  NH2 ARG   471      14.488  44.977  33.885  1.00  0.00           N  
ATOM   1595  N   PHE   472       7.533  42.262  28.720  1.00  0.00           N  
ATOM   1596  CA  PHE   472       6.890  41.561  27.617  1.00  0.00           C  
ATOM   1597  C   PHE   472       5.721  42.354  27.034  1.00  0.00           C  
ATOM   1598  O   PHE   472       5.502  42.346  25.820  1.00  0.00           O  
ATOM   1599  CB  PHE   472       6.385  40.170  28.061  1.00  0.00           C  
ATOM   1600  CG  PHE   472       5.739  39.530  26.881  1.00  0.00           C  
ATOM   1601  CD1 PHE   472       6.493  38.922  25.852  1.00  0.00           C  
ATOM   1602  CD2 PHE   472       4.336  39.520  26.769  1.00  0.00           C  
ATOM   1603  CE1 PHE   472       5.866  38.309  24.729  1.00  0.00           C  
ATOM   1604  CE2 PHE   472       3.683  38.913  25.654  1.00  0.00           C  
ATOM   1605  CZ  PHE   472       4.453  38.306  24.629  1.00  0.00           C  
ATOM   1606  N   ILE   473       4.974  43.044  27.891  1.00  0.00           N  
ATOM   1607  CA  ILE   473       3.832  43.827  27.424  1.00  0.00           C  
ATOM   1608  C   ILE   473       4.263  45.025  26.588  1.00  0.00           C  
ATOM   1609  O   ILE   473       3.618  45.361  25.592  1.00  0.00           O  
ATOM   1610  CB  ILE   473       2.979  44.299  28.604  1.00  0.00           C  
ATOM   1611  CG1 ILE   473       2.263  43.154  29.340  1.00  0.00           C  
ATOM   1612  CG2 ILE   473       1.863  45.278  28.201  1.00  0.00           C  
ATOM   1613  CD1 ILE   473       1.633  43.581  30.665  1.00  0.00           C  
ATOM   1614  N   ASP   474       5.349  45.672  26.996  1.00  0.00           N  
ATOM   1615  CA  ASP   474       5.861  46.817  26.257  1.00  0.00           C  
ATOM   1616  C   ASP   474       6.240  46.337  24.862  1.00  0.00           C  
ATOM   1617  O   ASP   474       5.833  46.923  23.855  1.00  0.00           O  
ATOM   1618  CB  ASP   474       7.092  47.401  26.957  1.00  0.00           C  
ATOM   1619  CG  ASP   474       6.623  48.113  28.218  1.00  0.00           C  
ATOM   1620  OD1 ASP   474       5.388  48.325  28.352  1.00  0.00           O  
ATOM   1621  OD2 ASP   474       7.492  48.454  29.063  1.00  0.00           O  
ATOM   1622  N   SER   475       7.014  45.255  24.821  1.00  0.00           N  
ATOM   1623  CA  SER   475       7.457  44.667  23.564  1.00  0.00           C  
ATOM   1624  C   SER   475       6.243  44.449  22.678  1.00  0.00           C  
ATOM   1625  O   SER   475       6.226  44.851  21.515  1.00  0.00           O  
ATOM   1626  CB  SER   475       8.150  43.308  23.789  1.00  0.00           C  
ATOM   1627  OG  SER   475       8.563  42.759  22.546  1.00  0.00           O  
ATOM   1628  N   LEU   476       5.228  43.812  23.249  1.00  0.00           N  
ATOM   1629  CA  LEU   476       3.992  43.536  22.534  1.00  0.00           C  
ATOM   1630  C   LEU   476       3.414  44.808  21.921  1.00  0.00           C  
ATOM   1631  O   LEU   476       2.930  44.795  20.786  1.00  0.00           O  
ATOM   1632  CB  LEU   476       2.973  42.899  23.488  1.00  0.00           C  
ATOM   1633  CG  LEU   476       2.808  41.376  23.415  1.00  0.00           C  
ATOM   1634  CD1 LEU   476       4.160  40.673  23.415  1.00  0.00           C  
ATOM   1635  CD2 LEU   476       1.963  40.918  24.579  1.00  0.00           C  
ATOM   1636  N   LYS   477       3.485  45.910  22.664  1.00  0.00           N  
ATOM   1637  CA  LYS   477       2.945  47.185  22.197  1.00  0.00           C  
ATOM   1638  C   LYS   477       3.710  47.820  21.035  1.00  0.00           C  
ATOM   1639  O   LYS   477       3.181  48.697  20.342  1.00  0.00           O  
ATOM   1640  CB  LYS   477       2.854  48.170  23.364  1.00  0.00           C  
ATOM   1641  CG  LYS   477       1.801  47.786  24.405  1.00  0.00           C  
ATOM   1642  CD  LYS   477       1.730  48.753  25.589  1.00  0.00           C  
ATOM   1643  CE  LYS   477       0.653  48.388  26.614  1.00  0.00           C  
ATOM   1644  NZ  LYS   477       0.664  49.363  27.728  1.00  0.00           N  
ATOM   1645  N   ALA   478       4.944  47.374  20.819  1.00  0.00           N  
ATOM   1646  CA  ALA   478       5.760  47.902  19.733  1.00  0.00           C  
ATOM   1647  C   ALA   478       5.761  46.997  18.497  1.00  0.00           C  
ATOM   1648  O   ALA   478       6.013  47.462  17.380  1.00  0.00           O  
ATOM   1649  CB  ALA   478       7.214  48.124  20.196  1.00  0.00           C  
ATOM   1650  N   LEU   479       5.468  45.714  18.696  1.00  0.00           N  
ATOM   1651  CA  LEU   479       5.450  44.754  17.594  1.00  0.00           C  
ATOM   1652  C   LEU   479       4.783  45.258  16.311  1.00  0.00           C  
ATOM   1653  O   LEU   479       5.336  45.092  15.227  1.00  0.00           O  
ATOM   1654  CB  LEU   479       4.788  43.440  18.044  1.00  0.00           C  
ATOM   1655  CG  LEU   479       5.586  42.606  19.059  1.00  0.00           C  
ATOM   1656  CD1 LEU   479       4.840  41.329  19.408  1.00  0.00           C  
ATOM   1657  CD2 LEU   479       6.953  42.279  18.474  1.00  0.00           C  
ATOM   1658  N   GLN   480       3.613  45.881  16.429  1.00  0.00           N  
ATOM   1659  CA  GLN   480       2.895  46.376  15.254  1.00  0.00           C  
ATOM   1660  C   GLN   480       3.746  47.244  14.332  1.00  0.00           C  
ATOM   1661  O   GLN   480       3.398  47.451  13.168  1.00  0.00           O  
ATOM   1662  CB  GLN   480       1.653  47.164  15.673  1.00  0.00           C  
ATOM   1663  CG  GLN   480       0.812  47.651  14.491  1.00  0.00           C  
ATOM   1664  CD  GLN   480      -0.416  48.357  15.047  1.00  0.00           C  
ATOM   1665  OE1 GLN   480      -0.585  48.473  16.260  1.00  0.00           O  
ATOM   1666  NE2 GLN   480      -1.341  48.868  14.190  1.00  0.00           N  
ATOM   1667  N   GLU   481       3.646  48.558  14.506  1.00  0.00           N  
ATOM   1668  CA  GLU   481       4.403  49.514  13.695  1.00  0.00           C  
ATOM   1669  C   GLU   481       5.888  49.425  14.052  1.00  0.00           C  
ATOM   1670  O   GLU   481       6.248  49.132  15.196  1.00  0.00           O  
ATOM   1671  CB  GLU   481       4.113  51.011  13.842  1.00  0.00           C  
ATOM   1672  CG  GLU   481       2.735  51.420  13.317  1.00  0.00           C  
ATOM   1673  CD  GLU   481       2.581  52.920  13.520  1.00  0.00           C  
ATOM   1674  OE1 GLU   481       3.521  53.540  14.086  1.00  0.00           O  
ATOM   1675  OE2 GLU   481       1.521  53.467  13.113  1.00  0.00           O  
ATOM   1676  N   LYS   482       6.795  49.674  13.085  1.00  0.00           N  
ATOM   1677  CA  LYS   482       6.623  50.044  11.675  1.00  0.00           C  
ATOM   1678  C   LYS   482       5.965  48.965  10.821  1.00  0.00           C  
ATOM   1679  O   LYS   482       5.605  49.189   9.662  1.00  0.00           O  
ATOM   1680  CB  LYS   482       7.840  50.336  10.791  1.00  0.00           C  
ATOM   1681  CG  LYS   482       8.603  51.597  11.201  1.00  0.00           C  
ATOM   1682  CD  LYS   482       9.813  51.896  10.314  1.00  0.00           C  
ATOM   1683  CE  LYS   482      10.569  53.164  10.716  1.00  0.00           C  
ATOM   1684  NZ  LYS   482      11.727  53.370   9.817  1.00  0.00           N  
ATOM   1685  N   GLN   483       5.797  47.774  11.383  1.00  0.00           N  
ATOM   1686  CA  GLN   483       5.174  46.700  10.631  1.00  0.00           C  
ATOM   1687  C   GLN   483       6.112  45.558  10.284  1.00  0.00           C  
ATOM   1688  O   GLN   483       5.915  44.839   9.300  1.00  0.00           O  
ATOM   1689  CB  GLN   483       4.594  46.916   9.229  1.00  0.00           C  
ATOM   1690  CG  GLN   483       3.358  47.818   9.212  1.00  0.00           C  
ATOM   1691  CD  GLN   483       2.928  47.999   7.764  1.00  0.00           C  
ATOM   1692  OE1 GLN   483       3.556  47.474   6.846  1.00  0.00           O  
ATOM   1693  NE2 GLN   483       1.832  48.753   7.480  1.00  0.00           N  
ATOM   1694  N   GLN   484       7.155  45.365  11.086  1.00  0.00           N  
ATOM   1695  CA  GLN   484       8.105  44.281  10.837  1.00  0.00           C  
ATOM   1696  C   GLN   484       7.388  42.928  10.902  1.00  0.00           C  
ATOM   1697  O   GLN   484       6.722  42.606  11.889  1.00  0.00           O  
ATOM   1698  CB  GLN   484       9.281  43.970  11.768  1.00  0.00           C  
ATOM   1699  CG  GLN   484      10.230  42.904  11.217  1.00  0.00           C  
ATOM   1700  CD  GLN   484      11.314  42.657  12.256  1.00  0.00           C  
ATOM   1701  OE1 GLN   484      12.238  41.876  12.034  1.00  0.00           O  
ATOM   1702  NE2 GLN   484      11.260  43.308  13.449  1.00  0.00           N  
ATOM   1703  N   ARG   485       7.516  42.164   9.920  1.00  0.00           N  
ATOM   1704  CA  ARG   485       6.834  40.885   9.897  1.00  0.00           C  
ATOM   1705  C   ARG   485       6.922  40.156  11.233  1.00  0.00           C  
ATOM   1706  O   ARG   485       7.989  39.692  11.650  1.00  0.00           O  
ATOM   1707  CB  ARG   485       7.447  40.063   8.766  1.00  0.00           C  
ATOM   1708  CG  ARG   485       6.659  38.866   8.357  1.00  0.00           C  
ATOM   1709  CD  ARG   485       7.307  38.208   7.163  1.00  0.00           C  
ATOM   1710  NE  ARG   485       7.016  36.788   7.173  1.00  0.00           N  
ATOM   1711  CZ  ARG   485       6.294  36.159   6.260  1.00  0.00           C  
ATOM   1712  NH1 ARG   485       5.780  36.830   5.236  1.00  0.00           N  
ATOM   1713  NH2 ARG   485       6.082  34.857   6.384  1.00  0.00           N  
ATOM   1714  N   THR   486       5.777  40.061  11.899  1.00  0.00           N  
ATOM   1715  CA  THR   486       5.696  39.433  13.206  1.00  0.00           C  
ATOM   1716  C   THR   486       4.708  38.277  13.310  1.00  0.00           C  
ATOM   1717  O   THR   486       3.803  38.103  12.485  1.00  0.00           O  
ATOM   1718  CB  THR   486       5.325  40.472  14.289  1.00  0.00           C  
ATOM   1719  OG1 THR   486       4.139  41.178  13.891  1.00  0.00           O  
ATOM   1720  CG2 THR   486       6.466  41.456  14.494  1.00  0.00           C  
ATOM   1721  N   VAL   487       4.902  37.495  14.360  1.00  0.00           N  
ATOM   1722  CA  VAL   487       4.082  36.335  14.634  1.00  0.00           C  
ATOM   1723  C   VAL   487       4.246  35.977  16.104  1.00  0.00           C  
ATOM   1724  O   VAL   487       5.347  36.020  16.657  1.00  0.00           O  
ATOM   1725  CB  VAL   487       4.540  35.151  13.762  1.00  0.00           C  
ATOM   1726  CG1 VAL   487       3.788  33.851  14.054  1.00  0.00           C  
ATOM   1727  CG2 VAL   487       4.357  35.391  12.262  1.00  0.00           C  
ATOM   1728  N   TYR   488       3.143  35.646  16.748  1.00  0.00           N  
ATOM   1729  CA  TYR   488       3.220  35.229  18.129  1.00  0.00           C  
ATOM   1730  C   TYR   488       3.005  33.733  18.079  1.00  0.00           C  
ATOM   1731  O   TYR   488       2.094  33.255  17.403  1.00  0.00           O  
ATOM   1732  CB  TYR   488       2.134  35.913  18.998  1.00  0.00           C  
ATOM   1733  CG  TYR   488       2.456  37.367  19.056  1.00  0.00           C  
ATOM   1734  CD1 TYR   488       1.905  38.241  18.110  1.00  0.00           C  
ATOM   1735  CD2 TYR   488       3.307  37.896  20.051  1.00  0.00           C  
ATOM   1736  CE1 TYR   488       2.184  39.622  18.134  1.00  0.00           C  
ATOM   1737  CE2 TYR   488       3.601  39.298  20.090  1.00  0.00           C  
ATOM   1738  CZ  TYR   488       3.028  40.145  19.120  1.00  0.00           C  
ATOM   1739  OH  TYR   488       3.285  41.499  19.114  1.00  0.00           O  
ATOM   1740  N   ARG   489       3.878  32.989  18.743  1.00  0.00           N  
ATOM   1741  CA  ARG   489       3.741  31.543  18.779  1.00  0.00           C  
ATOM   1742  C   ARG   489       3.354  31.156  20.193  1.00  0.00           C  
ATOM   1743  O   ARG   489       3.935  31.637  21.171  1.00  0.00           O  
ATOM   1744  CB  ARG   489       5.047  30.834  18.390  1.00  0.00           C  
ATOM   1745  CG  ARG   489       5.024  29.327  18.680  1.00  0.00           C  
ATOM   1746  CD  ARG   489       6.348  28.659  18.359  1.00  0.00           C  
ATOM   1747  NE  ARG   489       6.623  28.661  16.924  1.00  0.00           N  
ATOM   1748  CZ  ARG   489       7.781  28.293  16.383  1.00  0.00           C  
ATOM   1749  NH1 ARG   489       8.785  27.891  17.155  1.00  0.00           N  
ATOM   1750  NH2 ARG   489       7.935  28.333  15.067  1.00  0.00           N  
ATOM   1751  N   LEU   490       2.355  30.292  20.292  1.00  0.00           N  
ATOM   1752  CA  LEU   490       1.890  29.836  21.581  1.00  0.00           C  
ATOM   1753  C   LEU   490       1.915  28.320  21.581  1.00  0.00           C  
ATOM   1754  O   LEU   490       1.399  27.676  20.665  1.00  0.00           O  
ATOM   1755  CB  LEU   490       0.456  30.326  21.871  1.00  0.00           C  
ATOM   1756  CG  LEU   490      -0.107  29.814  23.198  1.00  0.00           C  
ATOM   1757  CD1 LEU   490       0.591  30.353  24.446  1.00  0.00           C  
ATOM   1758  CD2 LEU   490      -1.579  30.142  23.445  1.00  0.00           C  
ATOM   1759  N   THR   491       2.554  27.759  22.599  1.00  0.00           N  
ATOM   1760  CA  THR   491       2.646  26.320  22.743  1.00  0.00           C  
ATOM   1761  C   THR   491       1.701  26.003  23.891  1.00  0.00           C  
ATOM   1762  O   THR   491       1.967  26.361  25.038  1.00  0.00           O  
ATOM   1763  CB  THR   491       4.081  25.899  23.090  1.00  0.00           C  
ATOM   1764  OG1 THR   491       4.987  26.501  22.156  1.00  0.00           O  
ATOM   1765  CG2 THR   491       4.228  24.387  23.010  1.00  0.00           C  
ATOM   1766  N   LEU   492       0.588  25.349  23.575  1.00  0.00           N  
ATOM   1767  CA  LEU   492      -0.416  25.036  24.583  1.00  0.00           C  
ATOM   1768  C   LEU   492      -0.289  23.647  25.185  1.00  0.00           C  
ATOM   1769  O   LEU   492       0.197  22.717  24.535  1.00  0.00           O  
ATOM   1770  CB  LEU   492      -1.822  25.207  23.993  1.00  0.00           C  
ATOM   1771  CG  LEU   492      -2.124  26.523  23.270  1.00  0.00           C  
ATOM   1772  CD1 LEU   492      -1.561  26.469  21.860  1.00  0.00           C  
ATOM   1773  CD2 LEU   492      -3.623  26.742  23.206  1.00  0.00           C  
ATOM   1774  N   VAL   493      -0.730  23.528  26.437  1.00  0.00           N  
ATOM   1775  CA  VAL   493      -0.710  22.265  27.175  1.00  0.00           C  
ATOM   1776  C   VAL   493      -1.991  22.170  28.006  1.00  0.00           C  
ATOM   1777  O   VAL   493      -2.451  23.167  28.562  1.00  0.00           O  
ATOM   1778  CB  VAL   493       0.503  22.175  28.121  1.00  0.00           C  
ATOM   1779  CG1 VAL   493       0.542  23.288  29.170  1.00  0.00           C  
ATOM   1780  CG2 VAL   493       0.559  20.871  28.919  1.00  0.00           C  
ATOM   1781  N   LYS   494      -2.779  21.091  27.907  1.00  0.00           N  
ATOM   1782  CA  LYS   494      -3.926  20.951  28.813  1.00  0.00           C  
ATOM   1783  C   LYS   494      -3.537  20.797  30.285  1.00  0.00           C  
ATOM   1784  O   LYS   494      -4.309  21.167  31.174  1.00  0.00           O  
ATOM   1785  CB  LYS   494      -4.877  19.756  28.691  1.00  0.00           C  
ATOM   1786  CG  LYS   494      -5.749  19.796  27.435  1.00  0.00           C  
ATOM   1787  CD  LYS   494      -6.695  18.600  27.307  1.00  0.00           C  
ATOM   1788  CE  LYS   494      -7.564  18.638  26.048  1.00  0.00           C  
ATOM   1789  NZ  LYS   494      -8.422  17.434  25.989  1.00  0.00           N  
ATOM   1790  N   GLY   495      -2.360  20.262  30.599  1.00  0.00           N  
ATOM   1791  CA  GLY   495      -1.993  20.056  32.003  1.00  0.00           C  
ATOM   1792  C   GLY   495      -1.726  21.381  32.749  1.00  0.00           C  
ATOM   1793  O   GLY   495      -1.954  21.500  33.956  1.00  0.00           O  
ATOM   1794  N   TRP   496      -1.237  22.394  32.025  1.00  0.00           N  
ATOM   1795  CA  TRP   496      -1.061  23.731  32.579  1.00  0.00           C  
ATOM   1796  C   TRP   496      -2.336  24.583  32.552  1.00  0.00           C  
ATOM   1797  O   TRP   496      -2.362  25.709  33.056  1.00  0.00           O  
ATOM   1798  CB  TRP   496      -0.099  24.737  31.935  1.00  0.00           C  
ATOM   1799  CG  TRP   496       1.355  24.339  32.022  1.00  0.00           C  
ATOM   1800  CD1 TRP   496       2.177  23.844  31.052  1.00  0.00           C  
ATOM   1801  CD2 TRP   496       2.199  24.400  33.181  1.00  0.00           C  
ATOM   1802  NE1 TRP   496       3.406  23.597  31.464  1.00  0.00           N  
ATOM   1803  CE2 TRP   496       3.480  23.927  32.792  1.00  0.00           C  
ATOM   1804  CE3 TRP   496       2.001  24.811  34.516  1.00  0.00           C  
ATOM   1805  CZ2 TRP   496       4.572  23.850  33.699  1.00  0.00           C  
ATOM   1806  CZ3 TRP   496       3.092  24.737  35.433  1.00  0.00           C  
ATOM   1807  CH2 TRP   496       4.358  24.258  35.009  1.00  0.00           C  
ATOM   1808  N   ASN   497      -3.421  24.062  31.964  1.00  0.00           N  
ATOM   1809  CA  ASN   497      -4.725  24.727  31.878  1.00  0.00           C  
ATOM   1810  C   ASN   497      -4.740  25.929  30.917  1.00  0.00           C  
ATOM   1811  O   ASN   497      -5.662  26.749  30.911  1.00  0.00           O  
ATOM   1812  CB  ASN   497      -5.229  25.252  33.226  1.00  0.00           C  
ATOM   1813  CG  ASN   497      -5.558  24.053  34.104  1.00  0.00           C  
ATOM   1814  OD1 ASN   497      -5.942  22.994  33.612  1.00  0.00           O  
ATOM   1815  ND2 ASN   497      -5.425  24.156  35.454  1.00  0.00           N  
ATOM   1816  N   THR   498      -3.698  26.032  30.090  1.00  0.00           N  
ATOM   1817  CA  THR   498      -3.646  27.020  29.020  1.00  0.00           C  
ATOM   1818  C   THR   498      -4.798  26.853  28.049  1.00  0.00           C  
ATOM   1819  O   THR   498      -5.607  27.767  27.864  1.00  0.00           O  
ATOM   1820  CB  THR   498      -3.108  27.666  27.729  1.00  0.00           C  
ATOM   1821  OG1 THR   498      -1.753  28.053  27.905  1.00  0.00           O  
ATOM   1822  CG2 THR   498      -3.952  28.906  27.390  1.00  0.00           C  
ATOM   1823  N   GLU   499      -4.841  25.695  27.351  1.00  0.00           N  
ATOM   1824  CA  GLU   499      -6.088  25.460  26.616  1.00  0.00           C  
ATOM   1825  C   GLU   499      -7.066  26.619  26.425  1.00  0.00           C  
ATOM   1826  O   GLU   499      -7.603  26.789  25.334  1.00  0.00           O  
ATOM   1827  CB  GLU   499      -6.847  24.298  27.253  1.00  0.00           C  
ATOM   1828  CG  GLU   499      -8.138  23.936  26.517  1.00  0.00           C  
ATOM   1829  CD  GLU   499      -8.760  22.738  27.219  1.00  0.00           C  
ATOM   1830  OE1 GLU   499      -8.163  22.265  28.223  1.00  0.00           O  
ATOM   1831  OE2 GLU   499      -9.840  22.278  26.761  1.00  0.00           O  
ATOM   1832  N   GLU   500      -7.314  27.400  27.473  1.00  0.00           N  
ATOM   1833  CA  GLU   500      -8.262  28.516  27.383  1.00  0.00           C  
ATOM   1834  C   GLU   500      -7.789  29.584  26.394  1.00  0.00           C  
ATOM   1835  O   GLU   500      -7.540  30.733  26.769  1.00  0.00           O  
ATOM   1836  CB  GLU   500      -8.470  29.148  28.765  1.00  0.00           C  
ATOM   1837  CG  GLU   500      -9.099  28.195  29.783  1.00  0.00           C  
ATOM   1838  CD  GLU   500      -9.161  28.913  31.124  1.00  0.00           C  
ATOM   1839  OE1 GLU   500      -8.699  30.083  31.190  1.00  0.00           O  
ATOM   1840  OE2 GLU   500      -9.671  28.301  32.100  1.00  0.00           O  
ATOM   1841  N   LEU   501      -7.699  29.190  25.127  1.00  0.00           N  
ATOM   1842  CA  LEU   501      -7.235  30.055  24.047  1.00  0.00           C  
ATOM   1843  C   LEU   501      -7.816  31.471  24.018  1.00  0.00           C  
ATOM   1844  O   LEU   501      -7.079  32.440  23.831  1.00  0.00           O  
ATOM   1845  CB  LEU   501      -7.485  29.380  22.678  1.00  0.00           C  
ATOM   1846  CG  LEU   501      -7.010  30.217  21.489  1.00  0.00           C  
ATOM   1847  CD1 LEU   501      -5.506  30.489  21.450  1.00  0.00           C  
ATOM   1848  CD2 LEU   501      -7.296  29.611  20.116  1.00  0.00           C  
ATOM   1849  N   ASP   502      -9.125  31.598  24.215  1.00  0.00           N  
ATOM   1850  CA  ASP   502      -9.769  32.908  24.184  1.00  0.00           C  
ATOM   1851  C   ASP   502      -9.212  33.870  25.222  1.00  0.00           C  
ATOM   1852  O   ASP   502      -9.532  35.060  25.218  1.00  0.00           O  
ATOM   1853  CB  ASP   502     -11.280  32.768  24.381  1.00  0.00           C  
ATOM   1854  CG  ASP   502     -11.521  32.168  25.759  1.00  0.00           C  
ATOM   1855  OD1 ASP   502     -10.524  31.984  26.506  1.00  0.00           O  
ATOM   1856  OD2 ASP   502     -12.706  31.887  26.083  1.00  0.00           O  
ATOM   1857  N   ALA   503      -8.376  33.352  26.114  1.00  0.00           N  
ATOM   1858  CA  ALA   503      -7.775  34.176  27.146  1.00  0.00           C  
ATOM   1859  C   ALA   503      -6.681  35.038  26.546  1.00  0.00           C  
ATOM   1860  O   ALA   503      -6.327  36.078  27.106  1.00  0.00           O  
ATOM   1861  CB  ALA   503      -7.181  33.301  28.252  1.00  0.00           C  
ATOM   1862  N   TYR   504      -6.157  34.608  25.399  1.00  0.00           N  
ATOM   1863  CA  TYR   504      -5.079  35.333  24.734  1.00  0.00           C  
ATOM   1864  C   TYR   504      -5.558  36.446  23.812  1.00  0.00           C  
ATOM   1865  O   TYR   504      -4.799  37.370  23.510  1.00  0.00           O  
ATOM   1866  CB  TYR   504      -4.200  34.373  23.925  1.00  0.00           C  
ATOM   1867  CG  TYR   504      -3.505  33.478  24.893  1.00  0.00           C  
ATOM   1868  CD1 TYR   504      -3.972  32.173  25.095  1.00  0.00           C  
ATOM   1869  CD2 TYR   504      -2.372  33.911  25.617  1.00  0.00           C  
ATOM   1870  CE1 TYR   504      -3.340  31.297  26.000  1.00  0.00           C  
ATOM   1871  CE2 TYR   504      -1.717  33.033  26.540  1.00  0.00           C  
ATOM   1872  CZ  TYR   504      -2.219  31.727  26.717  1.00  0.00           C  
ATOM   1873  OH  TYR   504      -1.625  30.849  27.598  1.00  0.00           O  
ATOM   1874  N   PHE   505      -6.811  36.360  23.374  1.00  0.00           N  
ATOM   1875  CA  PHE   505      -7.386  37.351  22.463  1.00  0.00           C  
ATOM   1876  C   PHE   505      -7.051  38.805  22.787  1.00  0.00           C  
ATOM   1877  O   PHE   505      -6.737  39.584  21.884  1.00  0.00           O  
ATOM   1878  CB  PHE   505      -8.922  37.223  22.380  1.00  0.00           C  
ATOM   1879  CG  PHE   505      -9.410  38.277  21.446  1.00  0.00           C  
ATOM   1880  CD1 PHE   505      -9.388  38.103  20.044  1.00  0.00           C  
ATOM   1881  CD2 PHE   505      -9.912  39.488  21.957  1.00  0.00           C  
ATOM   1882  CE1 PHE   505      -9.860  39.115  19.159  1.00  0.00           C  
ATOM   1883  CE2 PHE   505     -10.391  40.518  21.092  1.00  0.00           C  
ATOM   1884  CZ  PHE   505     -10.362  40.330  19.686  1.00  0.00           C  
ATOM   1885  N   ASN   506      -7.118  39.180  24.060  1.00  0.00           N  
ATOM   1886  CA  ASN   506      -6.814  40.556  24.443  1.00  0.00           C  
ATOM   1887  C   ASN   506      -5.401  40.940  24.034  1.00  0.00           C  
ATOM   1888  O   ASN   506      -5.174  42.021  23.491  1.00  0.00           O  
ATOM   1889  CB  ASN   506      -6.982  40.760  25.955  1.00  0.00           C  
ATOM   1890  CG  ASN   506      -8.472  40.759  26.267  1.00  0.00           C  
ATOM   1891  OD1 ASN   506      -9.304  40.966  25.385  1.00  0.00           O  
ATOM   1892  ND2 ASN   506      -8.889  40.525  27.540  1.00  0.00           N  
ATOM   1893  N   LEU   507      -4.450  40.052  24.300  1.00  0.00           N  
ATOM   1894  CA  LEU   507      -3.057  40.305  23.945  1.00  0.00           C  
ATOM   1895  C   LEU   507      -2.855  40.202  22.431  1.00  0.00           C  
ATOM   1896  O   LEU   507      -2.288  41.102  21.812  1.00  0.00           O  
ATOM   1897  CB  LEU   507      -2.147  39.325  24.686  1.00  0.00           C  
ATOM   1898  CG  LEU   507      -2.252  39.452  26.209  1.00  0.00           C  
ATOM   1899  CD1 LEU   507      -1.437  38.365  26.882  1.00  0.00           C  
ATOM   1900  CD2 LEU   507      -1.775  40.837  26.640  1.00  0.00           C  
ATOM   1901  N   PHE   508      -3.329  39.112  21.837  1.00  0.00           N  
ATOM   1902  CA  PHE   508      -3.215  38.932  20.394  1.00  0.00           C  
ATOM   1903  C   PHE   508      -3.706  40.190  19.668  1.00  0.00           C  
ATOM   1904  O   PHE   508      -3.086  40.641  18.707  1.00  0.00           O  
ATOM   1905  CB  PHE   508      -4.050  37.730  19.938  1.00  0.00           C  
ATOM   1906  CG  PHE   508      -3.371  36.499  20.432  1.00  0.00           C  
ATOM   1907  CD1 PHE   508      -2.043  36.519  20.914  1.00  0.00           C  
ATOM   1908  CD2 PHE   508      -4.056  35.271  20.429  1.00  0.00           C  
ATOM   1909  CE1 PHE   508      -1.403  35.337  21.388  1.00  0.00           C  
ATOM   1910  CE2 PHE   508      -3.439  34.072  20.898  1.00  0.00           C  
ATOM   1911  CZ  PHE   508      -2.104  34.107  21.379  1.00  0.00           C  
ATOM   1912  N   SER   509      -4.825  40.748  20.129  1.00  0.00           N  
ATOM   1913  CA  SER   509      -5.388  41.948  19.513  1.00  0.00           C  
ATOM   1914  C   SER   509      -4.518  43.155  19.822  1.00  0.00           C  
ATOM   1915  O   SER   509      -4.342  44.044  18.982  1.00  0.00           O  
ATOM   1916  CB  SER   509      -6.806  42.210  20.026  1.00  0.00           C  
ATOM   1917  OG  SER   509      -7.330  43.388  19.432  1.00  0.00           O  
ATOM   1918  N   ILE   510      -3.979  43.182  21.035  1.00  0.00           N  
ATOM   1919  CA  ILE   510      -3.124  44.274  21.457  1.00  0.00           C  
ATOM   1920  C   ILE   510      -1.842  44.266  20.635  1.00  0.00           C  
ATOM   1921  O   ILE   510      -1.462  45.281  20.046  1.00  0.00           O  
ATOM   1922  CB  ILE   510      -2.792  44.128  22.937  1.00  0.00           C  
ATOM   1923  CG1 ILE   510      -4.008  44.314  23.860  1.00  0.00           C  
ATOM   1924  CG2 ILE   510      -1.750  45.144  23.435  1.00  0.00           C  
ATOM   1925  CD1 ILE   510      -3.742  43.908  25.308  1.00  0.00           C  
ATOM   1926  N   GLY   511      -1.177  43.112  20.608  1.00  0.00           N  
ATOM   1927  CA  GLY   511       0.060  42.945  19.851  1.00  0.00           C  
ATOM   1928  C   GLY   511      -0.216  43.340  18.411  1.00  0.00           C  
ATOM   1929  O   GLY   511       0.565  44.059  17.792  1.00  0.00           O  
ATOM   1930  N   LYS   512      -1.340  42.865  17.883  1.00  0.00           N  
ATOM   1931  CA  LYS   512      -1.741  43.193  16.520  1.00  0.00           C  
ATOM   1932  C   LYS   512      -0.670  42.749  15.507  1.00  0.00           C  
ATOM   1933  O   LYS   512      -0.310  43.487  14.591  1.00  0.00           O  
ATOM   1934  CB  LYS   512      -1.995  44.705  16.442  1.00  0.00           C  
ATOM   1935  CG  LYS   512      -3.156  45.175  17.320  1.00  0.00           C  
ATOM   1936  CD  LYS   512      -3.421  46.679  17.233  1.00  0.00           C  
ATOM   1937  CE  LYS   512      -4.560  47.154  18.137  1.00  0.00           C  
ATOM   1938  NZ  LYS   512      -4.676  48.628  18.073  1.00  0.00           N  
ATOM   1939  N   PRO   513      -0.175  41.527  15.689  1.00  0.00           N  
ATOM   1940  CA  PRO   513       0.854  40.958  14.825  1.00  0.00           C  
ATOM   1941  C   PRO   513       0.302  40.410  13.510  1.00  0.00           C  
ATOM   1942  O   PRO   513      -0.910  40.330  13.313  1.00  0.00           O  
ATOM   1943  CB  PRO   513       1.609  39.821  15.545  1.00  0.00           C  
ATOM   1944  CG  PRO   513       0.745  39.056  16.550  1.00  0.00           C  
ATOM   1945  CD  PRO   513      -0.244  39.943  17.308  1.00  0.00           C  
ATOM   1946  N   ASP   514       1.205  40.036  12.610  1.00  0.00           N  
ATOM   1947  CA  ASP   514       0.816  39.492  11.317  1.00  0.00           C  
ATOM   1948  C   ASP   514       0.235  38.070  11.420  1.00  0.00           C  
ATOM   1949  O   ASP   514      -0.844  37.782  10.896  1.00  0.00           O  
ATOM   1950  CB  ASP   514       2.024  39.499  10.384  1.00  0.00           C  
ATOM   1951  CG  ASP   514       2.306  40.942   9.990  1.00  0.00           C  
ATOM   1952  OD1 ASP   514       1.426  41.807  10.246  1.00  0.00           O  
ATOM   1953  OD2 ASP   514       3.404  41.198   9.429  1.00  0.00           O  
ATOM   1954  N   PHE   515       0.940  37.185  12.116  1.00  0.00           N  
ATOM   1955  CA  PHE   515       0.480  35.810  12.256  1.00  0.00           C  
ATOM   1956  C   PHE   515       0.510  35.276  13.672  1.00  0.00           C  
ATOM   1957  O   PHE   515       1.214  35.798  14.538  1.00  0.00           O  
ATOM   1958  CB  PHE   515       1.316  34.877  11.383  1.00  0.00           C  
ATOM   1959  CG  PHE   515       1.336  35.255   9.940  1.00  0.00           C  
ATOM   1960  CD1 PHE   515       2.416  35.948   9.403  1.00  0.00           C  
ATOM   1961  CD2 PHE   515       0.278  34.917   9.110  1.00  0.00           C  
ATOM   1962  CE1 PHE   515       2.441  36.294   8.056  1.00  0.00           C  
ATOM   1963  CE2 PHE   515       0.294  35.257   7.769  1.00  0.00           C  
ATOM   1964  CZ  PHE   515       1.377  35.947   7.243  1.00  0.00           C  
ATOM   1965  N   ILE   516      -0.278  34.224  13.882  1.00  0.00           N  
ATOM   1966  CA  ILE   516      -0.372  33.527  15.157  1.00  0.00           C  
ATOM   1967  C   ILE   516      -0.060  32.077  14.817  1.00  0.00           C  
ATOM   1968  O   ILE   516      -0.529  31.557  13.813  1.00  0.00           O  
ATOM   1969  CB  ILE   516      -1.807  33.551  15.777  1.00  0.00           C  
ATOM   1970  CG1 ILE   516      -2.273  34.984  16.064  1.00  0.00           C  
ATOM   1971  CG2 ILE   516      -1.822  32.732  17.081  1.00  0.00           C  
ATOM   1972  CD1 ILE   516      -1.472  35.736  17.113  1.00  0.00           C  
ATOM   1973  N   GLU   517       0.740  31.432  15.649  1.00  0.00           N  
ATOM   1974  CA  GLU   517       1.078  30.042  15.430  1.00  0.00           C  
ATOM   1975  C   GLU   517       0.674  29.269  16.684  1.00  0.00           C  
ATOM   1976  O   GLU   517       1.254  29.472  17.747  1.00  0.00           O  
ATOM   1977  CB  GLU   517       2.585  29.898  15.180  1.00  0.00           C  
ATOM   1978  CG  GLU   517       2.937  29.294  13.835  1.00  0.00           C  
ATOM   1979  CD  GLU   517       4.437  29.190  13.608  1.00  0.00           C  
ATOM   1980  OE1 GLU   517       5.121  28.530  14.414  1.00  0.00           O  
ATOM   1981  OE2 GLU   517       4.934  29.762  12.616  1.00  0.00           O  
ATOM   1982  N   ILE   518      -0.344  28.419  16.572  1.00  0.00           N  
ATOM   1983  CA  ILE   518      -0.773  27.629  17.722  1.00  0.00           C  
ATOM   1984  C   ILE   518      -0.109  26.278  17.556  1.00  0.00           C  
ATOM   1985  O   ILE   518      -0.266  25.625  16.521  1.00  0.00           O  
ATOM   1986  CB  ILE   518      -2.300  27.497  17.769  1.00  0.00           C  
ATOM   1987  CG1 ILE   518      -3.029  28.846  17.890  1.00  0.00           C  
ATOM   1988  CG2 ILE   518      -2.807  26.658  18.954  1.00  0.00           C  
ATOM   1989  CD1 ILE   518      -4.543  28.739  17.714  1.00  0.00           C  
ATOM   1990  N   LYS   519       0.648  25.869  18.569  1.00  0.00           N  
ATOM   1991  CA  LYS   519       1.385  24.615  18.495  1.00  0.00           C  
ATOM   1992  C   LYS   519       1.181  23.696  19.693  1.00  0.00           C  
ATOM   1993  O   LYS   519       1.057  24.144  20.836  1.00  0.00           O  
ATOM   1994  CB  LYS   519       2.877  24.918  18.348  1.00  0.00           C  
ATOM   1995  CG  LYS   519       3.745  23.704  18.131  1.00  0.00           C  
ATOM   1996  CD  LYS   519       5.208  24.059  18.250  1.00  0.00           C  
ATOM   1997  CE  LYS   519       6.089  22.916  17.771  1.00  0.00           C  
ATOM   1998  NZ  LYS   519       5.916  22.674  16.312  1.00  0.00           N  
ATOM   1999  N   GLY   520       1.151  22.401  19.414  1.00  0.00           N  
ATOM   2000  CA  GLY   520       0.979  21.403  20.453  1.00  0.00           C  
ATOM   2001  C   GLY   520       2.323  21.103  21.101  1.00  0.00           C  
ATOM   2002  O   GLY   520       3.259  20.666  20.427  1.00  0.00           O  
ATOM   2003  N   VAL   521       2.427  21.339  22.404  1.00  0.00           N  
ATOM   2004  CA  VAL   521       3.676  21.062  23.100  1.00  0.00           C  
ATOM   2005  C   VAL   521       3.968  19.567  23.057  1.00  0.00           C  
ATOM   2006  O   VAL   521       3.077  18.746  23.271  1.00  0.00           O  
ATOM   2007  CB  VAL   521       3.604  21.519  24.552  1.00  0.00           C  
ATOM   2008  CG1 VAL   521       2.602  20.725  25.393  1.00  0.00           C  
ATOM   2009  CG2 VAL   521       4.935  21.398  25.296  1.00  0.00           C  
ATOM   2010  N   THR   522       5.217  19.213  22.785  1.00  0.00           N  
ATOM   2011  CA  THR   522       5.600  17.810  22.710  1.00  0.00           C  
ATOM   2012  C   THR   522       7.035  17.617  23.171  1.00  0.00           C  
ATOM   2013  O   THR   522       7.304  16.813  24.061  1.00  0.00           O  
ATOM   2014  CB  THR   522       5.444  17.312  21.274  1.00  0.00           C  
ATOM   2015  OG1 THR   522       6.243  18.092  20.397  1.00  0.00           O  
ATOM   2016  CG2 THR   522       3.969  17.424  20.854  1.00  0.00           C  
ATOM   2017  N   TYR   523       7.369  18.296  24.238  1.00  0.00           N  
ATOM   2018  CA  TYR   523       8.639  18.156  24.943  1.00  0.00           C  
ATOM   2019  C   TYR   523       8.388  18.595  26.380  1.00  0.00           C  
ATOM   2020  O   TYR   523       7.276  18.982  26.749  1.00  0.00           O  
ATOM   2021  CB  TYR   523       9.910  18.978  24.688  1.00  0.00           C  
ATOM   2022  CG  TYR   523       9.604  20.395  25.033  1.00  0.00           C  
ATOM   2023  CD1 TYR   523       9.982  20.906  26.281  1.00  0.00           C  
ATOM   2024  CD2 TYR   523       8.941  21.250  24.125  1.00  0.00           C  
ATOM   2025  CE1 TYR   523       9.712  22.241  26.642  1.00  0.00           C  
ATOM   2026  CE2 TYR   523       8.659  22.610  24.476  1.00  0.00           C  
ATOM   2027  CZ  TYR   523       9.055  23.086  25.742  1.00  0.00           C  
ATOM   2028  OH  TYR   523       8.801  24.386  26.126  1.00  0.00           O  
ATOM   2029  N   CYS   524       9.416  18.545  27.217  1.00  0.00           N  
ATOM   2030  CA  CYS   524       9.171  18.590  28.651  1.00  0.00           C  
ATOM   2031  C   CYS   524       9.866  19.782  29.284  1.00  0.00           C  
ATOM   2032  O   CYS   524      10.921  20.238  28.835  1.00  0.00           O  
ATOM   2033  CB  CYS   524       9.656  17.572  29.686  1.00  0.00           C  
ATOM   2034  SG  CYS   524       9.146  16.268  29.446  1.00  0.00           S  
ATOM   2035  N   GLY   525       9.273  20.302  30.348  1.00  0.00           N  
ATOM   2036  CA  GLY   525       9.993  21.244  31.197  1.00  0.00           C  
ATOM   2037  C   GLY   525      10.834  20.412  32.167  1.00  0.00           C  
ATOM   2038  O   GLY   525      11.984  20.717  32.495  1.00  0.00           O  
ATOM   2039  N   SER   526      10.211  19.325  32.624  1.00  0.00           N  
ATOM   2040  CA  SER   526      10.812  18.349  33.520  1.00  0.00           C  
ATOM   2041  C   SER   526      10.782  16.990  32.824  1.00  0.00           C  
ATOM   2042  O   SER   526       9.722  16.394  32.614  1.00  0.00           O  
ATOM   2043  CB  SER   526      10.267  17.857  34.863  1.00  0.00           C  
ATOM   2044  OG  SER   526      11.121  16.858  35.400  1.00  0.00           O  
ATOM   2045  N   SER   527      11.954  16.481  32.455  1.00  0.00           N  
ATOM   2046  CA  SER   527      12.112  15.378  31.518  1.00  0.00           C  
ATOM   2047  C   SER   527      11.350  14.126  31.939  1.00  0.00           C  
ATOM   2048  O   SER   527      10.840  13.378  31.101  1.00  0.00           O  
ATOM   2049  CB  SER   527      13.409  14.627  31.206  1.00  0.00           C  
ATOM   2050  OG  SER   527      13.850  13.916  32.354  1.00  0.00           O  
ATOM   2051  N   ALA   528      11.256  13.870  33.238  1.00  0.00           N  
ATOM   2052  CA  ALA   528      10.586  12.677  33.731  1.00  0.00           C  
ATOM   2053  C   ALA   528       9.088  12.735  33.485  1.00  0.00           C  
ATOM   2054  O   ALA   528       8.377  11.729  33.543  1.00  0.00           O  
ATOM   2055  CB  ALA   528      10.812  12.469  35.225  1.00  0.00           C  
ATOM   2056  N   THR   529       8.588  13.939  33.202  1.00  0.00           N  
ATOM   2057  CA  THR   529       7.158  14.038  32.900  1.00  0.00           C  
ATOM   2058  C   THR   529       6.827  13.581  31.479  1.00  0.00           C  
ATOM   2059  O   THR   529       5.681  13.232  31.185  1.00  0.00           O  
ATOM   2060  CB  THR   529       5.837  14.768  32.587  1.00  0.00           C  
ATOM   2061  OG1 THR   529       5.962  15.509  31.382  1.00  0.00           O  
ATOM   2062  CG2 THR   529       5.499  15.727  33.741  1.00  0.00           C  
ATOM   2063  N   SER   530       7.789  13.565  30.569  1.00  0.00           N  
ATOM   2064  CA  SER   530       7.634  13.372  29.139  1.00  0.00           C  
ATOM   2065  C   SER   530       6.532  12.405  28.726  1.00  0.00           C  
ATOM   2066  O   SER   530       5.668  12.790  27.933  1.00  0.00           O  
ATOM   2067  CB  SER   530       8.668  12.746  28.199  1.00  0.00           C  
ATOM   2068  OG  SER   530       8.865  11.379  28.531  1.00  0.00           O  
ATOM   2069  N   LYS   531       6.469  11.164  29.190  1.00  0.00           N  
ATOM   2070  CA  LYS   531       5.416  10.259  28.688  1.00  0.00           C  
ATOM   2071  C   LYS   531       3.993  10.770  28.920  1.00  0.00           C  
ATOM   2072  O   LYS   531       3.116  10.618  28.067  1.00  0.00           O  
ATOM   2073  CB  LYS   531       5.260   8.849  29.264  1.00  0.00           C  
ATOM   2074  CG  LYS   531       6.396   7.901  28.873  1.00  0.00           C  
ATOM   2075  CD  LYS   531       6.241   6.491  29.446  1.00  0.00           C  
ATOM   2076  CE  LYS   531       7.389   5.550  29.075  1.00  0.00           C  
ATOM   2077  NZ  LYS   531       7.176   4.223  29.695  1.00  0.00           N  
ATOM   2078  N   LEU   532       3.731  11.384  30.072  1.00  0.00           N  
ATOM   2079  CA  LEU   532       2.425  11.992  30.308  1.00  0.00           C  
ATOM   2080  C   LEU   532       2.193  13.163  29.343  1.00  0.00           C  
ATOM   2081  O   LEU   532       1.151  13.281  28.692  1.00  0.00           O  
ATOM   2082  CB  LEU   532       2.092  12.681  31.635  1.00  0.00           C  
ATOM   2083  CG  LEU   532       0.680  13.269  31.680  1.00  0.00           C  
ATOM   2084  CD1 LEU   532      -0.449  12.251  31.527  1.00  0.00           C  
ATOM   2085  CD2 LEU   532       0.326  14.001  32.974  1.00  0.00           C  
ATOM   2086  N   THR   533       3.188  14.044  29.253  1.00  0.00           N  
ATOM   2087  CA  THR   533       3.057  15.183  28.342  1.00  0.00           C  
ATOM   2088  C   THR   533       2.760  14.694  26.921  1.00  0.00           C  
ATOM   2089  O   THR   533       1.905  15.223  26.206  1.00  0.00           O  
ATOM   2090  CB  THR   533       3.556  16.357  27.476  1.00  0.00           C  
ATOM   2091  OG1 THR   533       4.459  15.885  26.487  1.00  0.00           O  
ATOM   2092  CG2 THR   533       4.273  17.382  28.372  1.00  0.00           C  
ATOM   2093  N   MET   534       3.490  13.659  26.511  1.00  0.00           N  
ATOM   2094  CA  MET   534       3.353  13.196  25.130  1.00  0.00           C  
ATOM   2095  C   MET   534       1.941  12.678  24.862  1.00  0.00           C  
ATOM   2096  O   MET   534       1.191  13.181  24.021  1.00  0.00           O  
ATOM   2097  CB  MET   534       4.093  12.003  24.519  1.00  0.00           C  
ATOM   2098  CG  MET   534       3.757  11.767  23.045  1.00  0.00           C  
ATOM   2099  SD  MET   534       4.602  10.340  22.299  1.00  0.00           S  
ATOM   2100  CE  MET   534       3.643   9.095  23.208  1.00  0.00           C  
ATOM   2101  N   GLU   535       1.591  11.640  25.613  1.00  0.00           N  
ATOM   2102  CA  GLU   535       0.268  11.050  25.461  1.00  0.00           C  
ATOM   2103  C   GLU   535      -0.821  12.051  25.803  1.00  0.00           C  
ATOM   2104  O   GLU   535      -1.882  12.102  25.175  1.00  0.00           O  
ATOM   2105  CB  GLU   535      -0.109   9.852  26.339  1.00  0.00           C  
ATOM   2106  CG  GLU   535       0.634   8.567  25.969  1.00  0.00           C  
ATOM   2107  CD  GLU   535       0.265   7.500  26.990  1.00  0.00           C  
ATOM   2108  OE1 GLU   535      -0.474   7.834  27.954  1.00  0.00           O  
ATOM   2109  OE2 GLU   535       0.718   6.336  26.820  1.00  0.00           O  
ATOM   2110  N   ASN   536      -0.633  12.824  26.760  1.00  0.00           N  
ATOM   2111  CA  ASN   536      -1.503  13.893  27.243  1.00  0.00           C  
ATOM   2112  C   ASN   536      -1.387  15.147  26.379  1.00  0.00           C  
ATOM   2113  O   ASN   536      -2.271  16.000  26.400  1.00  0.00           O  
ATOM   2114  CB  ASN   536      -1.153  14.260  28.690  1.00  0.00           C  
ATOM   2115  CG  ASN   536      -2.253  15.166  29.225  1.00  0.00           C  
ATOM   2116  OD1 ASN   536      -3.425  14.793  29.249  1.00  0.00           O  
ATOM   2117  ND2 ASN   536      -1.936  16.406  29.683  1.00  0.00           N  
ATOM   2118  N   VAL   537      -0.291  15.259  25.632  1.00  0.00           N  
ATOM   2119  CA  VAL   537      -0.051  16.415  24.768  1.00  0.00           C  
ATOM   2120  C   VAL   537      -1.141  16.566  23.711  1.00  0.00           C  
ATOM   2121  O   VAL   537      -1.505  15.600  23.042  1.00  0.00           O  
ATOM   2122  CB  VAL   537       1.320  16.283  24.099  1.00  0.00           C  
ATOM   2123  CG1 VAL   537       1.404  15.123  23.104  1.00  0.00           C  
ATOM   2124  CG2 VAL   537       1.733  17.523  23.304  1.00  0.00           C  
ATOM   2125  N   PRO   538      -1.656  17.785  23.569  1.00  0.00           N  
ATOM   2126  CA  PRO   538      -2.713  18.072  22.604  1.00  0.00           C  
ATOM   2127  C   PRO   538      -2.471  17.394  21.268  1.00  0.00           C  
ATOM   2128  O   PRO   538      -1.332  17.225  20.840  1.00  0.00           O  
ATOM   2129  CB  PRO   538      -2.846  19.582  22.382  1.00  0.00           C  
ATOM   2130  CG  PRO   538      -2.449  20.415  23.602  1.00  0.00           C  
ATOM   2131  CD  PRO   538      -1.231  19.868  24.348  1.00  0.00           C  
ATOM   2132  N   TRP   539      -3.559  17.004  20.616  1.00  0.00           N  
ATOM   2133  CA  TRP   539      -3.492  16.343  19.320  1.00  0.00           C  
ATOM   2134  C   TRP   539      -3.837  17.378  18.252  1.00  0.00           C  
ATOM   2135  O   TRP   539      -4.421  18.415  18.562  1.00  0.00           O  
ATOM   2136  CB  TRP   539      -4.480  15.176  19.301  1.00  0.00           C  
ATOM   2137  CG  TRP   539      -4.151  14.077  20.283  1.00  0.00           C  
ATOM   2138  CD1 TRP   539      -4.654  13.852  21.532  1.00  0.00           C  
ATOM   2139  CD2 TRP   539      -3.211  13.009  20.100  1.00  0.00           C  
ATOM   2140  NE1 TRP   539      -4.149  12.792  22.131  1.00  0.00           N  
ATOM   2141  CE2 TRP   539      -3.237  12.221  21.281  1.00  0.00           C  
ATOM   2142  CE3 TRP   539      -2.345  12.635  19.051  1.00  0.00           C  
ATOM   2143  CZ2 TRP   539      -2.421  11.069  21.447  1.00  0.00           C  
ATOM   2144  CZ3 TRP   539      -1.523  11.479  19.210  1.00  0.00           C  
ATOM   2145  CH2 TRP   539      -1.575  10.716  20.404  1.00  0.00           C  
ATOM   2146  N   HIS   540      -3.488  17.102  17.001  1.00  0.00           N  
ATOM   2147  CA  HIS   540      -3.750  18.053  15.929  1.00  0.00           C  
ATOM   2148  C   HIS   540      -5.182  18.591  15.915  1.00  0.00           C  
ATOM   2149  O   HIS   540      -5.383  19.807  15.902  1.00  0.00           O  
ATOM   2150  CB  HIS   540      -3.396  17.432  14.576  1.00  0.00           C  
ATOM   2151  CG  HIS   540      -3.260  18.434  13.467  1.00  0.00           C  
ATOM   2152  ND1 HIS   540      -2.519  19.590  13.594  1.00  0.00           N  
ATOM   2153  CD2 HIS   540      -3.740  18.435  12.200  1.00  0.00           C  
ATOM   2154  CE1 HIS   540      -2.550  20.259  12.455  1.00  0.00           C  
ATOM   2155  NE2 HIS   540      -3.283  19.579  11.592  1.00  0.00           N  
ATOM   2156  N   THR   541      -6.171  17.699  15.944  1.00  0.00           N  
ATOM   2157  CA  THR   541      -7.576  18.113  15.928  1.00  0.00           C  
ATOM   2158  C   THR   541      -7.922  19.061  17.077  1.00  0.00           C  
ATOM   2159  O   THR   541      -8.776  19.941  16.938  1.00  0.00           O  
ATOM   2160  CB  THR   541      -8.502  16.895  15.988  1.00  0.00           C  
ATOM   2161  OG1 THR   541      -8.295  16.068  14.852  1.00  0.00           O  
ATOM   2162  CG2 THR   541      -9.965  17.369  16.013  1.00  0.00           C  
ATOM   2163  N   ASP   542      -7.278  18.870  18.221  1.00  0.00           N  
ATOM   2164  CA  ASP   542      -7.523  19.740  19.359  1.00  0.00           C  
ATOM   2165  C   ASP   542      -6.898  21.091  19.051  1.00  0.00           C  
ATOM   2166  O   ASP   542      -7.406  22.137  19.467  1.00  0.00           O  
ATOM   2167  CB  ASP   542      -6.909  19.150  20.628  1.00  0.00           C  
ATOM   2168  CG  ASP   542      -7.763  17.966  21.057  1.00  0.00           C  
ATOM   2169  OD1 ASP   542      -8.892  17.823  20.515  1.00  0.00           O  
ATOM   2170  OD2 ASP   542      -7.299  17.188  21.933  1.00  0.00           O  
ATOM   2171  N   VAL   543      -5.792  21.056  18.310  1.00  0.00           N  
ATOM   2172  CA  VAL   543      -5.083  22.266  17.912  1.00  0.00           C  
ATOM   2173  C   VAL   543      -5.938  23.002  16.880  1.00  0.00           C  
ATOM   2174  O   VAL   543      -6.069  24.224  16.925  1.00  0.00           O  
ATOM   2175  CB  VAL   543      -3.691  21.925  17.306  1.00  0.00           C  
ATOM   2176  CG1 VAL   543      -2.977  23.134  16.699  1.00  0.00           C  
ATOM   2177  CG2 VAL   543      -2.706  21.349  18.326  1.00  0.00           C  
ATOM   2178  N   LYS   544      -6.530  22.246  15.959  1.00  0.00           N  
ATOM   2179  CA  LYS   544      -7.385  22.830  14.930  1.00  0.00           C  
ATOM   2180  C   LYS   544      -8.643  23.449  15.541  1.00  0.00           C  
ATOM   2181  O   LYS   544      -9.012  24.576  15.206  1.00  0.00           O  
ATOM   2182  CB  LYS   544      -7.769  21.767  13.899  1.00  0.00           C  
ATOM   2183  CG  LYS   544      -8.628  22.309  12.755  1.00  0.00           C  
ATOM   2184  CD  LYS   544      -8.943  21.268  11.679  1.00  0.00           C  
ATOM   2185  CE  LYS   544      -9.830  21.801  10.552  1.00  0.00           C  
ATOM   2186  NZ  LYS   544     -10.129  20.718   9.588  1.00  0.00           N  
ATOM   2187  N   ALA   545      -9.296  22.715  16.440  1.00  0.00           N  
ATOM   2188  CA  ALA   545     -10.504  23.207  17.103  1.00  0.00           C  
ATOM   2189  C   ALA   545     -10.223  24.509  17.844  1.00  0.00           C  
ATOM   2190  O   ALA   545     -10.956  25.487  17.691  1.00  0.00           O  
ATOM   2191  CB  ALA   545     -11.039  22.159  18.083  1.00  0.00           C  
ATOM   2192  N   PHE   546      -9.166  24.513  18.653  1.00  0.00           N  
ATOM   2193  CA  PHE   546      -8.768  25.702  19.405  1.00  0.00           C  
ATOM   2194  C   PHE   546      -8.497  26.842  18.433  1.00  0.00           C  
ATOM   2195  O   PHE   546      -8.797  28.000  18.715  1.00  0.00           O  
ATOM   2196  CB  PHE   546      -7.496  25.423  20.206  1.00  0.00           C  
ATOM   2197  CG  PHE   546      -7.851  24.465  21.291  1.00  0.00           C  
ATOM   2198  CD1 PHE   546      -9.191  24.214  21.660  1.00  0.00           C  
ATOM   2199  CD2 PHE   546      -6.834  23.779  21.980  1.00  0.00           C  
ATOM   2200  CE1 PHE   546      -9.521  23.294  22.696  1.00  0.00           C  
ATOM   2201  CE2 PHE   546      -7.137  22.851  23.023  1.00  0.00           C  
ATOM   2202  CZ  PHE   546      -8.488  22.610  23.382  1.00  0.00           C  
ATOM   2203  N   SER   547      -7.917  26.500  17.286  1.00  0.00           N  
ATOM   2204  CA  SER   547      -7.609  27.488  16.265  1.00  0.00           C  
ATOM   2205  C   SER   547      -8.916  28.055  15.720  1.00  0.00           C  
ATOM   2206  O   SER   547      -8.983  29.220  15.327  1.00  0.00           O  
ATOM   2207  CB  SER   547      -6.805  26.848  15.145  1.00  0.00           C  
ATOM   2208  OG  SER   547      -5.539  26.427  15.632  1.00  0.00           O  
ATOM   2209  N   GLU   548      -9.953  27.221  15.697  1.00  0.00           N  
ATOM   2210  CA  GLU   548     -11.258  27.646  15.213  1.00  0.00           C  
ATOM   2211  C   GLU   548     -11.863  28.665  16.161  1.00  0.00           C  
ATOM   2212  O   GLU   548     -12.320  29.727  15.738  1.00  0.00           O  
ATOM   2213  CB  GLU   548     -12.196  26.447  15.069  1.00  0.00           C  
ATOM   2214  CG  GLU   548     -11.814  25.507  13.924  1.00  0.00           C  
ATOM   2215  CD  GLU   548     -12.730  24.294  13.985  1.00  0.00           C  
ATOM   2216  OE1 GLU   548     -13.548  24.218  14.941  1.00  0.00           O  
ATOM   2217  OE2 GLU   548     -12.624  23.426  13.078  1.00  0.00           O  
ATOM   2218  N   ALA   549     -11.860  28.339  17.448  1.00  0.00           N  
ATOM   2219  CA  ALA   549     -12.402  29.239  18.448  1.00  0.00           C  
ATOM   2220  C   ALA   549     -11.744  30.609  18.322  1.00  0.00           C  
ATOM   2221  O   ALA   549     -12.426  31.636  18.297  1.00  0.00           O  
ATOM   2222  CB  ALA   549     -12.166  28.676  19.849  1.00  0.00           C  
ATOM   2223  N   LEU   550     -10.416  30.616  18.237  1.00  0.00           N  
ATOM   2224  CA  LEU   550      -9.660  31.857  18.119  1.00  0.00           C  
ATOM   2225  C   LEU   550     -10.139  32.632  16.892  1.00  0.00           C  
ATOM   2226  O   LEU   550     -10.374  33.841  16.958  1.00  0.00           O  
ATOM   2227  CB  LEU   550      -8.162  31.553  17.975  1.00  0.00           C  
ATOM   2228  CG  LEU   550      -7.144  32.546  18.547  1.00  0.00           C  
ATOM   2229  CD1 LEU   550      -5.846  32.426  17.760  1.00  0.00           C  
ATOM   2230  CD2 LEU   550      -7.656  33.973  18.468  1.00  0.00           C  
ATOM   2231  N   SER   551     -10.279  31.919  15.777  1.00  0.00           N  
ATOM   2232  CA  SER   551     -10.716  32.500  14.509  1.00  0.00           C  
ATOM   2233  C   SER   551     -12.097  33.150  14.610  1.00  0.00           C  
ATOM   2234  O   SER   551     -12.369  34.164  13.966  1.00  0.00           O  
ATOM   2235  CB  SER   551     -10.721  31.403  13.433  1.00  0.00           C  
ATOM   2236  OG  SER   551     -11.702  30.423  13.740  1.00  0.00           O  
ATOM   2237  N   LEU   552     -12.963  32.569  15.428  1.00  0.00           N  
ATOM   2238  CA  LEU   552     -14.312  33.086  15.584  1.00  0.00           C  
ATOM   2239  C   LEU   552     -14.437  34.092  16.707  1.00  0.00           C  
ATOM   2240  O   LEU   552     -15.531  34.582  16.982  1.00  0.00           O  
ATOM   2241  CB  LEU   552     -15.271  31.935  15.841  1.00  0.00           C  
ATOM   2242  CG  LEU   552     -15.339  30.929  14.690  1.00  0.00           C  
ATOM   2243  CD1 LEU   552     -16.221  29.709  14.951  1.00  0.00           C  
ATOM   2244  CD2 LEU   552     -15.883  31.486  13.376  1.00  0.00           C  
ATOM   2245  N   LYS   553     -15.472  33.932  17.519  1.00  0.00           N  
ATOM   2246  CA  LYS   553     -15.729  34.841  18.632  1.00  0.00           C  
ATOM   2247  C   LYS   553     -14.599  34.865  19.662  1.00  0.00           C  
ATOM   2248  O   LYS   553     -14.445  35.819  20.430  1.00  0.00           O  
ATOM   2249  CB  LYS   553     -16.915  34.614  19.574  1.00  0.00           C  
ATOM   2250  CG  LYS   553     -18.274  34.841  18.909  1.00  0.00           C  
ATOM   2251  CD  LYS   553     -19.461  34.586  19.840  1.00  0.00           C  
ATOM   2252  CE  LYS   553     -20.820  34.850  19.187  1.00  0.00           C  
ATOM   2253  NZ  LYS   553     -21.908  34.553  20.144  1.00  0.00           N  
ATOM   2254  N   SER   554     -13.789  33.810  19.692  1.00  0.00           N  
ATOM   2255  CA  SER   554     -12.676  33.736  20.626  1.00  0.00           C  
ATOM   2256  C   SER   554     -11.365  34.264  20.042  1.00  0.00           C  
ATOM   2257  O   SER   554     -10.288  34.080  20.616  1.00  0.00           O  
ATOM   2258  CB  SER   554     -12.046  32.461  21.191  1.00  0.00           C  
ATOM   2259  OG  SER   554     -13.014  31.719  21.918  1.00  0.00           O  
ATOM   2260  N   ASN   555     -11.428  34.929  18.891  1.00  0.00           N  
ATOM   2261  CA  ASN   555     -10.222  35.469  18.264  1.00  0.00           C  
ATOM   2262  C   ASN   555     -10.375  36.965  18.032  1.00  0.00           C  
ATOM   2263  O   ASN   555     -11.483  37.488  17.887  1.00  0.00           O  
ATOM   2264  CB  ASN   555      -9.878  34.835  16.912  1.00  0.00           C  
ATOM   2265  CG  ASN   555      -8.536  35.392  16.459  1.00  0.00           C  
ATOM   2266  OD1 ASN   555      -8.438  36.544  16.037  1.00  0.00           O  
ATOM   2267  ND2 ASN   555      -7.429  34.606  16.521  1.00  0.00           N  
ATOM   2268  N   GLY   556      -9.257  37.682  17.993  1.00  0.00           N  
ATOM   2269  CA  GLY   556      -9.299  39.127  17.802  1.00  0.00           C  
ATOM   2270  C   GLY   556      -8.985  39.632  16.389  1.00  0.00           C  
ATOM   2271  O   GLY   556      -8.410  40.706  16.190  1.00  0.00           O  
ATOM   2272  N   GLU   557      -9.423  38.756  15.379  1.00  0.00           N  
ATOM   2273  CA  GLU   557      -9.118  39.233  14.033  1.00  0.00           C  
ATOM   2274  C   GLU   557      -8.274  38.216  13.268  1.00  0.00           C  
ATOM   2275  O   GLU   557      -8.181  38.265  12.040  1.00  0.00           O  
ATOM   2276  CB  GLU   557      -8.345  40.553  14.110  1.00  0.00           C  
ATOM   2277  CG  GLU   557      -9.193  41.729  14.599  1.00  0.00           C  
ATOM   2278  CD  GLU   557      -8.288  42.947  14.711  1.00  0.00           C  
ATOM   2279  OE1 GLU   557      -7.061  42.798  14.463  1.00  0.00           O  
ATOM   2280  OE2 GLU   557      -8.810  44.044  15.046  1.00  0.00           O  
ATOM   2281  N   TYR   558      -7.658  37.298  14.002  1.00  0.00           N  
ATOM   2282  CA  TYR   558      -6.801  36.286  13.402  1.00  0.00           C  
ATOM   2283  C   TYR   558      -7.596  35.108  12.862  1.00  0.00           C  
ATOM   2284  O   TYR   558      -8.308  34.432  13.606  1.00  0.00           O  
ATOM   2285  CB  TYR   558      -5.768  35.823  14.430  1.00  0.00           C  
ATOM   2286  CG  TYR   558      -4.909  36.962  14.947  1.00  0.00           C  
ATOM   2287  CD1 TYR   558      -5.296  37.713  16.056  1.00  0.00           C  
ATOM   2288  CD2 TYR   558      -3.718  37.301  14.309  1.00  0.00           C  
ATOM   2289  CE1 TYR   558      -4.509  38.776  16.523  1.00  0.00           C  
ATOM   2290  CE2 TYR   558      -2.927  38.362  14.762  1.00  0.00           C  
ATOM   2291  CZ  TYR   558      -3.325  39.091  15.869  1.00  0.00           C  
ATOM   2292  OH  TYR   558      -2.515  40.107  16.329  1.00  0.00           O  
ATOM   2293  N   GLU   559      -7.466  34.870  11.559  1.00  0.00           N  
ATOM   2294  CA  GLU   559      -8.185  33.793  10.888  1.00  0.00           C  
ATOM   2295  C   GLU   559      -7.302  32.605  10.517  1.00  0.00           C  
ATOM   2296  O   GLU   559      -6.131  32.764  10.168  1.00  0.00           O  
ATOM   2297  CB  GLU   559      -8.859  34.336   9.625  1.00  0.00           C  
ATOM   2298  CG  GLU   559      -9.959  35.360   9.913  1.00  0.00           C  
ATOM   2299  CD  GLU   559     -10.597  35.750   8.587  1.00  0.00           C  
ATOM   2300  OE1 GLU   559     -10.121  35.251   7.532  1.00  0.00           O  
ATOM   2301  OE2 GLU   559     -11.568  36.552   8.611  1.00  0.00           O  
ATOM   2302  N   VAL   560      -7.881  31.411  10.582  1.00  0.00           N  
ATOM   2303  CA  VAL   560      -7.160  30.187  10.257  1.00  0.00           C  
ATOM   2304  C   VAL   560      -6.881  30.081   8.760  1.00  0.00           C  
ATOM   2305  O   VAL   560      -7.800  30.134   7.949  1.00  0.00           O  
ATOM   2306  CB  VAL   560      -7.968  28.977  10.722  1.00  0.00           C  
ATOM   2307  CG1 VAL   560      -7.327  27.637  10.355  1.00  0.00           C  
ATOM   2308  CG2 VAL   560      -8.167  28.923  12.238  1.00  0.00           C  
ATOM   2309  N   ALA   561      -5.613  29.924   8.389  1.00  0.00           N  
ATOM   2310  CA  ALA   561      -5.261  29.829   6.977  1.00  0.00           C  
ATOM   2311  C   ALA   561      -4.428  28.605   6.612  1.00  0.00           C  
ATOM   2312  O   ALA   561      -4.286  28.284   5.438  1.00  0.00           O  
ATOM   2313  CB  ALA   561      -4.494  31.082   6.502  1.00  0.00           C  
ATOM   2314  N   CYS   562      -3.871  27.922   7.603  1.00  0.00           N  
ATOM   2315  CA  CYS   562      -3.067  26.747   7.308  1.00  0.00           C  
ATOM   2316  C   CYS   562      -2.795  25.914   8.548  1.00  0.00           C  
ATOM   2317  O   CYS   562      -3.136  26.314   9.656  1.00  0.00           O  
ATOM   2318  CB  CYS   562      -1.739  27.155   6.676  1.00  0.00           C  
ATOM   2319  SG  CYS   562      -1.874  27.504   5.306  1.00  0.00           S  
ATOM   2320  N   GLU   563      -2.174  24.757   8.347  1.00  0.00           N  
ATOM   2321  CA  GLU   563      -1.856  23.858   9.446  1.00  0.00           C  
ATOM   2322  C   GLU   563      -0.969  22.737   8.932  1.00  0.00           C  
ATOM   2323  O   GLU   563      -0.838  22.548   7.725  1.00  0.00           O  
ATOM   2324  CB  GLU   563      -3.144  23.280  10.039  1.00  0.00           C  
ATOM   2325  CG  GLU   563      -3.972  22.478   9.033  1.00  0.00           C  
ATOM   2326  CD  GLU   563      -5.275  22.077   9.710  1.00  0.00           C  
ATOM   2327  OE1 GLU   563      -5.473  22.470  10.891  1.00  0.00           O  
ATOM   2328  OE2 GLU   563      -6.090  21.374   9.056  1.00  0.00           O  
ATOM   2329  N   HIS   564      -0.352  22.005   9.854  1.00  0.00           N  
ATOM   2330  CA  HIS   564       0.523  20.891   9.498  1.00  0.00           C  
ATOM   2331  C   HIS   564       0.380  19.811  10.558  1.00  0.00           C  
ATOM   2332  O   HIS   564       0.797  19.996  11.700  1.00  0.00           O  
ATOM   2333  CB  HIS   564       1.982  21.350   9.429  1.00  0.00           C  
ATOM   2334  CG  HIS   564       2.924  20.251   9.036  1.00  0.00           C  
ATOM   2335  ND1 HIS   564       3.143  19.851   7.734  1.00  0.00           N  
ATOM   2336  CD2 HIS   564       3.720  19.455   9.788  1.00  0.00           C  
ATOM   2337  CE1 HIS   564       4.010  18.885   7.691  1.00  0.00           C  
ATOM   2338  NE2 HIS   564       4.384  18.615   8.926  1.00  0.00           N  
ATOM   2339  N   ALA   565      -0.216  18.688  10.172  1.00  0.00           N  
ATOM   2340  CA  ALA   565      -0.437  17.570  11.085  1.00  0.00           C  
ATOM   2341  C   ALA   565       0.867  17.063  11.671  1.00  0.00           C  
ATOM   2342  O   ALA   565       1.004  16.926  12.886  1.00  0.00           O  
ATOM   2343  CB  ALA   565      -1.156  16.426  10.351  1.00  0.00           C  
ATOM   2344  N   HIS   566       1.821  16.792  10.788  1.00  0.00           N  
ATOM   2345  CA  HIS   566       3.125  16.271  11.173  1.00  0.00           C  
ATOM   2346  C   HIS   566       3.797  17.016  12.323  1.00  0.00           C  
ATOM   2347  O   HIS   566       4.504  16.403  13.126  1.00  0.00           O  
ATOM   2348  CB  HIS   566       4.060  16.258   9.957  1.00  0.00           C  
ATOM   2349  CG  HIS   566       3.690  15.215   8.944  1.00  0.00           C  
ATOM   2350  ND1 HIS   566       3.741  13.857   9.181  1.00  0.00           N  
ATOM   2351  CD2 HIS   566       3.253  15.334   7.668  1.00  0.00           C  
ATOM   2352  CE1 HIS   566       3.362  13.194   8.131  1.00  0.00           C  
ATOM   2353  NE2 HIS   566       3.057  14.063   7.186  1.00  0.00           N  
ATOM   2354  N   SER   567       3.577  18.327  12.407  1.00  0.00           N  
ATOM   2355  CA  SER   567       4.190  19.142  13.461  1.00  0.00           C  
ATOM   2356  C   SER   567       3.170  19.647  14.470  1.00  0.00           C  
ATOM   2357  O   SER   567       3.523  20.343  15.420  1.00  0.00           O  
ATOM   2358  CB  SER   567       4.923  20.342  12.848  1.00  0.00           C  
ATOM   2359  OG  SER   567       5.933  19.936  11.940  1.00  0.00           O  
ATOM   2360  N   CYS   568       1.906  19.297  14.253  1.00  0.00           N  
ATOM   2361  CA  CYS   568       0.817  19.710  15.132  1.00  0.00           C  
ATOM   2362  C   CYS   568       0.843  21.208  15.383  1.00  0.00           C  
ATOM   2363  O   CYS   568       1.008  21.661  16.515  1.00  0.00           O  
ATOM   2364  CB  CYS   568       0.901  18.958  16.458  1.00  0.00           C  
ATOM   2365  SG  CYS   568       0.644  17.569  16.312  1.00  0.00           S  
ATOM   2366  N   CYS   569       0.663  21.972  14.313  1.00  0.00           N  
ATOM   2367  CA  CYS   569       0.680  23.416  14.406  1.00  0.00           C  
ATOM   2368  C   CYS   569      -0.300  24.065  13.424  1.00  0.00           C  
ATOM   2369  O   CYS   569      -0.456  23.607  12.290  1.00  0.00           O  
ATOM   2370  CB  CYS   569       2.103  23.938  14.145  1.00  0.00           C  
ATOM   2371  SG  CYS   569       2.193  25.351  14.258  1.00  0.00           S  
ATOM   2372  N   VAL   570      -0.959  25.130  13.876  1.00  0.00           N  
ATOM   2373  CA  VAL   570      -1.924  25.862  13.056  1.00  0.00           C  
ATOM   2374  C   VAL   570      -1.469  27.311  12.876  1.00  0.00           C  
ATOM   2375  O   VAL   570      -0.944  27.923  13.807  1.00  0.00           O  
ATOM   2376  CB  VAL   570      -3.293  25.831  13.714  1.00  0.00           C  
ATOM   2377  CG1 VAL   570      -4.356  26.623  12.949  1.00  0.00           C  
ATOM   2378  CG2 VAL   570      -3.870  24.421  13.856  1.00  0.00           C  
ATOM   2379  N   LEU   571      -1.679  27.852  11.679  1.00  0.00           N  
ATOM   2380  CA  LEU   571      -1.286  29.226  11.359  1.00  0.00           C  
ATOM   2381  C   LEU   571      -2.514  30.134  11.193  1.00  0.00           C  
ATOM   2382  O   LEU   571      -3.405  29.835  10.403  1.00  0.00           O  
ATOM   2383  CB  LEU   571      -0.493  29.247  10.047  1.00  0.00           C  
ATOM   2384  CG  LEU   571       0.616  30.278   9.778  1.00  0.00           C  
ATOM   2385  CD1 LEU   571       0.759  30.463   8.257  1.00  0.00           C  
ATOM   2386  CD2 LEU   571       0.311  31.606  10.452  1.00  0.00           C  
ATOM   2387  N   LEU   572      -2.564  31.237  11.934  1.00  0.00           N  
ATOM   2388  CA  LEU   572      -3.672  32.177  11.802  1.00  0.00           C  
ATOM   2389  C   LEU   572      -3.124  33.499  11.252  1.00  0.00           C  
ATOM   2390  O   LEU   572      -1.965  33.843  11.486  1.00  0.00           O  
ATOM   2391  CB  LEU   572      -4.374  32.387  13.145  1.00  0.00           C  
ATOM   2392  CG  LEU   572      -5.007  31.120  13.735  1.00  0.00           C  
ATOM   2393  CD1 LEU   572      -3.997  30.363  14.612  1.00  0.00           C  
ATOM   2394  CD2 LEU   572      -6.219  31.512  14.555  1.00  0.00           C  
ATOM   2395  N   GLY   573      -3.953  34.231  10.515  1.00  0.00           N  
ATOM   2396  CA  GLY   573      -3.528  35.483   9.897  1.00  0.00           C  
ATOM   2397  C   GLY   573      -4.348  36.702  10.307  1.00  0.00           C  
ATOM   2398  O   GLY   573      -5.573  36.662  10.285  1.00  0.00           O  
ATOM   2399  N   ARG   574      -3.657  37.780  10.673  1.00  0.00           N  
ATOM   2400  CA  ARG   574      -4.311  39.023  11.078  1.00  0.00           C  
ATOM   2401  C   ARG   574      -5.119  39.570   9.919  1.00  0.00           C  
ATOM   2402  O   ARG   574      -4.564  40.043   8.925  1.00  0.00           O  
ATOM   2403  CB  ARG   574      -3.286  40.077  11.490  1.00  0.00           C  
ATOM   2404  CG  ARG   574      -3.916  41.375  11.998  1.00  0.00           C  
ATOM   2405  CD  ARG   574      -2.892  42.411  12.466  1.00  0.00           C  
ATOM   2406  NE  ARG   574      -3.646  43.620  12.903  1.00  0.00           N  
ATOM   2407  CZ  ARG   574      -4.137  43.695  14.175  1.00  0.00           C  
ATOM   2408  NH1 ARG   574      -3.798  42.542  14.821  1.00  0.00           N  
ATOM   2409  NH2 ARG   574      -4.776  44.895  14.303  1.00  0.00           N  
ATOM   2410  N   THR   575      -5.998  38.747   9.365  1.00  0.00           N  
ATOM   2411  CA  THR   575      -6.793  39.150   8.212  1.00  0.00           C  
ATOM   2412  C   THR   575      -7.464  40.524   8.297  1.00  0.00           C  
ATOM   2413  O   THR   575      -7.238  41.395   7.452  1.00  0.00           O  
ATOM   2414  CB  THR   575      -7.992  39.074   7.247  1.00  0.00           C  
ATOM   2415  OG1 THR   575      -8.038  37.798   6.626  1.00  0.00           O  
ATOM   2416  CG2 THR   575      -7.847  40.160   6.168  1.00  0.00           C  
ATOM   2417  N   GLU   576      -8.297  40.751   9.309  1.00  0.00           N  
ATOM   2418  CA  GLU   576      -8.983  42.038   9.427  1.00  0.00           C  
ATOM   2419  C   GLU   576      -8.098  43.231   9.796  1.00  0.00           C  
ATOM   2420  O   GLU   576      -8.590  44.343  10.004  1.00  0.00           O  
ATOM   2421  CB  GLU   576     -10.085  42.162  10.485  1.00  0.00           C  
ATOM   2422  CG  GLU   576     -11.328  41.327  10.172  1.00  0.00           C  
ATOM   2423  CD  GLU   576     -12.257  41.396  11.376  1.00  0.00           C  
ATOM   2424  OE1 GLU   576     -11.855  42.013  12.398  1.00  0.00           O  
ATOM   2425  OE2 GLU   576     -13.380  40.832  11.289  1.00  0.00           O  
ATOM   2426  N   LYS   577      -6.785  43.037   9.887  1.00  0.00           N  
ATOM   2427  CA  LYS   577      -5.914  44.150  10.267  1.00  0.00           C  
ATOM   2428  C   LYS   577      -4.587  44.270   9.514  1.00  0.00           C  
ATOM   2429  O   LYS   577      -4.046  45.368   9.356  1.00  0.00           O  
ATOM   2430  CB  LYS   577      -5.363  44.240  11.693  1.00  0.00           C  
ATOM   2431  CG  LYS   577      -6.452  44.352  12.762  1.00  0.00           C  
ATOM   2432  CD  LYS   577      -7.291  45.626  12.650  1.00  0.00           C  
ATOM   2433  CE  LYS   577      -8.272  45.818  13.808  1.00  0.00           C  
ATOM   2434  NZ  LYS   577      -8.973  47.114  13.670  1.00  0.00           N  
ATOM   2435  N   PHE   578      -4.026  43.071   8.966  1.00  0.00           N  
ATOM   2436  CA  PHE   578      -2.698  43.272   8.400  1.00  0.00           C  
ATOM   2437  C   PHE   578      -2.308  42.009   7.639  1.00  0.00           C  
ATOM   2438  O   PHE   578      -1.353  41.321   8.005  1.00  0.00           O  
ATOM   2439  CB  PHE   578      -1.682  43.549   9.510  1.00  0.00           C  
ATOM   2440  CG  PHE   578      -2.032  44.862  10.120  1.00  0.00           C  
ATOM   2441  CD1 PHE   578      -2.790  44.957  11.309  1.00  0.00           C  
ATOM   2442  CD2 PHE   578      -1.604  46.055   9.511  1.00  0.00           C  
ATOM   2443  CE1 PHE   578      -3.117  46.218  11.888  1.00  0.00           C  
ATOM   2444  CE2 PHE   578      -1.918  47.332  10.069  1.00  0.00           C  
ATOM   2445  CZ  PHE   578      -2.680  47.411  11.263  1.00  0.00           C  
ATOM   2446  N   LYS   579      -3.060  41.719   6.579  1.00  0.00           N  
ATOM   2447  CA  LYS   579      -2.835  40.534   5.762  1.00  0.00           C  
ATOM   2448  C   LYS   579      -1.648  40.616   4.826  1.00  0.00           C  
ATOM   2449  O   LYS   579      -1.669  41.347   3.835  1.00  0.00           O  
ATOM   2450  CB  LYS   579      -4.070  40.208   4.913  1.00  0.00           C  
ATOM   2451  CG  LYS   579      -5.294  39.792   5.687  1.00  0.00           C  
ATOM   2452  CD  LYS   579      -6.437  39.431   4.751  1.00  0.00           C  
ATOM   2453  CE  LYS   579      -7.679  39.046   5.541  1.00  0.00           C  
ATOM   2454  NZ  LYS   579      -8.841  38.682   4.681  1.00  0.00           N  
ATOM   2455  N   VAL   580      -0.607  39.860   5.144  1.00  0.00           N  
ATOM   2456  CA  VAL   580       0.562  39.798   4.288  1.00  0.00           C  
ATOM   2457  C   VAL   580       0.636  38.329   3.873  1.00  0.00           C  
ATOM   2458  O   VAL   580       0.087  37.469   4.558  1.00  0.00           O  
ATOM   2459  CB  VAL   580       1.857  40.203   5.036  1.00  0.00           C  
ATOM   2460  CG1 VAL   580       1.837  41.642   5.555  1.00  0.00           C  
ATOM   2461  CG2 VAL   580       2.147  39.339   6.265  1.00  0.00           C  
ATOM   2462  N   ASP   581       1.276  38.047   2.744  1.00  0.00           N  
ATOM   2463  CA  ASP   581       1.419  36.672   2.278  1.00  0.00           C  
ATOM   2464  C   ASP   581       2.400  35.944   3.200  1.00  0.00           C  
ATOM   2465  O   ASP   581       3.487  36.448   3.486  1.00  0.00           O  
ATOM   2466  CB  ASP   581       1.953  36.640   0.838  1.00  0.00           C  
ATOM   2467  CG  ASP   581       0.829  37.077  -0.090  1.00  0.00           C  
ATOM   2468  OD1 ASP   581      -0.328  37.195   0.396  1.00  0.00           O  
ATOM   2469  OD2 ASP   581       1.111  37.299  -1.298  1.00  0.00           O  
ATOM   2470  N   GLY   582       2.017  34.761   3.703  1.00  0.00           N  
ATOM   2471  CA  GLY   582       2.935  34.038   4.581  1.00  0.00           C  
ATOM   2472  C   GLY   582       4.152  33.548   3.798  1.00  0.00           C  
ATOM   2473  O   GLY   582       5.207  33.307   4.372  1.00  0.00           O  
ATOM   2474  N   LYS   583       3.995  33.417   2.484  1.00  0.00           N  
ATOM   2475  CA  LYS   583       5.073  32.964   1.609  1.00  0.00           C  
ATOM   2476  C   LYS   583       6.155  34.016   1.431  1.00  0.00           C  
ATOM   2477  O   LYS   583       5.861  35.172   1.134  1.00  0.00           O  
ATOM   2478  CB  LYS   583       4.523  32.605   0.230  1.00  0.00           C  
ATOM   2479  CG  LYS   583       3.536  31.468   0.226  1.00  0.00           C  
ATOM   2480  CD  LYS   583       4.123  30.247   0.898  1.00  0.00           C  
ATOM   2481  CE  LYS   583       3.158  29.084   0.836  1.00  0.00           C  
ATOM   2482  NZ  LYS   583       3.585  28.044   1.778  1.00  0.00           N  
TER
