# Supplementary material for: The Flavoproteome of the Model Plant Arabidopsis thaliana
Source: Int J Mol Sci. 2020 Jul 28;21(15):5371. doi: 10.3390/ijms21155371 (PMC7432721; doi:10.3390/ijms21155371)
Supplement: Supplementary file 1 [file ijms-21-05371-s001.zip › Supplements for Table S4 pdb structure prediction evidence code 3/AT2G02710.1.pdb]

REMARK  99  Chain ID : 1
REMARK  99  Residues : 341
REMARK  99  Atoms    : 3045
REMARK  99  File     : c6hmjD_.1.pdb.sc
ATOM      1  N   ASN    38      -0.891 126.419 151.245  1.00  0.00           N  
ATOM      2  CA  ASN    38      -2.245 126.914 151.126  1.00  0.00           C  
ATOM      3  C   ASN    38      -3.022 126.647 152.399  1.00  0.00           C  
ATOM      4  O   ASN    38      -2.587 125.885 153.265  1.00  0.00           O  
ATOM      5  CB  ASN    38      -2.949 126.277 149.924  1.00  0.00           C  
ATOM      6  CG  ASN    38      -3.133 124.795 150.218  1.00  0.00           C  
ATOM      7  OD1 ASN    38      -3.746 124.418 151.215  1.00  0.00           O  
ATOM      8  ND2 ASN    38      -2.612 123.873 149.364  1.00  0.00           N  
ATOM      9  N   PHE    39      -4.190 127.279 152.492  1.00  0.00           N  
ATOM     10  CA  PHE    39      -4.988 127.240 153.709  1.00  0.00           C  
ATOM     11  C   PHE    39      -6.457 127.042 153.366  1.00  0.00           C  
ATOM     12  O   PHE    39      -6.910 127.357 152.262  1.00  0.00           O  
ATOM     13  CB  PHE    39      -4.821 128.524 154.529  1.00  0.00           C  
ATOM     14  CG  PHE    39      -5.373 129.647 153.720  1.00  0.00           C  
ATOM     15  CD1 PHE    39      -6.722 130.053 153.825  1.00  0.00           C  
ATOM     16  CD2 PHE    39      -4.541 130.338 152.820  1.00  0.00           C  
ATOM     17  CE1 PHE    39      -7.240 131.131 153.050  1.00  0.00           C  
ATOM     18  CE2 PHE    39      -5.034 131.421 152.031  1.00  0.00           C  
ATOM     19  CZ  PHE    39      -6.391 131.817 152.147  1.00  0.00           C  
ATOM     20  N   THR    40      -7.196 126.502 154.333  1.00  0.00           N  
ATOM     21  CA  THR    40      -8.641 126.377 154.222  1.00  0.00           C  
ATOM     22  C   THR    40      -9.251 126.483 155.614  1.00  0.00           C  
ATOM     23  O   THR    40      -8.551 126.440 156.630  1.00  0.00           O  
ATOM     24  CB  THR    40      -9.042 125.060 153.542  1.00  0.00           C  
ATOM     25  OG1 THR    40      -8.655 123.957 154.348  1.00  0.00           O  
ATOM     26  CG2 THR    40      -8.345 124.960 152.175  1.00  0.00           C  
ATOM     27  N   ILE    41     -10.574 126.623 155.649  1.00  0.00           N  
ATOM     28  CA  ILE    41     -11.331 126.651 156.895  1.00  0.00           C  
ATOM     29  C   ILE    41     -12.609 125.850 156.696  1.00  0.00           C  
ATOM     30  O   ILE    41     -13.285 125.977 155.670  1.00  0.00           O  
ATOM     31  CB  ILE    41     -11.657 128.088 157.350  1.00  0.00           C  
ATOM     32  CG1 ILE    41     -10.408 128.943 157.622  1.00  0.00           C  
ATOM     33  CG2 ILE    41     -12.477 128.149 158.650  1.00  0.00           C  
ATOM     34  CD1 ILE    41     -10.724 130.413 157.895  1.00  0.00           C  
ATOM     35  N   THR    42     -12.940 125.028 157.686  1.00  0.00           N  
ATOM     36  CA  THR    42     -14.143 124.209 157.669  1.00  0.00           C  
ATOM     37  C   THR    42     -14.952 124.527 158.918  1.00  0.00           C  
ATOM     38  O   THR    42     -14.415 124.509 160.030  1.00  0.00           O  
ATOM     39  CB  THR    42     -13.774 122.722 157.606  1.00  0.00           C  
ATOM     40  OG1 THR    42     -12.991 122.462 156.450  1.00  0.00           O  
ATOM     41  CG2 THR    42     -15.060 121.880 157.549  1.00  0.00           C  
ATOM     42  N   ASP    43     -15.942 125.434 158.757  1.00  0.00           N  
ATOM     43  CA  ASP    43     -16.749 125.807 159.912  1.00  0.00           C  
ATOM     44  C   ASP    43     -18.134 125.195 159.923  1.00  0.00           C  
ATOM     45  O   ASP    43     -18.484 124.358 159.085  1.00  0.00           O  
ATOM     46  CB  ASP    43     -17.031 127.302 160.081  1.00  0.00           C  
ATOM     47  CG  ASP    43     -17.862 127.761 158.891  1.00  0.00           C  
ATOM     48  OD1 ASP    43     -18.317 126.882 158.113  1.00  0.00           O  
ATOM     49  OD2 ASP    43     -18.052 128.998 158.745  1.00  0.00           O  
ATOM     50  N   PRO    44     -18.955 125.611 160.890  1.00  0.00           N  
ATOM     51  CA  PRO    44     -20.293 125.052 161.005  1.00  0.00           C  
ATOM     52  C   PRO    44     -21.063 125.369 159.767  1.00  0.00           C  
ATOM     53  O   PRO    44     -21.001 126.458 159.188  1.00  0.00           O  
ATOM     54  CB  PRO    44     -21.732 125.191 161.510  1.00  0.00           C  
ATOM     55  CG  PRO    44     -21.868 126.121 162.718  1.00  0.00           C  
ATOM     56  CD  PRO    44     -20.929 127.328 162.670  1.00  0.00           C  
ATOM     57  N   PHE    45     -21.830 124.353 159.347  1.00  0.00           N  
ATOM     58  CA  PHE    45     -22.617 124.352 158.110  1.00  0.00           C  
ATOM     59  C   PHE    45     -21.774 124.410 156.821  1.00  0.00           C  
ATOM     60  O   PHE    45     -22.304 124.582 155.720  1.00  0.00           O  
ATOM     61  CB  PHE    45     -23.590 125.491 157.783  1.00  0.00           C  
ATOM     62  CG  PHE    45     -24.572 125.576 158.900  1.00  0.00           C  
ATOM     63  CD1 PHE    45     -24.564 126.644 159.825  1.00  0.00           C  
ATOM     64  CD2 PHE    45     -25.545 124.572 159.056  1.00  0.00           C  
ATOM     65  CE1 PHE    45     -25.510 126.719 160.888  1.00  0.00           C  
ATOM     66  CE2 PHE    45     -26.505 124.623 160.112  1.00  0.00           C  
ATOM     67  CZ  PHE    45     -26.484 125.702 161.033  1.00  0.00           C  
ATOM     68  N   ILE    46     -20.446 124.269 156.937  1.00  0.00           N  
ATOM     69  CA  ILE    46     -19.605 124.316 155.757  1.00  0.00           C  
ATOM     70  C   ILE    46     -19.248 122.943 155.260  1.00  0.00           C  
ATOM     71  O   ILE    46     -19.912 121.947 155.559  1.00  0.00           O  
ATOM     72  CB  ILE    46     -18.155 124.815 155.563  1.00  0.00           C  
ATOM     73  CG1 ILE    46     -17.122 124.036 156.395  1.00  0.00           C  
ATOM     74  CG2 ILE    46     -17.956 126.289 155.953  1.00  0.00           C  
ATOM     75  CD1 ILE    46     -15.675 124.359 156.026  1.00  0.00           C  
ATOM     76  N   SER    47     -18.154 122.862 154.462  1.00  0.00           N  
ATOM     77  CA  SER    47     -17.778 121.574 153.890  1.00  0.00           C  
ATOM     78  C   SER    47     -16.320 121.665 153.415  1.00  0.00           C  
ATOM     79  O   SER    47     -15.728 122.745 153.346  1.00  0.00           O  
ATOM     80  CB  SER    47     -18.322 120.929 152.613  1.00  0.00           C  
ATOM     81  OG  SER    47     -17.927 121.685 151.478  1.00  0.00           O  
ATOM     82  N   GLY    48     -15.724 120.519 153.081  1.00  0.00           N  
ATOM     83  CA  GLY    48     -14.348 120.485 152.600  1.00  0.00           C  
ATOM     84  C   GLY    48     -14.203 121.279 151.303  1.00  0.00           C  
ATOM     85  O   GLY    48     -13.178 121.923 151.066  1.00  0.00           O  
ATOM     86  N   HIS    49     -15.216 121.256 150.429  1.00  0.00           N  
ATOM     87  CA  HIS    49     -15.021 122.016 149.197  1.00  0.00           C  
ATOM     88  C   HIS    49     -15.064 123.516 149.438  1.00  0.00           C  
ATOM     89  O   HIS    49     -14.341 124.302 148.818  1.00  0.00           O  
ATOM     90  CB  HIS    49     -16.028 121.906 148.046  1.00  0.00           C  
ATOM     91  CG  HIS    49     -15.986 120.575 147.356  1.00  0.00           C  
ATOM     92  ND1 HIS    49     -16.968 120.118 146.501  1.00  0.00           N  
ATOM     93  CD2 HIS    49     -15.063 119.585 147.393  1.00  0.00           C  
ATOM     94  CE1 HIS    49     -16.668 118.939 146.047  1.00  0.00           C  
ATOM     95  NE2 HIS    49     -15.512 118.580 146.572  1.00  0.00           N  
ATOM     96  N   PRO    50     -15.928 123.927 150.355  1.00  0.00           N  
ATOM     97  CA  PRO    50     -16.047 125.367 150.629  1.00  0.00           C  
ATOM     98  C   PRO    50     -14.731 125.937 151.193  1.00  0.00           C  
ATOM     99  O   PRO    50     -14.234 126.972 150.741  1.00  0.00           O  
ATOM    100  CB  PRO    50     -16.496 126.486 151.572  1.00  0.00           C  
ATOM    101  CG  PRO    50     -17.687 126.101 152.452  1.00  0.00           C  
ATOM    102  CD  PRO    50     -17.628 124.662 152.967  1.00  0.00           C  
ATOM    103  N   ILE    51     -14.151 125.264 152.190  1.00  0.00           N  
ATOM    104  CA  ILE    51     -12.932 125.874 152.781  1.00  0.00           C  
ATOM    105  C   ILE    51     -11.757 125.880 151.761  1.00  0.00           C  
ATOM    106  O   ILE    51     -10.964 126.825 151.740  1.00  0.00           O  
ATOM    107  CB  ILE    51     -12.010 125.404 153.928  1.00  0.00           C  
ATOM    108  CG1 ILE    51     -12.690 125.421 155.307  1.00  0.00           C  
ATOM    109  CG2 ILE    51     -10.747 126.266 154.092  1.00  0.00           C  
ATOM    110  CD1 ILE    51     -11.882 124.713 156.394  1.00  0.00           C  
ATOM    111  N   VAL    52     -11.604 124.859 150.903  1.00  0.00           N  
ATOM    112  CA  VAL    52     -10.487 124.914 149.940  1.00  0.00           C  
ATOM    113  C   VAL    52     -10.736 126.035 148.887  1.00  0.00           C  
ATOM    114  O   VAL    52      -9.800 126.667 148.389  1.00  0.00           O  
ATOM    115  CB  VAL    52      -9.842 124.144 148.767  1.00  0.00           C  
ATOM    116  CG1 VAL    52      -9.403 122.726 149.136  1.00  0.00           C  
ATOM    117  CG2 VAL    52     -10.772 123.974 147.564  1.00  0.00           C  
ATOM    118  N   PHE    53     -12.008 126.288 148.542  1.00  0.00           N  
ATOM    119  CA  PHE    53     -12.300 127.322 147.566  1.00  0.00           C  
ATOM    120  C   PHE    53     -11.979 128.733 148.093  1.00  0.00           C  
ATOM    121  O   PHE    53     -11.781 129.688 147.336  1.00  0.00           O  
ATOM    122  CB  PHE    53     -13.727 127.581 147.065  1.00  0.00           C  
ATOM    123  CG  PHE    53     -13.632 128.503 145.899  1.00  0.00           C  
ATOM    124  CD1 PHE    53     -13.128 128.080 144.648  1.00  0.00           C  
ATOM    125  CD2 PHE    53     -14.052 129.840 146.025  1.00  0.00           C  
ATOM    126  CE1 PHE    53     -13.045 128.968 143.537  1.00  0.00           C  
ATOM    127  CE2 PHE    53     -13.979 130.751 144.928  1.00  0.00           C  
ATOM    128  CZ  PHE    53     -13.471 130.311 143.679  1.00  0.00           C  
ATOM    129  N   ALA    54     -11.929 128.856 149.421  1.00  0.00           N  
ATOM    130  CA  ALA    54     -11.628 130.184 150.028  1.00  0.00           C  
ATOM    131  C   ALA    54     -10.099 130.362 150.183  1.00  0.00           C  
ATOM    132  O   ALA    54      -9.645 131.352 150.765  1.00  0.00           O  
ATOM    133  CB  ALA    54     -12.277 130.359 151.397  1.00  0.00           C  
ATOM    134  N   SER    55      -9.281 129.448 149.688  1.00  0.00           N  
ATOM    135  CA  SER    55      -7.823 129.590 149.766  1.00  0.00           C  
ATOM    136  C   SER    55      -7.237 129.704 148.338  1.00  0.00           C  
ATOM    137  O   SER    55      -6.694 128.746 147.781  1.00  0.00           O  
ATOM    138  CB  SER    55      -6.816 128.547 150.257  1.00  0.00           C  
ATOM    139  OG  SER    55      -5.499 129.073 150.195  1.00  0.00           O  
ATOM    140  N   LEU    56      -7.334 130.978 147.704  1.00  0.00           N  
ATOM    141  CA  LEU    56      -6.791 131.001 146.351  1.00  0.00           C  
ATOM    142  C   LEU    56      -5.425 130.331 146.303  1.00  0.00           C  
ATOM    143  O   LEU    56      -5.081 129.686 145.306  1.00  0.00           O  
ATOM    144  CB  LEU    56      -6.697 132.442 145.844  1.00  0.00           C  
ATOM    145  CG  LEU    56      -6.222 132.549 144.394  1.00  0.00           C  
ATOM    146  CD1 LEU    56      -7.131 131.878 143.365  1.00  0.00           C  
ATOM    147  CD2 LEU    56      -6.079 133.975 143.864  1.00  0.00           C  
ATOM    148  N   GLY    57      -4.639 130.468 147.373  1.00  0.00           N  
ATOM    149  CA  GLY    57      -3.307 129.875 147.407  1.00  0.00           C  
ATOM    150  C   GLY    57      -3.373 128.352 147.426  1.00  0.00           C  
ATOM    151  O   GLY    57      -2.524 127.683 146.827  1.00  0.00           O  
ATOM    152  N   PHE    58      -4.372 127.785 148.108  1.00  0.00           N  
ATOM    153  CA  PHE    58      -4.485 126.331 148.188  1.00  0.00           C  
ATOM    154  C   PHE    58      -4.607 125.712 146.800  1.00  0.00           C  
ATOM    155  O   PHE    58      -3.924 124.731 146.483  1.00  0.00           O  
ATOM    156  CB  PHE    58      -5.681 125.942 149.060  1.00  0.00           C  
ATOM    157  CG  PHE    58      -5.765 124.454 149.067  1.00  0.00           C  
ATOM    158  CD1 PHE    58      -4.929 123.661 149.883  1.00  0.00           C  
ATOM    159  CD2 PHE    58      -6.701 123.801 148.243  1.00  0.00           C  
ATOM    160  CE1 PHE    58      -5.020 122.239 149.886  1.00  0.00           C  
ATOM    161  CE2 PHE    58      -6.813 122.378 148.227  1.00  0.00           C  
ATOM    162  CZ  PHE    58      -5.965 121.594 149.052  1.00  0.00           C  
ATOM    163  N   LEU    59      -5.481 126.271 145.958  1.00  0.00           N  
ATOM    164  CA  LEU    59      -5.620 125.774 144.593  1.00  0.00           C  
ATOM    165  C   LEU    59      -4.279 125.755 143.871  1.00  0.00           C  
ATOM    166  O   LEU    59      -3.971 124.809 143.137  1.00  0.00           O  
ATOM    167  CB  LEU    59      -6.627 126.633 143.826  1.00  0.00           C  
ATOM    168  CG  LEU    59      -8.070 126.451 144.300  1.00  0.00           C  
ATOM    169  CD1 LEU    59      -9.082 127.408 143.672  1.00  0.00           C  
ATOM    170  CD2 LEU    59      -8.670 125.072 144.027  1.00  0.00           C  
ATOM    171  N   LYS    60      -3.469 126.798 144.061  1.00  0.00           N  
ATOM    172  CA  LYS    60      -2.168 126.858 143.404  1.00  0.00           C  
ATOM    173  C   LYS    60      -1.238 125.769 143.926  1.00  0.00           C  
ATOM    174  O   LYS    60      -0.448 125.200 143.163  1.00  0.00           O  
ATOM    175  CB  LYS    60      -1.548 128.240 143.607  1.00  0.00           C  
ATOM    176  CG  LYS    60      -2.261 129.349 142.830  1.00  0.00           C  
ATOM    177  CD  LYS    60      -1.639 130.732 143.028  1.00  0.00           C  
ATOM    178  CE  LYS    60      -2.372 131.846 142.278  1.00  0.00           C  
ATOM    179  NZ  LYS    60      -1.721 133.149 142.543  1.00  0.00           N  
ATOM    180  N   MET    61      -1.323 125.459 145.222  1.00  0.00           N  
ATOM    181  CA  MET    61      -0.446 124.454 145.815  1.00  0.00           C  
ATOM    182  C   MET    61      -0.704 123.078 145.222  1.00  0.00           C  
ATOM    183  O   MET    61       0.187 122.220 145.213  1.00  0.00           O  
ATOM    184  CB  MET    61      -0.624 124.431 147.347  1.00  0.00           C  
ATOM    185  CG  MET    61      -0.118 125.698 148.039  1.00  0.00           C  
ATOM    186  SD  MET    61       1.652 126.035 147.796  1.00  0.00           S  
ATOM    187  CE  MET    61       1.401 127.243 146.463  1.00  0.00           C  
ATOM    188  N   THR    62      -1.919 122.834 144.730  1.00  0.00           N  
ATOM    189  CA  THR    62      -2.245 121.536 144.154  1.00  0.00           C  
ATOM    190  C   THR    62      -1.803 121.430 142.700  1.00  0.00           C  
ATOM    191  O   THR    62      -1.697 120.316 142.176  1.00  0.00           O  
ATOM    192  CB  THR    62      -3.748 121.285 144.279  1.00  0.00           C  
ATOM    193  OG1 THR    62      -4.470 122.283 143.573  1.00  0.00           O  
ATOM    194  CG2 THR    62      -4.149 121.322 145.763  1.00  0.00           C  
ATOM    195  N   GLY    63      -1.548 122.563 142.047  1.00  0.00           N  
ATOM    196  CA  GLY    63      -1.033 122.611 140.693  1.00  0.00           C  
ATOM    197  C   GLY    63      -2.023 123.054 139.634  1.00  0.00           C  
ATOM    198  O   GLY    63      -1.925 122.640 138.476  1.00  0.00           O  
ATOM    199  N   TYR    64      -2.981 123.897 140.016  1.00  0.00           N  
ATOM    200  CA  TYR    64      -3.914 124.496 139.069  1.00  0.00           C  
ATOM    201  C   TYR    64      -4.235 125.907 139.552  1.00  0.00           C  
ATOM    202  O   TYR    64      -3.852 126.309 140.654  1.00  0.00           O  
ATOM    203  CB  TYR    64      -5.166 123.638 138.865  1.00  0.00           C  
ATOM    204  CG  TYR    64      -4.716 122.280 138.447  1.00  0.00           C  
ATOM    205  CD1 TYR    64      -4.522 121.283 139.412  1.00  0.00           C  
ATOM    206  CD2 TYR    64      -4.480 121.964 137.091  1.00  0.00           C  
ATOM    207  CE1 TYR    64      -4.100 119.987 139.056  1.00  0.00           C  
ATOM    208  CE2 TYR    64      -4.051 120.651 136.712  1.00  0.00           C  
ATOM    209  CZ  TYR    64      -3.866 119.675 137.712  1.00  0.00           C  
ATOM    210  OH  TYR    64      -3.450 118.400 137.395  1.00  0.00           O  
ATOM    211  N   SER    65      -4.985 126.687 138.685  1.00  0.00           N  
ATOM    212  CA  SER    65      -5.355 128.064 139.000  1.00  0.00           C  
ATOM    213  C   SER    65      -6.698 128.161 139.723  1.00  0.00           C  
ATOM    214  O   SER    65      -7.562 127.291 139.570  1.00  0.00           O  
ATOM    215  CB  SER    65      -5.411 128.894 137.722  1.00  0.00           C  
ATOM    216  OG  SER    65      -6.458 128.428 136.883  1.00  0.00           O  
ATOM    217  N   ARG    66      -6.874 129.227 140.522  1.00  0.00           N  
ATOM    218  CA  ARG    66      -8.040 129.300 141.424  1.00  0.00           C  
ATOM    219  C   ARG    66      -9.396 129.144 140.754  1.00  0.00           C  
ATOM    220  O   ARG    66     -10.276 128.478 141.314  1.00  0.00           O  
ATOM    221  CB  ARG    66      -7.902 130.699 142.046  1.00  0.00           C  
ATOM    222  CG  ARG    66      -8.999 131.026 143.061  1.00  0.00           C  
ATOM    223  CD  ARG    66      -8.822 132.387 143.737  1.00  0.00           C  
ATOM    224  NE  ARG    66      -9.924 132.543 144.727  1.00  0.00           N  
ATOM    225  CZ  ARG    66     -11.148 132.993 144.321  1.00  0.00           C  
ATOM    226  NH1 ARG    66     -11.082 133.221 142.977  1.00  0.00           N  
ATOM    227  NH2 ARG    66     -11.959 133.040 145.418  1.00  0.00           N  
ATOM    228  N   GLU    67      -9.602 129.736 139.573  1.00  0.00           N  
ATOM    229  CA  GLU    67     -10.934 129.739 138.995  1.00  0.00           C  
ATOM    230  C   GLU    67     -11.335 128.438 138.342  1.00  0.00           C  
ATOM    231  O   GLU    67     -12.525 128.224 138.091  1.00  0.00           O  
ATOM    232  CB  GLU    67     -11.042 130.871 137.969  1.00  0.00           C  
ATOM    233  CG  GLU    67     -10.945 132.267 138.588  1.00  0.00           C  
ATOM    234  CD  GLU    67     -11.043 133.288 137.464  1.00  0.00           C  
ATOM    235  OE1 GLU    67     -11.230 132.862 136.293  1.00  0.00           O  
ATOM    236  OE2 GLU    67     -10.934 134.507 137.761  1.00  0.00           O  
ATOM    237  N   GLU    68     -10.368 127.567 138.057  1.00  0.00           N  
ATOM    238  CA  GLU    68     -10.667 126.324 137.358  1.00  0.00           C  
ATOM    239  C   GLU    68     -11.637 125.469 138.166  1.00  0.00           C  
ATOM    240  O   GLU    68     -12.621 124.948 137.628  1.00  0.00           O  
ATOM    241  CB  GLU    68      -9.373 125.563 137.068  1.00  0.00           C  
ATOM    242  CG  GLU    68      -9.591 124.262 136.292  1.00  0.00           C  
ATOM    243  CD  GLU    68      -8.229 123.630 136.043  1.00  0.00           C  
ATOM    244  OE1 GLU    68      -7.209 124.235 136.468  1.00  0.00           O  
ATOM    245  OE2 GLU    68      -8.191 122.533 135.424  1.00  0.00           O  
ATOM    246  N   VAL    69     -11.369 125.308 139.465  1.00  0.00           N  
ATOM    247  CA  VAL    69     -12.098 124.367 140.303  1.00  0.00           C  
ATOM    248  C   VAL    69     -12.619 125.051 141.559  1.00  0.00           C  
ATOM    249  O   VAL    69     -12.007 125.987 142.083  1.00  0.00           O  
ATOM    250  CB  VAL    69     -11.202 123.173 140.703  1.00  0.00           C  
ATOM    251 HG11 VAL    69      -9.992 121.820 139.746  1.00  0.00          HG  
ATOM    252 HG12 VAL    69     -11.088 122.451 138.785  1.00  0.00          HG  
ATOM    253 HG13 VAL    69      -9.811 123.300 139.199  1.00  0.00          HG  
ATOM    254 HG21 VAL    69      -9.614 122.861 141.971  1.00  0.00          HG  
ATOM    255 HG22 VAL    69      -9.728 124.371 141.491  1.00  0.00          HG  
ATOM    256 HG23 VAL    69     -10.722 123.811 142.597  1.00  0.00          HG  
ATOM    257  CG1 VAL    69     -10.453 122.635 139.495  1.00  0.00           C  
ATOM    258  CG2 VAL    69     -10.224 123.594 141.793  1.00  0.00           C  
ATOM    259  N   ILE    70     -13.766 124.573 142.035  1.00  0.00           N  
ATOM    260  CA  ILE    70     -14.299 124.943 143.343  1.00  0.00           C  
ATOM    261  C   ILE    70     -13.721 123.990 144.385  1.00  0.00           C  
ATOM    262  O   ILE    70     -13.980 122.783 144.342  1.00  0.00           O  
ATOM    263  CB  ILE    70     -15.833 124.904 143.352  1.00  0.00           C  
ATOM    264  CG1 ILE    70     -16.413 123.510 143.059  1.00  0.00           C  
ATOM    265  CG2 ILE    70     -16.476 125.834 142.310  1.00  0.00           C  
ATOM    266  CD1 ILE    70     -17.917 123.410 143.311  1.00  0.00           C  
ATOM    267  N   GLY    71     -12.485 123.536 144.176  1.00  0.00           N  
ATOM    268  CA  GLY    71     -11.817 122.644 145.116  1.00  0.00           C  
ATOM    269  C   GLY    71     -12.319 121.202 145.119  1.00  0.00           C  
ATOM    270  O   GLY    71     -12.066 120.430 146.048  1.00  0.00           O  
ATOM    271  N   ARG    72     -13.042 120.817 144.072  1.00  0.00           N  
ATOM    272  CA  ARG    72     -13.651 119.489 143.992  1.00  0.00           C  
ATOM    273  C   ARG    72     -12.620 118.378 144.086  1.00  0.00           C  
ATOM    274  O   ARG    72     -12.945 117.195 144.218  1.00  0.00           O  
ATOM    275  CB  ARG    72     -14.393 119.018 142.738  1.00  0.00           C  
ATOM    276  CG  ARG    72     -13.476 118.794 141.534  1.00  0.00           C  
ATOM    277  CD  ARG    72     -14.219 118.359 140.270  1.00  0.00           C  
ATOM    278  NE  ARG    72     -13.207 118.193 139.189  1.00  0.00           N  
ATOM    279  CZ  ARG    72     -12.668 119.292 138.585  1.00  0.00           C  
ATOM    280  NH1 ARG    72     -13.227 120.398 139.157  1.00  0.00           N  
ATOM    281  NH2 ARG    72     -11.780 118.855 137.644  1.00  0.00           N  
ATOM    282  N   ASN    73     -11.344 118.757 144.017  1.00  0.00           N  
ATOM    283  CA  ASN    73     -10.236 117.822 143.889  1.00  0.00           C  
ATOM    284  C   ASN    73      -9.221 117.896 145.019  1.00  0.00           C  
ATOM    285  O   ASN    73      -8.034 117.617 144.833  1.00  0.00           O  
ATOM    286  CB  ASN    73      -9.438 118.005 142.594  1.00  0.00           C  
ATOM    287  CG  ASN    73     -10.360 117.689 141.425  1.00  0.00           C  
ATOM    288  OD1 ASN    73     -10.723 116.536 141.199  1.00  0.00           O  
ATOM    289  ND2 ASN    73     -10.788 118.696 140.618  1.00  0.00           N  
ATOM    290  N   GLY    74      -9.662 118.273 146.216  1.00  0.00           N  
ATOM    291  CA  GLY    74      -8.761 118.453 147.361  1.00  0.00           C  
ATOM    292  C   GLY    74      -8.024 117.185 147.785  1.00  0.00           C  
ATOM    293  O   GLY    74      -6.795 117.092 147.714  1.00  0.00           O  
ATOM    294  N   LYS    75      -8.777 116.189 148.235  1.00  0.00           N  
ATOM    295  CA  LYS    75      -8.198 114.937 148.715  1.00  0.00           C  
ATOM    296  C   LYS    75      -7.607 114.165 147.561  1.00  0.00           C  
ATOM    297  O   LYS    75      -6.481 113.661 147.607  1.00  0.00           O  
ATOM    298  CB  LYS    75      -9.063 113.848 149.356  1.00  0.00           C  
ATOM    299  CG  LYS    75      -9.636 114.246 150.718  1.00  0.00           C  
ATOM    300  CD  LYS    75      -8.573 114.403 151.807  1.00  0.00           C  
ATOM    301  CE  LYS    75      -9.146 114.797 153.170  1.00  0.00           C  
ATOM    302  NZ  LYS    75      -8.048 114.983 154.146  1.00  0.00           N  
ATOM    303  N   VAL    76      -8.345 113.997 146.562  1.00  0.00           N  
ATOM    304  CA  VAL    76      -8.000 113.485 145.241  1.00  0.00           C  
ATOM    305  C   VAL    76      -6.517 113.678 144.950  1.00  0.00           C  
ATOM    306  O   VAL    76      -5.888 112.834 144.301  1.00  0.00           O  
ATOM    307  CB  VAL    76      -8.850 114.172 144.174  1.00  0.00           C  
ATOM    308  CG1 VAL    76      -8.468 113.781 142.745  1.00  0.00           C  
ATOM    309  CG2 VAL    76     -10.343 113.859 144.289  1.00  0.00           C  
ATOM    310  N   PHE    77      -5.943 114.783 145.421  1.00  0.00           N  
ATOM    311  CA  PHE    77      -4.543 115.104 145.184  1.00  0.00           C  
ATOM    312  C   PHE    77      -3.611 114.506 146.229  1.00  0.00           C  
ATOM    313  O   PHE    77      -2.408 114.785 146.201  1.00  0.00           O  
ATOM    314  CB  PHE    77      -4.364 116.624 145.128  1.00  0.00           C  
ATOM    315  CG  PHE    77      -5.108 117.119 143.936  1.00  0.00           C  
ATOM    316  CD1 PHE    77      -5.505 116.257 142.889  1.00  0.00           C  
ATOM    317  CD2 PHE    77      -5.436 118.483 143.831  1.00  0.00           C  
ATOM    318  CE1 PHE    77      -6.219 116.739 141.755  1.00  0.00           C  
ATOM    319  CE2 PHE    77      -6.151 118.993 142.705  1.00  0.00           C  
ATOM    320  CZ  PHE    77      -6.542 118.114 141.661  1.00  0.00           C  
ATOM    321  N   GLN    78      -4.131 113.697 147.143  1.00  0.00           N  
ATOM    322  CA  GLN    78      -3.301 112.946 148.069  1.00  0.00           C  
ATOM    323  C   GLN    78      -3.071 111.545 147.518  1.00  0.00           C  
ATOM    324  O   GLN    78      -3.901 111.004 146.783  1.00  0.00           O  
ATOM    325  CB  GLN    78      -3.955 112.858 149.448  1.00  0.00           C  
ATOM    326  CG  GLN    78      -4.133 114.218 150.126  1.00  0.00           C  
ATOM    327  CD  GLN    78      -4.770 113.983 151.489  1.00  0.00           C  
ATOM    328  OE1 GLN    78      -4.933 112.845 151.925  1.00  0.00           O  
ATOM    329  NE2 GLN    78      -5.163 115.049 152.237  1.00  0.00           N  
ATOM    330  N   GLY    79      -1.933 110.963 147.875  1.00  0.00           N  
ATOM    331  CA  GLY    79      -1.704 109.565 147.546  1.00  0.00           C  
ATOM    332  C   GLY    79      -2.754 108.710 148.254  1.00  0.00           C  
ATOM    333  O   GLY    79      -3.074 108.965 149.420  1.00  0.00           O  
ATOM    334  N   PRO    80      -3.327 107.708 147.582  1.00  0.00           N  
ATOM    335  CA  PRO    80      -4.413 106.938 148.215  1.00  0.00           C  
ATOM    336  C   PRO    80      -4.063 106.372 149.581  1.00  0.00           C  
ATOM    337  O   PRO    80      -4.969 106.118 150.384  1.00  0.00           O  
ATOM    338  CB  PRO    80      -4.680 105.823 147.195  1.00  0.00           C  
ATOM    339  CG  PRO    80      -4.296 106.419 145.895  1.00  0.00           C  
ATOM    340  CD  PRO    80      -3.116 107.304 146.181  1.00  0.00           C  
ATOM    341  N   LYS    81      -2.778 106.152 149.869  1.00  0.00           N  
ATOM    342  CA  LYS    81      -2.374 105.692 151.192  1.00  0.00           C  
ATOM    343  C   LYS    81      -2.569 106.753 152.268  1.00  0.00           C  
ATOM    344  O   LYS    81      -2.610 106.411 153.454  1.00  0.00           O  
ATOM    345  CB  LYS    81      -0.904 105.268 151.176  1.00  0.00           C  
ATOM    346  CG  LYS    81      -0.642 104.004 150.354  1.00  0.00           C  
ATOM    347  CD  LYS    81       0.831 103.596 150.310  1.00  0.00           C  
ATOM    348  CE  LYS    81       1.089 102.314 149.516  1.00  0.00           C  
ATOM    349  NZ  LYS    81       2.535 102.002 149.514  1.00  0.00           N  
ATOM    350  N   THR    82      -2.684 108.024 151.887  1.00  0.00           N  
ATOM    351  CA  THR    82      -2.732 109.118 152.846  1.00  0.00           C  
ATOM    352  C   THR    82      -4.144 109.549 153.223  1.00  0.00           C  
ATOM    353  O   THR    82      -4.303 110.316 154.178  1.00  0.00           O  
ATOM    354  CB  THR    82      -1.994 110.339 152.278  1.00  0.00           C  
ATOM    355  OG1 THR    82      -2.629 110.783 151.088  1.00  0.00           O  
ATOM    356  CG2 THR    82      -0.538 109.954 151.966  1.00  0.00           C  
ATOM    357  N   ASN    83      -5.168 109.077 152.516  1.00  0.00           N  
ATOM    358  CA  ASN    83      -6.469 109.728 152.612  1.00  0.00           C  
ATOM    359  C   ASN    83      -7.199 109.407 153.914  1.00  0.00           C  
ATOM    360  O   ASN    83      -7.898 110.273 154.454  1.00  0.00           O  
ATOM    361  CB  ASN    83      -7.312 109.354 151.394  1.00  0.00           C  
ATOM    362  CG  ASN    83      -6.752 110.095 150.189  1.00  0.00           C  
ATOM    363  OD1 ASN    83      -6.777 111.324 150.132  1.00  0.00           O  
ATOM    364  ND2 ASN    83      -6.215 109.389 149.158  1.00  0.00           N  
ATOM    365  N   ARG    84      -7.066 108.185 154.439  1.00  0.00           N  
ATOM    366  CA  ARG    84      -7.743 107.866 155.693  1.00  0.00           C  
ATOM    367  C   ARG    84      -7.117 108.618 156.863  1.00  0.00           C  
ATOM    368  O   ARG    84      -7.831 109.123 157.737  1.00  0.00           O  
ATOM    369  CB  ARG    84      -7.725 106.363 155.967  1.00  0.00           C  
ATOM    370  CG  ARG    84      -8.636 105.562 155.034  1.00  0.00           C  
ATOM    371  CD  ARG    84      -8.561 104.050 155.255  1.00  0.00           C  
ATOM    372  NE  ARG    84      -9.488 103.408 154.281  1.00  0.00           N  
ATOM    373  CZ  ARG    84      -9.558 102.047 154.201  1.00  0.00           C  
ATOM    374  NH1 ARG    84      -8.684 101.531 155.112  1.00  0.00           N  
ATOM    375  NH2 ARG    84     -10.476 101.735 153.239  1.00  0.00           N  
ATOM    376  N   ARG    85      -5.783 108.676 156.915  1.00  0.00           N  
ATOM    377  CA  ARG    85      -5.118 109.414 157.983  1.00  0.00           C  
ATOM    378  C   ARG    85      -5.456 110.896 157.903  1.00  0.00           C  
ATOM    379  O   ARG    85      -5.749 111.532 158.923  1.00  0.00           O  
ATOM    380  CB  ARG    85      -3.605 109.200 157.895  1.00  0.00           C  
ATOM    381  CG  ARG    85      -3.165 107.788 158.288  1.00  0.00           C  
ATOM    382  CD  ARG    85      -1.661 107.550 158.131  1.00  0.00           C  
ATOM    383  NE  ARG    85      -1.389 106.137 158.519  1.00  0.00           N  
ATOM    384  CZ  ARG    85      -0.129 105.627 158.399  1.00  0.00           C  
ATOM    385  NH1 ARG    85       0.674 106.615 157.906  1.00  0.00           N  
ATOM    386  NH2 ARG    85      -0.163 104.329 158.818  1.00  0.00           N  
ATOM    387  N   SER    86      -5.424 111.464 156.696  1.00  0.00           N  
ATOM    388  CA  SER    86      -5.771 112.871 156.519  1.00  0.00           C  
ATOM    389  C   SER    86      -7.214 113.129 156.936  1.00  0.00           C  
ATOM    390  O   SER    86      -7.498 114.068 157.688  1.00  0.00           O  
ATOM    391  CB  SER    86      -5.538 113.281 155.063  1.00  0.00           C  
ATOM    392  OG  SER    86      -4.152 113.236 154.759  1.00  0.00           O  
ATOM    393  N   ILE    87      -8.144 112.299 156.457  1.00  0.00           N  
ATOM    394  CA  ILE    87      -9.537 112.424 156.873  1.00  0.00           C  
ATOM    395  C   ILE    87      -9.669 112.272 158.384  1.00  0.00           C  
ATOM    396  O   ILE    87     -10.327 113.082 159.047  1.00  0.00           O  
ATOM    397  CB  ILE    87     -10.395 111.379 156.161  1.00  0.00           C  
ATOM    398  CG1 ILE    87     -10.517 111.615 154.646  1.00  0.00           C  
ATOM    399  CG2 ILE    87     -11.843 111.320 156.677  1.00  0.00           C  
ATOM    400  CD1 ILE    87     -11.136 110.437 153.894  1.00  0.00           C  
ATOM    401  N   MET    88      -9.048 111.231 158.945  1.00  0.00           N  
ATOM    402  CA  MET    88      -9.091 111.032 160.390  1.00  0.00           C  
ATOM    403  C   MET    88      -8.474 112.216 161.120  1.00  0.00           C  
ATOM    404  O   MET    88      -8.956 112.620 162.183  1.00  0.00           O  
ATOM    405  CB  MET    88      -8.371 109.737 160.765  1.00  0.00           C  
ATOM    406  CG  MET    88      -8.454 109.403 162.256  1.00  0.00           C  
ATOM    407  SD  MET    88     -10.134 109.062 162.860  1.00  0.00           S  
ATOM    408  CE  MET    88     -10.251 107.423 162.088  1.00  0.00           C  
ATOM    409  N   GLU    89      -7.401 112.784 160.566  1.00  0.00           N  
ATOM    410  CA  GLU    89      -6.803 113.958 161.175  1.00  0.00           C  
ATOM    411  C   GLU    89      -7.795 115.091 161.341  1.00  0.00           C  
ATOM    412  O   GLU    89      -7.792 115.789 162.358  1.00  0.00           O  
ATOM    413  CB  GLU    89      -5.611 114.433 160.338  1.00  0.00           C  
ATOM    414  CG  GLU    89      -4.400 113.501 160.416  1.00  0.00           C  
ATOM    415  CD  GLU    89      -3.977 113.401 161.875  1.00  0.00           C  
ATOM    416  OE1 GLU    89      -3.777 114.472 162.507  1.00  0.00           O  
ATOM    417  OE2 GLU    89      -3.847 112.252 162.376  1.00  0.00           O  
ATOM    418  N   ILE    90      -8.670 115.283 160.351  1.00  0.00           N  
ATOM    419  CA  ILE    90      -9.689 116.320 160.462  1.00  0.00           C  
ATOM    420  C   ILE    90     -10.699 115.971 161.546  1.00  0.00           C  
ATOM    421  O   ILE    90     -11.035 116.807 162.392  1.00  0.00           O  
ATOM    422  CB  ILE    90     -10.396 116.512 159.119  1.00  0.00           C  
ATOM    423  CG1 ILE    90      -9.486 117.096 158.025  1.00  0.00           C  
ATOM    424  CG2 ILE    90     -11.601 117.465 159.191  1.00  0.00           C  
ATOM    425  CD1 ILE    90     -10.101 117.040 156.627  1.00  0.00           C  
ATOM    426  N   ARG    91     -11.197 114.734 161.535  1.00  0.00           N  
ATOM    427  CA  ARG    91     -12.185 114.325 162.524  1.00  0.00           C  
ATOM    428  C   ARG    91     -11.628 114.406 163.941  1.00  0.00           C  
ATOM    429  O   ARG    91     -12.369 114.717 164.880  1.00  0.00           O  
ATOM    430  CB  ARG    91     -12.677 112.911 162.219  1.00  0.00           C  
ATOM    431  CG  ARG    91     -13.560 112.828 160.972  1.00  0.00           C  
ATOM    432  CD  ARG    91     -13.984 111.402 160.616  1.00  0.00           C  
ATOM    433  NE  ARG    91     -14.811 111.476 159.379  1.00  0.00           N  
ATOM    434  CZ  ARG    91     -15.229 110.329 158.767  1.00  0.00           C  
ATOM    435  NH1 ARG    91     -14.754 109.275 159.492  1.00  0.00           N  
ATOM    436  NH2 ARG    91     -15.959 110.685 157.670  1.00  0.00           N  
ATOM    437  N   GLU    92     -10.335 114.123 164.119  1.00  0.00           N  
ATOM    438  CA  GLU    92      -9.750 114.182 165.453  1.00  0.00           C  
ATOM    439  C   GLU    92      -9.688 115.614 165.967  1.00  0.00           C  
ATOM    440  O   GLU    92      -9.955 115.867 167.148  1.00  0.00           O  
ATOM    441  CB  GLU    92      -8.350 113.566 165.438  1.00  0.00           C  
ATOM    442  CG  GLU    92      -8.353 112.049 165.239  1.00  0.00           C  
ATOM    443  CD  GLU    92      -6.908 111.588 165.117  1.00  0.00           C  
ATOM    444  OE1 GLU    92      -6.004 112.466 165.119  1.00  0.00           O  
ATOM    445  OE2 GLU    92      -6.688 110.351 165.020  1.00  0.00           O  
ATOM    446  N   ALA    93      -9.342 116.565 165.098  1.00  0.00           N  
ATOM    447  CA  ALA    93      -9.308 117.964 165.508  1.00  0.00           C  
ATOM    448  C   ALA    93     -10.697 118.473 165.870  1.00  0.00           C  
ATOM    449  O   ALA    93     -10.836 119.323 166.757  1.00  0.00           O  
ATOM    450  CB  ALA    93      -8.699 118.818 164.396  1.00  0.00           C  
ATOM    451  N   ILE    94     -11.733 117.966 165.198  1.00  0.00           N  
ATOM    452  CA  ILE    94     -13.096 118.396 165.489  1.00  0.00           C  
ATOM    453  C   ILE    94     -13.564 117.897 166.851  1.00  0.00           C  
ATOM    454  O   ILE    94     -14.237 118.628 167.587  1.00  0.00           O  
ATOM    455  CB  ILE    94     -14.037 117.897 164.392  1.00  0.00           C  
ATOM    456  CG1 ILE    94     -13.793 118.561 163.026  1.00  0.00           C  
ATOM    457  CG2 ILE    94     -15.523 118.144 164.700  1.00  0.00           C  
ATOM    458  CD1 ILE    94     -14.540 117.884 161.878  1.00  0.00           C  
ATOM    459  N   ARG    95     -13.218 116.658 167.208  1.00  0.00           N  
ATOM    460  CA  ARG    95     -13.738 116.066 168.434  1.00  0.00           C  
ATOM    461  C   ARG    95     -12.915 116.443 169.659  1.00  0.00           C  
ATOM    462  O   ARG    95     -13.476 116.588 170.750  1.00  0.00           O  
ATOM    463  CB  ARG    95     -13.795 114.544 168.297  1.00  0.00           C  
ATOM    464  CG  ARG    95     -14.855 114.060 167.305  1.00  0.00           C  
ATOM    465  CD  ARG    95     -14.906 112.538 167.158  1.00  0.00           C  
ATOM    466  NE  ARG    95     -15.991 112.218 166.188  1.00  0.00           N  
ATOM    467  CZ  ARG    95     -16.134 110.944 165.719  1.00  0.00           C  
ATOM    468  NH1 ARG    95     -15.163 110.177 166.296  1.00  0.00           N  
ATOM    469  NH2 ARG    95     -17.192 110.934 164.857  1.00  0.00           N  
ATOM    470  N   GLU    96     -11.603 116.610 169.504  1.00  0.00           N  
ATOM    471  CA  GLU    96     -10.728 116.922 170.626  1.00  0.00           C  
ATOM    472  C   GLU    96     -10.307 118.383 170.682  1.00  0.00           C  
ATOM    473  O   GLU    96      -9.992 118.881 171.768  1.00  0.00           O  
ATOM    474  CB  GLU    96      -9.465 116.053 170.579  1.00  0.00           C  
ATOM    475  CG  GLU    96      -9.750 114.555 170.709  1.00  0.00           C  
ATOM    476  CD  GLU    96      -8.426 113.813 170.595  1.00  0.00           C  
ATOM    477  OE1 GLU    96      -7.382 114.492 170.398  1.00  0.00           O  
ATOM    478  OE2 GLU    96      -8.440 112.558 170.702  1.00  0.00           O  
ATOM    479  N   GLU    97     -10.295 119.086 169.552  1.00  0.00           N  
ATOM    480  CA  GLU    97      -9.787 120.439 169.527  1.00  0.00           C  
ATOM    481  C   GLU    97      -8.279 120.541 169.532  1.00  0.00           C  
ATOM    482  O   GLU    97      -7.750 121.659 169.471  1.00  0.00           O  
ATOM    483  CB  GLU    97     -10.348 121.217 170.722  1.00  0.00           C  
ATOM    484  CG  GLU    97     -11.799 121.662 170.533  1.00  0.00           C  
ATOM    485  CD  GLU    97     -12.696 120.452 170.755  1.00  0.00           C  
ATOM    486  OE1 GLU    97     -12.153 119.370 171.104  1.00  0.00           O  
ATOM    487  OE2 GLU    97     -13.935 120.594 170.578  1.00  0.00           O  
ATOM    488  N   ARG    98      -7.570 119.412 169.613  1.00  0.00           N  
ATOM    489  CA  ARG    98      -6.118 119.393 169.644  1.00  0.00           C  
ATOM    490  C   ARG    98      -5.546 119.581 168.240  1.00  0.00           C  
ATOM    491  O   ARG    98      -6.124 119.108 167.259  1.00  0.00           O  
ATOM    492  CB  ARG    98      -5.629 118.063 170.206  1.00  0.00           C  
ATOM    493  CG  ARG    98      -6.130 117.734 171.600  1.00  0.00           C  
ATOM    494  CD  ARG    98      -5.717 116.324 171.997  1.00  0.00           C  
ATOM    495  NE  ARG    98      -5.735 116.116 173.443  1.00  0.00           N  
ATOM    496  CZ  ARG    98      -5.707 114.922 174.028  1.00  0.00           C  
ATOM    497  NH1 ARG    98      -5.674 113.817 173.292  1.00  0.00           N  
ATOM    498  NH2 ARG    98      -5.721 114.832 175.352  1.00  0.00           N  
ATOM    499  N   SER    99      -4.410 120.264 168.115  1.00  0.00           N  
ATOM    500  CA  SER    99      -3.803 120.426 166.790  1.00  0.00           C  
ATOM    501  C   SER    99      -3.293 119.100 166.251  1.00  0.00           C  
ATOM    502  O   SER    99      -2.815 118.242 166.996  1.00  0.00           O  
ATOM    503  CB  SER    99      -2.656 121.414 167.036  1.00  0.00           C  
ATOM    504  OG  SER    99      -1.663 120.815 167.855  1.00  0.00           O  
ATOM    505  N   VAL   100      -3.392 118.944 164.931  1.00  0.00           N  
ATOM    506  CA  VAL   100      -2.997 117.714 164.262  1.00  0.00           C  
ATOM    507  C   VAL   100      -2.023 118.039 163.141  1.00  0.00           C  
ATOM    508  O   VAL   100      -2.106 119.093 162.503  1.00  0.00           O  
ATOM    509  CB  VAL   100      -4.216 116.948 163.700  1.00  0.00           C  
ATOM    510 HG11 VAL   100      -4.581 115.070 162.951  1.00  0.00          HG  
ATOM    511 HG12 VAL   100      -3.240 115.707 162.386  1.00  0.00          HG  
ATOM    512 HG13 VAL   100      -3.282 115.125 163.863  1.00  0.00          HG  
ATOM    513 HG21 VAL   100      -6.002 116.233 164.419  1.00  0.00          HG  
ATOM    514 HG22 VAL   100      -4.913 116.425 165.559  1.00  0.00          HG  
ATOM    515 HG23 VAL   100      -5.661 117.689 164.956  1.00  0.00          HG  
ATOM    516  CG1 VAL   100      -3.790 115.584 163.176  1.00  0.00           C  
ATOM    517  CG2 VAL   100      -5.300 116.811 164.758  1.00  0.00           C  
ATOM    518  N   GLN   101      -1.094 117.118 162.902  1.00  0.00           N  
ATOM    519  CA  GLN   101      -0.160 117.199 161.786  1.00  0.00           C  
ATOM    520  C   GLN   101      -0.250 115.892 161.011  1.00  0.00           C  
ATOM    521  O   GLN   101      -0.187 114.809 161.604  1.00  0.00           O  
ATOM    522  CB  GLN   101       1.284 117.454 162.255  1.00  0.00           C  
ATOM    523  CG  GLN   101       2.284 117.588 161.105  1.00  0.00           C  
ATOM    524  CD  GLN   101       3.638 117.952 161.699  1.00  0.00           C  
ATOM    525  OE1 GLN   101       3.790 118.049 162.916  1.00  0.00           O  
ATOM    526  NE2 GLN   101       4.694 118.173 160.872  1.00  0.00           N  
ATOM    527  N   VAL   102      -0.390 115.992 159.693  1.00  0.00           N  
ATOM    528  CA  VAL   102      -0.552 114.828 158.831  1.00  0.00           C  
ATOM    529  C   VAL   102       0.585 114.820 157.820  1.00  0.00           C  
ATOM    530  O   VAL   102       0.818 115.820 157.132  1.00  0.00           O  
ATOM    531  CB  VAL   102      -1.913 114.839 158.111  1.00  0.00           C  
ATOM    532 HG11 VAL   102      -2.983 113.568 156.901  1.00  0.00          HG  
ATOM    533 HG12 VAL   102      -1.419 113.507 156.626  1.00  0.00          HG  
ATOM    534 HG13 VAL   102      -2.029 112.797 157.909  1.00  0.00          HG  
ATOM    535 HG21 VAL   102      -3.890 114.934 158.649  1.00  0.00          HG  
ATOM    536 HG22 VAL   102      -2.964 114.371 159.810  1.00  0.00          HG  
ATOM    537 HG23 VAL   102      -2.976 115.926 159.487  1.00  0.00          HG  
ATOM    538  CG1 VAL   102      -2.104 113.557 157.311  1.00  0.00           C  
ATOM    539  CG2 VAL   102      -3.042 115.036 159.108  1.00  0.00           C  
ATOM    540  N   SER   103       1.285 113.693 157.731  1.00  0.00           N  
ATOM    541  CA  SER   103       2.307 113.497 156.713  1.00  0.00           C  
ATOM    542  C   SER   103       1.683 112.786 155.523  1.00  0.00           C  
ATOM    543  O   SER   103       0.997 111.772 155.688  1.00  0.00           O  
ATOM    544  CB  SER   103       3.476 112.687 157.270  1.00  0.00           C  
ATOM    545  OG  SER   103       4.408 112.401 156.237  1.00  0.00           O  
ATOM    546  N   LEU   104       1.916 113.321 154.329  1.00  0.00           N  
ATOM    547  CA  LEU   104       1.290 112.794 153.124  1.00  0.00           C  
ATOM    548  C   LEU   104       2.060 113.299 151.910  1.00  0.00           C  
ATOM    549  O   LEU   104       3.021 114.063 152.029  1.00  0.00           O  
ATOM    550  CB  LEU   104      -0.186 113.194 153.056  1.00  0.00           C  
ATOM    551  CG  LEU   104      -0.411 114.707 153.100  1.00  0.00           C  
ATOM    552  CD1 LEU   104      -0.238 115.424 151.761  1.00  0.00           C  
ATOM    553  CD2 LEU   104      -1.803 115.140 153.557  1.00  0.00           C  
ATOM    554  N   LEU   105       1.626 112.855 150.737  1.00  0.00           N  
ATOM    555  CA  LEU   105       2.182 113.287 149.466  1.00  0.00           C  
ATOM    556  C   LEU   105       1.182 114.177 148.740  1.00  0.00           C  
ATOM    557  O   LEU   105       0.003 114.253 149.095  1.00  0.00           O  
ATOM    558  CB  LEU   105       2.545 112.081 148.594  1.00  0.00           C  
ATOM    559 HD11 LEU   105       4.216 109.203 148.764  1.00  0.00          HD  
ATOM    560 HD12 LEU   105       2.712 109.426 148.301  1.00  0.00          HD  
ATOM    561 HD13 LEU   105       3.903 110.069 147.470  1.00  0.00          HD  
ATOM    562 HD21 LEU   105       5.505 111.031 149.712  1.00  0.00          HD  
ATOM    563 HD22 LEU   105       5.194 112.024 148.512  1.00  0.00          HD  
ATOM    564 HD23 LEU   105       4.830 112.440 150.001  1.00  0.00          HD  
ATOM    565  CG  LEU   105       3.516 111.077 149.213  1.00  0.00           C  
ATOM    566  CD1 LEU   105       3.594 109.826 148.357  1.00  0.00           C  
ATOM    567  CD2 LEU   105       4.891 111.702 149.375  1.00  0.00           C  
ATOM    568  N   ASN   106       1.675 114.860 147.714  1.00  0.00           N  
ATOM    569  CA  ASN   106       0.839 115.661 146.831  1.00  0.00           C  
ATOM    570  C   ASN   106       1.014 115.150 145.410  1.00  0.00           C  
ATOM    571  O   ASN   106       2.107 115.243 144.841  1.00  0.00           O  
ATOM    572  CB  ASN   106       1.191 117.147 146.922  1.00  0.00           C  
ATOM    573  CG  ASN   106       0.213 117.916 146.045  1.00  0.00           C  
ATOM    574  OD1 ASN   106      -0.388 117.360 145.128  1.00  0.00           O  
ATOM    575  ND2 ASN   106       0.001 119.239 146.280  1.00  0.00           N  
ATOM    576  N   TYR   107      -0.061 114.614 144.846  1.00  0.00           N  
ATOM    577  CA  TYR   107      -0.018 114.124 143.479  1.00  0.00           C  
ATOM    578  C   TYR   107       0.038 115.305 142.523  1.00  0.00           C  
ATOM    579  O   TYR   107      -0.571 116.351 142.765  1.00  0.00           O  
ATOM    580  CB  TYR   107      -1.242 113.262 143.183  1.00  0.00           C  
ATOM    581  CG  TYR   107      -1.147 112.821 141.763  1.00  0.00           C  
ATOM    582  CD1 TYR   107      -0.251 111.804 141.408  1.00  0.00           C  
ATOM    583  CD2 TYR   107      -1.946 113.401 140.753  1.00  0.00           C  
ATOM    584  CE1 TYR   107      -0.134 111.357 140.077  1.00  0.00           C  
ATOM    585  CE2 TYR   107      -1.839 112.959 139.395  1.00  0.00           C  
ATOM    586  CZ  TYR   107      -0.926 111.934 139.077  1.00  0.00           C  
ATOM    587  OH  TYR   107      -0.786 111.479 137.783  1.00  0.00           O  
ATOM    588  N   ARG   108       0.784 115.139 141.441  1.00  0.00           N  
ATOM    589  CA  ARG   108       0.881 116.146 140.397  1.00  0.00           C  
ATOM    590  C   ARG   108       0.372 115.515 139.108  1.00  0.00           C  
ATOM    591  O   ARG   108       0.702 114.364 138.802  1.00  0.00           O  
ATOM    592  CB  ARG   108       2.319 116.645 140.245  1.00  0.00           C  
ATOM    593  CG  ARG   108       2.493 117.672 139.124  1.00  0.00           C  
ATOM    594  CD  ARG   108       3.908 118.246 139.034  1.00  0.00           C  
ATOM    595  NE  ARG   108       3.937 119.189 137.881  1.00  0.00           N  
ATOM    596  CZ  ARG   108       5.058 119.925 137.628  1.00  0.00           C  
ATOM    597  NH1 ARG   108       5.988 119.605 138.575  1.00  0.00           N  
ATOM    598  NH2 ARG   108       4.812 120.695 136.528  1.00  0.00           N  
ATOM    599  N   LYS   109      -0.441 116.269 138.364  1.00  0.00           N  
ATOM    600  CA  LYS   109      -1.147 115.705 137.216  1.00  0.00           C  
ATOM    601  C   LYS   109      -0.209 114.908 136.318  1.00  0.00           C  
ATOM    602  O   LYS   109      -0.518 113.776 135.928  1.00  0.00           O  
ATOM    603  CB  LYS   109      -1.830 116.823 136.426  1.00  0.00           C  
ATOM    604  CG  LYS   109      -2.631 116.319 135.224  1.00  0.00           C  
ATOM    605  CD  LYS   109      -3.366 117.428 134.469  1.00  0.00           C  
ATOM    606  CE  LYS   109      -4.128 116.931 133.239  1.00  0.00           C  
ATOM    607  NZ  LYS   109      -4.825 118.061 132.584  1.00  0.00           N  
ATOM    608  N   SER   110       0.946 115.479 135.986  1.00  0.00           N  
ATOM    609  CA  SER   110       1.933 114.821 135.135  1.00  0.00           C  
ATOM    610  C   SER   110       3.150 114.320 135.898  1.00  0.00           C  
ATOM    611  O   SER   110       3.604 113.194 135.666  1.00  0.00           O  
ATOM    612  CB  SER   110       2.394 115.785 134.031  1.00  0.00           C  
ATOM    613  OG  SER   110       1.295 116.145 133.207  1.00  0.00           O  
ATOM    614  N   GLY   111       3.688 115.130 136.806  1.00  0.00           N  
ATOM    615  CA  GLY   111       4.967 114.846 137.434  1.00  0.00           C  
ATOM    616  C   GLY   111       4.799 113.871 138.597  1.00  0.00           C  
ATOM    617  O   GLY   111       3.691 113.459 138.951  1.00  0.00           O  
ATOM    618  N   SER   112       5.929 113.508 139.201  1.00  0.00           N  
ATOM    619  CA  SER   112       5.942 112.625 140.353  1.00  0.00           C  
ATOM    620  C   SER   112       5.428 113.349 141.597  1.00  0.00           C  
ATOM    621  O   SER   112       5.355 114.579 141.628  1.00  0.00           O  
ATOM    622  CB  SER   112       7.357 112.099 140.582  1.00  0.00           C  
ATOM    623  OG  SER   112       8.211 113.157 140.991  1.00  0.00           O  
ATOM    624  N   PRO   113       5.065 112.601 142.640  1.00  0.00           N  
ATOM    625  CA  PRO   113       4.489 113.231 143.833  1.00  0.00           C  
ATOM    626  C   PRO   113       5.529 113.948 144.680  1.00  0.00           C  
ATOM    627  O   PRO   113       6.720 113.627 144.658  1.00  0.00           O  
ATOM    628  CB  PRO   113       3.876 112.047 144.592  1.00  0.00           C  
ATOM    629  CG  PRO   113       4.742 110.899 144.220  1.00  0.00           C  
ATOM    630  CD  PRO   113       5.150 111.135 142.784  1.00  0.00           C  
ATOM    631  N   PHE   114       5.050 114.948 145.440  1.00  0.00           N  
ATOM    632  CA  PHE   114       5.880 115.768 146.309  1.00  0.00           C  
ATOM    633  C   PHE   114       5.597 115.461 147.775  1.00  0.00           C  
ATOM    634  O   PHE   114       4.449 115.174 148.133  1.00  0.00           O  
ATOM    635  CB  PHE   114       5.620 117.259 146.067  1.00  0.00           C  
ATOM    636  CG  PHE   114       6.098 117.580 144.693  1.00  0.00           C  
ATOM    637  CD1 PHE   114       5.242 117.525 143.570  1.00  0.00           C  
ATOM    638  CD2 PHE   114       7.439 117.952 144.486  1.00  0.00           C  
ATOM    639  CE1 PHE   114       5.708 117.838 142.260  1.00  0.00           C  
ATOM    640  CE2 PHE   114       7.932 118.270 143.184  1.00  0.00           C  
ATOM    641  CZ  PHE   114       7.060 118.210 142.066  1.00  0.00           C  
ATOM    642  N   TRP   115       6.605 115.507 148.646  1.00  0.00           N  
ATOM    643  CA  TRP   115       6.333 115.343 150.080  1.00  0.00           C  
ATOM    644  C   TRP   115       5.655 116.584 150.641  1.00  0.00           C  
ATOM    645  O   TRP   115       6.013 117.714 150.300  1.00  0.00           O  
ATOM    646  CB  TRP   115       7.722 115.127 150.692  1.00  0.00           C  
ATOM    647  CG  TRP   115       8.369 113.820 150.301  1.00  0.00           C  
ATOM    648  CD1 TRP   115       9.424 113.592 149.466  1.00  0.00           C  
ATOM    649  CD2 TRP   115       7.995 112.506 150.739  1.00  0.00           C  
ATOM    650  NE1 TRP   115       9.743 112.318 149.339  1.00  0.00           N  
ATOM    651  CE2 TRP   115       8.880 111.588 150.116  1.00  0.00           C  
ATOM    652  CE3 TRP   115       6.996 112.009 151.603  1.00  0.00           C  
ATOM    653  CZ2 TRP   115       8.798 110.185 150.327  1.00  0.00           C  
ATOM    654  CZ3 TRP   115       6.907 110.601 151.821  1.00  0.00           C  
ATOM    655  CH2 TRP   115       7.808 109.714 151.180  1.00  0.00           C  
ATOM    656  N   MET   116       4.666 116.366 151.506  1.00  0.00           N  
ATOM    657  CA  MET   116       3.872 117.467 152.030  1.00  0.00           C  
ATOM    658  C   MET   116       3.357 117.124 153.419  1.00  0.00           C  
ATOM    659  O   MET   116       3.355 115.964 153.836  1.00  0.00           O  
ATOM    660  CB  MET   116       2.700 117.798 151.096  1.00  0.00           C  
ATOM    661  CG  MET   116       3.138 118.210 149.689  1.00  0.00           C  
ATOM    662  SD  MET   116       1.771 118.611 148.560  1.00  0.00           S  
ATOM    663  CE  MET   116       1.231 120.080 149.482  1.00  0.00           C  
ATOM    664  N   LEU   117       2.919 118.159 154.135  1.00  0.00           N  
ATOM    665  CA  LEU   117       2.319 117.998 155.451  1.00  0.00           C  
ATOM    666  C   LEU   117       1.137 118.948 155.571  1.00  0.00           C  
ATOM    667  O   LEU   117       1.115 120.019 154.958  1.00  0.00           O  
ATOM    668  CB  LEU   117       3.301 118.255 156.605  1.00  0.00           C  
ATOM    669  CG  LEU   117       3.912 119.658 156.585  1.00  0.00           C  
ATOM    670  CD1 LEU   117       3.043 120.749 157.209  1.00  0.00           C  
ATOM    671  CD2 LEU   117       5.240 119.794 157.328  1.00  0.00           C  
ATOM    672  N   PHE   118       0.156 118.543 156.369  1.00  0.00           N  
ATOM    673  CA  PHE   118      -1.002 119.365 156.679  1.00  0.00           C  
ATOM    674  C   PHE   118      -1.052 119.589 158.181  1.00  0.00           C  
ATOM    675  O   PHE   118      -0.995 118.631 158.958  1.00  0.00           O  
ATOM    676  CB  PHE   118      -2.305 118.710 156.210  1.00  0.00           C  
ATOM    677  CG  PHE   118      -2.254 118.624 154.723  1.00  0.00           C  
ATOM    678  CD1 PHE   118      -1.748 117.486 154.056  1.00  0.00           C  
ATOM    679  CD2 PHE   118      -2.719 119.699 153.943  1.00  0.00           C  
ATOM    680  CE1 PHE   118      -1.707 117.412 152.633  1.00  0.00           C  
ATOM    681  CE2 PHE   118      -2.688 119.650 152.516  1.00  0.00           C  
ATOM    682  CZ  PHE   118      -2.178 118.501 151.860  1.00  0.00           C  
ATOM    683  N   HIS   119      -1.154 120.851 158.581  1.00  0.00           N  
ATOM    684  CA  HIS   119      -1.337 121.222 159.976  1.00  0.00           C  
ATOM    685  C   HIS   119      -2.793 121.610 160.194  1.00  0.00           C  
ATOM    686  O   HIS   119      -3.405 122.263 159.345  1.00  0.00           O  
ATOM    687  CB  HIS   119      -0.418 122.382 160.360  1.00  0.00           C  
ATOM    688  CG  HIS   119      -0.415 122.664 161.833  1.00  0.00           C  
ATOM    689  ND1 HIS   119      -1.327 123.486 162.464  1.00  0.00           N  
ATOM    690  CD2 HIS   119       0.403 122.224 162.818  1.00  0.00           C  
ATOM    691  CE1 HIS   119      -1.087 123.543 163.738  1.00  0.00           C  
ATOM    692  NE2 HIS   119      -0.037 122.786 163.992  1.00  0.00           N  
ATOM    693  N   MET   120      -3.345 121.193 161.330  1.00  0.00           N  
ATOM    694  CA  MET   120      -4.747 121.428 161.646  1.00  0.00           C  
ATOM    695  C   MET   120      -4.858 122.028 163.039  1.00  0.00           C  
ATOM    696  O   MET   120      -4.226 121.539 163.980  1.00  0.00           O  
ATOM    697  CB  MET   120      -5.542 120.122 161.561  1.00  0.00           C  
ATOM    698  CG  MET   120      -5.624 119.549 160.145  1.00  0.00           C  
ATOM    699  SD  MET   120      -6.577 118.006 160.010  1.00  0.00           S  
ATOM    700  CE  MET   120      -6.156 117.712 158.268  1.00  0.00           C  
ATOM    701  N   CYS   121      -5.657 123.088 163.165  1.00  0.00           N  
ATOM    702  CA  CYS   121      -5.942 123.717 164.448  1.00  0.00           C  
ATOM    703  C   CYS   121      -7.435 124.002 164.531  1.00  0.00           C  
ATOM    704  O   CYS   121      -8.124 124.107 163.513  1.00  0.00           O  
ATOM    705  CB  CYS   121      -5.136 125.007 164.644  1.00  0.00           C  
ATOM    706  SG  CYS   121      -5.501 126.022 163.720  1.00  0.00           S  
ATOM    707  N   PRO   122      -7.930 124.140 165.759  1.00  0.00           N  
ATOM    708  CA  PRO   122      -9.358 124.236 166.013  1.00  0.00           C  
ATOM    709  C   PRO   122      -9.717 125.555 166.682  1.00  0.00           C  
ATOM    710  O   PRO   122      -8.888 126.200 167.330  1.00  0.00           O  
ATOM    711  CB  PRO   122      -9.840 123.080 166.901  1.00  0.00           C  
ATOM    712  CG  PRO   122      -8.783 122.592 167.894  1.00  0.00           C  
ATOM    713  CD  PRO   122      -7.355 122.654 167.349  1.00  0.00           C  
ATOM    714  N   VAL   123     -10.978 125.944 166.505  1.00  0.00           N  
ATOM    715  CA  VAL   123     -11.586 127.058 167.222  1.00  0.00           C  
ATOM    716  C   VAL   123     -12.575 126.478 168.222  1.00  0.00           C  
ATOM    717  O   VAL   123     -13.566 125.855 167.825  1.00  0.00           O  
ATOM    718  CB  VAL   123     -12.292 128.010 166.257  1.00  0.00           C  
ATOM    719  CG1 VAL   123     -12.993 129.177 166.955  1.00  0.00           C  
ATOM    720  CG2 VAL   123     -11.349 128.659 165.242  1.00  0.00           C  
ATOM    721  N   PHE   124     -12.445 126.914 169.469  1.00  0.00           N  
ATOM    722  CA  PHE   124     -13.331 126.466 170.536  1.00  0.00           C  
ATOM    723  C   PHE   124     -14.511 127.424 170.638  1.00  0.00           C  
ATOM    724  O   PHE   124     -14.344 128.639 170.782  1.00  0.00           O  
ATOM    725  CB  PHE   124     -12.897 126.431 172.007  1.00  0.00           C  
ATOM    726  CG  PHE   124     -11.878 125.353 172.148  1.00  0.00           C  
ATOM    727  CD1 PHE   124     -10.492 125.624 172.111  1.00  0.00           C  
ATOM    728  CD2 PHE   124     -12.288 124.019 172.325  1.00  0.00           C  
ATOM    729  CE1 PHE   124      -9.524 124.587 172.251  1.00  0.00           C  
ATOM    730  CE2 PHE   124     -11.340 122.961 172.467  1.00  0.00           C  
ATOM    731  CZ  PHE   124      -9.951 123.248 172.428  1.00  0.00           C  
ATOM    732  N   GLY   125     -15.725 126.896 170.566  1.00  0.00           N  
ATOM    733  CA  GLY   125     -16.913 127.733 170.675  1.00  0.00           C  
ATOM    734  C   GLY   125     -17.293 127.779 172.153  1.00  0.00           C  
ATOM    735  O   GLY   125     -17.808 126.809 172.715  1.00  0.00           O  
ATOM    736  N   LYS   126     -17.044 128.908 172.810  1.00  0.00           N  
ATOM    737  CA  LYS   126     -17.354 129.016 174.235  1.00  0.00           C  
ATOM    738  C   LYS   126     -18.832 128.862 174.593  1.00  0.00           C  
ATOM    739  O   LYS   126     -19.185 128.447 175.701  1.00  0.00           O  
ATOM    740  CB  LYS   126     -17.070 130.318 174.993  1.00  0.00           C  
ATOM    741  CG  LYS   126     -15.579 130.595 175.192  1.00  0.00           C  
ATOM    742  CD  LYS   126     -15.292 131.898 175.942  1.00  0.00           C  
ATOM    743  CE  LYS   126     -13.801 132.178 176.136  1.00  0.00           C  
ATOM    744  NZ  LYS   126     -13.615 133.466 176.840  1.00  0.00           N  
ATOM    745  N   ASP   127     -19.721 129.193 173.664  1.00  0.00           N  
ATOM    746  CA  ASP   127     -21.155 129.072 173.912  1.00  0.00           C  
ATOM    747  C   ASP   127     -21.651 127.644 173.707  1.00  0.00           C  
ATOM    748  O   ASP   127     -22.726 127.255 174.173  1.00  0.00           O  
ATOM    749  CB  ASP   127     -22.079 129.907 173.020  1.00  0.00           C  
ATOM    750  CG  ASP   127     -21.933 131.366 173.427  1.00  0.00           C  
ATOM    751  OD1 ASP   127     -21.353 131.621 174.516  1.00  0.00           O  
ATOM    752  OD2 ASP   127     -22.398 132.245 172.654  1.00  0.00           O  
ATOM    753  N   ASP   128     -20.862 126.843 173.000  1.00  0.00           N  
ATOM    754  CA  ASP   128     -21.218 125.457 172.722  1.00  0.00           C  
ATOM    755  C   ASP   128     -20.372 124.482 173.529  1.00  0.00           C  
ATOM    756  O   ASP   128     -20.830 123.416 173.951  1.00  0.00           O  
ATOM    757  CB  ASP   128     -21.042 124.980 171.278  1.00  0.00           C  
ATOM    758  CG  ASP   128     -21.940 125.829 170.389  1.00  0.00           C  
ATOM    759  OD1 ASP   128     -23.174 125.848 170.642  1.00  0.00           O  
ATOM    760  OD2 ASP   128     -21.403 126.470 169.447  1.00  0.00           O  
ATOM    761  N   GLY   129     -19.116 124.842 173.752  1.00  0.00           N  
ATOM    762  CA  GLY   129     -18.230 123.954 174.474  1.00  0.00           C  
ATOM    763  C   GLY   129     -17.769 122.894 173.493  1.00  0.00           C  
ATOM    764  O   GLY   129     -17.320 121.805 173.861  1.00  0.00           O  
ATOM    765  N   LYS   130     -17.884 123.219 172.210  1.00  0.00           N  
ATOM    766  CA  LYS   130     -17.488 122.312 171.140  1.00  0.00           C  
ATOM    767  C   LYS   130     -16.674 123.071 170.099  1.00  0.00           C  
ATOM    768  O   LYS   130     -16.743 124.299 170.002  1.00  0.00           O  
ATOM    769  CB  LYS   130     -18.523 121.635 170.237  1.00  0.00           C  
ATOM    770  CG  LYS   130     -19.425 120.646 170.978  1.00  0.00           C  
ATOM    771  CD  LYS   130     -20.444 119.950 170.073  1.00  0.00           C  
ATOM    772  CE  LYS   130     -21.351 118.967 170.815  1.00  0.00           C  
ATOM    773  NZ  LYS   130     -22.283 118.320 169.864  1.00  0.00           N  
ATOM    774  N   VAL   131     -15.874 122.442 169.326  1.00  0.00           N  
ATOM    775  CA  VAL   131     -15.070 122.922 168.207  1.00  0.00           C  
ATOM    776  C   VAL   131     -16.003 123.550 167.179  1.00  0.00           C  
ATOM    777  O   VAL   131     -16.924 122.894 166.677  1.00  0.00           O  
ATOM    778  CB  VAL   131     -14.247 121.785 167.587  1.00  0.00           C  
ATOM    779 HG11 VAL   131     -12.898 121.620 166.044  1.00  0.00          HG  
ATOM    780 HG12 VAL   131     -14.281 122.253 165.585  1.00  0.00          HG  
ATOM    781 HG13 VAL   131     -13.239 123.130 166.403  1.00  0.00          HG  
ATOM    782 HG21 VAL   131     -12.676 120.591 168.148  1.00  0.00          HG  
ATOM    783 HG22 VAL   131     -12.618 122.034 168.809  1.00  0.00          HG  
ATOM    784 HG23 VAL   131     -13.640 120.948 169.359  1.00  0.00          HG  
ATOM    785  CG1 VAL   131     -13.606 122.240 166.281  1.00  0.00           C  
ATOM    786  CG2 VAL   131     -13.196 121.293 168.568  1.00  0.00           C  
ATOM    787  N   THR   132     -15.767 124.824 166.862  1.00  0.00           N  
ATOM    788  CA  THR   132     -16.607 125.544 165.912  1.00  0.00           C  
ATOM    789  C   THR   132     -16.091 125.441 164.481  1.00  0.00           C  
ATOM    790  O   THR   132     -16.891 125.325 163.546  1.00  0.00           O  
ATOM    791  CB  THR   132     -16.710 127.017 166.319  1.00  0.00           C  
ATOM    792  OG1 THR   132     -17.266 127.126 167.621  1.00  0.00           O  
ATOM    793  CG2 THR   132     -17.610 127.760 165.317  1.00  0.00           C  
ATOM    794  N   ASN   133     -14.775 125.482 164.286  1.00  0.00           N  
ATOM    795  CA  ASN   133     -14.206 125.387 162.949  1.00  0.00           C  
ATOM    796  C   ASN   133     -12.762 124.919 163.051  1.00  0.00           C  
ATOM    797  O   ASN   133     -12.099 125.121 164.073  1.00  0.00           O  
ATOM    798  CB  ASN   133     -14.281 126.728 162.210  1.00  0.00           C  
ATOM    799  CG  ASN   133     -13.535 127.764 163.039  1.00  0.00           C  
ATOM    800  OD1 ASN   133     -12.307 127.761 163.101  1.00  0.00           O  
ATOM    801  ND2 ASN   133     -14.238 128.707 163.722  1.00  0.00           N  
ATOM    802  N   PHE   134     -12.286 124.292 161.976  1.00  0.00           N  
ATOM    803  CA  PHE   134     -10.910 123.819 161.870  1.00  0.00           C  
ATOM    804  C   PHE   134     -10.259 124.519 160.685  1.00  0.00           C  
ATOM    805  O   PHE   134     -10.826 124.543 159.585  1.00  0.00           O  
ATOM    806  CB  PHE   134     -10.844 122.289 161.699  1.00  0.00           C  
ATOM    807  CG  PHE   134     -11.390 121.675 162.942  1.00  0.00           C  
ATOM    808  CD1 PHE   134     -12.756 121.339 163.073  1.00  0.00           C  
ATOM    809  CD2 PHE   134     -10.536 121.414 164.029  1.00  0.00           C  
ATOM    810  CE1 PHE   134     -13.269 120.748 164.265  1.00  0.00           C  
ATOM    811  CE2 PHE   134     -11.023 120.824 165.234  1.00  0.00           C  
ATOM    812  CZ  PHE   134     -12.398 120.491 165.351  1.00  0.00           C  
ATOM    813  N   VAL   135      -9.074 125.079 160.906  1.00  0.00           N  
ATOM    814  CA  VAL   135      -8.285 125.695 159.848  1.00  0.00           C  
ATOM    815  C   VAL   135      -7.103 124.790 159.527  1.00  0.00           C  
ATOM    816  O   VAL   135      -6.399 124.337 160.437  1.00  0.00           O  
ATOM    817  CB  VAL   135      -7.786 127.085 160.255  1.00  0.00           C  
ATOM    818  CG1 VAL   135      -6.910 127.754 159.194  1.00  0.00           C  
ATOM    819  CG2 VAL   135      -8.914 128.082 160.529  1.00  0.00           C  
ATOM    820  N   ALA   136      -6.888 124.532 158.240  1.00  0.00           N  
ATOM    821  CA  ALA   136      -5.811 123.670 157.798  1.00  0.00           C  
ATOM    822  C   ALA   136      -4.826 124.423 156.926  1.00  0.00           C  
ATOM    823  O   ALA   136      -5.183 125.387 156.250  1.00  0.00           O  
ATOM    824  CB  ALA   136      -6.374 122.473 157.039  1.00  0.00           C  
ATOM    825  N   VAL   137      -3.574 123.973 156.953  1.00  0.00           N  
ATOM    826  CA  VAL   137      -2.495 124.567 156.170  1.00  0.00           C  
ATOM    827  C   VAL   137      -1.722 123.429 155.513  1.00  0.00           C  
ATOM    828  O   VAL   137      -1.033 122.665 156.201  1.00  0.00           O  
ATOM    829  CB  VAL   137      -1.567 125.433 157.031  1.00  0.00           C  
ATOM    830 HG11 VAL   137       0.075 126.620 156.705  1.00  0.00          HG  
ATOM    831 HG12 VAL   137       0.244 125.158 156.108  1.00  0.00          HG  
ATOM    832 HG13 VAL   137      -0.671 126.220 155.361  1.00  0.00          HG  
ATOM    833 HG21 VAL   137      -1.725 127.165 158.123  1.00  0.00          HG  
ATOM    834 HG22 VAL   137      -2.680 127.150 156.854  1.00  0.00          HG  
ATOM    835 HG23 VAL   137      -3.058 126.302 158.143  1.00  0.00          HG  
ATOM    836  CG1 VAL   137      -0.367 125.902 156.225  1.00  0.00           C  
ATOM    837  CG2 VAL   137      -2.329 126.625 157.591  1.00  0.00           C  
ATOM    838  N   GLN   138      -1.829 123.319 154.191  1.00  0.00           N  
ATOM    839  CA  GLN   138      -1.081 122.334 153.413  1.00  0.00           C  
ATOM    840  C   GLN   138       0.161 123.014 152.853  1.00  0.00           C  
ATOM    841  O   GLN   138       0.057 124.039 152.169  1.00  0.00           O  
ATOM    842  CB  GLN   138      -1.943 121.740 152.289  1.00  0.00           C  
ATOM    843  CG  GLN   138      -1.205 120.707 151.435  1.00  0.00           C  
ATOM    844  CD  GLN   138      -2.180 120.171 150.397  1.00  0.00           C  
ATOM    845  OE1 GLN   138      -3.087 119.404 150.716  1.00  0.00           O  
ATOM    846  NE2 GLN   138      -2.048 120.547 149.097  1.00  0.00           N  
ATOM    847  N   VAL   139       1.333 122.448 153.133  1.00  0.00           N  
ATOM    848  CA  VAL   139       2.602 123.015 152.696  1.00  0.00           C  
ATOM    849  C   VAL   139       3.388 121.975 151.908  1.00  0.00           C  
ATOM    850  O   VAL   139       3.339 120.780 152.218  1.00  0.00           O  
ATOM    851  CB  VAL   139       3.448 123.515 153.877  1.00  0.00           C  
ATOM    852  CG1 VAL   139       4.813 124.067 153.460  1.00  0.00           C  
ATOM    853  CG2 VAL   139       2.785 124.645 154.668  1.00  0.00           C  
ATOM    854  N   PRO   140       4.106 122.440 150.889  1.00  0.00           N  
ATOM    855  CA  PRO   140       4.949 121.587 150.058  1.00  0.00           C  
ATOM    856  C   PRO   140       6.338 121.495 150.681  1.00  0.00           C  
ATOM    857  O   PRO   140       6.997 122.519 150.894  1.00  0.00           O  
ATOM    858  CB  PRO   140       5.024 122.146 148.637  1.00  0.00           C  
ATOM    859  CG  PRO   140       4.880 123.668 148.572  1.00  0.00           C  
ATOM    860  CD  PRO   140       3.995 124.247 149.677  1.00  0.00           C  
ATOM    861  N   ILE   141       6.778 120.272 150.974  1.00  0.00           N  
ATOM    862  CA  ILE   141       8.052 120.031 151.639  1.00  0.00           C  
ATOM    863  C   ILE   141       9.194 119.767 150.664  1.00  0.00           C  
ATOM    864  O   ILE   141      10.267 119.331 151.093  1.00  0.00           O  
ATOM    865  CB  ILE   141       7.924 118.843 152.600  1.00  0.00           C  
ATOM    866  CG1 ILE   141       7.621 117.512 151.892  1.00  0.00           C  
ATOM    867  CG2 ILE   141       6.801 119.012 153.638  1.00  0.00           C  
ATOM    868  CD1 ILE   141       7.708 116.297 152.815  1.00  0.00           C  
ATOM    869  N   SER   142       8.988 120.015 149.368  1.00  0.00           N  
ATOM    870  CA  SER   142      10.008 119.680 148.378  1.00  0.00           C  
ATOM    871  C   SER   142      11.334 120.366 148.685  1.00  0.00           C  
ATOM    872  O   SER   142      12.402 119.762 148.527  1.00  0.00           O  
ATOM    873  CB  SER   142       9.526 120.058 146.977  1.00  0.00           C  
ATOM    874  OG  SER   142       8.256 119.494 146.702  1.00  0.00           O  
ATOM    875  N   GLY   143      11.294 121.625 149.127  1.00  0.00           N  
ATOM    876  CA  GLY   143      12.529 122.356 149.389  1.00  0.00           C  
ATOM    877  C   GLY   143      13.226 121.892 150.660  1.00  0.00           C  
ATOM    878  O   GLY   143      14.345 122.343 150.930  1.00  0.00           O  
ATOM    879  N   ARG   144      12.601 121.009 151.436  1.00  0.00           N  
ATOM    880  CA  ARG   144      13.207 120.444 152.634  1.00  0.00           C  
ATOM    881  C   ARG   144      13.711 119.022 152.418  1.00  0.00           C  
ATOM    882  O   ARG   144      14.193 118.397 153.367  1.00  0.00           O  
ATOM    883  CB  ARG   144      12.206 120.471 153.796  1.00  0.00           C  
ATOM    884  CG  ARG   144      11.474 121.801 153.946  1.00  0.00           C  
ATOM    885  CD  ARG   144      12.434 122.966 154.149  1.00  0.00           C  
ATOM    886  NE  ARG   144      13.200 122.860 155.387  1.00  0.00           N  
ATOM    887  CZ  ARG   144      12.776 123.295 156.571  1.00  0.00           C  
ATOM    888  NH1 ARG   144      11.582 123.863 156.688  1.00  0.00           N  
ATOM    889  NH2 ARG   144      13.545 123.160 157.643  1.00  0.00           N  
ATOM    890  N   GLU   145      13.613 118.500 151.194  1.00  0.00           N  
ATOM    891  CA  GLU   145      14.019 117.128 150.925  1.00  0.00           C  
ATOM    892  C   GLU   145      15.538 117.034 150.930  1.00  0.00           C  
ATOM    893  O   GLU   145      16.234 117.894 150.375  1.00  0.00           O  
ATOM    894  CB  GLU   145      13.458 116.659 149.571  1.00  0.00           C  
ATOM    895  CG  GLU   145      13.767 115.194 149.257  1.00  0.00           C  
ATOM    896  CD  GLU   145      13.111 114.849 147.928  1.00  0.00           C  
ATOM    897  OE1 GLU   145      12.475 115.757 147.329  1.00  0.00           O  
ATOM    898  OE2 GLU   145      13.236 113.673 147.494  1.00  0.00           O  
ATOM    899  N   HIS   146      16.061 115.988 151.561  1.00  0.00           N  
ATOM    900  CA  HIS   146      17.486 115.688 151.524  1.00  0.00           C  
ATOM    901  C   HIS   146      17.699 114.399 150.740  1.00  0.00           C  
ATOM    902  O   HIS   146      17.157 113.350 151.104  1.00  0.00           O  
ATOM    903  CB  HIS   146      18.087 115.563 152.924  1.00  0.00           C  
ATOM    904  CG  HIS   146      17.996 116.833 153.716  1.00  0.00           C  
ATOM    905  ND1 HIS   146      18.895 117.875 153.610  1.00  0.00           N  
ATOM    906  CD2 HIS   146      17.096 117.239 154.642  1.00  0.00           C  
ATOM    907  CE1 HIS   146      18.569 118.845 154.409  1.00  0.00           C  
ATOM    908  NE2 HIS   146      17.475 118.492 155.057  1.00  0.00           N  
ATOM    909  N   HIS   147      18.483 114.482 149.673  1.00  0.00           N  
ATOM    910  CA  HIS   147      18.751 113.335 148.824  1.00  0.00           C  
ATOM    911  C   HIS   147      19.932 112.518 149.335  1.00  0.00           C  
ATOM    912  O   HIS   147      20.774 112.993 150.101  1.00  0.00           O  
ATOM    913  CB  HIS   147      19.013 113.766 147.381  1.00  0.00           C  
ATOM    914  CG  HIS   147      17.793 114.313 146.702  1.00  0.00           C  
ATOM    915  ND1 HIS   147      16.788 113.530 146.171  1.00  0.00           N  
ATOM    916  CD2 HIS   147      17.407 115.589 146.465  1.00  0.00           C  
ATOM    917  CE1 HIS   147      15.857 114.269 145.651  1.00  0.00           C  
ATOM    918  NE2 HIS   147      16.201 115.533 145.810  1.00  0.00           N  
ATOM    919  N   ARG   148      19.974 111.265 148.890  1.00  0.00           N  
ATOM    920  CA  ARG   148      21.022 110.338 149.283  1.00  0.00           C  
ATOM    921  C   ARG   148      22.290 110.634 148.496  1.00  0.00           C  
ATOM    922  O   ARG   148      22.246 110.851 147.283  1.00  0.00           O  
ATOM    923  CB  ARG   148      20.568 108.898 149.037  1.00  0.00           C  
ATOM    924  CG  ARG   148      19.406 108.463 149.932  1.00  0.00           C  
ATOM    925  CD  ARG   148      18.934 107.031 149.672  1.00  0.00           C  
ATOM    926  NE  ARG   148      18.302 107.007 148.323  1.00  0.00           N  
ATOM    927  CZ  ARG   148      18.025 105.814 147.720  1.00  0.00           C  
ATOM    928  NH1 ARG   148      18.426 104.819 148.564  1.00  0.00           N  
ATOM    929  NH2 ARG   148      17.456 106.081 146.509  1.00  0.00           N  
ATOM    930  N   LYS   149      23.424 110.652 149.194  1.00  0.00           N  
ATOM    931  CA  LYS   149      24.701 110.882 148.536  1.00  0.00           C  
ATOM    932  C   LYS   149      25.103 109.646 147.736  1.00  0.00           C  
ATOM    933  O   LYS   149      24.721 108.519 148.062  1.00  0.00           O  
ATOM    934  CB  LYS   149      25.784 111.210 149.564  1.00  0.00           C  
ATOM    935  CG  LYS   149      25.569 112.550 150.271  1.00  0.00           C  
ATOM    936  CD  LYS   149      26.669 112.896 151.275  1.00  0.00           C  
ATOM    937  CE  LYS   149      26.455 114.237 151.980  1.00  0.00           C  
ATOM    938  NZ  LYS   149      27.566 114.497 152.923  1.00  0.00           N  
ATOM    939  N   LYS   150      25.875 109.865 146.668  1.00  0.00           N  
ATOM    940  CA  LYS   150      26.329 108.740 145.857  1.00  0.00           C  
ATOM    941  C   LYS   150      27.073 107.720 146.708  1.00  0.00           C  
ATOM    942  O   LYS   150      26.966 106.510 146.479  1.00  0.00           O  
ATOM    943  CB  LYS   150      27.219 109.236 144.718  1.00  0.00           C  
ATOM    944  CG  LYS   150      26.456 110.008 143.640  1.00  0.00           C  
ATOM    945  CD  LYS   150      27.345 110.504 142.497  1.00  0.00           C  
ATOM    946  CE  LYS   150      26.586 111.297 141.431  1.00  0.00           C  
ATOM    947  NZ  LYS   150      27.523 111.764 140.385  1.00  0.00           N  
ATOM    948  N   LEU   151      27.838 108.192 147.694  1.00  0.00           N  
ATOM    949  CA  LEU   151      28.554 107.285 148.583  1.00  0.00           C  
ATOM    950  C   LEU   151      27.578 106.508 149.457  1.00  0.00           C  
ATOM    951  O   LEU   151      27.684 105.282 149.586  1.00  0.00           O  
ATOM    952  CB  LEU   151      29.551 108.064 149.440  1.00  0.00           C  
ATOM    953  CG  LEU   151      30.734 108.621 148.645  1.00  0.00           C  
ATOM    954  CD1 LEU   151      31.653 109.558 149.427  1.00  0.00           C  
ATOM    955  CD2 LEU   151      31.691 107.569 148.088  1.00  0.00           C  
ATOM    956  N   ARG   152      26.618 107.208 150.070  1.00  0.00           N  
ATOM    957  CA  ARG   152      25.677 106.550 150.969  1.00  0.00           C  
ATOM    958  C   ARG   152      24.949 105.409 150.272  1.00  0.00           C  
ATOM    959  O   ARG   152      24.707 104.356 150.874  1.00  0.00           O  
ATOM    960  CB  ARG   152      24.653 107.563 151.484  1.00  0.00           C  
ATOM    961  CG  ARG   152      25.238 108.573 152.473  1.00  0.00           C  
ATOM    962  CD  ARG   152      24.234 109.632 152.934  1.00  0.00           C  
ATOM    963  NE  ARG   152      24.949 110.553 153.861  1.00  0.00           N  
ATOM    964  CZ  ARG   152      24.306 111.646 154.366  1.00  0.00           C  
ATOM    965  NH1 ARG   152      23.037 111.652 153.864  1.00  0.00           N  
ATOM    966  NH2 ARG   152      25.183 112.307 155.177  1.00  0.00           N  
ATOM    967  N   ASN   153      24.596 105.595 149.000  1.00  0.00           N  
ATOM    968  CA  ASN   153      23.926 104.535 148.255  1.00  0.00           C  
ATOM    969  C   ASN   153      24.887 103.381 148.000  1.00  0.00           C  
ATOM    970  O   ASN   153      24.547 102.210 148.204  1.00  0.00           O  
ATOM    971  CB  ASN   153      23.348 105.090 146.942  1.00  0.00           C  
ATOM    972  CG  ASN   153      22.138 105.947 147.286  1.00  0.00           C  
ATOM    973  OD1 ASN   153      21.549 105.810 148.356  1.00  0.00           O  
ATOM    974  ND2 ASN   153      21.703 106.879 146.396  1.00  0.00           N  
ATOM    975  N   VAL   154      26.101 103.696 147.545  1.00  0.00           N  
ATOM    976  CA  VAL   154      27.078 102.652 147.254  1.00  0.00           C  
ATOM    977  C   VAL   154      27.464 101.887 148.514  1.00  0.00           C  
ATOM    978  O   VAL   154      27.640 100.663 148.474  1.00  0.00           O  
ATOM    979  CB  VAL   154      28.306 103.261 146.576  1.00  0.00           C  
ATOM    980  CG1 VAL   154      29.464 102.275 146.411  1.00  0.00           C  
ATOM    981  CG2 VAL   154      28.026 103.789 145.167  1.00  0.00           C  
ATOM    982  N   GLY   155      27.601 102.585 149.644  1.00  0.00           N  
ATOM    983  CA  GLY   155      27.895 101.896 150.896  1.00  0.00           C  
ATOM    984  C   GLY   155      26.822 100.862 151.213  1.00  0.00           C  
ATOM    985  O   GLY   155      27.133  99.735 151.617  1.00  0.00           O  
ATOM    986  N   ASP   156      25.551 101.227 151.029  1.00  0.00           N  
ATOM    987  CA  ASP   156      24.463 100.303 151.321  1.00  0.00           C  
ATOM    988  C   ASP   156      24.407  99.174 150.299  1.00  0.00           C  
ATOM    989  O   ASP   156      24.185  98.011 150.660  1.00  0.00           O  
ATOM    990  CB  ASP   156      23.135 101.058 151.359  1.00  0.00           C  
ATOM    991  CG  ASP   156      23.100 101.885 152.637  1.00  0.00           C  
ATOM    992  OD1 ASP   156      23.964 101.642 153.522  1.00  0.00           O  
ATOM    993  OD2 ASP   156      22.210 102.769 152.745  1.00  0.00           O  
ATOM    994  N   LEU   157      24.604  99.495 149.019  1.00  0.00           N  
ATOM    995  CA  LEU   157      24.560  98.469 147.982  1.00  0.00           C  
ATOM    996  C   LEU   157      25.666  97.447 148.200  1.00  0.00           C  
ATOM    997  O   LEU   157      25.447  96.235 148.080  1.00  0.00           O  
ATOM    998  CB  LEU   157      24.659  99.117 146.589  1.00  0.00           C  
ATOM    999  CG  LEU   157      23.417  99.922 146.201  1.00  0.00           C  
ATOM   1000  CD1 LEU   157      23.546 100.724 144.907  1.00  0.00           C  
ATOM   1001  CD2 LEU   157      22.153  99.093 145.980  1.00  0.00           C  
ATOM   1002  N   SER   158      26.874  97.917 148.516  1.00  0.00           N  
ATOM   1003  CA  SER   158      27.989  96.999 148.712  1.00  0.00           C  
ATOM   1004  C   SER   158      27.843  96.208 150.004  1.00  0.00           C  
ATOM   1005  O   SER   158      28.251  95.042 150.064  1.00  0.00           O  
ATOM   1006  CB  SER   158      29.307  97.769 148.700  1.00  0.00           C  
ATOM   1007  OG  SER   158      29.375  98.638 149.821  1.00  0.00           O  
ATOM   1008  N   SER   159      27.272  96.817 151.046  1.00  0.00           N  
ATOM   1009  CA  SER   159      27.010  96.084 152.279  1.00  0.00           C  
ATOM   1010  C   SER   159      26.057  94.923 152.028  1.00  0.00           C  
ATOM   1011  O   SER   159      26.278  93.805 152.507  1.00  0.00           O  
ATOM   1012  CB  SER   159      26.441  97.029 153.337  1.00  0.00           C  
ATOM   1013  OG  SER   159      26.165  96.314 154.532  1.00  0.00           O  
ATOM   1014  N   ASP   160      24.981  95.174 151.278  1.00  0.00           N  
ATOM   1015  CA  ASP   160      24.052  94.105 150.929  1.00  0.00           C  
ATOM   1016  C   ASP   160      24.699  93.094 149.989  1.00  0.00           C  
ATOM   1017  O   ASP   160      24.458  91.887 150.103  1.00  0.00           O  
ATOM   1018  CB  ASP   160      22.790  94.692 150.295  1.00  0.00           C  
ATOM   1019  CG  ASP   160      21.981  95.365 151.394  1.00  0.00           C  
ATOM   1020  OD1 ASP   160      22.298  95.129 152.591  1.00  0.00           O  
ATOM   1021  OD2 ASP   160      21.034  96.123 151.053  1.00  0.00           O  
ATOM   1022  N   THR   161      25.523  93.567 149.051  1.00  0.00           N  
ATOM   1023  CA  THR   161      26.178  92.664 148.114  1.00  0.00           C  
ATOM   1024  C   THR   161      27.153  91.721 148.805  1.00  0.00           C  
ATOM   1025  O   THR   161      27.487  90.674 148.242  1.00  0.00           O  
ATOM   1026  CB  THR   161      26.909  93.466 147.037  1.00  0.00           C  
ATOM   1027  OG1 THR   161      25.978  94.219 146.273  1.00  0.00           O  
ATOM   1028  CG2 THR   161      27.667  92.501 146.110  1.00  0.00           C  
ATOM   1029  N   SER   162      27.622  92.067 150.005  1.00  0.00           N  
ATOM   1030  CA  SER   162      28.510  91.180 150.745  1.00  0.00           C  
ATOM   1031  C   SER   162      27.752  90.127 151.543  1.00  0.00           C  
ATOM   1032  O   SER   162      28.339  89.100 151.903  1.00  0.00           O  
ATOM   1033  CB  SER   162      29.398  91.995 151.688  1.00  0.00           C  
ATOM   1034  OG  SER   162      28.608  92.599 152.702  1.00  0.00           O  
ATOM   1035  N   PRO   163      26.467  90.353 151.817  1.00  0.00           N  
ATOM   1036  CA  PRO   163      25.649  89.427 152.588  1.00  0.00           C  
ATOM   1037  C   PRO   163      24.605  88.726 151.729  1.00  0.00           C  
ATOM   1038  O   PRO   163      23.743  88.022 152.267  1.00  0.00           O  
ATOM   1039  CB  PRO   163      24.956  90.164 153.737  1.00  0.00           C  
ATOM   1040  CG  PRO   163      24.505  91.579 153.370  1.00  0.00           C  
ATOM   1041  CD  PRO   163      25.465  92.302 152.423  1.00  0.00           C  
ATOM   1042  N   THR   164      24.664  88.895 150.412  1.00  0.00           N  
ATOM   1043  CA  THR   164      23.635  88.357 149.538  1.00  0.00           C  
ATOM   1044  C   THR   164      23.672  86.833 149.562  1.00  0.00           C  
ATOM   1045  O   THR   164      24.694  86.212 149.865  1.00  0.00           O  
ATOM   1046  CB  THR   164      23.830  88.869 148.111  1.00  0.00           C  
ATOM   1047  OG1 THR   164      25.084  88.437 147.605  1.00  0.00           O  
ATOM   1048  CG2 THR   164      23.783  90.406 148.111  1.00  0.00           C  
ATOM   1049  N   PHE   165      22.532  86.232 149.234  1.00  0.00           N  
ATOM   1050  CA  PHE   165      22.454  84.787 149.073  1.00  0.00           C  
ATOM   1051  C   PHE   165      23.024  84.389 147.718  1.00  0.00           C  
ATOM   1052  O   PHE   165      22.677  84.983 146.693  1.00  0.00           O  
ATOM   1053  CB  PHE   165      21.005  84.317 149.191  1.00  0.00           C  
ATOM   1054  CG  PHE   165      20.608  84.444 150.622  1.00  0.00           C  
ATOM   1055  CD1 PHE   165      19.908  85.571 151.108  1.00  0.00           C  
ATOM   1056  CD2 PHE   165      20.930  83.420 151.532  1.00  0.00           C  
ATOM   1057  CE1 PHE   165      19.529  85.681 152.477  1.00  0.00           C  
ATOM   1058  CE2 PHE   165      20.562  83.506 152.909  1.00  0.00           C  
ATOM   1059  CZ  PHE   165      19.860  84.644 153.382  1.00  0.00           C  
ATOM   1060  N   GLY   166      23.906  83.386 147.720  1.00  0.00           N  
ATOM   1061  CA  GLY   166      24.546  82.921 146.497  1.00  0.00           C  
ATOM   1062  C   GLY   166      23.699  81.896 145.747  1.00  0.00           C  
ATOM   1063  O   GLY   166      24.239  81.063 145.016  1.00  0.00           O  
ATOM   1064  N   SER   167      22.373  81.974 145.873  1.00  0.00           N  
ATOM   1065  CA  SER   167      21.533  81.004 145.182  1.00  0.00           C  
ATOM   1066  C   SER   167      21.398  81.347 143.706  1.00  0.00           C  
ATOM   1067  O   SER   167      21.241  80.450 142.869  1.00  0.00           O  
ATOM   1068  CB  SER   167      20.159  80.906 145.859  1.00  0.00           C  
ATOM   1069  OG  SER   167      19.464  82.138 145.733  1.00  0.00           O  
ATOM   1070  N   CYS   168      21.455  82.631 143.357  1.00  0.00           N  
ATOM   1071  CA  CYS   168      21.306  83.015 141.957  1.00  0.00           C  
ATOM   1072  C   CYS   168      22.420  82.421 141.106  1.00  0.00           C  
ATOM   1073  O   CYS   168      22.173  81.934 139.997  1.00  0.00           O  
ATOM   1074  CB  CYS   168      21.276  84.537 141.843  1.00  0.00           C  
ATOM   1075  SG  CYS   168      20.094  85.100 142.392  1.00  0.00           S  
ATOM   1076  N   ARG   169      23.653  82.436 141.616  1.00  0.00           N  
ATOM   1077  CA  ARG   169      24.761  81.808 140.906  1.00  0.00           C  
ATOM   1078  C   ARG   169      24.607  80.293 140.875  1.00  0.00           C  
ATOM   1079  O   ARG   169      24.804  79.660 139.831  1.00  0.00           O  
ATOM   1080  CB  ARG   169      26.084  82.194 141.566  1.00  0.00           C  
ATOM   1081  CG  ARG   169      26.471  83.658 141.347  1.00  0.00           C  
ATOM   1082  CD  ARG   169      27.771  84.059 142.047  1.00  0.00           C  
ATOM   1083  NE  ARG   169      28.002  85.505 141.768  1.00  0.00           N  
ATOM   1084  CZ  ARG   169      29.091  86.136 142.296  1.00  0.00           C  
ATOM   1085  NH1 ARG   169      29.789  85.219 143.028  1.00  0.00           N  
ATOM   1086  NH2 ARG   169      29.057  87.437 141.885  1.00  0.00           N  
ATOM   1087  N   ARG   170      24.263  79.691 142.015  1.00  0.00           N  
ATOM   1088  CA  ARG   170      24.074  78.246 142.058  1.00  0.00           C  
ATOM   1089  C   ARG   170      22.937  77.808 141.145  1.00  0.00           C  
ATOM   1090  O   ARG   170      23.019  76.756 140.502  1.00  0.00           O  
ATOM   1091  CB  ARG   170      23.809  77.797 143.494  1.00  0.00           C  
ATOM   1092  CG  ARG   170      25.043  77.874 144.395  1.00  0.00           C  
ATOM   1093  CD  ARG   170      24.868  77.160 145.737  1.00  0.00           C  
ATOM   1094  NE  ARG   170      23.804  77.880 146.492  1.00  0.00           N  
ATOM   1095  CZ  ARG   170      24.127  78.954 147.270  1.00  0.00           C  
ATOM   1096  NH1 ARG   170      25.475  79.146 147.175  1.00  0.00           N  
ATOM   1097  NH2 ARG   170      22.976  79.416 147.840  1.00  0.00           N  
ATOM   1098  N   GLU   171      21.862  78.595 141.081  1.00  0.00           N  
ATOM   1099  CA  GLU   171      20.766  78.265 140.175  1.00  0.00           C  
ATOM   1100  C   GLU   171      21.233  78.314 138.725  1.00  0.00           C  
ATOM   1101  O   GLU   171      20.898  77.430 137.929  1.00  0.00           O  
ATOM   1102  CB  GLU   171      19.577  79.194 140.432  1.00  0.00           C  
ATOM   1103  CG  GLU   171      18.356  78.877 139.566  1.00  0.00           C  
ATOM   1104  CD  GLU   171      17.237  79.829 139.963  1.00  0.00           C  
ATOM   1105  OE1 GLU   171      17.464  80.655 140.887  1.00  0.00           O  
ATOM   1106  OE2 GLU   171      16.141  79.743 139.348  1.00  0.00           O  
ATOM   1107  N   VAL   172      22.020  79.329 138.366  1.00  0.00           N  
ATOM   1108  CA  VAL   172      22.549  79.393 137.014  1.00  0.00           C  
ATOM   1109  C   VAL   172      23.467  78.227 136.698  1.00  0.00           C  
ATOM   1110  O   VAL   172      23.489  77.728 135.570  1.00  0.00           O  
ATOM   1111  CB  VAL   172      23.303  80.721 136.788  1.00  0.00           C  
ATOM   1112  CG1 VAL   172      24.054  80.777 135.456  1.00  0.00           C  
ATOM   1113  CG2 VAL   172      22.389  81.948 136.784  1.00  0.00           C  
ATOM   1114  N   CYS   173      24.239  77.779 137.690  1.00  0.00           N  
ATOM   1115  CA  CYS   173      25.124  76.637 137.490  1.00  0.00           C  
ATOM   1116  C   CYS   173      24.309  75.372 137.252  1.00  0.00           C  
ATOM   1117  O   CYS   173      24.637  74.559 136.379  1.00  0.00           O  
ATOM   1118  CB  CYS   173      26.073  76.485 138.694  1.00  0.00           C  
ATOM   1119  SG  CYS   173      27.036  77.526 138.762  1.00  0.00           S  
ATOM   1120  N   PHE   174      23.245  75.177 138.031  1.00  0.00           N  
ATOM   1121  CA  PHE   174      22.415  73.988 137.869  1.00  0.00           C  
ATOM   1122  C   PHE   174      21.685  74.033 136.532  1.00  0.00           C  
ATOM   1123  O   PHE   174      21.515  73.003 135.868  1.00  0.00           O  
ATOM   1124  CB  PHE   174      21.436  73.855 139.049  1.00  0.00           C  
ATOM   1125  CG  PHE   174      22.240  73.550 140.266  1.00  0.00           C  
ATOM   1126  CD1 PHE   174      23.569  73.078 140.186  1.00  0.00           C  
ATOM   1127  CD2 PHE   174      21.676  73.732 141.542  1.00  0.00           C  
ATOM   1128  CE1 PHE   174      24.332  72.792 141.356  1.00  0.00           C  
ATOM   1129  CE2 PHE   174      22.418  73.453 142.730  1.00  0.00           C  
ATOM   1130  CZ  PHE   174      23.752  72.979 142.634  1.00  0.00           C  
ATOM   1131  N   GLY   175      21.231  75.221 136.123  1.00  0.00           N  
ATOM   1132  CA  GLY   175      20.505  75.356 134.865  1.00  0.00           C  
ATOM   1133  C   GLY   175      21.338  74.847 133.696  1.00  0.00           C  
ATOM   1134  O   GLY   175      20.866  74.045 132.881  1.00  0.00           O  
ATOM   1135  N   ASN   176      22.595  75.283 133.613  1.00  0.00           N  
ATOM   1136  CA  ASN   176      23.448  74.892 132.500  1.00  0.00           C  
ATOM   1137  C   ASN   176      24.021  73.493 132.683  1.00  0.00           C  
ATOM   1138  O   ASN   176      24.164  72.751 131.706  1.00  0.00           O  
ATOM   1139  CB  ASN   176      24.576  75.911 132.326  1.00  0.00           C  
ATOM   1140  CG  ASN   176      23.967  77.200 131.792  1.00  0.00           C  
ATOM   1141  OD1 ASN   176      22.883  77.195 131.212  1.00  0.00           O  
ATOM   1142  ND2 ASN   176      24.633  78.374 131.959  1.00  0.00           N  
ATOM   1143  N   PHE   177      24.342  73.107 133.918  1.00  0.00           N  
ATOM   1144  CA  PHE   177      25.044  71.845 134.133  1.00  0.00           C  
ATOM   1145  C   PHE   177      24.172  70.653 133.757  1.00  0.00           C  
ATOM   1146  O   PHE   177      24.672  69.666 133.203  1.00  0.00           O  
ATOM   1147  CB  PHE   177      25.503  71.741 135.586  1.00  0.00           C  
ATOM   1148  CG  PHE   177      26.563  72.767 135.795  1.00  0.00           C  
ATOM   1149  CD1 PHE   177      27.241  73.375 134.715  1.00  0.00           C  
ATOM   1150  CD2 PHE   177      26.914  73.156 137.101  1.00  0.00           C  
ATOM   1151  CE1 PHE   177      28.250  74.358 134.925  1.00  0.00           C  
ATOM   1152  CE2 PHE   177      27.923  74.138 137.340  1.00  0.00           C  
ATOM   1153  CZ  PHE   177      28.594  74.740 136.245  1.00  0.00           C  
ATOM   1154  N   VAL   178      22.872  70.724 134.039  1.00  0.00           N  
ATOM   1155  CA  VAL   178      21.937  69.667 133.677  1.00  0.00           C  
ATOM   1156  C   VAL   178      21.022  70.080 132.530  1.00  0.00           C  
ATOM   1157  O   VAL   178      20.076  69.353 132.209  1.00  0.00           O  
ATOM   1158  CB  VAL   178      21.097  69.256 134.890  1.00  0.00           C  
ATOM   1159  CG1 VAL   178      21.924  68.659 136.031  1.00  0.00           C  
ATOM   1160  CG2 VAL   178      20.326  70.418 135.520  1.00  0.00           C  
ATOM   1161  N   CYS   179      21.288  71.225 131.906  1.00  0.00           N  
ATOM   1162  CA  CYS   179      20.486  71.740 130.799  1.00  0.00           C  
ATOM   1163  C   CYS   179      18.995  71.714 131.140  1.00  0.00           C  
ATOM   1164  O   CYS   179      18.172  71.120 130.443  1.00  0.00           O  
ATOM   1165  CB  CYS   179      20.771  70.957 129.517  1.00  0.00           C  
ATOM   1166  SG  CYS   179      22.089  71.168 129.033  1.00  0.00           S  
ATOM   1167  N   GLN   180      18.662  72.381 132.243  1.00  0.00           N  
ATOM   1168  CA  GLN   180      17.284  72.557 132.675  1.00  0.00           C  
ATOM   1169  C   GLN   180      17.002  74.053 132.790  1.00  0.00           C  
ATOM   1170  O   GLN   180      17.910  74.884 132.757  1.00  0.00           O  
ATOM   1171  CB  GLN   180      16.989  71.834 134.005  1.00  0.00           C  
ATOM   1172  CG  GLN   180      17.223  70.323 133.943  1.00  0.00           C  
ATOM   1173  CD  GLN   180      16.957  69.749 135.327  1.00  0.00           C  
ATOM   1174  OE1 GLN   180      16.651  70.480 136.268  1.00  0.00           O  
ATOM   1175  NE2 GLN   180      17.059  68.408 135.527  1.00  0.00           N  
ATOM   1176  N   ASP   181      15.721  74.387 132.921  1.00  0.00           N  
ATOM   1177  CA  ASP   181      15.323  75.781 133.029  1.00  0.00           C  
ATOM   1178  C   ASP   181      15.452  76.256 134.478  1.00  0.00           C  
ATOM   1179  O   ASP   181      15.738  75.482 135.395  1.00  0.00           O  
ATOM   1180  CB  ASP   181      13.901  75.981 132.497  1.00  0.00           C  
ATOM   1181  CG  ASP   181      12.844  75.286 133.339  1.00  0.00           C  
ATOM   1182  OD1 ASP   181      13.125  74.927 134.500  1.00  0.00           O  
ATOM   1183  OD2 ASP   181      11.717  75.101 132.832  1.00  0.00           O  
ATOM   1184  N   ARG   182      15.242  77.559 134.679  1.00  0.00           N  
ATOM   1185  CA  ARG   182      15.456  78.147 135.997  1.00  0.00           C  
ATOM   1186  C   ARG   182      14.564  77.498 137.050  1.00  0.00           C  
ATOM   1187  O   ARG   182      15.031  77.140 138.137  1.00  0.00           O  
ATOM   1188  CB  ARG   182      15.212  79.655 135.939  1.00  0.00           C  
ATOM   1189  CG  ARG   182      16.291  80.418 135.168  1.00  0.00           C  
ATOM   1190  CD  ARG   182      16.025  81.922 135.069  1.00  0.00           C  
ATOM   1191  NE  ARG   182      17.121  82.518 134.254  1.00  0.00           N  
ATOM   1192  CZ  ARG   182      17.102  83.850 133.955  1.00  0.00           C  
ATOM   1193  NH1 ARG   182      15.981  84.387 134.520  1.00  0.00           N  
ATOM   1194  NH2 ARG   182      18.211  84.124 133.208  1.00  0.00           N  
ATOM   1195  N   ALA   183      13.275  77.336 136.746  1.00  0.00           N  
ATOM   1196  CA  ALA   183      12.364  76.703 137.695  1.00  0.00           C  
ATOM   1197  C   ALA   183      12.846  75.306 138.070  1.00  0.00           C  
ATOM   1198  O   ALA   183      12.920  74.956 139.254  1.00  0.00           O  
ATOM   1199  CB  ALA   183      10.954  76.641 137.107  1.00  0.00           C  
ATOM   1200  N   LEU   184      13.176  74.491 137.067  1.00  0.00           N  
ATOM   1201  CA  LEU   184      13.649  73.135 137.324  1.00  0.00           C  
ATOM   1202  C   LEU   184      14.913  73.143 138.175  1.00  0.00           C  
ATOM   1203  O   LEU   184      15.035  72.372 139.134  1.00  0.00           O  
ATOM   1204  CB  LEU   184      13.890  72.418 135.997  1.00  0.00           C  
ATOM   1205  CG  LEU   184      12.603  72.090 135.238  1.00  0.00           C  
ATOM   1206  CD1 LEU   184      12.807  71.543 133.826  1.00  0.00           C  
ATOM   1207  CD2 LEU   184      11.713  71.039 135.900  1.00  0.00           C  
ATOM   1208  N   PRO   185      15.870  74.011 137.837  1.00  0.00           N  
ATOM   1209  CA  PRO   185      17.087  74.119 138.635  1.00  0.00           C  
ATOM   1210  C   PRO   185      16.764  74.482 140.077  1.00  0.00           C  
ATOM   1211  O   PRO   185      17.352  73.930 141.015  1.00  0.00           O  
ATOM   1212  CB  PRO   185      18.025  75.160 138.022  1.00  0.00           C  
ATOM   1213  CG  PRO   185      17.853  75.321 136.510  1.00  0.00           C  
ATOM   1214  CD  PRO   185      16.399  75.224 136.045  1.00  0.00           C  
ATOM   1215  N   VAL   186      15.827  75.411 140.273  1.00  0.00           N  
ATOM   1216  CA  VAL   186      15.429  75.799 141.621  1.00  0.00           C  
ATOM   1217  C   VAL   186      14.840  74.612 142.372  1.00  0.00           C  
ATOM   1218  O   VAL   186      15.169  74.374 143.540  1.00  0.00           O  
ATOM   1219  CB  VAL   186      14.427  76.950 141.548  1.00  0.00           C  
ATOM   1220  CG1 VAL   186      13.732  77.239 142.880  1.00  0.00           C  
ATOM   1221  CG2 VAL   186      15.055  78.280 141.128  1.00  0.00           C  
ATOM   1222  N   GLU   187      14.896  74.658 143.695  1.00  0.00           N  
ATOM   1223  CA  GLU   187      14.402  73.577 144.551  1.00  0.00           C  
ATOM   1224  C   GLU   187      15.584  72.777 145.077  1.00  0.00           C  
ATOM   1225  O   GLU   187      15.460  71.951 145.985  1.00  0.00           O  
ATOM   1226  CB  GLU   187      13.504  72.493 143.944  1.00  0.00           C  
ATOM   1227  CG  GLU   187      12.133  73.012 143.505  1.00  0.00           C  
ATOM   1228  CD  GLU   187      11.376  71.857 142.864  1.00  0.00           C  
ATOM   1229  OE1 GLU   187      11.961  70.744 142.774  1.00  0.00           O  
ATOM   1230  OE2 GLU   187      10.204  72.072 142.456  1.00  0.00           O  
ATOM   1231  N   CYS   188      16.756  73.016 144.505  1.00  0.00           N  
ATOM   1232  CA  CYS   188      17.949  72.316 144.946  1.00  0.00           C  
ATOM   1233  C   CYS   188      18.944  73.306 145.530  1.00  0.00           C  
ATOM   1234  O   CYS   188      19.277  74.327 144.922  1.00  0.00           O  
ATOM   1235  CB  CYS   188      18.958  71.586 144.057  1.00  0.00           C  
ATOM   1236  SG  CYS   188      18.377  70.496 143.357  1.00  0.00           S  
ATOM   1237  N   ASP   189      19.437  73.012 146.726  1.00  0.00           N  
ATOM   1238  CA  ASP   189      20.432  73.863 147.361  1.00  0.00           C  
ATOM   1239  C   ASP   189      21.812  73.213 147.191  1.00  0.00           C  
ATOM   1240  O   ASP   189      22.000  72.013 147.407  1.00  0.00           O  
ATOM   1241  CB  ASP   189      20.298  74.100 148.868  1.00  0.00           C  
ATOM   1242  CG  ASP   189      19.075  74.976 149.099  1.00  0.00           C  
ATOM   1243  OD1 ASP   189      18.565  75.555 148.103  1.00  0.00           O  
ATOM   1244  OD2 ASP   189      18.634  75.078 150.275  1.00  0.00           O  
ATOM   1245  N   ASP   190      22.789  74.018 146.799  1.00  0.00           N  
ATOM   1246  CA  ASP   190      24.138  73.527 146.562  1.00  0.00           C  
ATOM   1247  C   ASP   190      25.187  74.540 147.027  1.00  0.00           C  
ATOM   1248  O   ASP   190      25.355  75.599 146.415  1.00  0.00           O  
ATOM   1249  CB  ASP   190      24.523  73.241 145.108  1.00  0.00           C  
ATOM   1250  CG  ASP   190      25.933  72.667 145.099  1.00  0.00           C  
ATOM   1251  OD1 ASP   190      26.568  72.642 146.187  1.00  0.00           O  
ATOM   1252  OD2 ASP   190      26.393  72.246 144.004  1.00  0.00           O  
ATOM   1253  N   ASP   191      25.919  74.256 148.110  1.00  0.00           N  
ATOM   1254  CA  ASP   191      26.944  75.211 148.526  1.00  0.00           C  
ATOM   1255  C   ASP   191      28.150  75.091 147.631  1.00  0.00           C  
ATOM   1256  O   ASP   191      28.097  74.577 146.510  1.00  0.00           O  
ATOM   1257  CB  ASP   191      27.508  75.058 149.941  1.00  0.00           C  
ATOM   1258  CG  ASP   191      28.287  73.752 149.998  1.00  0.00           C  
ATOM   1259  OD1 ASP   191      28.488  73.135 148.918  1.00  0.00           O  
ATOM   1260  OD2 ASP   191      28.692  73.353 151.123  1.00  0.00           O  
ATOM   1261  N   GLU   192      29.270  75.579 148.140  1.00  0.00           N  
ATOM   1262  CA  GLU   192      30.521  75.516 147.435  1.00  0.00           C  
ATOM   1263  C   GLU   192      30.855  74.028 147.274  1.00  0.00           C  
ATOM   1264  O   GLU   192      30.017  73.144 147.473  1.00  0.00           O  
ATOM   1265  CB  GLU   192      31.785  76.100 148.073  1.00  0.00           C  
ATOM   1266  CG  GLU   192      31.753  77.624 148.207  1.00  0.00           C  
ATOM   1267  CD  GLU   192      33.033  78.062 148.902  1.00  0.00           C  
ATOM   1268  OE1 GLU   192      33.839  77.168 149.277  1.00  0.00           O  
ATOM   1269  OE2 GLU   192      33.224  79.297 149.069  1.00  0.00           O  
ATOM   1270  N   GLN   193      32.201  73.780 146.953  1.00  0.00           N  
ATOM   1271  CA  GLN   193      32.512  72.385 146.696  1.00  0.00           C  
ATOM   1272  C   GLN   193      32.859  72.140 145.242  1.00  0.00           C  
ATOM   1273  O   GLN   193      33.797  71.399 144.931  1.00  0.00           O  
ATOM   1274  CB  GLN   193      31.332  71.497 147.103  1.00  0.00           C  
ATOM   1275  CG  GLN   193      31.071  71.482 148.611  1.00  0.00           C  
ATOM   1276  CD  GLN   193      32.311  70.926 149.297  1.00  0.00           C  
ATOM   1277  OE1 GLN   193      32.871  69.917 148.872  1.00  0.00           O  
ATOM   1278  NE2 GLN   193      32.806  71.554 150.397  1.00  0.00           N  
ATOM   1279  N   GLY   194      32.106  72.758 144.329  1.00  0.00           N  
ATOM   1280  CA  GLY   194      32.425  72.663 142.909  1.00  0.00           C  
ATOM   1281  C   GLY   194      33.802  73.242 142.613  1.00  0.00           C  
ATOM   1282  O   GLY   194      34.560  72.682 141.812  1.00  0.00           O  
ATOM   1283  N   LEU   195      34.145  74.364 143.249  1.00  0.00           N  
ATOM   1284  CA  LEU   195      35.423  75.009 142.972  1.00  0.00           C  
ATOM   1285  C   LEU   195      36.591  74.129 143.397  1.00  0.00           C  
ATOM   1286  O   LEU   195      37.608  74.056 142.699  1.00  0.00           O  
ATOM   1287  CB  LEU   195      35.487  76.364 143.673  1.00  0.00           C  
ATOM   1288  CG  LEU   195      34.540  77.406 143.074  1.00  0.00           C  
ATOM   1289  CD1 LEU   195      34.444  78.716 143.855  1.00  0.00           C  
ATOM   1290  CD2 LEU   195      34.893  77.862 141.659  1.00  0.00           C  
ATOM   1291  N   GLU   196      36.466  73.456 144.537  1.00  0.00           N  
ATOM   1292  CA  GLU   196      37.522  72.595 145.050  1.00  0.00           C  
ATOM   1293  C   GLU   196      37.435  71.165 144.531  1.00  0.00           C  
ATOM   1294  O   GLU   196      38.290  70.343 144.880  1.00  0.00           O  
ATOM   1295  CB  GLU   196      37.487  72.584 146.581  1.00  0.00           C  
ATOM   1296  CG  GLU   196      37.847  73.932 147.209  1.00  0.00           C  
ATOM   1297  CD  GLU   196      37.725  73.794 148.720  1.00  0.00           C  
ATOM   1298  OE1 GLU   196      37.349  72.685 149.184  1.00  0.00           O  
ATOM   1299  OE2 GLU   196      38.006  74.797 149.430  1.00  0.00           O  
ATOM   1300  N   ASP   197      36.439  70.849 143.708  1.00  0.00           N  
ATOM   1301  CA  ASP   197      36.270  69.491 143.216  1.00  0.00           C  
ATOM   1302  C   ASP   197      37.334  69.156 142.170  1.00  0.00           C  
ATOM   1303  O   ASP   197      38.083  70.015 141.693  1.00  0.00           O  
ATOM   1304  CB  ASP   197      34.869  69.306 142.638  1.00  0.00           C  
ATOM   1305  CG  ASP   197      34.541  67.820 142.665  1.00  0.00           C  
ATOM   1306  OD1 ASP   197      35.436  67.024 143.059  1.00  0.00           O  
ATOM   1307  OD2 ASP   197      33.392  67.461 142.293  1.00  0.00           O  
ATOM   1308  N   TRP   198      37.394  67.875 141.814  1.00  0.00           N  
ATOM   1309  CA  TRP   198      38.407  67.369 140.895  1.00  0.00           C  
ATOM   1310  C   TRP   198      38.081  67.777 139.462  1.00  0.00           C  
ATOM   1311  O   TRP   198      37.069  67.347 138.902  1.00  0.00           O  
ATOM   1312  CB  TRP   198      38.496  65.849 141.012  1.00  0.00           C  
ATOM   1313  CG  TRP   198      39.109  65.367 142.305  1.00  0.00           C  
ATOM   1314  CD1 TRP   198      38.501  64.855 143.415  1.00  0.00           C  
ATOM   1315  CD2 TRP   198      40.503  65.350 142.646  1.00  0.00           C  
ATOM   1316  NE1 TRP   198      39.336  64.528 144.381  1.00  0.00           N  
ATOM   1317  CE2 TRP   198      40.607  64.815 143.956  1.00  0.00           C  
ATOM   1318  CE3 TRP   198      41.681  65.732 141.970  1.00  0.00           C  
ATOM   1319  CZ2 TRP   198      41.855  64.651 144.616  1.00  0.00           C  
ATOM   1320  CZ3 TRP   198      42.939  65.570 142.626  1.00  0.00           C  
ATOM   1321  CH2 TRP   198      43.004  65.034 143.937  1.00  0.00           C  
ATOM   1322  N   GLU   199      38.958  68.586 138.860  1.00  0.00           N  
ATOM   1323  CA  GLU   199      38.727  69.070 137.504  1.00  0.00           C  
ATOM   1324  C   GLU   199      38.745  67.953 136.467  1.00  0.00           C  
ATOM   1325  O   GLU   199      38.194  68.131 135.376  1.00  0.00           O  
ATOM   1326  CB  GLU   199      39.782  70.117 137.139  1.00  0.00           C  
ATOM   1327  CG  GLU   199      39.626  71.433 137.905  1.00  0.00           C  
ATOM   1328  CD  GLU   199      40.774  72.348 137.504  1.00  0.00           C  
ATOM   1329  OE1 GLU   199      41.634  71.901 136.699  1.00  0.00           O  
ATOM   1330  OE2 GLU   199      40.806  73.507 137.998  1.00  0.00           O  
ATOM   1331  N   GLN   200      39.365  66.811 136.776  1.00  0.00           N  
ATOM   1332  CA  GLN   200      39.434  65.717 135.814  1.00  0.00           C  
ATOM   1333  C   GLN   200      38.092  65.022 135.613  1.00  0.00           C  
ATOM   1334  O   GLN   200      37.917  64.327 134.606  1.00  0.00           O  
ATOM   1335  CB  GLN   200      40.483  64.698 136.259  1.00  0.00           C  
ATOM   1336  CG  GLN   200      41.918  65.223 136.176  1.00  0.00           C  
ATOM   1337  CD  GLN   200      42.850  64.126 136.670  1.00  0.00           C  
ATOM   1338  OE1 GLN   200      42.411  63.030 137.016  1.00  0.00           O  
ATOM   1339  NE2 GLN   200      44.188  64.361 136.730  1.00  0.00           N  
ATOM   1340  N   CYS   201      37.152  65.177 136.543  1.00  0.00           N  
ATOM   1341  CA  CYS   201      35.826  64.586 136.391  1.00  0.00           C  
ATOM   1342  C   CYS   201      34.925  65.461 135.522  1.00  0.00           C  
ATOM   1343  O   CYS   201      34.989  66.690 135.598  1.00  0.00           O  
ATOM   1344  CB  CYS   201      35.172  64.376 137.756  1.00  0.00           C  
ATOM   1345  SG  CYS   201      35.865  63.424 138.550  1.00  0.00           S  
ATOM   1346  N   GLU   202      34.080  64.851 134.690  1.00  0.00           N  
ATOM   1347  CA  GLU   202      33.061  65.624 133.973  1.00  0.00           C  
ATOM   1348  C   GLU   202      32.160  66.382 134.935  1.00  0.00           C  
ATOM   1349  O   GLU   202      31.992  66.010 136.097  1.00  0.00           O  
ATOM   1350  CB  GLU   202      32.279  64.556 133.202  1.00  0.00           C  
ATOM   1351  CG  GLU   202      33.119  63.823 132.154  1.00  0.00           C  
ATOM   1352  CD  GLU   202      33.325  64.762 130.975  1.00  0.00           C  
ATOM   1353  OE1 GLU   202      32.683  65.846 130.963  1.00  0.00           O  
ATOM   1354  OE2 GLU   202      34.128  64.409 130.070  1.00  0.00           O  
ATOM   1355  N   ALA   203      31.548  67.448 134.417  1.00  0.00           N  
ATOM   1356  CA  ALA   203      30.867  68.413 135.274  1.00  0.00           C  
ATOM   1357  C   ALA   203      29.697  67.781 136.023  1.00  0.00           C  
ATOM   1358  O   ALA   203      29.570  67.945 137.242  1.00  0.00           O  
ATOM   1359  CB  ALA   203      30.399  69.604 134.437  1.00  0.00           C  
ATOM   1360  N   SER   204      28.823  67.063 135.313  1.00  0.00           N  
ATOM   1361  CA  SER   204      27.613  66.553 135.954  1.00  0.00           C  
ATOM   1362  C   SER   204      27.937  65.570 137.073  1.00  0.00           C  
ATOM   1363  O   SER   204      27.310  65.609 138.138  1.00  0.00           O  
ATOM   1364  CB  SER   204      26.698  65.905 134.919  1.00  0.00           C  
ATOM   1365  OG  SER   204      26.216  66.885 134.012  1.00  0.00           O  
ATOM   1366  N   GLU   205      28.899  64.672 136.855  1.00  0.00           N  
ATOM   1367  CA  GLU   205      29.315  63.788 137.937  1.00  0.00           C  
ATOM   1368  C   GLU   205      30.042  64.563 139.029  1.00  0.00           C  
ATOM   1369  O   GLU   205      29.916  64.247 140.217  1.00  0.00           O  
ATOM   1370  CB  GLU   205      30.213  62.669 137.414  1.00  0.00           C  
ATOM   1371  CG  GLU   205      30.631  61.668 138.493  1.00  0.00           C  
ATOM   1372  CD  GLU   205      31.466  60.582 137.829  1.00  0.00           C  
ATOM   1373  OE1 GLU   205      31.661  60.663 136.586  1.00  0.00           O  
ATOM   1374  OE2 GLU   205      31.920  59.658 138.555  1.00  0.00           O  
ATOM   1375  N   SER   206      30.819  65.573 138.638  1.00  0.00           N  
ATOM   1376  CA  SER   206      31.502  66.413 139.616  1.00  0.00           C  
ATOM   1377  C   SER   206      30.504  67.047 140.576  1.00  0.00           C  
ATOM   1378  O   SER   206      30.751  67.106 141.787  1.00  0.00           O  
ATOM   1379  CB  SER   206      32.345  67.451 138.874  1.00  0.00           C  
ATOM   1380  OG  SER   206      33.010  68.294 139.803  1.00  0.00           O  
ATOM   1381  N   GLU   207      29.371  67.527 140.060  1.00  0.00           N  
ATOM   1382  CA  GLU   207      28.348  68.093 140.935  1.00  0.00           C  
ATOM   1383  C   GLU   207      27.739  67.019 141.829  1.00  0.00           C  
ATOM   1384  O   GLU   207      27.466  67.269 143.009  1.00  0.00           O  
ATOM   1385  CB  GLU   207      27.256  68.775 140.112  1.00  0.00           C  
ATOM   1386  CG  GLU   207      26.207  69.491 140.965  1.00  0.00           C  
ATOM   1387  CD  GLU   207      25.200  70.140 140.025  1.00  0.00           C  
ATOM   1388  OE1 GLU   207      25.627  70.985 139.194  1.00  0.00           O  
ATOM   1389  OE2 GLU   207      23.992  69.800 140.127  1.00  0.00           O  
ATOM   1390  N   LYS   208      27.511  65.820 141.285  1.00  0.00           N  
ATOM   1391  CA  LYS   208      26.933  64.746 142.086  1.00  0.00           C  
ATOM   1392  C   LYS   208      27.811  64.438 143.291  1.00  0.00           C  
ATOM   1393  O   LYS   208      27.306  64.188 144.391  1.00  0.00           O  
ATOM   1394  CB  LYS   208      26.736  63.496 141.230  1.00  0.00           C  
ATOM   1395  CG  LYS   208      26.096  62.332 141.989  1.00  0.00           C  
ATOM   1396  CD  LYS   208      25.798  61.117 141.108  1.00  0.00           C  
ATOM   1397  CE  LYS   208      27.053  60.411 140.592  1.00  0.00           C  
ATOM   1398  NZ  LYS   208      26.674  59.256 139.748  1.00  0.00           N  
ATOM   1399  N   LEU   209      29.131  64.453 143.102  1.00  0.00           N  
ATOM   1400  CA  LEU   209      30.037  64.256 144.227  1.00  0.00           C  
ATOM   1401  C   LEU   209      29.883  65.375 145.249  1.00  0.00           C  
ATOM   1402  O   LEU   209      29.964  65.139 146.461  1.00  0.00           O  
ATOM   1403  CB  LEU   209      31.481  64.193 143.726  1.00  0.00           C  
ATOM   1404  CG  LEU   209      31.793  62.930 142.920  1.00  0.00           C  
ATOM   1405  CD1 LEU   209      33.168  62.912 142.255  1.00  0.00           C  
ATOM   1406  CD2 LEU   209      31.770  61.630 143.723  1.00  0.00           C  
ATOM   1407  N   LYS   210      29.659  66.602 144.776  1.00  0.00           N  
ATOM   1408  CA  LYS   210      29.500  67.738 145.675  1.00  0.00           C  
ATOM   1409  C   LYS   210      28.228  67.608 146.505  1.00  0.00           C  
ATOM   1410  O   LYS   210      28.222  67.926 147.702  1.00  0.00           O  
ATOM   1411  CB  LYS   210      29.522  69.048 144.867  1.00  0.00           C  
ATOM   1412  CG  LYS   210      30.902  69.394 144.304  1.00  0.00           C  
ATOM   1413  CD  LYS   210      30.960  70.763 143.623  1.00  0.00           C  
ATOM   1414  CE  LYS   210      30.235  70.809 142.277  1.00  0.00           C  
ATOM   1415  NZ  LYS   210      30.423  72.135 141.645  1.00  0.00           N  
ATOM   1416  N   ALA   211      27.136  67.135 145.901  1.00  0.00           N  
ATOM   1417  CA  ALA   211      25.883  67.038 146.644  1.00  0.00           C  
ATOM   1418  C   ALA   211      25.936  65.933 147.693  1.00  0.00           C  
ATOM   1419  O   ALA   211      25.446  66.114 148.814  1.00  0.00           O  
ATOM   1420  CB  ALA   211      24.708  66.799 145.693  1.00  0.00           C  
ATOM   1421  N   THR   212      26.523  64.783 147.354  1.00  0.00           N  
ATOM   1422  CA  THR   212      26.603  63.694 148.321  1.00  0.00           C  
ATOM   1423  C   THR   212      27.628  63.991 149.408  1.00  0.00           C  
ATOM   1424  O   THR   212      27.465  63.546 150.549  1.00  0.00           O  
ATOM   1425  CB  THR   212      26.933  62.375 147.617  1.00  0.00           C  
ATOM   1426 HG21 THR   212      26.208  61.306 145.994  1.00  0.00          HG  
ATOM   1427 HG22 THR   212      25.058  62.024 146.804  1.00  0.00          HG  
ATOM   1428 HG23 THR   212      25.985  62.861 145.838  1.00  0.00          HG  
ATOM   1429  OG1 THR   212      28.278  62.410 147.122  1.00  0.00           O  
ATOM   1430  CG2 THR   212      25.961  62.119 146.462  1.00  0.00           C  
ATOM   1431  N   GLU   213      28.682  64.741 149.079  1.00  0.00           N  
ATOM   1432  CA  GLU   213      29.617  65.194 150.101  1.00  0.00           C  
ATOM   1433  C   GLU   213      28.952  66.133 151.097  1.00  0.00           C  
ATOM   1434  O   GLU   213      29.492  66.346 152.187  1.00  0.00           O  
ATOM   1435  CB  GLU   213      30.817  65.887 149.457  1.00  0.00           C  
ATOM   1436  CG  GLU   213      31.752  64.927 148.718  1.00  0.00           C  
ATOM   1437  CD  GLU   213      32.843  65.753 148.052  1.00  0.00           C  
ATOM   1438  OE1 GLU   213      32.763  67.008 148.125  1.00  0.00           O  
ATOM   1439  OE2 GLU   213      33.771  65.139 147.461  1.00  0.00           O  
ATOM   1440  N   ALA   214      27.794  66.697 150.749  1.00  0.00           N  
ATOM   1441  CA  ALA   214      27.040  67.556 151.648  1.00  0.00           C  
ATOM   1442  C   ALA   214      25.845  66.836 152.264  1.00  0.00           C  
ATOM   1443  O   ALA   214      24.910  67.491 152.736  1.00  0.00           O  
ATOM   1444  CB  ALA   214      26.563  68.809 150.912  1.00  0.00           C  
ATOM   1445  N   ILE   215      25.868  65.504 152.291  1.00  0.00           N  
ATOM   1446  CA  ILE   215      24.841  64.734 152.956  1.00  0.00           C  
ATOM   1447  C   ILE   215      23.711  64.254 152.072  1.00  0.00           C  
ATOM   1448  O   ILE   215      22.886  63.454 152.534  1.00  0.00           O  
ATOM   1449  CB  ILE   215      24.248  65.560 154.119  1.00  0.00           C  
ATOM   1450  CG1 ILE   215      23.539  66.845 153.659  1.00  0.00           C  
ATOM   1451  CG2 ILE   215      25.300  66.024 155.140  1.00  0.00           C  
ATOM   1452  CD1 ILE   215      22.774  67.552 154.777  1.00  0.00           C  
ATOM   1453  N   ASN   216      23.637  64.708 150.827  1.00  0.00           N  
ATOM   1454  CA  ASN   216      22.609  64.210 149.928  1.00  0.00           C  
ATOM   1455  C   ASN   216      22.847  62.727 149.636  1.00  0.00           C  
ATOM   1456  O   ASN   216      23.985  62.253 149.678  1.00  0.00           O  
ATOM   1457  CB  ASN   216      22.606  65.006 148.626  1.00  0.00           C  
ATOM   1458  CG  ASN   216      22.062  66.396 148.926  1.00  0.00           C  
ATOM   1459  OD1 ASN   216      21.375  66.605 149.924  1.00  0.00           O  
ATOM   1460  ND2 ASN   216      22.340  67.421 148.077  1.00  0.00           N  
ATOM   1461  N   ASN   217      21.791  61.969 149.347  1.00  0.00           N  
ATOM   1462  CA  ASN   217      21.969  60.534 149.095  1.00  0.00           C  
ATOM   1463  C   ASN   217      22.571  60.273 147.724  1.00  0.00           C  
ATOM   1464  O   ASN   217      22.260  60.953 146.742  1.00  0.00           O  
ATOM   1465  CB  ASN   217      20.548  59.966 149.208  1.00  0.00           C  
ATOM   1466  CG  ASN   217      20.129  60.035 150.669  1.00  0.00           C  
ATOM   1467  OD1 ASN   217      20.967  60.047 151.569  1.00  0.00           O  
ATOM   1468  ND2 ASN   217      18.807  60.085 150.985  1.00  0.00           N  
ATOM   1469  N   VAL   218      23.447  59.273 147.666  1.00  0.00           N  
ATOM   1470  CA  VAL   218      24.107  58.939 146.416  1.00  0.00           C  
ATOM   1471  C   VAL   218      23.075  58.538 145.362  1.00  0.00           C  
ATOM   1472  O   VAL   218      22.021  57.985 145.690  1.00  0.00           O  
ATOM   1473  CB  VAL   218      25.104  57.802 146.626  1.00  0.00           C  
ATOM   1474  CG1 VAL   218      26.212  58.139 147.625  1.00  0.00           C  
ATOM   1475  CG2 VAL   218      24.463  56.519 147.158  1.00  0.00           C  
ATOM   1476  N   LEU   219      23.351  58.806 144.087  1.00  0.00           N  
ATOM   1477  CA  LEU   219      22.400  58.438 143.034  1.00  0.00           C  
ATOM   1478  C   LEU   219      22.286  56.929 142.886  1.00  0.00           C  
ATOM   1479  O   LEU   219      23.169  56.165 143.281  1.00  0.00           O  
ATOM   1480  CB  LEU   219      22.991  59.081 141.776  1.00  0.00           C  
ATOM   1481  CG  LEU   219      23.042  60.609 141.838  1.00  0.00           C  
ATOM   1482  CD1 LEU   219      23.739  61.280 140.656  1.00  0.00           C  
ATOM   1483  CD2 LEU   219      21.680  61.299 141.886  1.00  0.00           C  
ATOM   1484  N   SER   220      21.167  56.506 142.303  1.00  0.00           N  
ATOM   1485  CA  SER   220      20.923  55.085 142.103  1.00  0.00           C  
ATOM   1486  C   SER   220      21.977  54.482 141.181  1.00  0.00           C  
ATOM   1487  O   SER   220      22.581  55.168 140.353  1.00  0.00           O  
ATOM   1488  CB  SER   220      19.530  54.867 141.513  1.00  0.00           C  
ATOM   1489  OG  SER   220      19.390  53.551 141.004  1.00  0.00           O  
ATOM   1490  N   ILE   221      22.191  53.174 141.335  1.00  0.00           N  
ATOM   1491  CA  ILE   221      23.169  52.440 140.542  1.00  0.00           C  
ATOM   1492  C   ILE   221      22.535  51.318 139.727  1.00  0.00           C  
ATOM   1493  O   ILE   221      23.261  50.544 139.093  1.00  0.00           O  
ATOM   1494  CB  ILE   221      24.262  51.863 141.447  1.00  0.00           C  
ATOM   1495  CG1 ILE   221      24.925  52.913 142.354  1.00  0.00           C  
ATOM   1496  CG2 ILE   221      25.420  51.213 140.672  1.00  0.00           C  
ATOM   1497  CD1 ILE   221      25.961  52.325 143.311  1.00  0.00           C  
ATOM   1498  N   LEU   222      21.976  51.684 138.576  1.00  0.00           N  
ATOM   1499  CA  LEU   222      21.361  50.731 137.649  1.00  0.00           C  
ATOM   1500  C   LEU   222      21.722  51.186 136.229  1.00  0.00           C  
ATOM   1501  O   LEU   222      21.361  52.283 135.795  1.00  0.00           O  
ATOM   1502  CB  LEU   222      19.842  50.578 137.523  1.00  0.00           C  
ATOM   1503  CG  LEU   222      19.417  49.561 136.462  1.00  0.00           C  
ATOM   1504  CD1 LEU   222      19.853  48.122 136.734  1.00  0.00           C  
ATOM   1505  CD2 LEU   222      17.909  49.441 136.250  1.00  0.00           C  
ATOM   1506  N   VAL   223      22.441  50.348 135.485  1.00  0.00           N  
ATOM   1507  CA  VAL   223      22.800  50.660 134.096  1.00  0.00           C  
ATOM   1508  C   VAL   223      21.541  50.613 133.222  1.00  0.00           C  
ATOM   1509  O   VAL   223      20.627  49.815 133.446  1.00  0.00           O  
ATOM   1510  CB  VAL   223      23.526  50.088 132.860  1.00  0.00           C  
ATOM   1511  CG1 VAL   223      22.784  48.923 132.202  1.00  0.00           C  
ATOM   1512  CG2 VAL   223      23.731  51.114 131.744  1.00  0.00           C  
ATOM   1513  N   HIS   224      21.481  51.477 132.210  1.00  0.00           N  
ATOM   1514  CA  HIS   224      20.364  51.499 131.265  1.00  0.00           C  
ATOM   1515  C   HIS   224      20.918  51.359 129.850  1.00  0.00           C  
ATOM   1516  O   HIS   224      21.843  52.063 129.437  1.00  0.00           O  
ATOM   1517  CB  HIS   224      19.477  52.739 131.109  1.00  0.00           C  
ATOM   1518  CG  HIS   224      18.792  53.134 132.384  1.00  0.00           C  
ATOM   1519  ND1 HIS   224      17.589  52.606 132.808  1.00  0.00           N  
ATOM   1520  CD2 HIS   224      19.148  54.018 133.345  1.00  0.00           C  
ATOM   1521  CE1 HIS   224      17.237  53.127 133.944  1.00  0.00           C  
ATOM   1522  NE2 HIS   224      18.164  53.994 134.303  1.00  0.00           N  
ATOM   1523  N   TYR   225      20.343  50.431 129.090  1.00  0.00           N  
ATOM   1524  CA  TYR   225      20.760  50.215 127.719  1.00  0.00           C  
ATOM   1525  C   TYR   225      19.562  49.770 126.907  1.00  0.00           C  
ATOM   1526  O   TYR   225      18.622  49.162 127.427  1.00  0.00           O  
ATOM   1527  CB  TYR   225      21.732  49.127 127.241  1.00  0.00           C  
ATOM   1528  CG  TYR   225      21.930  49.315 125.776  1.00  0.00           C  
ATOM   1529  CD1 TYR   225      22.787  50.321 125.312  1.00  0.00           C  
ATOM   1530  CD2 TYR   225      21.274  48.495 124.831  1.00  0.00           C  
ATOM   1531  CE1 TYR   225      23.002  50.527 123.935  1.00  0.00           C  
ATOM   1532  CE2 TYR   225      21.481  48.692 123.427  1.00  0.00           C  
ATOM   1533  CZ  TYR   225      22.351  49.715 122.999  1.00  0.00           C  
ATOM   1534  OH  TYR   225      22.577  49.944 121.659  1.00  0.00           O  
ATOM   1535  N   SER   226      19.567  50.062 125.610  1.00  0.00           N  
ATOM   1536  CA  SER   226      18.478  49.664 124.723  1.00  0.00           C  
ATOM   1537  C   SER   226      19.054  48.927 123.513  1.00  0.00           C  
ATOM   1538  O   SER   226      19.968  49.414 122.843  1.00  0.00           O  
ATOM   1539  CB  SER   226      17.559  50.584 123.916  1.00  0.00           C  
ATOM   1540  OG  SER   226      16.631  49.812 123.168  1.00  0.00           O  
ATOM   1541  N   GLU   227      18.526  47.727 123.206  1.00  0.00           N  
ATOM   1542  CA  GLU   227      19.024  46.956 122.058  1.00  0.00           C  
ATOM   1543  C   GLU   227      18.534  47.488 120.704  1.00  0.00           C  
ATOM   1544  O   GLU   227      17.394  47.933 120.548  1.00  0.00           O  
ATOM   1545  CB  GLU   227      18.640  45.476 121.958  1.00  0.00           C  
ATOM   1546  CG  GLU   227      19.197  44.784 120.712  1.00  0.00           C  
ATOM   1547  CD  GLU   227      20.704  44.653 120.881  1.00  0.00           C  
ATOM   1548  OE1 GLU   227      21.204  44.970 121.994  1.00  0.00           O  
ATOM   1549  OE2 GLU   227      21.375  44.234 119.901  1.00  0.00           O  
ATOM   1550  N   LEU   228      19.415  47.439 119.710  1.00  0.00           N  
ATOM   1551  CA  LEU   228      19.078  47.892 118.370  1.00  0.00           C  
ATOM   1552  C   LEU   228      19.465  46.854 117.320  1.00  0.00           C  
ATOM   1553  O   LEU   228      20.573  46.310 117.311  1.00  0.00           O  
ATOM   1554  CB  LEU   228      19.742  49.130 117.757  1.00  0.00           C  
ATOM   1555  CG  LEU   228      19.305  49.407 116.317  1.00  0.00           C  
ATOM   1556  CD1 LEU   228      17.840  49.811 116.154  1.00  0.00           C  
ATOM   1557  CD2 LEU   228      20.063  50.533 115.617  1.00  0.00           C  
ATOM   1558  N   SER   229      18.534  46.574 116.419  1.00  0.00           N  
ATOM   1559  CA  SER   229      18.751  45.620 115.341  1.00  0.00           C  
ATOM   1560  C   SER   229      19.195  46.357 114.071  1.00  0.00           C  
ATOM   1561  O   SER   229      18.884  47.532 113.858  1.00  0.00           O  
ATOM   1562  CB  SER   229      17.695  44.756 114.646  1.00  0.00           C  
ATOM   1563  OG  SER   229      17.161  43.809 115.559  1.00  0.00           O  
ATOM   1564  N   GLY   230      19.935  45.658 113.211  1.00  0.00           N  
ATOM   1565  CA  GLY   230      20.434  46.216 111.955  1.00  0.00           C  
ATOM   1566  C   GLY   230      20.947  45.093 111.064  1.00  0.00           C  
ATOM   1567  O   GLY   230      21.350  44.026 111.536  1.00  0.00           O  
ATOM   1568  N   ARG   231      20.941  45.316 109.756  1.00  0.00           N  
ATOM   1569  CA  ARG   231      21.523  44.363 108.813  1.00  0.00           C  
ATOM   1570  C   ARG   231      22.945  44.888 108.578  1.00  0.00           C  
ATOM   1571  O   ARG   231      23.403  45.851 109.199  1.00  0.00           O  
ATOM   1572  CB  ARG   231      21.024  44.186 107.376  1.00  0.00           C  
ATOM   1573  CG  ARG   231      19.580  43.688 107.289  1.00  0.00           C  
ATOM   1574  CD  ARG   231      19.089  43.482 105.854  1.00  0.00           C  
ATOM   1575  NE  ARG   231      19.847  42.334 105.281  1.00  0.00           N  
ATOM   1576  CZ  ARG   231      19.705  42.014 103.962  1.00  0.00           C  
ATOM   1577  NH1 ARG   231      18.821  42.897 103.412  1.00  0.00           N  
ATOM   1578  NH2 ARG   231      20.503  40.936 103.708  1.00  0.00           N  
ATOM   1579  N   LEU   232      23.619  44.171 107.569  1.00  0.00           N  
ATOM   1580  CA  LEU   232      25.011  44.595 107.373  1.00  0.00           C  
ATOM   1581  C   LEU   232      25.500  44.327 105.958  1.00  0.00           C  
ATOM   1582  O   LEU   232      25.116  43.349 105.315  1.00  0.00           O  
ATOM   1583  CB  LEU   232      25.785  43.757 108.398  1.00  0.00           C  
ATOM   1584  CG  LEU   232      25.471  44.125 109.849  1.00  0.00           C  
ATOM   1585  CD1 LEU   232      26.032  43.164 110.896  1.00  0.00           C  
ATOM   1586  CD2 LEU   232      25.999  45.487 110.299  1.00  0.00           C  
ATOM   1587  N   VAL   233      26.361  45.222 105.480  1.00  0.00           N  
ATOM   1588  CA  VAL   233      26.966  45.106 104.162  1.00  0.00           C  
ATOM   1589  C   VAL   233      28.375  45.685 104.232  1.00  0.00           C  
ATOM   1590  O   VAL   233      28.853  46.075 105.300  1.00  0.00           O  
ATOM   1591  CB  VAL   233      26.121  45.813 103.097  1.00  0.00           C  
ATOM   1592  CG1 VAL   233      24.736  45.192 102.906  1.00  0.00           C  
ATOM   1593  CG2 VAL   233      25.859  47.288 103.407  1.00  0.00           C  
ATOM   1594  N   CYS   234      29.044  45.739 103.074  1.00  0.00           N  
ATOM   1595  CA  CYS   234      30.412  46.241 103.019  1.00  0.00           C  
ATOM   1596  C   CYS   234      30.668  47.152 101.825  1.00  0.00           C  
ATOM   1597  O   CYS   234      31.824  47.529 101.593  1.00  0.00           O  
ATOM   1598  CB  CYS   234      31.405  45.074 102.997  1.00  0.00           C  
ATOM   1599  SG  CYS   234      31.213  44.218 101.880  1.00  0.00           S  
ATOM   1600  N   GLY   235      29.642  47.513 101.059  1.00  0.00           N  
ATOM   1601  CA  GLY   235      29.818  48.504 100.018  1.00  0.00           C  
ATOM   1602  C   GLY   235      30.687  48.022  98.868  1.00  0.00           C  
ATOM   1603  O   GLY   235      30.755  46.833  98.546  1.00  0.00           O  
ATOM   1604  N   LYS   236      31.367  48.981  98.243  1.00  0.00           N  
ATOM   1605  CA  LYS   236      32.150  48.766  97.034  1.00  0.00           C  
ATOM   1606  C   LYS   236      33.606  48.399  97.309  1.00  0.00           C  
ATOM   1607  O   LYS   236      34.394  48.303  96.363  1.00  0.00           O  
ATOM   1608  CB  LYS   236      32.086  50.023  96.162  1.00  0.00           C  
ATOM   1609  CG  LYS   236      30.680  50.338  95.648  1.00  0.00           C  
ATOM   1610  CD  LYS   236      30.631  51.528  94.687  1.00  0.00           C  
ATOM   1611  CE  LYS   236      29.219  51.870  94.207  1.00  0.00           C  
ATOM   1612  NZ  LYS   236      29.267  53.012  93.267  1.00  0.00           N  
ATOM   1613  N   ARG   237      33.983  48.208  98.569  1.00  0.00           N  
ATOM   1614  CA  ARG   237      35.364  47.821  98.885  1.00  0.00           C  
ATOM   1615  C   ARG   237      35.676  46.479  98.233  1.00  0.00           C  
ATOM   1616  O   ARG   237      34.886  45.525  98.375  1.00  0.00           O  
ATOM   1617  CB  ARG   237      35.568  47.746 100.409  1.00  0.00           C  
ATOM   1618  CG  ARG   237      35.546  49.113 101.096  1.00  0.00           C  
ATOM   1619  CD  ARG   237      35.724  49.039 102.613  1.00  0.00           C  
ATOM   1620  NE  ARG   237      35.706  50.435 103.135  1.00  0.00           N  
ATOM   1621  CZ  ARG   237      34.534  50.988 103.564  1.00  0.00           C  
ATOM   1622  NH1 ARG   237      33.551  50.055 103.405  1.00  0.00           N  
ATOM   1623  NH2 ARG   237      34.803  52.259 103.984  1.00  0.00           N  
ATOM   1624  N   TYR   238      36.796  46.337  97.519  1.00  0.00           N  
ATOM   1625  CA  TYR   238      37.128  45.030  96.936  1.00  0.00           C  
ATOM   1626  C   TYR   238      37.172  43.945  98.002  1.00  0.00           C  
ATOM   1627  O   TYR   238      37.732  44.128  99.085  1.00  0.00           O  
ATOM   1628  CB  TYR   238      38.505  45.256  96.297  1.00  0.00           C  
ATOM   1629  CG  TYR   238      38.310  46.141  95.114  1.00  0.00           C  
ATOM   1630  CD1 TYR   238      38.688  47.488  95.181  1.00  0.00           C  
ATOM   1631  CD2 TYR   238      37.754  45.654  93.910  1.00  0.00           C  
ATOM   1632  CE1 TYR   238      38.522  48.355  94.083  1.00  0.00           C  
ATOM   1633  CE2 TYR   238      37.579  46.522  92.784  1.00  0.00           C  
ATOM   1634  CZ  TYR   238      37.970  47.871  92.892  1.00  0.00           C  
ATOM   1635  OH  TYR   238      37.817  48.744  91.836  1.00  0.00           O  
ATOM   1636  N   CYS   239      36.568  42.802  97.675  1.00  0.00           N  
ATOM   1637  CA  CYS   239      36.454  41.710  98.637  1.00  0.00           C  
ATOM   1638  C   CYS   239      37.822  41.267  99.146  1.00  0.00           C  
ATOM   1639  O   CYS   239      37.967  40.907 100.320  1.00  0.00           O  
ATOM   1640  CB  CYS   239      35.705  40.540  97.998  1.00  0.00           C  
ATOM   1641  SG  CYS   239      34.333  40.831  97.773  1.00  0.00           S  
ATOM   1642  N   LEU   240      38.841  41.285  98.280  1.00  0.00           N  
ATOM   1643  CA  LEU   240      40.166  40.824  98.687  1.00  0.00           C  
ATOM   1644  C   LEU   240      40.746  41.704  99.789  1.00  0.00           C  
ATOM   1645  O   LEU   240      41.399  41.205 100.714  1.00  0.00           O  
ATOM   1646  CB  LEU   240      41.101  40.793  97.477  1.00  0.00           C  
ATOM   1647  CG  LEU   240      40.750  39.702  96.463  1.00  0.00           C  
ATOM   1648  CD1 LEU   240      41.548  39.751  95.160  1.00  0.00           C  
ATOM   1649  CD2 LEU   240      40.962  38.271  96.954  1.00  0.00           C  
ATOM   1650  N   ARG   241      40.513  43.013  99.715  1.00  0.00           N  
ATOM   1651  CA  ARG   241      41.048  43.968 100.678  1.00  0.00           C  
ATOM   1652  C   ARG   241      40.132  44.195 101.870  1.00  0.00           C  
ATOM   1653  O   ARG   241      40.493  44.958 102.773  1.00  0.00           O  
ATOM   1654  CB  ARG   241      41.350  45.310 100.004  1.00  0.00           C  
ATOM   1655  CG  ARG   241      42.466  45.231  98.961  1.00  0.00           C  
ATOM   1656  CD  ARG   241      42.783  46.574  98.300  1.00  0.00           C  
ATOM   1657  NE  ARG   241      43.846  46.334  97.284  1.00  0.00           N  
ATOM   1658  CZ  ARG   241      44.261  47.353  96.476  1.00  0.00           C  
ATOM   1659  NH1 ARG   241      43.543  48.466  96.808  1.00  0.00           N  
ATOM   1660  NH2 ARG   241      45.230  46.861  95.650  1.00  0.00           N  
ATOM   1661  N   GLY   242      38.963  43.560 101.896  1.00  0.00           N  
ATOM   1662  CA  GLY   242      38.001  43.833 102.958  1.00  0.00           C  
ATOM   1663  C   GLY   242      38.549  43.513 104.343  1.00  0.00           C  
ATOM   1664  O   GLY   242      38.327  44.319 105.263  1.00  0.00           O  
ATOM   1665  N   VAL   243      39.236  42.391 104.575  1.00  0.00           N  
ATOM   1666  CA  VAL   243      39.712  42.115 105.942  1.00  0.00           C  
ATOM   1667  C   VAL   243      40.726  43.129 106.446  1.00  0.00           C  
ATOM   1668  O   VAL   243      40.629  43.580 107.594  1.00  0.00           O  
ATOM   1669  CB  VAL   243      40.331  40.710 105.830  1.00  0.00           C  
ATOM   1670  CG1 VAL   243      41.079  40.270 107.090  1.00  0.00           C  
ATOM   1671  CG2 VAL   243      39.301  39.608 105.571  1.00  0.00           C  
ATOM   1672  N   ASP   244      41.700  43.504 105.615  1.00  0.00           N  
ATOM   1673  CA  ASP   244      42.726  44.431 106.063  1.00  0.00           C  
ATOM   1674  C   ASP   244      42.197  45.823 106.347  1.00  0.00           C  
ATOM   1675  O   ASP   244      42.595  46.458 107.328  1.00  0.00           O  
ATOM   1676  CB  ASP   244      43.842  44.512 105.018  1.00  0.00           C  
ATOM   1677  CG  ASP   244      44.639  43.217 105.080  1.00  0.00           C  
ATOM   1678  OD1 ASP   244      44.455  42.456 106.067  1.00  0.00           O  
ATOM   1679  OD2 ASP   244      45.443  42.972 104.141  1.00  0.00           O  
ATOM   1680  N   CYS   245      41.289  46.315 105.503  1.00  0.00           N  
ATOM   1681  CA  CYS   245      40.749  47.656 105.697  1.00  0.00           C  
ATOM   1682  C   CYS   245      39.917  47.726 106.972  1.00  0.00           C  
ATOM   1683  O   CYS   245      40.094  48.630 107.797  1.00  0.00           O  
ATOM   1684  CB  CYS   245      39.934  48.088 104.464  1.00  0.00           C  
ATOM   1685  SG  CYS   245      40.753  48.334 103.330  1.00  0.00           S  
ATOM   1686  N   LEU   246      38.990  46.784 107.151  1.00  0.00           N  
ATOM   1687  CA  LEU   246      38.100  46.852 108.306  1.00  0.00           C  
ATOM   1688  C   LEU   246      38.826  46.514 109.602  1.00  0.00           C  
ATOM   1689  O   LEU   246      38.444  47.009 110.668  1.00  0.00           O  
ATOM   1690  CB  LEU   246      36.893  45.940 108.107  1.00  0.00           C  
ATOM   1691 HD11 LEU   246      33.956  45.920 106.534  1.00  0.00          HD  
ATOM   1692 HD12 LEU   246      34.848  44.640 106.834  1.00  0.00          HD  
ATOM   1693 HD13 LEU   246      34.309  45.532 108.033  1.00  0.00          HD  
ATOM   1694 HD21 LEU   246      34.759  48.073 106.616  1.00  0.00          HD  
ATOM   1695 HD22 LEU   246      35.345  48.092 108.092  1.00  0.00          HD  
ATOM   1696 HD23 LEU   246      36.291  48.413 106.858  1.00  0.00          HD  
ATOM   1697  CG  LEU   246      35.886  46.399 107.045  1.00  0.00           C  
ATOM   1698  CD1 LEU   246      34.631  45.542 107.118  1.00  0.00           C  
ATOM   1699  CD2 LEU   246      35.537  47.886 107.164  1.00  0.00           C  
ATOM   1700  N   SER   247      39.856  45.669 109.546  1.00  0.00           N  
ATOM   1701  CA  SER   247      40.667  45.440 110.737  1.00  0.00           C  
ATOM   1702  C   SER   247      41.313  46.746 111.185  1.00  0.00           C  
ATOM   1703  O   SER   247      41.296  47.089 112.372  1.00  0.00           O  
ATOM   1704  CB  SER   247      41.721  44.369 110.461  1.00  0.00           C  
ATOM   1705  OG  SER   247      42.522  44.163 111.616  1.00  0.00           O  
ATOM   1706  N   SER   248      41.883  47.492 110.237  1.00  0.00           N  
ATOM   1707  CA  SER   248      42.405  48.817 110.546  1.00  0.00           C  
ATOM   1708  C   SER   248      41.297  49.730 111.054  1.00  0.00           C  
ATOM   1709  O   SER   248      41.523  50.559 111.943  1.00  0.00           O  
ATOM   1710  CB  SER   248      43.053  49.417 109.297  1.00  0.00           C  
ATOM   1711  OG  SER   248      44.201  48.665 108.934  1.00  0.00           O  
ATOM   1712  N   SER   249      40.091  49.595 110.498  1.00  0.00           N  
ATOM   1713  CA  SER   249      38.996  50.484 110.873  1.00  0.00           C  
ATOM   1714  C   SER   249      38.610  50.302 112.334  1.00  0.00           C  
ATOM   1715  O   SER   249      38.345  51.282 113.039  1.00  0.00           O  
ATOM   1716  CB  SER   249      37.789  50.239 109.967  1.00  0.00           C  
ATOM   1717  OG  SER   249      38.096  50.615 108.633  1.00  0.00           O  
ATOM   1718  N   LEU   250      38.555  49.055 112.804  1.00  0.00           N  
ATOM   1719  CA  LEU   250      38.218  48.812 114.202  1.00  0.00           C  
ATOM   1720  C   LEU   250      39.327  49.290 115.130  1.00  0.00           C  
ATOM   1721  O   LEU   250      39.055  49.807 116.218  1.00  0.00           O  
ATOM   1722  CB  LEU   250      37.947  47.325 114.424  1.00  0.00           C  
ATOM   1723  CG  LEU   250      36.664  46.832 113.752  1.00  0.00           C  
ATOM   1724  CD1 LEU   250      36.449  45.320 113.803  1.00  0.00           C  
ATOM   1725  CD2 LEU   250      35.370  47.394 114.339  1.00  0.00           C  
ATOM   1726  N   VAL   251      40.583  49.126 114.714  1.00  0.00           N  
ATOM   1727  CA  VAL   251      41.704  49.535 115.552  1.00  0.00           C  
ATOM   1728  C   VAL   251      41.687  51.041 115.797  1.00  0.00           C  
ATOM   1729  O   VAL   251      41.929  51.498 116.920  1.00  0.00           O  
ATOM   1730  CB  VAL   251      43.015  49.102 114.898  1.00  0.00           C  
ATOM   1731  CG1 VAL   251      44.259  49.572 115.655  1.00  0.00           C  
ATOM   1732  CG2 VAL   251      43.167  47.584 114.782  1.00  0.00           C  
ATOM   1733  N   ILE   252      41.606  51.434 117.066  1.00  0.00           N  
ATOM   1734  CA  ILE   252      41.601  52.841 117.431  1.00  0.00           C  
ATOM   1735  C   ILE   252      43.023  53.385 117.260  1.00  0.00           C  
ATOM   1736  O   ILE   252      43.237  54.540 116.884  1.00  0.00           O  
ATOM   1737  CB  ILE   252      41.399  53.553 118.787  1.00  0.00           C  
ATOM   1738  CG1 ILE   252      41.091  55.054 118.652  1.00  0.00           C  
ATOM   1739  CG2 ILE   252      42.628  53.476 119.709  1.00  0.00           C  
ATOM   1740  CD1 ILE   252      40.612  55.697 119.953  1.00  0.00           C  
ATOM   1741  N   SER   253      44.016  52.540 117.542  1.00  0.00           N  
ATOM   1742  CA  SER   253      45.416  52.928 117.412  1.00  0.00           C  
ATOM   1743  C   SER   253      45.761  53.224 115.951  1.00  0.00           C  
ATOM   1744  O   SER   253      46.688  53.979 115.645  1.00  0.00           O  
ATOM   1745  CB  SER   253      46.642  52.048 117.669  1.00  0.00           C  
ATOM   1746  OG  SER   253      46.693  50.993 116.720  1.00  0.00           O  
ATOM   1747  N   LEU   254      45.014  52.626 115.026  1.00  0.00           N  
ATOM   1748  CA  LEU   254      45.236  52.844 113.604  1.00  0.00           C  
ATOM   1749  C   LEU   254      44.625  54.180 113.171  1.00  0.00           C  
ATOM   1750  O   LEU   254      44.894  54.693 112.081  1.00  0.00           O  
ATOM   1751  CB  LEU   254      44.623  51.922 112.546  1.00  0.00           C  
ATOM   1752  CG  LEU   254      45.139  50.484 112.617  1.00  0.00           C  
ATOM   1753  CD1 LEU   254      44.473  49.510 111.646  1.00  0.00           C  
ATOM   1754  CD2 LEU   254      46.629  50.317 112.321  1.00  0.00           C  
ATOM   1755  N   GLY   255      43.788  54.760 114.031  1.00  0.00           N  
ATOM   1756  CA  GLY   255      43.177  56.045 113.735  1.00  0.00           C  
ATOM   1757  C   GLY   255      41.830  56.048 113.033  1.00  0.00           C  
ATOM   1758  O   GLY   255      41.342  57.093 112.593  1.00  0.00           O  
ATOM   1759  N   ARG   256      41.196  54.889 112.908  1.00  0.00           N  
ATOM   1760  CA  ARG   256      39.915  54.822 112.215  1.00  0.00           C  
ATOM   1761  C   ARG   256      38.723  54.557 113.122  1.00  0.00           C  
ATOM   1762  O   ARG   256      37.584  54.417 112.668  1.00  0.00           O  
ATOM   1763  CB  ARG   256      39.635  53.743 111.166  1.00  0.00           C  
ATOM   1764  CG  ARG   256      40.548  53.831 109.941  1.00  0.00           C  
ATOM   1765  CD  ARG   256      40.265  55.043 109.052  1.00  0.00           C  
ATOM   1766  NE  ARG   256      41.096  54.901 107.823  1.00  0.00           N  
ATOM   1767  CZ  ARG   256      41.004  55.830 106.827  1.00  0.00           C  
ATOM   1768  NH1 ARG   256      40.089  56.766 107.213  1.00  0.00           N  
ATOM   1769  NH2 ARG   256      41.863  55.459 105.833  1.00  0.00           N  
ATOM   1770  N   ILE   257      38.966  54.482 114.430  1.00  0.00           N  
ATOM   1771  CA  ILE   257      37.907  54.222 115.392  1.00  0.00           C  
ATOM   1772  C   ILE   257      38.101  55.010 116.679  1.00  0.00           C  
ATOM   1773  O   ILE   257      39.216  55.195 117.175  1.00  0.00           O  
ATOM   1774  CB  ILE   257      37.535  52.943 116.174  1.00  0.00           C  
ATOM   1775  CG1 ILE   257      36.245  53.083 117.000  1.00  0.00           C  
ATOM   1776  CG2 ILE   257      38.612  52.505 117.181  1.00  0.00           C  
ATOM   1777  CD1 ILE   257      35.717  51.752 117.534  1.00  0.00           C  
ATOM   1778  N   LYS   258      36.996  55.482 117.232  1.00  0.00           N  
ATOM   1779  CA  LYS   258      37.029  56.268 118.458  1.00  0.00           C  
ATOM   1780  C   LYS   258      36.286  55.620 119.616  1.00  0.00           C  
ATOM   1781  O   LYS   258      36.346  56.087 120.757  1.00  0.00           O  
ATOM   1782  CB  LYS   258      36.395  57.662 118.513  1.00  0.00           C  
ATOM   1783  CG  LYS   258      37.069  58.676 117.586  1.00  0.00           C  
ATOM   1784  CD  LYS   258      36.434  60.067 117.635  1.00  0.00           C  
ATOM   1785  CE  LYS   258      37.077  61.068 116.673  1.00  0.00           C  
ATOM   1786  NZ  LYS   258      36.385  62.373 116.763  1.00  0.00           N  
ATOM   1787  N   GLN   259      35.591  54.546 119.424  1.00  0.00           N  
ATOM   1788  CA  GLN   259      34.713  53.882 120.380  1.00  0.00           C  
ATOM   1789  C   GLN   259      35.213  52.460 120.588  1.00  0.00           C  
ATOM   1790  O   GLN   259      35.846  51.864 119.708  1.00  0.00           O  
ATOM   1791  CB  GLN   259      33.237  53.876 119.925  1.00  0.00           C  
ATOM   1792  CG  GLN   259      32.634  55.276 119.792  1.00  0.00           C  
ATOM   1793  CD  GLN   259      31.188  55.124 119.343  1.00  0.00           C  
ATOM   1794  OE1 GLN   259      30.718  54.018 119.082  1.00  0.00           O  
ATOM   1795  NE2 GLN   259      30.402  56.229 119.229  1.00  0.00           N  
ATOM   1796  N   SER   260      34.905  51.911 121.760  1.00  0.00           N  
ATOM   1797  CA  SER   260      35.428  50.608 122.146  1.00  0.00           C  
ATOM   1798  C   SER   260      34.740  49.495 121.368  1.00  0.00           C  
ATOM   1799  O   SER   260      33.511  49.472 121.248  1.00  0.00           O  
ATOM   1800  CB  SER   260      35.242  50.390 123.647  1.00  0.00           C  
ATOM   1801  OG  SER   260      36.017  51.330 124.376  1.00  0.00           O  
ATOM   1802  N   PHE   261      35.539  48.565 120.849  1.00  0.00           N  
ATOM   1803  CA  PHE   261      35.037  47.369 120.186  1.00  0.00           C  
ATOM   1804  C   PHE   261      35.680  46.158 120.846  1.00  0.00           C  
ATOM   1805  O   PHE   261      36.888  46.152 121.111  1.00  0.00           O  
ATOM   1806  CB  PHE   261      35.334  47.373 118.673  1.00  0.00           C  
ATOM   1807  CG  PHE   261      34.626  48.542 118.080  1.00  0.00           C  
ATOM   1808  CD1 PHE   261      35.254  49.798 117.923  1.00  0.00           C  
ATOM   1809  CD2 PHE   261      33.290  48.412 117.658  1.00  0.00           C  
ATOM   1810  CE1 PHE   261      34.570  50.909 117.351  1.00  0.00           C  
ATOM   1811  CE2 PHE   261      32.581  49.510 117.082  1.00  0.00           C  
ATOM   1812  CZ  PHE   261      33.226  50.765 116.931  1.00  0.00           C  
ATOM   1813  N   VAL   262      34.873  45.131 121.104  1.00  0.00           N  
ATOM   1814  CA  VAL   262      35.349  43.910 121.736  1.00  0.00           C  
ATOM   1815  C   VAL   262      34.684  42.706 121.088  1.00  0.00           C  
ATOM   1816  O   VAL   262      33.578  42.804 120.549  1.00  0.00           O  
ATOM   1817  CB  VAL   262      35.055  43.905 123.238  1.00  0.00           C  
ATOM   1818  CG1 VAL   262      33.561  43.941 123.567  1.00  0.00           C  
ATOM   1819  CG2 VAL   262      35.595  42.670 123.961  1.00  0.00           C  
ATOM   1820  N   LEU   263      35.365  41.564 121.148  1.00  0.00           N  
ATOM   1821  CA  LEU   263      34.822  40.304 120.656  1.00  0.00           C  
ATOM   1822  C   LEU   263      35.102  39.223 121.690  1.00  0.00           C  
ATOM   1823  O   LEU   263      36.228  39.109 122.188  1.00  0.00           O  
ATOM   1824  CB  LEU   263      35.415  39.912 119.289  1.00  0.00           C  
ATOM   1825  CG  LEU   263      35.076  40.900 118.171  1.00  0.00           C  
ATOM   1826  CD1 LEU   263      35.788  40.642 116.844  1.00  0.00           C  
ATOM   1827  CD2 LEU   263      33.600  40.950 117.779  1.00  0.00           C  
ATOM   1828  N   THR   264      34.085  38.429 122.006  1.00  0.00           N  
ATOM   1829  CA  THR   264      34.213  37.329 122.949  1.00  0.00           C  
ATOM   1830  C   THR   264      33.837  36.025 122.260  1.00  0.00           C  
ATOM   1831  O   THR   264      32.888  35.981 121.469  1.00  0.00           O  
ATOM   1832  CB  THR   264      33.330  37.546 124.179  1.00  0.00           C  
ATOM   1833  OG1 THR   264      31.964  37.605 123.795  1.00  0.00           O  
ATOM   1834  CG2 THR   264      33.724  38.866 124.862  1.00  0.00           C  
ATOM   1835  N   ASN   265      34.597  34.970 122.551  1.00  0.00           N  
ATOM   1836  CA  ASN   265      34.325  33.636 122.018  1.00  0.00           C  
ATOM   1837  C   ASN   265      33.403  32.925 123.001  1.00  0.00           C  
ATOM   1838  O   ASN   265      33.856  32.359 123.999  1.00  0.00           O  
ATOM   1839  CB  ASN   265      35.623  32.865 121.806  1.00  0.00           C  
ATOM   1840  CG  ASN   265      35.280  31.540 121.141  1.00  0.00           C  
ATOM   1841  OD1 ASN   265      34.138  31.083 121.191  1.00  0.00           O  
ATOM   1842  ND2 ASN   265      36.249  30.849 120.484  1.00  0.00           N  
ATOM   1843  N   PRO   266      32.096  32.959 122.720  1.00  0.00           N  
ATOM   1844  CA  PRO   266      31.109  32.387 123.632  1.00  0.00           C  
ATOM   1845  C   PRO   266      31.022  30.873 123.553  1.00  0.00           C  
ATOM   1846  O   PRO   266      30.232  30.274 124.294  1.00  0.00           O  
ATOM   1847  CB  PRO   266      29.704  32.975 123.386  1.00  0.00           C  
ATOM   1848  CG  PRO   266      29.458  33.380 121.931  1.00  0.00           C  
ATOM   1849  CD  PRO   266      30.697  33.948 121.236  1.00  0.00           C  
ATOM   1850  N   CYS   267      31.790  30.230 122.672  1.00  0.00           N  
ATOM   1851  CA  CYS   267      31.836  28.773 122.641  1.00  0.00           C  
ATOM   1852  C   CYS   267      32.884  28.204 123.589  1.00  0.00           C  
ATOM   1853  O   CYS   267      32.862  26.998 123.860  1.00  0.00           O  
ATOM   1854  CB  CYS   267      32.135  28.257 121.229  1.00  0.00           C  
ATOM   1855  SG  CYS   267      31.093  28.552 120.311  1.00  0.00           S  
ATOM   1856  N   LEU   268      33.786  29.035 124.087  1.00  0.00           N  
ATOM   1857  CA  LEU   268      34.898  28.613 124.920  1.00  0.00           C  
ATOM   1858  C   LEU   268      34.549  28.777 126.390  1.00  0.00           C  
ATOM   1859  O   LEU   268      33.573  29.442 126.747  1.00  0.00           O  
ATOM   1860  CB  LEU   268      36.147  29.425 124.574  1.00  0.00           C  
ATOM   1861  CG  LEU   268      36.540  29.341 123.098  1.00  0.00           C  
ATOM   1862  CD1 LEU   268      37.747  30.189 122.701  1.00  0.00           C  
ATOM   1863  CD2 LEU   268      36.913  27.942 122.607  1.00  0.00           C  
ATOM   1864  N   PRO   269      35.335  28.180 127.285  1.00  0.00           N  
ATOM   1865  CA  PRO   269      35.036  28.288 128.722  1.00  0.00           C  
ATOM   1866  C   PRO   269      35.028  29.730 129.208  1.00  0.00           C  
ATOM   1867  O   PRO   269      36.020  30.453 129.096  1.00  0.00           O  
ATOM   1868  CB  PRO   269      36.164  27.477 129.374  1.00  0.00           C  
ATOM   1869  CG  PRO   269      36.580  26.504 128.327  1.00  0.00           C  
ATOM   1870  CD  PRO   269      36.420  27.216 127.017  1.00  0.00           C  
ATOM   1871  N   ASP   270      33.890  30.136 129.772  1.00  0.00           N  
ATOM   1872  CA  ASP   270      33.713  31.436 130.410  1.00  0.00           C  
ATOM   1873  C   ASP   270      33.677  32.598 129.419  1.00  0.00           C  
ATOM   1874  O   ASP   270      33.933  33.742 129.804  1.00  0.00           O  
ATOM   1875  CB  ASP   270      34.810  31.683 131.453  1.00  0.00           C  
ATOM   1876  CG  ASP   270      34.379  32.649 132.539  1.00  0.00           C  
ATOM   1877  OD1 ASP   270      33.159  32.863 132.696  1.00  0.00           O  
ATOM   1878  OD2 ASP   270      35.260  33.196 133.234  1.00  0.00           O  
ATOM   1879  N   MET   271      33.358  32.336 128.154  1.00  0.00           N  
ATOM   1880  CA  MET   271      33.171  33.377 127.149  1.00  0.00           C  
ATOM   1881  C   MET   271      34.293  34.420 127.181  1.00  0.00           C  
ATOM   1882  O   MET   271      34.044  35.601 127.430  1.00  0.00           O  
ATOM   1883  CB  MET   271      31.814  34.047 127.322  1.00  0.00           C  
ATOM   1884  CG  MET   271      30.634  33.087 127.157  1.00  0.00           C  
ATOM   1885  SD  MET   271      29.004  33.892 127.141  1.00  0.00           S  
ATOM   1886  CE  MET   271      28.987  34.250 128.921  1.00  0.00           C  
ATOM   1887  N   PRO   272      35.532  34.014 126.924  1.00  0.00           N  
ATOM   1888  CA  PRO   272      36.657  34.942 127.069  1.00  0.00           C  
ATOM   1889  C   PRO   272      36.725  35.952 125.933  1.00  0.00           C  
ATOM   1890  O   PRO   272      36.207  35.741 124.834  1.00  0.00           O  
ATOM   1891  CB  PRO   272      37.878  34.017 127.063  1.00  0.00           C  
ATOM   1892  CG  PRO   272      37.448  32.853 126.247  1.00  0.00           C  
ATOM   1893  CD  PRO   272      35.972  32.673 126.501  1.00  0.00           C  
ATOM   1894  N   ILE   273      37.379  37.074 126.227  1.00  0.00           N  
ATOM   1895  CA  ILE   273      37.623  38.094 125.217  1.00  0.00           C  
ATOM   1896  C   ILE   273      38.679  37.610 124.233  1.00  0.00           C  
ATOM   1897  O   ILE   273      39.716  37.072 124.635  1.00  0.00           O  
ATOM   1898  CB  ILE   273      38.085  39.395 125.871  1.00  0.00           C  
ATOM   1899  CG1 ILE   273      37.028  40.028 126.792  1.00  0.00           C  
ATOM   1900  CG2 ILE   273      38.447  40.495 124.859  1.00  0.00           C  
ATOM   1901  CD1 ILE   273      37.565  41.188 127.628  1.00  0.00           C  
ATOM   1902  N   ILE   274      38.414  37.797 122.941  1.00  0.00           N  
ATOM   1903  CA  ILE   274      39.383  37.498 121.894  1.00  0.00           C  
ATOM   1904  C   ILE   274      39.831  38.744 121.149  1.00  0.00           C  
ATOM   1905  O   ILE   274      40.719  38.650 120.289  1.00  0.00           O  
ATOM   1906  CB  ILE   274      38.836  36.451 120.904  1.00  0.00           C  
ATOM   1907  CG1 ILE   274      37.578  36.917 120.151  1.00  0.00           C  
ATOM   1908  CG2 ILE   274      38.436  35.125 121.573  1.00  0.00           C  
ATOM   1909  CD1 ILE   274      37.168  35.983 119.013  1.00  0.00           C  
ATOM   1910  N   TYR   275      39.257  39.908 121.450  1.00  0.00           N  
ATOM   1911  CA  TYR   275      39.657  41.141 120.789  1.00  0.00           C  
ATOM   1912  C   TYR   275      39.257  42.337 121.638  1.00  0.00           C  
ATOM   1913  O   TYR   275      38.185  42.345 122.249  1.00  0.00           O  
ATOM   1914  CB  TYR   275      39.025  41.266 119.397  1.00  0.00           C  
ATOM   1915  CG  TYR   275      39.378  42.562 118.705  1.00  0.00           C  
ATOM   1916  CD1 TYR   275      40.608  42.725 118.084  1.00  0.00           C  
ATOM   1917  CD2 TYR   275      38.489  43.629 118.690  1.00  0.00           C  
ATOM   1918  CE1 TYR   275      40.939  43.908 117.458  1.00  0.00           C  
ATOM   1919  CE2 TYR   275      38.811  44.817 118.065  1.00  0.00           C  
ATOM   1920  CZ  TYR   275      40.039  44.952 117.451  1.00  0.00           C  
ATOM   1921  OH  TYR   275      40.368  46.134 116.826  1.00  0.00           O  
ATOM   1922  N   ALA   276      40.124  43.345 121.659  1.00  0.00           N  
ATOM   1923  CA  ALA   276      39.824  44.619 122.306  1.00  0.00           C  
ATOM   1924  C   ALA   276      40.650  45.692 121.617  1.00  0.00           C  
ATOM   1925  O   ALA   276      41.880  45.590 121.574  1.00  0.00           O  
ATOM   1926  CB  ALA   276      40.133  44.572 123.804  1.00  0.00           C  
ATOM   1927  N   SER   277      39.988  46.707 121.076  1.00  0.00           N  
ATOM   1928  CA  SER   277      40.689  47.745 120.332  1.00  0.00           C  
ATOM   1929  C   SER   277      41.241  48.794 121.288  1.00  0.00           C  
ATOM   1930  O   SER   277      40.888  48.834 122.467  1.00  0.00           O  
ATOM   1931  CB  SER   277      39.753  48.380 119.307  1.00  0.00           C  
ATOM   1932  OG  SER   277      38.726  49.105 119.967  1.00  0.00           O  
ATOM   1933  N   ASP   278      42.126  49.668 120.801  1.00  0.00           N  
ATOM   1934  CA  ASP   278      42.701  50.686 121.697  1.00  0.00           C  
ATOM   1935  C   ASP   278      41.665  51.554 122.393  1.00  0.00           C  
ATOM   1936  O   ASP   278      41.872  51.934 123.551  1.00  0.00           O  
ATOM   1937  CB  ASP   278      43.594  51.501 120.751  1.00  0.00           C  
ATOM   1938  CG  ASP   278      44.812  50.655 120.409  1.00  0.00           C  
ATOM   1939  OD1 ASP   278      45.021  49.616 121.090  1.00  0.00           O  
ATOM   1940  OD2 ASP   278      45.551  51.037 119.462  1.00  0.00           O  
ATOM   1941  N   ALA   279      40.557  51.890 121.726  1.00  0.00           N  
ATOM   1942  CA  ALA   279      39.522  52.681 122.386  1.00  0.00           C  
ATOM   1943  C   ALA   279      39.046  51.999 123.664  1.00  0.00           C  
ATOM   1944  O   ALA   279      38.782  52.665 124.672  1.00  0.00           O  
ATOM   1945  CB  ALA   279      38.348  52.918 121.435  1.00  0.00           C  
ATOM   1946  N   PHE   280      38.938  50.668 123.643  1.00  0.00           N  
ATOM   1947  CA  PHE   280      38.571  49.933 124.849  1.00  0.00           C  
ATOM   1948  C   PHE   280      39.638  50.077 125.923  1.00  0.00           C  
ATOM   1949  O   PHE   280      39.322  50.236 127.107  1.00  0.00           O  
ATOM   1950  CB  PHE   280      38.357  48.459 124.510  1.00  0.00           C  
ATOM   1951  CG  PHE   280      37.951  47.617 125.679  1.00  0.00           C  
ATOM   1952  CD1 PHE   280      38.908  46.982 126.451  1.00  0.00           C  
ATOM   1953  CD2 PHE   280      36.616  47.441 125.998  1.00  0.00           C  
ATOM   1954  CE1 PHE   280      38.545  46.196 127.524  1.00  0.00           C  
ATOM   1955  CE2 PHE   280      36.245  46.654 127.073  1.00  0.00           C  
ATOM   1956  CZ  PHE   280      37.212  46.031 127.836  1.00  0.00           C  
ATOM   1957  N   LEU   281      40.911  50.008 125.530  1.00  0.00           N  
ATOM   1958  CA  LEU   281      41.997  50.214 126.480  1.00  0.00           C  
ATOM   1959  C   LEU   281      41.902  51.593 127.121  1.00  0.00           C  
ATOM   1960  O   LEU   281      42.026  51.732 128.343  1.00  0.00           O  
ATOM   1961  CB  LEU   281      43.339  50.023 125.773  1.00  0.00           C  
ATOM   1962  CG  LEU   281      44.546  50.236 126.688  1.00  0.00           C  
ATOM   1963  CD1 LEU   281      44.639  49.272 127.870  1.00  0.00           C  
ATOM   1964  CD2 LEU   281      45.907  50.094 126.006  1.00  0.00           C  
ATOM   1965  N   THR   282      41.692  52.630 126.307  1.00  0.00           N  
ATOM   1966  CA  THR   282      41.537  53.976 126.848  1.00  0.00           C  
ATOM   1967  C   THR   282      40.314  54.072 127.752  1.00  0.00           C  
ATOM   1968  O   THR   282      40.366  54.698 128.817  1.00  0.00           O  
ATOM   1969  CB  THR   282      41.434  54.994 125.713  1.00  0.00           C  
ATOM   1970  OG1 THR   282      42.623  54.981 124.937  1.00  0.00           O  
ATOM   1971  CG2 THR   282      41.228  56.398 126.306  1.00  0.00           C  
ATOM   1972  N   LEU   283      39.202  53.459 127.343  1.00  0.00           N  
ATOM   1973  CA  LEU   283      37.958  53.590 128.094  1.00  0.00           C  
ATOM   1974  C   LEU   283      38.056  52.933 129.466  1.00  0.00           C  
ATOM   1975  O   LEU   283      37.532  53.466 130.450  1.00  0.00           O  
ATOM   1976  CB  LEU   283      36.803  52.981 127.298  1.00  0.00           C  
ATOM   1977 HD11 LEU   283      34.061  53.939 128.945  1.00  0.00          HD  
ATOM   1978 HD12 LEU   283      35.526  54.537 129.087  1.00  0.00          HD  
ATOM   1979 HD13 LEU   283      34.750  54.655 127.706  1.00  0.00          HD  
ATOM   1980 HD21 LEU   283      33.668  51.899 127.674  1.00  0.00          HD  
ATOM   1981 HD22 LEU   283      34.322  52.536 126.374  1.00  0.00          HD  
ATOM   1982 HD23 LEU   283      34.871  51.159 126.945  1.00  0.00          HD  
ATOM   1983  CG  LEU   283      35.484  52.777 128.047  1.00  0.00           C  
ATOM   1984  CD1 LEU   283      34.901  54.101 128.487  1.00  0.00           C  
ATOM   1985  CD2 LEU   283      34.493  52.022 127.178  1.00  0.00           C  
ATOM   1986  N   THR   284      38.717  51.779 129.555  1.00  0.00           N  
ATOM   1987  CA  THR   284      38.677  50.970 130.762  1.00  0.00           C  
ATOM   1988  C   THR   284      39.967  50.985 131.565  1.00  0.00           C  
ATOM   1989  O   THR   284      39.955  50.559 132.723  1.00  0.00           O  
ATOM   1990  CB  THR   284      38.350  49.510 130.412  1.00  0.00           C  
ATOM   1991 HG21 THR   284      36.852  48.519 129.392  1.00  0.00          HG  
ATOM   1992 HG22 THR   284      36.405  49.954 129.878  1.00  0.00          HG  
ATOM   1993 HG23 THR   284      37.355  49.805 128.626  1.00  0.00          HG  
ATOM   1994  OG1 THR   284      39.474  48.911 129.754  1.00  0.00           O  
ATOM   1995  CG2 THR   284      37.135  49.441 129.498  1.00  0.00           C  
ATOM   1996  N   GLY   285      41.071  51.442 130.984  1.00  0.00           N  
ATOM   1997  CA  GLY   285      42.342  51.432 131.670  1.00  0.00           C  
ATOM   1998  C   GLY   285      43.052  50.099 131.659  1.00  0.00           C  
ATOM   1999  O   GLY   285      44.191  50.020 132.140  1.00  0.00           O  
ATOM   2000  N   TYR   286      42.426  49.052 131.128  1.00  0.00           N  
ATOM   2001  CA  TYR   286      43.051  47.743 131.001  1.00  0.00           C  
ATOM   2002  C   TYR   286      43.658  47.594 129.611  1.00  0.00           C  
ATOM   2003  O   TYR   286      42.977  47.814 128.603  1.00  0.00           O  
ATOM   2004  CB  TYR   286      42.040  46.617 131.233  1.00  0.00           C  
ATOM   2005  CG  TYR   286      41.353  46.623 132.583  1.00  0.00           C  
ATOM   2006  CD1 TYR   286      40.143  47.281 132.766  1.00  0.00           C  
ATOM   2007  CD2 TYR   286      41.907  45.957 133.669  1.00  0.00           C  
ATOM   2008  CE1 TYR   286      39.508  47.283 133.996  1.00  0.00           C  
ATOM   2009  CE2 TYR   286      41.279  45.951 134.903  1.00  0.00           C  
ATOM   2010  CZ  TYR   286      40.080  46.616 135.062  1.00  0.00           C  
ATOM   2011  OH  TYR   286      39.451  46.615 136.289  1.00  0.00           O  
ATOM   2012  N   LYS   287      44.931  47.218 129.559  1.00  0.00           N  
ATOM   2013  CA  LYS   287      45.572  46.938 128.284  1.00  0.00           C  
ATOM   2014  C   LYS   287      44.989  45.666 127.684  1.00  0.00           C  
ATOM   2015  O   LYS   287      44.676  44.711 128.401  1.00  0.00           O  
ATOM   2016  CB  LYS   287      47.081  46.792 128.461  1.00  0.00           C  
ATOM   2017  CG  LYS   287      47.781  48.100 128.834  1.00  0.00           C  
ATOM   2018  CD  LYS   287      49.299  47.966 128.969  1.00  0.00           C  
ATOM   2019  CE  LYS   287      49.994  49.263 129.390  1.00  0.00           C  
ATOM   2020  NZ  LYS   287      51.455  49.049 129.477  1.00  0.00           N  
ATOM   2021  N   ARG   288      44.844  45.654 126.357  1.00  0.00           N  
ATOM   2022  CA  ARG   288      44.246  44.502 125.693  1.00  0.00           C  
ATOM   2023  C   ARG   288      44.964  43.215 126.076  1.00  0.00           C  
ATOM   2024  O   ARG   288      44.327  42.176 126.279  1.00  0.00           O  
ATOM   2025  CB  ARG   288      44.274  44.696 124.176  1.00  0.00           C  
ATOM   2026  CG  ARG   288      43.592  43.565 123.404  1.00  0.00           C  
ATOM   2027  CD  ARG   288      43.631  43.750 121.885  1.00  0.00           C  
ATOM   2028  NE  ARG   288      45.057  43.665 121.460  1.00  0.00           N  
ATOM   2029  CZ  ARG   288      45.443  44.185 120.259  1.00  0.00           C  
ATOM   2030  NH1 ARG   288      44.337  44.716 119.661  1.00  0.00           N  
ATOM   2031  NH2 ARG   288      46.785  43.972 120.126  1.00  0.00           N  
ATOM   2032  N   GLN   289      46.291  43.269 126.198  1.00  0.00           N  
ATOM   2033  CA  GLN   289      47.051  42.060 126.491  1.00  0.00           C  
ATOM   2034  C   GLN   289      46.640  41.452 127.828  1.00  0.00           C  
ATOM   2035  O   GLN   289      46.485  40.230 127.938  1.00  0.00           O  
ATOM   2036  CB  GLN   289      48.548  42.372 126.482  1.00  0.00           C  
ATOM   2037  CG  GLN   289      49.102  42.663 125.086  1.00  0.00           C  
ATOM   2038  CD  GLN   289      50.561  43.069 125.234  1.00  0.00           C  
ATOM   2039  OE1 GLN   289      51.071  43.206 126.345  1.00  0.00           O  
ATOM   2040  NE2 GLN   289      51.313  43.285 124.122  1.00  0.00           N  
ATOM   2041  N   GLU   290      46.453  42.279 128.853  1.00  0.00           N  
ATOM   2042  CA  GLU   290      46.193  41.773 130.193  1.00  0.00           C  
ATOM   2043  C   GLU   290      44.714  41.529 130.467  1.00  0.00           C  
ATOM   2044  O   GLU   290      44.347  41.265 131.618  1.00  0.00           O  
ATOM   2045  CB  GLU   290      46.771  42.741 131.230  1.00  0.00           C  
ATOM   2046  CG  GLU   290      45.937  43.990 131.462  1.00  0.00           C  
ATOM   2047  CD  GLU   290      46.673  45.024 132.290  1.00  0.00           C  
ATOM   2048  OE1 GLU   290      47.806  44.729 132.724  1.00  0.00           O  
ATOM   2049  OE2 GLU   290      46.126  46.128 132.499  1.00  0.00           O  
ATOM   2050  N   VAL   291      43.858  41.626 129.452  1.00  0.00           N  
ATOM   2051  CA  VAL   291      42.462  41.239 129.578  1.00  0.00           C  
ATOM   2052  C   VAL   291      42.042  40.211 128.528  1.00  0.00           C  
ATOM   2053  O   VAL   291      40.962  39.610 128.662  1.00  0.00           O  
ATOM   2054  CB  VAL   291      41.517  42.459 129.528  1.00  0.00           C  
ATOM   2055 HG11 VAL   291      41.105  44.079 130.706  1.00  0.00          HG  
ATOM   2056 HG12 VAL   291      41.488  42.787 131.546  1.00  0.00          HG  
ATOM   2057 HG13 VAL   291      42.621  43.615 130.803  1.00  0.00          HG  
ATOM   2058 HG21 VAL   291      41.176  44.060 128.292  1.00  0.00          HG  
ATOM   2059 HG22 VAL   291      42.665  43.514 128.195  1.00  0.00          HG  
ATOM   2060 HG23 VAL   291      41.480  42.721 127.494  1.00  0.00          HG  
ATOM   2061  CG1 VAL   291      41.700  43.315 130.761  1.00  0.00           C  
ATOM   2062  CG2 VAL   291      41.730  43.264 128.258  1.00  0.00           C  
ATOM   2063  N   LEU   292      42.819  40.013 127.470  1.00  0.00           N  
ATOM   2064  CA  LEU   292      42.518  38.953 126.520  1.00  0.00           C  
ATOM   2065  C   LEU   292      42.567  37.615 127.242  1.00  0.00           C  
ATOM   2066  O   LEU   292      43.481  37.347 128.027  1.00  0.00           O  
ATOM   2067  CB  LEU   292      43.520  38.978 125.367  1.00  0.00           C  
ATOM   2068 HD11 LEU   292      44.426  40.917 122.794  1.00  0.00          HD  
ATOM   2069 HD12 LEU   292      45.337  40.469 124.016  1.00  0.00          HD  
ATOM   2070 HD13 LEU   292      44.758  39.379 123.015  1.00  0.00          HD  
ATOM   2071 HD21 LEU   292      42.054  40.442 122.777  1.00  0.00          HD  
ATOM   2072 HD22 LEU   292      42.250  38.893 123.070  1.00  0.00          HD  
ATOM   2073 HD23 LEU   292      41.342  39.775 124.030  1.00  0.00          HD  
ATOM   2074  CG  LEU   292      43.345  40.083 124.327  1.00  0.00           C  
ATOM   2075  CD1 LEU   292      44.583  40.225 123.456  1.00  0.00           C  
ATOM   2076  CD2 LEU   292      42.134  39.769 123.471  1.00  0.00           C  
ATOM   2077  N   GLY   293      41.586  36.763 126.961  1.00  0.00           N  
ATOM   2078  CA  GLY   293      41.465  35.497 127.643  1.00  0.00           C  
ATOM   2079  C   GLY   293      40.613  35.554 128.890  1.00  0.00           C  
ATOM   2080  O   GLY   293      40.301  34.501 129.458  1.00  0.00           O  
ATOM   2081  N   GLN   294      40.212  36.748 129.317  1.00  0.00           N  
ATOM   2082  CA  GLN   294      39.384  36.953 130.494  1.00  0.00           C  
ATOM   2083  C   GLN   294      37.974  37.356 130.084  1.00  0.00           C  
ATOM   2084  O   GLN   294      37.760  37.970 129.034  1.00  0.00           O  
ATOM   2085  CB  GLN   294      39.975  38.023 131.428  1.00  0.00           C  
ATOM   2086  CG  GLN   294      41.384  37.690 131.923  1.00  0.00           C  
ATOM   2087  CD  GLN   294      41.298  36.432 132.776  1.00  0.00           C  
ATOM   2088  OE1 GLN   294      40.459  36.329 133.669  1.00  0.00           O  
ATOM   2089  NE2 GLN   294      42.161  35.407 132.546  1.00  0.00           N  
ATOM   2090  N   ASN   295      37.013  36.983 130.922  1.00  0.00           N  
ATOM   2091  CA  ASN   295      35.643  37.435 130.749  1.00  0.00           C  
ATOM   2092  C   ASN   295      35.537  38.916 131.095  1.00  0.00           C  
ATOM   2093  O   ASN   295      36.239  39.422 131.973  1.00  0.00           O  
ATOM   2094  CB  ASN   295      34.707  36.620 131.640  1.00  0.00           C  
ATOM   2095 HD21 ASN   295      31.761  36.120 130.468  1.00  0.00          HD  
ATOM   2096 HD22 ASN   295      33.000  35.300 130.367  1.00  0.00          HD  
ATOM   2097  CG  ASN   295      33.250  36.906 131.367  1.00  0.00           C  
ATOM   2098  OD1 ASN   295      32.712  37.920 131.810  1.00  0.00           O  
ATOM   2099  ND2 ASN   295      32.593  36.003 130.650  1.00  0.00           N  
ATOM   2100  N   CYS   296      34.646  39.620 130.394  1.00  0.00           N  
ATOM   2101  CA  CYS   296      34.510  41.056 130.609  1.00  0.00           C  
ATOM   2102  C   CYS   296      33.965  41.379 131.991  1.00  0.00           C  
ATOM   2103  O   CYS   296      33.907  42.557 132.364  1.00  0.00           O  
ATOM   2104  CB  CYS   296      33.602  41.663 129.541  1.00  0.00           C  
ATOM   2105  SG  CYS   296      34.227  41.433 127.874  1.00  0.00           S  
ATOM   2106  N   ARG   297      33.578  40.354 132.751  1.00  0.00           N  
ATOM   2107  CA  ARG   297      33.052  40.539 134.096  1.00  0.00           C  
ATOM   2108  C   ARG   297      33.926  41.460 134.935  1.00  0.00           C  
ATOM   2109  O   ARG   297      33.415  42.166 135.810  1.00  0.00           O  
ATOM   2110  CB  ARG   297      32.938  39.157 134.746  1.00  0.00           C  
ATOM   2111  CG  ARG   297      32.189  39.087 136.045  1.00  0.00           C  
ATOM   2112  CD  ARG   297      32.205  37.659 136.556  1.00  0.00           C  
ATOM   2113  NE  ARG   297      31.667  36.716 135.576  1.00  0.00           N  
ATOM   2114  CZ  ARG   297      32.396  35.895 134.822  1.00  0.00           C  
ATOM   2115  NH1 ARG   297      33.720  35.875 134.916  1.00  0.00           N  
ATOM   2116  NH2 ARG   297      31.791  35.081 133.969  1.00  0.00           N  
ATOM   2117  N   PHE   298      35.235  41.497 134.668  1.00  0.00           N  
ATOM   2118  CA  PHE   298      36.139  42.259 135.524  1.00  0.00           C  
ATOM   2119  C   PHE   298      35.765  43.734 135.578  1.00  0.00           C  
ATOM   2120  O   PHE   298      36.059  44.413 136.567  1.00  0.00           O  
ATOM   2121  CB  PHE   298      37.587  42.110 135.045  1.00  0.00           C  
ATOM   2122  CG  PHE   298      37.827  42.612 133.645  1.00  0.00           C  
ATOM   2123  CD1 PHE   298      38.048  43.959 133.401  1.00  0.00           C  
ATOM   2124  CD2 PHE   298      37.891  41.728 132.584  1.00  0.00           C  
ATOM   2125  CE1 PHE   298      38.286  44.414 132.114  1.00  0.00           C  
ATOM   2126  CE2 PHE   298      38.135  42.174 131.300  1.00  0.00           C  
ATOM   2127  CZ  PHE   298      38.329  43.520 131.062  1.00  0.00           C  
ATOM   2128  N   LEU   299      35.118  44.247 134.530  1.00  0.00           N  
ATOM   2129  CA  LEU   299      34.707  45.646 134.519  1.00  0.00           C  
ATOM   2130  C   LEU   299      33.743  45.978 135.650  1.00  0.00           C  
ATOM   2131  O   LEU   299      33.637  47.149 136.031  1.00  0.00           O  
ATOM   2132  CB  LEU   299      34.078  45.993 133.167  1.00  0.00           C  
ATOM   2133 HD11 LEU   299      34.997  46.369 129.976  1.00  0.00          HD  
ATOM   2134 HD12 LEU   299      33.822  45.411 130.451  1.00  0.00          HD  
ATOM   2135 HD13 LEU   299      33.751  46.968 130.759  1.00  0.00          HD  
ATOM   2136 HD21 LEU   299      36.666  47.091 131.362  1.00  0.00          HD  
ATOM   2137 HD22 LEU   299      35.764  47.855 132.423  1.00  0.00          HD  
ATOM   2138 HD23 LEU   299      36.751  46.706 132.900  1.00  0.00          HD  
ATOM   2139  CG  LEU   299      35.059  45.973 131.991  1.00  0.00           C  
ATOM   2140  CD1 LEU   299      34.339  46.202 130.669  1.00  0.00           C  
ATOM   2141  CD2 LEU   299      36.165  47.004 132.188  1.00  0.00           C  
ATOM   2142  N   SER   300      33.048  44.983 136.203  1.00  0.00           N  
ATOM   2143  CA  SER   300      32.117  45.246 137.292  1.00  0.00           C  
ATOM   2144  C   SER   300      32.792  45.235 138.655  1.00  0.00           C  
ATOM   2145  O   SER   300      32.211  45.741 139.620  1.00  0.00           O  
ATOM   2146  CB  SER   300      30.998  44.200 137.293  1.00  0.00           C  
ATOM   2147  OG  SER   300      31.530  42.917 137.588  1.00  0.00           O  
ATOM   2148  N   GLY   301      34.006  44.692 138.748  1.00  0.00           N  
ATOM   2149  CA  GLY   301      34.767  44.676 139.997  1.00  0.00           C  
ATOM   2150  C   GLY   301      33.929  44.155 141.160  1.00  0.00           C  
ATOM   2151  O   GLY   301      33.940  44.715 142.259  1.00  0.00           O  
ATOM   2152  N   VAL   302      33.188  43.074 140.915  1.00  0.00           N  
ATOM   2153  CA  VAL   302      32.398  42.392 141.943  1.00  0.00           C  
ATOM   2154  C   VAL   302      31.204  43.214 142.423  1.00  0.00           C  
ATOM   2155  O   VAL   302      30.761  43.063 143.564  1.00  0.00           O  
ATOM   2156  CB  VAL   302      33.263  41.974 143.136  1.00  0.00           C  
ATOM   2157  CG1 VAL   302      34.339  40.947 142.779  1.00  0.00           C  
ATOM   2158  CG2 VAL   302      34.019  43.138 143.779  1.00  0.00           C  
ATOM   2159  N   ASP   303      30.667  44.076 141.561  1.00  0.00           N  
ATOM   2160  CA  ASP   303      29.524  44.912 141.895  1.00  0.00           C  
ATOM   2161  C   ASP   303      28.301  44.535 141.072  1.00  0.00           C  
ATOM   2162  O   ASP   303      27.278  45.224 141.144  1.00  0.00           O  
ATOM   2163  CB  ASP   303      29.852  46.391 141.679  1.00  0.00           C  
ATOM   2164  CG  ASP   303      30.986  46.764 142.623  1.00  0.00           C  
ATOM   2165  OD1 ASP   303      30.868  46.459 143.840  1.00  0.00           O  
ATOM   2166  OD2 ASP   303      31.987  47.358 142.139  1.00  0.00           O  
ATOM   2167  N   THR   304      28.386  43.453 140.300  1.00  0.00           N  
ATOM   2168  CA  THR   304      27.300  43.072 139.421  1.00  0.00           C  
ATOM   2169  C   THR   304      26.092  42.603 140.205  1.00  0.00           C  
ATOM   2170  O   THR   304      26.162  41.590 140.921  1.00  0.00           O  
ATOM   2171  CB  THR   304      27.744  41.960 138.451  1.00  0.00           C  
ATOM   2172  OG1 THR   304      28.849  42.401 137.675  1.00  0.00           O  
ATOM   2173  CG2 THR   304      26.576  41.603 137.516  1.00  0.00           C  
ATOM   2174  N   ASP   305      24.986  43.327 140.095  1.00  0.00           N  
ATOM   2175  CA  ASP   305      23.735  42.874 140.678  1.00  0.00           C  
ATOM   2176  C   ASP   305      23.404  41.477 140.152  1.00  0.00           C  
ATOM   2177  O   ASP   305      23.466  41.250 138.936  1.00  0.00           O  
ATOM   2178  CB  ASP   305      22.609  43.850 140.331  1.00  0.00           C  
ATOM   2179  CG  ASP   305      21.305  43.501 141.019  1.00  0.00           C  
ATOM   2180  OD1 ASP   305      21.257  43.575 142.267  1.00  0.00           O  
ATOM   2181  OD2 ASP   305      20.331  43.154 140.318  1.00  0.00           O  
ATOM   2182  N   SER   306      23.060  40.520 141.019  1.00  0.00           N  
ATOM   2183  CA  SER   306      22.754  39.174 140.502  1.00  0.00           C  
ATOM   2184  C   SER   306      21.652  39.178 139.458  1.00  0.00           C  
ATOM   2185  O   SER   306      21.735  38.431 138.475  1.00  0.00           O  
ATOM   2186  CB  SER   306      22.359  38.391 141.761  1.00  0.00           C  
ATOM   2187  OG  SER   306      23.478  38.261 142.626  1.00  0.00           O  
ATOM   2188  N   SER   307      20.608  39.989 139.644  1.00  0.00           N  
ATOM   2189  CA  SER   307      19.539  40.041 138.652  1.00  0.00           C  
ATOM   2190  C   SER   307      20.020  40.665 137.343  1.00  0.00           C  
ATOM   2191  O   SER   307      19.612  40.232 136.260  1.00  0.00           O  
ATOM   2192  CB  SER   307      18.342  40.820 139.197  1.00  0.00           C  
ATOM   2193  OG  SER   307      17.760  40.121 140.287  1.00  0.00           O  
ATOM   2194  N   VAL   308      20.871  41.692 137.416  1.00  0.00           N  
ATOM   2195  CA  VAL   308      21.383  42.289 136.187  1.00  0.00           C  
ATOM   2196  C   VAL   308      22.260  41.302 135.428  1.00  0.00           C  
ATOM   2197  O   VAL   308      22.161  41.187 134.200  1.00  0.00           O  
ATOM   2198  CB  VAL   308      22.157  43.573 136.493  1.00  0.00           C  
ATOM   2199  CG1 VAL   308      22.881  44.154 135.276  1.00  0.00           C  
ATOM   2200  CG2 VAL   308      21.273  44.709 137.013  1.00  0.00           C  
ATOM   2201  N   LEU   309      23.130  40.582 136.140  1.00  0.00           N  
ATOM   2202  CA  LEU   309      23.962  39.571 135.498  1.00  0.00           C  
ATOM   2203  C   LEU   309      23.103  38.503 134.836  1.00  0.00           C  
ATOM   2204  O   LEU   309      23.404  38.048 133.727  1.00  0.00           O  
ATOM   2205  CB  LEU   309      24.894  38.935 136.526  1.00  0.00           C  
ATOM   2206  CG  LEU   309      25.819  37.870 135.934  1.00  0.00           C  
ATOM   2207  CD1 LEU   309      26.776  38.374 134.855  1.00  0.00           C  
ATOM   2208  CD2 LEU   309      26.746  37.188 136.940  1.00  0.00           C  
ATOM   2209  N   TYR   310      22.027  38.089 135.507  1.00  0.00           N  
ATOM   2210  CA  TYR   310      21.161  37.054 134.957  1.00  0.00           C  
ATOM   2211  C   TYR   310      20.555  37.490 133.630  1.00  0.00           C  
ATOM   2212  O   TYR   310      20.418  36.680 132.706  1.00  0.00           O  
ATOM   2213  CB  TYR   310      20.060  36.714 135.961  1.00  0.00           C  
ATOM   2214  CG  TYR   310      19.190  35.677 135.338  1.00  0.00           C  
ATOM   2215  CD1 TYR   310      19.612  34.341 135.307  1.00  0.00           C  
ATOM   2216  CD2 TYR   310      17.936  36.003 134.777  1.00  0.00           C  
ATOM   2217  CE1 TYR   310      18.817  33.331 134.729  1.00  0.00           C  
ATOM   2218  CE2 TYR   310      17.115  34.989 134.186  1.00  0.00           C  
ATOM   2219  CZ  TYR   310      17.575  33.656 134.172  1.00  0.00           C  
ATOM   2220  OH  TYR   310      16.822  32.648 133.611  1.00  0.00           O  
ATOM   2221  N   GLU   311      20.186  38.767 133.513  1.00  0.00           N  
ATOM   2222  CA  GLU   311      19.599  39.255 132.270  1.00  0.00           C  
ATOM   2223  C   GLU   311      20.603  39.195 131.126  1.00  0.00           C  
ATOM   2224  O   GLU   311      20.238  38.884 129.987  1.00  0.00           O  
ATOM   2225  CB  GLU   311      19.082  40.679 132.460  1.00  0.00           C  
ATOM   2226  CG  GLU   311      17.850  40.765 133.363  1.00  0.00           C  
ATOM   2227  CD  GLU   311      17.520  42.237 133.569  1.00  0.00           C  
ATOM   2228  OE1 GLU   311      18.297  43.093 133.068  1.00  0.00           O  
ATOM   2229  OE2 GLU   311      16.486  42.524 134.229  1.00  0.00           O  
ATOM   2230  N   MET   312      21.873  39.490 131.411  1.00  0.00           N  
ATOM   2231  CA  MET   312      22.901  39.444 130.376  1.00  0.00           C  
ATOM   2232  C   MET   312      23.186  38.000 129.975  1.00  0.00           C  
ATOM   2233  O   MET   312      23.230  37.670 128.784  1.00  0.00           O  
ATOM   2234  CB  MET   312      24.179  40.157 130.857  1.00  0.00           C  
ATOM   2235  CG  MET   312      25.317  40.126 129.835  1.00  0.00           C  
ATOM   2236  SD  MET   312      26.855  40.917 130.394  1.00  0.00           S  
ATOM   2237  CE  MET   312      27.289  39.605 131.572  1.00  0.00           C  
ATOM   2238  N   LYS   313      23.401  37.123 130.964  1.00  0.00           N  
ATOM   2239  CA  LYS   313      23.674  35.720 130.672  1.00  0.00           C  
ATOM   2240  C   LYS   313      22.604  35.124 129.765  1.00  0.00           C  
ATOM   2241  O   LYS   313      22.912  34.465 128.766  1.00  0.00           O  
ATOM   2242  CB  LYS   313      23.743  34.904 131.967  1.00  0.00           C  
ATOM   2243  CG  LYS   313      24.068  33.426 131.740  1.00  0.00           C  
ATOM   2244  CD  LYS   313      24.200  32.622 133.035  1.00  0.00           C  
ATOM   2245  CE  LYS   313      24.477  31.135 132.808  1.00  0.00           C  
ATOM   2246  NZ  LYS   313      24.610  30.440 134.108  1.00  0.00           N  
ATOM   2247  N   GLU   314      21.331  35.335 130.113  1.00  0.00           N  
ATOM   2248  CA  GLU   314      20.242  34.757 129.333  1.00  0.00           C  
ATOM   2249  C   GLU   314      20.204  35.337 127.926  1.00  0.00           C  
ATOM   2250  O   GLU   314      19.933  34.619 126.958  1.00  0.00           O  
ATOM   2251  CB  GLU   314      18.907  34.981 130.042  1.00  0.00           C  
ATOM   2252  CG  GLU   314      17.718  34.348 129.317  1.00  0.00           C  
ATOM   2253  CD  GLU   314      16.471  34.593 130.156  1.00  0.00           C  
ATOM   2254  OE1 GLU   314      16.603  35.215 131.244  1.00  0.00           O  
ATOM   2255  OE2 GLU   314      15.370  34.163 129.719  1.00  0.00           O  
ATOM   2256  N   CYS   315      20.474  36.638 127.792  1.00  0.00           N  
ATOM   2257  CA  CYS   315      20.488  37.251 126.468  1.00  0.00           C  
ATOM   2258  C   CYS   315      21.548  36.599 125.591  1.00  0.00           C  
ATOM   2259  O   CYS   315      21.287  36.244 124.436  1.00  0.00           O  
ATOM   2260  CB  CYS   315      20.732  38.754 126.591  1.00  0.00           C  
ATOM   2261  SG  CYS   315      20.697  39.415 125.335  1.00  0.00           S  
ATOM   2262  N   ILE   316      22.759  36.437 126.127  1.00  0.00           N  
ATOM   2263  CA  ILE   316      23.832  35.796 125.373  1.00  0.00           C  
ATOM   2264  C   ILE   316      23.452  34.361 125.026  1.00  0.00           C  
ATOM   2265  O   ILE   316      23.564  33.931 123.871  1.00  0.00           O  
ATOM   2266  CB  ILE   316      25.151  35.859 126.165  1.00  0.00           C  
ATOM   2267 HD11 ILE   316      26.852  38.481 127.436  1.00  0.00          HD  
ATOM   2268 HG12 ILE   316      25.963  37.605 125.433  1.00  0.00          HG  
ATOM   2269 HD12 ILE   316      26.433  37.132 128.162  1.00  0.00          HD  
ATOM   2270 HG13 ILE   316      24.860  37.861 126.548  1.00  0.00          HG  
ATOM   2271 HD13 ILE   316      27.525  37.107 127.010  1.00  0.00          HD  
ATOM   2272 HG21 ILE   316      27.083  35.228 125.871  1.00  0.00          HG  
ATOM   2273 HG22 ILE   316      26.020  34.062 125.684  1.00  0.00          HG  
ATOM   2274 HG23 ILE   316      26.206  35.158 124.549  1.00  0.00          HG  
ATOM   2275  CG1 ILE   316      25.619  37.313 126.292  1.00  0.00           C  
ATOM   2276  CG2 ILE   316      26.215  34.995 125.505  1.00  0.00           C  
ATOM   2277  CD1 ILE   316      26.709  37.529 127.321  1.00  0.00           C  
ATOM   2278  N   LEU   317      22.999  33.595 126.024  1.00  0.00           N  
ATOM   2279  CA  LEU   317      22.642  32.200 125.783  1.00  0.00           C  
ATOM   2280  C   LEU   317      21.582  32.081 124.696  1.00  0.00           C  
ATOM   2281  O   LEU   317      21.581  31.117 123.921  1.00  0.00           O  
ATOM   2282  CB  LEU   317      22.154  31.554 127.079  1.00  0.00           C  
ATOM   2283  CG  LEU   317      23.256  31.379 128.126  1.00  0.00           C  
ATOM   2284  CD1 LEU   317      22.777  30.887 129.491  1.00  0.00           C  
ATOM   2285  CD2 LEU   317      24.348  30.378 127.752  1.00  0.00           C  
ATOM   2286  N   LYS   318      20.664  33.041 124.634  1.00  0.00           N  
ATOM   2287  CA  LYS   318      19.589  33.030 123.654  1.00  0.00           C  
ATOM   2288  C   LYS   318      20.018  33.562 122.295  1.00  0.00           C  
ATOM   2289  O   LYS   318      19.212  33.533 121.358  1.00  0.00           O  
ATOM   2290  CB  LYS   318      18.402  33.855 124.158  1.00  0.00           C  
ATOM   2291  CG  LYS   318      17.727  33.260 125.395  1.00  0.00           C  
ATOM   2292  CD  LYS   318      17.081  31.895 125.144  1.00  0.00           C  
ATOM   2293  CE  LYS   318      16.374  31.317 126.371  1.00  0.00           C  
ATOM   2294  NZ  LYS   318      15.713  30.040 126.019  1.00  0.00           N  
ATOM   2295  N   GLY   319      21.250  34.043 122.156  1.00  0.00           N  
ATOM   2296  CA  GLY   319      21.656  34.606 120.887  1.00  0.00           C  
ATOM   2297  C   GLY   319      20.919  35.881 120.556  1.00  0.00           C  
ATOM   2298  O   GLY   319      20.676  36.162 119.379  1.00  0.00           O  
ATOM   2299  N   GLN   320      20.551  36.662 121.570  1.00  0.00           N  
ATOM   2300  CA  GLN   320      19.793  37.882 121.357  1.00  0.00           C  
ATOM   2301  C   GLN   320      20.708  39.090 121.236  1.00  0.00           C  
ATOM   2302  O   GLN   320      21.804  39.129 121.801  1.00  0.00           O  
ATOM   2303  CB  GLN   320      18.831  38.133 122.522  1.00  0.00           C  
ATOM   2304  CG  GLN   320      17.732  37.076 122.644  1.00  0.00           C  
ATOM   2305  CD  GLN   320      16.928  37.376 123.901  1.00  0.00           C  
ATOM   2306  OE1 GLN   320      17.224  38.320 124.632  1.00  0.00           O  
ATOM   2307  NE2 GLN   320      15.865  36.590 124.220  1.00  0.00           N  
ATOM   2308  N   SER   321      21.820  38.917 120.530  1.00  0.00           N  
ATOM   2309  CA  SER   321      22.744  40.024 120.277  1.00  0.00           C  
ATOM   2310  C   SER   321      22.034  41.222 119.653  1.00  0.00           C  
ATOM   2311  O   SER   321      22.394  42.381 119.874  1.00  0.00           O  
ATOM   2312  CB  SER   321      23.911  40.035 119.286  1.00  0.00           C  
ATOM   2313  OG  SER   321      23.425  39.904 117.958  1.00  0.00           O  
ATOM   2314  N   CYS   322      21.006  40.945 118.858  1.00  0.00           N  
ATOM   2315  CA  CYS   322      20.450  41.940 117.949  1.00  0.00           C  
ATOM   2316  C   CYS   322      19.216  42.608 118.548  1.00  0.00           C  
ATOM   2317  O   CYS   322      18.668  43.570 118.004  1.00  0.00           O  
ATOM   2318  CB  CYS   322      19.815  41.665 116.583  1.00  0.00           C  
ATOM   2319  SG  CYS   322      20.731  41.088 115.664  1.00  0.00           S  
ATOM   2320  N   THR   323      18.764  42.095 119.686  1.00  0.00           N  
ATOM   2321  CA  THR   323      17.493  42.517 120.263  1.00  0.00           C  
ATOM   2322  C   THR   323      17.674  43.020 121.691  1.00  0.00           C  
ATOM   2323  O   THR   323      16.756  43.560 122.313  1.00  0.00           O  
ATOM   2324  CB  THR   323      16.094  42.319 120.877  1.00  0.00           C  
ATOM   2325  OG1 THR   323      16.192  41.579 122.085  1.00  0.00           O  
ATOM   2326  CG2 THR   323      15.205  41.554 119.882  1.00  0.00           C  
ATOM   2327  N   VAL   324      18.878  42.845 122.229  1.00  0.00           N  
ATOM   2328  CA  VAL   324      19.173  43.259 123.594  1.00  0.00           C  
ATOM   2329  C   VAL   324      20.588  43.817 123.710  1.00  0.00           C  
ATOM   2330  O   VAL   324      21.569  43.202 123.284  1.00  0.00           O  
ATOM   2331  CB  VAL   324      19.434  42.702 125.010  1.00  0.00           C  
ATOM   2332  CG1 VAL   324      19.705  43.789 126.053  1.00  0.00           C  
ATOM   2333  CG2 VAL   324      18.265  41.891 125.572  1.00  0.00           C  
ATOM   2334  N   GLN   325      20.702  45.005 124.297  1.00  0.00           N  
ATOM   2335  CA  GLN   325      21.992  45.522 124.738  1.00  0.00           C  
ATOM   2336  C   GLN   325      21.991  45.804 126.236  1.00  0.00           C  
ATOM   2337  O   GLN   325      20.972  46.164 126.831  1.00  0.00           O  
ATOM   2338  CB  GLN   325      22.558  46.861 124.256  1.00  0.00           C  
ATOM   2339  CG  GLN   325      22.815  46.908 122.748  1.00  0.00           C  
ATOM   2340  CD  GLN   325      23.374  48.282 122.409  1.00  0.00           C  
ATOM   2341  OE1 GLN   325      23.478  49.154 123.270  1.00  0.00           O  
ATOM   2342  NE2 GLN   325      23.764  48.550 121.134  1.00  0.00           N  
ATOM   2343  N   ILE   326      23.151  45.641 126.865  1.00  0.00           N  
ATOM   2344  CA  ILE   326      23.229  45.558 128.319  1.00  0.00           C  
ATOM   2345  C   ILE   326      24.378  46.404 128.858  1.00  0.00           C  
ATOM   2346  O   ILE   326      25.550  46.196 128.532  1.00  0.00           O  
ATOM   2347  CB  ILE   326      23.582  44.380 129.254  1.00  0.00           C  
ATOM   2348  CG1 ILE   326      23.533  44.746 130.747  1.00  0.00           C  
ATOM   2349  CG2 ILE   326      24.995  43.817 129.024  1.00  0.00           C  
ATOM   2350  CD1 ILE   326      23.581  43.532 131.674  1.00  0.00           C  
ATOM   2351  N   LEU   327      24.045  47.377 129.700  1.00  0.00           N  
ATOM   2352  CA  LEU   327      25.040  48.282 130.259  1.00  0.00           C  
ATOM   2353  C   LEU   327      24.893  48.402 131.773  1.00  0.00           C  
ATOM   2354  O   LEU   327      23.891  48.902 132.292  1.00  0.00           O  
ATOM   2355  CB  LEU   327      25.063  49.768 129.888  1.00  0.00           C  
ATOM   2356  CG  LEU   327      26.359  50.476 130.287  1.00  0.00           C  
ATOM   2357  CD1 LEU   327      26.519  51.891 129.732  1.00  0.00           C  
ATOM   2358  CD2 LEU   327      26.559  50.660 131.790  1.00  0.00           C  
ATOM   2359  N   ASN   328      25.903  47.939 132.499  1.00  0.00           N  
ATOM   2360  CA  ASN   328      25.952  48.114 133.946  1.00  0.00           C  
ATOM   2361  C   ASN   328      26.835  49.297 134.329  1.00  0.00           C  
ATOM   2362  O   ASN   328      27.482  49.927 133.488  1.00  0.00           O  
ATOM   2363  CB  ASN   328      26.489  46.895 134.703  1.00  0.00           C  
ATOM   2364  CG  ASN   328      27.957  46.725 134.339  1.00  0.00           C  
ATOM   2365  OD1 ASN   328      28.555  47.587 133.697  1.00  0.00           O  
ATOM   2366  ND2 ASN   328      28.618  45.602 134.730  1.00  0.00           N  
ATOM   2367  N   TYR   329      26.910  49.639 135.674  1.00  0.00           N  
ATOM   2368  CA  TYR   329      27.964  50.425 136.296  1.00  0.00           C  
ATOM   2369  C   TYR   329      29.259  49.623 136.292  1.00  0.00           C  
ATOM   2370  O   TYR   329      29.278  48.465 136.721  1.00  0.00           O  
ATOM   2371  CB  TYR   329      27.571  50.808 137.722  1.00  0.00           C  
ATOM   2372  CG  TYR   329      28.694  51.599 138.299  1.00  0.00           C  
ATOM   2373  CD1 TYR   329      28.889  52.927 137.899  1.00  0.00           C  
ATOM   2374  CD2 TYR   329      29.576  51.044 139.253  1.00  0.00           C  
ATOM   2375  CE1 TYR   329      29.938  53.708 138.424  1.00  0.00           C  
ATOM   2376  CE2 TYR   329      30.647  51.824 139.797  1.00  0.00           C  
ATOM   2377  CZ  TYR   329      30.811  53.156 139.369  1.00  0.00           C  
ATOM   2378  OH  TYR   329      31.830  53.943 139.861  1.00  0.00           O  
ATOM   2379  N   SER   330      30.333  50.236 135.801  1.00  0.00           N  
ATOM   2380  CA  SER   330      31.623  49.574 135.678  1.00  0.00           C  
ATOM   2381  C   SER   330      32.687  50.404 136.385  1.00  0.00           C  
ATOM   2382  O   SER   330      32.426  51.504 136.880  1.00  0.00           O  
ATOM   2383  CB  SER   330      32.012  49.370 134.207  1.00  0.00           C  
ATOM   2384  OG  SER   330      31.022  48.598 133.543  1.00  0.00           O  
ATOM   2385  N   ASN   331      33.901  49.861 136.427  1.00  0.00           N  
ATOM   2386  CA  ASN   331      35.035  50.512 137.064  1.00  0.00           C  
ATOM   2387  C   ASN   331      36.276  50.255 136.227  1.00  0.00           C  
ATOM   2388  O   ASN   331      36.459  49.154 135.700  1.00  0.00           O  
ATOM   2389  CB  ASN   331      35.257  50.000 138.492  1.00  0.00           C  
ATOM   2390  CG  ASN   331      34.017  50.332 139.309  1.00  0.00           C  
ATOM   2391  OD1 ASN   331      33.818  51.473 139.724  1.00  0.00           O  
ATOM   2392  ND2 ASN   331      33.114  49.353 139.584  1.00  0.00           N  
ATOM   2393  N   ARG   332      37.125  51.271 136.109  1.00  0.00           N  
ATOM   2394  CA  ARG   332      38.361  51.124 135.363  1.00  0.00           C  
ATOM   2395  C   ARG   332      39.412  50.455 136.247  1.00  0.00           C  
ATOM   2396  O   ARG   332      39.193  50.206 137.436  1.00  0.00           O  
ATOM   2397  CB  ARG   332      38.826  52.485 134.853  1.00  0.00           C  
ATOM   2398  CG  ARG   332      37.704  53.288 134.205  1.00  0.00           C  
ATOM   2399  CD  ARG   332      38.219  54.346 133.241  1.00  0.00           C  
ATOM   2400  NE  ARG   332      38.686  55.547 133.928  1.00  0.00           N  
ATOM   2401  CZ  ARG   332      39.966  55.860 134.125  1.00  0.00           C  
ATOM   2402  NH1 ARG   332      40.936  55.065 133.685  1.00  0.00           N  
ATOM   2403  NH2 ARG   332      40.277  56.981 134.764  1.00  0.00           N  
ATOM   2404  N   LYS   333      40.578  50.166 135.668  1.00  0.00           N  
ATOM   2405  CA  LYS   333      41.650  49.550 136.441  1.00  0.00           C  
ATOM   2406  C   LYS   333      42.179  50.466 137.540  1.00  0.00           C  
ATOM   2407  O   LYS   333      42.821  49.978 138.476  1.00  0.00           O  
ATOM   2408  CB  LYS   333      42.797  49.111 135.529  1.00  0.00           C  
ATOM   2409  CG  LYS   333      43.905  48.354 136.264  1.00  0.00           C  
ATOM   2410  CD  LYS   333      45.004  47.827 135.339  1.00  0.00           C  
ATOM   2411  CE  LYS   333      46.119  47.081 136.075  1.00  0.00           C  
ATOM   2412  NZ  LYS   333      47.166  46.663 135.117  1.00  0.00           N  
ATOM   2413  N   ASP   334      41.928  51.772 137.454  1.00  0.00           N  
ATOM   2414  CA  ASP   334      42.309  52.691 138.519  1.00  0.00           C  
ATOM   2415  C   ASP   334      41.235  52.868 139.587  1.00  0.00           C  
ATOM   2416  O   ASP   334      41.494  53.535 140.594  1.00  0.00           O  
ATOM   2417  CB  ASP   334      42.660  54.067 137.932  1.00  0.00           C  
ATOM   2418  CG  ASP   334      41.471  54.746 137.273  1.00  0.00           C  
ATOM   2419  OD1 ASP   334      40.360  54.178 137.310  1.00  0.00           O  
ATOM   2420  OD2 ASP   334      41.644  55.860 136.734  1.00  0.00           O  
ATOM   2421  N   LYS   335      40.049  52.292 139.401  1.00  0.00           N  
ATOM   2422  CA  LYS   335      38.952  52.427 140.337  1.00  0.00           C  
ATOM   2423  C   LYS   335      37.850  53.356 139.877  1.00  0.00           C  
ATOM   2424  O   LYS   335      36.741  53.300 140.423  1.00  0.00           O  
ATOM   2425  CB  LYS   335      39.488  52.913 141.687  1.00  0.00           C  
ATOM   2426  CG  LYS   335      40.351  51.877 142.410  1.00  0.00           C  
ATOM   2427  CD  LYS   335      40.895  52.363 143.754  1.00  0.00           C  
ATOM   2428  CE  LYS   335      41.744  51.321 144.485  1.00  0.00           C  
ATOM   2429  NZ  LYS   335      42.240  51.878 145.763  1.00  0.00           N  
ATOM   2430  N   SER   336      38.126  54.223 138.909  1.00  0.00           N  
ATOM   2431  CA  SER   336      37.149  55.209 138.471  1.00  0.00           C  
ATOM   2432  C   SER   336      35.869  54.520 138.021  1.00  0.00           C  
ATOM   2433  O   SER   336      35.891  53.692 137.105  1.00  0.00           O  
ATOM   2434  CB  SER   336      37.728  56.055 137.338  1.00  0.00           C  
ATOM   2435  OG  SER   336      36.777  57.021 136.916  1.00  0.00           O  
ATOM   2436  N   SER   337      34.757  54.861 138.662  1.00  0.00           N  
ATOM   2437  CA  SER   337      33.475  54.307 138.263  1.00  0.00           C  
ATOM   2438  C   SER   337      32.905  55.101 137.093  1.00  0.00           C  
ATOM   2439  O   SER   337      33.257  56.260 136.866  1.00  0.00           O  
ATOM   2440  CB  SER   337      32.490  54.328 139.430  1.00  0.00           C  
ATOM   2441  OG  SER   337      32.164  55.668 139.769  1.00  0.00           O  
ATOM   2442  N   PHE   338      32.012  54.461 136.344  1.00  0.00           N  
ATOM   2443  CA  PHE   338      31.374  55.129 135.218  1.00  0.00           C  
ATOM   2444  C   PHE   338      30.209  54.281 134.740  1.00  0.00           C  
ATOM   2445  O   PHE   338      30.200  53.061 134.920  1.00  0.00           O  
ATOM   2446  CB  PHE   338      32.365  55.365 134.069  1.00  0.00           C  
ATOM   2447  CG  PHE   338      32.809  54.105 133.370  1.00  0.00           C  
ATOM   2448  CD1 PHE   338      33.807  53.307 133.906  1.00  0.00           C  
ATOM   2449  CD2 PHE   338      32.249  53.738 132.155  1.00  0.00           C  
ATOM   2450  CE1 PHE   338      34.219  52.155 133.255  1.00  0.00           C  
ATOM   2451  CE2 PHE   338      32.661  52.587 131.500  1.00  0.00           C  
ATOM   2452  CZ  PHE   338      33.646  51.798 132.050  1.00  0.00           C  
ATOM   2453  N   TRP   339      29.230  54.940 134.131  1.00  0.00           N  
ATOM   2454  CA  TRP   339      28.110  54.236 133.527  1.00  0.00           C  
ATOM   2455  C   TRP   339      28.511  53.733 132.147  1.00  0.00           C  
ATOM   2456  O   TRP   339      29.077  54.481 131.341  1.00  0.00           O  
ATOM   2457  CB  TRP   339      26.893  55.151 133.433  1.00  0.00           C  
ATOM   2458  CG  TRP   339      26.188  55.334 134.738  1.00  0.00           C  
ATOM   2459  CD1 TRP   339      26.250  56.422 135.557  1.00  0.00           C  
ATOM   2460  CD2 TRP   339      25.306  54.402 135.375  1.00  0.00           C  
ATOM   2461  NE1 TRP   339      25.463  56.225 136.666  1.00  0.00           N  
ATOM   2462  CE2 TRP   339      24.873  54.993 136.578  1.00  0.00           C  
ATOM   2463  CE3 TRP   339      24.842  53.125 135.045  1.00  0.00           C  
ATOM   2464  CZ2 TRP   339      23.999  54.353 137.449  1.00  0.00           C  
ATOM   2465  CZ3 TRP   339      23.976  52.492 135.913  1.00  0.00           C  
ATOM   2466  CH2 TRP   339      23.562  53.107 137.100  1.00  0.00           C  
ATOM   2467  N   ASN   340      28.210  52.467 131.872  1.00  0.00           N  
ATOM   2468  CA  ASN   340      28.606  51.818 130.630  1.00  0.00           C  
ATOM   2469  C   ASN   340      27.364  51.289 129.934  1.00  0.00           C  
ATOM   2470  O   ASN   340      26.680  50.405 130.462  1.00  0.00           O  
ATOM   2471  CB  ASN   340      29.603  50.689 130.907  1.00  0.00           C  
ATOM   2472 HD21 ASN   340      31.325  48.658 129.116  1.00  0.00          HD  
ATOM   2473 HD22 ASN   340      31.306  48.887 130.587  1.00  0.00          HD  
ATOM   2474  CG  ASN   340      30.087  50.010 129.643  1.00  0.00           C  
ATOM   2475  OD1 ASN   340      29.651  50.333 128.537  1.00  0.00           O  
ATOM   2476  ND2 ASN   340      31.014  49.076 129.800  1.00  0.00           N  
ATOM   2477  N   LEU   341      27.073  51.835 128.756  1.00  0.00           N  
ATOM   2478  CA  LEU   341      26.016  51.323 127.889  1.00  0.00           C  
ATOM   2479  C   LEU   341      26.697  50.550 126.765  1.00  0.00           C  
ATOM   2480  O   LEU   341      27.220  51.147 125.820  1.00  0.00           O  
ATOM   2481  CB  LEU   341      25.154  52.453 127.339  1.00  0.00           C  
ATOM   2482  CG  LEU   341      23.822  51.976 126.756  1.00  0.00           C  
ATOM   2483  CD1 LEU   341      22.826  53.087 126.429  1.00  0.00           C  
ATOM   2484  CD2 LEU   341      23.932  51.200 125.445  1.00  0.00           C  
ATOM   2485  N   LEU   342      26.698  49.223 126.865  1.00  0.00           N  
ATOM   2486  CA  LEU   342      27.354  48.380 125.873  1.00  0.00           C  
ATOM   2487  C   LEU   342      26.316  47.558 125.125  1.00  0.00           C  
ATOM   2488  O   LEU   342      25.405  46.987 125.735  1.00  0.00           O  
ATOM   2489  CB  LEU   342      28.412  47.472 126.515  1.00  0.00           C  
ATOM   2490  CG  LEU   342      29.752  48.171 126.754  1.00  0.00           C  
ATOM   2491  CD1 LEU   342      29.691  49.383 127.683  1.00  0.00           C  
ATOM   2492  CD2 LEU   342      30.834  47.295 127.384  1.00  0.00           C  
ATOM   2493  N   HIS   343      26.456  47.514 123.805  1.00  0.00           N  
ATOM   2494  CA  HIS   343      25.572  46.754 122.935  1.00  0.00           C  
ATOM   2495  C   HIS   343      26.210  45.407 122.624  1.00  0.00           C  
ATOM   2496  O   HIS   343      27.420  45.320 122.404  1.00  0.00           O  
ATOM   2497  CB  HIS   343      25.306  47.533 121.645  1.00  0.00           C  
ATOM   2498  CG  HIS   343      24.591  46.747 120.592  1.00  0.00           C  
ATOM   2499  ND1 HIS   343      25.132  46.511 119.347  1.00  0.00           N  
ATOM   2500  CD2 HIS   343      23.378  46.147 120.596  1.00  0.00           C  
ATOM   2501  CE1 HIS   343      24.283  45.798 118.628  1.00  0.00           C  
ATOM   2502  NE2 HIS   343      23.210  45.564 119.363  1.00  0.00           N  
ATOM   2503  N   ILE   344      25.387  44.361 122.597  1.00  0.00           N  
ATOM   2504  CA  ILE   344      25.844  43.002 122.333  1.00  0.00           C  
ATOM   2505  C   ILE   344      25.231  42.523 121.027  1.00  0.00           C  
ATOM   2506  O   ILE   344      24.007  42.388 120.924  1.00  0.00           O  
ATOM   2507  CB  ILE   344      25.470  42.055 123.477  1.00  0.00           C  
ATOM   2508  CG1 ILE   344      26.082  42.456 124.830  1.00  0.00           C  
ATOM   2509  CG2 ILE   344      25.923  40.604 123.245  1.00  0.00           C  
ATOM   2510  CD1 ILE   344      25.552  41.636 126.005  1.00  0.00           C  
ATOM   2511  N   SER   345      26.084  42.262 120.039  1.00  0.00           N  
ATOM   2512  CA  SER   345      25.649  41.785 118.734  1.00  0.00           C  
ATOM   2513  C   SER   345      26.104  40.345 118.554  1.00  0.00           C  
ATOM   2514  O   SER   345      27.311  40.077 118.644  1.00  0.00           O  
ATOM   2515  CB  SER   345      26.216  42.670 117.625  1.00  0.00           C  
ATOM   2516  OG  SER   345      25.616  42.368 116.379  1.00  0.00           O  
ATOM   2517  N   PRO   346      25.208  39.392 118.309  1.00  0.00           N  
ATOM   2518  CA  PRO   346      25.645  38.009 118.092  1.00  0.00           C  
ATOM   2519  C   PRO   346      26.233  37.783 116.708  1.00  0.00           C  
ATOM   2520  O   PRO   346      25.877  38.445 115.731  1.00  0.00           O  
ATOM   2521  CB  PRO   346      24.353  37.201 118.275  1.00  0.00           C  
ATOM   2522  CG  PRO   346      23.276  38.137 117.865  1.00  0.00           C  
ATOM   2523  CD  PRO   346      23.739  39.517 118.271  1.00  0.00           C  
ATOM   2524  N   VAL   347      27.153  36.823 116.644  1.00  0.00           N  
ATOM   2525  CA  VAL   347      27.818  36.425 115.407  1.00  0.00           C  
ATOM   2526  C   VAL   347      27.619  34.925 115.243  1.00  0.00           C  
ATOM   2527  O   VAL   347      28.075  34.141 116.084  1.00  0.00           O  
ATOM   2528  CB  VAL   347      29.317  36.773 115.416  1.00  0.00           C  
ATOM   2529 HG11 VAL   347      30.923  36.544 114.153  1.00  0.00          HG  
ATOM   2530 HG12 VAL   347      29.887  35.344 114.051  1.00  0.00          HG  
ATOM   2531 HG13 VAL   347      29.553  36.741 113.373  1.00  0.00          HG  
ATOM   2532 HG21 VAL   347      30.465  38.468 115.584  1.00  0.00          HG  
ATOM   2533 HG22 VAL   347      29.050  38.748 114.919  1.00  0.00          HG  
ATOM   2534 HG23 VAL   347      29.160  38.519 116.487  1.00  0.00          HG  
ATOM   2535  CG1 VAL   347      29.983  36.306 114.126  1.00  0.00           C  
ATOM   2536  CG2 VAL   347      29.517  38.268 115.621  1.00  0.00           C  
ATOM   2537  N   ARG   348      26.950  34.525 114.166  1.00  0.00           N  
ATOM   2538  CA  ARG   348      26.612  33.129 113.933  1.00  0.00           C  
ATOM   2539  C   ARG   348      27.378  32.581 112.736  1.00  0.00           C  
ATOM   2540  O   ARG   348      27.640  33.295 111.764  1.00  0.00           O  
ATOM   2541  CB  ARG   348      25.106  32.963 113.702  1.00  0.00           C  
ATOM   2542  CG  ARG   348      24.250  33.305 114.912  1.00  0.00           C  
ATOM   2543  CD  ARG   348      22.768  33.115 114.619  1.00  0.00           C  
ATOM   2544  NE  ARG   348      21.997  34.324 114.906  1.00  0.00           N  
ATOM   2545  CZ  ARG   348      21.366  34.572 116.052  1.00  0.00           C  
ATOM   2546  NH1 ARG   348      21.395  33.693 117.046  1.00  0.00           N  
ATOM   2547  NH2 ARG   348      20.696  35.707 116.205  1.00  0.00           N  
ATOM   2548  N   ASN   349      27.735  31.299 112.818  1.00  0.00           N  
ATOM   2549  CA  ASN   349      28.401  30.625 111.717  1.00  0.00           C  
ATOM   2550  C   ASN   349      27.370  30.192 110.676  1.00  0.00           C  
ATOM   2551  O   ASN   349      26.174  30.483 110.784  1.00  0.00           O  
ATOM   2552  CB  ASN   349      29.206  29.426 112.219  1.00  0.00           C  
ATOM   2553 HD21 ASN   349      28.535  26.672 113.754  1.00  0.00          HD  
ATOM   2554 HD22 ASN   349      29.835  27.260 113.326  1.00  0.00          HD  
ATOM   2555  CG  ASN   349      28.337  28.354 112.869  1.00  0.00           C  
ATOM   2556  OD1 ASN   349      27.110  28.459 112.903  1.00  0.00           O  
ATOM   2557  ND2 ASN   349      28.978  27.305 113.376  1.00  0.00           N  
ATOM   2558  N   ALA   350      27.840  29.477 109.651  1.00  0.00           N  
ATOM   2559  CA  ALA   350      26.947  29.019 108.601  1.00  0.00           C  
ATOM   2560  C   ALA   350      25.780  28.201 109.116  1.00  0.00           C  
ATOM   2561  O   ALA   350      24.685  28.251 108.549  1.00  0.00           O  
ATOM   2562  CB  ALA   350      27.733  28.200 107.583  1.00  0.00           C  
ATOM   2563  N   SER   351      25.991  27.440 110.189  1.00  0.00           N  
ATOM   2564  CA  SER   351      24.944  26.602 110.759  1.00  0.00           C  
ATOM   2565  C   SER   351      23.925  27.384 111.581  1.00  0.00           C  
ATOM   2566  O   SER   351      22.944  26.790 112.041  1.00  0.00           O  
ATOM   2567  CB  SER   351      25.568  25.509 111.635  1.00  0.00           C  
ATOM   2568  OG  SER   351      26.348  24.631 110.837  1.00  0.00           O  
ATOM   2569  N   GLY   352      24.123  28.685 111.778  1.00  0.00           N  
ATOM   2570  CA  GLY   352      23.223  29.456 112.608  1.00  0.00           C  
ATOM   2571  C   GLY   352      23.507  29.375 114.089  1.00  0.00           C  
ATOM   2572  O   GLY   352      22.679  29.825 114.890  1.00  0.00           O  
ATOM   2573  N   LYS   353      24.650  28.816 114.477  1.00  0.00           N  
ATOM   2574  CA  LYS   353      25.049  28.727 115.874  1.00  0.00           C  
ATOM   2575  C   LYS   353      25.784  30.002 116.263  1.00  0.00           C  
ATOM   2576  O   LYS   353      26.689  30.443 115.548  1.00  0.00           O  
ATOM   2577  CB  LYS   353      25.952  27.513 116.090  1.00  0.00           C  
ATOM   2578  CG  LYS   353      26.373  27.318 117.548  1.00  0.00           C  
ATOM   2579  CD  LYS   353      27.241  26.078 117.774  1.00  0.00           C  
ATOM   2580  CE  LYS   353      27.677  25.892 119.229  1.00  0.00           C  
ATOM   2581  NZ  LYS   353      28.471  24.651 119.365  1.00  0.00           N  
ATOM   2582  N   THR   354      25.408  30.582 117.398  1.00  0.00           N  
ATOM   2583  CA  THR   354      26.082  31.775 117.902  1.00  0.00           C  
ATOM   2584  C   THR   354      27.458  31.363 118.425  1.00  0.00           C  
ATOM   2585  O   THR   354      27.564  30.624 119.406  1.00  0.00           O  
ATOM   2586  CB  THR   354      25.263  32.469 118.990  1.00  0.00           C  
ATOM   2587  OG1 THR   354      23.986  32.830 118.484  1.00  0.00           O  
ATOM   2588  CG2 THR   354      26.003  33.735 119.455  1.00  0.00           C  
ATOM   2589  N   ALA   355      28.509  31.852 117.772  1.00  0.00           N  
ATOM   2590  CA  ALA   355      29.870  31.485 118.126  1.00  0.00           C  
ATOM   2591  C   ALA   355      30.659  32.622 118.756  1.00  0.00           C  
ATOM   2592  O   ALA   355      31.570  32.361 119.544  1.00  0.00           O  
ATOM   2593  CB  ALA   355      30.622  30.995 116.882  1.00  0.00           C  
ATOM   2594  N   TYR   356      30.325  33.871 118.436  1.00  0.00           N  
ATOM   2595  CA  TYR   356      30.994  35.032 119.001  1.00  0.00           C  
ATOM   2596  C   TYR   356      29.964  36.124 119.257  1.00  0.00           C  
ATOM   2597  O   TYR   356      28.901  36.161 118.634  1.00  0.00           O  
ATOM   2598  CB  TYR   356      32.096  35.564 118.071  1.00  0.00           C  
ATOM   2599  CG  TYR   356      33.077  34.462 117.863  1.00  0.00           C  
ATOM   2600  CD1 TYR   356      32.917  33.581 116.785  1.00  0.00           C  
ATOM   2601  CD2 TYR   356      34.180  34.281 118.726  1.00  0.00           C  
ATOM   2602  CE1 TYR   356      33.825  32.529 116.554  1.00  0.00           C  
ATOM   2603  CE2 TYR   356      35.113  33.216 118.505  1.00  0.00           C  
ATOM   2604  CZ  TYR   356      34.916  32.350 117.411  1.00  0.00           C  
ATOM   2605  OH  TYR   356      35.785  31.309 117.161  1.00  0.00           O  
ATOM   2606  N   PHE   357      30.287  37.006 120.198  1.00  0.00           N  
ATOM   2607  CA  PHE   357      29.524  38.222 120.436  1.00  0.00           C  
ATOM   2608  C   PHE   357      30.442  39.425 120.266  1.00  0.00           C  
ATOM   2609  O   PHE   357      31.634  39.363 120.582  1.00  0.00           O  
ATOM   2610  CB  PHE   357      28.897  38.243 121.839  1.00  0.00           C  
ATOM   2611  CG  PHE   357      27.916  37.124 121.908  1.00  0.00           C  
ATOM   2612  CD1 PHE   357      28.270  35.846 122.398  1.00  0.00           C  
ATOM   2613  CD2 PHE   357      26.592  37.325 121.478  1.00  0.00           C  
ATOM   2614  CE1 PHE   357      27.324  34.783 122.464  1.00  0.00           C  
ATOM   2615  CE2 PHE   357      25.624  36.276 121.534  1.00  0.00           C  
ATOM   2616  CZ  PHE   357      25.994  34.999 122.028  1.00  0.00           C  
ATOM   2617  N   VAL   358      29.882  40.518 119.752  1.00  0.00           N  
ATOM   2618  CA  VAL   358      30.592  41.787 119.630  1.00  0.00           C  
ATOM   2619  C   VAL   358      30.017  42.747 120.662  1.00  0.00           C  
ATOM   2620  O   VAL   358      28.795  42.835 120.831  1.00  0.00           O  
ATOM   2621  CB  VAL   358      30.485  42.380 118.210  1.00  0.00           C  
ATOM   2622  CG1 VAL   358      31.166  43.742 118.065  1.00  0.00           C  
ATOM   2623  CG2 VAL   358      31.119  41.499 117.132  1.00  0.00           C  
ATOM   2624  N   GLY   359      30.902  43.460 121.356  1.00  0.00           N  
ATOM   2625  CA  GLY   359      30.495  44.427 122.356  1.00  0.00           C  
ATOM   2626  C   GLY   359      30.935  45.836 122.020  1.00  0.00           C  
ATOM   2627  O   GLY   359      32.084  46.051 121.623  1.00  0.00           O  
ATOM   2628  N   VAL   360      30.031  46.804 122.167  1.00  0.00           N  
ATOM   2629  CA  VAL   360      30.302  48.209 121.856  1.00  0.00           C  
ATOM   2630  C   VAL   360      30.098  49.017 123.136  1.00  0.00           C  
ATOM   2631  O   VAL   360      28.985  49.467 123.419  1.00  0.00           O  
ATOM   2632  CB  VAL   360      29.391  48.711 120.739  1.00  0.00           C  
ATOM   2633  CG1 VAL   360      29.659  50.164 120.340  1.00  0.00           C  
ATOM   2634  CG2 VAL   360      29.518  47.910 119.442  1.00  0.00           C  
ATOM   2635  N   GLN   361      31.174  49.221 123.894  1.00  0.00           N  
ATOM   2636  CA  GLN   361      31.084  49.933 125.161  1.00  0.00           C  
ATOM   2637  C   GLN   361      31.095  51.443 124.944  1.00  0.00           C  
ATOM   2638  O   GLN   361      31.850  51.966 124.118  1.00  0.00           O  
ATOM   2639  CB  GLN   361      32.236  49.537 126.087  1.00  0.00           C  
ATOM   2640 HE21 GLN   361      32.298  45.593 126.667  1.00  0.00          HE  
ATOM   2641 HE22 GLN   361      33.021  45.220 125.419  1.00  0.00          HE  
ATOM   2642  CG  GLN   361      32.181  48.097 126.585  1.00  0.00           C  
ATOM   2643  CD  GLN   361      32.791  47.105 125.611  1.00  0.00           C  
ATOM   2644  OE1 GLN   361      33.347  47.486 124.580  1.00  0.00           O  
ATOM   2645  NE2 GLN   361      32.692  45.822 125.938  1.00  0.00           N  
ATOM   2646  N   VAL   362      30.248  52.140 125.700  1.00  0.00           N  
ATOM   2647  CA  VAL   362      30.145  53.592 125.640  1.00  0.00           C  
ATOM   2648  C   VAL   362      30.042  54.143 127.054  1.00  0.00           C  
ATOM   2649  O   VAL   362      29.250  53.646 127.859  1.00  0.00           O  
ATOM   2650  CB  VAL   362      28.923  54.025 124.821  1.00  0.00           C  
ATOM   2651  CG1 VAL   362      28.756  55.543 124.730  1.00  0.00           C  
ATOM   2652  CG2 VAL   362      28.957  53.539 123.371  1.00  0.00           C  
ATOM   2653  N   GLU   363      30.845  55.162 127.351  1.00  0.00           N  
ATOM   2654  CA  GLU   363      30.746  55.879 128.619  1.00  0.00           C  
ATOM   2655  C   GLU   363      29.624  56.902 128.502  1.00  0.00           C  
ATOM   2656  O   GLU   363      29.755  57.898 127.783  1.00  0.00           O  
ATOM   2657  CB  GLU   363      32.076  56.546 128.956  1.00  0.00           C  
ATOM   2658  CG  GLU   363      32.086  57.230 130.324  1.00  0.00           C  
ATOM   2659  CD  GLU   363      33.454  57.866 130.522  1.00  0.00           C  
ATOM   2660  OE1 GLU   363      34.310  57.725 129.608  1.00  0.00           O  
ATOM   2661  OE2 GLU   363      33.662  58.502 131.590  1.00  0.00           O  
ATOM   2662  N   ALA   364      28.516  56.656 129.198  1.00  0.00           N  
ATOM   2663  CA  ALA   364      27.341  57.518 129.108  1.00  0.00           C  
ATOM   2664  C   ALA   364      27.044  58.124 130.472  1.00  0.00           C  
ATOM   2665  O   ALA   364      25.887  58.405 130.801  1.00  0.00           O  
ATOM   2666  CB  ALA   364      26.124  56.738 128.577  1.00  0.00           C  
ATOM   2667  N   SER   365      28.091  58.326 131.275  1.00  0.00           N  
ATOM   2668  CA  SER   365      27.913  58.840 132.627  1.00  0.00           C  
ATOM   2669  C   SER   365      27.127  60.147 132.628  1.00  0.00           C  
ATOM   2670  O   SER   365      26.164  60.307 133.388  1.00  0.00           O  
ATOM   2671  CB  SER   365      29.278  59.035 133.287  1.00  0.00           C  
ATOM   2672  OG  SER   365      29.906  57.778 133.489  1.00  0.00           O  
ATOM   2673  N   CYS   366      27.527  61.100 131.782  1.00  0.00           N  
ATOM   2674  CA  CYS   366      26.909  62.422 131.814  1.00  0.00           C  
ATOM   2675  C   CYS   366      25.433  62.354 131.445  1.00  0.00           C  
ATOM   2676  O   CYS   366      24.602  63.035 132.058  1.00  0.00           O  
ATOM   2677  CB  CYS   366      27.658  63.371 130.881  1.00  0.00           C  
ATOM   2678  SG  CYS   366      28.958  63.687 131.357  1.00  0.00           S  
ATOM   2679  N   ARG   367      25.082  61.537 130.449  1.00  0.00           N  
ATOM   2680  CA  ARG   367      23.675  61.365 130.104  1.00  0.00           C  
ATOM   2681  C   ARG   367      22.882  60.815 131.281  1.00  0.00           C  
ATOM   2682  O   ARG   367      21.771  61.282 131.563  1.00  0.00           O  
ATOM   2683  CB  ARG   367      23.536  60.445 128.890  1.00  0.00           C  
ATOM   2684  CG  ARG   367      22.093  60.209 128.462  1.00  0.00           C  
ATOM   2685  CD  ARG   367      21.973  59.009 127.540  1.00  0.00           C  
ATOM   2686  NE  ARG   367      22.270  57.758 128.236  1.00  0.00           N  
ATOM   2687  CZ  ARG   367      21.745  56.573 127.932  1.00  0.00           C  
ATOM   2688  NH1 ARG   367      20.865  56.456 126.947  1.00  0.00           N  
ATOM   2689  NH2 ARG   367      22.098  55.499 128.626  1.00  0.00           N  
ATOM   2690  N   ASN   368      23.431  59.822 131.979  1.00  0.00           N  
ATOM   2691  CA  ASN   368      22.705  59.206 133.083  1.00  0.00           C  
ATOM   2692  C   ASN   368      22.541  60.196 134.230  1.00  0.00           C  
ATOM   2693  O   ASN   368      21.465  60.298 134.831  1.00  0.00           O  
ATOM   2694  CB  ASN   368      23.421  57.919 133.535  1.00  0.00           C  
ATOM   2695  CG  ASN   368      23.192  56.855 132.471  1.00  0.00           C  
ATOM   2696  OD1 ASN   368      22.255  56.942 131.680  1.00  0.00           O  
ATOM   2697  ND2 ASN   368      24.038  55.793 132.394  1.00  0.00           N  
ATOM   2698  N   THR   369      23.600  60.947 134.546  1.00  0.00           N  
ATOM   2699  CA  THR   369      23.519  61.931 135.621  1.00  0.00           C  
ATOM   2700  C   THR   369      22.356  62.892 135.398  1.00  0.00           C  
ATOM   2701  O   THR   369      21.555  63.138 136.306  1.00  0.00           O  
ATOM   2702  CB  THR   369      24.842  62.687 135.727  1.00  0.00           C  
ATOM   2703  OG1 THR   369      25.897  61.785 136.026  1.00  0.00           O  
ATOM   2704  CG2 THR   369      24.739  63.739 136.844  1.00  0.00           C  
ATOM   2705  N   GLU   370      22.240  63.435 134.184  1.00  0.00           N  
ATOM   2706  CA  GLU   370      21.115  64.310 133.863  1.00  0.00           C  
ATOM   2707  C   GLU   370      19.793  63.555 133.909  1.00  0.00           C  
ATOM   2708  O   GLU   370      18.806  64.046 134.470  1.00  0.00           O  
ATOM   2709  CB  GLU   370      21.325  64.948 132.489  1.00  0.00           C  
ATOM   2710  CG  GLU   370      20.212  65.919 132.091  1.00  0.00           C  
ATOM   2711  CD  GLU   370      20.562  66.503 130.730  1.00  0.00           C  
ATOM   2712  OE1 GLU   370      21.639  66.137 130.188  1.00  0.00           O  
ATOM   2713  OE2 GLU   370      19.757  67.324 130.213  1.00  0.00           O  
ATOM   2714  N   ILE   371      19.748  62.358 133.320  1.00  0.00           N  
ATOM   2715  CA  ILE   371      18.500  61.601 133.297  1.00  0.00           C  
ATOM   2716  C   ILE   371      18.021  61.267 134.704  1.00  0.00           C  
ATOM   2717  O   ILE   371      16.811  61.148 134.936  1.00  0.00           O  
ATOM   2718  CB  ILE   371      18.672  60.320 132.477  1.00  0.00           C  
ATOM   2719  CG1 ILE   371      18.871  60.576 130.974  1.00  0.00           C  
ATOM   2720  CG2 ILE   371      17.468  59.368 132.567  1.00  0.00           C  
ATOM   2721  CD1 ILE   371      19.303  59.334 130.196  1.00  0.00           C  
ATOM   2722  N   LYS   372      18.946  61.109 135.653  1.00  0.00           N  
ATOM   2723  CA  LYS   372      18.549  60.860 137.036  1.00  0.00           C  
ATOM   2724  C   LYS   372      17.922  62.102 137.660  1.00  0.00           C  
ATOM   2725  O   LYS   372      16.966  61.997 138.438  1.00  0.00           O  
ATOM   2726  CB  LYS   372      19.760  60.400 137.847  1.00  0.00           C  
ATOM   2727  CG  LYS   372      19.426  60.056 139.300  1.00  0.00           C  
ATOM   2728  CD  LYS   372      18.517  58.834 139.447  1.00  0.00           C  
ATOM   2729  CE  LYS   372      18.278  58.420 140.900  1.00  0.00           C  
ATOM   2730  NZ  LYS   372      17.384  57.241 140.950  1.00  0.00           N  
ATOM   2731  N   GLU   373      18.449  63.287 137.338  1.00  0.00           N  
ATOM   2732  CA  GLU   373      17.842  64.522 137.827  1.00  0.00           C  
ATOM   2733  C   GLU   373      16.459  64.733 137.222  1.00  0.00           C  
ATOM   2734  O   GLU   373      15.552  65.235 137.896  1.00  0.00           O  
ATOM   2735  CB  GLU   373      18.754  65.712 137.527  1.00  0.00           C  
ATOM   2736  CG  GLU   373      20.031  65.730 138.369  1.00  0.00           C  
ATOM   2737  CD  GLU   373      19.626  65.759 139.836  1.00  0.00           C  
ATOM   2738  OE1 GLU   373      18.813  66.647 140.208  1.00  0.00           O  
ATOM   2739  OE2 GLU   373      20.125  64.895 140.605  1.00  0.00           O  
ATOM   2740  N   LEU   374      16.277  64.358 135.953  1.00  0.00           N  
ATOM   2741  CA  LEU   374      14.961  64.476 135.334  1.00  0.00           C  
ATOM   2742  C   LEU   374      13.986  63.465 135.925  1.00  0.00           C  
ATOM   2743  O   LEU   374      12.811  63.784 136.141  1.00  0.00           O  
ATOM   2744  CB  LEU   374      15.075  64.298 133.822  1.00  0.00           C  
ATOM   2745 HD11 LEU   374      16.571  65.669 131.169  1.00  0.00          HD  
ATOM   2746 HD12 LEU   374      16.238  64.134 131.404  1.00  0.00          HD  
ATOM   2747 HD13 LEU   374      15.060  65.195 131.292  1.00  0.00          HD  
ATOM   2748 HD21 LEU   374      16.174  67.295 132.862  1.00  0.00          HD  
ATOM   2749 HD22 LEU   374      14.721  66.838 133.314  1.00  0.00          HD  
ATOM   2750 HD23 LEU   374      15.907  66.875 134.371  1.00  0.00          HD  
ATOM   2751  CG  LEU   374      16.021  65.263 133.106  1.00  0.00           C  
ATOM   2752  CD1 LEU   374      15.967  65.045 131.601  1.00  0.00           C  
ATOM   2753  CD2 LEU   374      15.673  66.704 133.445  1.00  0.00           C  
ATOM   2754  N   ARG   375      14.450  62.239 136.185  1.00  0.00           N  
ATOM   2755  CA  ARG   375      13.650  61.306 136.970  1.00  0.00           C  
ATOM   2756  C   ARG   375      13.203  61.960 138.265  1.00  0.00           C  
ATOM   2757  O   ARG   375      12.049  61.820 138.686  1.00  0.00           O  
ATOM   2758  CB  ARG   375      14.452  60.042 137.281  1.00  0.00           C  
ATOM   2759  CG  ARG   375      13.669  59.006 138.090  1.00  0.00           C  
ATOM   2760  CD  ARG   375      14.429  57.696 138.307  1.00  0.00           C  
ATOM   2761  NE  ARG   375      13.594  56.835 139.191  1.00  0.00           N  
ATOM   2762  CZ  ARG   375      14.021  55.582 139.524  1.00  0.00           C  
ATOM   2763  NH1 ARG   375      15.228  55.379 138.919  1.00  0.00           N  
ATOM   2764  NH2 ARG   375      13.075  55.021 140.333  1.00  0.00           N  
ATOM   2765  N   PRO   376      14.119  62.679 138.914  1.00  0.00           N  
ATOM   2766  CA  PRO   376      13.814  63.320 140.186  1.00  0.00           C  
ATOM   2767  C   PRO   376      12.748  64.396 140.031  1.00  0.00           C  
ATOM   2768  O   PRO   376      11.792  64.455 140.811  1.00  0.00           O  
ATOM   2769  CB  PRO   376      15.092  63.914 140.771  1.00  0.00           C  
ATOM   2770  CG  PRO   376      16.359  63.162 140.359  1.00  0.00           C  
ATOM   2771  CD  PRO   376      16.346  62.692 138.903  1.00  0.00           C  
ATOM   2772  N   GLU   377      12.897  65.262 139.030  1.00  0.00           N  
ATOM   2773  CA  GLU   377      11.899  66.300 138.807  1.00  0.00           C  
ATOM   2774  C   GLU   377      10.549  65.687 138.460  1.00  0.00           C  
ATOM   2775  O   GLU   377       9.500  66.205 138.861  1.00  0.00           O  
ATOM   2776  CB  GLU   377      12.371  67.253 137.713  1.00  0.00           C  
ATOM   2777  CG  GLU   377      13.532  68.151 138.145  1.00  0.00           C  
ATOM   2778  CD  GLU   377      13.077  68.962 139.350  1.00  0.00           C  
ATOM   2779  OE1 GLU   377      12.001  69.611 139.254  1.00  0.00           O  
ATOM   2780  OE2 GLU   377      13.799  68.943 140.382  1.00  0.00           O  
ATOM   2781  N   THR   378      10.555  64.586 137.707  1.00  0.00           N  
ATOM   2782  CA  THR   378       9.307  63.892 137.416  1.00  0.00           C  
ATOM   2783  C   THR   378       8.588  63.498 138.701  1.00  0.00           C  
ATOM   2784  O   THR   378       7.367  63.658 138.811  1.00  0.00           O  
ATOM   2785  CB  THR   378       9.583  62.660 136.555  1.00  0.00           C  
ATOM   2786  OG1 THR   378      10.203  63.045 135.337  1.00  0.00           O  
ATOM   2787  CG2 THR   378       8.256  61.946 136.247  1.00  0.00           C  
TER
