# Supplementary material for: The Flavoproteome of the Model Plant Arabidopsis thaliana
Source: Int J Mol Sci. 2020 Jul 28;21(15):5371. doi: 10.3390/ijms21155371 (PMC7432721; doi:10.3390/ijms21155371)
Supplement: Supplementary file 1 [file ijms-21-05371-s001.zip › Supplements for Table S4 pdb structure prediction evidence code 3/AT2G13440.1.pdb]

REMARK  99  Chain ID : 1
REMARK  99  Residues : 616
REMARK  99  Atoms    : 5142
REMARK  99  File     : c3cp8C_.1.pdb.sc
ATOM      1  N   SER    71      40.743 -30.265 114.352  1.00  0.00           N  
ATOM      2  CA  SER    71      41.662 -29.563 113.464  1.00  0.00           C  
ATOM      3  C   SER    71      41.152 -28.164 113.136  1.00  0.00           C  
ATOM      4  O   SER    71      40.426 -27.970 112.161  1.00  0.00           O  
ATOM      5  CB  SER    71      41.875 -30.360 112.176  1.00  0.00           C  
ATOM      6  OG  SER    71      42.769 -29.668 111.316  1.00  0.00           O  
ATOM      7  N   THR    72      41.536 -27.192 113.957  1.00  0.00           N  
ATOM      8  CA  THR    72      40.992 -25.822 113.847  1.00  0.00           C  
ATOM      9  C   THR    72      42.102 -24.806 113.483  1.00  0.00           C  
ATOM     10  O   THR    72      43.060 -25.167 112.797  1.00  0.00           O  
ATOM     11  CB  THR    72      40.309 -25.449 115.171  1.00  0.00           C  
ATOM     12  OG1 THR    72      41.245 -25.509 116.237  1.00  0.00           O  
ATOM     13  CG2 THR    72      39.160 -26.434 115.446  1.00  0.00           C  
ATOM     14  N   TYR    73      41.978 -23.554 113.932  1.00  0.00           N  
ATOM     15  CA  TYR    73      43.071 -22.571 113.824  1.00  0.00           C  
ATOM     16  C   TYR    73      43.961 -22.516 115.073  1.00  0.00           C  
ATOM     17  O   TYR    73      43.559 -22.975 116.148  1.00  0.00           O  
ATOM     18  CB  TYR    73      42.511 -21.186 113.547  1.00  0.00           C  
ATOM     19  CG  TYR    73      42.044 -21.002 112.127  1.00  0.00           C  
ATOM     20  CD1 TYR    73      40.695 -21.131 111.794  1.00  0.00           C  
ATOM     21  CD2 TYR    73      42.950 -20.700 111.111  1.00  0.00           C  
ATOM     22  CE1 TYR    73      40.262 -20.961 110.488  1.00  0.00           C  
ATOM     23  CE2 TYR    73      42.527 -20.531 109.802  1.00  0.00           C  
ATOM     24  CZ  TYR    73      41.185 -20.663 109.500  1.00  0.00           C  
ATOM     25  OH  TYR    73      40.765 -20.498 108.204  1.00  0.00           O  
ATOM     26  N   ASP    74      45.167 -21.959 114.927  1.00  0.00           N  
ATOM     27  CA  ASP    74      46.101 -21.819 116.056  1.00  0.00           C  
ATOM     28  C   ASP    74      45.898 -20.482 116.730  1.00  0.00           C  
ATOM     29  O   ASP    74      45.521 -20.421 117.899  1.00  0.00           O  
ATOM     30  CB  ASP    74      47.566 -21.912 115.613  1.00  0.00           C  
ATOM     31  CG  ASP    74      47.868 -23.160 114.814  1.00  0.00           C  
ATOM     32  OD1 ASP    74      47.418 -24.263 115.204  1.00  0.00           O  
ATOM     33  OD2 ASP    74      48.580 -23.033 113.797  1.00  0.00           O  
ATOM     34  N   VAL    75      46.174 -19.416 115.978  1.00  0.00           N  
ATOM     35  CA  VAL    75      46.044 -18.054 116.468  1.00  0.00           C  
ATOM     36  C   VAL    75      45.068 -17.313 115.582  1.00  0.00           C  
ATOM     37  O   VAL    75      45.231 -17.282 114.362  1.00  0.00           O  
ATOM     38  CB  VAL    75      47.395 -17.295 116.456  1.00  0.00           C  
ATOM     39  CG1 VAL    75      47.231 -15.894 117.027  1.00  0.00           C  
ATOM     40  CG2 VAL    75      48.446 -18.041 117.236  1.00  0.00           C  
ATOM     41  N   ILE    76      44.044 -16.724 116.181  1.00  0.00           N  
ATOM     42  CA  ILE    76      43.189 -15.830 115.412  1.00  0.00           C  
ATOM     43  C   ILE    76      43.382 -14.387 115.875  1.00  0.00           C  
ATOM     44  O   ILE    76      43.242 -14.095 117.059  1.00  0.00           O  
ATOM     45  CB  ILE    76      41.702 -16.291 115.378  1.00  0.00           C  
ATOM     46  CG1 ILE    76      41.044 -16.220 116.756  1.00  0.00           C  
ATOM     47  CG2 ILE    76      41.596 -17.707 114.806  1.00  0.00           C  
ATOM     48  CD1 ILE    76      39.538 -16.309 116.687  1.00  0.00           C  
ATOM     49  N   VAL    77      43.749 -13.510 114.943  1.00  0.00           N  
ATOM     50  CA  VAL    77      44.109 -12.128 115.267  1.00  0.00           C  
ATOM     51  C   VAL    77      42.972 -11.213 114.874  1.00  0.00           C  
ATOM     52  O   VAL    77      42.691 -11.061 113.682  1.00  0.00           O  
ATOM     53  CB  VAL    77      45.388 -11.670 114.508  1.00  0.00           C  
ATOM     54  CG1 VAL    77      45.773 -10.257 114.910  1.00  0.00           C  
ATOM     55  CG2 VAL    77      46.552 -12.639 114.726  1.00  0.00           C  
ATOM     56  N   VAL    78      42.309 -10.604 115.850  1.00  0.00           N  
ATOM     57  CA  VAL    78      41.212  -9.701 115.497  1.00  0.00           C  
ATOM     58  C   VAL    78      41.702  -8.270 115.293  1.00  0.00           C  
ATOM     59  O   VAL    78      42.448  -7.720 116.112  1.00  0.00           O  
ATOM     60  CB  VAL    78      39.959  -9.802 116.426  1.00  0.00           C  
ATOM     61  CG1 VAL    78      39.797 -11.225 116.959  1.00  0.00           C  
ATOM     62  CG2 VAL    78      40.026  -8.809 117.559  1.00  0.00           C  
ATOM     63  N   GLY    79      41.285  -7.699 114.164  1.00  0.00           N  
ATOM     64  CA  GLY    79      41.703  -6.374 113.727  1.00  0.00           C  
ATOM     65  C   GLY    79      42.976  -6.399 112.909  1.00  0.00           C  
ATOM     66  O   GLY    79      44.017  -6.860 113.374  1.00  0.00           O  
ATOM     67  N   ALA    80      42.897  -5.910 111.681  1.00  0.00           N  
ATOM     68  CA  ALA    80      44.080  -5.835 110.837  1.00  0.00           C  
ATOM     69  C   ALA    80      44.600  -4.394 110.716  1.00  0.00           C  
ATOM     70  O   ALA    80      44.787  -3.870 109.605  1.00  0.00           O  
ATOM     71  CB  ALA    80      43.809  -6.450 109.476  1.00  0.00           C  
ATOM     72  N   GLY    81      44.823  -3.763 111.874  1.00  0.00           N  
ATOM     73  CA  GLY    81      45.557  -2.497 111.948  1.00  0.00           C  
ATOM     74  C   GLY    81      47.049  -2.755 112.112  1.00  0.00           C  
ATOM     75  O   GLY    81      47.561  -3.789 111.684  1.00  0.00           O  
ATOM     76  N   HIS    82      47.748  -1.828 112.754  1.00  0.00           N  
ATOM     77  CA  HIS    82      49.199  -1.920 112.893  1.00  0.00           C  
ATOM     78  C   HIS    82      49.669  -2.990 113.842  1.00  0.00           C  
ATOM     79  O   HIS    82      50.677  -3.638 113.579  1.00  0.00           O  
ATOM     80  CB  HIS    82      49.764  -0.580 113.299  1.00  0.00           C  
ATOM     81  CG  HIS    82      49.443   0.484 112.319  1.00  0.00           C  
ATOM     82  ND1 HIS    82      48.303   1.250 112.410  1.00  0.00           N  
ATOM     83  CD2 HIS    82      50.063   0.848 111.177  1.00  0.00           C  
ATOM     84  CE1 HIS    82      48.255   2.073 111.381  1.00  0.00           C  
ATOM     85  NE2 HIS    82      49.311   1.850 110.619  1.00  0.00           N  
ATOM     86  N   ALA    83      48.948  -3.172 114.941  1.00  0.00           N  
ATOM     87  CA  ALA    83      49.241  -4.277 115.840  1.00  0.00           C  
ATOM     88  C   ALA    83      48.857  -5.590 115.168  1.00  0.00           C  
ATOM     89  O   ALA    83      49.655  -6.523 115.114  1.00  0.00           O  
ATOM     90  CB  ALA    83      48.502  -4.110 117.149  1.00  0.00           C  
ATOM     91  N   GLY    84      47.644  -5.630 114.621  1.00  0.00           N  
ATOM     92  CA  GLY    84      47.083  -6.837 114.021  1.00  0.00           C  
ATOM     93  C   GLY    84      47.943  -7.450 112.938  1.00  0.00           C  
ATOM     94  O   GLY    84      48.126  -8.679 112.898  1.00  0.00           O  
ATOM     95  N   CYS    85      48.477  -6.597 112.061  1.00  0.00           N  
ATOM     96  CA  CYS    85      49.341  -7.060 110.966  1.00  0.00           C  
ATOM     97  C   CYS    85      50.600  -7.713 111.480  1.00  0.00           C  
ATOM     98  O   CYS    85      50.823  -8.895 111.235  1.00  0.00           O  
ATOM     99  CB  CYS    85      49.697  -5.924 110.028  1.00  0.00           C  
ATOM    100  SG  CYS    85      48.306  -5.483 109.012  1.00  0.00           S  
ATOM    101  N   GLU    86      51.400  -6.942 112.213  1.00  0.00           N  
ATOM    102  CA  GLU    86      52.639  -7.445 112.789  1.00  0.00           C  
ATOM    103  C   GLU    86      52.379  -8.717 113.580  1.00  0.00           C  
ATOM    104  O   GLU    86      53.222  -9.636 113.589  1.00  0.00           O  
ATOM    105  CB  GLU    86      53.319  -6.389 113.663  1.00  0.00           C  
ATOM    106  CG  GLU    86      53.781  -5.139 112.903  1.00  0.00           C  
ATOM    107  CD  GLU    86      54.919  -5.381 111.906  1.00  0.00           C  
ATOM    108  OE1 GLU    86      55.563  -6.455 111.945  1.00  0.00           O  
ATOM    109  OE2 GLU    86      55.168  -4.472 111.077  1.00  0.00           O  
ATOM    110  N   ALA    87      51.204  -8.775 114.216  1.00  0.00           N  
ATOM    111  CA  ALA    87      50.774  -9.975 114.929  1.00  0.00           C  
ATOM    112  C   ALA    87      50.577 -11.123 113.960  1.00  0.00           C  
ATOM    113  O   ALA    87      51.284 -12.131 114.040  1.00  0.00           O  
ATOM    114  CB  ALA    87      49.506  -9.720 115.717  1.00  0.00           C  
ATOM    115  N   ALA    88      49.639 -10.951 113.028  1.00  0.00           N  
ATOM    116  CA  ALA    88      49.332 -11.989 112.047  1.00  0.00           C  
ATOM    117  C   ALA    88      50.561 -12.427 111.236  1.00  0.00           C  
ATOM    118  O   ALA    88      50.763 -13.626 111.009  1.00  0.00           O  
ATOM    119  CB  ALA    88      48.218 -11.548 111.148  1.00  0.00           C  
ATOM    120  N   LEU    89      51.391 -11.464 110.837  1.00  0.00           N  
ATOM    121  CA  LEU    89      52.641 -11.766 110.139  1.00  0.00           C  
ATOM    122  C   LEU    89      53.650 -12.564 110.981  1.00  0.00           C  
ATOM    123  O   LEU    89      54.323 -13.453 110.471  1.00  0.00           O  
ATOM    124  CB  LEU    89      53.289 -10.489 109.610  1.00  0.00           C  
ATOM    125  CG  LEU    89      52.669  -9.917 108.344  1.00  0.00           C  
ATOM    126  CD1 LEU    89      53.228  -8.540 108.051  1.00  0.00           C  
ATOM    127  CD2 LEU    89      52.895 -10.852 107.178  1.00  0.00           C  
ATOM    128  N   ALA    90      53.749 -12.236 112.264  1.00  0.00           N  
ATOM    129  CA  ALA    90      54.661 -12.946 113.158  1.00  0.00           C  
ATOM    130  C   ALA    90      54.206 -14.378 113.414  1.00  0.00           C  
ATOM    131  O   ALA    90      55.029 -15.295 113.458  1.00  0.00           O  
ATOM    132  CB  ALA    90      54.816 -12.204 114.474  1.00  0.00           C  
ATOM    133  N   SER    91      52.898 -14.568 113.577  1.00  0.00           N  
ATOM    134  CA  SER    91      52.349 -15.905 113.790  1.00  0.00           C  
ATOM    135  C   SER    91      52.579 -16.773 112.555  1.00  0.00           C  
ATOM    136  O   SER    91      52.952 -17.942 112.680  1.00  0.00           O  
ATOM    137  CB  SER    91      50.841 -15.878 114.131  1.00  0.00           C  
ATOM    138  OG  SER    91      50.636 -15.248 115.387  1.00  0.00           O  
ATOM    139  N   ALA    92      52.357 -16.183 111.376  1.00  0.00           N  
ATOM    140  CA  ALA    92      52.502 -16.887 110.106  1.00  0.00           C  
ATOM    141  C   ALA    92      53.954 -17.232 109.786  1.00  0.00           C  
ATOM    142  O   ALA    92      54.280 -18.394 109.588  1.00  0.00           O  
ATOM    143  CB  ALA    92      51.884 -16.085 108.986  1.00  0.00           C  
ATOM    144  N   ARG    93      54.815 -16.220 109.738  1.00  0.00           N  
ATOM    145  CA  ARG    93      56.233 -16.420 109.472  1.00  0.00           C  
ATOM    146  C   ARG    93      56.851 -17.304 110.540  1.00  0.00           C  
ATOM    147  O   ARG    93      57.892 -17.935 110.301  1.00  0.00           O  
ATOM    148  CB  ARG    93      56.965 -15.083 109.389  1.00  0.00           C  
ATOM    149  CG  ARG    93      56.570 -14.222 108.187  1.00  0.00           C  
ATOM    150  CD  ARG    93      56.857 -12.745 108.416  1.00  0.00           C  
ATOM    151  NE  ARG    93      56.866 -12.011 107.153  1.00  0.00           N  
ATOM    152  CZ  ARG    93      56.720 -10.690 107.025  1.00  0.00           C  
ATOM    153  NH1 ARG    93      56.547  -9.917 108.085  1.00  0.00           N  
ATOM    154  NH2 ARG    93      56.744 -10.135 105.822  1.00  0.00           N  
ATOM    155  N   LEU    94      56.202 -17.373 111.707  1.00  0.00           N  
ATOM    156  CA  LEU    94      56.566 -18.356 112.753  1.00  0.00           C  
ATOM    157  C   LEU    94      56.023 -19.766 112.521  1.00  0.00           C  
ATOM    158  O   LEU    94      56.047 -20.596 113.415  1.00  0.00           O  
ATOM    159  CB  LEU    94      56.075 -17.852 114.114  1.00  0.00           C  
ATOM    160  CG  LEU    94      56.726 -16.537 114.549  1.00  0.00           C  
ATOM    161  CD1 LEU    94      56.175 -15.941 115.843  1.00  0.00           C  
ATOM    162  CD2 LEU    94      58.230 -16.615 114.806  1.00  0.00           C  
ATOM    163  N   GLY    95      55.505 -20.010 111.321  1.00  0.00           N  
ATOM    164  CA  GLY    95      55.023 -21.315 110.886  1.00  0.00           C  
ATOM    165  C   GLY    95      53.771 -21.877 111.535  1.00  0.00           C  
ATOM    166  O   GLY    95      53.679 -23.078 111.747  1.00  0.00           O  
ATOM    167  N   ALA    96      52.801 -21.030 111.845  1.00  0.00           N  
ATOM    168  CA  ALA    96      51.535 -21.500 112.413  1.00  0.00           C  
ATOM    169  C   ALA    96      50.321 -20.985 111.642  1.00  0.00           C  
ATOM    170  O   ALA    96      50.340 -19.870 111.096  1.00  0.00           O  
ATOM    171  CB  ALA    96      51.418 -21.110 113.891  1.00  0.00           C  
ATOM    172  N   SER    97      49.265 -21.801 111.609  1.00  0.00           N  
ATOM    173  CA  SER    97      48.023 -21.454 110.905  1.00  0.00           C  
ATOM    174  C   SER    97      47.308 -20.296 111.599  1.00  0.00           C  
ATOM    175  O   SER    97      46.951 -20.385 112.774  1.00  0.00           O  
ATOM    176  CB  SER    97      47.092 -22.674 110.793  1.00  0.00           C  
ATOM    177  OG  SER    97      45.870 -22.300 110.174  1.00  0.00           O  
ATOM    178  N   THR    98      47.104 -19.211 110.863  1.00  0.00           N  
ATOM    179  CA  THR    98      46.589 -17.982 111.455  1.00  0.00           C  
ATOM    180  C   THR    98      45.342 -17.460 110.765  1.00  0.00           C  
ATOM    181  O   THR    98      45.256 -17.482 109.547  1.00  0.00           O  
ATOM    182  CB  THR    98      47.674 -16.921 111.426  1.00  0.00           C  
ATOM    183  OG1 THR    98      48.809 -17.364 112.155  1.00  0.00           O  
ATOM    184  CG2 THR    98      47.137 -15.626 112.058  1.00  0.00           C  
ATOM    185  N   LEU    99      44.379 -16.978 111.539  1.00  0.00           N  
ATOM    186  CA  LEU    99      43.178 -16.382 110.947  1.00  0.00           C  
ATOM    187  C   LEU    99      42.972 -14.894 111.296  1.00  0.00           C  
ATOM    188  O   LEU    99      42.653 -14.547 112.441  1.00  0.00           O  
ATOM    189  CB  LEU    99      41.941 -17.197 111.310  1.00  0.00           C  
ATOM    190  CG  LEU    99      40.609 -16.648 110.807  1.00  0.00           C  
ATOM    191  CD1 LEU    99      40.479 -16.849 109.314  1.00  0.00           C  
ATOM    192  CD2 LEU    99      39.485 -17.333 111.534  1.00  0.00           C  
ATOM    193  N   LEU   100      43.147 -14.024 110.302  1.00  0.00           N  
ATOM    194  CA  LEU   100      43.005 -12.580 110.495  1.00  0.00           C  
ATOM    195  C   LEU   100      41.568 -12.149 110.276  1.00  0.00           C  
ATOM    196  O   LEU   100      41.083 -12.183 109.150  1.00  0.00           O  
ATOM    197  CB  LEU   100      43.919 -11.844 109.524  1.00  0.00           C  
ATOM    198  CG  LEU   100      44.084 -10.341 109.663  1.00  0.00           C  
ATOM    199  CD1 LEU   100      44.525  -9.964 111.072  1.00  0.00           C  
ATOM    200  CD2 LEU   100      45.096  -9.891 108.640  1.00  0.00           C  
ATOM    201  N   LEU   101      40.884 -11.762 111.347  1.00  0.00           N  
ATOM    202  CA  LEU   101      39.492 -11.335 111.235  1.00  0.00           C  
ATOM    203  C   LEU   101      39.401  -9.815 111.353  1.00  0.00           C  
ATOM    204  O   LEU   101      39.877  -9.239 112.329  1.00  0.00           O  
ATOM    205  CB  LEU   101      38.584 -11.998 112.290  1.00  0.00           C  
ATOM    206  CG  LEU   101      38.548 -13.524 112.191  1.00  0.00           C  
ATOM    207  CD1 LEU   101      37.707 -14.221 113.260  1.00  0.00           C  
ATOM    208  CD2 LEU   101      37.983 -14.074 110.882  1.00  0.00           C  
ATOM    209  N   THR   102      38.804  -9.162 110.361  1.00  0.00           N  
ATOM    210  CA  THR   102      38.674  -7.722 110.413  1.00  0.00           C  
ATOM    211  C   THR   102      37.436  -7.206 109.672  1.00  0.00           C  
ATOM    212  O   THR   102      37.014  -7.759 108.655  1.00  0.00           O  
ATOM    213  CB  THR   102      39.949  -7.021 109.919  1.00  0.00           C  
ATOM    214  OG1 THR   102      39.641  -5.653 109.573  1.00  0.00           O  
ATOM    215  CG2 THR   102      40.530  -7.760 108.704  1.00  0.00           C  
ATOM    216  N   LEU   103      36.879  -6.119 110.192  1.00  0.00           N  
ATOM    217  CA  LEU   103      35.611  -5.583 109.731  1.00  0.00           C  
ATOM    218  C   LEU   103      35.681  -5.037 108.307  1.00  0.00           C  
ATOM    219  O   LEU   103      34.653  -4.943 107.620  1.00  0.00           O  
ATOM    220  CB  LEU   103      35.149  -4.478 110.681  1.00  0.00           C  
ATOM    221  CG  LEU   103      33.717  -4.008 110.419  1.00  0.00           C  
ATOM    222  CD1 LEU   103      32.648  -5.092 110.546  1.00  0.00           C  
ATOM    223  CD2 LEU   103      33.218  -2.906 111.353  1.00  0.00           C  
ATOM    224  N   ASN   104      36.881  -4.655 107.865  1.00  0.00           N  
ATOM    225  CA  ASN   104      37.036  -4.030 106.539  1.00  0.00           C  
ATOM    226  C   ASN   104      38.418  -4.191 105.913  1.00  0.00           C  
ATOM    227  O   ASN   104      39.379  -3.530 106.317  1.00  0.00           O  
ATOM    228  CB  ASN   104      36.667  -2.547 106.563  1.00  0.00           C  
ATOM    229  CG  ASN   104      36.809  -2.004 105.148  1.00  0.00           C  
ATOM    230  OD1 ASN   104      36.914  -2.763 104.186  1.00  0.00           O  
ATOM    231  ND2 ASN   104      36.821  -0.659 104.945  1.00  0.00           N  
ATOM    232  N   LEU   105      38.490  -5.038 104.893  1.00  0.00           N  
ATOM    233  CA  LEU   105      39.741  -5.316 104.188  1.00  0.00           C  
ATOM    234  C   LEU   105      40.221  -4.178 103.288  1.00  0.00           C  
ATOM    235  O   LEU   105      41.401  -4.102 102.933  1.00  0.00           O  
ATOM    236  CB  LEU   105      39.600  -6.583 103.366  1.00  0.00           C  
ATOM    237  CG  LEU   105      40.086  -7.847 104.037  1.00  0.00           C  
ATOM    238  CD1 LEU   105      39.233  -8.153 105.231  1.00  0.00           C  
ATOM    239  CD2 LEU   105      39.999  -8.955 103.019  1.00  0.00           C  
ATOM    240  N   ASP   106      39.307  -3.294 102.916  1.00  0.00           N  
ATOM    241  CA  ASP   106      39.687  -2.091 102.191  1.00  0.00           C  
ATOM    242  C   ASP   106      40.556  -1.213 103.070  1.00  0.00           C  
ATOM    243  O   ASP   106      41.177  -0.262 102.591  1.00  0.00           O  
ATOM    244  CB  ASP   106      38.448  -1.304 101.804  1.00  0.00           C  
ATOM    245  CG  ASP   106      37.748  -2.052 100.679  1.00  0.00           C  
ATOM    246  OD1 ASP   106      38.362  -3.007 100.132  1.00  0.00           O  
ATOM    247  OD2 ASP   106      36.590  -1.680 100.351  1.00  0.00           O  
ATOM    248  N   ARG   107      40.604  -1.551 104.360  1.00  0.00           N  
ATOM    249  CA  ARG   107      41.215  -0.680 105.357  1.00  0.00           C  
ATOM    250  C   ARG   107      42.332  -1.286 106.190  1.00  0.00           C  
ATOM    251  O   ARG   107      42.618  -0.776 107.270  1.00  0.00           O  
ATOM    252  CB  ARG   107      40.148  -0.106 106.269  1.00  0.00           C  
ATOM    253  CG  ARG   107      39.201   0.867 105.563  1.00  0.00           C  
ATOM    254  CD  ARG   107      38.046   1.345 106.445  1.00  0.00           C  
ATOM    255  NE  ARG   107      37.270   2.348 105.662  1.00  0.00           N  
ATOM    256  CZ  ARG   107      36.375   1.934 104.719  1.00  0.00           C  
ATOM    257  NH1 ARG   107      36.391   0.569 104.701  1.00  0.00           N  
ATOM    258  NH2 ARG   107      35.813   3.046 104.161  1.00  0.00           N  
ATOM    259  N   ILE   108      42.983  -2.342 105.709  1.00  0.00           N  
ATOM    260  CA  ILE   108      44.084  -2.878 106.502  1.00  0.00           C  
ATOM    261  C   ILE   108      45.213  -1.844 106.639  1.00  0.00           C  
ATOM    262  O   ILE   108      45.498  -1.076 105.717  1.00  0.00           O  
ATOM    263  CB  ILE   108      44.589  -4.309 106.083  1.00  0.00           C  
ATOM    264  CG1 ILE   108      43.543  -5.416 106.299  1.00  0.00           C  
ATOM    265  CG2 ILE   108      45.832  -4.773 106.861  1.00  0.00           C  
ATOM    266  CD1 ILE   108      43.945  -6.760 105.693  1.00  0.00           C  
ATOM    267  N   ALA   109      45.798  -1.811 107.831  1.00  0.00           N  
ATOM    268  CA  ALA   109      46.869  -0.886 108.195  1.00  0.00           C  
ATOM    269  C   ALA   109      46.651   0.564 107.764  1.00  0.00           C  
ATOM    270  O   ALA   109      47.595   1.282 107.471  1.00  0.00           O  
ATOM    271  CB  ALA   109      48.218  -1.419 107.694  1.00  0.00           C  
ATOM    272  N   TRP   110      45.398   0.992 107.740  1.00  0.00           N  
ATOM    273  CA  TRP   110      45.058   2.375 107.371  1.00  0.00           C  
ATOM    274  C   TRP   110      45.666   3.372 108.356  1.00  0.00           C  
ATOM    275  O   TRP   110      45.645   3.152 109.559  1.00  0.00           O  
ATOM    276  CB  TRP   110      43.546   2.545 107.315  1.00  0.00           C  
ATOM    277  CG  TRP   110      43.098   3.910 106.850  1.00  0.00           C  
ATOM    278  CD1 TRP   110      42.604   4.954 107.578  1.00  0.00           C  
ATOM    279  CD2 TRP   110      43.099   4.407 105.504  1.00  0.00           C  
ATOM    280  NE1 TRP   110      42.306   6.017 106.857  1.00  0.00           N  
ATOM    281  CE2 TRP   110      42.596   5.734 105.547  1.00  0.00           C  
ATOM    282  CE3 TRP   110      43.478   3.863 104.259  1.00  0.00           C  
ATOM    283  CZ2 TRP   110      42.458   6.535 104.382  1.00  0.00           C  
ATOM    284  CZ3 TRP   110      43.343   4.661 103.084  1.00  0.00           C  
ATOM    285  CH2 TRP   110      42.835   5.982 103.165  1.00  0.00           C  
ATOM    286  N   GLN   111      46.233   4.457 107.852  1.00  0.00           N  
ATOM    287  CA  GLN   111      46.847   5.425 108.743  1.00  0.00           C  
ATOM    288  C   GLN   111      45.810   6.483 109.095  1.00  0.00           C  
ATOM    289  O   GLN   111      45.672   7.505 108.417  1.00  0.00           O  
ATOM    290  CB  GLN   111      48.099   6.043 108.124  1.00  0.00           C  
ATOM    291  CG  GLN   111      49.215   5.029 107.863  1.00  0.00           C  
ATOM    292  CD  GLN   111      50.416   5.783 107.311  1.00  0.00           C  
ATOM    293  OE1 GLN   111      50.496   6.059 106.115  1.00  0.00           O  
ATOM    294  NE2 GLN   111      51.417   6.158 108.153  1.00  0.00           N  
ATOM    295  N   PRO   112      45.073   6.211 110.166  1.00  0.00           N  
ATOM    296  CA  PRO   112      43.945   7.030 110.606  1.00  0.00           C  
ATOM    297  C   PRO   112      44.329   8.467 110.897  1.00  0.00           C  
ATOM    298  O   PRO   112      43.525   9.385 110.710  1.00  0.00           O  
ATOM    299  CB  PRO   112      43.352   6.431 111.875  1.00  0.00           C  
ATOM    300  CG  PRO   112      44.327   5.532 112.639  1.00  0.00           C  
ATOM    301  CD  PRO   112      45.288   4.761 111.732  1.00  0.00           C  
ATOM    302  N   CYS   113      45.554   8.670 111.362  1.00  0.00           N  
ATOM    303  CA  CYS   113      45.963  10.007 111.776  1.00  0.00           C  
ATOM    304  C   CYS   113      47.101  10.627 110.947  1.00  0.00           C  
ATOM    305  O   CYS   113      46.867  11.178 109.870  1.00  0.00           O  
ATOM    306  CB  CYS   113      46.317  10.007 113.260  1.00  0.00           C  
ATOM    307  SG  CYS   113      46.195  11.651 113.941  1.00  0.00           S  
ATOM    308  N   ASN   114      48.318  10.541 111.477  1.00  0.00           N  
ATOM    309  CA  ASN   114      49.503  11.078 110.836  1.00  0.00           C  
ATOM    310  C   ASN   114      49.853  10.349 109.555  1.00  0.00           C  
ATOM    311  O   ASN   114      49.863   9.128 109.543  1.00  0.00           O  
ATOM    312  CB  ASN   114      50.690  10.954 111.788  1.00  0.00           C  
ATOM    313  CG  ASN   114      51.205  12.290 112.248  1.00  0.00           C  
ATOM    314  OD1 ASN   114      51.679  13.104 111.445  1.00  0.00           O  
ATOM    315  ND2 ASN   114      51.134  12.525 113.550  1.00  0.00           N  
ATOM    316  N   PRO   115      50.170  11.096 108.482  1.00  0.00           N  
ATOM    317  CA  PRO   115      50.665  10.509 107.240  1.00  0.00           C  
ATOM    318  C   PRO   115      52.183  10.345 107.285  1.00  0.00           C  
ATOM    319  O   PRO   115      52.876  10.677 106.314  1.00  0.00           O  
ATOM    320  CB  PRO   115      50.293  11.555 106.200  1.00  0.00           C  
ATOM    321  CG  PRO   115      50.411  12.841 106.935  1.00  0.00           C  
ATOM    322  CD  PRO   115      50.088  12.563 108.386  1.00  0.00           C  
ATOM    323  N   ALA   116      52.684   9.841 108.414  1.00  0.00           N  
ATOM    324  CA  ALA   116      54.116   9.706 108.634  1.00  0.00           C  
ATOM    325  C   ALA   116      54.446   8.565 109.588  1.00  0.00           C  
ATOM    326  O   ALA   116      53.612   8.151 110.398  1.00  0.00           O  
ATOM    327  CB  ALA   116      54.688  10.999 109.164  1.00  0.00           C  
ATOM    328  N   VAL   117      55.673   8.062 109.483  1.00  0.00           N  
ATOM    329  CA  VAL   117      56.164   7.058 110.400  1.00  0.00           C  
ATOM    330  C   VAL   117      57.526   7.446 110.968  1.00  0.00           C  
ATOM    331  O   VAL   117      58.417   7.879 110.240  1.00  0.00           O  
ATOM    332  CB  VAL   117      56.125   5.665 109.760  1.00  0.00           C  
ATOM    333  CG1 VAL   117      56.665   4.560 110.670  1.00  0.00           C  
ATOM    334  CG2 VAL   117      54.716   5.211 109.372  1.00  0.00           C  
ATOM    335  N   GLY   118      57.659   7.327 112.284  1.00  0.00           N  
ATOM    336  CA  GLY   118      58.898   7.655 112.955  1.00  0.00           C  
ATOM    337  C   GLY   118      58.777   8.949 113.721  1.00  0.00           C  
ATOM    338  O   GLY   118      57.677   9.418 113.991  1.00  0.00           O  
ATOM    339  N   GLY   119      59.920   9.528 114.061  1.00  0.00           N  
ATOM    340  CA  GLY   119      59.979  10.699 114.918  1.00  0.00           C  
ATOM    341  C   GLY   119      60.840  10.402 116.123  1.00  0.00           C  
ATOM    342  O   GLY   119      61.598   9.443 116.108  1.00  0.00           O  
ATOM    343  N   PRO   120      60.699  11.207 117.174  1.00  0.00           N  
ATOM    344  CA  PRO   120      61.595  11.151 118.332  1.00  0.00           C  
ATOM    345  C   PRO   120      61.804   9.744 118.869  1.00  0.00           C  
ATOM    346  O   PRO   120      62.868   9.184 118.655  1.00  0.00           O  
ATOM    347  CB  PRO   120      61.197  12.126 119.447  1.00  0.00           C  
ATOM    348  CG  PRO   120      60.471  13.372 118.937  1.00  0.00           C  
ATOM    349  CD  PRO   120      59.508  13.091 117.782  1.00  0.00           C  
ATOM    350  N   ALA   121      60.829   9.149 119.545  1.00  0.00           N  
ATOM    351  CA  ALA   121      61.050   7.780 120.021  1.00  0.00           C  
ATOM    352  C   ALA   121      60.604   6.754 118.989  1.00  0.00           C  
ATOM    353  O   ALA   121      61.052   5.602 118.995  1.00  0.00           O  
ATOM    354  CB  ALA   121      60.357   7.557 121.317  1.00  0.00           C  
ATOM    355  N   LYS   122      59.732   7.213 118.093  1.00  0.00           N  
ATOM    356  CA  LYS   122      59.044   6.368 117.125  1.00  0.00           C  
ATOM    357  C   LYS   122      59.970   5.827 116.041  1.00  0.00           C  
ATOM    358  O   LYS   122      59.783   4.705 115.565  1.00  0.00           O  
ATOM    359  CB  LYS   122      57.872   7.122 116.515  1.00  0.00           C  
ATOM    360  CG  LYS   122      56.786   7.469 117.520  1.00  0.00           C  
ATOM    361  CD  LYS   122      55.869   8.550 116.979  1.00  0.00           C  
ATOM    362  CE  LYS   122      54.779   8.870 117.966  1.00  0.00           C  
ATOM    363  NZ  LYS   122      53.808   7.747 118.067  1.00  0.00           N  
ATOM    364  N   SER   123      60.974   6.618 115.667  1.00  0.00           N  
ATOM    365  CA  SER   123      61.981   6.194 114.699  1.00  0.00           C  
ATOM    366  C   SER   123      62.757   4.987 115.189  1.00  0.00           C  
ATOM    367  O   SER   123      62.869   3.985 114.483  1.00  0.00           O  
ATOM    368  CB  SER   123      62.948   7.343 114.403  1.00  0.00           C  
ATOM    369  OG  SER   123      63.660   7.697 115.579  1.00  0.00           O  
ATOM    370  N   GLN   124      63.273   5.075 116.412  1.00  0.00           N  
ATOM    371  CA  GLN   124      64.054   3.983 116.992  1.00  0.00           C  
ATOM    372  C   GLN   124      63.212   2.726 117.076  1.00  0.00           C  
ATOM    373  O   GLN   124      63.676   1.632 116.743  1.00  0.00           O  
ATOM    374  CB  GLN   124      64.576   4.343 118.390  1.00  0.00           C  
ATOM    375  CG  GLN   124      65.710   5.359 118.413  1.00  0.00           C  
ATOM    376  CD  GLN   124      65.223   6.775 118.203  1.00  0.00           C  
ATOM    377  OE1 GLN   124      64.021   7.022 118.106  1.00  0.00           O  
ATOM    378  NE2 GLN   124      66.156   7.713 118.124  1.00  0.00           N  
ATOM    379  N   LEU   125      61.965   2.898 117.504  1.00  0.00           N  
ATOM    380  CA  LEU   125      61.075   1.770 117.729  1.00  0.00           C  
ATOM    381  C   LEU   125      60.655   1.119 116.412  1.00  0.00           C  
ATOM    382  O   LEU   125      60.360  -0.076 116.374  1.00  0.00           O  
ATOM    383  CB  LEU   125      59.891   2.148 118.669  1.00  0.00           C  
ATOM    384  CG  LEU   125      59.008   0.957 119.047  1.00  0.00           C  
ATOM    385  CD1 LEU   125      59.727  -0.173 119.781  1.00  0.00           C  
ATOM    386  CD2 LEU   125      57.835   1.290 119.968  1.00  0.00           C  
ATOM    387  N   VAL   126      60.686   1.893 115.331  1.00  0.00           N  
ATOM    388  CA  VAL   126      60.455   1.340 113.997  1.00  0.00           C  
ATOM    389  C   VAL   126      61.604   0.447 113.545  1.00  0.00           C  
ATOM    390  O   VAL   126      61.378  -0.678 113.093  1.00  0.00           O  
ATOM    391  CB  VAL   126      60.276   2.427 112.955  1.00  0.00           C  
ATOM    392  CG1 VAL   126      60.216   1.894 111.522  1.00  0.00           C  
ATOM    393  CG2 VAL   126      58.991   3.238 113.134  1.00  0.00           C  
ATOM    394  N   HIS   127      62.825   0.968 113.661  1.00  0.00           N  
ATOM    395  CA  HIS   127      64.035   0.233 113.303  1.00  0.00           C  
ATOM    396  C   HIS   127      64.179  -1.055 114.112  1.00  0.00           C  
ATOM    397  O   HIS   127      64.665  -2.075 113.602  1.00  0.00           O  
ATOM    398  CB  HIS   127      65.272   1.104 113.492  1.00  0.00           C  
ATOM    399  CG  HIS   127      66.527   0.459 112.982  1.00  0.00           C  
ATOM    400  ND1 HIS   127      66.778   0.207 111.649  1.00  0.00           N  
ATOM    401  CD2 HIS   127      67.621   0.008 113.639  1.00  0.00           C  
ATOM    402  CE1 HIS   127      67.940  -0.353 111.500  1.00  0.00           C  
ATOM    403  NE2 HIS   127      68.484  -0.492 112.694  1.00  0.00           N  
ATOM    404  N   GLU   128      63.743  -1.003 115.368  1.00  0.00           N  
ATOM    405  CA  GLU   128      63.761  -2.176 116.237  1.00  0.00           C  
ATOM    406  C   GLU   128      62.732  -3.219 115.794  1.00  0.00           C  
ATOM    407  O   GLU   128      62.976  -4.425 115.896  1.00  0.00           O  
ATOM    408  CB  GLU   128      63.566  -1.766 117.701  1.00  0.00           C  
ATOM    409  CG  GLU   128      64.755  -0.989 118.273  1.00  0.00           C  
ATOM    410  CD  GLU   128      64.557  -0.549 119.706  1.00  0.00           C  
ATOM    411  OE1 GLU   128      63.496  -0.874 120.288  1.00  0.00           O  
ATOM    412  OE2 GLU   128      65.466   0.126 120.248  1.00  0.00           O  
ATOM    413  N   VAL   129      61.593  -2.746 115.291  1.00  0.00           N  
ATOM    414  CA  VAL   129      60.626  -3.627 114.646  1.00  0.00           C  
ATOM    415  C   VAL   129      61.272  -4.315 113.438  1.00  0.00           C  
ATOM    416  O   VAL   129      61.153  -5.536 113.281  1.00  0.00           O  
ATOM    417  CB  VAL   129      59.351  -2.878 114.235  1.00  0.00           C  
ATOM    418  CG1 VAL   129      58.397  -3.718 113.383  1.00  0.00           C  
ATOM    419  CG2 VAL   129      58.513  -2.403 115.423  1.00  0.00           C  
ATOM    420  N   ASP   130      61.973  -3.535 112.612  1.00  0.00           N  
ATOM    421  CA  ASP   130      62.662  -4.093 111.454  1.00  0.00           C  
ATOM    422  C   ASP   130      63.671  -5.126 111.870  1.00  0.00           C  
ATOM    423  O   ASP   130      63.668  -6.230 111.328  1.00  0.00           O  
ATOM    424  CB  ASP   130      63.364  -3.036 110.603  1.00  0.00           C  
ATOM    425  CG  ASP   130      63.679  -3.548 109.200  1.00  0.00           C  
ATOM    426  OD1 ASP   130      62.738  -3.584 108.367  1.00  0.00           O  
ATOM    427  OD2 ASP   130      64.850  -3.909 108.925  1.00  0.00           O  
ATOM    428  N   ALA   131      64.517  -4.762 112.836  1.00  0.00           N  
ATOM    429  CA  ALA   131      65.576  -5.639 113.353  1.00  0.00           C  
ATOM    430  C   ALA   131      65.058  -7.002 113.801  1.00  0.00           C  
ATOM    431  O   ALA   131      65.736  -8.001 113.643  1.00  0.00           O  
ATOM    432  CB  ALA   131      66.317  -4.956 114.486  1.00  0.00           C  
ATOM    433  N   LEU   132      63.848  -7.032 114.343  1.00  0.00           N  
ATOM    434  CA  LEU   132      63.237  -8.274 114.791  1.00  0.00           C  
ATOM    435  C   LEU   132      62.540  -9.056 113.682  1.00  0.00           C  
ATOM    436  O   LEU   132      62.144 -10.202 113.894  1.00  0.00           O  
ATOM    437  CB  LEU   132      62.254  -7.999 115.929  1.00  0.00           C  
ATOM    438  CG  LEU   132      62.871  -7.638 117.284  1.00  0.00           C  
ATOM    439  CD1 LEU   132      61.821  -7.003 118.182  1.00  0.00           C  
ATOM    440  CD2 LEU   132      63.524  -8.852 117.967  1.00  0.00           C  
ATOM    441  N   GLY   133      62.384  -8.442 112.510  1.00  0.00           N  
ATOM    442  CA  GLY   133      61.774  -9.108 111.352  1.00  0.00           C  
ATOM    443  C   GLY   133      60.328  -8.714 111.106  1.00  0.00           C  
ATOM    444  O   GLY   133      59.517  -9.523 110.641  1.00  0.00           O  
ATOM    445  N   GLY   134      60.008  -7.464 111.427  1.00  0.00           N  
ATOM    446  CA  GLY   134      58.665  -6.921 111.234  1.00  0.00           C  
ATOM    447  C   GLY   134      58.535  -6.138 109.941  1.00  0.00           C  
ATOM    448  O   GLY   134      59.527  -5.881 109.249  1.00  0.00           O  
ATOM    449  N   ASP   135      57.313  -5.751 109.604  1.00  0.00           N  
ATOM    450  CA  ASP   135      57.103  -5.159 108.304  1.00  0.00           C  
ATOM    451  C   ASP   135      57.271  -3.665 108.278  1.00  0.00           C  
ATOM    452  O   ASP   135      57.763  -3.134 107.284  1.00  0.00           O  
ATOM    453  CB  ASP   135      55.759  -5.573 107.697  1.00  0.00           C  
ATOM    454  CG  ASP   135      55.846  -7.046 107.322  1.00  0.00           C  
ATOM    455  OD1 ASP   135      56.987  -7.578 107.275  1.00  0.00           O  
ATOM    456  OD2 ASP   135      54.772  -7.658 107.078  1.00  0.00           O  
ATOM    457  N   ILE   136      56.881  -2.996 109.367  1.00  0.00           N  
ATOM    458  CA  ILE   136      56.740  -1.528 109.390  1.00  0.00           C  
ATOM    459  C   ILE   136      57.949  -0.778 108.827  1.00  0.00           C  
ATOM    460  O   ILE   136      57.798   0.246 108.164  1.00  0.00           O  
ATOM    461  CB  ILE   136      56.386  -1.028 110.789  1.00  0.00           C  
ATOM    462  CG1 ILE   136      54.977  -1.438 111.248  1.00  0.00           C  
ATOM    463  CG2 ILE   136      56.422   0.504 110.920  1.00  0.00           C  
ATOM    464  CD1 ILE   136      54.720  -1.179 112.732  1.00  0.00           C  
ATOM    465  N   GLY   137      59.139  -1.318 109.072  1.00  0.00           N  
ATOM    466  CA  GLY   137      60.381  -0.759 108.549  1.00  0.00           C  
ATOM    467  C   GLY   137      60.415  -0.804 107.037  1.00  0.00           C  
ATOM    468  O   GLY   137      60.572   0.229 106.381  1.00  0.00           O  
ATOM    469  N   LYS   138      60.254  -2.004 106.482  1.00  0.00           N  
ATOM    470  CA  LYS   138      60.204  -2.181 105.026  1.00  0.00           C  
ATOM    471  C   LYS   138      59.103  -1.340 104.374  1.00  0.00           C  
ATOM    472  O   LYS   138      59.333  -0.704 103.349  1.00  0.00           O  
ATOM    473  CB  LYS   138      60.031  -3.658 104.675  1.00  0.00           C  
ATOM    474  CG  LYS   138      61.210  -4.511 105.070  1.00  0.00           C  
ATOM    475  CD  LYS   138      60.799  -5.952 105.195  1.00  0.00           C  
ATOM    476  CE  LYS   138      61.892  -6.749 105.864  1.00  0.00           C  
ATOM    477  NZ  LYS   138      61.375  -8.047 106.373  1.00  0.00           N  
ATOM    478  N   VAL   139      57.923  -1.327 104.993  1.00  0.00           N  
ATOM    479  CA  VAL   139      56.765  -0.640 104.451  1.00  0.00           C  
ATOM    480  C   VAL   139      57.044   0.820 104.207  1.00  0.00           C  
ATOM    481  O   VAL   139      56.648   1.339 103.182  1.00  0.00           O  
ATOM    482  CB  VAL   139      55.562  -0.808 105.355  1.00  0.00           C  
ATOM    483  CG1 VAL   139      54.365   0.051 104.944  1.00  0.00           C  
ATOM    484  CG2 VAL   139      55.029  -2.241 105.401  1.00  0.00           C  
ATOM    485  N   ALA   140      57.727   1.492 105.129  1.00  0.00           N  
ATOM    486  CA  ALA   140      57.956   2.939 104.976  1.00  0.00           C  
ATOM    487  C   ALA   140      59.092   3.251 103.997  1.00  0.00           C  
ATOM    488  O   ALA   140      59.138   4.324 103.413  1.00  0.00           O  
ATOM    489  CB  ALA   140      58.135   3.668 106.336  1.00  0.00           C  
ATOM    490  N   ASP   141      59.998   2.302 103.813  1.00  0.00           N  
ATOM    491  CA  ASP   141      61.044   2.448 102.820  1.00  0.00           C  
ATOM    492  C   ASP   141      60.429   2.281 101.438  1.00  0.00           C  
ATOM    493  O   ASP   141      60.854   2.920 100.475  1.00  0.00           O  
ATOM    494  CB  ASP   141      62.129   1.395 103.042  1.00  0.00           C  
ATOM    495  CG  ASP   141      63.113   1.783 104.133  1.00  0.00           C  
ATOM    496  OD1 ASP   141      63.115   2.962 104.560  1.00  0.00           O  
ATOM    497  OD2 ASP   141      63.903   0.904 104.557  1.00  0.00           O  
ATOM    498  N   ARG   142      59.416   1.419 101.364  1.00  0.00           N  
ATOM    499  CA  ARG   142      58.715   1.103 100.128  1.00  0.00           C  
ATOM    500  C   ARG   142      57.805   2.241  99.710  1.00  0.00           C  
ATOM    501  O   ARG   142      57.566   2.435  98.530  1.00  0.00           O  
ATOM    502  CB  ARG   142      57.900  -0.159 100.306  1.00  0.00           C  
ATOM    503  CG  ARG   142      58.752  -1.425 100.415  1.00  0.00           C  
ATOM    504  CD  ARG   142      57.935  -2.692 100.678  1.00  0.00           C  
ATOM    505  NE  ARG   142      58.892  -3.831 100.769  1.00  0.00           N  
ATOM    506  CZ  ARG   142      58.448  -5.068 101.137  1.00  0.00           C  
ATOM    507  NH1 ARG   142      57.104  -4.978 101.360  1.00  0.00           N  
ATOM    508  NH2 ARG   142      59.520  -5.912 101.138  1.00  0.00           N  
ATOM    509  N   CYS   143      57.334   3.009 100.689  1.00  0.00           N  
ATOM    510  CA  CYS   143      56.208   3.902 100.524  1.00  0.00           C  
ATOM    511  C   CYS   143      56.492   5.353 100.955  1.00  0.00           C  
ATOM    512  O   CYS   143      55.607   6.211 100.920  1.00  0.00           O  
ATOM    513  CB  CYS   143      55.030   3.344 101.316  1.00  0.00           C  
ATOM    514  SG  CYS   143      54.621   2.065 100.853  1.00  0.00           S  
ATOM    515  N   TYR   144      57.724   5.645 101.339  1.00  0.00           N  
ATOM    516  CA  TYR   144      58.074   6.986 101.785  1.00  0.00           C  
ATOM    517  C   TYR   144      57.879   8.051 100.726  1.00  0.00           C  
ATOM    518  O   TYR   144      57.989   7.784  99.537  1.00  0.00           O  
ATOM    519  CB  TYR   144      59.534   7.008 102.259  1.00  0.00           C  
ATOM    520  CG  TYR   144      59.616   6.183 103.497  1.00  0.00           C  
ATOM    521  CD1 TYR   144      58.444   5.839 104.184  1.00  0.00           C  
ATOM    522  CD2 TYR   144      60.854   5.726 104.001  1.00  0.00           C  
ATOM    523  CE1 TYR   144      58.481   5.058 105.356  1.00  0.00           C  
ATOM    524  CE2 TYR   144      60.908   4.931 105.191  1.00  0.00           C  
ATOM    525  CZ  TYR   144      59.708   4.608 105.855  1.00  0.00           C  
ATOM    526  OH  TYR   144      59.712   3.849 107.006  1.00  0.00           O  
ATOM    527  N   LEU   145      57.608   9.268 101.176  1.00  0.00           N  
ATOM    528  CA  LEU   145      57.376  10.409 100.312  1.00  0.00           C  
ATOM    529  C   LEU   145      58.439  11.482 100.536  1.00  0.00           C  
ATOM    530  O   LEU   145      58.920  12.079  99.576  1.00  0.00           O  
ATOM    531  CB  LEU   145      55.987  10.963 100.583  1.00  0.00           C  
ATOM    532  CG  LEU   145      54.864   9.969 100.281  1.00  0.00           C  
ATOM    533  CD1 LEU   145      53.461  10.447 100.652  1.00  0.00           C  
ATOM    534  CD2 LEU   145      54.728   9.575  98.811  1.00  0.00           C  
ATOM    535  N   GLN   146      58.782  11.738 101.800  1.00  0.00           N  
ATOM    536  CA  GLN   146      59.991  12.496 102.144  1.00  0.00           C  
ATOM    537  C   GLN   146      60.659  11.890 103.365  1.00  0.00           C  
ATOM    538  O   GLN   146      60.009  11.633 104.372  1.00  0.00           O  
ATOM    539  CB  GLN   146      59.707  13.978 102.381  1.00  0.00           C  
ATOM    540  CG  GLN   146      59.358  14.323 103.813  1.00  0.00           C  
ATOM    541  CD  GLN   146      59.769  15.727 104.228  1.00  0.00           C  
ATOM    542  OE1 GLN   146      59.926  16.622 103.392  1.00  0.00           O  
ATOM    543  NE2 GLN   146      59.936  15.928 105.537  1.00  0.00           N  
ATOM    544  N   LYS   147      61.960  11.651 103.267  1.00  0.00           N  
ATOM    545  CA  LYS   147      62.714  11.133 104.398  1.00  0.00           C  
ATOM    546  C   LYS   147      63.507  12.239 105.048  1.00  0.00           C  
ATOM    547  O   LYS   147      64.175  13.026 104.361  1.00  0.00           O  
ATOM    548  CB  LYS   147      63.647  10.026 103.959  1.00  0.00           C  
ATOM    549  CG  LYS   147      64.508   9.468 105.094  1.00  0.00           C  
ATOM    550  CD  LYS   147      63.721   8.631 106.105  1.00  0.00           C  
ATOM    551  CE  LYS   147      64.573   8.111 107.264  1.00  0.00           C  
ATOM    552  NZ  LYS   147      65.507   7.070 106.779  1.00  0.00           N  
ATOM    553  N   ARG   148      63.423  12.293 106.376  1.00  0.00           N  
ATOM    554  CA  ARG   148      64.079  13.331 107.154  1.00  0.00           C  
ATOM    555  C   ARG   148      64.482  12.812 108.518  1.00  0.00           C  
ATOM    556  O   ARG   148      63.642  12.335 109.281  1.00  0.00           O  
ATOM    557  CB  ARG   148      63.154  14.528 107.313  1.00  0.00           C  
ATOM    558  CG  ARG   148      63.869  15.788 107.666  1.00  0.00           C  
ATOM    559  CD  ARG   148      62.962  16.982 107.429  1.00  0.00           C  
ATOM    560  NE  ARG   148      63.690  18.235 107.617  1.00  0.00           N  
ATOM    561  CZ  ARG   148      63.894  18.821 108.796  1.00  0.00           C  
ATOM    562  NH1 ARG   148      63.415  18.275 109.903  1.00  0.00           N  
ATOM    563  NH2 ARG   148      64.580  19.957 108.866  1.00  0.00           N  
ATOM    564  N   ILE   149      65.778  12.901 108.807  1.00  0.00           N  
ATOM    565  CA  ILE   149      66.329  12.561 110.118  1.00  0.00           C  
ATOM    566  C   ILE   149      66.191  13.763 111.060  1.00  0.00           C  
ATOM    567  O   ILE   149      66.589  14.878 110.713  1.00  0.00           O  
ATOM    568  CB  ILE   149      67.801  12.173 109.970  1.00  0.00           C  
ATOM    569  CG1 ILE   149      68.022  10.924 109.100  1.00  0.00           C  
ATOM    570  CG2 ILE   149      68.490  11.858 111.309  1.00  0.00           C  
ATOM    571  CD1 ILE   149      69.489  10.671 108.758  1.00  0.00           C  
ATOM    572  N   LEU   150      65.624  13.529 112.244  1.00  0.00           N  
ATOM    573  CA  LEU   150      65.428  14.582 113.240  1.00  0.00           C  
ATOM    574  C   LEU   150      66.600  14.631 114.197  1.00  0.00           C  
ATOM    575  O   LEU   150      67.234  13.601 114.453  1.00  0.00           O  
ATOM    576  CB  LEU   150      64.143  14.344 114.027  1.00  0.00           C  
ATOM    577  CG  LEU   150      62.824  14.299 113.256  1.00  0.00           C  
ATOM    578  CD1 LEU   150      61.683  14.001 114.213  1.00  0.00           C  
ATOM    579  CD2 LEU   150      62.570  15.597 112.504  1.00  0.00           C  
ATOM    580  N   ASN   151      66.874  15.822 114.733  1.00  0.00           N  
ATOM    581  CA  ASN   151      67.985  16.039 115.673  1.00  0.00           C  
ATOM    582  C   ASN   151      69.333  15.723 115.023  1.00  0.00           C  
ATOM    583  O   ASN   151      70.035  14.780 115.418  1.00  0.00           O  
ATOM    584  CB  ASN   151      67.811  15.217 116.966  1.00  0.00           C  
ATOM    585  CG  ASN   151      66.469  15.446 117.649  1.00  0.00           C  
ATOM    586  OD1 ASN   151      65.908  16.541 117.604  1.00  0.00           O  
ATOM    587  ND2 ASN   151      65.956  14.406 118.299  1.00  0.00           N  
ATOM    588  N   VAL   152      69.684  16.515 114.018  1.00  0.00           N  
ATOM    589  CA  VAL   152      70.897  16.278 113.251  1.00  0.00           C  
ATOM    590  C   VAL   152      72.133  16.770 113.996  1.00  0.00           C  
ATOM    591  O   VAL   152      73.159  16.091 114.029  1.00  0.00           O  
ATOM    592  CB  VAL   152      70.782  16.953 111.888  1.00  0.00           C  
ATOM    593  CG1 VAL   152      72.064  16.873 111.057  1.00  0.00           C  
ATOM    594  CG2 VAL   152      69.691  16.351 110.999  1.00  0.00           C  
ATOM    595  N   SER   153      72.012  17.949 114.600  1.00  0.00           N  
ATOM    596  CA  SER   153      73.108  18.602 115.335  1.00  0.00           C  
ATOM    597  C   SER   153      73.426  17.907 116.656  1.00  0.00           C  
ATOM    598  O   SER   153      74.537  18.028 117.180  1.00  0.00           O  
ATOM    599  CB  SER   153      72.766  20.073 115.609  1.00  0.00           C  
ATOM    600  OG  SER   153      72.426  20.755 114.411  1.00  0.00           O  
ATOM    601  N   ARG   154      72.437  17.194 117.188  1.00  0.00           N  
ATOM    602  CA  ARG   154      72.580  16.449 118.432  1.00  0.00           C  
ATOM    603  C   ARG   154      73.312  15.126 118.159  1.00  0.00           C  
ATOM    604  O   ARG   154      73.722  14.859 117.027  1.00  0.00           O  
ATOM    605  CB  ARG   154      71.207  16.214 119.083  1.00  0.00           C  
ATOM    606  CG  ARG   154      70.493  17.506 119.485  1.00  0.00           C  
ATOM    607  CD  ARG   154      71.154  18.231 120.659  1.00  0.00           C  
ATOM    608  NE  ARG   154      70.348  19.451 120.943  1.00  0.00           N  
ATOM    609  CZ  ARG   154      70.689  20.269 121.982  1.00  0.00           C  
ATOM    610  NH1 ARG   154      71.794  19.738 122.583  1.00  0.00           N  
ATOM    611  NH2 ARG   154      69.793  21.298 122.014  1.00  0.00           N  
ATOM    612  N   GLY   155      73.483  14.300 119.185  1.00  0.00           N  
ATOM    613  CA  GLY   155      74.295  13.095 119.054  1.00  0.00           C  
ATOM    614  C   GLY   155      73.571  11.877 118.521  1.00  0.00           C  
ATOM    615  O   GLY   155      72.355  11.904 118.376  1.00  0.00           O  
ATOM    616  N   PRO   156      74.325  10.801 118.214  1.00  0.00           N  
ATOM    617  CA  PRO   156      73.832   9.479 117.811  1.00  0.00           C  
ATOM    618  C   PRO   156      72.627   8.964 118.600  1.00  0.00           C  
ATOM    619  O   PRO   156      71.788   8.248 118.040  1.00  0.00           O  
ATOM    620  CB  PRO   156      75.037   8.581 118.065  1.00  0.00           C  
ATOM    621  CG  PRO   156      76.180   9.453 117.756  1.00  0.00           C  
ATOM    622  CD  PRO   156      75.797  10.835 118.207  1.00  0.00           C  
ATOM    623  N   ALA   157      72.547   9.325 119.878  1.00  0.00           N  
ATOM    624  CA  ALA   157      71.444   8.916 120.732  1.00  0.00           C  
ATOM    625  C   ALA   157      70.199   9.732 120.423  1.00  0.00           C  
ATOM    626  O   ALA   157      69.082   9.284 120.670  1.00  0.00           O  
ATOM    627  CB  ALA   157      71.830   9.069 122.176  1.00  0.00           C  
ATOM    628  N   VAL   158      70.405  10.922 119.865  1.00  0.00           N  
ATOM    629  CA  VAL   158      69.325  11.866 119.557  1.00  0.00           C  
ATOM    630  C   VAL   158      68.810  11.803 118.116  1.00  0.00           C  
ATOM    631  O   VAL   158      67.693  12.241 117.835  1.00  0.00           O  
ATOM    632  CB  VAL   158      69.789  13.290 119.856  1.00  0.00           C  
ATOM    633  CG1 VAL   158      68.810  14.364 119.378  1.00  0.00           C  
ATOM    634  CG2 VAL   158      69.988  13.566 121.348  1.00  0.00           C  
ATOM    635  N   ARG   159      69.642  11.281 117.213  1.00  0.00           N  
ATOM    636  CA  ARG   159      69.284  11.072 115.810  1.00  0.00           C  
ATOM    637  C   ARG   159      68.049  10.192 115.708  1.00  0.00           C  
ATOM    638  O   ARG   159      68.049   9.042 116.163  1.00  0.00           O  
ATOM    639  CB  ARG   159      70.446  10.421 115.047  1.00  0.00           C  
ATOM    640  CG  ARG   159      70.198  10.305 113.542  1.00  0.00           C  
ATOM    641  CD  ARG   159      71.370   9.689 112.774  1.00  0.00           C  
ATOM    642  NE  ARG   159      72.534  10.607 112.922  1.00  0.00           N  
ATOM    643  CZ  ARG   159      72.645  11.704 112.116  1.00  0.00           C  
ATOM    644  NH1 ARG   159      71.567  11.716 111.279  1.00  0.00           N  
ATOM    645  NH2 ARG   159      73.791  12.360 112.463  1.00  0.00           N  
ATOM    646  N   SER   160      66.997  10.751 115.116  1.00  0.00           N  
ATOM    647  CA  SER   160      65.703  10.077 115.032  1.00  0.00           C  
ATOM    648  C   SER   160      65.126  10.072 113.615  1.00  0.00           C  
ATOM    649  O   SER   160      64.774  11.124 113.081  1.00  0.00           O  
ATOM    650  CB  SER   160      64.716  10.710 116.005  1.00  0.00           C  
ATOM    651  OG  SER   160      65.265  10.729 117.310  1.00  0.00           O  
ATOM    652  N   LEU   161      65.028   8.876 113.008  1.00  0.00           N  
ATOM    653  CA  LEU   161      64.570   8.734 111.635  1.00  0.00           C  
ATOM    654  C   LEU   161      63.067   8.884 111.520  1.00  0.00           C  
ATOM    655  O   LEU   161      62.329   8.348 112.347  1.00  0.00           O  
ATOM    656  CB  LEU   161      64.975   7.310 111.286  1.00  0.00           C  
ATOM    657  CG  LEU   161      66.487   7.079 111.323  1.00  0.00           C  
ATOM    658  CD1 LEU   161      66.927   5.638 111.069  1.00  0.00           C  
ATOM    659  CD2 LEU   161      67.287   7.880 110.297  1.00  0.00           C  
ATOM    660  N   ARG   162      62.629   9.598 110.485  1.00  0.00           N  
ATOM    661  CA  ARG   162      61.215   9.899 110.256  1.00  0.00           C  
ATOM    662  C   ARG   162      60.943  10.191 108.782  1.00  0.00           C  
ATOM    663  O   ARG   162      61.674  10.950 108.149  1.00  0.00           O  
ATOM    664  CB  ARG   162      60.785  11.092 111.109  1.00  0.00           C  
ATOM    665  CG  ARG   162      59.413  11.611 110.776  1.00  0.00           C  
ATOM    666  CD  ARG   162      58.884  12.534 111.850  1.00  0.00           C  
ATOM    667  NE  ARG   162      57.510  12.940 111.571  1.00  0.00           N  
ATOM    668  CZ  ARG   162      57.174  13.872 110.690  1.00  0.00           C  
ATOM    669  NH1 ARG   162      58.116  14.504 110.001  1.00  0.00           N  
ATOM    670  NH2 ARG   162      55.897  14.171 110.497  1.00  0.00           N  
ATOM    671  N   ALA   163      59.886   9.590 108.245  1.00  0.00           N  
ATOM    672  CA  ALA   163      59.489   9.813 106.855  1.00  0.00           C  
ATOM    673  C   ALA   163      57.985  10.033 106.722  1.00  0.00           C  
ATOM    674  O   ALA   163      57.212   9.505 107.512  1.00  0.00           O  
ATOM    675  CB  ALA   163      59.919   8.643 106.003  1.00  0.00           C  
ATOM    676  N   GLN   164      57.578  10.818 105.727  1.00  0.00           N  
ATOM    677  CA  GLN   164      56.169  10.923 105.341  1.00  0.00           C  
ATOM    678  C   GLN   164      55.757   9.705 104.522  1.00  0.00           C  
ATOM    679  O   GLN   164      56.502   9.255 103.655  1.00  0.00           O  
ATOM    680  CB  GLN   164      55.936  12.168 104.490  1.00  0.00           C  
ATOM    681  CG  GLN   164      56.246  13.484 105.173  1.00  0.00           C  
ATOM    682  CD  GLN   164      55.298  13.807 106.304  1.00  0.00           C  
ATOM    683  OE1 GLN   164      55.722  14.279 107.352  1.00  0.00           O  
ATOM    684  NE2 GLN   164      54.011  13.549 106.103  1.00  0.00           N  
ATOM    685  N   THR   165      54.572   9.173 104.784  1.00  0.00           N  
ATOM    686  CA  THR   165      54.095   8.013 104.049  1.00  0.00           C  
ATOM    687  C   THR   165      53.057   8.431 103.024  1.00  0.00           C  
ATOM    688  O   THR   165      52.394   9.461 103.191  1.00  0.00           O  
ATOM    689  CB  THR   165      53.508   7.004 105.001  1.00  0.00           C  
ATOM    690  OG1 THR   165      52.417   7.576 105.707  1.00  0.00           O  
ATOM    691  CG2 THR   165      54.587   6.562 106.004  1.00  0.00           C  
ATOM    692  N   ASP   166      52.915   7.650 101.958  1.00  0.00           N  
ATOM    693  CA  ASP   166      51.730   7.780 101.127  1.00  0.00           C  
ATOM    694  C   ASP   166      50.678   6.933 101.818  1.00  0.00           C  
ATOM    695  O   ASP   166      50.755   5.698 101.765  1.00  0.00           O  
ATOM    696  CB  ASP   166      51.988   7.307  99.692  1.00  0.00           C  
ATOM    697  CG  ASP   166      50.871   7.738  98.714  1.00  0.00           C  
ATOM    698  OD1 ASP   166      49.762   7.162  98.785  1.00  0.00           O  
ATOM    699  OD2 ASP   166      51.103   8.639  97.870  1.00  0.00           O  
ATOM    700  N   LYS   167      49.725   7.589 102.491  1.00  0.00           N  
ATOM    701  CA  LYS   167      48.828   6.890 103.418  1.00  0.00           C  
ATOM    702  C   LYS   167      48.222   5.709 102.728  1.00  0.00           C  
ATOM    703  O   LYS   167      48.280   4.575 103.221  1.00  0.00           O  
ATOM    704  CB  LYS   167      47.700   7.785 103.919  1.00  0.00           C  
ATOM    705  CG  LYS   167      48.160   8.947 104.773  1.00  0.00           C  
ATOM    706  CD  LYS   167      47.373   9.063 106.085  1.00  0.00           C  
ATOM    707  CE  LYS   167      46.099   9.879 105.952  1.00  0.00           C  
ATOM    708  NZ  LYS   167      45.832  10.656 107.192  1.00  0.00           N  
ATOM    709  N   ARG   168      47.652   5.992 101.561  1.00  0.00           N  
ATOM    710  CA  ARG   168      46.930   4.978 100.810  1.00  0.00           C  
ATOM    711  C   ARG   168      47.862   3.879 100.281  1.00  0.00           C  
ATOM    712  O   ARG   168      47.512   2.701 100.301  1.00  0.00           O  
ATOM    713  CB  ARG   168      46.030   5.595  99.713  1.00  0.00           C  
ATOM    714  CG  ARG   168      44.809   6.330 100.268  1.00  0.00           C  
ATOM    715  CD  ARG   168      43.959   7.007  99.191  1.00  0.00           C  
ATOM    716  NE  ARG   168      42.820   7.680  99.876  1.00  0.00           N  
ATOM    717  CZ  ARG   168      41.942   8.438  99.155  1.00  0.00           C  
ATOM    718  NH1 ARG   168      42.339   8.407  97.850  1.00  0.00           N  
ATOM    719  NH2 ARG   168      41.009   8.930 100.022  1.00  0.00           N  
ATOM    720  N   GLU   169      49.055   4.278  99.854  1.00  0.00           N  
ATOM    721  CA  GLU   169      50.017   3.359  99.292  1.00  0.00           C  
ATOM    722  C   GLU   169      50.652   2.490 100.378  1.00  0.00           C  
ATOM    723  O   GLU   169      51.045   1.341 100.126  1.00  0.00           O  
ATOM    724  CB  GLU   169      51.069   4.124  98.491  1.00  0.00           C  
ATOM    725  CG  GLU   169      52.090   3.217  97.801  1.00  0.00           C  
ATOM    726  CD  GLU   169      53.013   4.095  96.969  1.00  0.00           C  
ATOM    727  OE1 GLU   169      52.794   5.335  96.954  1.00  0.00           O  
ATOM    728  OE2 GLU   169      53.949   3.536  96.337  1.00  0.00           O  
ATOM    729  N   TYR   170      50.737   3.046 101.585  1.00  0.00           N  
ATOM    730  CA  TYR   170      51.273   2.330 102.738  1.00  0.00           C  
ATOM    731  C   TYR   170      50.340   1.178 103.066  1.00  0.00           C  
ATOM    732  O   TYR   170      50.756   0.039 103.219  1.00  0.00           O  
ATOM    733  CB  TYR   170      51.426   3.276 103.949  1.00  0.00           C  
ATOM    734  CG  TYR   170      51.909   2.574 105.200  1.00  0.00           C  
ATOM    735  CD1 TYR   170      53.236   2.650 105.607  1.00  0.00           C  
ATOM    736  CD2 TYR   170      51.035   1.809 105.961  1.00  0.00           C  
ATOM    737  CE1 TYR   170      53.670   1.976 106.741  1.00  0.00           C  
ATOM    738  CE2 TYR   170      51.456   1.133 107.093  1.00  0.00           C  
ATOM    739  CZ  TYR   170      52.767   1.215 107.481  1.00  0.00           C  
ATOM    740  OH  TYR   170      53.156   0.523 108.613  1.00  0.00           O  
ATOM    741  N   ALA   171      49.059   1.501 103.163  1.00  0.00           N  
ATOM    742  CA  ALA   171      48.035   0.528 103.492  1.00  0.00           C  
ATOM    743  C   ALA   171      47.992  -0.583 102.476  1.00  0.00           C  
ATOM    744  O   ALA   171      47.792  -1.734 102.831  1.00  0.00           O  
ATOM    745  CB  ALA   171      46.667   1.199 103.529  1.00  0.00           C  
ATOM    746  N   THR   172      48.150  -0.224 101.207  1.00  0.00           N  
ATOM    747  CA  THR   172      48.108  -1.188 100.121  1.00  0.00           C  
ATOM    748  C   THR   172      49.267  -2.163 100.238  1.00  0.00           C  
ATOM    749  O   THR   172      49.090  -3.369 100.086  1.00  0.00           O  
ATOM    750  CB  THR   172      48.129  -0.465  98.775  1.00  0.00           C  
ATOM    751  OG1 THR   172      46.986   0.369  98.651  1.00  0.00           O  
ATOM    752  CG2 THR   172      48.128  -1.503  97.640  1.00  0.00           C  
ATOM    753  N   GLU   173      50.443  -1.626 100.542  1.00  0.00           N  
ATOM    754  CA  GLU   173      51.635  -2.430 100.721  1.00  0.00           C  
ATOM    755  C   GLU   173      51.420  -3.457 101.828  1.00  0.00           C  
ATOM    756  O   GLU   173      51.692  -4.648 101.647  1.00  0.00           O  
ATOM    757  CB  GLU   173      52.836  -1.540 101.050  1.00  0.00           C  
ATOM    758  CG  GLU   173      54.136  -2.320 101.254  1.00  0.00           C  
ATOM    759  CD  GLU   173      54.534  -2.929  99.916  1.00  0.00           C  
ATOM    760  OE1 GLU   173      53.931  -2.533  98.884  1.00  0.00           O  
ATOM    761  OE2 GLU   173      55.446  -3.798  99.910  1.00  0.00           O  
ATOM    762  N   MET   174      50.933  -2.996 102.975  1.00  0.00           N  
ATOM    763  CA  MET   174      50.745  -3.867 104.126  1.00  0.00           C  
ATOM    764  C   MET   174      49.776  -5.010 103.864  1.00  0.00           C  
ATOM    765  O   MET   174      49.967  -6.115 104.368  1.00  0.00           O  
ATOM    766  CB  MET   174      50.295  -3.059 105.333  1.00  0.00           C  
ATOM    767  CG  MET   174      51.425  -2.325 106.032  1.00  0.00           C  
ATOM    768  SD  MET   174      52.791  -3.399 106.539  1.00  0.00           S  
ATOM    769  CE  MET   174      51.944  -4.567 107.590  1.00  0.00           C  
ATOM    770  N   LYS   175      48.742  -4.743 103.070  1.00  0.00           N  
ATOM    771  CA  LYS   175      47.786  -5.778 102.695  1.00  0.00           C  
ATOM    772  C   LYS   175      48.470  -6.795 101.814  1.00  0.00           C  
ATOM    773  O   LYS   175      48.378  -8.008 102.037  1.00  0.00           O  
ATOM    774  CB  LYS   175      46.606  -5.180 101.943  1.00  0.00           C  
ATOM    775  CG  LYS   175      45.540  -6.210 101.562  1.00  0.00           C  
ATOM    776  CD  LYS   175      44.314  -5.598 100.881  1.00  0.00           C  
ATOM    777  CE  LYS   175      43.263  -6.632 100.470  1.00  0.00           C  
ATOM    778  NZ  LYS   175      42.142  -5.963  99.773  1.00  0.00           N  
ATOM    779  N   LYS   176      49.161  -6.264 100.813  1.00  0.00           N  
ATOM    780  CA  LYS   176      49.869  -7.050  99.839  1.00  0.00           C  
ATOM    781  C   LYS   176      50.724  -8.090 100.536  1.00  0.00           C  
ATOM    782  O   LYS   176      50.678  -9.251 100.159  1.00  0.00           O  
ATOM    783  CB  LYS   176      50.724  -6.134  98.978  1.00  0.00           C  
ATOM    784  CG  LYS   176      51.490  -6.871  97.878  1.00  0.00           C  
ATOM    785  CD  LYS   176      52.302  -5.944  96.971  1.00  0.00           C  
ATOM    786  CE  LYS   176      53.107  -6.685  95.901  1.00  0.00           C  
ATOM    787  NZ  LYS   176      53.842  -5.715  95.058  1.00  0.00           N  
ATOM    788  N   ILE   177      51.464  -7.678 101.567  1.00  0.00           N  
ATOM    789  CA  ILE   177      52.370  -8.582 102.297  1.00  0.00           C  
ATOM    790  C   ILE   177      51.617  -9.655 103.095  1.00  0.00           C  
ATOM    791  O   ILE   177      51.976 -10.830 103.061  1.00  0.00           O  
ATOM    792  CB  ILE   177      53.338  -7.812 103.245  1.00  0.00           C  
ATOM    793  CG1 ILE   177      54.022  -6.648 102.515  1.00  0.00           C  
ATOM    794  CG2 ILE   177      54.377  -8.756 103.842  1.00  0.00           C  
ATOM    795  CD1 ILE   177      54.803  -7.042 101.261  1.00  0.00           C  
ATOM    796  N   VAL   178      50.574  -9.236 103.805  1.00  0.00           N  
ATOM    797  CA  VAL   178      49.722 -10.153 104.561  1.00  0.00           C  
ATOM    798  C   VAL   178      49.056 -11.183 103.636  1.00  0.00           C  
ATOM    799  O   VAL   178      48.918 -12.351 103.999  1.00  0.00           O  
ATOM    800  CB  VAL   178      48.683  -9.369 105.410  1.00  0.00           C  
ATOM    801  CG1 VAL   178      47.546 -10.267 105.875  1.00  0.00           C  
ATOM    802  CG2 VAL   178      49.364  -8.731 106.605  1.00  0.00           C  
ATOM    803  N   ASP   179      48.664 -10.749 102.438  1.00  0.00           N  
ATOM    804  CA  ASP   179      48.024 -11.645 101.467  1.00  0.00           C  
ATOM    805  C   ASP   179      48.989 -12.652 100.794  1.00  0.00           C  
ATOM    806  O   ASP   179      48.545 -13.664 100.248  1.00  0.00           O  
ATOM    807  CB  ASP   179      47.210 -10.851 100.431  1.00  0.00           C  
ATOM    808  CG  ASP   179      45.963 -10.318 101.121  1.00  0.00           C  
ATOM    809  OD1 ASP   179      45.669 -10.784 102.254  1.00  0.00           O  
ATOM    810  OD2 ASP   179      45.287  -9.437 100.525  1.00  0.00           O  
ATOM    811  N   SER   180      50.295 -12.379 100.842  1.00  0.00           N  
ATOM    812  CA  SER   180      51.277 -13.231 100.176  1.00  0.00           C  
ATOM    813  C   SER   180      51.936 -14.195 101.157  1.00  0.00           C  
ATOM    814  O   SER   180      52.866 -14.931 100.810  1.00  0.00           O  
ATOM    815  CB  SER   180      52.298 -12.399  99.395  1.00  0.00           C  
ATOM    816  OG  SER   180      53.035 -11.572 100.283  1.00  0.00           O  
ATOM    817  N   THR   181      51.416 -14.203 102.379  1.00  0.00           N  
ATOM    818  CA  THR   181      51.865 -15.122 103.405  1.00  0.00           C  
ATOM    819  C   THR   181      50.879 -16.289 103.517  1.00  0.00           C  
ATOM    820  O   THR   181      49.760 -16.119 104.004  1.00  0.00           O  
ATOM    821  CB  THR   181      52.027 -14.395 104.741  1.00  0.00           C  
ATOM    822  OG1 THR   181      52.991 -13.359 104.619  1.00  0.00           O  
ATOM    823  CG2 THR   181      52.488 -15.397 105.813  1.00  0.00           C  
ATOM    824  N   GLU   182      51.303 -17.486 103.069  1.00  0.00           N  
ATOM    825  CA  GLU   182      50.438 -18.661 102.922  1.00  0.00           C  
ATOM    826  C   GLU   182      49.711 -19.091 104.195  1.00  0.00           C  
ATOM    827  O   GLU   182      48.593 -19.604 104.119  1.00  0.00           O  
ATOM    828  CB  GLU   182      51.413 -19.754 102.480  1.00  0.00           C  
ATOM    829  CG  GLU   182      51.932 -19.568 101.053  1.00  0.00           C  
ATOM    830  CD  GLU   182      52.957 -20.659 100.779  1.00  0.00           C  
ATOM    831  OE1 GLU   182      53.255 -21.440 101.721  1.00  0.00           O  
ATOM    832  OE2 GLU   182      53.456 -20.725  99.624  1.00  0.00           O  
ATOM    833  N   ASN   183      50.331 -18.881 105.350  1.00  0.00           N  
ATOM    834  CA  ASN   183      49.760 -19.354 106.608  1.00  0.00           C  
ATOM    835  C   ASN   183      48.540 -18.573 107.114  1.00  0.00           C  
ATOM    836  O   ASN   183      47.735 -19.111 107.883  1.00  0.00           O  
ATOM    837  CB  ASN   183      50.846 -19.449 107.676  1.00  0.00           C  
ATOM    838  CG  ASN   183      51.807 -20.588 107.417  1.00  0.00           C  
ATOM    839  OD1 ASN   183      51.423 -21.620 106.868  1.00  0.00           O  
ATOM    840  ND2 ASN   183      53.062 -20.415 107.818  1.00  0.00           N  
ATOM    841  N   LEU   184      48.406 -17.324 106.666  1.00  0.00           N  
ATOM    842  CA  LEU   184      47.287 -16.464 107.038  1.00  0.00           C  
ATOM    843  C   LEU   184      46.064 -16.711 106.149  1.00  0.00           C  
ATOM    844  O   LEU   184      46.124 -16.507 104.943  1.00  0.00           O  
ATOM    845  CB  LEU   184      47.678 -14.968 106.926  1.00  0.00           C  
ATOM    846  CG  LEU   184      48.792 -14.555 107.890  1.00  0.00           C  
ATOM    847  CD1 LEU   184      49.301 -13.125 107.714  1.00  0.00           C  
ATOM    848  CD2 LEU   184      48.422 -14.620 109.371  1.00  0.00           C  
ATOM    849  N   CYS   185      44.963 -17.169 106.736  1.00  0.00           N  
ATOM    850  CA  CYS   185      43.677 -17.143 106.050  1.00  0.00           C  
ATOM    851  C   CYS   185      43.039 -15.829 106.486  1.00  0.00           C  
ATOM    852  O   CYS   185      43.374 -15.300 107.555  1.00  0.00           O  
ATOM    853  CB  CYS   185      42.778 -18.320 106.448  1.00  0.00           C  
ATOM    854  SG  CYS   185      43.346 -19.577 106.109  1.00  0.00           S  
ATOM    855  N   ILE   186      42.138 -15.294 105.662  1.00  0.00           N  
ATOM    856  CA  ILE   186      41.494 -14.011 105.927  1.00  0.00           C  
ATOM    857  C   ILE   186      39.999 -14.188 106.121  1.00  0.00           C  
ATOM    858  O   ILE   186      39.394 -15.053 105.499  1.00  0.00           O  
ATOM    859  CB  ILE   186      41.714 -13.057 104.745  1.00  0.00           C  
ATOM    860  CG1 ILE   186      41.145 -13.585 103.417  1.00  0.00           C  
ATOM    861  CG2 ILE   186      43.197 -12.766 104.460  1.00  0.00           C  
ATOM    862  CD1 ILE   186      41.181 -12.556 102.288  1.00  0.00           C  
ATOM    863  N   ARG   187      39.400 -13.363 106.971  1.00  0.00           N  
ATOM    864  CA  ARG   187      37.940 -13.278 107.056  1.00  0.00           C  
ATOM    865  C   ARG   187      37.461 -11.864 107.372  1.00  0.00           C  
ATOM    866  O   ARG   187      37.989 -11.187 108.258  1.00  0.00           O  
ATOM    867  CB  ARG   187      37.402 -14.278 108.079  1.00  0.00           C  
ATOM    868  CG  ARG   187      37.689 -15.736 107.716  1.00  0.00           C  
ATOM    869  CD  ARG   187      36.888 -16.237 106.513  1.00  0.00           C  
ATOM    870  NE  ARG   187      37.163 -17.694 106.367  1.00  0.00           N  
ATOM    871  CZ  ARG   187      38.284 -18.115 105.711  1.00  0.00           C  
ATOM    872  NH1 ARG   187      38.965 -17.006 105.298  1.00  0.00           N  
ATOM    873  NH2 ARG   187      38.286 -19.480 105.724  1.00  0.00           N  
ATOM    874  N   GLU   188      36.460 -11.422 106.623  1.00  0.00           N  
ATOM    875  CA  GLU   188      35.845 -10.123 106.854  1.00  0.00           C  
ATOM    876  C   GLU   188      34.572 -10.283 107.675  1.00  0.00           C  
ATOM    877  O   GLU   188      33.514 -10.615 107.140  1.00  0.00           O  
ATOM    878  CB  GLU   188      35.555  -9.395 105.539  1.00  0.00           C  
ATOM    879  CG  GLU   188      34.977  -7.992 105.733  1.00  0.00           C  
ATOM    880  CD  GLU   188      34.850  -7.342 104.363  1.00  0.00           C  
ATOM    881  OE1 GLU   188      35.158  -8.027 103.352  1.00  0.00           O  
ATOM    882  OE2 GLU   188      34.443  -6.150 104.309  1.00  0.00           O  
ATOM    883  N   ALA   189      34.696 -10.062 108.979  1.00  0.00           N  
ATOM    884  CA  ALA   189      33.569 -10.092 109.908  1.00  0.00           C  
ATOM    885  C   ALA   189      33.965  -9.269 111.139  1.00  0.00           C  
ATOM    886  O   ALA   189      35.126  -8.879 111.282  1.00  0.00           O  
ATOM    887  CB  ALA   189      33.217 -11.543 110.291  1.00  0.00           C  
ATOM    888  N   MET   190      33.007  -8.988 112.016  1.00  0.00           N  
ATOM    889  CA  MET   190      33.304  -8.280 113.249  1.00  0.00           C  
ATOM    890  C   MET   190      33.116  -9.229 114.414  1.00  0.00           C  
ATOM    891  O   MET   190      32.137  -9.976 114.459  1.00  0.00           O  
ATOM    892  CB  MET   190      32.396  -7.062 113.430  1.00  0.00           C  
ATOM    893  CG  MET   190      32.673  -6.281 114.716  1.00  0.00           C  
ATOM    894  SD  MET   190      31.604  -4.830 114.961  1.00  0.00           S  
ATOM    895  CE  MET   190      30.108  -5.794 115.319  1.00  0.00           C  
ATOM    896  N   VAL   191      34.062  -9.200 115.348  1.00  0.00           N  
ATOM    897  CA  VAL   191      34.010 -10.044 116.544  1.00  0.00           C  
ATOM    898  C   VAL   191      33.198  -9.332 117.633  1.00  0.00           C  
ATOM    899  O   VAL   191      33.533  -8.209 118.028  1.00  0.00           O  
ATOM    900  CB  VAL   191      35.437 -10.387 117.052  1.00  0.00           C  
ATOM    901  CG1 VAL   191      35.375 -11.116 118.370  1.00  0.00           C  
ATOM    902  CG2 VAL   191      36.188 -11.216 116.028  1.00  0.00           C  
ATOM    903  N   THR   192      32.130  -9.983 118.100  1.00  0.00           N  
ATOM    904  CA  THR   192      31.232  -9.413 119.123  1.00  0.00           C  
ATOM    905  C   THR   192      31.329 -10.124 120.471  1.00  0.00           C  
ATOM    906  O   THR   192      30.534  -9.872 121.381  1.00  0.00           O  
ATOM    907  CB  THR   192      29.747  -9.423 118.673  1.00  0.00           C  
ATOM    908  OG1 THR   192      29.333 -10.751 118.386  1.00  0.00           O  
ATOM    909  CG2 THR   192      29.591  -8.557 117.411  1.00  0.00           C  
ATOM    910  N   ASP   193      32.303 -11.015 120.590  1.00  0.00           N  
ATOM    911  CA  ASP   193      32.480 -11.784 121.813  1.00  0.00           C  
ATOM    912  C   ASP   193      33.611 -12.787 121.751  1.00  0.00           C  
ATOM    913  O   ASP   193      33.910 -13.346 120.689  1.00  0.00           O  
ATOM    914  CB  ASP   193      31.176 -12.510 122.155  1.00  0.00           C  
ATOM    915  CG  ASP   193      31.330 -13.128 123.537  1.00  0.00           C  
ATOM    916  OD1 ASP   193      31.616 -12.365 124.498  1.00  0.00           O  
ATOM    917  OD2 ASP   193      31.165 -14.372 123.651  1.00  0.00           O  
ATOM    918  N   ILE   194      34.248 -12.995 122.900  1.00  0.00           N  
ATOM    919  CA  ILE   194      35.232 -14.058 123.066  1.00  0.00           C  
ATOM    920  C   ILE   194      34.786 -15.012 124.183  1.00  0.00           C  
ATOM    921  O   ILE   194      34.486 -14.593 125.304  1.00  0.00           O  
ATOM    922  CB  ILE   194      36.672 -13.510 123.302  1.00  0.00           C  
ATOM    923  CG1 ILE   194      37.202 -12.656 122.138  1.00  0.00           C  
ATOM    924  CG2 ILE   194      37.723 -14.615 123.502  1.00  0.00           C  
ATOM    925  CD1 ILE   194      38.509 -11.932 122.458  1.00  0.00           C  
ATOM    926  N   ILE   195      34.730 -16.293 123.845  1.00  0.00           N  
ATOM    927  CA  ILE   195      34.282 -17.321 124.760  1.00  0.00           C  
ATOM    928  C   ILE   195      35.506 -17.997 125.392  1.00  0.00           C  
ATOM    929  O   ILE   195      36.549 -18.118 124.739  1.00  0.00           O  
ATOM    930  CB  ILE   195      33.432 -18.328 123.989  1.00  0.00           C  
ATOM    931  CG1 ILE   195      32.155 -17.718 123.386  1.00  0.00           C  
ATOM    932  CG2 ILE   195      32.947 -19.507 124.849  1.00  0.00           C  
ATOM    933  CD1 ILE   195      31.437 -18.650 122.411  1.00  0.00           C  
ATOM    934  N   VAL   196      35.385 -18.423 126.654  1.00  0.00           N  
ATOM    935  CA  VAL   196      36.505 -19.039 127.381  1.00  0.00           C  
ATOM    936  C   VAL   196      36.049 -20.061 128.428  1.00  0.00           C  
ATOM    937  O   VAL   196      35.091 -19.821 129.167  1.00  0.00           O  
ATOM    938  CB  VAL   196      37.386 -17.959 128.027  1.00  0.00           C  
ATOM    939  CG1 VAL   196      38.055 -17.030 127.012  1.00  0.00           C  
ATOM    940  CG2 VAL   196      36.620 -17.032 128.973  1.00  0.00           C  
ATOM    941  N   GLY   197      36.930 -21.005 128.831  1.00  0.00           N  
ATOM    942  CA  GLY   197      36.516 -22.067 129.758  1.00  0.00           C  
ATOM    943  C   GLY   197      36.286 -21.504 131.164  1.00  0.00           C  
ATOM    944  O   GLY   197      36.384 -20.295 131.389  1.00  0.00           O  
ATOM    945  N   LYS   198      35.975 -22.360 132.136  1.00  0.00           N  
ATOM    946  CA  LYS   198      35.706 -21.839 133.475  1.00  0.00           C  
ATOM    947  C   LYS   198      36.867 -21.207 134.239  1.00  0.00           C  
ATOM    948  O   LYS   198      36.698 -20.657 135.331  1.00  0.00           O  
ATOM    949  CB  LYS   198      35.225 -22.787 134.578  1.00  0.00           C  
ATOM    950  CG  LYS   198      33.828 -23.357 134.326  1.00  0.00           C  
ATOM    951  CD  LYS   198      33.341 -24.296 135.431  1.00  0.00           C  
ATOM    952  CE  LYS   198      31.939 -24.857 135.185  1.00  0.00           C  
ATOM    953  NZ  LYS   198      31.554 -25.761 136.292  1.00  0.00           N  
ATOM    954  N   ASN   199      38.067 -21.275 133.675  1.00  0.00           N  
ATOM    955  CA  ASN   199      39.232 -20.658 134.302  1.00  0.00           C  
ATOM    956  C   ASN   199      39.653 -19.446 133.482  1.00  0.00           C  
ATOM    957  O   ASN   199      40.660 -18.787 133.753  1.00  0.00           O  
ATOM    958  CB  ASN   199      40.451 -21.577 134.423  1.00  0.00           C  
ATOM    959  CG  ASN   199      40.095 -22.708 135.377  1.00  0.00           C  
ATOM    960  OD1 ASN   199      39.857 -22.485 136.563  1.00  0.00           O  
ATOM    961  ND2 ASN   199      40.038 -23.984 134.911  1.00  0.00           N  
ATOM    962  N   ASP   200      38.861 -19.146 132.454  1.00  0.00           N  
ATOM    963  CA  ASP   200      39.145 -18.003 131.605  1.00  0.00           C  
ATOM    964  C   ASP   200      40.042 -18.250 130.409  1.00  0.00           C  
ATOM    965  O   ASP   200      40.395 -17.320 129.679  1.00  0.00           O  
ATOM    966  CB  ASP   200      39.840 -16.827 132.295  1.00  0.00           C  
ATOM    967  CG  ASP   200      38.918 -16.313 133.392  1.00  0.00           C  
ATOM    968  OD1 ASP   200      37.707 -16.117 133.103  1.00  0.00           O  
ATOM    969  OD2 ASP   200      39.412 -16.110 134.533  1.00  0.00           O  
ATOM    970  N   ASN   201      40.439 -19.499 130.165  1.00  0.00           N  
ATOM    971  CA  ASN   201      41.304 -19.824 129.027  1.00  0.00           C  
ATOM    972  C   ASN   201      40.484 -19.675 127.748  1.00  0.00           C  
ATOM    973  O   ASN   201      39.368 -20.189 127.641  1.00  0.00           O  
ATOM    974  CB  ASN   201      41.884 -21.242 129.046  1.00  0.00           C  
ATOM    975  CG  ASN   201      42.853 -21.369 127.879  1.00  0.00           C  
ATOM    976  OD1 ASN   201      42.449 -21.379 126.718  1.00  0.00           O  
ATOM    977  ND2 ASN   201      44.187 -21.474 128.125  1.00  0.00           N  
ATOM    978  N   VAL   202      41.017 -18.971 126.749  1.00  0.00           N  
ATOM    979  CA  VAL   202      40.255 -18.759 125.519  1.00  0.00           C  
ATOM    980  C   VAL   202      39.939 -20.054 124.775  1.00  0.00           C  
ATOM    981  O   VAL   202      40.792 -20.916 124.547  1.00  0.00           O  
ATOM    982  CB  VAL   202      40.382 -18.171 124.097  1.00  0.00           C  
ATOM    983  CG1 VAL   202      39.148 -18.411 123.225  1.00  0.00           C  
ATOM    984  CG2 VAL   202      40.596 -16.656 124.080  1.00  0.00           C  
ATOM    985  N   GLU   203      38.677 -20.180 124.394  1.00  0.00           N  
ATOM    986  CA  GLU   203      38.176 -21.355 123.711  1.00  0.00           C  
ATOM    987  C   GLU   203      37.646 -21.054 122.301  1.00  0.00           C  
ATOM    988  O   GLU   203      37.620 -21.922 121.424  1.00  0.00           O  
ATOM    989  CB  GLU   203      36.991 -22.104 124.329  1.00  0.00           C  
ATOM    990  CG  GLU   203      37.308 -22.734 125.687  1.00  0.00           C  
ATOM    991  CD  GLU   203      36.043 -23.406 126.201  1.00  0.00           C  
ATOM    992  OE1 GLU   203      35.008 -23.344 125.485  1.00  0.00           O  
ATOM    993  OE2 GLU   203      36.095 -23.991 127.315  1.00  0.00           O  
ATOM    994  N   GLY   204      37.246 -19.836 122.098  1.00  0.00           N  
ATOM    995  CA  GLY   204      36.690 -19.392 120.825  1.00  0.00           C  
ATOM    996  C   GLY   204      36.299 -17.916 120.796  1.00  0.00           C  
ATOM    997  O   GLY   204      36.468 -17.187 121.773  1.00  0.00           O  
ATOM    998  N   VAL   205      35.764 -17.495 119.656  1.00  0.00           N  
ATOM    999  CA  VAL   205      35.467 -16.097 119.389  1.00  0.00           C  
ATOM   1000  C   VAL   205      34.173 -15.993 118.592  1.00  0.00           C  
ATOM   1001  O   VAL   205      34.006 -16.672 117.581  1.00  0.00           O  
ATOM   1002  CB  VAL   205      36.641 -15.439 118.633  1.00  0.00           C  
ATOM   1003  CG1 VAL   205      36.180 -14.281 117.782  1.00  0.00           C  
ATOM   1004  CG2 VAL   205      37.717 -14.998 119.616  1.00  0.00           C  
ATOM   1005  N   ALA   206      33.258 -15.148 119.058  1.00  0.00           N  
ATOM   1006  CA  ALA   206      31.944 -15.020 118.438  1.00  0.00           C  
ATOM   1007  C   ALA   206      31.889 -13.860 117.456  1.00  0.00           C  
ATOM   1008  O   ALA   206      32.151 -12.708 117.814  1.00  0.00           O  
ATOM   1009  CB  ALA   206      30.817 -14.896 119.484  1.00  0.00           C  
ATOM   1010  N   THR   207      31.557 -14.187 116.212  1.00  0.00           N  
ATOM   1011  CA  THR   207      31.395 -13.197 115.165  1.00  0.00           C  
ATOM   1012  C   THR   207      29.936 -12.762 115.108  1.00  0.00           C  
ATOM   1013  O   THR   207      29.077 -13.397 115.720  1.00  0.00           O  
ATOM   1014  CB  THR   207      31.851 -13.741 113.804  1.00  0.00           C  
ATOM   1015  OG1 THR   207      31.031 -14.833 113.416  1.00  0.00           O  
ATOM   1016  CG2 THR   207      33.311 -14.212 113.907  1.00  0.00           C  
ATOM   1017  N   PHE   208      29.663 -11.689 114.366  1.00  0.00           N  
ATOM   1018  CA  PHE   208      28.342 -11.056 114.346  1.00  0.00           C  
ATOM   1019  C   PHE   208      27.198 -12.034 114.076  1.00  0.00           C  
ATOM   1020  O   PHE   208      26.140 -11.948 114.696  1.00  0.00           O  
ATOM   1021  CB  PHE   208      28.323  -9.914 113.335  1.00  0.00           C  
ATOM   1022  CG  PHE   208      26.949  -9.338 113.336  1.00  0.00           C  
ATOM   1023  CD1 PHE   208      26.526  -8.409 114.313  1.00  0.00           C  
ATOM   1024  CD2 PHE   208      26.030  -9.717 112.340  1.00  0.00           C  
ATOM   1025  CE1 PHE   208      25.211  -7.861 114.303  1.00  0.00           C  
ATOM   1026  CE2 PHE   208      24.706  -9.182 112.307  1.00  0.00           C  
ATOM   1027  CZ  PHE   208      24.296  -8.251 113.296  1.00  0.00           C  
ATOM   1028  N   PHE   209      27.429 -12.966 113.156  1.00  0.00           N  
ATOM   1029  CA  PHE   209      26.452 -13.991 112.805  1.00  0.00           C  
ATOM   1030  C   PHE   209      26.086 -14.872 114.003  1.00  0.00           C  
ATOM   1031  O   PHE   209      25.024 -15.497 114.021  1.00  0.00           O  
ATOM   1032  CB  PHE   209      26.988 -14.859 111.659  1.00  0.00           C  
ATOM   1033  CG  PHE   209      26.906 -14.052 110.409  1.00  0.00           C  
ATOM   1034  CD1 PHE   209      28.043 -13.433 109.842  1.00  0.00           C  
ATOM   1035  CD2 PHE   209      25.669 -13.890 109.759  1.00  0.00           C  
ATOM   1036  CE1 PHE   209      27.955 -12.666 108.644  1.00  0.00           C  
ATOM   1037  CE2 PHE   209      25.554 -13.126 108.558  1.00  0.00           C  
ATOM   1038  CZ  PHE   209      26.704 -12.510 108.000  1.00  0.00           C  
ATOM   1039  N   GLY   210      26.968 -14.915 114.998  1.00  0.00           N  
ATOM   1040  CA  GLY   210      26.761 -15.748 116.173  1.00  0.00           C  
ATOM   1041  C   GLY   210      27.478 -17.081 116.069  1.00  0.00           C  
ATOM   1042  O   GLY   210      27.264 -17.974 116.897  1.00  0.00           O  
ATOM   1043  N   MET   211      28.319 -17.229 115.045  1.00  0.00           N  
ATOM   1044  CA  MET   211      29.219 -18.381 114.965  1.00  0.00           C  
ATOM   1045  C   MET   211      30.275 -18.272 116.051  1.00  0.00           C  
ATOM   1046  O   MET   211      30.620 -17.167 116.482  1.00  0.00           O  
ATOM   1047  CB  MET   211      29.925 -18.439 113.611  1.00  0.00           C  
ATOM   1048  CG  MET   211      28.976 -18.696 112.439  1.00  0.00           C  
ATOM   1049  SD  MET   211      28.094 -20.284 112.517  1.00  0.00           S  
ATOM   1050  CE  MET   211      29.569 -21.299 112.212  1.00  0.00           C  
ATOM   1051  N   ASN   212      30.776 -19.416 116.495  1.00  0.00           N  
ATOM   1052  CA  ASN   212      31.977 -19.457 117.311  1.00  0.00           C  
ATOM   1053  C   ASN   212      33.098 -19.943 116.408  1.00  0.00           C  
ATOM   1054  O   ASN   212      32.910 -20.883 115.642  1.00  0.00           O  
ATOM   1055  CB  ASN   212      31.788 -20.388 118.486  1.00  0.00           C  
ATOM   1056  CG  ASN   212      30.742 -19.776 119.407  1.00  0.00           C  
ATOM   1057  OD1 ASN   212      30.585 -18.558 119.467  1.00  0.00           O  
ATOM   1058  ND2 ASN   212      29.969 -20.590 120.176  1.00  0.00           N  
ATOM   1059  N   PHE   213      34.248 -19.286 116.461  1.00  0.00           N  
ATOM   1060  CA  PHE   213      35.401 -19.731 115.681  1.00  0.00           C  
ATOM   1061  C   PHE   213      36.506 -20.143 116.647  1.00  0.00           C  
ATOM   1062  O   PHE   213      36.990 -19.333 117.443  1.00  0.00           O  
ATOM   1063  CB  PHE   213      35.858 -18.676 114.635  1.00  0.00           C  
ATOM   1064  CG  PHE   213      34.751 -18.511 113.652  1.00  0.00           C  
ATOM   1065  CD1 PHE   213      33.735 -17.544 113.822  1.00  0.00           C  
ATOM   1066  CD2 PHE   213      34.698 -19.334 112.511  1.00  0.00           C  
ATOM   1067  CE1 PHE   213      32.683 -17.391 112.874  1.00  0.00           C  
ATOM   1068  CE2 PHE   213      33.654 -19.202 111.546  1.00  0.00           C  
ATOM   1069  CZ  PHE   213      32.641 -18.226 111.731  1.00  0.00           C  
ATOM   1070  N   TYR   214      36.879 -21.420 116.569  1.00  0.00           N  
ATOM   1071  CA  TYR   214      37.729 -22.051 117.574  1.00  0.00           C  
ATOM   1072  C   TYR   214      39.205 -21.870 117.253  1.00  0.00           C  
ATOM   1073  O   TYR   214      39.616 -21.984 116.086  1.00  0.00           O  
ATOM   1074  CB  TYR   214      37.393 -23.529 117.660  1.00  0.00           C  
ATOM   1075  CG  TYR   214      36.040 -23.646 118.274  1.00  0.00           C  
ATOM   1076  CD1 TYR   214      34.911 -23.764 117.453  1.00  0.00           C  
ATOM   1077  CD2 TYR   214      35.861 -23.647 119.675  1.00  0.00           C  
ATOM   1078  CE1 TYR   214      33.616 -23.880 117.996  1.00  0.00           C  
ATOM   1079  CE2 TYR   214      34.551 -23.763 120.243  1.00  0.00           C  
ATOM   1080  CZ  TYR   214      33.440 -23.879 119.384  1.00  0.00           C  
ATOM   1081  OH  TYR   214      32.161 -23.989 119.885  1.00  0.00           O  
ATOM   1082  N   ALA   215      39.992 -21.583 118.291  1.00  0.00           N  
ATOM   1083  CA  ALA   215      41.427 -21.331 118.147  1.00  0.00           C  
ATOM   1084  C   ALA   215      42.196 -21.633 119.426  1.00  0.00           C  
ATOM   1085  O   ALA   215      41.625 -21.656 120.517  1.00  0.00           O  
ATOM   1086  CB  ALA   215      41.672 -19.894 117.708  1.00  0.00           C  
ATOM   1087  N   PRO   216      43.497 -21.858 119.286  1.00  0.00           N  
ATOM   1088  CA  PRO   216      44.336 -22.191 120.435  1.00  0.00           C  
ATOM   1089  C   PRO   216      44.764 -20.951 121.218  1.00  0.00           C  
ATOM   1090  O   PRO   216      44.986 -21.034 122.424  1.00  0.00           O  
ATOM   1091  CB  PRO   216      45.558 -23.023 120.011  1.00  0.00           C  
ATOM   1092  CG  PRO   216      45.400 -23.684 118.640  1.00  0.00           C  
ATOM   1093  CD  PRO   216      44.566 -22.862 117.656  1.00  0.00           C  
ATOM   1094  N   SER   217      44.867 -19.809 120.535  1.00  0.00           N  
ATOM   1095  CA  SER   217      45.300 -18.545 121.146  1.00  0.00           C  
ATOM   1096  C   SER   217      44.876 -17.355 120.293  1.00  0.00           C  
ATOM   1097  O   SER   217      44.965 -17.420 119.072  1.00  0.00           O  
ATOM   1098  CB  SER   217      46.810 -18.538 121.333  1.00  0.00           C  
ATOM   1099  OG  SER   217      47.228 -17.296 121.879  1.00  0.00           O  
ATOM   1100  N   VAL   218      44.433 -16.265 120.923  1.00  0.00           N  
ATOM   1101  CA  VAL   218      43.909 -15.099 120.175  1.00  0.00           C  
ATOM   1102  C   VAL   218      44.504 -13.744 120.566  1.00  0.00           C  
ATOM   1103  O   VAL   218      44.567 -13.396 121.748  1.00  0.00           O  
ATOM   1104  CB  VAL   218      42.387 -15.049 120.258  1.00  0.00           C  
ATOM   1105  CG1 VAL   218      41.776 -13.848 119.534  1.00  0.00           C  
ATOM   1106  CG2 VAL   218      41.702 -16.274 119.649  1.00  0.00           C  
ATOM   1107  N   ILE   219      44.929 -12.987 119.558  1.00  0.00           N  
ATOM   1108  CA  ILE   219      45.423 -11.615 119.743  1.00  0.00           C  
ATOM   1109  C   ILE   219      44.302 -10.621 119.453  1.00  0.00           C  
ATOM   1110  O   ILE   219      43.700 -10.662 118.385  1.00  0.00           O  
ATOM   1111  CB  ILE   219      46.596 -11.277 118.783  1.00  0.00           C  
ATOM   1112  CG1 ILE   219      47.441 -12.521 118.459  1.00  0.00           C  
ATOM   1113  CG2 ILE   219      47.416 -10.118 119.321  1.00  0.00           C  
ATOM   1114  CD1 ILE   219      48.711 -12.679 119.255  1.00  0.00           C  
ATOM   1115  N   LEU   220      44.020  -9.730 120.395  1.00  0.00           N  
ATOM   1116  CA  LEU   220      43.035  -8.675 120.166  1.00  0.00           C  
ATOM   1117  C   LEU   220      43.714  -7.351 119.861  1.00  0.00           C  
ATOM   1118  O   LEU   220      44.505  -6.850 120.661  1.00  0.00           O  
ATOM   1119  CB  LEU   220      42.095  -8.527 121.359  1.00  0.00           C  
ATOM   1120  CG  LEU   220      40.729  -9.204 121.257  1.00  0.00           C  
ATOM   1121  CD1 LEU   220      40.868 -10.713 121.186  1.00  0.00           C  
ATOM   1122  CD2 LEU   220      39.864  -8.803 122.443  1.00  0.00           C  
ATOM   1123  N   THR   221      43.404  -6.794 118.698  1.00  0.00           N  
ATOM   1124  CA  THR   221      44.061  -5.587 118.241  1.00  0.00           C  
ATOM   1125  C   THR   221      43.036  -4.648 117.609  1.00  0.00           C  
ATOM   1126  O   THR   221      43.016  -4.451 116.394  1.00  0.00           O  
ATOM   1127  CB  THR   221      45.179  -5.947 117.265  1.00  0.00           C  
ATOM   1128  OG1 THR   221      44.654  -6.690 116.175  1.00  0.00           O  
ATOM   1129  CG2 THR   221      46.239  -6.791 117.994  1.00  0.00           C  
ATOM   1130  N   THR   222      42.192  -4.058 118.449  1.00  0.00           N  
ATOM   1131  CA  THR   222      40.972  -3.406 117.980  1.00  0.00           C  
ATOM   1132  C   THR   222      41.069  -1.904 117.786  1.00  0.00           C  
ATOM   1133  O   THR   222      40.096  -1.261 117.361  1.00  0.00           O  
ATOM   1134  CB  THR   222      39.818  -3.709 118.926  1.00  0.00           C  
ATOM   1135  OG1 THR   222      40.112  -3.220 120.226  1.00  0.00           O  
ATOM   1136  CG2 THR   222      39.599  -5.230 118.992  1.00  0.00           C  
ATOM   1137  N   GLY   223      42.231  -1.340 118.095  1.00  0.00           N  
ATOM   1138  CA  GLY   223      42.417   0.099 117.961  1.00  0.00           C  
ATOM   1139  C   GLY   223      41.340   0.904 118.667  1.00  0.00           C  
ATOM   1140  O   GLY   223      40.985   0.619 119.808  1.00  0.00           O  
ATOM   1141  N   THR   224      40.801   1.897 117.979  1.00  0.00           N  
ATOM   1142  CA  THR   224      39.840   2.799 118.592  1.00  0.00           C  
ATOM   1143  C   THR   224      38.390   2.406 118.329  1.00  0.00           C  
ATOM   1144  O   THR   224      37.487   3.215 118.513  1.00  0.00           O  
ATOM   1145  CB  THR   224      40.058   4.241 118.103  1.00  0.00           C  
ATOM   1146  OG1 THR   224      39.904   4.289 116.680  1.00  0.00           O  
ATOM   1147  CG2 THR   224      41.447   4.734 118.476  1.00  0.00           C  
ATOM   1148  N   PHE   225      38.159   1.165 117.924  1.00  0.00           N  
ATOM   1149  CA  PHE   225      36.834   0.762 117.457  1.00  0.00           C  
ATOM   1150  C   PHE   225      35.817   0.321 118.504  1.00  0.00           C  
ATOM   1151  O   PHE   225      34.613   0.325 118.236  1.00  0.00           O  
ATOM   1152  CB  PHE   225      36.965  -0.324 116.406  1.00  0.00           C  
ATOM   1153  CG  PHE   225      37.393   0.189 115.088  1.00  0.00           C  
ATOM   1154  CD1 PHE   225      36.599   1.088 114.396  1.00  0.00           C  
ATOM   1155  CD2 PHE   225      38.589  -0.216 114.533  1.00  0.00           C  
ATOM   1156  CE1 PHE   225      36.992   1.584 113.167  1.00  0.00           C  
ATOM   1157  CE2 PHE   225      38.987   0.269 113.309  1.00  0.00           C  
ATOM   1158  CZ  PHE   225      38.191   1.175 112.619  1.00  0.00           C  
ATOM   1159  N   MET   226      36.293  -0.073 119.679  1.00  0.00           N  
ATOM   1160  CA  MET   226      35.416  -0.601 120.715  1.00  0.00           C  
ATOM   1161  C   MET   226      34.518   0.481 121.321  1.00  0.00           C  
ATOM   1162  O   MET   226      34.975   1.314 122.117  1.00  0.00           O  
ATOM   1163  CB  MET   226      36.245  -1.305 121.779  1.00  0.00           C  
ATOM   1164  CG  MET   226      36.880  -2.610 121.293  1.00  0.00           C  
ATOM   1165  SD  MET   226      37.933  -3.439 122.522  1.00  0.00           S  
ATOM   1166  CE  MET   226      36.558  -3.938 123.598  1.00  0.00           C  
ATOM   1167  N   SER   227      33.242   0.461 120.927  1.00  0.00           N  
ATOM   1168  CA  SER   227      32.274   1.511 121.273  1.00  0.00           C  
ATOM   1169  C   SER   227      32.833   2.911 121.028  1.00  0.00           C  
ATOM   1170  O   SER   227      32.876   3.741 121.935  1.00  0.00           O  
ATOM   1171  CB  SER   227      31.779   1.352 122.718  1.00  0.00           C  
ATOM   1172  OG  SER   227      31.123   0.102 122.874  1.00  0.00           O  
ATOM   1173  N   GLY   228      33.277   3.147 119.796  1.00  0.00           N  
ATOM   1174  CA  GLY   228      33.892   4.406 119.418  1.00  0.00           C  
ATOM   1175  C   GLY   228      32.864   5.507 119.318  1.00  0.00           C  
ATOM   1176  O   GLY   228      31.704   5.245 119.010  1.00  0.00           O  
ATOM   1177  N   LYS   229      33.293   6.737 119.585  1.00  0.00           N  
ATOM   1178  CA  LYS   229      32.424   7.904 119.502  1.00  0.00           C  
ATOM   1179  C   LYS   229      33.227   9.073 118.936  1.00  0.00           C  
ATOM   1180  O   LYS   229      34.340   9.353 119.399  1.00  0.00           O  
ATOM   1181  CB  LYS   229      31.875   8.245 120.892  1.00  0.00           C  
ATOM   1182  CG  LYS   229      30.947   7.170 121.462  1.00  0.00           C  
ATOM   1183  CD  LYS   229      30.377   7.520 122.838  1.00  0.00           C  
ATOM   1184  CE  LYS   229      29.443   6.449 123.405  1.00  0.00           C  
ATOM   1185  NZ  LYS   229      28.964   6.853 124.745  1.00  0.00           N  
ATOM   1186  N   ILE   230      32.678   9.740 117.926  1.00  0.00           N  
ATOM   1187  CA  ILE   230      33.355  10.873 117.298  1.00  0.00           C  
ATOM   1188  C   ILE   230      32.866  12.179 117.920  1.00  0.00           C  
ATOM   1189  O   ILE   230      31.665  12.397 118.033  1.00  0.00           O  
ATOM   1190  CB  ILE   230      33.109  10.893 115.770  1.00  0.00           C  
ATOM   1191  CG1 ILE   230      33.445   9.536 115.152  1.00  0.00           C  
ATOM   1192  CG2 ILE   230      33.897  12.015 115.097  1.00  0.00           C  
ATOM   1193  CD1 ILE   230      34.915   9.208 115.126  1.00  0.00           C  
ATOM   1194  N   TRP   231      33.796  13.044 118.313  1.00  0.00           N  
ATOM   1195  CA  TRP   231      33.444  14.298 118.957  1.00  0.00           C  
ATOM   1196  C   TRP   231      33.883  15.521 118.159  1.00  0.00           C  
ATOM   1197  O   TRP   231      35.072  15.845 118.124  1.00  0.00           O  
ATOM   1198  CB  TRP   231      34.089  14.370 120.336  1.00  0.00           C  
ATOM   1199  CG  TRP   231      33.576  13.335 121.309  1.00  0.00           C  
ATOM   1200  CD1 TRP   231      34.025  12.067 121.541  1.00  0.00           C  
ATOM   1201  CD2 TRP   231      32.475  13.475 122.217  1.00  0.00           C  
ATOM   1202  NE1 TRP   231      33.347  11.419 122.468  1.00  0.00           N  
ATOM   1203  CE2 TRP   231      32.362  12.253 122.930  1.00  0.00           C  
ATOM   1204  CE3 TRP   231      31.568  14.517 122.505  1.00  0.00           C  
ATOM   1205  CZ2 TRP   231      31.367  12.038 123.922  1.00  0.00           C  
ATOM   1206  CZ3 TRP   231      30.566  14.309 123.500  1.00  0.00           C  
ATOM   1207  CH2 TRP   231      30.482  13.074 124.191  1.00  0.00           C  
ATOM   1208  N   VAL   232      32.929  16.202 117.528  1.00  0.00           N  
ATOM   1209  CA  VAL   232      33.188  17.532 116.966  1.00  0.00           C  
ATOM   1210  C   VAL   232      32.393  18.571 117.763  1.00  0.00           C  
ATOM   1211  O   VAL   232      31.182  18.734 117.572  1.00  0.00           O  
ATOM   1212  CB  VAL   232      32.821  17.646 115.472  1.00  0.00           C  
ATOM   1213  CG1 VAL   232      33.083  19.034 114.884  1.00  0.00           C  
ATOM   1214  CG2 VAL   232      33.599  16.679 114.577  1.00  0.00           C  
ATOM   1215  N   GLY   233      33.085  19.259 118.663  1.00  0.00           N  
ATOM   1216  CA  GLY   233      32.451  20.222 119.544  1.00  0.00           C  
ATOM   1217  C   GLY   233      31.445  19.588 120.489  1.00  0.00           C  
ATOM   1218  O   GLY   233      31.814  18.804 121.366  1.00  0.00           O  
ATOM   1219  N   LYS   234      30.172  19.920 120.289  1.00  0.00           N  
ATOM   1220  CA  LYS   234      29.116  19.530 121.208  1.00  0.00           C  
ATOM   1221  C   LYS   234      28.318  18.308 120.769  1.00  0.00           C  
ATOM   1222  O   LYS   234      27.726  17.618 121.607  1.00  0.00           O  
ATOM   1223  CB  LYS   234      28.171  20.702 121.417  1.00  0.00           C  
ATOM   1224  CG  LYS   234      27.095  20.437 122.472  1.00  0.00           C  
ATOM   1225  CD  LYS   234      26.216  21.654 122.769  1.00  0.00           C  
ATOM   1226  CE  LYS   234      25.165  21.401 123.852  1.00  0.00           C  
ATOM   1227  NZ  LYS   234      24.378  22.631 124.091  1.00  0.00           N  
ATOM   1228  N   LYS   235      28.283  18.053 119.463  1.00  0.00           N  
ATOM   1229  CA  LYS   235      27.603  16.865 118.938  1.00  0.00           C  
ATOM   1230  C   LYS   235      28.561  15.705 118.720  1.00  0.00           C  
ATOM   1231  O   LYS   235      29.750  15.901 118.499  1.00  0.00           O  
ATOM   1232  CB  LYS   235      26.777  17.162 117.671  1.00  0.00           C  
ATOM   1233  CG  LYS   235      25.607  18.117 117.915  1.00  0.00           C  
ATOM   1234  CD  LYS   235      24.808  18.442 116.652  1.00  0.00           C  
ATOM   1235  CE  LYS   235      23.629  19.386 116.899  1.00  0.00           C  
ATOM   1236  NZ  LYS   235      22.890  19.614 115.637  1.00  0.00           N  
ATOM   1237  N   SER   236      28.019  14.498 118.805  1.00  0.00           N  
ATOM   1238  CA  SER   236      28.808  13.289 118.742  1.00  0.00           C  
ATOM   1239  C   SER   236      28.081  12.198 117.979  1.00  0.00           C  
ATOM   1240  O   SER   236      26.888  11.971 118.173  1.00  0.00           O  
ATOM   1241  CB  SER   236      29.166  12.812 120.147  1.00  0.00           C  
ATOM   1242  OG  SER   236      29.935  11.620 120.077  1.00  0.00           O  
ATOM   1243  N   MET   237      28.822  11.523 117.110  1.00  0.00           N  
ATOM   1244  CA  MET   237      28.271  10.487 116.251  1.00  0.00           C  
ATOM   1245  C   MET   237      28.949   9.155 116.537  1.00  0.00           C  
ATOM   1246  O   MET   237      30.103   9.132 116.983  1.00  0.00           O  
ATOM   1247  CB  MET   237      28.483  10.865 114.784  1.00  0.00           C  
ATOM   1248  CG  MET   237      27.731  12.130 114.365  1.00  0.00           C  
ATOM   1249  SD  MET   237      27.973  12.611 112.629  1.00  0.00           S  
ATOM   1250  CE  MET   237      26.974  11.255 111.948  1.00  0.00           C  
ATOM   1251  N   PRO   238      28.231   8.035 116.308  1.00  0.00           N  
ATOM   1252  CA  PRO   238      28.887   6.728 116.316  1.00  0.00           C  
ATOM   1253  C   PRO   238      29.937   6.671 115.223  1.00  0.00           C  
ATOM   1254  O   PRO   238      29.805   7.353 114.205  1.00  0.00           O  
ATOM   1255  CB  PRO   238      27.748   5.755 116.000  1.00  0.00           C  
ATOM   1256  CG  PRO   238      26.515   6.477 116.405  1.00  0.00           C  
ATOM   1257  CD  PRO   238      26.782   7.912 116.066  1.00  0.00           C  
ATOM   1258  N   ALA   239      30.974   5.874 115.435  1.00  0.00           N  
ATOM   1259  CA  ALA   239      32.086   5.807 114.498  1.00  0.00           C  
ATOM   1260  C   ALA   239      33.327   5.334 115.214  1.00  0.00           C  
ATOM   1261  O   ALA   239      33.655   5.841 116.282  1.00  0.00           O  
ATOM   1262  CB  ALA   239      32.327   7.168 113.854  1.00  0.00           C  
ATOM   1263  N   GLY   240      34.011   4.357 114.629  1.00  0.00           N  
ATOM   1264  CA  GLY   240      35.149   3.729 115.280  1.00  0.00           C  
ATOM   1265  C   GLY   240      36.486   4.406 115.039  1.00  0.00           C  
ATOM   1266  O   GLY   240      37.278   4.562 115.968  1.00  0.00           O  
ATOM   1267  N   ARG   241      36.548   5.751 114.884  1.00  0.00           N  
ATOM   1268  CA  ARG   241      35.610   6.860 114.654  1.00  0.00           C  
ATOM   1269  C   ARG   241      34.874   6.824 113.285  1.00  0.00           C  
ATOM   1270  O   ARG   241      34.143   5.876 112.986  1.00  0.00           O  
ATOM   1271  CB  ARG   241      36.099   8.309 114.595  1.00  0.00           C  
ATOM   1272  CG  ARG   241      34.972   9.326 114.408  1.00  0.00           C  
ATOM   1273  CD  ARG   241      35.448  10.780 114.434  1.00  0.00           C  
ATOM   1274  NE  ARG   241      34.245  11.648 114.296  1.00  0.00           N  
ATOM   1275  CZ  ARG   241      33.757  11.947 113.057  1.00  0.00           C  
ATOM   1276  NH1 ARG   241      34.552  11.327 112.136  1.00  0.00           N  
ATOM   1277  NH2 ARG   241      32.664  12.748 113.222  1.00  0.00           N  
ATOM   1278  N   ALA   242      35.051   7.844 112.437  1.00  0.00           N  
ATOM   1279  CA  ALA   242      34.084   8.179 111.374  1.00  0.00           C  
ATOM   1280  C   ALA   242      34.070   7.193 110.202  1.00  0.00           C  
ATOM   1281  O   ALA   242      34.816   6.211 110.157  1.00  0.00           O  
ATOM   1282  CB  ALA   242      34.351   9.566 110.798  1.00  0.00           C  
ATOM   1283  N   GLY   243      33.158   7.503 109.142  1.00  0.00           N  
ATOM   1284  CA  GLY   243      33.018   6.573 108.025  1.00  0.00           C  
ATOM   1285  C   GLY   243      33.038   5.087 108.419  1.00  0.00           C  
ATOM   1286  O   GLY   243      32.776   4.213 107.587  1.00  0.00           O  
ATOM   1287  N   GLU   244      33.359   4.806 109.678  1.00  0.00           N  
ATOM   1288  CA  GLU   244      33.418   3.430 110.170  1.00  0.00           C  
ATOM   1289  C   GLU   244      32.390   3.181 111.263  1.00  0.00           C  
ATOM   1290  O   GLU   244      32.209   4.029 112.144  1.00  0.00           O  
ATOM   1291  CB  GLU   244      34.802   3.102 110.726  1.00  0.00           C  
ATOM   1292  CG  GLU   244      35.862   2.858 109.679  1.00  0.00           C  
ATOM   1293  CD  GLU   244      36.675   4.110 109.329  1.00  0.00           C  
ATOM   1294  OE1 GLU   244      36.217   5.269 109.567  1.00  0.00           O  
ATOM   1295  OE2 GLU   244      37.794   3.913 108.795  1.00  0.00           O  
ATOM   1296  N   SER   245      31.711   2.017 111.214  1.00  0.00           N  
ATOM   1297  CA  SER   245      30.834   1.623 112.317  1.00  0.00           C  
ATOM   1298  C   SER   245      31.663   1.175 113.519  1.00  0.00           C  
ATOM   1299  O   SER   245      32.675   0.502 113.327  1.00  0.00           O  
ATOM   1300  CB  SER   245      30.048   0.435 111.738  1.00  0.00           C  
ATOM   1301  OG  SER   245      29.197  -0.118 112.731  1.00  0.00           O  
ATOM   1302  N   ALA   246      31.264   1.568 114.748  1.00  0.00           N  
ATOM   1303  CA  ALA   246      31.956   1.073 115.938  1.00  0.00           C  
ATOM   1304  C   ALA   246      31.549  -0.361 116.264  1.00  0.00           C  
ATOM   1305  O   ALA   246      30.465  -0.796 115.871  1.00  0.00           O  
ATOM   1306  CB  ALA   246      31.491   2.027 117.043  1.00  0.00           C  
ATOM   1307  N   SER   247      32.427  -1.084 116.961  1.00  0.00           N  
ATOM   1308  CA  SER   247      32.145  -2.444 117.444  1.00  0.00           C  
ATOM   1309  C   SER   247      31.431  -2.353 118.791  1.00  0.00           C  
ATOM   1310  O   SER   247      31.836  -1.573 119.662  1.00  0.00           O  
ATOM   1311  CB  SER   247      33.439  -3.275 117.611  1.00  0.00           C  
ATOM   1312  OG  SER   247      33.136  -4.542 118.175  1.00  0.00           O  
ATOM   1313  N   GLN   248      30.376  -3.147 118.970  1.00  0.00           N  
ATOM   1314  CA  GLN   248      29.536  -3.003 120.161  1.00  0.00           C  
ATOM   1315  C   GLN   248      29.460  -4.187 121.117  1.00  0.00           C  
ATOM   1316  O   GLN   248      29.429  -3.993 122.333  1.00  0.00           O  
ATOM   1317  CB  GLN   248      28.145  -2.486 119.791  1.00  0.00           C  
ATOM   1318  CG  GLN   248      28.143  -1.037 119.301  1.00  0.00           C  
ATOM   1319  CD  GLN   248      26.696  -0.582 119.182  1.00  0.00           C  
ATOM   1320  OE1 GLN   248      26.028  -0.848 118.184  1.00  0.00           O  
ATOM   1321  NE2 GLN   248      26.132   0.130 120.195  1.00  0.00           N  
ATOM   1322  N   GLY   249      29.448  -5.404 120.584  1.00  0.00           N  
ATOM   1323  CA  GLY   249      29.300  -6.593 121.428  1.00  0.00           C  
ATOM   1324  C   GLY   249      30.451  -6.880 122.384  1.00  0.00           C  
ATOM   1325  O   GLY   249      30.237  -7.125 123.576  1.00  0.00           O  
ATOM   1326  N   LEU   250      31.669  -6.820 121.848  1.00  0.00           N  
ATOM   1327  CA  LEU   250      32.881  -7.377 122.476  1.00  0.00           C  
ATOM   1328  C   LEU   250      33.250  -6.852 123.873  1.00  0.00           C  
ATOM   1329  O   LEU   250      33.684  -7.626 124.731  1.00  0.00           O  
ATOM   1330  CB  LEU   250      34.074  -7.201 121.524  1.00  0.00           C  
ATOM   1331  CG  LEU   250      35.407  -7.873 121.845  1.00  0.00           C  
ATOM   1332  CD1 LEU   250      35.299  -9.362 121.631  1.00  0.00           C  
ATOM   1333  CD2 LEU   250      36.502  -7.286 120.976  1.00  0.00           C  
ATOM   1334  N   THR   251      33.091  -5.545 124.088  1.00  0.00           N  
ATOM   1335  CA  THR   251      33.553  -4.904 125.321  1.00  0.00           C  
ATOM   1336  C   THR   251      32.781  -5.413 126.552  1.00  0.00           C  
ATOM   1337  O   THR   251      33.365  -5.611 127.622  1.00  0.00           O  
ATOM   1338  CB  THR   251      33.535  -3.354 125.198  1.00  0.00           C  
ATOM   1339  OG1 THR   251      34.824  -2.829 125.537  1.00  0.00           O  
ATOM   1340  CG2 THR   251      32.479  -2.729 126.091  1.00  0.00           C  
ATOM   1341  N   GLU   252      31.482  -5.650 126.372  1.00  0.00           N  
ATOM   1342  CA  GLU   252      30.618  -6.179 127.424  1.00  0.00           C  
ATOM   1343  C   GLU   252      30.930  -7.651 127.670  1.00  0.00           C  
ATOM   1344  O   GLU   252      30.872  -8.123 128.805  1.00  0.00           O  
ATOM   1345  CB  GLU   252      29.137  -5.999 127.056  1.00  0.00           C  
ATOM   1346  CG  GLU   252      28.584  -4.563 127.202  1.00  0.00           C  
ATOM   1347  CD  GLU   252      29.117  -3.564 126.159  1.00  0.00           C  
ATOM   1348  OE1 GLU   252      29.530  -3.984 125.051  1.00  0.00           O  
ATOM   1349  OE2 GLU   252      29.119  -2.345 126.454  1.00  0.00           O  
ATOM   1350  N   ASN   253      31.271  -8.361 126.597  1.00  0.00           N  
ATOM   1351  CA  ASN   253      31.644  -9.779 126.663  1.00  0.00           C  
ATOM   1352  C   ASN   253      32.969 -10.008 127.382  1.00  0.00           C  
ATOM   1353  O   ASN   253      33.150 -11.033 128.032  1.00  0.00           O  
ATOM   1354  CB  ASN   253      31.720 -10.378 125.256  1.00  0.00           C  
ATOM   1355  CG  ASN   253      30.298 -10.584 124.755  1.00  0.00           C  
ATOM   1356  OD1 ASN   253      29.540 -11.379 125.309  1.00  0.00           O  
ATOM   1357  ND2 ASN   253      29.858  -9.879 123.679  1.00  0.00           N  
ATOM   1358  N   LEU   254      33.895  -9.062 127.239  1.00  0.00           N  
ATOM   1359  CA  LEU   254      35.191  -9.140 127.911  1.00  0.00           C  
ATOM   1360  C   LEU   254      35.096  -8.756 129.385  1.00  0.00           C  
ATOM   1361  O   LEU   254      35.743  -9.383 130.235  1.00  0.00           O  
ATOM   1362  CB  LEU   254      36.233  -8.273 127.200  1.00  0.00           C  
ATOM   1363  CG  LEU   254      37.203  -9.022 126.290  1.00  0.00           C  
ATOM   1364  CD1 LEU   254      36.510  -9.426 125.019  1.00  0.00           C  
ATOM   1365  CD2 LEU   254      38.383  -8.140 125.967  1.00  0.00           C  
ATOM   1366  N   GLN   255      34.297  -7.725 129.676  1.00  0.00           N  
ATOM   1367  CA  GLN   255      33.985  -7.335 131.051  1.00  0.00           C  
ATOM   1368  C   GLN   255      33.330  -8.505 131.777  1.00  0.00           C  
ATOM   1369  O   GLN   255      33.598  -8.744 132.950  1.00  0.00           O  
ATOM   1370  CB  GLN   255      33.076  -6.119 131.069  1.00  0.00           C  
ATOM   1371  CG  GLN   255      32.754  -5.619 132.479  1.00  0.00           C  
ATOM   1372  CD  GLN   255      31.884  -4.377 132.350  1.00  0.00           C  
ATOM   1373  OE1 GLN   255      31.501  -3.983 131.249  1.00  0.00           O  
ATOM   1374  NE2 GLN   255      31.523  -3.692 133.468  1.00  0.00           N  
ATOM   1375  N   LYS   256      32.483  -9.230 131.050  1.00  0.00           N  
ATOM   1376  CA  LYS   256      31.860 -10.471 131.511  1.00  0.00           C  
ATOM   1377  C   LYS   256      32.883 -11.529 131.950  1.00  0.00           C  
ATOM   1378  O   LYS   256      32.622 -12.303 132.870  1.00  0.00           O  
ATOM   1379  CB  LYS   256      30.940 -11.017 130.409  1.00  0.00           C  
ATOM   1380  CG  LYS   256      30.201 -12.295 130.809  1.00  0.00           C  
ATOM   1381  CD  LYS   256      29.220 -12.794 129.746  1.00  0.00           C  
ATOM   1382  CE  LYS   256      28.466 -14.061 130.155  1.00  0.00           C  
ATOM   1383  NZ  LYS   256      27.542 -14.471 129.074  1.00  0.00           N  
ATOM   1384  N   LEU   257      34.043 -11.553 131.297  1.00  0.00           N  
ATOM   1385  CA  LEU   257      35.109 -12.493 131.643  1.00  0.00           C  
ATOM   1386  C   LEU   257      36.053 -11.946 132.718  1.00  0.00           C  
ATOM   1387  O   LEU   257      37.133 -12.498 132.953  1.00  0.00           O  
ATOM   1388  CB  LEU   257      35.888 -12.920 130.388  1.00  0.00           C  
ATOM   1389  CG  LEU   257      35.355 -14.120 129.595  1.00  0.00           C  
ATOM   1390  CD1 LEU   257      36.114 -14.283 128.300  1.00  0.00           C  
ATOM   1391  CD2 LEU   257      35.443 -15.401 130.405  1.00  0.00           C  
ATOM   1392  N   GLY   258      35.634 -10.864 133.368  1.00  0.00           N  
ATOM   1393  CA  GLY   258      36.393 -10.270 134.462  1.00  0.00           C  
ATOM   1394  C   GLY   258      37.446  -9.273 134.019  1.00  0.00           C  
ATOM   1395  O   GLY   258      38.570  -9.291 134.518  1.00  0.00           O  
ATOM   1396  N   PHE   259      37.083  -8.404 133.080  1.00  0.00           N  
ATOM   1397  CA  PHE   259      37.978  -7.354 132.615  1.00  0.00           C  
ATOM   1398  C   PHE   259      37.423  -5.979 132.948  1.00  0.00           C  
ATOM   1399  O   PHE   259      36.281  -5.658 132.616  1.00  0.00           O  
ATOM   1400  CB  PHE   259      38.194  -7.454 131.106  1.00  0.00           C  
ATOM   1401  CG  PHE   259      39.281  -8.406 130.697  1.00  0.00           C  
ATOM   1402  CD1 PHE   259      38.974  -9.696 130.294  1.00  0.00           C  
ATOM   1403  CD2 PHE   259      40.611  -7.999 130.677  1.00  0.00           C  
ATOM   1404  CE1 PHE   259      39.975 -10.571 129.900  1.00  0.00           C  
ATOM   1405  CE2 PHE   259      41.619  -8.867 130.283  1.00  0.00           C  
ATOM   1406  CZ  PHE   259      41.302 -10.156 129.893  1.00  0.00           C  
ATOM   1407  N   GLU   260      38.237  -5.170 133.614  1.00  0.00           N  
ATOM   1408  CA  GLU   260      37.898  -3.773 133.824  1.00  0.00           C  
ATOM   1409  C   GLU   260      38.303  -2.983 132.581  1.00  0.00           C  
ATOM   1410  O   GLU   260      39.236  -3.364 131.864  1.00  0.00           O  
ATOM   1411  CB  GLU   260      38.578  -3.226 135.083  1.00  0.00           C  
ATOM   1412  CG  GLU   260      38.101  -3.895 136.374  1.00  0.00           C  
ATOM   1413  CD  GLU   260      38.818  -3.231 137.540  1.00  0.00           C  
ATOM   1414  OE1 GLU   260      39.670  -2.339 137.281  1.00  0.00           O  
ATOM   1415  OE2 GLU   260      38.523  -3.606 138.707  1.00  0.00           O  
ATOM   1416  N   THR   261      37.585  -1.898 132.313  1.00  0.00           N  
ATOM   1417  CA  THR   261      37.860  -1.070 131.146  1.00  0.00           C  
ATOM   1418  C   THR   261      37.490   0.385 131.403  1.00  0.00           C  
ATOM   1419  O   THR   261      36.555   0.675 132.153  1.00  0.00           O  
ATOM   1420  CB  THR   261      37.123  -1.605 129.909  1.00  0.00           C  
ATOM   1421  OG1 THR   261      37.497  -0.862 128.758  1.00  0.00           O  
ATOM   1422  CG2 THR   261      35.606  -1.478 130.126  1.00  0.00           C  
ATOM   1423  N   ASP   262      38.236   1.293 130.780  1.00  0.00           N  
ATOM   1424  CA  ASP   262      37.958   2.720 130.877  1.00  0.00           C  
ATOM   1425  C   ASP   262      37.650   3.301 129.515  1.00  0.00           C  
ATOM   1426  O   ASP   262      37.281   2.580 128.593  1.00  0.00           O  
ATOM   1427  CB  ASP   262      39.144   3.454 131.509  1.00  0.00           C  
ATOM   1428  CG  ASP   262      40.355   3.252 130.610  1.00  0.00           C  
ATOM   1429  OD1 ASP   262      40.182   2.670 129.506  1.00  0.00           O  
ATOM   1430  OD2 ASP   262      41.471   3.675 131.016  1.00  0.00           O  
ATOM   1431  N   ARG   263      37.797   4.613 129.396  1.00  0.00           N  
ATOM   1432  CA  ARG   263      37.593   5.290 128.135  1.00  0.00           C  
ATOM   1433  C   ARG   263      38.657   6.345 127.924  1.00  0.00           C  
ATOM   1434  O   ARG   263      38.957   7.125 128.826  1.00  0.00           O  
ATOM   1435  CB  ARG   263      36.215   5.941 128.086  1.00  0.00           C  
ATOM   1436  CG  ARG   263      35.075   4.970 127.899  1.00  0.00           C  
ATOM   1437  CD  ARG   263      33.794   5.697 127.540  1.00  0.00           C  
ATOM   1438  NE  ARG   263      33.784   6.123 126.143  1.00  0.00           N  
ATOM   1439  CZ  ARG   263      33.460   5.341 125.116  1.00  0.00           C  
ATOM   1440  NH1 ARG   263      33.115   4.074 125.308  1.00  0.00           N  
ATOM   1441  NH2 ARG   263      33.482   5.831 123.889  1.00  0.00           N  
ATOM   1442  N   LEU   264      39.217   6.371 126.721  1.00  0.00           N  
ATOM   1443  CA  LEU   264      40.181   7.394 126.351  1.00  0.00           C  
ATOM   1444  C   LEU   264      39.698   8.234 125.180  1.00  0.00           C  
ATOM   1445  O   LEU   264      38.855   7.803 124.398  1.00  0.00           O  
ATOM   1446  CB  LEU   264      41.536   6.763 126.044  1.00  0.00           C  
ATOM   1447  CG  LEU   264      42.344   6.360 127.276  1.00  0.00           C  
ATOM   1448  CD1 LEU   264      43.456   5.404 126.910  1.00  0.00           C  
ATOM   1449  CD2 LEU   264      42.898   7.596 127.967  1.00  0.00           C  
ATOM   1450  N   LYS   265      40.224   9.448 125.091  1.00  0.00           N  
ATOM   1451  CA  LYS   265      39.942  10.348 123.981  1.00  0.00           C  
ATOM   1452  C   LYS   265      41.263  10.726 123.309  1.00  0.00           C  
ATOM   1453  O   LYS   265      42.242  11.041 123.995  1.00  0.00           O  
ATOM   1454  CB  LYS   265      39.239  11.622 124.473  1.00  0.00           C  
ATOM   1455  CG  LYS   265      37.976  11.401 125.293  1.00  0.00           C  
ATOM   1456  CD  LYS   265      37.685  12.581 126.195  1.00  0.00           C  
ATOM   1457  CE  LYS   265      36.942  12.126 127.439  1.00  0.00           C  
ATOM   1458  NZ  LYS   265      36.481  13.268 128.287  1.00  0.00           N  
ATOM   1459  N   THR   266      41.304  10.674 121.977  1.00  0.00           N  
ATOM   1460  CA  THR   266      42.465  11.164 121.219  1.00  0.00           C  
ATOM   1461  C   THR   266      42.008  11.958 120.000  1.00  0.00           C  
ATOM   1462  O   THR   266      40.966  11.653 119.411  1.00  0.00           O  
ATOM   1463  CB  THR   266      43.372  10.032 120.743  1.00  0.00           C  
ATOM   1464  OG1 THR   266      42.594   9.117 119.968  1.00  0.00           O  
ATOM   1465  CG2 THR   266      44.033   9.306 121.916  1.00  0.00           C  
ATOM   1466  N   GLY   267      42.791  12.967 119.620  1.00  0.00           N  
ATOM   1467  CA  GLY   267      42.405  13.862 118.535  1.00  0.00           C  
ATOM   1468  C   GLY   267      43.173  13.729 117.230  1.00  0.00           C  
ATOM   1469  O   GLY   267      44.335  13.322 117.204  1.00  0.00           O  
ATOM   1470  N   THR   268      42.510  14.083 116.136  1.00  0.00           N  
ATOM   1471  CA  THR   268      43.167  14.196 114.845  1.00  0.00           C  
ATOM   1472  C   THR   268      42.904  15.592 114.259  1.00  0.00           C  
ATOM   1473  O   THR   268      41.830  16.158 114.476  1.00  0.00           O  
ATOM   1474  CB  THR   268      42.731  13.075 113.887  1.00  0.00           C  
ATOM   1475  OG1 THR   268      43.392  13.243 112.632  1.00  0.00           O  
ATOM   1476  CG2 THR   268      41.223  13.067 113.672  1.00  0.00           C  
ATOM   1477  N   PRO   269      43.895  16.170 113.553  1.00  0.00           N  
ATOM   1478  CA  PRO   269      43.685  17.495 112.968  1.00  0.00           C  
ATOM   1479  C   PRO   269      42.899  17.422 111.661  1.00  0.00           C  
ATOM   1480  O   PRO   269      42.793  16.344 111.066  1.00  0.00           O  
ATOM   1481  CB  PRO   269      45.102  17.979 112.703  1.00  0.00           C  
ATOM   1482  CG  PRO   269      45.890  16.739 112.476  1.00  0.00           C  
ATOM   1483  CD  PRO   269      45.247  15.645 113.275  1.00  0.00           C  
ATOM   1484  N   ALA   270      42.340  18.557 111.215  1.00  0.00           N  
ATOM   1485  CA  ALA   270      41.563  18.611 109.985  1.00  0.00           C  
ATOM   1486  C   ALA   270      42.441  18.444 108.750  1.00  0.00           C  
ATOM   1487  O   ALA   270      43.658  18.648 108.830  1.00  0.00           O  
ATOM   1488  CB  ALA   270      40.971  20.020 110.013  1.00  0.00           C  
ATOM   1489  N   ARG   271      41.827  18.064 107.628  1.00  0.00           N  
ATOM   1490  CA  ARG   271      42.542  17.945 106.354  1.00  0.00           C  
ATOM   1491  C   ARG   271      42.078  19.035 105.430  1.00  0.00           C  
ATOM   1492  O   ARG   271      40.902  19.370 105.412  1.00  0.00           O  
ATOM   1493  CB  ARG   271      42.303  16.599 105.665  1.00  0.00           C  
ATOM   1494  CG  ARG   271      41.929  15.449 106.565  1.00  0.00           C  
ATOM   1495  CD  ARG   271      43.069  14.925 107.385  1.00  0.00           C  
ATOM   1496  NE  ARG   271      42.683  13.638 107.953  1.00  0.00           N  
ATOM   1497  CZ  ARG   271      43.347  13.010 108.919  1.00  0.00           C  
ATOM   1498  NH1 ARG   271      44.428  13.560 109.440  1.00  0.00           N  
ATOM   1499  NH2 ARG   271      42.931  11.835 109.374  1.00  0.00           N  
ATOM   1500  N   VAL   272      43.003  19.574 104.650  1.00  0.00           N  
ATOM   1501  CA  VAL   272      42.709  20.709 103.779  1.00  0.00           C  
ATOM   1502  C   VAL   272      43.128  20.422 102.341  1.00  0.00           C  
ATOM   1503  O   VAL   272      43.928  19.524 102.087  1.00  0.00           O  
ATOM   1504  CB  VAL   272      43.357  22.016 104.308  1.00  0.00           C  
ATOM   1505  CG1 VAL   272      42.839  22.440 105.684  1.00  0.00           C  
ATOM   1506  CG2 VAL   272      44.876  21.924 104.463  1.00  0.00           C  
ATOM   1507  N   ASP   273      42.564  21.175 101.408  1.00  0.00           N  
ATOM   1508  CA  ASP   273      42.841  21.015  99.991  1.00  0.00           C  
ATOM   1509  C   ASP   273      44.164  21.716  99.708  1.00  0.00           C  
ATOM   1510  O   ASP   273      44.292  22.904 100.000  1.00  0.00           O  
ATOM   1511  CB  ASP   273      41.672  21.650  99.218  1.00  0.00           C  
ATOM   1512  CG  ASP   273      41.898  21.722  97.714  1.00  0.00           C  
ATOM   1513  OD1 ASP   273      42.963  22.212  97.281  1.00  0.00           O  
ATOM   1514  OD2 ASP   273      40.979  21.328  96.958  1.00  0.00           O  
ATOM   1515  N   ARG   274      45.144  20.991  99.156  1.00  0.00           N  
ATOM   1516  CA  ARG   274      46.486  21.556  98.905  1.00  0.00           C  
ATOM   1517  C   ARG   274      46.392  22.830  98.107  1.00  0.00           C  
ATOM   1518  O   ARG   274      47.080  23.811  98.400  1.00  0.00           O  
ATOM   1519  CB  ARG   274      47.360  20.621  98.091  1.00  0.00           C  
ATOM   1520  CG  ARG   274      48.786  21.137  97.893  1.00  0.00           C  
ATOM   1521  CD  ARG   274      49.655  20.222  97.027  1.00  0.00           C  
ATOM   1522  NE  ARG   274      49.048  20.184  95.667  1.00  0.00           N  
ATOM   1523  CZ  ARG   274      49.231  21.230  94.809  1.00  0.00           C  
ATOM   1524  NH1 ARG   274      49.998  22.162  95.446  1.00  0.00           N  
ATOM   1525  NH2 ARG   274      48.575  20.936  93.648  1.00  0.00           N  
ATOM   1526  N   ARG   275      45.536  22.798  97.088  1.00  0.00           N  
ATOM   1527  CA  ARG   275      45.424  23.870  96.118  1.00  0.00           C  
ATOM   1528  C   ARG   275      44.945  25.172  96.753  1.00  0.00           C  
ATOM   1529  O   ARG   275      45.135  26.246  96.180  1.00  0.00           O  
ATOM   1530  CB  ARG   275      44.506  23.438  94.977  1.00  0.00           C  
ATOM   1531  CG  ARG   275      44.909  22.126  94.321  1.00  0.00           C  
ATOM   1532  CD  ARG   275      43.839  21.620  93.369  1.00  0.00           C  
ATOM   1533  NE  ARG   275      42.633  21.186  94.077  1.00  0.00           N  
ATOM   1534  CZ  ARG   275      41.618  20.532  93.517  1.00  0.00           C  
ATOM   1535  NH1 ARG   275      41.648  20.228  92.223  1.00  0.00           N  
ATOM   1536  NH2 ARG   275      40.570  20.181  94.254  1.00  0.00           N  
ATOM   1537  N   THR   276      44.352  25.080  97.943  1.00  0.00           N  
ATOM   1538  CA  THR   276      43.850  26.259  98.649  1.00  0.00           C  
ATOM   1539  C   THR   276      44.908  26.910  99.546  1.00  0.00           C  
ATOM   1540  O   THR   276      44.605  27.818 100.326  1.00  0.00           O  
ATOM   1541  CB  THR   276      42.612  25.903  99.463  1.00  0.00           C  
ATOM   1542  OG1 THR   276      42.925  24.893 100.410  1.00  0.00           O  
ATOM   1543  CG2 THR   276      41.511  25.392  98.518  1.00  0.00           C  
ATOM   1544  N   ILE   277      46.147  26.439  99.424  1.00  0.00           N  
ATOM   1545  CA  ILE   277      47.263  26.941 100.222  1.00  0.00           C  
ATOM   1546  C   ILE   277      48.030  27.983  99.439  1.00  0.00           C  
ATOM   1547  O   ILE   277      48.197  27.862  98.230  1.00  0.00           O  
ATOM   1548  CB  ILE   277      48.204  25.799 100.661  1.00  0.00           C  
ATOM   1549  CG1 ILE   277      47.525  24.760 101.570  1.00  0.00           C  
ATOM   1550  CG2 ILE   277      49.431  26.285 101.451  1.00  0.00           C  
ATOM   1551  CD1 ILE   277      48.364  23.502 101.790  1.00  0.00           C  
ATOM   1552  N   ASP   278      48.484  29.009 100.148  1.00  0.00           N  
ATOM   1553  CA  ASP   278      49.263  30.091  99.576  1.00  0.00           C  
ATOM   1554  C   ASP   278      50.760  29.771  99.630  1.00  0.00           C  
ATOM   1555  O   ASP   278      51.429  30.057 100.626  1.00  0.00           O  
ATOM   1556  CB  ASP   278      48.961  31.383 100.342  1.00  0.00           C  
ATOM   1557  CG  ASP   278      49.508  32.617  99.657  1.00  0.00           C  
ATOM   1558  OD1 ASP   278      50.448  32.494  98.843  1.00  0.00           O  
ATOM   1559  OD2 ASP   278      48.992  33.722  99.936  1.00  0.00           O  
ATOM   1560  N   PHE   279      51.283  29.195  98.550  1.00  0.00           N  
ATOM   1561  CA  PHE   279      52.688  28.778  98.488  1.00  0.00           C  
ATOM   1562  C   PHE   279      53.683  29.931  98.312  1.00  0.00           C  
ATOM   1563  O   PHE   279      54.842  29.710  97.960  1.00  0.00           O  
ATOM   1564  CB  PHE   279      52.872  27.728  97.398  1.00  0.00           C  
ATOM   1565  CG  PHE   279      52.102  26.519  97.806  1.00  0.00           C  
ATOM   1566  CD1 PHE   279      50.837  26.216  97.253  1.00  0.00           C  
ATOM   1567  CD2 PHE   279      52.633  25.641  98.767  1.00  0.00           C  
ATOM   1568  CE1 PHE   279      50.110  25.055  97.646  1.00  0.00           C  
ATOM   1569  CE2 PHE   279      51.925  24.471  99.179  1.00  0.00           C  
ATOM   1570  CZ  PHE   279      50.656  24.180  98.616  1.00  0.00           C  
ATOM   1571  N   SER   280      53.225  31.154  98.565  1.00  0.00           N  
ATOM   1572  CA  SER   280      54.079  32.337  98.566  1.00  0.00           C  
ATOM   1573  C   SER   280      54.588  32.612  99.979  1.00  0.00           C  
ATOM   1574  O   SER   280      55.715  33.075 100.165  1.00  0.00           O  
ATOM   1575  CB  SER   280      53.305  33.566  98.046  1.00  0.00           C  
ATOM   1576  OG  SER   280      52.867  33.339  96.714  1.00  0.00           O  
ATOM   1577  N   ASN   281      53.749  32.316 100.969  1.00  0.00           N  
ATOM   1578  CA  ASN   281      54.050  32.619 102.365  1.00  0.00           C  
ATOM   1579  C   ASN   281      54.650  31.406 103.078  1.00  0.00           C  
ATOM   1580  O   ASN   281      55.682  31.518 103.745  1.00  0.00           O  
ATOM   1581  CB  ASN   281      52.792  33.109 103.128  1.00  0.00           C  
ATOM   1582  CG  ASN   281      52.403  34.470 102.569  1.00  0.00           C  
ATOM   1583  OD1 ASN   281      53.245  35.212 102.065  1.00  0.00           O  
ATOM   1584  ND2 ASN   281      51.105  34.871 102.626  1.00  0.00           N  
ATOM   1585  N   LEU   282      53.999  30.256 102.925  1.00  0.00           N  
ATOM   1586  CA  LEU   282      54.426  29.021 103.563  1.00  0.00           C  
ATOM   1587  C   LEU   282      55.832  28.617 103.109  1.00  0.00           C  
ATOM   1588  O   LEU   282      56.116  28.610 101.913  1.00  0.00           O  
ATOM   1589  CB  LEU   282      53.426  27.895 103.259  1.00  0.00           C  
ATOM   1590  CG  LEU   282      52.051  28.112 103.895  1.00  0.00           C  
ATOM   1591  CD1 LEU   282      50.992  27.080 103.510  1.00  0.00           C  
ATOM   1592  CD2 LEU   282      52.035  28.084 105.423  1.00  0.00           C  
ATOM   1593  N   GLU   283      56.704  28.292 104.065  1.00  0.00           N  
ATOM   1594  CA  GLU   283      58.078  27.874 103.755  1.00  0.00           C  
ATOM   1595  C   GLU   283      58.216  26.356 103.544  1.00  0.00           C  
ATOM   1596  O   GLU   283      57.788  25.550 104.378  1.00  0.00           O  
ATOM   1597  CB  GLU   283      59.119  28.391 104.802  1.00  0.00           C  
ATOM   1598  CG  GLU   283      60.559  27.985 104.482  1.00  0.00           C  
ATOM   1599  CD  GLU   283      61.456  28.522 105.589  1.00  0.00           C  
ATOM   1600  OE1 GLU   283      60.915  29.162 106.530  1.00  0.00           O  
ATOM   1601  OE2 GLU   283      62.693  28.298 105.508  1.00  0.00           O  
ATOM   1602  N   ALA   284      58.823  25.995 102.414  1.00  0.00           N  
ATOM   1603  CA  ALA   284      58.960  24.611 101.964  1.00  0.00           C  
ATOM   1604  C   ALA   284      60.068  23.889 102.695  1.00  0.00           C  
ATOM   1605  O   ALA   284      61.142  24.442 102.885  1.00  0.00           O  
ATOM   1606  CB  ALA   284      59.235  24.580 100.455  1.00  0.00           C  
ATOM   1607  N   GLN   285      59.811  22.643 103.076  1.00  0.00           N  
ATOM   1608  CA  GLN   285      60.790  21.834 103.793  1.00  0.00           C  
ATOM   1609  C   GLN   285      61.040  20.493 103.090  1.00  0.00           C  
ATOM   1610  O   GLN   285      60.337  19.516 103.352  1.00  0.00           O  
ATOM   1611  CB  GLN   285      60.321  21.608 105.233  1.00  0.00           C  
ATOM   1612  CG  GLN   285      61.366  20.991 106.163  1.00  0.00           C  
ATOM   1613  CD  GLN   285      60.757  19.989 107.139  1.00  0.00           C  
ATOM   1614  OE1 GLN   285      60.182  18.972 106.726  1.00  0.00           O  
ATOM   1615  NE2 GLN   285      60.883  20.267 108.438  1.00  0.00           N  
ATOM   1616  N   HIS   286      62.053  20.440 102.202  1.00  0.00           N  
ATOM   1617  CA  HIS   286      62.370  19.238 101.424  1.00  0.00           C  
ATOM   1618  C   HIS   286      62.991  18.154 102.289  1.00  0.00           C  
ATOM   1619  O   HIS   286      63.546  18.460 103.348  1.00  0.00           O  
ATOM   1620  CB  HIS   286      63.405  19.734 100.403  1.00  0.00           C  
ATOM   1621  CG  HIS   286      62.839  20.725  99.429  1.00  0.00           C  
ATOM   1622  ND1 HIS   286      61.968  20.395  98.411  1.00  0.00           N  
ATOM   1623  CD2 HIS   286      63.022  22.062  99.317  1.00  0.00           C  
ATOM   1624  CE1 HIS   286      61.640  21.450  97.729  1.00  0.00           C  
ATOM   1625  NE2 HIS   286      62.266  22.487  98.252  1.00  0.00           N  
ATOM   1626  N   GLY   287      62.894  16.900 101.848  1.00  0.00           N  
ATOM   1627  CA  GLY   287      63.593  15.791 102.507  1.00  0.00           C  
ATOM   1628  C   GLY   287      65.095  15.960 102.355  1.00  0.00           C  
ATOM   1629  O   GLY   287      65.564  16.533 101.372  1.00  0.00           O  
ATOM   1630  N   ASP   288      65.865  15.479 103.319  1.00  0.00           N  
ATOM   1631  CA  ASP   288      67.297  15.768 103.280  1.00  0.00           C  
ATOM   1632  C   ASP   288      68.060  14.950 102.244  1.00  0.00           C  
ATOM   1633  O   ASP   288      67.787  13.765 102.040  1.00  0.00           O  
ATOM   1634  CB  ASP   288      67.967  15.723 104.672  1.00  0.00           C  
ATOM   1635  CG  ASP   288      67.535  14.530 105.515  1.00  0.00           C  
ATOM   1636  OD1 ASP   288      67.357  13.414 104.971  1.00  0.00           O  
ATOM   1637  OD2 ASP   288      67.394  14.714 106.744  1.00  0.00           O  
ATOM   1638  N   GLU   289      68.995  15.622 101.578  1.00  0.00           N  
ATOM   1639  CA  GLU   289      69.911  14.991 100.640  1.00  0.00           C  
ATOM   1640  C   GLU   289      70.617  13.838 101.353  1.00  0.00           C  
ATOM   1641  O   GLU   289      71.210  14.025 102.429  1.00  0.00           O  
ATOM   1642  CB  GLU   289      70.956  16.010 100.113  1.00  0.00           C  
ATOM   1643  CG  GLU   289      71.923  15.416  99.087  1.00  0.00           C  
ATOM   1644  CD  GLU   289      72.867  16.522  98.635  1.00  0.00           C  
ATOM   1645  OE1 GLU   289      72.682  17.681  99.093  1.00  0.00           O  
ATOM   1646  OE2 GLU   289      73.785  16.223  97.826  1.00  0.00           O  
ATOM   1647  N   GLU   290      70.538  12.648 100.760  1.00  0.00           N  
ATOM   1648  CA  GLU   290      71.156  11.440 101.328  1.00  0.00           C  
ATOM   1649  C   GLU   290      70.425  10.974 102.595  1.00  0.00           C  
ATOM   1650  O   GLU   290      70.980  11.033 103.698  1.00  0.00           O  
ATOM   1651  CB  GLU   290      72.656  11.654 101.612  1.00  0.00           C  
ATOM   1652  CG  GLU   290      73.490  11.877 100.349  1.00  0.00           C  
ATOM   1653  CD  GLU   290      74.930  12.128 100.775  1.00  0.00           C  
ATOM   1654  OE1 GLU   290      75.198  12.093 102.005  1.00  0.00           O  
ATOM   1655  OE2 GLU   290      75.781  12.357  99.875  1.00  0.00           O  
ATOM   1656  N   VAL   291      69.180  10.493 102.430  1.00  0.00           N  
ATOM   1657  CA  VAL   291      68.306  10.108 103.532  1.00  0.00           C  
ATOM   1658  C   VAL   291      68.655   8.736 104.108  1.00  0.00           C  
ATOM   1659  O   VAL   291      69.448   7.999 103.520  1.00  0.00           O  
ATOM   1660  CB  VAL   291      66.921  10.063 102.876  1.00  0.00           C  
ATOM   1661  CG1 VAL   291      66.488  11.401 102.272  1.00  0.00           C  
ATOM   1662  CG2 VAL   291      66.822   9.056 101.729  1.00  0.00           C  
ATOM   1663  N   SER   292      68.045   8.396 105.242  1.00  0.00           N  
ATOM   1664  CA  SER   292      68.362   7.154 105.953  1.00  0.00           C  
ATOM   1665  C   SER   292      67.216   6.137 105.932  1.00  0.00           C  
ATOM   1666  O   SER   292      66.103   6.440 106.398  1.00  0.00           O  
ATOM   1667  CB  SER   292      68.766   7.435 107.423  1.00  0.00           C  
ATOM   1668  OG  SER   292      68.989   6.212 108.110  1.00  0.00           O  
ATOM   1669  N   TRP   293      67.490   4.923 105.406  1.00  0.00           N  
ATOM   1670  CA  TRP   293      66.508   3.842 105.359  1.00  0.00           C  
ATOM   1671  C   TRP   293      66.194   3.297 106.745  1.00  0.00           C  
ATOM   1672  O   TRP   293      67.099   3.121 107.566  1.00  0.00           O  
ATOM   1673  CB  TRP   293      67.206   2.761 104.524  1.00  0.00           C  
ATOM   1674  CG  TRP   293      66.359   1.536 104.274  1.00  0.00           C  
ATOM   1675  CD1 TRP   293      66.420   0.306 104.862  1.00  0.00           C  
ATOM   1676  CD2 TRP   293      65.282   1.408 103.334  1.00  0.00           C  
ATOM   1677  NE1 TRP   293      65.525  -0.550 104.409  1.00  0.00           N  
ATOM   1678  CE2 TRP   293      64.782   0.085 103.448  1.00  0.00           C  
ATOM   1679  CE3 TRP   293      64.685   2.285 102.404  1.00  0.00           C  
ATOM   1680  CZ2 TRP   293      63.701  -0.393 102.658  1.00  0.00           C  
ATOM   1681  CZ3 TRP   293      63.599   1.813 101.607  1.00  0.00           C  
ATOM   1682  CH2 TRP   293      63.126   0.484 101.746  1.00  0.00           C  
ATOM   1683  N   PHE   294      64.913   3.048 106.993  1.00  0.00           N  
ATOM   1684  CA  PHE   294      64.476   2.429 108.223  1.00  0.00           C  
ATOM   1685  C   PHE   294      64.916   0.996 108.258  1.00  0.00           C  
ATOM   1686  O   PHE   294      65.483   0.553 109.245  1.00  0.00           O  
ATOM   1687  CB  PHE   294      62.965   2.486 108.341  1.00  0.00           C  
ATOM   1688  CG  PHE   294      62.456   3.800 108.821  1.00  0.00           C  
ATOM   1689  CD1 PHE   294      62.513   4.921 108.009  1.00  0.00           C  
ATOM   1690  CD2 PHE   294      61.922   3.922 110.089  1.00  0.00           C  
ATOM   1691  CE1 PHE   294      62.043   6.137 108.456  1.00  0.00           C  
ATOM   1692  CE2 PHE   294      61.447   5.134 110.542  1.00  0.00           C  
ATOM   1693  CZ  PHE   294      61.508   6.244 109.724  1.00  0.00           C  
ATOM   1694  N   SER   295      64.662   0.273 107.174  1.00  0.00           N  
ATOM   1695  CA  SER   295      64.999  -1.141 107.121  1.00  0.00           C  
ATOM   1696  C   SER   295      66.485  -1.359 106.885  1.00  0.00           C  
ATOM   1697  O   SER   295      67.100  -0.674 106.065  1.00  0.00           O  
ATOM   1698  CB  SER   295      64.180  -1.867 106.059  1.00  0.00           C  
ATOM   1699  OG  SER   295      64.328  -3.270 106.206  1.00  0.00           O  
ATOM   1700  N   PHE   296      67.053  -2.310 107.618  1.00  0.00           N  
ATOM   1701  CA  PHE   296      68.448  -2.679 107.433  1.00  0.00           C  
ATOM   1702  C   PHE   296      68.603  -3.486 106.151  1.00  0.00           C  
ATOM   1703  O   PHE   296      69.714  -3.659 105.655  1.00  0.00           O  
ATOM   1704  CB  PHE   296      68.968  -3.473 108.638  1.00  0.00           C  
ATOM   1705  CG  PHE   296      68.996  -2.684 109.913  1.00  0.00           C  
ATOM   1706  CD1 PHE   296      70.062  -1.838 110.196  1.00  0.00           C  
ATOM   1707  CD2 PHE   296      67.952  -2.781 110.829  1.00  0.00           C  
ATOM   1708  CE1 PHE   296      70.089  -1.098 111.373  1.00  0.00           C  
ATOM   1709  CE2 PHE   296      67.967  -2.045 112.007  1.00  0.00           C  
ATOM   1710  CZ  PHE   296      69.040  -1.200 112.278  1.00  0.00           C  
ATOM   1711  N   ASP   297      67.475  -3.965 105.627  1.00  0.00           N  
ATOM   1712  CA  ASP   297      67.430  -4.733 104.383  1.00  0.00           C  
ATOM   1713  C   ASP   297      67.398  -3.836 103.151  1.00  0.00           C  
ATOM   1714  O   ASP   297      67.882  -4.216 102.087  1.00  0.00           O  
ATOM   1715  CB  ASP   297      66.209  -5.649 104.368  1.00  0.00           C  
ATOM   1716  CG  ASP   297      66.383  -6.683 105.472  1.00  0.00           C  
ATOM   1717  OD1 ASP   297      67.456  -7.342 105.500  1.00  0.00           O  
ATOM   1718  OD2 ASP   297      65.445  -6.826 106.301  1.00  0.00           O  
ATOM   1719  N   PRO   298      66.813  -2.653 103.291  1.00  0.00           N  
ATOM   1720  CA  PRO   298      66.795  -1.668 102.216  1.00  0.00           C  
ATOM   1721  C   PRO   298      68.196  -1.176 101.917  1.00  0.00           C  
ATOM   1722  O   PRO   298      69.081  -1.251 102.763  1.00  0.00           O  
ATOM   1723  CB  PRO   298      65.907  -0.485 102.580  1.00  0.00           C  
ATOM   1724  CG  PRO   298      64.904  -0.795 103.693  1.00  0.00           C  
ATOM   1725  CD  PRO   298      65.419  -1.810 104.716  1.00  0.00           C  
ATOM   1726  N   ASP   299      68.390  -0.669 100.708  1.00  0.00           N  
ATOM   1727  CA  ASP   299      69.713  -0.241 100.268  1.00  0.00           C  
ATOM   1728  C   ASP   299      69.774   1.266  99.987  1.00  0.00           C  
ATOM   1729  O   ASP   299      70.781   1.915 100.283  1.00  0.00           O  
ATOM   1730  CB  ASP   299      70.243  -1.093  99.067  1.00  0.00           C  
ATOM   1731  CG  ASP   299      70.326  -2.544  99.520  1.00  0.00           C  
ATOM   1732  OD1 ASP   299      71.021  -2.807 100.537  1.00  0.00           O  
ATOM   1733  OD2 ASP   299      69.694  -3.408  98.855  1.00  0.00           O  
ATOM   1734  N   PHE   300      68.696   1.810  99.431  1.00  0.00           N  
ATOM   1735  CA  PHE   300      68.587   3.239  99.188  1.00  0.00           C  
ATOM   1736  C   PHE   300      67.153   3.663  99.416  1.00  0.00           C  
ATOM   1737  O   PHE   300      66.230   2.849  99.342  1.00  0.00           O  
ATOM   1738  CB  PHE   300      68.985   3.579  97.754  1.00  0.00           C  
ATOM   1739  CG  PHE   300      67.994   2.933  96.849  1.00  0.00           C  
ATOM   1740  CD1 PHE   300      66.826   3.601  96.418  1.00  0.00           C  
ATOM   1741  CD2 PHE   300      68.210   1.618  96.397  1.00  0.00           C  
ATOM   1742  CE1 PHE   300      65.885   2.976  95.549  1.00  0.00           C  
ATOM   1743  CE2 PHE   300      67.283   0.968  95.526  1.00  0.00           C  
ATOM   1744  CZ  PHE   300      66.115   1.652  95.102  1.00  0.00           C  
ATOM   1745  N   HIS   301      66.974   4.944  99.704  1.00  0.00           N  
ATOM   1746  CA  HIS   301      65.660   5.577  99.726  1.00  0.00           C  
ATOM   1747  C   HIS   301      65.849   6.937  99.086  1.00  0.00           C  
ATOM   1748  O   HIS   301      65.055   7.850  99.297  1.00  0.00           O  
ATOM   1749  CB  HIS   301      65.108   5.745 101.152  1.00  0.00           C  
ATOM   1750  CG  HIS   301      63.626   5.976 101.183  1.00  0.00           C  
ATOM   1751  ND1 HIS   301      63.030   7.196 100.939  1.00  0.00           N  
ATOM   1752  CD2 HIS   301      62.602   5.127 101.433  1.00  0.00           C  
ATOM   1753  CE1 HIS   301      61.738   7.101 101.030  1.00  0.00           C  
ATOM   1754  NE2 HIS   301      61.440   5.852 101.331  1.00  0.00           N  
ATOM   1755  N   ILE   302      66.925   7.055  98.306  1.00  0.00           N  
ATOM   1756  CA  ILE   302      67.307   8.307  97.666  1.00  0.00           C  
ATOM   1757  C   ILE   302      66.196   8.810  96.749  1.00  0.00           C  
ATOM   1758  O   ILE   302      65.797   9.983  96.822  1.00  0.00           O  
ATOM   1759  CB  ILE   302      68.602   8.130  96.897  1.00  0.00           C  
ATOM   1760  CG1 ILE   302      69.821   7.877  97.799  1.00  0.00           C  
ATOM   1761  CG2 ILE   302      68.980   9.352  96.043  1.00  0.00           C  
ATOM   1762  CD1 ILE   302      71.065   7.430  97.032  1.00  0.00           C  
ATOM   1763  N   GLU   303      65.676   7.913  95.910  1.00  0.00           N  
ATOM   1764  CA  GLU   303      64.604   8.263  94.979  1.00  0.00           C  
ATOM   1765  C   GLU   303      63.261   8.533  95.657  1.00  0.00           C  
ATOM   1766  O   GLU   303      62.363   9.079  95.035  1.00  0.00           O  
ATOM   1767  CB  GLU   303      64.451   7.177  93.904  1.00  0.00           C  
ATOM   1768  CG  GLU   303      65.637   7.100  92.941  1.00  0.00           C  
ATOM   1769  CD  GLU   303      65.410   5.920  92.007  1.00  0.00           C  
ATOM   1770  OE1 GLU   303      64.372   5.225  92.174  1.00  0.00           O  
ATOM   1771  OE2 GLU   303      66.270   5.699  91.114  1.00  0.00           O  
ATOM   1772  N   ARG   304      63.123   8.141  96.922  1.00  0.00           N  
ATOM   1773  CA  ARG   304      61.847   8.253  97.641  1.00  0.00           C  
ATOM   1774  C   ARG   304      61.608   9.634  98.247  1.00  0.00           C  
ATOM   1775  O   ARG   304      60.787   9.779  99.143  1.00  0.00           O  
ATOM   1776  CB  ARG   304      61.740   7.199  98.750  1.00  0.00           C  
ATOM   1777  CG  ARG   304      61.938   5.756  98.324  1.00  0.00           C  
ATOM   1778  CD  ARG   304      60.885   5.320  97.336  1.00  0.00           C  
ATOM   1779  NE  ARG   304      59.547   5.401  97.891  1.00  0.00           N  
ATOM   1780  CZ  ARG   304      58.452   5.478  97.151  1.00  0.00           C  
ATOM   1781  NH1 ARG   304      58.547   5.493  95.830  1.00  0.00           N  
ATOM   1782  NH2 ARG   304      57.263   5.545  97.726  1.00  0.00           N  
ATOM   1783  N   GLU   305      62.339  10.639  97.775  1.00  0.00           N  
ATOM   1784  CA  GLU   305      62.082  12.029  98.154  1.00  0.00           C  
ATOM   1785  C   GLU   305      61.169  12.695  97.140  1.00  0.00           C  
ATOM   1786  O   GLU   305      61.617  13.462  96.286  1.00  0.00           O  
ATOM   1787  CB  GLU   305      63.388  12.813  98.279  1.00  0.00           C  
ATOM   1788  CG  GLU   305      63.181  14.302  98.564  1.00  0.00           C  
ATOM   1789  CD  GLU   305      64.516  15.007  98.375  1.00  0.00           C  
ATOM   1790  OE1 GLU   305      65.477  14.663  99.114  1.00  0.00           O  
ATOM   1791  OE2 GLU   305      64.594  15.899  97.489  1.00  0.00           O  
ATOM   1792  N   GLN   306      59.879  12.398  97.237  1.00  0.00           N  
ATOM   1793  CA  GLN   306      58.931  12.744  96.180  1.00  0.00           C  
ATOM   1794  C   GLN   306      58.078  13.980  96.465  1.00  0.00           C  
ATOM   1795  O   GLN   306      57.757  14.730  95.546  1.00  0.00           O  
ATOM   1796  CB  GLN   306      58.064  11.535  95.845  1.00  0.00           C  
ATOM   1797  CG  GLN   306      58.853  10.361  95.263  1.00  0.00           C  
ATOM   1798  CD  GLN   306      57.878   9.222  95.000  1.00  0.00           C  
ATOM   1799  OE1 GLN   306      57.495   8.493  95.913  1.00  0.00           O  
ATOM   1800  NE2 GLN   306      57.423   9.009  93.736  1.00  0.00           N  
ATOM   1801  N   MET   307      57.705  14.188  97.724  1.00  0.00           N  
ATOM   1802  CA  MET   307      57.011  15.412  98.118  1.00  0.00           C  
ATOM   1803  C   MET   307      57.749  16.066  99.267  1.00  0.00           C  
ATOM   1804  O   MET   307      58.454  15.396 100.007  1.00  0.00           O  
ATOM   1805  CB  MET   307      55.568  15.156  98.573  1.00  0.00           C  
ATOM   1806  CG  MET   307      54.685  14.543  97.484  1.00  0.00           C  
ATOM   1807  SD  MET   307      54.287  15.669  96.113  1.00  0.00           S  
ATOM   1808  CE  MET   307      53.082  16.647  97.056  1.00  0.00           C  
ATOM   1809  N   CYS   308      57.597  17.375  99.411  1.00  0.00           N  
ATOM   1810  CA  CYS   308      58.102  18.058 100.587  1.00  0.00           C  
ATOM   1811  C   CYS   308      56.955  18.635 101.405  1.00  0.00           C  
ATOM   1812  O   CYS   308      55.859  18.825 100.890  1.00  0.00           O  
ATOM   1813  CB  CYS   308      59.124  19.134 100.215  1.00  0.00           C  
ATOM   1814  SG  CYS   308      58.539  20.218  99.509  1.00  0.00           S  
ATOM   1815  N   CYS   309      57.224  18.884 102.684  1.00  0.00           N  
ATOM   1816  CA  CYS   309      56.249  19.428 103.634  1.00  0.00           C  
ATOM   1817  C   CYS   309      56.357  20.942 103.706  1.00  0.00           C  
ATOM   1818  O   CYS   309      57.220  21.545 103.060  1.00  0.00           O  
ATOM   1819  CB  CYS   309      56.460  18.826 105.023  1.00  0.00           C  
ATOM   1820  SG  CYS   309      56.206  17.039 105.095  1.00  0.00           S  
ATOM   1821  N   TYR   310      55.484  21.559 104.495  1.00  0.00           N  
ATOM   1822  CA  TYR   310      55.341  23.003 104.462  1.00  0.00           C  
ATOM   1823  C   TYR   310      55.139  23.579 105.849  1.00  0.00           C  
ATOM   1824  O   TYR   310      54.165  23.243 106.525  1.00  0.00           O  
ATOM   1825  CB  TYR   310      54.190  23.365 103.524  1.00  0.00           C  
ATOM   1826  CG  TYR   310      54.508  23.013 102.098  1.00  0.00           C  
ATOM   1827  CD1 TYR   310      54.100  21.799 101.549  1.00  0.00           C  
ATOM   1828  CD2 TYR   310      55.260  23.875 101.307  1.00  0.00           C  
ATOM   1829  CE1 TYR   310      54.420  21.461 100.240  1.00  0.00           C  
ATOM   1830  CE2 TYR   310      55.580  23.549  99.996  1.00  0.00           C  
ATOM   1831  CZ  TYR   310      55.159  22.341  99.472  1.00  0.00           C  
ATOM   1832  OH  TYR   310      55.484  22.031  98.177  1.00  0.00           O  
ATOM   1833  N   LEU   311      56.063  24.443 106.269  1.00  0.00           N  
ATOM   1834  CA  LEU   311      56.052  24.966 107.633  1.00  0.00           C  
ATOM   1835  C   LEU   311      55.310  26.290 107.751  1.00  0.00           C  
ATOM   1836  O   LEU   311      55.430  27.150 106.880  1.00  0.00           O  
ATOM   1837  CB  LEU   311      57.474  25.148 108.175  1.00  0.00           C  
ATOM   1838  CG  LEU   311      58.623  24.169 107.913  1.00  0.00           C  
ATOM   1839  CD1 LEU   311      59.821  24.575 108.764  1.00  0.00           C  
ATOM   1840  CD2 LEU   311      58.250  22.721 108.185  1.00  0.00           C  
ATOM   1841  N   THR   312      54.532  26.426 108.827  1.00  0.00           N  
ATOM   1842  CA  THR   312      53.979  27.711 109.268  1.00  0.00           C  
ATOM   1843  C   THR   312      53.821  27.736 110.787  1.00  0.00           C  
ATOM   1844  O   THR   312      53.969  26.714 111.464  1.00  0.00           O  
ATOM   1845  CB  THR   312      52.600  28.055 108.641  1.00  0.00           C  
ATOM   1846  OG1 THR   312      52.427  27.366 107.401  1.00  0.00           O  
ATOM   1847  CG2 THR   312      52.486  29.561 108.409  1.00  0.00           C  
ATOM   1848  N   ARG   313      53.513  28.922 111.302  1.00  0.00           N  
ATOM   1849  CA  ARG   313      53.289  29.151 112.722  1.00  0.00           C  
ATOM   1850  C   ARG   313      51.945  29.869 112.910  1.00  0.00           C  
ATOM   1851  O   ARG   313      51.426  30.473 111.967  1.00  0.00           O  
ATOM   1852  CB  ARG   313      54.443  29.979 113.299  1.00  0.00           C  
ATOM   1853  CG  ARG   313      55.794  29.264 113.244  1.00  0.00           C  
ATOM   1854  CD  ARG   313      56.959  30.115 113.752  1.00  0.00           C  
ATOM   1855  NE  ARG   313      58.192  29.281 113.674  1.00  0.00           N  
ATOM   1856  CZ  ARG   313      59.393  29.800 114.061  1.00  0.00           C  
ATOM   1857  NH1 ARG   313      59.178  31.084 114.472  1.00  0.00           N  
ATOM   1858  NH2 ARG   313      60.340  28.833 113.887  1.00  0.00           N  
ATOM   1859  N   THR   314      51.383  29.797 114.117  1.00  0.00           N  
ATOM   1860  CA  THR   314      50.106  30.454 114.415  1.00  0.00           C  
ATOM   1861  C   THR   314      50.296  31.864 114.984  1.00  0.00           C  
ATOM   1862  O   THR   314      51.360  32.191 115.517  1.00  0.00           O  
ATOM   1863  CB  THR   314      49.247  29.615 115.386  1.00  0.00           C  
ATOM   1864  OG1 THR   314      49.911  29.506 116.650  1.00  0.00           O  
ATOM   1865  CG2 THR   314      49.016  28.223 114.829  1.00  0.00           C  
ATOM   1866  N   THR   315      49.252  32.686 114.867  1.00  0.00           N  
ATOM   1867  CA  THR   315      49.247  34.072 115.361  1.00  0.00           C  
ATOM   1868  C   THR   315      48.510  34.174 116.693  1.00  0.00           C  
ATOM   1869  O   THR   315      47.641  33.358 116.991  1.00  0.00           O  
ATOM   1870  CB  THR   315      48.541  35.036 114.357  1.00  0.00           C  
ATOM   1871  OG1 THR   315      48.858  34.667 113.012  1.00  0.00           O  
ATOM   1872  CG2 THR   315      48.961  36.489 114.582  1.00  0.00           C  
ATOM   1873  N   LYS   316      48.858  35.189 117.485  1.00  0.00           N  
ATOM   1874  CA  LYS   316      48.064  35.602 118.652  1.00  0.00           C  
ATOM   1875  C   LYS   316      46.569  35.649 118.310  1.00  0.00           C  
ATOM   1876  O   LYS   316      45.722  35.318 119.145  1.00  0.00           O  
ATOM   1877  CB  LYS   316      48.539  36.967 119.174  1.00  0.00           C  
ATOM   1878  CG  LYS   316      48.269  38.119 118.204  1.00  0.00           C  
ATOM   1879  CD  LYS   316      48.820  39.464 118.681  1.00  0.00           C  
ATOM   1880  CE  LYS   316      48.531  40.620 117.721  1.00  0.00           C  
ATOM   1881  NZ  LYS   316      49.110  41.875 118.251  1.00  0.00           N  
ATOM   1882  N   ILE   317      46.273  36.039 117.067  1.00  0.00           N  
ATOM   1883  CA  ILE   317      44.911  36.158 116.552  1.00  0.00           C  
ATOM   1884  C   ILE   317      44.247  34.794 116.340  1.00  0.00           C  
ATOM   1885  O   ILE   317      43.026  34.670 116.471  1.00  0.00           O  
ATOM   1886  CB  ILE   317      44.906  36.966 115.251  1.00  0.00           C  
ATOM   1887  CG1 ILE   317      45.266  38.448 115.448  1.00  0.00           C  
ATOM   1888  CG2 ILE   317      43.543  36.974 114.539  1.00  0.00           C  
ATOM   1889  CD1 ILE   317      45.519  39.193 114.139  1.00  0.00           C  
ATOM   1890  N   THR   318      45.049  33.781 116.012  1.00  0.00           N  
ATOM   1891  CA  THR   318      44.549  32.407 115.899  1.00  0.00           C  
ATOM   1892  C   THR   318      44.015  31.952 117.251  1.00  0.00           C  
ATOM   1893  O   THR   318      42.913  31.411 117.347  1.00  0.00           O  
ATOM   1894  CB  THR   318      45.644  31.413 115.428  1.00  0.00           C  
ATOM   1895  OG1 THR   318      46.326  31.938 114.285  1.00  0.00           O  
ATOM   1896  CG2 THR   318      45.033  30.080 115.058  1.00  0.00           C  
ATOM   1897  N   HIS   319      44.802  32.210 118.291  1.00  0.00           N  
ATOM   1898  CA  HIS   319      44.497  31.779 119.652  1.00  0.00           C  
ATOM   1899  C   HIS   319      43.211  32.392 120.207  1.00  0.00           C  
ATOM   1900  O   HIS   319      42.458  31.722 120.918  1.00  0.00           O  
ATOM   1901  CB  HIS   319      45.687  32.065 120.576  1.00  0.00           C  
ATOM   1902  CG  HIS   319      46.979  31.477 120.095  1.00  0.00           C  
ATOM   1903  ND1 HIS   319      48.054  32.250 119.709  1.00  0.00           N  
ATOM   1904  CD2 HIS   319      47.362  30.191 119.924  1.00  0.00           C  
ATOM   1905  CE1 HIS   319      49.046  31.464 119.332  1.00  0.00           C  
ATOM   1906  NE2 HIS   319      48.651  30.209 119.453  1.00  0.00           N  
ATOM   1907  N   GLN   320      42.961  33.656 119.874  1.00  0.00           N  
ATOM   1908  CA  GLN   320      41.721  34.318 120.273  1.00  0.00           C  
ATOM   1909  C   GLN   320      40.515  33.580 119.710  1.00  0.00           C  
ATOM   1910  O   GLN   320      39.549  33.316 120.436  1.00  0.00           O  
ATOM   1911  CB  GLN   320      41.697  35.784 119.820  1.00  0.00           C  
ATOM   1912  CG  GLN   320      42.671  36.677 120.592  1.00  0.00           C  
ATOM   1913  CD  GLN   320      42.646  38.060 119.956  1.00  0.00           C  
ATOM   1914  OE1 GLN   320      41.985  38.279 118.942  1.00  0.00           O  
ATOM   1915  NE2 GLN   320      43.365  39.068 120.517  1.00  0.00           N  
ATOM   1916  N   LEU   321      40.589  33.234 118.424  1.00  0.00           N  
ATOM   1917  CA  LEU   321      39.479  32.588 117.731  1.00  0.00           C  
ATOM   1918  C   LEU   321      39.159  31.241 118.381  1.00  0.00           C  
ATOM   1919  O   LEU   321      37.993  30.870 118.518  1.00  0.00           O  
ATOM   1920  CB  LEU   321      39.753  32.440 116.210  1.00  0.00           C  
ATOM   1921  CG  LEU   321      39.751  33.772 115.457  1.00  0.00           C  
ATOM   1922  CD1 LEU   321      40.190  33.689 113.996  1.00  0.00           C  
ATOM   1923  CD2 LEU   321      38.392  34.468 115.380  1.00  0.00           C  
ATOM   1924  N   ILE   322      40.197  30.539 118.822  1.00  0.00           N  
ATOM   1925  CA  ILE   322      40.043  29.196 119.382  1.00  0.00           C  
ATOM   1926  C   ILE   322      39.537  29.157 120.832  1.00  0.00           C  
ATOM   1927  O   ILE   322      38.893  28.187 121.236  1.00  0.00           O  
ATOM   1928  CB  ILE   322      41.348  28.404 119.237  1.00  0.00           C  
ATOM   1929  CG1 ILE   322      41.716  28.090 117.777  1.00  0.00           C  
ATOM   1930  CG2 ILE   322      41.320  27.040 119.947  1.00  0.00           C  
ATOM   1931  CD1 ILE   322      43.127  27.528 117.612  1.00  0.00           C  
ATOM   1932  N   ARG   323      39.820  30.210 121.602  1.00  0.00           N  
ATOM   1933  CA  ARG   323      39.373  30.300 123.001  1.00  0.00           C  
ATOM   1934  C   ARG   323      37.854  30.244 123.125  1.00  0.00           C  
ATOM   1935  O   ARG   323      37.331  29.767 124.134  1.00  0.00           O  
ATOM   1936  CB  ARG   323      39.919  31.560 123.684  1.00  0.00           C  
ATOM   1937  CG  ARG   323      41.430  31.548 123.872  1.00  0.00           C  
ATOM   1938  CD  ARG   323      41.927  32.634 124.820  1.00  0.00           C  
ATOM   1939  NE  ARG   323      43.331  32.967 124.565  1.00  0.00           N  
ATOM   1940  CZ  ARG   323      44.377  32.252 124.980  1.00  0.00           C  
ATOM   1941  NH1 ARG   323      44.205  31.140 125.686  1.00  0.00           N  
ATOM   1942  NH2 ARG   323      45.608  32.649 124.683  1.00  0.00           N  
ATOM   1943  N   ASP   324      37.170  30.732 122.089  1.00  0.00           N  
ATOM   1944  CA  ASP   324      35.710  30.661 121.957  1.00  0.00           C  
ATOM   1945  C   ASP   324      35.137  29.272 122.281  1.00  0.00           C  
ATOM   1946  O   ASP   324      34.192  29.156 123.061  1.00  0.00           O  
ATOM   1947  CB  ASP   324      35.260  31.078 120.525  1.00  0.00           C  
ATOM   1948  CG  ASP   324      35.434  32.585 120.398  1.00  0.00           C  
ATOM   1949  OD1 ASP   324      35.654  33.246 121.447  1.00  0.00           O  
ATOM   1950  OD2 ASP   324      35.348  33.095 119.249  1.00  0.00           O  
ATOM   1951  N   ASN   325      35.711  28.226 121.693  1.00  0.00           N  
ATOM   1952  CA  ASN   325      35.116  26.900 121.787  1.00  0.00           C  
ATOM   1953  C   ASN   325      35.613  26.000 122.900  1.00  0.00           C  
ATOM   1954  O   ASN   325      35.231  24.825 122.953  1.00  0.00           O  
ATOM   1955  CB  ASN   325      35.304  26.177 120.449  1.00  0.00           C  
ATOM   1956  CG  ASN   325      34.417  26.859 119.417  1.00  0.00           C  
ATOM   1957  OD1 ASN   325      33.389  27.445 119.753  1.00  0.00           O  
ATOM   1958  ND2 ASN   325      34.767  26.821 118.103  1.00  0.00           N  
ATOM   1959  N   LEU   326      36.454  26.536 123.789  1.00  0.00           N  
ATOM   1960  CA  LEU   326      37.138  25.711 124.800  1.00  0.00           C  
ATOM   1961  C   LEU   326      36.192  24.830 125.619  1.00  0.00           C  
ATOM   1962  O   LEU   326      36.420  23.612 125.748  1.00  0.00           O  
ATOM   1963  CB  LEU   326      38.018  26.558 125.732  1.00  0.00           C  
ATOM   1964  CG  LEU   326      38.739  25.737 126.803  1.00  0.00           C  
ATOM   1965  CD1 LEU   326      39.734  24.709 126.268  1.00  0.00           C  
ATOM   1966  CD2 LEU   326      39.569  26.554 127.793  1.00  0.00           C  
ATOM   1967  N   HIS   327      35.128  25.445 126.137  1.00  0.00           N  
ATOM   1968  CA  HIS   327      34.176  24.754 127.010  1.00  0.00           C  
ATOM   1969  C   HIS   327      33.253  23.754 126.301  1.00  0.00           C  
ATOM   1970  O   HIS   327      32.506  23.024 126.960  1.00  0.00           O  
ATOM   1971  CB  HIS   327      33.366  25.767 127.824  1.00  0.00           C  
ATOM   1972  CG  HIS   327      32.441  26.592 126.979  1.00  0.00           C  
ATOM   1973  ND1 HIS   327      32.838  27.692 126.247  1.00  0.00           N  
ATOM   1974  CD2 HIS   327      31.113  26.474 126.745  1.00  0.00           C  
ATOM   1975  CE1 HIS   327      31.831  28.207 125.610  1.00  0.00           C  
ATOM   1976  NE2 HIS   327      30.759  27.490 125.891  1.00  0.00           N  
ATOM   1977  N   GLU   328      33.312  23.715 124.971  1.00  0.00           N  
ATOM   1978  CA  GLU   328      32.571  22.724 124.191  1.00  0.00           C  
ATOM   1979  C   GLU   328      33.419  21.503 123.855  1.00  0.00           C  
ATOM   1980  O   GLU   328      32.923  20.374 123.907  1.00  0.00           O  
ATOM   1981  CB  GLU   328      32.007  23.342 122.909  1.00  0.00           C  
ATOM   1982  CG  GLU   328      30.975  24.442 123.165  1.00  0.00           C  
ATOM   1983  CD  GLU   328      29.801  23.821 123.910  1.00  0.00           C  
ATOM   1984  OE1 GLU   328      29.311  22.753 123.456  1.00  0.00           O  
ATOM   1985  OE2 GLU   328      29.380  24.407 124.942  1.00  0.00           O  
ATOM   1986  N   THR   329      34.692  21.740 123.523  1.00  0.00           N  
ATOM   1987  CA  THR   329      35.616  20.690 123.071  1.00  0.00           C  
ATOM   1988  C   THR   329      35.961  19.671 124.156  1.00  0.00           C  
ATOM   1989  O   THR   329      36.585  20.020 125.164  1.00  0.00           O  
ATOM   1990  CB  THR   329      36.908  21.309 122.535  1.00  0.00           C  
ATOM   1991  OG1 THR   329      36.618  22.187 121.458  1.00  0.00           O  
ATOM   1992  CG2 THR   329      37.842  20.191 122.043  1.00  0.00           C  
ATOM   1993  N   PRO   330      35.581  18.399 123.940  1.00  0.00           N  
ATOM   1994  CA  PRO   330      35.783  17.377 124.963  1.00  0.00           C  
ATOM   1995  C   PRO   330      37.218  16.823 124.975  1.00  0.00           C  
ATOM   1996  O   PRO   330      37.437  15.668 125.366  1.00  0.00           O  
ATOM   1997  CB  PRO   330      34.768  16.301 124.573  1.00  0.00           C  
ATOM   1998  CG  PRO   330      34.690  16.408 123.084  1.00  0.00           C  
ATOM   1999  CD  PRO   330      34.947  17.848 122.727  1.00  0.00           C  
ATOM   2000  N   THR   331      37.979  17.066 123.906  1.00  0.00           N  
ATOM   2001  CA  THR   331      39.291  16.448 123.825  1.00  0.00           C  
ATOM   2002  C   THR   331      40.185  17.073 124.891  1.00  0.00           C  
ATOM   2003  O   THR   331      40.929  16.381 125.593  1.00  0.00           O  
ATOM   2004  CB  THR   331      40.693  16.190 123.241  1.00  0.00           C  
ATOM   2005  OG1 THR   331      40.585  15.690 121.916  1.00  0.00           O  
ATOM   2006  CG2 THR   331      41.427  15.160 124.116  1.00  0.00           C  
ATOM   2007  N   TYR   332      40.130  18.392 125.033  1.00  0.00           N  
ATOM   2008  CA  TYR   332      40.947  19.097 126.019  1.00  0.00           C  
ATOM   2009  C   TYR   332      40.634  18.619 127.441  1.00  0.00           C  
ATOM   2010  O   TYR   332      41.521  18.482 128.288  1.00  0.00           O  
ATOM   2011  CB  TYR   332      40.867  20.599 126.322  1.00  0.00           C  
ATOM   2012  CG  TYR   332      41.847  20.890 127.406  1.00  0.00           C  
ATOM   2013  CD1 TYR   332      43.211  20.996 127.103  1.00  0.00           C  
ATOM   2014  CD2 TYR   332      41.436  21.070 128.745  1.00  0.00           C  
ATOM   2015  CE1 TYR   332      44.167  21.273 128.100  1.00  0.00           C  
ATOM   2016  CE2 TYR   332      42.395  21.353 129.771  1.00  0.00           C  
ATOM   2017  CZ  TYR   332      43.758  21.450 129.426  1.00  0.00           C  
ATOM   2018  OH  TYR   332      44.717  21.716 130.380  1.00  0.00           O  
ATOM   2019  N   GLY   333      39.362  18.359 127.717  1.00  0.00           N  
ATOM   2020  CA  GLY   333      38.948  17.799 128.998  1.00  0.00           C  
ATOM   2021  C   GLY   333      39.430  16.354 129.143  1.00  0.00           C  
ATOM   2022  O   GLY   333      39.871  15.925 130.213  1.00  0.00           O  
ATOM   2023  N   GLY   334      39.350  15.581 128.064  1.00  0.00           N  
ATOM   2024  CA  GLY   334      39.729  14.166 128.136  1.00  0.00           C  
ATOM   2025  C   GLY   334      41.198  14.001 128.505  1.00  0.00           C  
ATOM   2026  O   GLY   334      41.581  13.074 129.225  1.00  0.00           O  
ATOM   2027  N   TRP   335      42.048  14.897 128.018  1.00  0.00           N  
ATOM   2028  CA  TRP   335      43.503  14.787 128.191  1.00  0.00           C  
ATOM   2029  C   TRP   335      44.068  15.870 129.123  1.00  0.00           C  
ATOM   2030  O   TRP   335      45.282  16.077 129.198  1.00  0.00           O  
ATOM   2031  CB  TRP   335      44.465  14.961 127.009  1.00  0.00           C  
ATOM   2032  CG  TRP   335      44.331  13.897 125.946  1.00  0.00           C  
ATOM   2033  CD1 TRP   335      43.636  13.929 124.771  1.00  0.00           C  
ATOM   2034  CD2 TRP   335      44.923  12.590 125.952  1.00  0.00           C  
ATOM   2035  NE1 TRP   335      43.728  12.820 124.063  1.00  0.00           N  
ATOM   2036  CE2 TRP   335      44.524  11.943 124.754  1.00  0.00           C  
ATOM   2037  CE3 TRP   335      45.759  11.898 126.854  1.00  0.00           C  
ATOM   2038  CZ2 TRP   335      44.932  10.621 124.428  1.00  0.00           C  
ATOM   2039  CZ3 TRP   335      46.173  10.571 126.534  1.00  0.00           C  
ATOM   2040  CH2 TRP   335      45.754   9.955 125.328  1.00  0.00           C  
ATOM   2041  N   VAL   336      43.202  16.579 129.847  1.00  0.00           N  
ATOM   2042  CA  VAL   336      43.603  17.712 130.685  1.00  0.00           C  
ATOM   2043  C   VAL   336      44.628  17.268 131.753  1.00  0.00           C  
ATOM   2044  O   VAL   336      45.578  17.991 132.064  1.00  0.00           O  
ATOM   2045  CB  VAL   336      43.083  18.666 131.783  1.00  0.00           C  
ATOM   2046  CG1 VAL   336      44.171  19.564 132.376  1.00  0.00           C  
ATOM   2047  CG2 VAL   336      41.996  19.625 131.293  1.00  0.00           C  
ATOM   2048  N   GLU   337      44.451  16.083 132.324  1.00  0.00           N  
ATOM   2049  CA  GLU   337      45.337  15.588 133.360  1.00  0.00           C  
ATOM   2050  C   GLU   337      46.640  14.988 132.829  1.00  0.00           C  
ATOM   2051  O   GLU   337      47.516  14.589 133.601  1.00  0.00           O  
ATOM   2052  CB  GLU   337      44.832  14.457 134.261  1.00  0.00           C  
ATOM   2053  CG  GLU   337      43.683  14.876 135.180  1.00  0.00           C  
ATOM   2054  CD  GLU   337      43.196  13.638 135.919  1.00  0.00           C  
ATOM   2055  OE1 GLU   337      43.743  12.535 135.650  1.00  0.00           O  
ATOM   2056  OE2 GLU   337      42.269  13.778 136.761  1.00  0.00           O  
ATOM   2057  N   ALA   338      46.800  14.909 131.508  1.00  0.00           N  
ATOM   2058  CA  ALA   338      47.889  14.128 130.943  1.00  0.00           C  
ATOM   2059  C   ALA   338      48.915  15.079 130.338  1.00  0.00           C  
ATOM   2060  O   ALA   338      49.918  14.679 129.742  1.00  0.00           O  
ATOM   2061  CB  ALA   338      47.420  13.158 129.863  1.00  0.00           C  
ATOM   2062  N   LYS   339      48.651  16.354 130.497  1.00  0.00           N  
ATOM   2063  CA  LYS   339      49.382  17.372 129.782  1.00  0.00           C  
ATOM   2064  C   LYS   339      50.851  17.533 130.219  1.00  0.00           C  
ATOM   2065  O   LYS   339      51.614  18.289 129.611  1.00  0.00           O  
ATOM   2066  CB  LYS   339      48.952  18.840 129.862  1.00  0.00           C  
ATOM   2067  CG  LYS   339      49.064  19.433 131.268  1.00  0.00           C  
ATOM   2068  CD  LYS   339      48.747  20.928 131.329  1.00  0.00           C  
ATOM   2069  CE  LYS   339      48.721  21.491 132.752  1.00  0.00           C  
ATOM   2070  NZ  LYS   339      50.070  21.405 133.355  1.00  0.00           N  
ATOM   2071  N   GLY   340      51.276  16.832 131.273  1.00  0.00           N  
ATOM   2072  CA  GLY   340      52.738  16.690 131.448  1.00  0.00           C  
ATOM   2073  C   GLY   340      53.544  15.837 130.442  1.00  0.00           C  
ATOM   2074  O   GLY   340      54.767  15.974 130.341  1.00  0.00           O  
ATOM   2075  N   PRO   341      52.895  14.952 129.685  1.00  0.00           N  
ATOM   2076  CA  PRO   341      53.473  14.409 128.444  1.00  0.00           C  
ATOM   2077  C   PRO   341      53.516  15.404 127.281  1.00  0.00           C  
ATOM   2078  O   PRO   341      52.514  16.047 126.957  1.00  0.00           O  
ATOM   2079  CB  PRO   341      53.289  13.568 127.178  1.00  0.00           C  
ATOM   2080  CG  PRO   341      52.126  12.578 127.267  1.00  0.00           C  
ATOM   2081  CD  PRO   341      50.943  13.095 128.089  1.00  0.00           C  
ATOM   2082  N   ARG   342      54.665  15.552 126.632  1.00  0.00           N  
ATOM   2083  CA  ARG   342      54.833  16.595 125.627  1.00  0.00           C  
ATOM   2084  C   ARG   342      53.759  16.561 124.525  1.00  0.00           C  
ATOM   2085  O   ARG   342      53.390  17.576 123.929  1.00  0.00           O  
ATOM   2086  CB  ARG   342      56.074  16.650 124.732  1.00  0.00           C  
ATOM   2087  CG  ARG   342      56.085  17.845 123.777  1.00  0.00           C  
ATOM   2088  CD  ARG   342      57.377  17.971 122.968  1.00  0.00           C  
ATOM   2089  NE  ARG   342      57.163  19.030 121.942  1.00  0.00           N  
ATOM   2090  CZ  ARG   342      58.126  19.282 121.009  1.00  0.00           C  
ATOM   2091  NH1 ARG   342      59.166  18.430 121.244  1.00  0.00           N  
ATOM   2092  NH2 ARG   342      57.674  20.288 120.204  1.00  0.00           N  
ATOM   2093  N   TYR   343      53.260  15.361 124.263  1.00  0.00           N  
ATOM   2094  CA  TYR   343      52.416  15.105 123.118  1.00  0.00           C  
ATOM   2095  C   TYR   343      51.018  15.594 123.486  1.00  0.00           C  
ATOM   2096  O   TYR   343      50.130  15.737 122.641  1.00  0.00           O  
ATOM   2097  CB  TYR   343      52.021  13.724 122.577  1.00  0.00           C  
ATOM   2098  CG  TYR   343      51.217  13.043 123.631  1.00  0.00           C  
ATOM   2099  CD1 TYR   343      49.845  13.302 123.737  1.00  0.00           C  
ATOM   2100  CD2 TYR   343      51.805  12.129 124.533  1.00  0.00           C  
ATOM   2101  CE1 TYR   343      49.051  12.676 124.719  1.00  0.00           C  
ATOM   2102  CE2 TYR   343      51.012  11.483 125.537  1.00  0.00           C  
ATOM   2103  CZ  TYR   343      49.634  11.771 125.612  1.00  0.00           C  
ATOM   2104  OH  TYR   343      48.833  11.178 126.564  1.00  0.00           O  
ATOM   2105  N   CYS   344      50.847  15.851 124.871  1.00  0.00           N  
ATOM   2106  CA  CYS   344      49.462  16.229 125.195  1.00  0.00           C  
ATOM   2107  C   CYS   344      48.584  16.544 123.948  1.00  0.00           C  
ATOM   2108  O   CYS   344      49.053  17.167 122.985  1.00  0.00           O  
ATOM   2109  CB  CYS   344      49.461  17.394 126.176  1.00  0.00           C  
ATOM   2110  SG  CYS   344      50.296  18.828 125.508  1.00  0.00           S  
ATOM   2111  N   PRO   345      47.292  16.143 123.985  1.00  0.00           N  
ATOM   2112  CA  PRO   345      46.530  15.897 122.762  1.00  0.00           C  
ATOM   2113  C   PRO   345      45.528  17.004 122.408  1.00  0.00           C  
ATOM   2114  O   PRO   345      44.316  16.799 122.527  1.00  0.00           O  
ATOM   2115  CB  PRO   345      45.771  14.608 123.119  1.00  0.00           C  
ATOM   2116  CG  PRO   345      45.575  14.714 124.697  1.00  0.00           C  
ATOM   2117  CD  PRO   345      46.447  15.887 125.169  1.00  0.00           C  
ATOM   2118  N   SER   346      46.023  18.159 121.976  1.00  0.00           N  
ATOM   2119  CA  SER   346      45.146  19.244 121.540  1.00  0.00           C  
ATOM   2120  C   SER   346      45.917  20.454 121.080  1.00  0.00           C  
ATOM   2121  O   SER   346      47.103  20.593 121.372  1.00  0.00           O  
ATOM   2122  CB  SER   346      44.210  19.695 122.667  1.00  0.00           C  
ATOM   2123  OG  SER   346      42.953  19.052 122.590  1.00  0.00           O  
ATOM   2124  N   ILE   347      45.231  21.329 120.356  1.00  0.00           N  
ATOM   2125  CA  ILE   347      45.733  22.656 120.125  1.00  0.00           C  
ATOM   2126  C   ILE   347      45.068  23.520 121.180  1.00  0.00           C  
ATOM   2127  O   ILE   347      45.613  24.547 121.585  1.00  0.00           O  
ATOM   2128  CB  ILE   347      45.462  23.139 118.680  1.00  0.00           C  
ATOM   2129  CG1 ILE   347      46.108  24.506 118.423  1.00  0.00           C  
ATOM   2130  CG2 ILE   347      43.971  23.149 118.371  1.00  0.00           C  
ATOM   2131  CD1 ILE   347      47.619  24.495 118.432  1.00  0.00           C  
ATOM   2132  N   GLU   348      43.899  23.070 121.642  1.00  0.00           N  
ATOM   2133  CA  GLU   348      43.171  23.734 122.722  1.00  0.00           C  
ATOM   2134  C   GLU   348      43.975  23.671 124.004  1.00  0.00           C  
ATOM   2135  O   GLU   348      44.213  24.695 124.655  1.00  0.00           O  
ATOM   2136  CB  GLU   348      41.817  23.065 122.965  1.00  0.00           C  
ATOM   2137  CG  GLU   348      40.919  22.985 121.754  1.00  0.00           C  
ATOM   2138  CD  GLU   348      40.647  21.568 121.314  1.00  0.00           C  
ATOM   2139  OE1 GLU   348      40.541  20.673 122.179  1.00  0.00           O  
ATOM   2140  OE2 GLU   348      40.515  21.354 120.098  1.00  0.00           O  
ATOM   2141  N   ASP   349      44.380  22.449 124.349  1.00  0.00           N  
ATOM   2142  CA  ASP   349      45.201  22.174 125.519  1.00  0.00           C  
ATOM   2143  C   ASP   349      46.517  22.957 125.468  1.00  0.00           C  
ATOM   2144  O   ASP   349      46.912  23.577 126.465  1.00  0.00           O  
ATOM   2145  CB  ASP   349      45.463  20.665 125.631  1.00  0.00           C  
ATOM   2146  CG  ASP   349      46.237  20.288 126.886  1.00  0.00           C  
ATOM   2147  OD1 ASP   349      45.830  20.721 127.989  1.00  0.00           O  
ATOM   2148  OD2 ASP   349      47.244  19.547 126.767  1.00  0.00           O  
ATOM   2149  N   LYS   350      47.169  22.943 124.301  1.00  0.00           N  
ATOM   2150  CA  LYS   350      48.441  23.646 124.088  1.00  0.00           C  
ATOM   2151  C   LYS   350      48.350  25.146 124.451  1.00  0.00           C  
ATOM   2152  O   LYS   350      49.120  25.632 125.288  1.00  0.00           O  
ATOM   2153  CB  LYS   350      48.928  23.442 122.646  1.00  0.00           C  
ATOM   2154  CG  LYS   350      50.441  23.295 122.493  1.00  0.00           C  
ATOM   2155  CD  LYS   350      50.820  22.751 121.106  1.00  0.00           C  
ATOM   2156  CE  LYS   350      50.662  21.220 121.023  1.00  0.00           C  
ATOM   2157  NZ  LYS   350      50.534  20.689 119.632  1.00  0.00           N  
ATOM   2158  N   ILE   351      47.396  25.861 123.850  1.00  0.00           N  
ATOM   2159  CA  ILE   351      47.203  27.293 124.113  1.00  0.00           C  
ATOM   2160  C   ILE   351      46.787  27.543 125.561  1.00  0.00           C  
ATOM   2161  O   ILE   351      47.115  28.586 126.134  1.00  0.00           O  
ATOM   2162  CB  ILE   351      46.144  27.925 123.175  1.00  0.00           C  
ATOM   2163  CG1 ILE   351      46.402  27.525 121.720  1.00  0.00           C  
ATOM   2164  CG2 ILE   351      46.124  29.454 123.322  1.00  0.00           C  
ATOM   2165  CD1 ILE   351      45.200  27.706 120.806  1.00  0.00           C  
ATOM   2166  N   VAL   352      46.062  26.586 126.139  1.00  0.00           N  
ATOM   2167  CA  VAL   352      45.607  26.687 127.524  1.00  0.00           C  
ATOM   2168  C   VAL   352      46.773  26.578 128.514  1.00  0.00           C  
ATOM   2169  O   VAL   352      46.948  27.456 129.370  1.00  0.00           O  
ATOM   2170  CB  VAL   352      44.539  25.634 127.828  1.00  0.00           C  
ATOM   2171  CG1 VAL   352      44.154  25.565 129.307  1.00  0.00           C  
ATOM   2172  CG2 VAL   352      43.223  25.867 127.083  1.00  0.00           C  
ATOM   2173  N   ARG   353      47.569  25.516 128.382  1.00  0.00           N  
ATOM   2174  CA  ARG   353      48.716  25.281 129.264  1.00  0.00           C  
ATOM   2175  C   ARG   353      49.900  26.217 128.989  1.00  0.00           C  
ATOM   2176  O   ARG   353      50.750  26.410 129.865  1.00  0.00           O  
ATOM   2177  CB  ARG   353      49.176  23.819 129.184  1.00  0.00           C  
ATOM   2178  CG  ARG   353      48.217  22.805 129.810  1.00  0.00           C  
ATOM   2179  CD  ARG   353      48.836  21.385 129.834  1.00  0.00           C  
ATOM   2180  NE  ARG   353      47.821  20.334 129.997  1.00  0.00           N  
ATOM   2181  CZ  ARG   353      47.258  19.971 131.157  1.00  0.00           C  
ATOM   2182  NH1 ARG   353      46.341  19.005 131.172  1.00  0.00           N  
ATOM   2183  NH2 ARG   353      47.600  20.562 132.304  1.00  0.00           N  
ATOM   2184  N   PHE   354      49.957  26.789 127.784  1.00  0.00           N  
ATOM   2185  CA  PHE   354      51.018  27.741 127.424  1.00  0.00           C  
ATOM   2186  C   PHE   354      50.496  29.044 126.788  1.00  0.00           C  
ATOM   2187  O   PHE   354      50.684  29.267 125.589  1.00  0.00           O  
ATOM   2188  CB  PHE   354      52.053  27.072 126.510  1.00  0.00           C  
ATOM   2189  CG  PHE   354      52.900  26.043 127.202  1.00  0.00           C  
ATOM   2190  CD1 PHE   354      54.005  26.427 127.959  1.00  0.00           C  
ATOM   2191  CD2 PHE   354      52.599  24.685 127.092  1.00  0.00           C  
ATOM   2192  CE1 PHE   354      54.799  25.473 128.603  1.00  0.00           C  
ATOM   2193  CE2 PHE   354      53.387  23.717 127.729  1.00  0.00           C  
ATOM   2194  CZ  PHE   354      54.489  24.112 128.485  1.00  0.00           C  
ATOM   2195  N   LYS   355      49.849  29.917 127.592  1.00  0.00           N  
ATOM   2196  CA  LYS   355      49.336  31.166 127.026  1.00  0.00           C  
ATOM   2197  C   LYS   355      50.415  32.244 126.895  1.00  0.00           C  
ATOM   2198  O   LYS   355      50.128  33.339 126.408  1.00  0.00           O  
ATOM   2199  CB  LYS   355      48.262  31.588 128.030  1.00  0.00           C  
ATOM   2200  CG  LYS   355      47.075  30.625 128.094  1.00  0.00           C  
ATOM   2201  CD  LYS   355      45.999  31.045 129.097  1.00  0.00           C  
ATOM   2202  CE  LYS   355      44.830  30.063 129.189  1.00  0.00           C  
ATOM   2203  NZ  LYS   355      43.852  30.532 130.196  1.00  0.00           N  
ATOM   2204  N   ASP   356      51.641  31.923 127.315  1.00  0.00           N  
ATOM   2205  CA  ASP   356      52.776  32.851 127.231  1.00  0.00           C  
ATOM   2206  C   ASP   356      53.464  32.876 125.868  1.00  0.00           C  
ATOM   2207  O   ASP   356      53.938  33.926 125.425  1.00  0.00           O  
ATOM   2208  CB  ASP   356      53.802  32.566 128.331  1.00  0.00           C  
ATOM   2209  CG  ASP   356      53.618  33.460 129.549  1.00  0.00           C  
ATOM   2210  OD1 ASP   356      52.986  34.536 129.430  1.00  0.00           O  
ATOM   2211  OD2 ASP   356      54.117  33.090 130.632  1.00  0.00           O  
ATOM   2212  N   LYS   357      53.533  31.719 125.215  1.00  0.00           N  
ATOM   2213  CA  LYS   357      54.012  31.657 123.838  1.00  0.00           C  
ATOM   2214  C   LYS   357      52.958  32.241 122.897  1.00  0.00           C  
ATOM   2215  O   LYS   357      51.812  31.782 122.869  1.00  0.00           O  
ATOM   2216  CB  LYS   357      54.388  30.224 123.435  1.00  0.00           C  
ATOM   2217  CG  LYS   357      55.865  29.909 123.631  1.00  0.00           C  
ATOM   2218  CD  LYS   357      56.256  28.588 123.000  1.00  0.00           C  
ATOM   2219  CE  LYS   357      56.148  27.436 123.988  1.00  0.00           C  
ATOM   2220  NZ  LYS   357      56.631  26.166 123.377  1.00  0.00           N  
ATOM   2221  N   GLU   358      53.354  33.264 122.143  1.00  0.00           N  
ATOM   2222  CA  GLU   358      52.447  33.954 121.228  1.00  0.00           C  
ATOM   2223  C   GLU   358      52.436  33.313 119.837  1.00  0.00           C  
ATOM   2224  O   GLU   358      51.932  33.907 118.880  1.00  0.00           O  
ATOM   2225  CB  GLU   358      52.821  35.438 121.138  1.00  0.00           C  
ATOM   2226  CG  GLU   358      52.609  36.201 122.447  1.00  0.00           C  
ATOM   2227  CD  GLU   358      53.053  37.640 122.230  1.00  0.00           C  
ATOM   2228  OE1 GLU   358      53.453  37.969 121.081  1.00  0.00           O  
ATOM   2229  OE2 GLU   358      53.000  38.430 123.210  1.00  0.00           O  
ATOM   2230  N   SER   359      52.984  32.098 119.744  1.00  0.00           N  
ATOM   2231  CA  SER   359      53.091  31.349 118.487  1.00  0.00           C  
ATOM   2232  C   SER   359      53.235  29.841 118.728  1.00  0.00           C  
ATOM   2233  O   SER   359      53.814  29.418 119.734  1.00  0.00           O  
ATOM   2234  CB  SER   359      54.280  31.858 117.666  1.00  0.00           C  
ATOM   2235  OG  SER   359      54.447  31.100 116.484  1.00  0.00           O  
ATOM   2236  N   HIS   360      52.705  29.048 117.795  1.00  0.00           N  
ATOM   2237  CA  HIS   360      52.834  27.583 117.806  1.00  0.00           C  
ATOM   2238  C   HIS   360      53.072  27.044 116.396  1.00  0.00           C  
ATOM   2239  O   HIS   360      52.510  27.567 115.425  1.00  0.00           O  
ATOM   2240  CB  HIS   360      51.581  26.927 118.393  1.00  0.00           C  
ATOM   2241  CG  HIS   360      51.504  26.993 119.885  1.00  0.00           C  
ATOM   2242  ND1 HIS   360      50.731  27.921 120.552  1.00  0.00           N  
ATOM   2243  CD2 HIS   360      52.104  26.246 120.842  1.00  0.00           C  
ATOM   2244  CE1 HIS   360      50.861  27.745 121.854  1.00  0.00           C  
ATOM   2245  NE2 HIS   360      51.689  26.736 122.058  1.00  0.00           N  
ATOM   2246  N   GLN   361      53.884  25.991 116.293  1.00  0.00           N  
ATOM   2247  CA  GLN   361      54.262  25.429 114.995  1.00  0.00           C  
ATOM   2248  C   GLN   361      53.158  24.579 114.399  1.00  0.00           C  
ATOM   2249  O   GLN   361      52.499  23.822 115.112  1.00  0.00           O  
ATOM   2250  CB  GLN   361      55.544  24.600 115.112  1.00  0.00           C  
ATOM   2251  CG  GLN   361      56.783  25.436 115.439  1.00  0.00           C  
ATOM   2252  CD  GLN   361      57.973  24.492 115.543  1.00  0.00           C  
ATOM   2253  OE1 GLN   361      57.831  23.277 115.416  1.00  0.00           O  
ATOM   2254  NE2 GLN   361      59.212  25.000 115.780  1.00  0.00           N  
ATOM   2255  N   ILE   362      52.949  24.722 113.091  1.00  0.00           N  
ATOM   2256  CA  ILE   362      52.101  23.789 112.339  1.00  0.00           C  
ATOM   2257  C   ILE   362      52.798  23.305 111.061  1.00  0.00           C  
ATOM   2258  O   ILE   362      53.410  24.102 110.341  1.00  0.00           O  
ATOM   2259  CB  ILE   362      50.695  24.365 111.994  1.00  0.00           C  
ATOM   2260  CG1 ILE   362      50.800  25.585 111.086  1.00  0.00           C  
ATOM   2261  CG2 ILE   362      49.891  24.686 113.259  1.00  0.00           C  
ATOM   2262  CD1 ILE   362      49.786  25.562 109.997  1.00  0.00           C  
ATOM   2263  N   PHE   363      52.706  22.002 110.792  1.00  0.00           N  
ATOM   2264  CA  PHE   363      53.328  21.406 109.613  1.00  0.00           C  
ATOM   2265  C   PHE   363      52.267  20.922 108.645  1.00  0.00           C  
ATOM   2266  O   PHE   363      51.450  20.075 108.992  1.00  0.00           O  
ATOM   2267  CB  PHE   363      54.192  20.207 110.002  1.00  0.00           C  
ATOM   2268  CG  PHE   363      55.268  20.513 111.010  1.00  0.00           C  
ATOM   2269  CD1 PHE   363      56.569  20.787 110.595  1.00  0.00           C  
ATOM   2270  CD2 PHE   363      54.989  20.487 112.376  1.00  0.00           C  
ATOM   2271  CE1 PHE   363      57.572  21.056 111.524  1.00  0.00           C  
ATOM   2272  CE2 PHE   363      55.981  20.758 113.311  1.00  0.00           C  
ATOM   2273  CZ  PHE   363      57.277  21.043 112.884  1.00  0.00           C  
ATOM   2274  N   LEU   364      52.280  21.450 107.429  1.00  0.00           N  
ATOM   2275  CA  LEU   364      51.353  20.994 106.402  1.00  0.00           C  
ATOM   2276  C   LEU   364      51.995  19.848 105.638  1.00  0.00           C  
ATOM   2277  O   LEU   364      53.050  20.014 105.022  1.00  0.00           O  
ATOM   2278  CB  LEU   364      50.988  22.139 105.457  1.00  0.00           C  
ATOM   2279  CG  LEU   364      50.513  23.454 106.082  1.00  0.00           C  
ATOM   2280  CD1 LEU   364      50.462  24.530 105.022  1.00  0.00           C  
ATOM   2281  CD2 LEU   364      49.159  23.307 106.776  1.00  0.00           C  
ATOM   2282  N   GLU   365      51.361  18.682 105.691  1.00  0.00           N  
ATOM   2283  CA  GLU   365      51.920  17.473 105.104  1.00  0.00           C  
ATOM   2284  C   GLU   365      50.980  16.867 104.081  1.00  0.00           C  
ATOM   2285  O   GLU   365      49.860  16.494 104.435  1.00  0.00           O  
ATOM   2286  CB  GLU   365      52.180  16.444 106.192  1.00  0.00           C  
ATOM   2287  CG  GLU   365      53.115  16.919 107.274  1.00  0.00           C  
ATOM   2288  CD  GLU   365      53.108  16.031 108.501  1.00  0.00           C  
ATOM   2289  OE1 GLU   365      52.841  14.811 108.372  1.00  0.00           O  
ATOM   2290  OE2 GLU   365      53.386  16.562 109.599  1.00  0.00           O  
ATOM   2291  N   PRO   366      51.418  16.779 102.806  1.00  0.00           N  
ATOM   2292  CA  PRO   366      50.680  16.037 101.789  1.00  0.00           C  
ATOM   2293  C   PRO   366      50.508  14.581 102.214  1.00  0.00           C  
ATOM   2294  O   PRO   366      51.411  14.009 102.833  1.00  0.00           O  
ATOM   2295  CB  PRO   366      51.597  16.124 100.571  1.00  0.00           C  
ATOM   2296  CG  PRO   366      52.347  17.363 100.776  1.00  0.00           C  
ATOM   2297  CD  PRO   366      52.622  17.401 102.235  1.00  0.00           C  
ATOM   2298  N   GLU   367      49.346  14.005 101.906  1.00  0.00           N  
ATOM   2299  CA  GLU   367      49.033  12.638 102.315  1.00  0.00           C  
ATOM   2300  C   GLU   367      49.374  11.607 101.243  1.00  0.00           C  
ATOM   2301  O   GLU   367      49.290  10.395 101.470  1.00  0.00           O  
ATOM   2302  CB  GLU   367      47.576  12.532 102.739  1.00  0.00           C  
ATOM   2303  CG  GLU   367      47.333  13.099 104.123  1.00  0.00           C  
ATOM   2304  CD  GLU   367      45.991  12.697 104.715  1.00  0.00           C  
ATOM   2305  OE1 GLU   367      45.185  12.037 104.013  1.00  0.00           O  
ATOM   2306  OE2 GLU   367      45.739  13.039 105.896  1.00  0.00           O  
ATOM   2307  N   GLY   368      49.781  12.101 100.082  1.00  0.00           N  
ATOM   2308  CA  GLY   368      50.142  11.246  98.967  1.00  0.00           C  
ATOM   2309  C   GLY   368      50.879  12.023  97.901  1.00  0.00           C  
ATOM   2310  O   GLY   368      50.885  13.262  97.915  1.00  0.00           O  
ATOM   2311  N   ARG   369      51.498  11.299  96.970  1.00  0.00           N  
ATOM   2312  CA  ARG   369      52.250  11.946  95.901  1.00  0.00           C  
ATOM   2313  C   ARG   369      51.331  12.691  94.955  1.00  0.00           C  
ATOM   2314  O   ARG   369      51.704  13.756  94.458  1.00  0.00           O  
ATOM   2315  CB  ARG   369      53.139  10.984  95.131  1.00  0.00           C  
ATOM   2316  CG  ARG   369      53.875  11.638  93.960  1.00  0.00           C  
ATOM   2317  CD  ARG   369      54.910  12.679  94.391  1.00  0.00           C  
ATOM   2318  NE  ARG   369      55.476  13.288  93.154  1.00  0.00           N  
ATOM   2319  CZ  ARG   369      54.805  14.293  92.520  1.00  0.00           C  
ATOM   2320  NH1 ARG   369      53.662  14.540  93.224  1.00  0.00           N  
ATOM   2321  NH2 ARG   369      55.540  14.660  91.429  1.00  0.00           N  
ATOM   2322  N   ASP   370      50.131  12.154  94.729  1.00  0.00           N  
ATOM   2323  CA  ASP   370      49.103  12.876  93.945  1.00  0.00           C  
ATOM   2324  C   ASP   370      47.683  12.745  94.494  1.00  0.00           C  
ATOM   2325  O   ASP   370      46.750  12.332  93.802  1.00  0.00           O  
ATOM   2326  CB  ASP   370      49.143  12.491  92.462  1.00  0.00           C  
ATOM   2327  CG  ASP   370      49.064  10.993  92.253  1.00  0.00           C  
ATOM   2328  OD1 ASP   370      49.068  10.239  93.260  1.00  0.00           O  
ATOM   2329  OD2 ASP   370      49.004  10.573  91.078  1.00  0.00           O  
ATOM   2330  N   VAL   371      47.551  13.082  95.765  1.00  0.00           N  
ATOM   2331  CA  VAL   371      46.264  13.415  96.327  1.00  0.00           C  
ATOM   2332  C   VAL   371      46.263  14.918  96.604  1.00  0.00           C  
ATOM   2333  O   VAL   371      47.316  15.560  96.639  1.00  0.00           O  
ATOM   2334  CB  VAL   371      45.966  12.628  97.608  1.00  0.00           C  
ATOM   2335  CG1 VAL   371      45.925  11.113  97.398  1.00  0.00           C  
ATOM   2336  CG2 VAL   371      46.998  12.851  98.715  1.00  0.00           C  
ATOM   2337  N   PRO   372      45.087  15.489  96.783  1.00  0.00           N  
ATOM   2338  CA  PRO   372      44.997  16.897  97.070  1.00  0.00           C  
ATOM   2339  C   PRO   372      44.773  17.061  98.575  1.00  0.00           C  
ATOM   2340  O   PRO   372      44.719  18.185  99.093  1.00  0.00           O  
ATOM   2341  CB  PRO   372      43.880  17.553  96.220  1.00  0.00           C  
ATOM   2342  CG  PRO   372      42.659  16.654  96.019  1.00  0.00           C  
ATOM   2343  CD  PRO   372      43.009  15.175  95.841  1.00  0.00           C  
ATOM   2344  N   GLU   373      44.661  15.932  99.272  1.00  0.00           N  
ATOM   2345  CA  GLU   373      44.365  15.931 100.697  1.00  0.00           C  
ATOM   2346  C   GLU   373      45.624  16.205 101.511  1.00  0.00           C  
ATOM   2347  O   GLU   373      46.666  15.597 101.283  1.00  0.00           O  
ATOM   2348  CB  GLU   373      43.736  14.604 101.104  1.00  0.00           C  
ATOM   2349  CG  GLU   373      42.795  14.694 102.301  1.00  0.00           C  
ATOM   2350  CD  GLU   373      42.077  13.369 102.623  1.00  0.00           C  
ATOM   2351  OE1 GLU   373      42.389  12.337 101.983  1.00  0.00           O  
ATOM   2352  OE2 GLU   373      41.194  13.353 103.524  1.00  0.00           O  
ATOM   2353  N   ILE   374      45.526  17.127 102.463  1.00  0.00           N  
ATOM   2354  CA  ILE   374      46.694  17.569 103.221  1.00  0.00           C  
ATOM   2355  C   ILE   374      46.432  17.627 104.719  1.00  0.00           C  
ATOM   2356  O   ILE   374      45.451  18.221 105.172  1.00  0.00           O  
ATOM   2357  CB  ILE   374      47.151  18.937 102.725  1.00  0.00           C  
ATOM   2358  CG1 ILE   374      47.545  18.950 101.238  1.00  0.00           C  
ATOM   2359  CG2 ILE   374      48.381  19.481 103.471  1.00  0.00           C  
ATOM   2360  CD1 ILE   374      48.790  18.120 100.930  1.00  0.00           C  
ATOM   2361  N   TYR   375      47.344  17.028 105.474  1.00  0.00           N  
ATOM   2362  CA  TYR   375      47.262  16.925 106.929  1.00  0.00           C  
ATOM   2363  C   TYR   375      47.831  18.170 107.598  1.00  0.00           C  
ATOM   2364  O   TYR   375      48.926  18.615 107.253  1.00  0.00           O  
ATOM   2365  CB  TYR   375      48.088  15.729 107.334  1.00  0.00           C  
ATOM   2366  CG  TYR   375      48.067  15.310 108.774  1.00  0.00           C  
ATOM   2367  CD1 TYR   375      49.064  15.715 109.652  1.00  0.00           C  
ATOM   2368  CD2 TYR   375      47.113  14.418 109.237  1.00  0.00           C  
ATOM   2369  CE1 TYR   375      49.079  15.272 110.974  1.00  0.00           C  
ATOM   2370  CE2 TYR   375      47.116  13.974 110.553  1.00  0.00           C  
ATOM   2371  CZ  TYR   375      48.096  14.399 111.415  1.00  0.00           C  
ATOM   2372  OH  TYR   375      48.075  13.944 112.714  1.00  0.00           O  
ATOM   2373  N   VAL   376      47.102  18.725 108.561  1.00  0.00           N  
ATOM   2374  CA  VAL   376      47.575  19.908 109.269  1.00  0.00           C  
ATOM   2375  C   VAL   376      48.122  19.530 110.642  1.00  0.00           C  
ATOM   2376  O   VAL   376      47.415  19.611 111.639  1.00  0.00           O  
ATOM   2377  CB  VAL   376      46.470  20.967 109.419  1.00  0.00           C  
ATOM   2378  CG1 VAL   376      47.071  22.295 109.847  1.00  0.00           C  
ATOM   2379  CG2 VAL   376      45.715  21.134 108.116  1.00  0.00           C  
ATOM   2380  N   GLN   377      49.387  19.125 110.682  1.00  0.00           N  
ATOM   2381  CA  GLN   377      50.048  18.693 111.911  1.00  0.00           C  
ATOM   2382  C   GLN   377      50.127  19.752 112.995  1.00  0.00           C  
ATOM   2383  O   GLN   377      50.328  20.936 112.703  1.00  0.00           O  
ATOM   2384  CB  GLN   377      51.456  18.217 111.604  1.00  0.00           C  
ATOM   2385  CG  GLN   377      52.184  17.641 112.820  1.00  0.00           C  
ATOM   2386  CD  GLN   377      51.549  16.299 113.156  1.00  0.00           C  
ATOM   2387  OE1 GLN   377      51.185  15.530 112.267  1.00  0.00           O  
ATOM   2388  NE2 GLN   377      51.382  15.944 114.458  1.00  0.00           N  
ATOM   2389  N   GLY   378      49.979  19.314 114.246  1.00  0.00           N  
ATOM   2390  CA  GLY   378      50.015  20.216 115.405  1.00  0.00           C  
ATOM   2391  C   GLY   378      48.759  21.049 115.617  1.00  0.00           C  
ATOM   2392  O   GLY   378      48.766  22.018 116.375  1.00  0.00           O  
ATOM   2393  N   PHE   379      47.686  20.660 114.937  1.00  0.00           N  
ATOM   2394  CA  PHE   379      46.386  21.294 115.062  1.00  0.00           C  
ATOM   2395  C   PHE   379      45.310  20.252 115.383  1.00  0.00           C  
ATOM   2396  O   PHE   379      44.202  20.329 114.861  1.00  0.00           O  
ATOM   2397  CB  PHE   379      46.038  22.036 113.769  1.00  0.00           C  
ATOM   2398  CG  PHE   379      44.997  23.104 113.943  1.00  0.00           C  
ATOM   2399  CD1 PHE   379      45.370  24.409 114.259  1.00  0.00           C  
ATOM   2400  CD2 PHE   379      43.645  22.813 113.786  1.00  0.00           C  
ATOM   2401  CE1 PHE   379      44.414  25.411 114.428  1.00  0.00           C  
ATOM   2402  CE2 PHE   379      42.686  23.801 113.955  1.00  0.00           C  
ATOM   2403  CZ  PHE   379      43.072  25.109 114.275  1.00  0.00           C  
ATOM   2404  N   SER   380      45.640  19.269 116.224  1.00  0.00           N  
ATOM   2405  CA  SER   380      44.646  18.312 116.717  1.00  0.00           C  
ATOM   2406  C   SER   380      43.596  19.052 117.527  1.00  0.00           C  
ATOM   2407  O   SER   380      43.930  19.855 118.405  1.00  0.00           O  
ATOM   2408  CB  SER   380      45.300  17.248 117.577  1.00  0.00           C  
ATOM   2409  OG  SER   380      45.915  16.271 116.760  1.00  0.00           O  
ATOM   2410  N   THR   381      42.326  18.789 117.231  1.00  0.00           N  
ATOM   2411  CA  THR   381      41.247  19.622 117.751  1.00  0.00           C  
ATOM   2412  C   THR   381      39.903  18.913 117.864  1.00  0.00           C  
ATOM   2413  O   THR   381      39.619  17.972 117.121  1.00  0.00           O  
ATOM   2414  CB  THR   381      41.094  20.919 116.914  1.00  0.00           C  
ATOM   2415  OG1 THR   381      39.961  21.659 117.380  1.00  0.00           O  
ATOM   2416  CG2 THR   381      40.923  20.617 115.429  1.00  0.00           C  
ATOM   2417  N   GLY   382      39.093  19.378 118.813  1.00  0.00           N  
ATOM   2418  CA  GLY   382      37.719  18.922 118.994  1.00  0.00           C  
ATOM   2419  C   GLY   382      36.752  20.093 118.994  1.00  0.00           C  
ATOM   2420  O   GLY   382      35.593  19.947 119.389  1.00  0.00           O  
ATOM   2421  N   LEU   383      37.226  21.259 118.566  1.00  0.00           N  
ATOM   2422  CA  LEU   383      36.405  22.461 118.544  1.00  0.00           C  
ATOM   2423  C   LEU   383      35.253  22.326 117.540  1.00  0.00           C  
ATOM   2424  O   LEU   383      35.337  21.505 116.619  1.00  0.00           O  
ATOM   2425  CB  LEU   383      37.280  23.678 118.230  1.00  0.00           C  
ATOM   2426  CG  LEU   383      38.388  23.955 119.253  1.00  0.00           C  
ATOM   2427  CD1 LEU   383      39.454  24.848 118.660  1.00  0.00           C  
ATOM   2428  CD2 LEU   383      37.831  24.562 120.544  1.00  0.00           C  
ATOM   2429  N   PRO   384      34.170  23.117 117.721  1.00  0.00           N  
ATOM   2430  CA  PRO   384      33.055  23.038 116.776  1.00  0.00           C  
ATOM   2431  C   PRO   384      33.523  23.262 115.342  1.00  0.00           C  
ATOM   2432  O   PRO   384      34.387  24.112 115.094  1.00  0.00           O  
ATOM   2433  CB  PRO   384      32.129  24.174 117.228  1.00  0.00           C  
ATOM   2434  CG  PRO   384      32.431  24.347 118.672  1.00  0.00           C  
ATOM   2435  CD  PRO   384      33.908  24.111 118.784  1.00  0.00           C  
ATOM   2436  N   GLU   385      32.961  22.485 114.419  1.00  0.00           N  
ATOM   2437  CA  GLU   385      33.324  22.527 112.998  1.00  0.00           C  
ATOM   2438  C   GLU   385      33.533  23.950 112.460  1.00  0.00           C  
ATOM   2439  O   GLU   385      34.527  24.211 111.778  1.00  0.00           O  
ATOM   2440  CB  GLU   385      32.275  21.775 112.167  1.00  0.00           C  
ATOM   2441  CG  GLU   385      32.659  21.523 110.709  1.00  0.00           C  
ATOM   2442  CD  GLU   385      31.620  20.687 109.954  1.00  0.00           C  
ATOM   2443  OE1 GLU   385      31.637  19.437 110.090  1.00  0.00           O  
ATOM   2444  OE2 GLU   385      30.794  21.287 109.213  1.00  0.00           O  
ATOM   2445  N   ASN   386      32.610  24.860 112.787  1.00  0.00           N  
ATOM   2446  CA  ASN   386      32.655  26.237 112.278  1.00  0.00           C  
ATOM   2447  C   ASN   386      33.786  27.100 112.872  1.00  0.00           C  
ATOM   2448  O   ASN   386      34.242  28.054 112.235  1.00  0.00           O  
ATOM   2449  CB  ASN   386      31.290  26.928 112.430  1.00  0.00           C  
ATOM   2450  CG  ASN   386      30.342  26.328 111.401  1.00  0.00           C  
ATOM   2451  OD1 ASN   386      30.773  25.749 110.405  1.00  0.00           O  
ATOM   2452  ND2 ASN   386      28.999  26.435 111.586  1.00  0.00           N  
ATOM   2453  N   LEU   387      34.232  26.773 114.084  1.00  0.00           N  
ATOM   2454  CA  LEU   387      35.331  27.508 114.729  1.00  0.00           C  
ATOM   2455  C   LEU   387      36.693  27.076 114.174  1.00  0.00           C  
ATOM   2456  O   LEU   387      37.619  27.887 114.089  1.00  0.00           O  
ATOM   2457  CB  LEU   387      35.274  27.391 116.278  1.00  0.00           C  
ATOM   2458  CG  LEU   387      36.282  28.291 116.995  1.00  0.00           C  
ATOM   2459  CD1 LEU   387      36.125  29.786 116.718  1.00  0.00           C  
ATOM   2460  CD2 LEU   387      36.250  28.209 118.521  1.00  0.00           C  
ATOM   2461  N   GLN   388      36.795  25.807 113.782  1.00  0.00           N  
ATOM   2462  CA  GLN   388      38.026  25.263 113.208  1.00  0.00           C  
ATOM   2463  C   GLN   388      38.472  26.023 111.960  1.00  0.00           C  
ATOM   2464  O   GLN   388      39.615  26.473 111.889  1.00  0.00           O  
ATOM   2465  CB  GLN   388      37.873  23.772 112.892  1.00  0.00           C  
ATOM   2466  CG  GLN   388      37.838  22.885 114.120  1.00  0.00           C  
ATOM   2467  CD  GLN   388      37.778  21.416 113.778  1.00  0.00           C  
ATOM   2468  OE1 GLN   388      38.147  20.999 112.680  1.00  0.00           O  
ATOM   2469  NE2 GLN   388      37.316  20.617 114.726  1.00  0.00           N  
ATOM   2470  N   LEU   389      37.562  26.174 110.994  1.00  0.00           N  
ATOM   2471  CA  LEU   389      37.875  26.845 109.728  1.00  0.00           C  
ATOM   2472  C   LEU   389      38.265  28.283 110.005  1.00  0.00           C  
ATOM   2473  O   LEU   389      39.223  28.801 109.425  1.00  0.00           O  
ATOM   2474  CB  LEU   389      36.711  26.759 108.692  1.00  0.00           C  
ATOM   2475  CG  LEU   389      37.029  27.440 107.359  1.00  0.00           C  
ATOM   2476  CD1 LEU   389      38.219  26.853 106.602  1.00  0.00           C  
ATOM   2477  CD2 LEU   389      35.900  27.403 106.330  1.00  0.00           C  
ATOM   2478  N   PRO   390      37.536  28.903 110.927  1.00  0.00           N  
ATOM   2479  CA  PRO   390      37.805  30.274 111.348  1.00  0.00           C  
ATOM   2480  C   PRO   390      39.220  30.410 111.917  1.00  0.00           C  
ATOM   2481  O   PRO   390      39.883  31.435 111.724  1.00  0.00           O  
ATOM   2482  CB  PRO   390      36.762  30.732 112.363  1.00  0.00           C  
ATOM   2483  CG  PRO   390      35.411  30.031 112.208  1.00  0.00           C  
ATOM   2484  CD  PRO   390      35.527  28.552 111.835  1.00  0.00           C  
ATOM   2485  N   LEU   391      39.674  29.366 112.606  1.00  0.00           N  
ATOM   2486  CA  LEU   391      41.013  29.339 113.170  1.00  0.00           C  
ATOM   2487  C   LEU   391      42.050  29.153 112.088  1.00  0.00           C  
ATOM   2488  O   LEU   391      43.020  29.897 112.013  1.00  0.00           O  
ATOM   2489  CB  LEU   391      41.131  28.216 114.205  1.00  0.00           C  
ATOM   2490  CG  LEU   391      40.328  28.476 115.481  1.00  0.00           C  
ATOM   2491  CD1 LEU   391      40.271  27.302 116.458  1.00  0.00           C  
ATOM   2492  CD2 LEU   391      40.840  29.629 116.343  1.00  0.00           C  
ATOM   2493  N   LEU   392      41.830  28.154 111.240  1.00  0.00           N  
ATOM   2494  CA  LEU   392      42.764  27.815 110.167  1.00  0.00           C  
ATOM   2495  C   LEU   392      43.050  28.980 109.244  1.00  0.00           C  
ATOM   2496  O   LEU   392      44.189  29.192 108.841  1.00  0.00           O  
ATOM   2497  CB  LEU   392      42.236  26.652 109.332  1.00  0.00           C  
ATOM   2498  CG  LEU   392      42.677  25.267 109.768  1.00  0.00           C  
ATOM   2499  CD1 LEU   392      41.603  24.638 110.622  1.00  0.00           C  
ATOM   2500  CD2 LEU   392      42.927  24.423 108.542  1.00  0.00           C  
ATOM   2501  N   ARG   393      42.008  29.729 108.908  1.00  0.00           N  
ATOM   2502  CA  ARG   393      42.145  30.823 107.967  1.00  0.00           C  
ATOM   2503  C   ARG   393      42.990  31.964 108.534  1.00  0.00           C  
ATOM   2504  O   ARG   393      43.500  32.801 107.781  1.00  0.00           O  
ATOM   2505  CB  ARG   393      40.773  31.329 107.525  1.00  0.00           C  
ATOM   2506  CG  ARG   393      40.022  30.387 106.608  1.00  0.00           C  
ATOM   2507  CD  ARG   393      39.007  31.158 105.773  1.00  0.00           C  
ATOM   2508  NE  ARG   393      37.805  30.380 105.477  1.00  0.00           N  
ATOM   2509  CZ  ARG   393      37.724  29.426 104.553  1.00  0.00           C  
ATOM   2510  NH1 ARG   393      38.784  29.102 103.819  1.00  0.00           N  
ATOM   2511  NH2 ARG   393      36.575  28.785 104.370  1.00  0.00           N  
ATOM   2512  N   SER   394      43.138  31.996 109.857  1.00  0.00           N  
ATOM   2513  CA  SER   394      43.916  33.050 110.511  1.00  0.00           C  
ATOM   2514  C   SER   394      45.413  32.765 110.449  1.00  0.00           C  
ATOM   2515  O   SER   394      46.227  33.694 110.524  1.00  0.00           O  
ATOM   2516  CB  SER   394      43.466  33.252 111.961  1.00  0.00           C  
ATOM   2517  OG  SER   394      43.628  32.065 112.718  1.00  0.00           O  
ATOM   2518  N   LEU   395      45.758  31.483 110.317  1.00  0.00           N  
ATOM   2519  CA  LEU   395      47.140  31.036 110.149  1.00  0.00           C  
ATOM   2520  C   LEU   395      47.676  31.540 108.811  1.00  0.00           C  
ATOM   2521  O   LEU   395      47.054  31.302 107.773  1.00  0.00           O  
ATOM   2522  CB  LEU   395      47.239  29.483 110.188  1.00  0.00           C  
ATOM   2523  CG  LEU   395      46.884  28.883 111.550  1.00  0.00           C  
ATOM   2524  CD1 LEU   395      46.848  27.356 111.593  1.00  0.00           C  
ATOM   2525  CD2 LEU   395      47.839  29.248 112.685  1.00  0.00           C  
ATOM   2526  N   PRO   396      48.824  32.245 108.832  1.00  0.00           N  
ATOM   2527  CA  PRO   396      49.442  32.754 107.605  1.00  0.00           C  
ATOM   2528  C   PRO   396      49.648  31.650 106.568  1.00  0.00           C  
ATOM   2529  O   PRO   396      50.080  30.542 106.908  1.00  0.00           O  
ATOM   2530  CB  PRO   396      50.788  33.314 108.085  1.00  0.00           C  
ATOM   2531  CG  PRO   396      50.973  32.782 109.474  1.00  0.00           C  
ATOM   2532  CD  PRO   396      49.605  32.607 110.025  1.00  0.00           C  
ATOM   2533  N   GLY   397      49.310  31.953 105.317  1.00  0.00           N  
ATOM   2534  CA  GLY   397      49.367  30.970 104.238  1.00  0.00           C  
ATOM   2535  C   GLY   397      48.074  30.193 104.032  1.00  0.00           C  
ATOM   2536  O   GLY   397      47.882  29.565 102.986  1.00  0.00           O  
ATOM   2537  N   LEU   398      47.183  30.232 105.020  1.00  0.00           N  
ATOM   2538  CA  LEU   398      45.933  29.477 104.948  1.00  0.00           C  
ATOM   2539  C   LEU   398      44.694  30.369 104.967  1.00  0.00           C  
ATOM   2540  O   LEU   398      43.624  29.949 105.412  1.00  0.00           O  
ATOM   2541  CB  LEU   398      45.861  28.444 106.079  1.00  0.00           C  
ATOM   2542  CG  LEU   398      46.992  27.429 106.263  1.00  0.00           C  
ATOM   2543  CD1 LEU   398      46.690  26.551 107.464  1.00  0.00           C  
ATOM   2544  CD2 LEU   398      47.194  26.588 105.011  1.00  0.00           C  
ATOM   2545  N   GLU   399      44.837  31.590 104.462  1.00  0.00           N  
ATOM   2546  CA  GLU   399      43.745  32.562 104.457  1.00  0.00           C  
ATOM   2547  C   GLU   399      42.573  32.115 103.595  1.00  0.00           C  
ATOM   2548  O   GLU   399      41.424  32.486 103.849  1.00  0.00           O  
ATOM   2549  CB  GLU   399      44.240  33.928 103.980  1.00  0.00           C  
ATOM   2550  CG  GLU   399      45.109  34.682 104.988  1.00  0.00           C  
ATOM   2551  CD  GLU   399      46.563  34.229 104.993  1.00  0.00           C  
ATOM   2552  OE1 GLU   399      46.953  33.418 104.122  1.00  0.00           O  
ATOM   2553  OE2 GLU   399      47.316  34.693 105.876  1.00  0.00           O  
ATOM   2554  N   ASN   400      42.875  31.321 102.576  1.00  0.00           N  
ATOM   2555  CA  ASN   400      41.861  30.837 101.653  1.00  0.00           C  
ATOM   2556  C   ASN   400      41.763  29.310 101.672  1.00  0.00           C  
ATOM   2557  O   ASN   400      41.413  28.686 100.669  1.00  0.00           O  
ATOM   2558  CB  ASN   400      42.150  31.357 100.246  1.00  0.00           C  
ATOM   2559  CG  ASN   400      42.027  32.874 100.271  1.00  0.00           C  
ATOM   2560  OD1 ASN   400      40.932  33.419 100.394  1.00  0.00           O  
ATOM   2561  ND2 ASN   400      43.146  33.638 100.154  1.00  0.00           N  
ATOM   2562  N   CYS   401      42.055  28.729 102.833  1.00  0.00           N  
ATOM   2563  CA  CYS   401      42.110  27.281 102.993  1.00  0.00           C  
ATOM   2564  C   CYS   401      40.734  26.636 102.878  1.00  0.00           C  
ATOM   2565  O   CYS   401      39.778  27.048 103.540  1.00  0.00           O  
ATOM   2566  CB  CYS   401      42.766  26.915 104.317  1.00  0.00           C  
ATOM   2567  SG  CYS   401      42.846  25.511 104.514  1.00  0.00           S  
ATOM   2568  N   SER   402      40.644  25.633 102.015  1.00  0.00           N  
ATOM   2569  CA  SER   402      39.434  24.856 101.879  1.00  0.00           C  
ATOM   2570  C   SER   402      39.619  23.554 102.662  1.00  0.00           C  
ATOM   2571  O   SER   402      40.539  22.764 102.406  1.00  0.00           O  
ATOM   2572  CB  SER   402      39.121  24.593 100.409  1.00  0.00           C  
ATOM   2573  OG  SER   402      37.977  23.760 100.295  1.00  0.00           O  
ATOM   2574  N   MET   403      38.739  23.347 103.631  1.00  0.00           N  
ATOM   2575  CA  MET   403      38.850  22.247 104.572  1.00  0.00           C  
ATOM   2576  C   MET   403      37.994  21.078 104.105  1.00  0.00           C  
ATOM   2577  O   MET   403      36.764  21.176 104.054  1.00  0.00           O  
ATOM   2578  CB  MET   403      38.392  22.731 105.948  1.00  0.00           C  
ATOM   2579  CG  MET   403      38.736  21.822 107.096  1.00  0.00           C  
ATOM   2580  SD  MET   403      37.726  22.167 108.542  1.00  0.00           S  
ATOM   2581  CE  MET   403      36.168  21.439 108.011  1.00  0.00           C  
ATOM   2582  N   LEU   404      38.649  19.976 103.758  1.00  0.00           N  
ATOM   2583  CA  LEU   404      37.946  18.775 103.305  1.00  0.00           C  
ATOM   2584  C   LEU   404      37.278  18.022 104.464  1.00  0.00           C  
ATOM   2585  O   LEU   404      36.147  17.573 104.335  1.00  0.00           O  
ATOM   2586  CB  LEU   404      38.865  17.859 102.502  1.00  0.00           C  
ATOM   2587  CG  LEU   404      39.327  18.468 101.177  1.00  0.00           C  
ATOM   2588  CD1 LEU   404      40.349  17.635 100.404  1.00  0.00           C  
ATOM   2589  CD2 LEU   404      38.218  18.707 100.154  1.00  0.00           C  
ATOM   2590  N   ARG   405      37.970  17.900 105.590  1.00  0.00           N  
ATOM   2591  CA  ARG   405      37.381  17.327 106.798  1.00  0.00           C  
ATOM   2592  C   ARG   405      37.668  18.193 108.016  1.00  0.00           C  
ATOM   2593  O   ARG   405      38.701  18.857 108.066  1.00  0.00           O  
ATOM   2594  CB  ARG   405      37.955  15.950 107.071  1.00  0.00           C  
ATOM   2595  CG  ARG   405      37.700  14.917 106.006  1.00  0.00           C  
ATOM   2596  CD  ARG   405      38.668  13.750 106.199  1.00  0.00           C  
ATOM   2597  NE  ARG   405      38.834  13.447 107.619  1.00  0.00           N  
ATOM   2598  CZ  ARG   405      39.564  12.453 108.086  1.00  0.00           C  
ATOM   2599  NH1 ARG   405      40.201  11.660 107.239  1.00  0.00           N  
ATOM   2600  NH2 ARG   405      39.652  12.257 109.393  1.00  0.00           N  
ATOM   2601  N   PRO   406      36.761  18.181 109.009  1.00  0.00           N  
ATOM   2602  CA  PRO   406      37.059  18.807 110.293  1.00  0.00           C  
ATOM   2603  C   PRO   406      37.906  17.912 111.185  1.00  0.00           C  
ATOM   2604  O   PRO   406      37.859  16.671 111.066  1.00  0.00           O  
ATOM   2605  CB  PRO   406      35.679  19.000 110.916  1.00  0.00           C  
ATOM   2606  CG  PRO   406      34.848  17.907 110.342  1.00  0.00           C  
ATOM   2607  CD  PRO   406      35.401  17.611 108.971  1.00  0.00           C  
ATOM   2608  N   ALA   407      38.683  18.542 112.064  1.00  0.00           N  
ATOM   2609  CA  ALA   407      39.420  17.818 113.095  1.00  0.00           C  
ATOM   2610  C   ALA   407      38.419  17.313 114.108  1.00  0.00           C  
ATOM   2611  O   ALA   407      37.405  17.967 114.339  1.00  0.00           O  
ATOM   2612  CB  ALA   407      40.463  18.713 113.756  1.00  0.00           C  
ATOM   2613  N   TYR   408      38.676  16.148 114.691  1.00  0.00           N  
ATOM   2614  CA  TYR   408      37.757  15.582 115.673  1.00  0.00           C  
ATOM   2615  C   TYR   408      38.494  14.768 116.731  1.00  0.00           C  
ATOM   2616  O   TYR   408      39.698  14.574 116.639  1.00  0.00           O  
ATOM   2617  CB  TYR   408      36.671  14.744 114.983  1.00  0.00           C  
ATOM   2618  CG  TYR   408      37.190  13.526 114.263  1.00  0.00           C  
ATOM   2619  CD1 TYR   408      37.332  13.516 112.875  1.00  0.00           C  
ATOM   2620  CD2 TYR   408      37.537  12.377 114.966  1.00  0.00           C  
ATOM   2621  CE1 TYR   408      37.807  12.382 112.216  1.00  0.00           C  
ATOM   2622  CE2 TYR   408      38.009  11.256 114.317  1.00  0.00           C  
ATOM   2623  CZ  TYR   408      38.142  11.264 112.955  1.00  0.00           C  
ATOM   2624  OH  TYR   408      38.621  10.136 112.349  1.00  0.00           O  
ATOM   2625  N   ALA   409      37.770  14.311 117.743  1.00  0.00           N  
ATOM   2626  CA  ALA   409      38.343  13.413 118.730  1.00  0.00           C  
ATOM   2627  C   ALA   409      37.571  12.109 118.733  1.00  0.00           C  
ATOM   2628  O   ALA   409      36.359  12.084 118.492  1.00  0.00           O  
ATOM   2629  CB  ALA   409      38.326  14.036 120.103  1.00  0.00           C  
ATOM   2630  N   VAL   410      38.283  11.026 118.999  1.00  0.00           N  
ATOM   2631  CA  VAL   410      37.675   9.710 119.042  1.00  0.00           C  
ATOM   2632  C   VAL   410      37.726   9.191 120.468  1.00  0.00           C  
ATOM   2633  O   VAL   410      38.803   9.086 121.055  1.00  0.00           O  
ATOM   2634  CB  VAL   410      38.349   8.713 118.027  1.00  0.00           C  
ATOM   2635  CG1 VAL   410      37.756   7.303 118.071  1.00  0.00           C  
ATOM   2636  CG2 VAL   410      38.226   9.153 116.567  1.00  0.00           C  
ATOM   2637  N   GLU   411      36.558   8.894 121.027  1.00  0.00           N  
ATOM   2638  CA  GLU   411      36.471   8.311 122.361  1.00  0.00           C  
ATOM   2639  C   GLU   411      36.233   6.815 122.231  1.00  0.00           C  
ATOM   2640  O   GLU   411      35.364   6.393 121.468  1.00  0.00           O  
ATOM   2641  CB  GLU   411      35.342   8.962 123.156  1.00  0.00           C  
ATOM   2642  CG  GLU   411      35.433   8.759 124.655  1.00  0.00           C  
ATOM   2643  CD  GLU   411      34.264   9.372 125.388  1.00  0.00           C  
ATOM   2644  OE1 GLU   411      33.164   8.782 125.343  1.00  0.00           O  
ATOM   2645  OE2 GLU   411      34.450  10.440 126.011  1.00  0.00           O  
ATOM   2646  N   TYR   412      36.994   6.018 122.976  1.00  0.00           N  
ATOM   2647  CA  TYR   412      36.977   4.571 122.796  1.00  0.00           C  
ATOM   2648  C   TYR   412      37.219   3.800 124.087  1.00  0.00           C  
ATOM   2649  O   TYR   412      37.735   4.352 125.054  1.00  0.00           O  
ATOM   2650  CB  TYR   412      38.007   4.168 121.737  1.00  0.00           C  
ATOM   2651  CG  TYR   412      39.433   4.567 122.045  1.00  0.00           C  
ATOM   2652  CD1 TYR   412      39.889   5.862 121.804  1.00  0.00           C  
ATOM   2653  CD2 TYR   412      40.334   3.642 122.556  1.00  0.00           C  
ATOM   2654  CE1 TYR   412      41.206   6.226 122.080  1.00  0.00           C  
ATOM   2655  CE2 TYR   412      41.649   3.993 122.836  1.00  0.00           C  
ATOM   2656  CZ  TYR   412      42.082   5.284 122.591  1.00  0.00           C  
ATOM   2657  OH  TYR   412      43.391   5.623 122.871  1.00  0.00           O  
ATOM   2658  N   ASP   413      36.843   2.523 124.092  1.00  0.00           N  
ATOM   2659  CA  ASP   413      37.094   1.631 125.230  1.00  0.00           C  
ATOM   2660  C   ASP   413      38.511   1.092 125.194  1.00  0.00           C  
ATOM   2661  O   ASP   413      38.982   0.671 124.139  1.00  0.00           O  
ATOM   2662  CB  ASP   413      36.117   0.451 125.227  1.00  0.00           C  
ATOM   2663  CG  ASP   413      34.670   0.881 125.400  1.00  0.00           C  
ATOM   2664  OD1 ASP   413      34.419   2.063 125.724  1.00  0.00           O  
ATOM   2665  OD2 ASP   413      33.781   0.028 125.208  1.00  0.00           O  
ATOM   2666  N   TYR   414      39.180   1.107 126.346  1.00  0.00           N  
ATOM   2667  CA  TYR   414      40.509   0.520 126.482  1.00  0.00           C  
ATOM   2668  C   TYR   414      40.596  -0.319 127.747  1.00  0.00           C  
ATOM   2669  O   TYR   414      39.894  -0.055 128.716  1.00  0.00           O  
ATOM   2670  CB  TYR   414      41.588   1.604 126.494  1.00  0.00           C  
ATOM   2671  CG  TYR   414      41.530   2.308 125.182  1.00  0.00           C  
ATOM   2672  CD1 TYR   414      40.691   3.419 125.024  1.00  0.00           C  
ATOM   2673  CD2 TYR   414      42.310   1.888 124.082  1.00  0.00           C  
ATOM   2674  CE1 TYR   414      40.611   4.112 123.800  1.00  0.00           C  
ATOM   2675  CE2 TYR   414      42.241   2.582 122.831  1.00  0.00           C  
ATOM   2676  CZ  TYR   414      41.383   3.694 122.711  1.00  0.00           C  
ATOM   2677  OH  TYR   414      41.280   4.390 121.526  1.00  0.00           O  
ATOM   2678  N   LEU   415      41.478  -1.312 127.736  1.00  0.00           N  
ATOM   2679  CA  LEU   415      41.631  -2.233 128.860  1.00  0.00           C  
ATOM   2680  C   LEU   415      42.903  -1.968 129.650  1.00  0.00           C  
ATOM   2681  O   LEU   415      44.011  -2.016 129.107  1.00  0.00           O  
ATOM   2682  CB  LEU   415      41.588  -3.676 128.370  1.00  0.00           C  
ATOM   2683  CG  LEU   415      40.280  -4.043 127.667  1.00  0.00           C  
ATOM   2684  CD1 LEU   415      40.226  -5.461 127.100  1.00  0.00           C  
ATOM   2685  CD2 LEU   415      39.031  -3.964 128.544  1.00  0.00           C  
ATOM   2686  N   PRO   416      42.722  -1.697 130.941  1.00  0.00           N  
ATOM   2687  CA  PRO   416      43.795  -1.265 131.838  1.00  0.00           C  
ATOM   2688  C   PRO   416      45.032  -2.158 131.761  1.00  0.00           C  
ATOM   2689  O   PRO   416      44.942  -3.361 131.994  1.00  0.00           O  
ATOM   2690  CB  PRO   416      43.279  -1.189 133.271  1.00  0.00           C  
ATOM   2691  CG  PRO   416      41.780  -0.897 133.365  1.00  0.00           C  
ATOM   2692  CD  PRO   416      40.950  -1.599 132.288  1.00  0.00           C  
ATOM   2693  N   ALA   417      46.196  -1.558 131.454  1.00  0.00           N  
ATOM   2694  CA  ALA   417      47.415  -2.281 131.095  1.00  0.00           C  
ATOM   2695  C   ALA   417      48.025  -3.139 132.208  1.00  0.00           C  
ATOM   2696  O   ALA   417      48.977  -3.878 131.948  1.00  0.00           O  
ATOM   2697  CB  ALA   417      48.384  -1.161 130.703  1.00  0.00           C  
ATOM   2698  N   HIS   418      47.495  -3.044 133.429  1.00  0.00           N  
ATOM   2699  CA  HIS   418      47.932  -3.925 134.513  1.00  0.00           C  
ATOM   2700  C   HIS   418      47.358  -5.335 134.357  1.00  0.00           C  
ATOM   2701  O   HIS   418      47.912  -6.306 134.892  1.00  0.00           O  
ATOM   2702  CB  HIS   418      47.579  -3.340 135.880  1.00  0.00           C  
ATOM   2703  CG  HIS   418      46.104  -3.151 136.073  1.00  0.00           C  
ATOM   2704  ND1 HIS   418      45.237  -4.163 136.433  1.00  0.00           N  
ATOM   2705  CD2 HIS   418      45.328  -2.048 135.957  1.00  0.00           C  
ATOM   2706  CE1 HIS   418      44.023  -3.713 136.532  1.00  0.00           C  
ATOM   2707  NE2 HIS   418      44.040  -2.425 136.247  1.00  0.00           N  
ATOM   2708  N   GLN   419      46.256  -5.426 133.609  1.00  0.00           N  
ATOM   2709  CA  GLN   419      45.552  -6.686 133.365  1.00  0.00           C  
ATOM   2710  C   GLN   419      46.307  -7.600 132.403  1.00  0.00           C  
ATOM   2711  O   GLN   419      45.998  -8.789 132.295  1.00  0.00           O  
ATOM   2712  CB  GLN   419      44.134  -6.427 132.849  1.00  0.00           C  
ATOM   2713  CG  GLN   419      43.285  -5.603 133.792  1.00  0.00           C  
ATOM   2714  CD  GLN   419      41.864  -5.435 133.313  1.00  0.00           C  
ATOM   2715  OE1 GLN   419      41.072  -6.374 133.335  1.00  0.00           O  
ATOM   2716  NE2 GLN   419      41.526  -4.224 132.893  1.00  0.00           N  
ATOM   2717  N   CYS   420      47.295  -7.043 131.709  1.00  0.00           N  
ATOM   2718  CA  CYS   420      48.154  -7.838 130.838  1.00  0.00           C  
ATOM   2719  C   CYS   420      49.556  -7.973 131.425  1.00  0.00           C  
ATOM   2720  O   CYS   420      50.031  -7.088 132.143  1.00  0.00           O  
ATOM   2721  CB  CYS   420      48.233  -7.270 129.393  1.00  0.00           C  
ATOM   2722  SG  CYS   420      46.967  -7.242 128.750  1.00  0.00           S  
ATOM   2723  N   SER   421      50.201  -9.095 131.117  1.00  0.00           N  
ATOM   2724  CA  SER   421      51.586  -9.334 131.496  1.00  0.00           C  
ATOM   2725  C   SER   421      52.548  -8.579 130.595  1.00  0.00           C  
ATOM   2726  O   SER   421      52.152  -8.008 129.576  1.00  0.00           O  
ATOM   2727  CB  SER   421      51.908 -10.823 131.420  1.00  0.00           C  
ATOM   2728  OG  SER   421      51.873 -11.261 130.070  1.00  0.00           O  
ATOM   2729  N   ARG   422      53.820  -8.596 130.981  1.00  0.00           N  
ATOM   2730  CA  ARG   422      54.910  -8.031 130.191  1.00  0.00           C  
ATOM   2731  C   ARG   422      55.061  -8.789 128.874  1.00  0.00           C  
ATOM   2732  O   ARG   422      55.666  -8.302 127.920  1.00  0.00           O  
ATOM   2733  CB  ARG   422      56.212  -8.130 130.991  1.00  0.00           C  
ATOM   2734  CG  ARG   422      56.211  -7.283 132.265  1.00  0.00           C  
ATOM   2735  CD  ARG   422      57.586  -7.170 132.927  1.00  0.00           C  
ATOM   2736  NE  ARG   422      57.967  -8.529 133.404  1.00  0.00           N  
ATOM   2737  CZ  ARG   422      57.525  -8.975 134.616  1.00  0.00           C  
ATOM   2738  NH1 ARG   422      56.763  -7.988 135.171  1.00  0.00           N  
ATOM   2739  NH2 ARG   422      58.017 -10.235 134.800  1.00  0.00           N  
ATOM   2740  N   SER   423      54.496  -9.990 128.843  1.00  0.00           N  
ATOM   2741  CA  SER   423      54.636 -10.904 127.727  1.00  0.00           C  
ATOM   2742  C   SER   423      53.507 -10.699 126.717  1.00  0.00           C  
ATOM   2743  O   SER   423      53.404 -11.417 125.725  1.00  0.00           O  
ATOM   2744  CB  SER   423      54.704 -12.369 128.249  1.00  0.00           C  
ATOM   2745  OG  SER   423      55.855 -12.545 129.062  1.00  0.00           O  
ATOM   2746  N   LEU   424      52.677  -9.693 126.989  1.00  0.00           N  
ATOM   2747  CA  LEU   424      51.512  -9.321 126.170  1.00  0.00           C  
ATOM   2748  C   LEU   424      50.310 -10.249 126.340  1.00  0.00           C  
ATOM   2749  O   LEU   424      49.245  -9.995 125.774  1.00  0.00           O  
ATOM   2750  CB  LEU   424      51.882  -9.141 124.690  1.00  0.00           C  
ATOM   2751  CG  LEU   424      52.987  -8.109 124.459  1.00  0.00           C  
ATOM   2752  CD1 LEU   424      53.426  -7.947 123.004  1.00  0.00           C  
ATOM   2753  CD2 LEU   424      52.639  -6.683 124.884  1.00  0.00           C  
ATOM   2754  N   MET   425      50.490 -11.310 127.126  1.00  0.00           N  
ATOM   2755  CA  MET   425      49.413 -12.221 127.508  1.00  0.00           C  
ATOM   2756  C   MET   425      48.608 -11.626 128.666  1.00  0.00           C  
ATOM   2757  O   MET   425      49.166 -10.930 129.516  1.00  0.00           O  
ATOM   2758  CB  MET   425      50.014 -13.557 127.929  1.00  0.00           C  
ATOM   2759  CG  MET   425      48.968 -14.648 128.167  1.00  0.00           C  
ATOM   2760  SD  MET   425      49.661 -16.294 128.508  1.00  0.00           S  
ATOM   2761  CE  MET   425      50.239 -16.578 126.810  1.00  0.00           C  
ATOM   2762  N   THR   426      47.305 -11.902 128.704  1.00  0.00           N  
ATOM   2763  CA  THR   426      46.448 -11.375 129.772  1.00  0.00           C  
ATOM   2764  C   THR   426      46.465 -12.246 131.024  1.00  0.00           C  
ATOM   2765  O   THR   426      46.613 -13.472 130.951  1.00  0.00           O  
ATOM   2766  CB  THR   426      44.974 -11.200 129.339  1.00  0.00           C  
ATOM   2767  OG1 THR   426      44.424 -12.470 128.973  1.00  0.00           O  
ATOM   2768  CG2 THR   426      44.853 -10.231 128.184  1.00  0.00           C  
ATOM   2769  N   LYS   427      46.297 -11.597 132.170  1.00  0.00           N  
ATOM   2770  CA  LYS   427      46.153 -12.294 133.435  1.00  0.00           C  
ATOM   2771  C   LYS   427      44.816 -13.036 133.552  1.00  0.00           C  
ATOM   2772  O   LYS   427      44.819 -14.245 133.778  1.00  0.00           O  
ATOM   2773  CB  LYS   427      46.397 -11.341 134.609  1.00  0.00           C  
ATOM   2774  CG  LYS   427      46.249 -12.009 135.978  1.00  0.00           C  
ATOM   2775  CD  LYS   427      46.535 -11.070 137.151  1.00  0.00           C  
ATOM   2776  CE  LYS   427      46.370 -11.733 138.520  1.00  0.00           C  
ATOM   2777  NZ  LYS   427      46.632 -10.748 139.594  1.00  0.00           N  
ATOM   2778  N   LYS   428      43.675 -12.335 133.377  1.00  0.00           N  
ATOM   2779  CA  LYS   428      42.373 -12.993 133.540  1.00  0.00           C  
ATOM   2780  C   LYS   428      42.144 -14.242 132.687  1.00  0.00           C  
ATOM   2781  O   LYS   428      41.386 -15.119 133.100  1.00  0.00           O  
ATOM   2782  CB  LYS   428      41.380 -11.901 133.143  1.00  0.00           C  
ATOM   2783  CG  LYS   428      41.301 -10.752 134.151  1.00  0.00           C  
ATOM   2784  CD  LYS   428      40.718 -11.164 135.504  1.00  0.00           C  
ATOM   2785  CE  LYS   428      40.581 -10.002 136.490  1.00  0.00           C  
ATOM   2786  NZ  LYS   428      40.027 -10.490 137.773  1.00  0.00           N  
ATOM   2787  N   ILE   429      42.778 -14.330 131.519  1.00  0.00           N  
ATOM   2788  CA  ILE   429      42.604 -15.501 130.650  1.00  0.00           C  
ATOM   2789  C   ILE   429      43.863 -15.857 129.855  1.00  0.00           C  
ATOM   2790  O   ILE   429      44.401 -15.023 129.124  1.00  0.00           O  
ATOM   2791  CB  ILE   429      41.332 -15.375 129.739  1.00  0.00           C  
ATOM   2792  CG1 ILE   429      40.030 -15.159 130.529  1.00  0.00           C  
ATOM   2793  CG2 ILE   429      41.074 -16.618 128.871  1.00  0.00           C  
ATOM   2794  CD1 ILE   429      38.816 -14.892 129.642  1.00  0.00           C  
ATOM   2795  N   GLU   430      44.324 -17.099 130.024  1.00  0.00           N  
ATOM   2796  CA  GLU   430      45.485 -17.629 129.306  1.00  0.00           C  
ATOM   2797  C   GLU   430      45.222 -17.712 127.798  1.00  0.00           C  
ATOM   2798  O   GLU   430      44.082 -17.911 127.370  1.00  0.00           O  
ATOM   2799  CB  GLU   430      45.847 -19.012 129.855  1.00  0.00           C  
ATOM   2800  CG  GLU   430      47.211 -19.555 129.412  1.00  0.00           C  
ATOM   2801  CD  GLU   430      47.634 -20.809 130.174  1.00  0.00           C  
ATOM   2802  OE1 GLU   430      46.838 -21.771 130.224  1.00  0.00           O  
ATOM   2803  OE2 GLU   430      48.763 -20.835 130.721  1.00  0.00           O  
ATOM   2804  N   GLY   431      46.285 -17.547 127.008  1.00  0.00           N  
ATOM   2805  CA  GLY   431      46.232 -17.622 125.540  1.00  0.00           C  
ATOM   2806  C   GLY   431      45.487 -16.467 124.845  1.00  0.00           C  
ATOM   2807  O   GLY   431      45.285 -16.492 123.628  1.00  0.00           O  
ATOM   2808  N   LEU   432      45.086 -15.461 125.620  1.00  0.00           N  
ATOM   2809  CA  LEU   432      44.471 -14.258 125.069  1.00  0.00           C  
ATOM   2810  C   LEU   432      45.454 -13.105 125.183  1.00  0.00           C  
ATOM   2811  O   LEU   432      45.857 -12.740 126.284  1.00  0.00           O  
ATOM   2812  CB  LEU   432      43.179 -13.930 125.814  1.00  0.00           C  
ATOM   2813  CG  LEU   432      42.230 -12.956 125.124  1.00  0.00           C  
ATOM   2814  CD1 LEU   432      41.421 -13.659 124.037  1.00  0.00           C  
ATOM   2815  CD2 LEU   432      41.305 -12.316 126.128  1.00  0.00           C  
ATOM   2816  N   PHE   433      45.855 -12.548 124.045  1.00  0.00           N  
ATOM   2817  CA  PHE   433      46.835 -11.465 124.026  1.00  0.00           C  
ATOM   2818  C   PHE   433      46.185 -10.146 123.622  1.00  0.00           C  
ATOM   2819  O   PHE   433      45.253 -10.127 122.815  1.00  0.00           O  
ATOM   2820  CB  PHE   433      47.990 -11.795 123.079  1.00  0.00           C  
ATOM   2821  CG  PHE   433      48.787 -13.022 123.476  1.00  0.00           C  
ATOM   2822  CD1 PHE   433      48.219 -14.297 123.434  1.00  0.00           C  
ATOM   2823  CD2 PHE   433      50.121 -12.905 123.859  1.00  0.00           C  
ATOM   2824  CE1 PHE   433      48.954 -15.424 123.783  1.00  0.00           C  
ATOM   2825  CE2 PHE   433      50.865 -14.027 124.208  1.00  0.00           C  
ATOM   2826  CZ  PHE   433      50.278 -15.287 124.169  1.00  0.00           C  
ATOM   2827  N   PHE   434      46.663  -9.046 124.199  1.00  0.00           N  
ATOM   2828  CA  PHE   434      46.162  -7.712 123.866  1.00  0.00           C  
ATOM   2829  C   PHE   434      47.290  -6.898 123.252  1.00  0.00           C  
ATOM   2830  O   PHE   434      48.382  -6.824 123.826  1.00  0.00           O  
ATOM   2831  CB  PHE   434      45.653  -6.996 125.118  1.00  0.00           C  
ATOM   2832  CG  PHE   434      44.277  -7.418 125.571  1.00  0.00           C  
ATOM   2833  CD1 PHE   434      43.629  -8.517 125.011  1.00  0.00           C  
ATOM   2834  CD2 PHE   434      43.641  -6.722 126.595  1.00  0.00           C  
ATOM   2835  CE1 PHE   434      42.366  -8.900 125.447  1.00  0.00           C  
ATOM   2836  CE2 PHE   434      42.381  -7.102 127.043  1.00  0.00           C  
ATOM   2837  CZ  PHE   434      41.744  -8.195 126.467  1.00  0.00           C  
ATOM   2838  N   SER   435      47.032  -6.298 122.091  1.00  0.00           N  
ATOM   2839  CA  SER   435      48.039  -5.499 121.396  1.00  0.00           C  
ATOM   2840  C   SER   435      47.450  -4.250 120.748  1.00  0.00           C  
ATOM   2841  O   SER   435      46.420  -4.314 120.074  1.00  0.00           O  
ATOM   2842  CB  SER   435      48.748  -6.334 120.359  1.00  0.00           C  
ATOM   2843  OG  SER   435      49.471  -7.382 120.987  1.00  0.00           O  
ATOM   2844  N   GLY   436      48.108  -3.114 120.959  1.00  0.00           N  
ATOM   2845  CA  GLY   436      47.750  -1.885 120.269  1.00  0.00           C  
ATOM   2846  C   GLY   436      47.041  -0.855 121.117  1.00  0.00           C  
ATOM   2847  O   GLY   436      47.231  -0.796 122.320  1.00  0.00           O  
ATOM   2848  N   GLN   437      46.218  -0.044 120.461  1.00  0.00           N  
ATOM   2849  CA  GLN   437      45.502   1.069 121.081  1.00  0.00           C  
ATOM   2850  C   GLN   437      44.586   0.598 122.200  1.00  0.00           C  
ATOM   2851  O   GLN   437      44.195   1.385 123.069  1.00  0.00           O  
ATOM   2852  CB  GLN   437      44.664   1.793 120.029  1.00  0.00           C  
ATOM   2853  CG  GLN   437      44.257   3.199 120.407  1.00  0.00           C  
ATOM   2854  CD  GLN   437      45.306   4.206 120.029  1.00  0.00           C  
ATOM   2855  OE1 GLN   437      46.271   3.859 119.349  1.00  0.00           O  
ATOM   2856  NE2 GLN   437      45.137   5.460 120.470  1.00  0.00           N  
ATOM   2857  N   ILE   438      44.258  -0.689 122.163  1.00  0.00           N  
ATOM   2858  CA  ILE   438      43.372  -1.307 123.127  1.00  0.00           C  
ATOM   2859  C   ILE   438      43.999  -1.367 124.535  1.00  0.00           C  
ATOM   2860  O   ILE   438      43.294  -1.527 125.531  1.00  0.00           O  
ATOM   2861  CB  ILE   438      42.971  -2.702 122.633  1.00  0.00           C  
ATOM   2862  CG1 ILE   438      41.506  -2.991 122.963  1.00  0.00           C  
ATOM   2863  CG2 ILE   438      43.931  -3.784 123.165  1.00  0.00           C  
ATOM   2864  CD1 ILE   438      41.036  -4.358 122.470  1.00  0.00           C  
ATOM   2865  N   ASN   439      45.322  -1.227 124.602  1.00  0.00           N  
ATOM   2866  CA  ASN   439      46.049  -1.152 125.866  1.00  0.00           C  
ATOM   2867  C   ASN   439      46.268   0.289 126.325  1.00  0.00           C  
ATOM   2868  O   ASN   439      47.088   0.559 127.202  1.00  0.00           O  
ATOM   2869  CB  ASN   439      47.391  -1.867 125.735  1.00  0.00           C  
ATOM   2870  CG  ASN   439      47.236  -3.353 125.514  1.00  0.00           C  
ATOM   2871  OD1 ASN   439      46.239  -3.947 125.919  1.00  0.00           O  
ATOM   2872  ND2 ASN   439      48.226  -3.965 124.871  1.00  0.00           N  
ATOM   2873  N   GLY   440      45.534   1.213 125.719  1.00  0.00           N  
ATOM   2874  CA  GLY   440      45.612   2.616 126.080  1.00  0.00           C  
ATOM   2875  C   GLY   440      46.925   3.287 125.732  1.00  0.00           C  
ATOM   2876  O   GLY   440      47.344   4.223 126.391  1.00  0.00           O  
ATOM   2877  N   THR   441      47.584   2.797 124.699  1.00  0.00           N  
ATOM   2878  CA  THR   441      48.758   3.457 124.146  1.00  0.00           C  
ATOM   2879  C   THR   441      48.307   4.209 122.900  1.00  0.00           C  
ATOM   2880  O   THR   441      47.184   4.002 122.429  1.00  0.00           O  
ATOM   2881  CB  THR   441      49.868   2.426 123.782  1.00  0.00           C  
ATOM   2882  OG1 THR   441      50.748   2.976 122.795  1.00  0.00           O  
ATOM   2883  CG2 THR   441      49.270   1.140 123.222  1.00  0.00           C  
ATOM   2884  N   THR   442      49.156   5.089 122.372  1.00  0.00           N  
ATOM   2885  CA  THR   442      48.869   5.708 121.081  1.00  0.00           C  
ATOM   2886  C   THR   442      50.115   5.813 120.229  1.00  0.00           C  
ATOM   2887  O   THR   442      51.178   6.203 120.714  1.00  0.00           O  
ATOM   2888  CB  THR   442      48.250   7.090 121.246  1.00  0.00           C  
ATOM   2889  OG1 THR   442      47.047   7.000 121.995  1.00  0.00           O  
ATOM   2890  CG2 THR   442      47.943   7.679 119.859  1.00  0.00           C  
ATOM   2891  N   GLY   443      49.947   5.492 118.950  1.00  0.00           N  
ATOM   2892  CA  GLY   443      51.019   5.505 117.960  1.00  0.00           C  
ATOM   2893  C   GLY   443      50.898   4.272 117.094  1.00  0.00           C  
ATOM   2894  O   GLY   443      50.438   3.231 117.568  1.00  0.00           O  
ATOM   2895  N   TYR   444      51.279   4.380 115.822  1.00  0.00           N  
ATOM   2896  CA  TYR   444      51.313   3.197 114.969  1.00  0.00           C  
ATOM   2897  C   TYR   444      52.455   2.330 115.448  1.00  0.00           C  
ATOM   2898  O   TYR   444      52.255   1.164 115.754  1.00  0.00           O  
ATOM   2899  CB  TYR   444      51.503   3.524 113.480  1.00  0.00           C  
ATOM   2900  CG  TYR   444      50.630   4.630 112.898  1.00  0.00           C  
ATOM   2901  CD1 TYR   444      49.239   4.617 113.031  1.00  0.00           C  
ATOM   2902  CD2 TYR   444      51.209   5.663 112.169  1.00  0.00           C  
ATOM   2903  CE1 TYR   444      48.462   5.619 112.480  1.00  0.00           C  
ATOM   2904  CE2 TYR   444      50.444   6.672 111.619  1.00  0.00           C  
ATOM   2905  CZ  TYR   444      49.074   6.655 111.772  1.00  0.00           C  
ATOM   2906  OH  TYR   444      48.334   7.689 111.215  1.00  0.00           O  
ATOM   2907  N   GLU   445      53.642   2.923 115.543  1.00  0.00           N  
ATOM   2908  CA  GLU   445      54.850   2.217 115.960  1.00  0.00           C  
ATOM   2909  C   GLU   445      54.676   1.542 117.315  1.00  0.00           C  
ATOM   2910  O   GLU   445      55.025   0.370 117.486  1.00  0.00           O  
ATOM   2911  CB  GLU   445      56.043   3.171 116.009  1.00  0.00           C  
ATOM   2912  CG  GLU   445      56.263   3.965 114.738  1.00  0.00           C  
ATOM   2913  CD  GLU   445      55.476   5.247 114.718  1.00  0.00           C  
ATOM   2914  OE1 GLU   445      54.560   5.405 115.554  1.00  0.00           O  
ATOM   2915  OE2 GLU   445      55.775   6.110 113.869  1.00  0.00           O  
ATOM   2916  N   GLU   446      54.134   2.295 118.269  1.00  0.00           N  
ATOM   2917  CA  GLU   446      53.800   1.775 119.587  1.00  0.00           C  
ATOM   2918  C   GLU   446      52.874   0.554 119.486  1.00  0.00           C  
ATOM   2919  O   GLU   446      53.095  -0.447 120.170  1.00  0.00           O  
ATOM   2920  CB  GLU   446      53.169   2.869 120.454  1.00  0.00           C  
ATOM   2921  CG  GLU   446      54.148   3.923 120.968  1.00  0.00           C  
ATOM   2922  CD  GLU   446      54.262   5.153 120.068  1.00  0.00           C  
ATOM   2923  OE1 GLU   446      54.118   5.017 118.829  1.00  0.00           O  
ATOM   2924  OE2 GLU   446      54.509   6.263 120.607  1.00  0.00           O  
ATOM   2925  N   ALA   447      51.855   0.636 118.626  1.00  0.00           N  
ATOM   2926  CA  ALA   447      50.910  -0.460 118.432  1.00  0.00           C  
ATOM   2927  C   ALA   447      51.569  -1.599 117.689  1.00  0.00           C  
ATOM   2928  O   ALA   447      51.380  -2.760 118.045  1.00  0.00           O  
ATOM   2929  CB  ALA   447      49.687   0.004 117.688  1.00  0.00           C  
ATOM   2930  N   ALA   448      52.348  -1.273 116.659  1.00  0.00           N  
ATOM   2931  CA  ALA   448      53.007  -2.296 115.850  1.00  0.00           C  
ATOM   2932  C   ALA   448      53.933  -3.134 116.722  1.00  0.00           C  
ATOM   2933  O   ALA   448      53.902  -4.361 116.658  1.00  0.00           O  
ATOM   2934  CB  ALA   448      53.766  -1.673 114.683  1.00  0.00           C  
ATOM   2935  N   ALA   449      54.721  -2.464 117.562  1.00  0.00           N  
ATOM   2936  CA  ALA   449      55.689  -3.139 118.428  1.00  0.00           C  
ATOM   2937  C   ALA   449      55.035  -4.143 119.373  1.00  0.00           C  
ATOM   2938  O   ALA   449      55.590  -5.208 119.644  1.00  0.00           O  
ATOM   2939  CB  ALA   449      56.505  -2.124 119.210  1.00  0.00           C  
ATOM   2940  N   GLN   450      53.854  -3.794 119.868  1.00  0.00           N  
ATOM   2941  CA  GLN   450      53.106  -4.682 120.740  1.00  0.00           C  
ATOM   2942  C   GLN   450      52.607  -5.870 119.951  1.00  0.00           C  
ATOM   2943  O   GLN   450      52.727  -7.006 120.392  1.00  0.00           O  
ATOM   2944  CB  GLN   450      51.935  -3.954 121.382  1.00  0.00           C  
ATOM   2945  CG  GLN   450      52.350  -2.930 122.390  1.00  0.00           C  
ATOM   2946  CD  GLN   450      51.219  -2.013 122.744  1.00  0.00           C  
ATOM   2947  OE1 GLN   450      50.136  -2.462 123.110  1.00  0.00           O  
ATOM   2948  NE2 GLN   450      51.457  -0.714 122.639  1.00  0.00           N  
ATOM   2949  N   GLY   451      52.061  -5.597 118.773  1.00  0.00           N  
ATOM   2950  CA  GLY   451      51.574  -6.645 117.896  1.00  0.00           C  
ATOM   2951  C   GLY   451      52.647  -7.666 117.610  1.00  0.00           C  
ATOM   2952  O   GLY   451      52.386  -8.863 117.657  1.00  0.00           O  
ATOM   2953  N   ILE   452      53.858  -7.185 117.330  1.00  0.00           N  
ATOM   2954  CA  ILE   452      54.989  -8.051 117.018  1.00  0.00           C  
ATOM   2955  C   ILE   452      55.224  -9.005 118.175  1.00  0.00           C  
ATOM   2956  O   ILE   452      55.275 -10.218 117.983  1.00  0.00           O  
ATOM   2957  CB  ILE   452      56.257  -7.230 116.761  1.00  0.00           C  
ATOM   2958  CG1 ILE   452      56.189  -6.381 115.480  1.00  0.00           C  
ATOM   2959  CG2 ILE   452      57.523  -8.089 116.607  1.00  0.00           C  
ATOM   2960  CD1 ILE   452      57.322  -5.363 115.363  1.00  0.00           C  
ATOM   2961  N   ILE   453      55.345  -8.452 119.380  1.00  0.00           N  
ATOM   2962  CA  ILE   453      55.637  -9.248 120.577  1.00  0.00           C  
ATOM   2963  C   ILE   453      54.502 -10.204 120.907  1.00  0.00           C  
ATOM   2964  O   ILE   453      54.736 -11.389 121.130  1.00  0.00           O  
ATOM   2965  CB  ILE   453      55.942  -8.338 121.769  1.00  0.00           C  
ATOM   2966  CG1 ILE   453      57.194  -7.467 121.571  1.00  0.00           C  
ATOM   2967  CG2 ILE   453      56.189  -9.105 123.079  1.00  0.00           C  
ATOM   2968  CD1 ILE   453      58.475  -8.277 121.378  1.00  0.00           C  
ATOM   2969  N   SER   454      53.278  -9.679 120.920  1.00  0.00           N  
ATOM   2970  CA  SER   454      52.083 -10.490 121.128  1.00  0.00           C  
ATOM   2971  C   SER   454      52.050 -11.669 120.159  1.00  0.00           C  
ATOM   2972  O   SER   454      51.770 -12.798 120.573  1.00  0.00           O  
ATOM   2973  CB  SER   454      50.822  -9.644 121.000  1.00  0.00           C  
ATOM   2974  OG  SER   454      49.671 -10.449 121.208  1.00  0.00           O  
ATOM   2975  N   GLY   455      52.355 -11.403 118.887  1.00  0.00           N  
ATOM   2976  CA  GLY   455      52.452 -12.443 117.871  1.00  0.00           C  
ATOM   2977  C   GLY   455      53.484 -13.513 118.216  1.00  0.00           C  
ATOM   2978  O   GLY   455      53.146 -14.697 118.352  1.00  0.00           O  
ATOM   2979  N   ILE   456      54.740 -13.096 118.375  1.00  0.00           N  
ATOM   2980  CA  ILE   456      55.827 -14.005 118.722  1.00  0.00           C  
ATOM   2981  C   ILE   456      55.427 -14.905 119.886  1.00  0.00           C  
ATOM   2982  O   ILE   456      55.581 -16.130 119.818  1.00  0.00           O  
ATOM   2983  CB  ILE   456      57.115 -13.232 119.085  1.00  0.00           C  
ATOM   2984  CG1 ILE   456      57.638 -12.457 117.873  1.00  0.00           C  
ATOM   2985  CG2 ILE   456      58.191 -14.185 119.614  1.00  0.00           C  
ATOM   2986  CD1 ILE   456      58.701 -11.429 118.208  1.00  0.00           C  
ATOM   2987  N   ASN   457      54.897 -14.286 120.939  1.00  0.00           N  
ATOM   2988  CA  ASN   457      54.574 -14.992 122.179  1.00  0.00           C  
ATOM   2989  C   ASN   457      53.379 -15.936 122.066  1.00  0.00           C  
ATOM   2990  O   ASN   457      53.280 -16.907 122.826  1.00  0.00           O  
ATOM   2991  CB  ASN   457      54.386 -13.999 123.330  1.00  0.00           C  
ATOM   2992  CG  ASN   457      55.679 -13.287 123.702  1.00  0.00           C  
ATOM   2993  OD1 ASN   457      56.780 -13.841 123.554  1.00  0.00           O  
ATOM   2994  ND2 ASN   457      55.554 -12.051 124.189  1.00  0.00           N  
ATOM   2995  N   ALA   458      52.485 -15.657 121.116  1.00  0.00           N  
ATOM   2996  CA  ALA   458      51.381 -16.566 120.828  1.00  0.00           C  
ATOM   2997  C   ALA   458      51.887 -17.856 120.190  1.00  0.00           C  
ATOM   2998  O   ALA   458      51.369 -18.939 120.478  1.00  0.00           O  
ATOM   2999  CB  ALA   458      50.367 -15.905 119.945  1.00  0.00           C  
ATOM   3000  N   ALA   459      52.902 -17.738 119.332  1.00  0.00           N  
ATOM   3001  CA  ALA   459      53.550 -18.908 118.731  1.00  0.00           C  
ATOM   3002  C   ALA   459      54.262 -19.716 119.813  1.00  0.00           C  
ATOM   3003  O   ALA   459      54.099 -20.932 119.904  1.00  0.00           O  
ATOM   3004  CB  ALA   459      54.586 -18.522 117.640  1.00  0.00           C  
ATOM   3005  N   ARG   460      55.037 -19.014 120.633  1.00  0.00           N  
ATOM   3006  CA  ARG   460      55.834 -19.620 121.694  1.00  0.00           C  
ATOM   3007  C   ARG   460      55.008 -20.417 122.705  1.00  0.00           C  
ATOM   3008  O   ARG   460      55.437 -21.468 123.174  1.00  0.00           O  
ATOM   3009  CB  ARG   460      56.629 -18.534 122.418  1.00  0.00           C  
ATOM   3010  CG  ARG   460      57.741 -17.918 121.590  1.00  0.00           C  
ATOM   3011  CD  ARG   460      58.999 -18.746 121.720  1.00  0.00           C  
ATOM   3012  NE  ARG   460      60.140 -18.118 121.069  1.00  0.00           N  
ATOM   3013  CZ  ARG   460      61.402 -18.268 121.462  1.00  0.00           C  
ATOM   3014  NH1 ARG   460      61.702 -19.008 122.525  1.00  0.00           N  
ATOM   3015  NH2 ARG   460      62.367 -17.653 120.799  1.00  0.00           N  
ATOM   3016  N   HIS   461      53.827 -19.899 123.028  1.00  0.00           N  
ATOM   3017  CA  HIS   461      52.917 -20.524 123.981  1.00  0.00           C  
ATOM   3018  C   HIS   461      52.360 -21.835 123.439  1.00  0.00           C  
ATOM   3019  O   HIS   461      52.351 -22.845 124.147  1.00  0.00           O  
ATOM   3020  CB  HIS   461      51.766 -19.571 124.306  1.00  0.00           C  
ATOM   3021  CG  HIS   461      50.769 -20.160 125.260  1.00  0.00           C  
ATOM   3022  ND1 HIS   461      51.012 -20.360 126.604  1.00  0.00           N  
ATOM   3023  CD2 HIS   461      49.503 -20.597 125.062  1.00  0.00           C  
ATOM   3024  CE1 HIS   461      49.973 -20.879 127.184  1.00  0.00           C  
ATOM   3025  NE2 HIS   461      49.032 -21.039 126.274  1.00  0.00           N  
ATOM   3026  N   ALA   462      51.895 -21.804 122.189  1.00  0.00           N  
ATOM   3027  CA  ALA   462      51.351 -22.990 121.516  1.00  0.00           C  
ATOM   3028  C   ALA   462      52.428 -24.081 121.350  1.00  0.00           C  
ATOM   3029  O   ALA   462      52.158 -25.268 121.556  1.00  0.00           O  
ATOM   3030  CB  ALA   462      50.656 -22.613 120.168  1.00  0.00           C  
ATOM   3031  N   ASP   463      53.642 -23.657 121.002  1.00  0.00           N  
ATOM   3032  CA  ASP   463      54.803 -24.540 120.940  1.00  0.00           C  
ATOM   3033  C   ASP   463      55.266 -25.006 122.331  1.00  0.00           C  
ATOM   3034  O   ASP   463      55.871 -26.073 122.469  1.00  0.00           O  
ATOM   3035  CB  ASP   463      55.953 -23.848 120.197  1.00  0.00           C  
ATOM   3036  CG  ASP   463      55.604 -23.816 118.716  1.00  0.00           C  
ATOM   3037  OD1 ASP   463      54.645 -24.531 118.318  1.00  0.00           O  
ATOM   3038  OD2 ASP   463      56.292 -23.078 117.962  1.00  0.00           O  
ATOM   3039  N   GLY   464      54.972 -24.210 123.356  1.00  0.00           N  
ATOM   3040  CA  GLY   464      55.382 -24.523 124.723  1.00  0.00           C  
ATOM   3041  C   GLY   464      56.800 -24.063 124.992  1.00  0.00           C  
ATOM   3042  O   GLY   464      57.450 -24.529 125.924  1.00  0.00           O  
ATOM   3043  N   LYS   465      57.275 -23.142 124.163  1.00  0.00           N  
ATOM   3044  CA  LYS   465      58.611 -22.573 124.282  1.00  0.00           C  
ATOM   3045  C   LYS   465      58.606 -21.371 125.257  1.00  0.00           C  
ATOM   3046  O   LYS   465      57.560 -21.014 125.815  1.00  0.00           O  
ATOM   3047  CB  LYS   465      59.114 -22.184 122.879  1.00  0.00           C  
ATOM   3048  CG  LYS   465      60.631 -22.121 122.716  1.00  0.00           C  
ATOM   3049  CD  LYS   465      61.040 -21.946 121.253  1.00  0.00           C  
ATOM   3050  CE  LYS   465      61.694 -23.201 120.704  1.00  0.00           C  
ATOM   3051  NZ  LYS   465      62.347 -22.932 119.395  1.00  0.00           N  
ATOM   3052  N   LYS   466      59.777 -20.771 125.471  1.00  0.00           N  
ATOM   3053  CA  LYS   466      59.945 -19.623 126.366  1.00  0.00           C  
ATOM   3054  C   LYS   466      59.286 -18.408 125.750  1.00  0.00           C  
ATOM   3055  O   LYS   466      59.487 -18.135 124.570  1.00  0.00           O  
ATOM   3056  CB  LYS   466      61.433 -19.299 126.550  1.00  0.00           C  
ATOM   3057  CG  LYS   466      61.692 -18.162 127.541  1.00  0.00           C  
ATOM   3058  CD  LYS   466      63.177 -17.897 127.794  1.00  0.00           C  
ATOM   3059  CE  LYS   466      63.436 -16.772 128.798  1.00  0.00           C  
ATOM   3060  NZ  LYS   466      64.892 -16.584 128.984  1.00  0.00           N  
ATOM   3061  N   HIS   467      58.505 -17.669 126.529  1.00  0.00           N  
ATOM   3062  CA  HIS   467      57.968 -16.406 126.022  1.00  0.00           C  
ATOM   3063  C   HIS   467      59.066 -15.349 126.082  1.00  0.00           C  
ATOM   3064  O   HIS   467      60.012 -15.486 126.865  1.00  0.00           O  
ATOM   3065  CB  HIS   467      56.719 -15.965 126.793  1.00  0.00           C  
ATOM   3066  CG  HIS   467      55.550 -16.882 126.589  1.00  0.00           C  
ATOM   3067  ND1 HIS   467      55.386 -18.083 127.250  1.00  0.00           N  
ATOM   3068  CD2 HIS   467      54.466 -16.772 125.785  1.00  0.00           C  
ATOM   3069  CE1 HIS   467      54.285 -18.662 126.880  1.00  0.00           C  
ATOM   3070  NE2 HIS   467      53.696 -17.892 125.986  1.00  0.00           N  
ATOM   3071  N   VAL   468      58.954 -14.317 125.246  1.00  0.00           N  
ATOM   3072  CA  VAL   468      59.993 -13.285 125.142  1.00  0.00           C  
ATOM   3073  C   VAL   468      59.566 -11.970 125.783  1.00  0.00           C  
ATOM   3074  O   VAL   468      58.526 -11.409 125.432  1.00  0.00           O  
ATOM   3075  CB  VAL   468      60.438 -13.039 123.666  1.00  0.00           C  
ATOM   3076  CG1 VAL   468      61.495 -11.942 123.522  1.00  0.00           C  
ATOM   3077  CG2 VAL   468      61.049 -14.273 122.999  1.00  0.00           C  
ATOM   3078  N   VAL   469      60.373 -11.498 126.732  1.00  0.00           N  
ATOM   3079  CA  VAL   469      60.246 -10.146 127.274  1.00  0.00           C  
ATOM   3080  C   VAL   469      61.554  -9.403 127.013  1.00  0.00           C  
ATOM   3081  O   VAL   469      62.625  -9.902 127.345  1.00  0.00           O  
ATOM   3082  CB  VAL   469      59.926 -10.147 128.790  1.00  0.00           C  
ATOM   3083  CG1 VAL   469      59.834  -8.720 129.321  1.00  0.00           C  
ATOM   3084  CG2 VAL   469      58.631 -10.905 129.076  1.00  0.00           C  
ATOM   3085  N   LEU   470      61.464  -8.228 126.395  1.00  0.00           N  
ATOM   3086  CA  LEU   470      62.648  -7.421 126.103  1.00  0.00           C  
ATOM   3087  C   LEU   470      62.994  -6.540 127.291  1.00  0.00           C  
ATOM   3088  O   LEU   470      62.101  -6.017 127.958  1.00  0.00           O  
ATOM   3089  CB  LEU   470      62.437  -6.562 124.852  1.00  0.00           C  
ATOM   3090  CG  LEU   470      62.279  -7.268 123.497  1.00  0.00           C  
ATOM   3091  CD1 LEU   470      61.776  -6.304 122.441  1.00  0.00           C  
ATOM   3092  CD2 LEU   470      63.574  -7.921 123.031  1.00  0.00           C  
ATOM   3093  N   GLU   471      64.290  -6.382 127.548  1.00  0.00           N  
ATOM   3094  CA  GLU   471      64.771  -5.569 128.666  1.00  0.00           C  
ATOM   3095  C   GLU   471      64.922  -4.103 128.310  1.00  0.00           C  
ATOM   3096  O   GLU   471      65.069  -3.762 127.136  1.00  0.00           O  
ATOM   3097  CB  GLU   471      66.111  -6.116 129.168  1.00  0.00           C  
ATOM   3098  CG  GLU   471      66.015  -7.529 129.748  1.00  0.00           C  
ATOM   3099  CD  GLU   471      67.405  -7.944 130.207  1.00  0.00           C  
ATOM   3100  OE1 GLU   471      68.364  -7.161 129.973  1.00  0.00           O  
ATOM   3101  OE2 GLU   471      67.527  -9.051 130.797  1.00  0.00           O  
ATOM   3102  N   ARG   472      64.897  -3.241 129.328  1.00  0.00           N  
ATOM   3103  CA  ARG   472      64.991  -1.782 129.148  1.00  0.00           C  
ATOM   3104  C   ARG   472      66.383  -1.329 128.701  1.00  0.00           C  
ATOM   3105  O   ARG   472      66.605  -0.149 128.398  1.00  0.00           O  
ATOM   3106  CB  ARG   472      64.639  -1.049 130.444  1.00  0.00           C  
ATOM   3107  CG  ARG   472      63.393  -1.525 131.168  1.00  0.00           C  
ATOM   3108  CD  ARG   472      63.233  -0.744 132.450  1.00  0.00           C  
ATOM   3109  NE  ARG   472      63.077   0.683 132.188  1.00  0.00           N  
ATOM   3110  CZ  ARG   472      61.904   1.290 132.076  1.00  0.00           C  
ATOM   3111  NH1 ARG   472      60.786   0.592 132.211  1.00  0.00           N  
ATOM   3112  NH2 ARG   472      61.845   2.592 131.830  1.00  0.00           N  
ATOM   3113  N   GLU   473      67.321  -2.267 128.698  1.00  0.00           N  
ATOM   3114  CA  GLU   473      68.661  -2.025 128.204  1.00  0.00           C  
ATOM   3115  C   GLU   473      68.814  -2.627 126.815  1.00  0.00           C  
ATOM   3116  O   GLU   473      69.827  -2.405 126.154  1.00  0.00           O  
ATOM   3117  CB  GLU   473      69.681  -2.641 129.154  1.00  0.00           C  
ATOM   3118  CG  GLU   473      69.678  -4.171 129.144  1.00  0.00           C  
ATOM   3119  CD  GLU   473      70.641  -4.650 130.221  1.00  0.00           C  
ATOM   3120  OE1 GLU   473      71.205  -3.782 130.939  1.00  0.00           O  
ATOM   3121  OE2 GLU   473      70.824  -5.891 130.340  1.00  0.00           O  
ATOM   3122  N   SER   474      67.804  -3.387 126.384  1.00  0.00           N  
ATOM   3123  CA  SER   474      67.816  -4.074 125.087  1.00  0.00           C  
ATOM   3124  C   SER   474      67.167  -3.280 123.960  1.00  0.00           C  
ATOM   3125  O   SER   474      67.706  -3.221 122.854  1.00  0.00           O  
ATOM   3126  CB  SER   474      67.141  -5.444 125.189  1.00  0.00           C  
ATOM   3127  OG  SER   474      67.823  -6.255 126.135  1.00  0.00           O  
ATOM   3128  N   SER   475      66.009  -2.683 124.240  1.00  0.00           N  
ATOM   3129  CA  SER   475      65.216  -2.008 123.210  1.00  0.00           C  
ATOM   3130  C   SER   475      64.271  -0.953 123.769  1.00  0.00           C  
ATOM   3131  O   SER   475      63.841  -1.034 124.912  1.00  0.00           O  
ATOM   3132  CB  SER   475      64.424  -3.038 122.410  1.00  0.00           C  
ATOM   3133  OG  SER   475      63.424  -3.627 123.228  1.00  0.00           O  
ATOM   3134  N   TYR   476      63.944   0.030 122.939  1.00  0.00           N  
ATOM   3135  CA  TYR   476      62.866   0.970 123.232  1.00  0.00           C  
ATOM   3136  C   TYR   476      61.551   0.236 123.433  1.00  0.00           C  
ATOM   3137  O   TYR   476      60.702   0.673 124.205  1.00  0.00           O  
ATOM   3138  CB  TYR   476      62.708   1.974 122.093  1.00  0.00           C  
ATOM   3139  CG  TYR   476      63.614   3.171 122.196  1.00  0.00           C  
ATOM   3140  CD1 TYR   476      63.127   4.401 122.630  1.00  0.00           C  
ATOM   3141  CD2 TYR   476      64.958   3.079 121.858  1.00  0.00           C  
ATOM   3142  CE1 TYR   476      63.955   5.509 122.723  1.00  0.00           C  
ATOM   3143  CE2 TYR   476      65.795   4.178 121.951  1.00  0.00           C  
ATOM   3144  CZ  TYR   476      65.289   5.386 122.381  1.00  0.00           C  
ATOM   3145  OH  TYR   476      66.132   6.462 122.467  1.00  0.00           O  
ATOM   3146  N   ILE   477      61.393  -0.876 122.722  1.00  0.00           N  
ATOM   3147  CA  ILE   477      60.216  -1.721 122.834  1.00  0.00           C  
ATOM   3148  C   ILE   477      60.123  -2.294 124.239  1.00  0.00           C  
ATOM   3149  O   ILE   477      59.032  -2.436 124.785  1.00  0.00           O  
ATOM   3150  CB  ILE   477      60.244  -2.865 121.787  1.00  0.00           C  
ATOM   3151  CG1 ILE   477      60.262  -2.291 120.365  1.00  0.00           C  
ATOM   3152  CG2 ILE   477      59.056  -3.827 121.976  1.00  0.00           C  
ATOM   3153  CD1 ILE   477      60.580  -3.308 119.303  1.00  0.00           C  
ATOM   3154  N   GLY   478      61.277  -2.611 124.816  1.00  0.00           N  
ATOM   3155  CA  GLY   478      61.353  -3.157 126.173  1.00  0.00           C  
ATOM   3156  C   GLY   478      60.930  -2.129 127.200  1.00  0.00           C  
ATOM   3157  O   GLY   478      60.175  -2.436 128.122  1.00  0.00           O  
ATOM   3158  N   THR   479      61.425  -0.905 127.020  1.00  0.00           N  
ATOM   3159  CA  THR   479      61.043   0.250 127.826  1.00  0.00           C  
ATOM   3160  C   THR   479      59.539   0.501 127.722  1.00  0.00           C  
ATOM   3161  O   THR   479      58.860   0.647 128.735  1.00  0.00           O  
ATOM   3162  CB  THR   479      61.825   1.518 127.388  1.00  0.00           C  
ATOM   3163  OG1 THR   479      63.218   1.322 127.578  1.00  0.00           O  
ATOM   3164  CG2 THR   479      61.360   2.719 128.230  1.00  0.00           C  
ATOM   3165  N   LEU   480      59.028   0.535 126.495  1.00  0.00           N  
ATOM   3166  CA  LEU   480      57.615   0.788 126.230  1.00  0.00           C  
ATOM   3167  C   LEU   480      56.694  -0.203 126.940  1.00  0.00           C  
ATOM   3168  O   LEU   480      55.811   0.203 127.690  1.00  0.00           O  
ATOM   3169  CB  LEU   480      57.361   0.760 124.720  1.00  0.00           C  
ATOM   3170  CG  LEU   480      56.005   1.185 124.157  1.00  0.00           C  
ATOM   3171  CD1 LEU   480      56.191   1.536 122.716  1.00  0.00           C  
ATOM   3172  CD2 LEU   480      54.943   0.101 124.291  1.00  0.00           C  
ATOM   3173  N   ILE   481      56.901  -1.492 126.686  1.00  0.00           N  
ATOM   3174  CA  ILE   481      56.087  -2.562 127.269  1.00  0.00           C  
ATOM   3175  C   ILE   481      56.182  -2.620 128.810  1.00  0.00           C  
ATOM   3176  O   ILE   481      55.190  -2.901 129.497  1.00  0.00           O  
ATOM   3177  CB  ILE   481      56.453  -3.935 126.641  1.00  0.00           C  
ATOM   3178  CG1 ILE   481      55.926  -4.016 125.206  1.00  0.00           C  
ATOM   3179  CG2 ILE   481      55.928  -5.101 127.492  1.00  0.00           C  
ATOM   3180  CD1 ILE   481      56.402  -5.235 124.427  1.00  0.00           C  
ATOM   3181  N   ASP   482      57.373  -2.359 129.347  1.00  0.00           N  
ATOM   3182  CA  ASP   482      57.551  -2.286 130.790  1.00  0.00           C  
ATOM   3183  C   ASP   482      56.793  -1.082 131.349  1.00  0.00           C  
ATOM   3184  O   ASP   482      56.009  -1.222 132.283  1.00  0.00           O  
ATOM   3185  CB  ASP   482      59.036  -2.215 131.155  1.00  0.00           C  
ATOM   3186  CG  ASP   482      59.293  -2.520 132.610  1.00  0.00           C  
ATOM   3187  OD1 ASP   482      58.831  -3.578 133.090  1.00  0.00           O  
ATOM   3188  OD2 ASP   482      59.965  -1.705 133.267  1.00  0.00           O  
ATOM   3189  N   ASP   483      57.010   0.089 130.753  1.00  0.00           N  
ATOM   3190  CA  ASP   483      56.358   1.322 131.191  1.00  0.00           C  
ATOM   3191  C   ASP   483      54.842   1.228 131.126  1.00  0.00           C  
ATOM   3192  O   ASP   483      54.142   1.782 131.975  1.00  0.00           O  
ATOM   3193  CB  ASP   483      56.837   2.506 130.355  1.00  0.00           C  
ATOM   3194  CG  ASP   483      58.166   3.054 130.828  1.00  0.00           C  
ATOM   3195  OD1 ASP   483      58.967   2.299 131.412  1.00  0.00           O  
ATOM   3196  OD2 ASP   483      58.415   4.254 130.613  1.00  0.00           O  
ATOM   3197  N   LEU   484      54.351   0.520 130.112  1.00  0.00           N  
ATOM   3198  CA  LEU   484      52.921   0.344 129.876  1.00  0.00           C  
ATOM   3199  C   LEU   484      52.262  -0.354 131.064  1.00  0.00           C  
ATOM   3200  O   LEU   484      51.392   0.214 131.719  1.00  0.00           O  
ATOM   3201  CB  LEU   484      52.704  -0.485 128.607  1.00  0.00           C  
ATOM   3202  CG  LEU   484      51.592  -0.159 127.617  1.00  0.00           C  
ATOM   3203  CD1 LEU   484      51.099  -1.461 127.023  1.00  0.00           C  
ATOM   3204  CD2 LEU   484      50.440   0.608 128.244  1.00  0.00           C  
ATOM   3205  N   VAL   485      52.697  -1.579 131.341  1.00  0.00           N  
ATOM   3206  CA  VAL   485      52.136  -2.369 132.426  1.00  0.00           C  
ATOM   3207  C   VAL   485      52.405  -1.738 133.812  1.00  0.00           C  
ATOM   3208  O   VAL   485      51.646  -1.970 134.763  1.00  0.00           O  
ATOM   3209  CB  VAL   485      52.609  -3.859 132.363  1.00  0.00           C  
ATOM   3210  CG1 VAL   485      52.191  -4.578 131.079  1.00  0.00           C  
ATOM   3211  CG2 VAL   485      54.129  -4.020 132.435  1.00  0.00           C  
ATOM   3212  N   THR   486      53.465  -0.924 133.903  1.00  0.00           N  
ATOM   3213  CA  THR   486      53.871  -0.258 135.153  1.00  0.00           C  
ATOM   3214  C   THR   486      53.163   1.086 135.349  1.00  0.00           C  
ATOM   3215  O   THR   486      52.216   1.182 136.130  1.00  0.00           O  
ATOM   3216  CB  THR   486      55.423  -0.063 135.242  1.00  0.00           C  
ATOM   3217  OG1 THR   486      56.080  -1.339 135.243  1.00  0.00           O  
ATOM   3218  CG2 THR   486      55.815   0.693 136.508  1.00  0.00           C  
ATOM   3219  N   LYS   487      53.624   2.110 134.636  1.00  0.00           N  
ATOM   3220  CA  LYS   487      53.126   3.472 134.819  1.00  0.00           C  
ATOM   3221  C   LYS   487      51.652   3.624 134.408  1.00  0.00           C  
ATOM   3222  O   LYS   487      51.309   3.582 133.220  1.00  0.00           O  
ATOM   3223  CB  LYS   487      54.016   4.489 134.085  1.00  0.00           C  
ATOM   3224  CG  LYS   487      53.999   5.871 134.734  1.00  0.00           C  
ATOM   3225  CD  LYS   487      54.728   6.934 133.917  1.00  0.00           C  
ATOM   3226  CE  LYS   487      54.818   8.236 134.725  1.00  0.00           C  
ATOM   3227  NZ  LYS   487      55.307   9.378 133.904  1.00  0.00           N  
ATOM   3228  N   ASP   488      50.791   3.803 135.409  1.00  0.00           N  
ATOM   3229  CA  ASP   488      49.346   3.927 135.191  1.00  0.00           C  
ATOM   3230  C   ASP   488      48.849   5.382 135.302  1.00  0.00           C  
ATOM   3231  O   ASP   488      48.874   5.986 136.387  1.00  0.00           O  
ATOM   3232  CB  ASP   488      48.574   2.977 136.134  1.00  0.00           C  
ATOM   3233  CG  ASP   488      47.089   3.123 135.836  1.00  0.00           C  
ATOM   3234  OD1 ASP   488      46.737   3.994 134.996  1.00  0.00           O  
ATOM   3235  OD2 ASP   488      46.286   2.366 136.444  1.00  0.00           O  
ATOM   3236  N   LEU   489      48.389   5.918 134.165  1.00  0.00           N  
ATOM   3237  CA  LEU   489      47.917   7.313 134.064  1.00  0.00           C  
ATOM   3238  C   LEU   489      46.735   7.526 133.082  1.00  0.00           C  
ATOM   3239  O   LEU   489      46.614   6.829 132.070  1.00  0.00           O  
ATOM   3240  CB  LEU   489      49.104   8.307 133.770  1.00  0.00           C  
ATOM   3241  CG  LEU   489      50.097   8.431 134.928  1.00  0.00           C  
ATOM   3242  CD1 LEU   489      51.380   9.193 134.599  1.00  0.00           C  
ATOM   3243  CD2 LEU   489      49.561   9.155 136.162  1.00  0.00           C  
ATOM   3244  N   ARG   490      45.886   8.507 133.404  1.00  0.00           N  
ATOM   3245  CA  ARG   490      44.658   8.852 132.659  1.00  0.00           C  
ATOM   3246  C   ARG   490      44.814   9.175 131.167  1.00  0.00           C  
ATOM   3247  O   ARG   490      43.810   9.370 130.479  1.00  0.00           O  
ATOM   3248  CB  ARG   490      43.966  10.044 133.332  1.00  0.00           C  
ATOM   3249  CG  ARG   490      43.400   9.719 134.716  1.00  0.00           C  
ATOM   3250  CD  ARG   490      42.247   8.714 134.686  1.00  0.00           C  
ATOM   3251  NE  ARG   490      41.108   9.359 133.975  1.00  0.00           N  
ATOM   3252  CZ  ARG   490      40.150   8.590 133.380  1.00  0.00           C  
ATOM   3253  NH1 ARG   490      40.480   7.281 133.588  1.00  0.00           N  
ATOM   3254  NH2 ARG   490      39.237   9.429 132.810  1.00  0.00           N  
ATOM   3255  N   GLU   491      46.053   9.243 130.677  1.00  0.00           N  
ATOM   3256  CA  GLU   491      46.335   9.625 129.282  1.00  0.00           C  
ATOM   3257  C   GLU   491      47.006   8.494 128.483  1.00  0.00           C  
ATOM   3258  O   GLU   491      47.774   7.713 129.056  1.00  0.00           O  
ATOM   3259  CB  GLU   491      47.211  10.886 129.257  1.00  0.00           C  
ATOM   3260  CG  GLU   491      47.255  11.609 127.902  1.00  0.00           C  
ATOM   3261  CD  GLU   491      47.564  13.106 128.007  1.00  0.00           C  
ATOM   3262  OE1 GLU   491      47.308  13.723 129.081  1.00  0.00           O  
ATOM   3263  OE2 GLU   491      48.057  13.660 126.991  1.00  0.00           O  
ATOM   3264  N   PRO   492      46.721   8.404 127.155  1.00  0.00           N  
ATOM   3265  CA  PRO   492      47.382   7.374 126.343  1.00  0.00           C  
ATOM   3266  C   PRO   492      48.891   7.598 126.299  1.00  0.00           C  
ATOM   3267  O   PRO   492      49.356   8.735 126.131  1.00  0.00           O  
ATOM   3268  CB  PRO   492      46.748   7.534 124.951  1.00  0.00           C  
ATOM   3269  CG  PRO   492      46.219   8.915 124.919  1.00  0.00           C  
ATOM   3270  CD  PRO   492      45.799   9.223 126.340  1.00  0.00           C  
ATOM   3271  N   TYR   493      49.636   6.512 126.474  1.00  0.00           N  
ATOM   3272  CA  TYR   493      51.082   6.575 126.589  1.00  0.00           C  
ATOM   3273  C   TYR   493      51.761   6.820 125.240  1.00  0.00           C  
ATOM   3274  O   TYR   493      51.614   6.030 124.294  1.00  0.00           O  
ATOM   3275  CB  TYR   493      51.618   5.307 127.260  1.00  0.00           C  
ATOM   3276  CG  TYR   493      53.104   5.341 127.557  1.00  0.00           C  
ATOM   3277  CD1 TYR   493      53.965   4.406 126.979  1.00  0.00           C  
ATOM   3278  CD2 TYR   493      53.652   6.313 128.410  1.00  0.00           C  
ATOM   3279  CE1 TYR   493      55.337   4.425 127.243  1.00  0.00           C  
ATOM   3280  CE2 TYR   493      55.029   6.344 128.681  1.00  0.00           C  
ATOM   3281  CZ  TYR   493      55.866   5.394 128.090  1.00  0.00           C  
ATOM   3282  OH  TYR   493      57.226   5.396 128.337  1.00  0.00           O  
ATOM   3283  N   ARG   494      52.481   7.942 125.169  1.00  0.00           N  
ATOM   3284  CA  ARG   494      53.325   8.281 124.018  1.00  0.00           C  
ATOM   3285  C   ARG   494      54.813   8.180 124.374  1.00  0.00           C  
ATOM   3286  O   ARG   494      55.219   8.489 125.507  1.00  0.00           O  
ATOM   3287  CB  ARG   494      53.001   9.685 123.492  1.00  0.00           C  
ATOM   3288  CG  ARG   494      51.608   9.815 122.915  1.00  0.00           C  
ATOM   3289  CD  ARG   494      51.386  11.197 122.358  1.00  0.00           C  
ATOM   3290  NE  ARG   494      50.097  11.722 122.790  1.00  0.00           N  
ATOM   3291  CZ  ARG   494      49.876  12.991 123.132  1.00  0.00           C  
ATOM   3292  NH1 ARG   494      50.864  13.885 123.095  1.00  0.00           N  
ATOM   3293  NH2 ARG   494      48.662  13.365 123.523  1.00  0.00           N  
ATOM   3294  N   MET   495      55.615   7.757 123.397  1.00  0.00           N  
ATOM   3295  CA  MET   495      57.056   7.597 123.585  1.00  0.00           C  
ATOM   3296  C   MET   495      57.883   8.909 123.527  1.00  0.00           C  
ATOM   3297  O   MET   495      59.018   8.948 124.029  1.00  0.00           O  
ATOM   3298  CB  MET   495      57.595   6.546 122.611  1.00  0.00           C  
ATOM   3299  CG  MET   495      57.355   5.106 123.056  1.00  0.00           C  
ATOM   3300  SD  MET   495      58.348   4.564 124.487  1.00  0.00           S  
ATOM   3301  CE  MET   495      59.857   3.989 123.713  1.00  0.00           C  
ATOM   3302  N   LEU   496      57.316   9.975 122.945  1.00  0.00           N  
ATOM   3303  CA  LEU   496      58.024  11.268 122.835  1.00  0.00           C  
ATOM   3304  C   LEU   496      58.435  11.855 124.207  1.00  0.00           C  
ATOM   3305  O   LEU   496      59.627  12.109 124.443  1.00  0.00           O  
ATOM   3306  CB  LEU   496      57.280  12.268 121.912  1.00  0.00           C  
ATOM   3307  CG  LEU   496      58.104  13.510 121.569  1.00  0.00           C  
ATOM   3308  CD1 LEU   496      57.571  14.336 120.398  1.00  0.00           C  
ATOM   3309  CD2 LEU   496      58.230  14.534 122.696  1.00  0.00           C  
ATOM   3310  N   THR   497      57.464  12.024 125.110  1.00  0.00           N  
ATOM   3311  CA  THR   497      57.738  12.477 126.482  1.00  0.00           C  
ATOM   3312  C   THR   497      58.600  11.460 127.265  1.00  0.00           C  
ATOM   3313  O   THR   497      59.301  11.826 128.219  1.00  0.00           O  
ATOM   3314  CB  THR   497      56.428  12.855 127.252  1.00  0.00           C  
ATOM   3315  OG1 THR   497      56.751  13.366 128.556  1.00  0.00           O  
ATOM   3316  CG2 THR   497      55.476  11.647 127.374  1.00  0.00           C  
ATOM   3317  N   SER   498      58.539  10.194 126.848  1.00  0.00           N  
ATOM   3318  CA  SER   498      59.422   9.153 127.360  1.00  0.00           C  
ATOM   3319  C   SER   498      60.877   9.544 127.073  1.00  0.00           C  
ATOM   3320  O   SER   498      61.364   9.406 125.936  1.00  0.00           O  
ATOM   3321  CB  SER   498      59.062   7.787 126.741  1.00  0.00           C  
ATOM   3322  OG  SER   498      60.068   6.794 126.954  1.00  0.00           O  
ATOM   3323  N   ARG   499      61.543  10.062 128.108  1.00  0.00           N  
ATOM   3324  CA  ARG   499      62.950  10.465 128.029  1.00  0.00           C  
ATOM   3325  C   ARG   499      63.879   9.379 128.573  1.00  0.00           C  
ATOM   3326  O   ARG   499      64.708   9.629 129.462  1.00  0.00           O  
ATOM   3327  CB  ARG   499      63.180  11.800 128.742  1.00  0.00           C  
ATOM   3328  CG  ARG   499      62.460  12.977 128.081  1.00  0.00           C  
ATOM   3329  CD  ARG   499      62.776  14.328 128.724  1.00  0.00           C  
ATOM   3330  NE  ARG   499      62.055  15.375 127.946  1.00  0.00           N  
ATOM   3331  CZ  ARG   499      62.171  16.688 128.298  1.00  0.00           C  
ATOM   3332  NH1 ARG   499      62.998  16.757 129.382  1.00  0.00           N  
ATOM   3333  NH2 ARG   499      61.416  17.421 127.428  1.00  0.00           N  
ATOM   3334  N   SER   500      63.726   8.178 128.009  1.00  0.00           N  
ATOM   3335  CA  SER   500      64.525   6.992 128.353  1.00  0.00           C  
ATOM   3336  C   SER   500      66.025   7.281 128.502  1.00  0.00           C  
ATOM   3337  O   SER   500      66.751   7.361 127.498  1.00  0.00           O  
ATOM   3338  CB  SER   500      64.292   5.876 127.314  1.00  0.00           C  
ATOM   3339  OG  SER   500      65.053   4.726 127.654  1.00  0.00           O  
ATOM   3340  N   GLU   501      66.467   7.429 129.757  1.00  0.00           N  
ATOM   3341  CA  GLU   501      67.865   7.744 130.100  1.00  0.00           C  
ATOM   3342  C   GLU   501      68.914   6.837 129.428  1.00  0.00           C  
ATOM   3343  O   GLU   501      70.080   7.230 129.307  1.00  0.00           O  
ATOM   3344  CB  GLU   501      68.068   7.752 131.620  1.00  0.00           C  
ATOM   3345  CG  GLU   501      67.651   6.461 132.317  1.00  0.00           C  
ATOM   3346  CD  GLU   501      68.371   6.229 133.640  1.00  0.00           C  
ATOM   3347  OE1 GLU   501      68.607   7.202 134.393  1.00  0.00           O  
ATOM   3348  OE2 GLU   501      68.696   5.058 133.931  1.00  0.00           O  
ATOM   3349  N   HIS   502      68.495   5.635 129.010  1.00  0.00           N  
ATOM   3350  CA  HIS   502      69.329   4.713 128.221  1.00  0.00           C  
ATOM   3351  C   HIS   502      69.246   5.160 126.767  1.00  0.00           C  
ATOM   3352  O   HIS   502      68.319   4.785 126.036  1.00  0.00           O  
ATOM   3353  CB  HIS   502      68.851   3.260 128.378  1.00  0.00           C  
ATOM   3354  CG  HIS   502      68.890   2.764 129.790  1.00  0.00           C  
ATOM   3355  ND1 HIS   502      69.667   1.696 130.183  1.00  0.00           N  
ATOM   3356  CD2 HIS   502      68.271   3.208 130.913  1.00  0.00           C  
ATOM   3357  CE1 HIS   502      69.518   1.498 131.483  1.00  0.00           C  
ATOM   3358  NE2 HIS   502      68.679   2.404 131.951  1.00  0.00           N  
ATOM   3359  N   ARG   503      70.196   5.997 126.357  1.00  0.00           N  
ATOM   3360  CA  ARG   503      70.099   6.656 125.064  1.00  0.00           C  
ATOM   3361  C   ARG   503      71.128   6.142 124.080  1.00  0.00           C  
ATOM   3362  O   ARG   503      70.760   5.638 123.021  1.00  0.00           O  
ATOM   3363  CB  ARG   503      70.184   8.178 125.204  1.00  0.00           C  
ATOM   3364  CG  ARG   503      68.900   8.837 125.674  1.00  0.00           C  
ATOM   3365  CD  ARG   503      69.019  10.344 125.604  1.00  0.00           C  
ATOM   3366  NE  ARG   503      68.403  11.013 126.751  1.00  0.00           N  
ATOM   3367  CZ  ARG   503      67.111  11.321 126.849  1.00  0.00           C  
ATOM   3368  NH1 ARG   503      66.655  11.934 127.935  1.00  0.00           N  
ATOM   3369  NH2 ARG   503      66.267  11.011 125.868  1.00  0.00           N  
ATOM   3370  N   LEU   504      72.408   6.264 124.420  1.00  0.00           N  
ATOM   3371  CA  LEU   504      73.477   5.902 123.487  1.00  0.00           C  
ATOM   3372  C   LEU   504      73.499   4.420 123.133  1.00  0.00           C  
ATOM   3373  O   LEU   504      73.726   4.058 121.979  1.00  0.00           O  
ATOM   3374  CB  LEU   504      74.838   6.361 124.004  1.00  0.00           C  
ATOM   3375  CG  LEU   504      75.139   7.830 123.702  1.00  0.00           C  
ATOM   3376  CD1 LEU   504      75.863   8.484 124.860  1.00  0.00           C  
ATOM   3377  CD2 LEU   504      75.934   7.973 122.406  1.00  0.00           C  
ATOM   3378  N   LEU   505      73.233   3.573 124.120  1.00  0.00           N  
ATOM   3379  CA  LEU   505      73.205   2.126 123.913  1.00  0.00           C  
ATOM   3380  C   LEU   505      71.980   1.649 123.131  1.00  0.00           C  
ATOM   3381  O   LEU   505      71.944   0.505 122.679  1.00  0.00           O  
ATOM   3382  CB  LEU   505      73.271   1.356 125.250  1.00  0.00           C  
ATOM   3383  CG  LEU   505      74.595   1.540 125.995  1.00  0.00           C  
ATOM   3384  CD1 LEU   505      74.655   0.887 127.375  1.00  0.00           C  
ATOM   3385  CD2 LEU   505      75.821   0.974 125.281  1.00  0.00           C  
ATOM   3386  N   LEU   506      70.983   2.520 122.980  1.00  0.00           N  
ATOM   3387  CA  LEU   506      69.738   2.159 122.299  1.00  0.00           C  
ATOM   3388  C   LEU   506      69.474   2.970 121.035  1.00  0.00           C  
ATOM   3389  O   LEU   506      68.364   2.935 120.489  1.00  0.00           O  
ATOM   3390  CB  LEU   506      68.543   2.287 123.249  1.00  0.00           C  
ATOM   3391  CG  LEU   506      68.367   1.308 124.412  1.00  0.00           C  
ATOM   3392  CD1 LEU   506      67.005   1.541 125.040  1.00  0.00           C  
ATOM   3393  CD2 LEU   506      68.505  -0.145 123.972  1.00  0.00           C  
ATOM   3394  N   ARG   507      70.497   3.688 120.573  1.00  0.00           N  
ATOM   3395  CA  ARG   507      70.407   4.498 119.353  1.00  0.00           C  
ATOM   3396  C   ARG   507      69.883   3.688 118.166  1.00  0.00           C  
ATOM   3397  O   ARG   507      70.072   2.458 118.112  1.00  0.00           O  
ATOM   3398  CB  ARG   507      71.766   5.132 119.019  1.00  0.00           C  
ATOM   3399  CG  ARG   507      72.892   4.146 118.712  1.00  0.00           C  
ATOM   3400  CD  ARG   507      74.241   4.847 118.674  1.00  0.00           C  
ATOM   3401  NE  ARG   507      75.314   3.968 118.199  1.00  0.00           N  
ATOM   3402  CZ  ARG   507      76.092   3.221 118.983  1.00  0.00           C  
ATOM   3403  NH1 ARG   507      75.921   3.224 120.295  1.00  0.00           N  
ATOM   3404  NH2 ARG   507      77.042   2.455 118.456  1.00  0.00           N  
ATOM   3405  N   PHE   508      69.233   4.381 117.226  1.00  0.00           N  
ATOM   3406  CA  PHE   508      68.619   3.737 116.053  1.00  0.00           C  
ATOM   3407  C   PHE   508      69.564   2.841 115.246  1.00  0.00           C  
ATOM   3408  O   PHE   508      69.151   1.795 114.755  1.00  0.00           O  
ATOM   3409  CB  PHE   508      67.977   4.775 115.125  1.00  0.00           C  
ATOM   3410  CG  PHE   508      67.416   4.043 113.954  1.00  0.00           C  
ATOM   3411  CD1 PHE   508      66.163   3.393 114.008  1.00  0.00           C  
ATOM   3412  CD2 PHE   508      68.141   3.987 112.750  1.00  0.00           C  
ATOM   3413  CE1 PHE   508      65.633   2.699 112.882  1.00  0.00           C  
ATOM   3414  CE2 PHE   508      67.633   3.299 111.606  1.00  0.00           C  
ATOM   3415  CZ  PHE   508      66.373   2.651 111.675  1.00  0.00           C  
ATOM   3416  N   ASP   509      70.825   3.255 115.131  1.00  0.00           N  
ATOM   3417  CA  ASP   509      71.769   2.652 114.181  1.00  0.00           C  
ATOM   3418  C   ASP   509      72.423   1.329 114.583  1.00  0.00           C  
ATOM   3419  O   ASP   509      73.234   0.806 113.836  1.00  0.00           O  
ATOM   3420  CB  ASP   509      72.835   3.674 113.738  1.00  0.00           C  
ATOM   3421  CG  ASP   509      73.529   4.354 114.905  1.00  0.00           C  
ATOM   3422  OD1 ASP   509      74.291   3.674 115.633  1.00  0.00           O  
ATOM   3423  OD2 ASP   509      73.322   5.577 115.074  1.00  0.00           O  
ATOM   3424  N   ASN   510      72.080   0.783 115.742  1.00  0.00           N  
ATOM   3425  CA  ASN   510      72.626  -0.519 116.135  1.00  0.00           C  
ATOM   3426  C   ASN   510      71.544  -1.534 116.488  1.00  0.00           C  
ATOM   3427  O   ASN   510      71.831  -2.624 117.002  1.00  0.00           O  
ATOM   3428  CB  ASN   510      73.667  -0.382 117.265  1.00  0.00           C  
ATOM   3429  CG  ASN   510      73.105   0.261 118.537  1.00  0.00           C  
ATOM   3430  OD1 ASN   510      71.913   0.167 118.840  1.00  0.00           O  
ATOM   3431  ND2 ASN   510      73.983   0.907 119.294  1.00  0.00           N  
ATOM   3432  N   ALA   511      70.301  -1.160 116.190  1.00  0.00           N  
ATOM   3433  CA  ALA   511      69.129  -1.936 116.578  1.00  0.00           C  
ATOM   3434  C   ALA   511      69.220  -3.379 116.116  1.00  0.00           C  
ATOM   3435  O   ALA   511      68.769  -4.293 116.808  1.00  0.00           O  
ATOM   3436  CB  ALA   511      67.877  -1.288 116.038  1.00  0.00           C  
ATOM   3437  N   ASP   512      69.814  -3.572 114.945  1.00  0.00           N  
ATOM   3438  CA  ASP   512      69.960  -4.902 114.371  1.00  0.00           C  
ATOM   3439  C   ASP   512      70.901  -5.776 115.192  1.00  0.00           C  
ATOM   3440  O   ASP   512      70.570  -6.921 115.487  1.00  0.00           O  
ATOM   3441  CB  ASP   512      70.388  -4.839 112.896  1.00  0.00           C  
ATOM   3442  CG  ASP   512      71.724  -4.143 112.689  1.00  0.00           C  
ATOM   3443  OD1 ASP   512      72.037  -3.190 113.429  1.00  0.00           O  
ATOM   3444  OD2 ASP   512      72.458  -4.548 111.767  1.00  0.00           O  
ATOM   3445  N   SER   513      72.051  -5.226 115.581  1.00  0.00           N  
ATOM   3446  CA  SER   513      73.038  -5.963 116.381  1.00  0.00           C  
ATOM   3447  C   SER   513      72.396  -6.434 117.687  1.00  0.00           C  
ATOM   3448  O   SER   513      72.575  -7.582 118.101  1.00  0.00           O  
ATOM   3449  CB  SER   513      74.282  -5.100 116.669  1.00  0.00           C  
ATOM   3450  OG  SER   513      74.975  -4.825 115.461  1.00  0.00           O  
ATOM   3451  N   ARG   514      71.617  -5.542 118.296  1.00  0.00           N  
ATOM   3452  CA  ARG   514      70.940  -5.810 119.559  1.00  0.00           C  
ATOM   3453  C   ARG   514      69.865  -6.888 119.464  1.00  0.00           C  
ATOM   3454  O   ARG   514      69.772  -7.752 120.327  1.00  0.00           O  
ATOM   3455  CB  ARG   514      70.324  -4.521 120.119  1.00  0.00           C  
ATOM   3456  CG  ARG   514      71.343  -3.528 120.657  1.00  0.00           C  
ATOM   3457  CD  ARG   514      70.672  -2.393 121.406  1.00  0.00           C  
ATOM   3458  NE  ARG   514      70.299  -1.279 120.533  1.00  0.00           N  
ATOM   3459  CZ  ARG   514      69.053  -0.963 120.185  1.00  0.00           C  
ATOM   3460  NH1 ARG   514      68.028  -1.682 120.626  1.00  0.00           N  
ATOM   3461  NH2 ARG   514      68.835   0.080 119.391  1.00  0.00           N  
ATOM   3462  N   LEU   515      69.055  -6.846 118.412  1.00  0.00           N  
ATOM   3463  CA  LEU   515      67.831  -7.655 118.386  1.00  0.00           C  
ATOM   3464  C   LEU   515      67.799  -8.791 117.366  1.00  0.00           C  
ATOM   3465  O   LEU   515      66.970  -9.698 117.483  1.00  0.00           O  
ATOM   3466  CB  LEU   515      66.602  -6.758 118.222  1.00  0.00           C  
ATOM   3467  CG  LEU   515      66.472  -5.664 119.281  1.00  0.00           C  
ATOM   3468  CD1 LEU   515      65.703  -4.518 118.695  1.00  0.00           C  
ATOM   3469  CD2 LEU   515      65.816  -6.163 120.560  1.00  0.00           C  
ATOM   3470  N   THR   516      68.706  -8.751 116.390  1.00  0.00           N  
ATOM   3471  CA  THR   516      68.733  -9.729 115.292  1.00  0.00           C  
ATOM   3472  C   THR   516      68.712 -11.192 115.731  1.00  0.00           C  
ATOM   3473  O   THR   516      67.985 -12.000 115.145  1.00  0.00           O  
ATOM   3474  CB  THR   516      69.934  -9.482 114.381  1.00  0.00           C  
ATOM   3475  OG1 THR   516      69.850  -8.187 113.804  1.00  0.00           O  
ATOM   3476  CG2 THR   516      69.951 -10.538 113.263  1.00  0.00           C  
ATOM   3477  N   PRO   517      69.497 -11.525 116.755  1.00  0.00           N  
ATOM   3478  CA  PRO   517      69.538 -12.896 117.255  1.00  0.00           C  
ATOM   3479  C   PRO   517      68.205 -13.312 117.877  1.00  0.00           C  
ATOM   3480  O   PRO   517      67.757 -14.451 117.686  1.00  0.00           O  
ATOM   3481  CB  PRO   517      70.693 -13.105 118.237  1.00  0.00           C  
ATOM   3482  CG  PRO   517      71.206 -11.806 118.861  1.00  0.00           C  
ATOM   3483  CD  PRO   517      71.081 -10.592 117.938  1.00  0.00           C  
ATOM   3484  N   LEU   518      67.574 -12.388 118.603  1.00  0.00           N  
ATOM   3485  CA  LEU   518      66.234 -12.623 119.161  1.00  0.00           C  
ATOM   3486  C   LEU   518      65.218 -12.872 118.039  1.00  0.00           C  
ATOM   3487  O   LEU   518      64.328 -13.717 118.168  1.00  0.00           O  
ATOM   3488  CB  LEU   518      65.751 -11.452 120.064  1.00  0.00           C  
ATOM   3489  CG  LEU   518      66.523 -11.338 121.380  1.00  0.00           C  
ATOM   3490  CD1 LEU   518      66.200 -10.098 122.213  1.00  0.00           C  
ATOM   3491  CD2 LEU   518      66.304 -12.490 122.359  1.00  0.00           C  
ATOM   3492  N   GLY   519      65.372 -12.137 116.939  1.00  0.00           N  
ATOM   3493  CA  GLY   519      64.566 -12.340 115.743  1.00  0.00           C  
ATOM   3494  C   GLY   519      64.691 -13.751 115.204  1.00  0.00           C  
ATOM   3495  O   GLY   519      63.683 -14.395 114.903  1.00  0.00           O  
ATOM   3496  N   ARG   520      65.927 -14.239 115.099  1.00  0.00           N  
ATOM   3497  CA  ARG   520      66.176 -15.589 114.603  1.00  0.00           C  
ATOM   3498  C   ARG   520      65.380 -16.654 115.356  1.00  0.00           C  
ATOM   3499  O   ARG   520      64.650 -17.422 114.734  1.00  0.00           O  
ATOM   3500  CB  ARG   520      67.665 -15.933 114.607  1.00  0.00           C  
ATOM   3501  CG  ARG   520      67.977 -17.300 113.995  1.00  0.00           C  
ATOM   3502  CD  ARG   520      69.448 -17.703 114.113  1.00  0.00           C  
ATOM   3503  NE  ARG   520      69.744 -17.901 115.560  1.00  0.00           N  
ATOM   3504  CZ  ARG   520      69.351 -19.048 116.186  1.00  0.00           C  
ATOM   3505  NH1 ARG   520      68.718 -19.830 115.263  1.00  0.00           N  
ATOM   3506  NH2 ARG   520      69.745 -18.967 117.490  1.00  0.00           N  
ATOM   3507  N   GLU   521      65.506 -16.690 116.682  1.00  0.00           N  
ATOM   3508  CA  GLU   521      64.794 -17.682 117.506  1.00  0.00           C  
ATOM   3509  C   GLU   521      63.277 -17.746 117.240  1.00  0.00           C  
ATOM   3510  O   GLU   521      62.618 -18.743 117.540  1.00  0.00           O  
ATOM   3511  CB  GLU   521      65.058 -17.443 119.000  1.00  0.00           C  
ATOM   3512  CG  GLU   521      66.489 -17.775 119.427  1.00  0.00           C  
ATOM   3513  CD  GLU   521      66.652 -17.366 120.884  1.00  0.00           C  
ATOM   3514  OE1 GLU   521      65.682 -16.794 121.450  1.00  0.00           O  
ATOM   3515  OE2 GLU   521      67.747 -17.621 121.452  1.00  0.00           O  
ATOM   3516  N   LEU   522      62.734 -16.685 116.662  1.00  0.00           N  
ATOM   3517  CA  LEU   522      61.307 -16.604 116.441  1.00  0.00           C  
ATOM   3518  C   LEU   522      60.971 -16.765 114.961  1.00  0.00           C  
ATOM   3519  O   LEU   522      59.881 -16.343 114.503  1.00  0.00           O  
ATOM   3520  CB  LEU   522      60.785 -15.267 116.970  1.00  0.00           C  
ATOM   3521  CG  LEU   522      61.005 -15.077 118.472  1.00  0.00           C  
ATOM   3522  CD1 LEU   522      60.597 -13.709 119.017  1.00  0.00           C  
ATOM   3523  CD2 LEU   522      60.245 -16.056 119.365  1.00  0.00           C  
ATOM   3524  N   GLY   523      61.906 -17.361 114.218  1.00  0.00           N  
ATOM   3525  CA  GLY   523      61.722 -17.613 112.793  1.00  0.00           C  
ATOM   3526  C   GLY   523      61.319 -16.389 111.967  1.00  0.00           C  
ATOM   3527  O   GLY   523      60.490 -16.498 111.058  1.00  0.00           O  
ATOM   3528  N   LEU   524      61.897 -15.232 112.281  1.00  0.00           N  
ATOM   3529  CA  LEU   524      61.547 -13.994 111.579  1.00  0.00           C  
ATOM   3530  C   LEU   524      62.742 -13.373 110.865  1.00  0.00           C  
ATOM   3531  O   LEU   524      62.569 -12.529 109.979  1.00  0.00           O  
ATOM   3532  CB  LEU   524      60.907 -12.969 112.525  1.00  0.00           C  
ATOM   3533  CG  LEU   524      59.722 -13.361 113.413  1.00  0.00           C  
ATOM   3534  CD1 LEU   524      59.199 -12.128 114.128  1.00  0.00           C  
ATOM   3535  CD2 LEU   524      58.596 -14.031 112.637  1.00  0.00           C  
ATOM   3536  N   ILE   525      63.947 -13.779 111.256  1.00  0.00           N  
ATOM   3537  CA  ILE   525      65.163 -13.290 110.616  1.00  0.00           C  
ATOM   3538  C   ILE   525      65.866 -14.476 109.960  1.00  0.00           C  
ATOM   3539  O   ILE   525      66.042 -15.530 110.584  1.00  0.00           O  
ATOM   3540  CB  ILE   525      66.099 -12.541 111.619  1.00  0.00           C  
ATOM   3541  CG1 ILE   525      65.424 -11.345 112.312  1.00  0.00           C  
ATOM   3542  CG2 ILE   525      67.365 -11.964 110.963  1.00  0.00           C  
ATOM   3543  CD1 ILE   525      64.992 -10.245 111.343  1.00  0.00           C  
ATOM   3544  N   ASP   526      66.245 -14.305 108.695  1.00  0.00           N  
ATOM   3545  CA  ASP   526      66.911 -15.356 107.930  1.00  0.00           C  
ATOM   3546  C   ASP   526      68.335 -15.550 108.420  1.00  0.00           C  
ATOM   3547  O   ASP   526      68.916 -14.654 109.021  1.00  0.00           O  
ATOM   3548  CB  ASP   526      66.925 -14.997 106.445  1.00  0.00           C  
ATOM   3549  CG  ASP   526      65.509 -15.155 105.910  1.00  0.00           C  
ATOM   3550  OD1 ASP   526      64.660 -15.729 106.643  1.00  0.00           O  
ATOM   3551  OD2 ASP   526      65.257 -14.704 104.760  1.00  0.00           O  
ATOM   3552  N   ASP   527      68.896 -16.724 108.151  1.00  0.00           N  
ATOM   3553  CA  ASP   527      70.267 -17.039 108.548  1.00  0.00           C  
ATOM   3554  C   ASP   527      71.278 -16.119 107.856  1.00  0.00           C  
ATOM   3555  O   ASP   527      72.211 -15.632 108.490  1.00  0.00           O  
ATOM   3556  CB  ASP   527      70.570 -18.509 108.264  1.00  0.00           C  
ATOM   3557  CG  ASP   527      69.821 -19.350 109.288  1.00  0.00           C  
ATOM   3558  OD1 ASP   527      69.320 -18.762 110.283  1.00  0.00           O  
ATOM   3559  OD2 ASP   527      69.740 -20.591 109.089  1.00  0.00           O  
ATOM   3560  N   ARG   528      71.071 -15.872 106.563  1.00  0.00           N  
ATOM   3561  CA  ARG   528      71.872 -14.908 105.795  1.00  0.00           C  
ATOM   3562  C   ARG   528      71.784 -13.491 106.392  1.00  0.00           C  
ATOM   3563  O   ARG   528      72.699 -12.679 106.226  1.00  0.00           O  
ATOM   3564  CB  ARG   528      71.416 -14.904 104.326  1.00  0.00           C  
ATOM   3565  CG  ARG   528      71.799 -16.175 103.565  1.00  0.00           C  
ATOM   3566  CD  ARG   528      71.273 -16.210 102.128  1.00  0.00           C  
ATOM   3567  NE  ARG   528      71.700 -17.505 101.527  1.00  0.00           N  
ATOM   3568  CZ  ARG   528      71.266 -17.855 100.281  1.00  0.00           C  
ATOM   3569  NH1 ARG   528      70.466 -16.849  99.822  1.00  0.00           N  
ATOM   3570  NH2 ARG   528      71.802 -19.074  99.981  1.00  0.00           N  
ATOM   3571  N   ARG   529      70.676 -13.197 107.072  1.00  0.00           N  
ATOM   3572  CA  ARG   529      70.560 -11.967 107.850  1.00  0.00           C  
ATOM   3573  C   ARG   529      71.295 -12.070 109.201  1.00  0.00           C  
ATOM   3574  O   ARG   529      72.242 -11.317 109.459  1.00  0.00           O  
ATOM   3575  CB  ARG   529      69.090 -11.602 108.066  1.00  0.00           C  
ATOM   3576  CG  ARG   529      68.341 -11.294 106.768  1.00  0.00           C  
ATOM   3577  CD  ARG   529      66.874 -10.915 106.983  1.00  0.00           C  
ATOM   3578  NE  ARG   529      66.291 -10.605 105.647  1.00  0.00           N  
ATOM   3579  CZ  ARG   529      64.986 -10.220 105.544  1.00  0.00           C  
ATOM   3580  NH1 ARG   529      64.457 -10.202 106.803  1.00  0.00           N  
ATOM   3581  NH2 ARG   529      64.719 -10.002 104.223  1.00  0.00           N  
ATOM   3582  N   TRP   530      70.860 -13.008 110.048  1.00  0.00           N  
ATOM   3583  CA  TRP   530      71.405 -13.185 111.394  1.00  0.00           C  
ATOM   3584  C   TRP   530      72.926 -13.295 111.380  1.00  0.00           C  
ATOM   3585  O   TRP   530      73.621 -12.594 112.117  1.00  0.00           O  
ATOM   3586  CB  TRP   530      70.783 -14.420 112.062  1.00  0.00           C  
ATOM   3587  CG  TRP   530      71.267 -14.665 113.471  1.00  0.00           C  
ATOM   3588  CD1 TRP   530      70.810 -14.145 114.647  1.00  0.00           C  
ATOM   3589  CD2 TRP   530      72.344 -15.523 113.877  1.00  0.00           C  
ATOM   3590  NE1 TRP   530      71.461 -14.572 115.712  1.00  0.00           N  
ATOM   3591  CE2 TRP   530      72.435 -15.440 115.291  1.00  0.00           C  
ATOM   3592  CE3 TRP   530      73.243 -16.360 113.184  1.00  0.00           C  
ATOM   3593  CZ2 TRP   530      73.402 -16.167 116.037  1.00  0.00           C  
ATOM   3594  CZ3 TRP   530      74.217 -17.094 113.926  1.00  0.00           C  
ATOM   3595  CH2 TRP   530      74.281 -16.985 115.338  1.00  0.00           C  
ATOM   3596  N   LYS   531      73.431 -14.185 110.534  1.00  0.00           N  
ATOM   3597  CA  LYS   531      74.859 -14.419 110.428  1.00  0.00           C  
ATOM   3598  C   LYS   531      75.583 -13.170 109.887  1.00  0.00           C  
ATOM   3599  O   LYS   531      76.758 -12.961 110.184  1.00  0.00           O  
ATOM   3600  CB  LYS   531      75.150 -15.636 109.535  1.00  0.00           C  
ATOM   3601  CG  LYS   531      74.746 -16.969 110.169  1.00  0.00           C  
ATOM   3602  CD  LYS   531      75.030 -18.181 109.280  1.00  0.00           C  
ATOM   3603  CE  LYS   531      74.627 -19.514 109.915  1.00  0.00           C  
ATOM   3604  NZ  LYS   531      74.909 -20.625 108.979  1.00  0.00           N  
ATOM   3605  N   LEU   532      74.885 -12.345 109.105  1.00  0.00           N  
ATOM   3606  CA  LEU   532      75.484 -11.130 108.540  1.00  0.00           C  
ATOM   3607  C   LEU   532      75.658 -10.035 109.594  1.00  0.00           C  
ATOM   3608  O   LEU   532      76.590  -9.230 109.518  1.00  0.00           O  
ATOM   3609  CB  LEU   532      74.667 -10.625 107.336  1.00  0.00           C  
ATOM   3610  CG  LEU   532      75.314  -9.442 106.613  1.00  0.00           C  
ATOM   3611  CD1 LEU   532      76.703  -9.718 106.038  1.00  0.00           C  
ATOM   3612  CD2 LEU   532      74.531  -8.913 105.412  1.00  0.00           C  
ATOM   3613  N   TYR   533      74.758 -10.002 110.571  1.00  0.00           N  
ATOM   3614  CA  TYR   533      74.873  -9.046 111.665  1.00  0.00           C  
ATOM   3615  C   TYR   533      75.905  -9.530 112.692  1.00  0.00           C  
ATOM   3616  O   TYR   533      76.560  -8.725 113.362  1.00  0.00           O  
ATOM   3617  CB  TYR   533      73.507  -8.772 112.336  1.00  0.00           C  
ATOM   3618  CG  TYR   533      72.648  -8.078 111.336  1.00  0.00           C  
ATOM   3619  CD1 TYR   533      73.227  -7.512 110.193  1.00  0.00           C  
ATOM   3620  CD2 TYR   533      71.249  -7.978 111.506  1.00  0.00           C  
ATOM   3621  CE1 TYR   533      72.447  -6.850 109.223  1.00  0.00           C  
ATOM   3622  CE2 TYR   533      70.442  -7.308 110.530  1.00  0.00           C  
ATOM   3623  CZ  TYR   533      71.062  -6.751 109.393  1.00  0.00           C  
ATOM   3624  OH  TYR   533      70.327  -6.094 108.430  1.00  0.00           O  
ATOM   3625  N   GLN   534      76.050 -10.850 112.804  1.00  0.00           N  
ATOM   3626  CA  GLN   534      77.049 -11.445 113.682  1.00  0.00           C  
ATOM   3627  C   GLN   534      78.464 -11.169 113.179  1.00  0.00           C  
ATOM   3628  O   GLN   534      79.421 -11.189 113.956  1.00  0.00           O  
ATOM   3629  CB  GLN   534      76.821 -12.955 113.823  1.00  0.00           C  
ATOM   3630  CG  GLN   534      75.494 -13.311 114.497  1.00  0.00           C  
ATOM   3631  CD  GLN   534      75.497 -12.702 115.891  1.00  0.00           C  
ATOM   3632  OE1 GLN   534      76.466 -12.831 116.638  1.00  0.00           O  
ATOM   3633  NE2 GLN   534      74.411 -12.004 116.319  1.00  0.00           N  
ATOM   3634  N   GLU   535      78.591 -10.910 111.880  1.00  0.00           N  
ATOM   3635  CA  GLU   535      79.890 -10.641 111.277  1.00  0.00           C  
ATOM   3636  C   GLU   535      80.217  -9.148 111.259  1.00  0.00           C  
ATOM   3637  O   GLU   535      81.385  -8.772 111.221  1.00  0.00           O  
ATOM   3638  CB  GLU   535      79.986 -11.236 109.866  1.00  0.00           C  
ATOM   3639  CG  GLU   535      79.915 -12.764 109.842  1.00  0.00           C  
ATOM   3640  CD  GLU   535      80.013 -13.217 108.392  1.00  0.00           C  
ATOM   3641  OE1 GLU   535      80.155 -12.334 107.505  1.00  0.00           O  
ATOM   3642  OE2 GLU   535      79.949 -14.452 108.153  1.00  0.00           O  
ATOM   3643  N   LYS   536      79.194  -8.302 111.297  1.00  0.00           N  
ATOM   3644  CA  LYS   536      79.408  -6.853 111.277  1.00  0.00           C  
ATOM   3645  C   LYS   536      79.941  -6.355 112.623  1.00  0.00           C  
ATOM   3646  O   LYS   536      80.712  -5.393 112.669  1.00  0.00           O  
ATOM   3647  CB  LYS   536      78.135  -6.065 110.796  1.00  0.00           C  
ATOM   3648  CG  LYS   536      77.828  -6.251 109.309  1.00  0.00           C  
ATOM   3649  CD  LYS   536      76.587  -5.489 108.839  1.00  0.00           C  
ATOM   3650  CE  LYS   536      76.280  -5.675 107.352  1.00  0.00           C  
ATOM   3651  NZ  LYS   536      75.053  -4.931 106.991  1.00  0.00           N  
ATOM   3652  N   GLN   537      79.540  -7.028 113.704  1.00  0.00           N  
ATOM   3653  CA  GLN   537      80.075  -6.771 115.050  1.00  0.00           C  
ATOM   3654  C   GLN   537      81.528  -7.263 115.185  1.00  0.00           C  
ATOM   3655  O   GLN   537      82.343  -6.642 115.869  1.00  0.00           O  
ATOM   3656  CB  GLN   537      79.188  -7.394 116.177  1.00  0.00           C  
ATOM   3657  CG  GLN   537      79.655  -7.036 117.589  1.00  0.00           C  
ATOM   3658  CD  GLN   537      79.548  -5.526 117.752  1.00  0.00           C  
ATOM   3659  OE1 GLN   537      78.545  -4.919 117.379  1.00  0.00           O  
ATOM   3660  NE2 GLN   537      80.576  -4.839 118.318  1.00  0.00           N  
ATOM   3661  N   ALA   538      81.837  -8.379 114.524  1.00  0.00           N  
ATOM   3662  CA  ALA   538      83.185  -8.923 114.491  1.00  0.00           C  
ATOM   3663  C   ALA   538      84.182  -7.939 113.892  1.00  0.00           C  
ATOM   3664  O   ALA   538      85.303  -7.817 114.387  1.00  0.00           O  
ATOM   3665  CB  ALA   538      83.219 -10.228 113.699  1.00  0.00           C  
ATOM   3666  N   ARG   539      83.769  -7.243 112.834  1.00  0.00           N  
ATOM   3667  CA  ARG   539      84.633  -6.281 112.144  1.00  0.00           C  
ATOM   3668  C   ARG   539      84.898  -5.013 112.952  1.00  0.00           C  
ATOM   3669  O   ARG   539      86.008  -4.477 112.904  1.00  0.00           O  
ATOM   3670  CB  ARG   539      84.033  -5.875 110.804  1.00  0.00           C  
ATOM   3671  CG  ARG   539      83.886  -6.984 109.780  1.00  0.00           C  
ATOM   3672  CD  ARG   539      82.574  -6.768 109.026  1.00  0.00           C  
ATOM   3673  NE  ARG   539      82.564  -7.369 107.699  1.00  0.00           N  
ATOM   3674  CZ  ARG   539      83.027  -6.770 106.604  1.00  0.00           C  
ATOM   3675  NH1 ARG   539      82.967  -7.392 105.435  1.00  0.00           N  
ATOM   3676  NH2 ARG   539      83.556  -5.553 106.671  1.00  0.00           N  
ATOM   3677  N   ILE   540      83.882  -4.525 113.668  1.00  0.00           N  
ATOM   3678  CA  ILE   540      84.009  -3.308 114.485  1.00  0.00           C  
ATOM   3679  C   ILE   540      85.091  -3.469 115.554  1.00  0.00           C  
ATOM   3680  O   ILE   540      86.017  -2.657 115.629  1.00  0.00           O  
ATOM   3681  CB  ILE   540      82.662  -2.905 115.138  1.00  0.00           C  
ATOM   3682  CG1 ILE   540      81.603  -2.441 114.123  1.00  0.00           C  
ATOM   3683  CG2 ILE   540      82.790  -1.748 116.143  1.00  0.00           C  
ATOM   3684  CD1 ILE   540      80.204  -2.307 114.722  1.00  0.00           C  
ATOM   3685  N   SER   541      84.968  -4.526 116.357  1.00  0.00           N  
ATOM   3686  CA  SER   541      85.948  -4.848 117.390  1.00  0.00           C  
ATOM   3687  C   SER   541      87.312  -5.222 116.799  1.00  0.00           C  
ATOM   3688  O   SER   541      88.349  -4.831 117.339  1.00  0.00           O  
ATOM   3689  CB  SER   541      85.425  -5.954 118.316  1.00  0.00           C  
ATOM   3690  OG  SER   541      84.305  -5.485 119.052  1.00  0.00           O  
ATOM   3691  N   GLU   542      87.298  -5.969 115.693  1.00  0.00           N  
ATOM   3692  CA  GLU   542      88.513  -6.291 114.938  1.00  0.00           C  
ATOM   3693  C   GLU   542      89.222  -5.029 114.454  1.00  0.00           C  
ATOM   3694  O   GLU   542      90.452  -4.991 114.369  1.00  0.00           O  
ATOM   3695  CB  GLU   542      88.185  -7.183 113.737  1.00  0.00           C  
ATOM   3696  CG  GLU   542      89.422  -7.642 112.962  1.00  0.00           C  
ATOM   3697  CD  GLU   542      88.964  -8.595 111.867  1.00  0.00           C  
ATOM   3698  OE1 GLU   542      87.734  -8.858 111.788  1.00  0.00           O  
ATOM   3699  OE2 GLU   542      89.838  -9.074 111.096  1.00  0.00           O  
ATOM   3700  N   GLU   543      88.433  -4.006 114.135  1.00  0.00           N  
ATOM   3701  CA  GLU   543      88.960  -2.724 113.686  1.00  0.00           C  
ATOM   3702  C   GLU   543      89.518  -1.930 114.858  1.00  0.00           C  
ATOM   3703  O   GLU   543      90.569  -1.297 114.737  1.00  0.00           O  
ATOM   3704  CB  GLU   543      87.871  -1.917 112.981  1.00  0.00           C  
ATOM   3705  CG  GLU   543      88.354  -0.560 112.466  1.00  0.00           C  
ATOM   3706  CD  GLU   543      89.357  -0.810 111.349  1.00  0.00           C  
ATOM   3707  OE1 GLU   543      89.507  -1.993 110.943  1.00  0.00           O  
ATOM   3708  OE2 GLU   543      89.986   0.179 110.886  1.00  0.00           O  
ATOM   3709  N   LYS   544      88.808  -1.980 115.987  1.00  0.00           N  
ATOM   3710  CA  LYS   544      89.214  -1.307 117.229  1.00  0.00           C  
ATOM   3711  C   LYS   544      90.522  -1.862 117.807  1.00  0.00           C  
ATOM   3712  O   LYS   544      91.179  -1.201 118.624  1.00  0.00           O  
ATOM   3713  CB  LYS   544      88.096  -1.380 118.283  1.00  0.00           C  
ATOM   3714  CG  LYS   544      86.857  -0.561 117.916  1.00  0.00           C  
ATOM   3715  CD  LYS   544      85.856  -0.416 119.064  1.00  0.00           C  
ATOM   3716  CE  LYS   544      85.118  -1.713 119.401  1.00  0.00           C  
ATOM   3717  NZ  LYS   544      84.113  -1.464 120.458  1.00  0.00           N  
ATOM   3718  N   LYS   545      90.882  -3.080 117.392  1.00  0.00           N  
ATOM   3719  CA  LYS   545      92.199  -3.662 117.685  1.00  0.00           C  
ATOM   3720  C   LYS   545      93.279  -2.810 117.024  1.00  0.00           C  
ATOM   3721  O   LYS   545      94.266  -2.422 117.655  1.00  0.00           O  
ATOM   3722  CB  LYS   545      92.300  -5.097 117.145  1.00  0.00           C  
ATOM   3723  CG  LYS   545      93.637  -5.773 117.456  1.00  0.00           C  
ATOM   3724  CD  LYS   545      93.714  -7.225 116.981  1.00  0.00           C  
ATOM   3725  CE  LYS   545      95.067  -7.887 117.248  1.00  0.00           C  
ATOM   3726  NZ  LYS   545      95.062  -9.276 116.738  1.00  0.00           N  
ATOM   3727  N   ARG   546      93.053  -2.516 115.746  1.00  0.00           N  
ATOM   3728  CA  ARG   546      94.006  -1.806 114.898  1.00  0.00           C  
ATOM   3729  C   ARG   546      94.012  -0.293 115.172  1.00  0.00           C  
ATOM   3730  O   ARG   546      95.040   0.369 114.993  1.00  0.00           O  
ATOM   3731  CB  ARG   546      93.736  -2.119 113.395  1.00  0.00           C  
ATOM   3732  CG  ARG   546      94.071  -3.559 113.002  1.00  0.00           C  
ATOM   3733  CD  ARG   546      93.795  -3.872 111.530  1.00  0.00           C  
ATOM   3734  NE  ARG   546      94.189  -5.290 111.292  1.00  0.00           N  
ATOM   3735  CZ  ARG   546      93.873  -5.897 110.111  1.00  0.00           C  
ATOM   3736  NH1 ARG   546      93.206  -4.988 109.341  1.00  0.00           N  
ATOM   3737  NH2 ARG   546      94.346  -7.176 110.161  1.00  0.00           N  
ATOM   3738  N   LEU   547      92.879   0.240 115.629  1.00  0.00           N  
ATOM   3739  CA  LEU   547      92.746   1.677 115.925  1.00  0.00           C  
ATOM   3740  C   LEU   547      93.609   2.183 117.103  1.00  0.00           C  
ATOM   3741  O   LEU   547      93.746   3.394 117.319  1.00  0.00           O  
ATOM   3742  CB  LEU   547      91.269   2.049 116.125  1.00  0.00           C  
ATOM   3743  CG  LEU   547      90.424   1.893 114.859  1.00  0.00           C  
ATOM   3744  CD1 LEU   547      88.928   2.143 115.047  1.00  0.00           C  
ATOM   3745  CD2 LEU   547      90.799   2.831 113.712  1.00  0.00           C  
ATOM   3746  N   LYS   548      94.186   1.252 117.854  1.00  0.00           N  
ATOM   3747  CA  LYS   548      95.080   1.598 118.946  1.00  0.00           C  
ATOM   3748  C   LYS   548      96.519   1.507 118.467  1.00  0.00           C  
ATOM   3749  O   LYS   548      97.380   2.283 118.895  1.00  0.00           O  
ATOM   3750  CB  LYS   548      94.858   0.667 120.141  1.00  0.00           C  
ATOM   3751  CG  LYS   548      93.440   0.690 120.704  1.00  0.00           C  
ATOM   3752  CD  LYS   548      93.387  -0.026 122.044  1.00  0.00           C  
ATOM   3753  CE  LYS   548      92.015   0.102 122.692  1.00  0.00           C  
ATOM   3754  NZ  LYS   548      92.094  -0.305 124.126  1.00  0.00           N  
ATOM   3755  N   THR   549      96.762   0.559 117.562  1.00  0.00           N  
ATOM   3756  CA  THR   549      98.100   0.295 117.036  1.00  0.00           C  
ATOM   3757  C   THR   549      98.618   1.382 116.041  1.00  0.00           C  
ATOM   3758  O   THR   549      99.756   1.801 116.170  1.00  0.00           O  
ATOM   3759  CB  THR   549      98.220  -1.157 116.452  1.00  0.00           C  
ATOM   3760  OG1 THR   549      97.417  -2.065 117.221  1.00  0.00           O  
ATOM   3761  CG2 THR   549      99.675  -1.647 116.468  1.00  0.00           C  
ATOM   3762  N   VAL   550      97.793   1.874 115.104  1.00  0.00           N  
ATOM   3763  CA  VAL   550      98.197   2.791 113.993  1.00  0.00           C  
ATOM   3764  C   VAL   550      98.708   4.194 114.364  1.00  0.00           C  
ATOM   3765  O   VAL   550      98.259   4.792 115.340  1.00  0.00           O  
ATOM   3766  CB  VAL   550      97.056   2.913 112.988  1.00  0.00           C  
ATOM   3767  CG1 VAL   550      97.275   4.013 111.947  1.00  0.00           C  
ATOM   3768  CG2 VAL   550      96.818   1.637 112.178  1.00  0.00           C  
ATOM   3769  N   LYS   551      99.620   4.717 113.541  1.00  0.00           N  
ATOM   3770  CA  LYS   551     100.316   5.981 113.806  1.00  0.00           C  
ATOM   3771  C   LYS   551     100.050   7.060 112.750  1.00  0.00           C  
ATOM   3772  O   LYS   551      99.871   6.753 111.571  1.00  0.00           O  
ATOM   3773  CB  LYS   551     101.831   5.740 113.958  1.00  0.00           C  
ATOM   3774  CG  LYS   551     102.473   4.839 112.898  1.00  0.00           C  
ATOM   3775  CD  LYS   551     103.990   4.802 113.056  1.00  0.00           C  
ATOM   3776  CE  LYS   551     104.629   3.717 112.198  1.00  0.00           C  
ATOM   3777  NZ  LYS   551     104.463   2.359 112.788  1.00  0.00           N  
ATOM   3778  N   ILE   552     100.036   8.322 113.178  1.00  0.00           N  
ATOM   3779  CA  ILE   552      99.804   9.450 112.271  1.00  0.00           C  
ATOM   3780  C   ILE   552     100.724  10.637 112.539  1.00  0.00           C  
ATOM   3781  O   ILE   552     100.607  11.309 113.568  1.00  0.00           O  
ATOM   3782  CB  ILE   552      98.332   9.926 112.294  1.00  0.00           C  
ATOM   3783  CG1 ILE   552      97.327   8.832 111.896  1.00  0.00           C  
ATOM   3784  CG2 ILE   552      98.051  11.097 111.337  1.00  0.00           C  
ATOM   3785  CD1 ILE   552      95.868   9.263 112.039  1.00  0.00           C  
ATOM   3786  N   SER   553     101.625  10.897 111.593  1.00  0.00           N  
ATOM   3787  CA  SER   553     102.618  11.963 111.731  1.00  0.00           C  
ATOM   3788  C   SER   553     101.968  13.345 111.641  1.00  0.00           C  
ATOM   3789  O   SER   553     100.944  13.503 110.976  1.00  0.00           O  
ATOM   3790  CB  SER   553     103.770  11.846 110.683  1.00  0.00           C  
ATOM   3791  OG  SER   553     103.265  12.075 109.376  1.00  0.00           O  
ATOM   3792  N   VAL   554     102.563  14.350 112.313  1.00  0.00           N  
ATOM   3793  CA  VAL   554     102.051  15.720 112.265  1.00  0.00           C  
ATOM   3794  C   VAL   554     102.202  16.357 110.882  1.00  0.00           C  
ATOM   3795  O   VAL   554     101.813  17.509 110.688  1.00  0.00           O  
ATOM   3796  CB  VAL   554     102.935  16.452 113.280  1.00  0.00           C  
ATOM   3797  CG1 VAL   554     104.353  16.722 112.772  1.00  0.00           C  
ATOM   3798  CG2 VAL   554     102.389  17.822 113.689  1.00  0.00           C  
ATOM   3799  N   ALA   555     102.766  15.610 109.936  1.00  0.00           N  
ATOM   3800  CA  ALA   555     102.949  16.088 108.572  1.00  0.00           C  
ATOM   3801  C   ALA   555     101.625  16.151 107.814  1.00  0.00           C  
ATOM   3802  O   ALA   555     101.408  17.062 107.017  1.00  0.00           O  
ATOM   3803  CB  ALA   555     103.948  15.210 107.833  1.00  0.00           C  
ATOM   3804  N   VAL   556     100.741  15.190 108.081  1.00  0.00           N  
ATOM   3805  CA  VAL   556      99.491  15.048 107.329  1.00  0.00           C  
ATOM   3806  C   VAL   556      98.300  15.796 107.911  1.00  0.00           C  
ATOM   3807  O   VAL   556      97.473  16.321 107.164  1.00  0.00           O  
ATOM   3808  CB  VAL   556      99.101  13.579 107.189  1.00  0.00           C  
ATOM   3809  CG1 VAL   556      97.750  13.369 106.503  1.00  0.00           C  
ATOM   3810  CG2 VAL   556     100.098  12.759 106.368  1.00  0.00           C  
ATOM   3811  N   GLY   557      98.194  15.824 109.236  1.00  0.00           N  
ATOM   3812  CA  GLY   557      96.978  16.316 109.880  1.00  0.00           C  
ATOM   3813  C   GLY   557      97.076  17.778 110.310  1.00  0.00           C  
ATOM   3814  O   GLY   557      96.054  18.432 110.499  1.00  0.00           O  
ATOM   3815  N   ASP   558      98.297  18.290 110.448  1.00  0.00           N  
ATOM   3816  CA  ASP   558      98.498  19.671 110.901  1.00  0.00           C  
ATOM   3817  C   ASP   558      97.817  20.748 110.054  1.00  0.00           C  
ATOM   3818  O   ASP   558      97.249  21.692 110.605  1.00  0.00           O  
ATOM   3819  CB  ASP   558      99.984  19.990 111.098  1.00  0.00           C  
ATOM   3820  CG  ASP   558     100.091  21.390 111.686  1.00  0.00           C  
ATOM   3821  OD1 ASP   558      99.572  21.598 112.816  1.00  0.00           O  
ATOM   3822  OD2 ASP   558     100.692  22.270 111.014  1.00  0.00           O  
ATOM   3823  N   LEU   559      97.868  20.608 108.729  1.00  0.00           N  
ATOM   3824  CA  LEU   559      97.162  21.540 107.841  1.00  0.00           C  
ATOM   3825  C   LEU   559      95.651  21.350 107.918  1.00  0.00           C  
ATOM   3826  O   LEU   559      94.901  22.318 107.793  1.00  0.00           O  
ATOM   3827  CB  LEU   559      97.620  21.451 106.372  1.00  0.00           C  
ATOM   3828  CG  LEU   559      99.077  21.868 106.161  1.00  0.00           C  
ATOM   3829  CD1 LEU   559      99.601  21.686 104.737  1.00  0.00           C  
ATOM   3830  CD2 LEU   559      99.380  23.334 106.466  1.00  0.00           C  
ATOM   3831  N   ALA   560      95.189  20.432 108.775  1.00  0.00           N  
ATOM   3832  CA  ALA   560      93.751  20.179 108.950  1.00  0.00           C  
ATOM   3833  C   ALA   560      92.973  21.474 109.271  1.00  0.00           C  
ATOM   3834  O   ALA   560      91.923  21.760 108.691  1.00  0.00           O  
ATOM   3835  CB  ALA   560      93.480  19.177 110.068  1.00  0.00           C  
ATOM   3836  N   ALA   561      93.490  22.264 110.201  1.00  0.00           N  
ATOM   3837  CA  ALA   561      92.818  23.493 110.517  1.00  0.00           C  
ATOM   3838  C   ALA   561      92.829  24.370 109.245  1.00  0.00           C  
ATOM   3839  O   ALA   561      91.833  24.997 108.876  1.00  0.00           O  
ATOM   3840  CB  ALA   561      93.477  24.259 111.659  1.00  0.00           C  
ATOM   3841  N   GLU   562      93.973  24.410 108.571  1.00  0.00           N  
ATOM   3842  CA  GLU   562      94.104  25.187 107.341  1.00  0.00           C  
ATOM   3843  C   GLU   562      93.032  24.793 106.331  1.00  0.00           C  
ATOM   3844  O   GLU   562      92.215  25.608 105.896  1.00  0.00           O  
ATOM   3845  CB  GLU   562      95.389  25.054 106.517  1.00  0.00           C  
ATOM   3846  CG  GLU   562      95.414  25.951 105.277  1.00  0.00           C  
ATOM   3847  CD  GLU   562      96.718  25.691 104.536  1.00  0.00           C  
ATOM   3848  OE1 GLU   562      97.797  25.811 105.176  1.00  0.00           O  
ATOM   3849  OE2 GLU   562      96.653  25.369 103.320  1.00  0.00           O  
ATOM   3850  N   VAL   563      93.028  23.526 105.949  1.00  0.00           N  
ATOM   3851  CA  VAL   563      92.062  23.032 104.993  1.00  0.00           C  
ATOM   3852  C   VAL   563      90.568  23.229 105.350  1.00  0.00           C  
ATOM   3853  O   VAL   563      89.712  23.402 104.479  1.00  0.00           O  
ATOM   3854  CB  VAL   563      91.532  21.715 104.387  1.00  0.00           C  
ATOM   3855  CG1 VAL   563      90.299  21.904 103.501  1.00  0.00           C  
ATOM   3856  CG2 VAL   563      92.553  20.995 103.504  1.00  0.00           C  
ATOM   3857  N   SER   564      90.254  23.201 106.641  1.00  0.00           N  
ATOM   3858  CA  SER   564      88.871  23.319 107.096  1.00  0.00           C  
ATOM   3859  C   SER   564      88.454  24.689 107.574  1.00  0.00           C  
ATOM   3860  O   SER   564      87.301  25.105 107.431  1.00  0.00           O  
ATOM   3861  CB  SER   564      88.259  22.608 108.306  1.00  0.00           C  
ATOM   3862  OG  SER   564      88.299  21.201 108.117  1.00  0.00           O  
ATOM   3863  N   SER   565      89.394  25.423 108.155  1.00  0.00           N  
ATOM   3864  CA  SER   565      89.049  26.740 108.651  1.00  0.00           C  
ATOM   3865  C   SER   565      88.432  26.616 110.032  1.00  0.00           C  
ATOM   3866  O   SER   565      87.784  27.539 110.533  1.00  0.00           O  
ATOM   3867  CB  SER   565      87.982  27.687 108.096  1.00  0.00           C  
ATOM   3868  OG  SER   565      88.277  28.017 106.747  1.00  0.00           O  
ATOM   3869  N   VAL   566      88.622  25.470 110.677  1.00  0.00           N  
ATOM   3870  CA  VAL   566      88.082  25.245 112.005  1.00  0.00           C  
ATOM   3871  C   VAL   566      89.209  24.685 112.885  1.00  0.00           C  
ATOM   3872  O   VAL   566      89.607  23.524 112.761  1.00  0.00           O  
ATOM   3873  CB  VAL   566      87.143  24.322 112.811  1.00  0.00           C  
ATOM   3874  CG1 VAL   566      87.046  24.693 114.292  1.00  0.00           C  
ATOM   3875  CG2 VAL   566      85.700  24.326 112.303  1.00  0.00           C  
ATOM   3876  N   SER   567      89.747  25.525 113.806  1.00  0.00           N  
ATOM   3877  CA  SER   567      90.833  25.133 114.704  1.00  0.00           C  
ATOM   3878  C   SER   567      90.459  24.031 115.648  1.00  0.00           C  
ATOM   3879  O   SER   567      89.445  24.084 116.349  1.00  0.00           O  
ATOM   3880  CB  SER   567      91.471  26.001 115.791  1.00  0.00           C  
ATOM   3881  OG  SER   567      92.460  25.259 116.490  1.00  0.00           O  
ATOM   3882  N   SER   568      91.318  22.974 115.600  1.00  0.00           N  
ATOM   3883  CA  SER   568      91.048  21.963 116.611  1.00  0.00           C  
ATOM   3884  C   SER   568      92.195  21.826 117.631  1.00  0.00           C  
ATOM   3885  O   SER   568      92.497  22.781 118.357  1.00  0.00           O  
ATOM   3886  CB  SER   568      90.726  20.638 115.917  1.00  0.00           C  
ATOM   3887  OG  SER   568      89.546  20.769 115.138  1.00  0.00           O  
ATOM   3888  N   GLN   569      92.809  20.643 117.702  1.00  0.00           N  
ATOM   3889  CA  GLN   569      94.009  20.437 118.518  1.00  0.00           C  
ATOM   3890  C   GLN   569      95.186  20.526 117.570  1.00  0.00           C  
ATOM   3891  O   GLN   569      95.196  19.854 116.539  1.00  0.00           O  
ATOM   3892  CB  GLN   569      94.031  19.053 119.183  1.00  0.00           C  
ATOM   3893  CG  GLN   569      92.826  18.150 118.917  1.00  0.00           C  
ATOM   3894  CD  GLN   569      93.177  16.666 118.960  1.00  0.00           C  
ATOM   3895  OE1 GLN   569      92.295  15.809 118.990  1.00  0.00           O  
ATOM   3896  NE2 GLN   569      94.471  16.360 118.956  1.00  0.00           N  
ATOM   3897  N   PRO   570      96.180  21.343 117.892  1.00  0.00           N  
ATOM   3898  CA  PRO   570      97.347  21.392 117.027  1.00  0.00           C  
ATOM   3899  C   PRO   570      98.325  20.279 117.374  1.00  0.00           C  
ATOM   3900  O   PRO   570      98.607  20.029 118.544  1.00  0.00           O  
ATOM   3901  CB  PRO   570      98.023  22.753 117.067  1.00  0.00           C  
ATOM   3902  CG  PRO   570      97.822  23.495 118.390  1.00  0.00           C  
ATOM   3903  CD  PRO   570      96.465  23.227 119.043  1.00  0.00           C  
ATOM   3904  N   VAL   571      98.832  19.609 116.346  1.00  0.00           N  
ATOM   3905  CA  VAL   571      99.719  18.480 116.551  1.00  0.00           C  
ATOM   3906  C   VAL   571     101.179  18.921 116.462  1.00  0.00           C  
ATOM   3907  O   VAL   571     101.839  18.761 115.432  1.00  0.00           O  
ATOM   3908  CB  VAL   571      99.404  17.357 115.558  1.00  0.00           C  
ATOM   3909  CG1 VAL   571     100.267  16.109 115.754  1.00  0.00           C  
ATOM   3910  CG2 VAL   571      97.959  16.860 115.637  1.00  0.00           C  
ATOM   3911  N   LYS   572     101.664  19.482 117.567  1.00  0.00           N  
ATOM   3912  CA  LYS   572     103.046  19.944 117.709  1.00  0.00           C  
ATOM   3913  C   LYS   572     104.083  18.839 117.502  1.00  0.00           C  
ATOM   3914  O   LYS   572     105.257  19.123 117.241  1.00  0.00           O  
ATOM   3915  CB  LYS   572     103.251  20.501 119.123  1.00  0.00           C  
ATOM   3916  CG  LYS   572     102.742  21.908 119.367  1.00  0.00           C  
ATOM   3917  CD  LYS   572     103.895  22.889 119.481  1.00  0.00           C  
ATOM   3918  CE  LYS   572     103.555  24.040 120.417  1.00  0.00           C  
ATOM   3919  NZ  LYS   572     103.553  23.629 121.851  1.00  0.00           N  
ATOM   3920  N   GLU   573     103.645  17.585 117.619  1.00  0.00           N  
ATOM   3921  CA  GLU   573     104.546  16.511 118.032  1.00  0.00           C  
ATOM   3922  C   GLU   573     104.154  15.085 117.554  1.00  0.00           C  
ATOM   3923  O   GLU   573     103.797  14.908 116.389  1.00  0.00           O  
ATOM   3924  CB  GLU   573     104.752  16.581 119.574  1.00  0.00           C  
ATOM   3925  CG  GLU   573     105.495  17.837 120.034  1.00  0.00           C  
ATOM   3926  CD  GLU   573     105.590  17.798 121.552  1.00  0.00           C  
ATOM   3927  OE1 GLU   573     105.062  16.824 122.153  1.00  0.00           O  
ATOM   3928  OE2 GLU   573     106.191  18.741 122.132  1.00  0.00           O  
ATOM   3929  N   SER   574     104.213  14.070 118.451  1.00  0.00           N  
ATOM   3930  CA  SER   574     104.263  12.694 117.979  1.00  0.00           C  
ATOM   3931  C   SER   574     102.924  11.956 118.048  1.00  0.00           C  
ATOM   3932  O   SER   574     102.898  10.747 117.853  1.00  0.00           O  
ATOM   3933  CB  SER   574     105.239  12.055 118.978  1.00  0.00           C  
ATOM   3934  OG  SER   574     104.701  12.113 120.291  1.00  0.00           O  
ATOM   3935  N   ALA   575     101.844  12.681 118.321  1.00  0.00           N  
ATOM   3936  CA  ALA   575     100.558  12.060 118.615  1.00  0.00           C  
ATOM   3937  C   ALA   575     100.041  11.270 117.417  1.00  0.00           C  
ATOM   3938  O   ALA   575      99.857  11.820 116.331  1.00  0.00           O  
ATOM   3939  CB  ALA   575      99.545  13.113 119.037  1.00  0.00           C  
ATOM   3940  N   THR   576      99.808   9.978 117.622  1.00  0.00           N  
ATOM   3941  CA  THR   576      99.581   9.055 116.516  1.00  0.00           C  
ATOM   3942  C   THR   576      98.477   8.057 116.849  1.00  0.00           C  
ATOM   3943  O   THR   576      97.447   8.010 116.176  1.00  0.00           O  
ATOM   3944  CB  THR   576     100.872   8.313 116.165  1.00  0.00           C  
ATOM   3945  OG1 THR   576     101.349   7.601 117.297  1.00  0.00           O  
ATOM   3946  CG2 THR   576     101.937   9.328 115.717  1.00  0.00           C  
ATOM   3947  N   LEU   577      98.672   7.282 117.909  1.00  0.00           N  
ATOM   3948  CA  LEU   577      97.544   6.783 118.687  1.00  0.00           C  
ATOM   3949  C   LEU   577      96.222   7.234 118.068  1.00  0.00           C  
ATOM   3950  O   LEU   577      95.641   8.237 118.483  1.00  0.00           O  
ATOM   3951  CB  LEU   577      97.645   7.254 120.130  1.00  0.00           C  
ATOM   3952  CG  LEU   577      96.506   6.749 121.018  1.00  0.00           C  
ATOM   3953  CD1 LEU   577      96.440   5.231 121.183  1.00  0.00           C  
ATOM   3954  CD2 LEU   577      96.533   7.262 122.457  1.00  0.00           C  
ATOM   3955  N   GLU   578      95.755   6.485 117.073  1.00  0.00           N  
ATOM   3956  CA  GLU   578      94.771   6.993 116.101  1.00  0.00           C  
ATOM   3957  C   GLU   578      93.565   7.427 116.915  1.00  0.00           C  
ATOM   3958  O   GLU   578      93.019   8.505 116.688  1.00  0.00           O  
ATOM   3959  CB  GLU   578      94.320   5.893 115.151  1.00  0.00           C  
ATOM   3960  CG  GLU   578      93.423   6.395 114.018  1.00  0.00           C  
ATOM   3961  CD  GLU   578      94.244   7.339 113.151  1.00  0.00           C  
ATOM   3962  OE1 GLU   578      95.383   6.955 112.774  1.00  0.00           O  
ATOM   3963  OE2 GLU   578      93.742   8.456 112.853  1.00  0.00           O  
ATOM   3964  N   SER   579      93.141   6.563 117.834  1.00  0.00           N  
ATOM   3965  CA  SER   579      91.993   6.829 118.692  1.00  0.00           C  
ATOM   3966  C   SER   579      92.099   8.209 119.344  1.00  0.00           C  
ATOM   3967  O   SER   579      91.113   8.951 119.405  1.00  0.00           O  
ATOM   3968  CB  SER   579      91.861   5.738 119.758  1.00  0.00           C  
ATOM   3969  OG  SER   579      91.907   4.447 119.176  1.00  0.00           O  
ATOM   3970  N   LEU   580      93.310   8.547 119.796  1.00  0.00           N  
ATOM   3971  CA  LEU   580      93.614   9.836 120.431  1.00  0.00           C  
ATOM   3972  C   LEU   580      93.437  11.034 119.488  1.00  0.00           C  
ATOM   3973  O   LEU   580      93.290  12.168 119.951  1.00  0.00           O  
ATOM   3974  CB  LEU   580      95.032   9.820 121.020  1.00  0.00           C  
ATOM   3975  CG  LEU   580      95.408  10.758 122.174  1.00  0.00           C  
ATOM   3976  CD1 LEU   580      94.732  10.368 123.491  1.00  0.00           C  
ATOM   3977  CD2 LEU   580      96.910  10.756 122.337  1.00  0.00           C  
ATOM   3978  N   LEU   581      93.453  10.788 118.176  1.00  0.00           N  
ATOM   3979  CA  LEU   581      93.124  11.834 117.204  1.00  0.00           C  
ATOM   3980  C   LEU   581      91.607  12.026 117.146  1.00  0.00           C  
ATOM   3981  O   LEU   581      91.081  12.972 117.735  1.00  0.00           O  
ATOM   3982  CB  LEU   581      93.681  11.545 115.779  1.00  0.00           C  
ATOM   3983  CG  LEU   581      95.209  11.510 115.717  1.00  0.00           C  
ATOM   3984  CD1 LEU   581      95.792  11.121 114.359  1.00  0.00           C  
ATOM   3985  CD2 LEU   581      95.899  12.837 116.031  1.00  0.00           C  
ATOM   3986  N   LYS   582      90.919  11.110 116.461  1.00  0.00           N  
ATOM   3987  CA  LYS   582      89.481  11.228 116.195  1.00  0.00           C  
ATOM   3988  C   LYS   582      88.620  11.109 117.451  1.00  0.00           C  
ATOM   3989  O   LYS   582      88.106  10.037 117.788  1.00  0.00           O  
ATOM   3990  CB  LYS   582      89.033  10.223 115.131  1.00  0.00           C  
ATOM   3991  CG  LYS   582      89.542   8.810 115.344  1.00  0.00           C  
ATOM   3992  CD  LYS   582      89.035   7.893 114.251  1.00  0.00           C  
ATOM   3993  CE  LYS   582      89.796   6.580 114.231  1.00  0.00           C  
ATOM   3994  NZ  LYS   582      89.409   5.675 115.350  1.00  0.00           N  
ATOM   3995  N   LYS   583      88.482  12.237 118.137  1.00  0.00           N  
ATOM   3996  CA  LYS   583      87.650  12.342 119.325  1.00  0.00           C  
ATOM   3997  C   LYS   583      86.907  13.684 119.396  1.00  0.00           C  
ATOM   3998  O   LYS   583      85.682  13.686 119.522  1.00  0.00           O  
ATOM   3999  CB  LYS   583      88.468  12.075 120.596  1.00  0.00           C  
ATOM   4000  CG  LYS   583      87.626  12.068 121.873  1.00  0.00           C  
ATOM   4001  CD  LYS   583      88.423  11.716 123.131  1.00  0.00           C  
ATOM   4002  CE  LYS   583      87.581  11.710 124.408  1.00  0.00           C  
ATOM   4003  NZ  LYS   583      88.416  11.312 125.563  1.00  0.00           N  
ATOM   4004  N   PRO   584      87.630  14.827 119.287  1.00  0.00           N  
ATOM   4005  CA  PRO   584      86.982  16.117 119.568  1.00  0.00           C  
ATOM   4006  C   PRO   584      86.069  16.652 118.460  1.00  0.00           C  
ATOM   4007  O   PRO   584      85.093  17.338 118.762  1.00  0.00           O  
ATOM   4008  CB  PRO   584      88.165  17.076 119.795  1.00  0.00           C  
ATOM   4009  CG  PRO   584      89.411  16.225 119.718  1.00  0.00           C  
ATOM   4010  CD  PRO   584      89.043  15.025 118.917  1.00  0.00           C  
ATOM   4011  N   HIS   585      86.382  16.356 117.200  1.00  0.00           N  
ATOM   4012  CA  HIS   585      85.565  16.818 116.078  1.00  0.00           C  
ATOM   4013  C   HIS   585      86.143  16.448 114.726  1.00  0.00           C  
ATOM   4014  O   HIS   585      86.054  17.229 113.773  1.00  0.00           O  
ATOM   4015  CB  HIS   585      85.389  18.339 116.157  1.00  0.00           C  
ATOM   4016  CG  HIS   585      84.528  18.887 115.058  1.00  0.00           C  
ATOM   4017  ND1 HIS   585      83.163  18.700 114.981  1.00  0.00           N  
ATOM   4018  CD2 HIS   585      84.843  19.633 113.973  1.00  0.00           C  
ATOM   4019  CE1 HIS   585      82.678  19.288 113.930  1.00  0.00           C  
ATOM   4020  NE2 HIS   585      83.675  19.867 113.289  1.00  0.00           N  
ATOM   4021  N   ILE   586      86.733  15.253 114.651  1.00  0.00           N  
ATOM   4022  CA  ILE   586      87.365  14.731 113.434  1.00  0.00           C  
ATOM   4023  C   ILE   586      86.712  13.421 113.009  1.00  0.00           C  
ATOM   4024  O   ILE   586      86.463  12.549 113.849  1.00  0.00           O  
ATOM   4025  CB  ILE   586      88.867  14.447 113.655  1.00  0.00           C  
ATOM   4026  CG1 ILE   586      89.658  15.745 113.752  1.00  0.00           C  
ATOM   4027  CG2 ILE   586      89.442  13.613 112.516  1.00  0.00           C  
ATOM   4028  CD1 ILE   586      91.077  15.548 114.245  1.00  0.00           C  
ATOM   4029  N   HIS   587      86.464  13.280 111.705  1.00  0.00           N  
ATOM   4030  CA  HIS   587      85.905  12.049 111.153  1.00  0.00           C  
ATOM   4031  C   HIS   587      86.947  10.958 111.056  1.00  0.00           C  
ATOM   4032  O   HIS   587      88.126  11.229 110.833  1.00  0.00           O  
ATOM   4033  CB  HIS   587      85.277  12.285 109.776  1.00  0.00           C  
ATOM   4034  CG  HIS   587      84.054  13.151 109.830  1.00  0.00           C  
ATOM   4035  ND1 HIS   587      82.803  12.698 110.195  1.00  0.00           N  
ATOM   4036  CD2 HIS   587      83.887  14.468 109.564  1.00  0.00           C  
ATOM   4037  CE1 HIS   587      81.936  13.664 110.157  1.00  0.00           C  
ATOM   4038  NE2 HIS   587      82.562  14.761 109.774  1.00  0.00           N  
ATOM   4039  N   TYR   588      86.500   9.719 111.228  1.00  0.00           N  
ATOM   4040  CA  TYR   588      87.340   8.565 110.968  1.00  0.00           C  
ATOM   4041  C   TYR   588      87.851   8.626 109.527  1.00  0.00           C  
ATOM   4042  O   TYR   588      89.014   8.316 109.262  1.00  0.00           O  
ATOM   4043  CB  TYR   588      86.566   7.272 111.250  1.00  0.00           C  
ATOM   4044  CG  TYR   588      87.471   6.131 110.937  1.00  0.00           C  
ATOM   4045  CD1 TYR   588      88.471   5.763 111.847  1.00  0.00           C  
ATOM   4046  CD2 TYR   588      87.346   5.396 109.737  1.00  0.00           C  
ATOM   4047  CE1 TYR   588      89.344   4.688 111.588  1.00  0.00           C  
ATOM   4048  CE2 TYR   588      88.225   4.300 109.458  1.00  0.00           C  
ATOM   4049  CZ  TYR   588      89.219   3.962 110.398  1.00  0.00           C  
ATOM   4050  OH  TYR   588      90.091   2.919 110.171  1.00  0.00           O  
ATOM   4051  N   LYS   589      86.983   9.060 108.614  1.00  0.00           N  
ATOM   4052  CA  LYS   589      87.339   9.206 107.205  1.00  0.00           C  
ATOM   4053  C   LYS   589      88.258  10.390 106.903  1.00  0.00           C  
ATOM   4054  O   LYS   589      88.852  10.452 105.828  1.00  0.00           O  
ATOM   4055  CB  LYS   589      86.084   9.253 106.328  1.00  0.00           C  
ATOM   4056  CG  LYS   589      85.254  10.524 106.519  1.00  0.00           C  
ATOM   4057  CD  LYS   589      83.981  10.557 105.671  1.00  0.00           C  
ATOM   4058  CE  LYS   589      83.170  11.844 105.832  1.00  0.00           C  
ATOM   4059  NZ  LYS   589      81.978  11.805 104.957  1.00  0.00           N  
ATOM   4060  N   LEU   590      88.374  11.327 107.839  1.00  0.00           N  
ATOM   4061  CA  LEU   590      89.326  12.429 107.693  1.00  0.00           C  
ATOM   4062  C   LEU   590      90.755  11.927 107.845  1.00  0.00           C  
ATOM   4063  O   LEU   590      91.695  12.533 107.330  1.00  0.00           O  
ATOM   4064  CB  LEU   590      89.070  13.526 108.728  1.00  0.00           C  
ATOM   4065  CG  LEU   590      87.754  14.275 108.510  1.00  0.00           C  
ATOM   4066  CD1 LEU   590      87.390  15.275 109.607  1.00  0.00           C  
ATOM   4067  CD2 LEU   590      87.692  15.113 107.233  1.00  0.00           C  
ATOM   4068  N   LEU   591      90.906  10.816 108.560  1.00  0.00           N  
ATOM   4069  CA  LEU   591      92.213  10.225 108.802  1.00  0.00           C  
ATOM   4070  C   LEU   591      92.635   9.312 107.649  1.00  0.00           C  
ATOM   4071  O   LEU   591      93.666   9.551 107.021  1.00  0.00           O  
ATOM   4072  CB  LEU   591      92.253   9.503 110.163  1.00  0.00           C  
ATOM   4073  CG  LEU   591      92.096  10.445 111.358  1.00  0.00           C  
ATOM   4074  CD1 LEU   591      91.960   9.752 112.713  1.00  0.00           C  
ATOM   4075  CD2 LEU   591      93.256  11.416 111.571  1.00  0.00           C  
ATOM   4076  N   GLU   592      91.834   8.285 107.364  1.00  0.00           N  
ATOM   4077  CA  GLU   592      92.095   7.382 106.244  1.00  0.00           C  
ATOM   4078  C   GLU   592      92.479   8.153 104.982  1.00  0.00           C  
ATOM   4079  O   GLU   592      93.307   7.701 104.198  1.00  0.00           O  
ATOM   4080  CB  GLU   592      90.878   6.491 105.970  1.00  0.00           C  
ATOM   4081  CG  GLU   592      89.644   7.269 105.508  1.00  0.00           C  
ATOM   4082  CD  GLU   592      88.620   6.266 104.997  1.00  0.00           C  
ATOM   4083  OE1 GLU   592      88.170   5.413 105.808  1.00  0.00           O  
ATOM   4084  OE2 GLU   592      88.274   6.338 103.787  1.00  0.00           O  
ATOM   4085  N   LYS   593      91.883   9.329 104.814  1.00  0.00           N  
ATOM   4086  CA  LYS   593      92.126  10.185 103.660  1.00  0.00           C  
ATOM   4087  C   LYS   593      93.459  10.924 103.739  1.00  0.00           C  
ATOM   4088  O   LYS   593      94.035  11.283 102.711  1.00  0.00           O  
ATOM   4089  CB  LYS   593      90.984  11.192 103.520  1.00  0.00           C  
ATOM   4090  CG  LYS   593      91.102  12.079 102.279  1.00  0.00           C  
ATOM   4091  CD  LYS   593      89.897  12.998 102.067  1.00  0.00           C  
ATOM   4092  CE  LYS   593      90.024  13.901 100.838  1.00  0.00           C  
ATOM   4093  NZ  LYS   593      88.813  14.739 100.698  1.00  0.00           N  
ATOM   4094  N   HIS   594      93.945  11.155 104.954  1.00  0.00           N  
ATOM   4095  CA  HIS   594      95.137  11.979 105.132  1.00  0.00           C  
ATOM   4096  C   HIS   594      96.440  11.224 105.392  1.00  0.00           C  
ATOM   4097  O   HIS   594      97.508  11.767 105.132  1.00  0.00           O  
ATOM   4098  CB  HIS   594      94.907  13.070 106.185  1.00  0.00           C  
ATOM   4099  CG  HIS   594      94.225  14.290 105.647  1.00  0.00           C  
ATOM   4100  ND1 HIS   594      94.795  15.096 104.684  1.00  0.00           N  
ATOM   4101  CD2 HIS   594      93.024  14.845 105.938  1.00  0.00           C  
ATOM   4102  CE1 HIS   594      93.971  16.089 104.400  1.00  0.00           C  
ATOM   4103  NE2 HIS   594      92.890  15.960 105.147  1.00  0.00           N  
ATOM   4104  N   GLY   595      96.358   9.987 105.884  1.00  0.00           N  
ATOM   4105  CA  GLY   595      97.561   9.185 106.152  1.00  0.00           C  
ATOM   4106  C   GLY   595      97.601   7.876 105.362  1.00  0.00           C  
ATOM   4107  O   GLY   595      96.609   7.144 105.309  1.00  0.00           O  
ATOM   4108  N   PHE   596      98.632   7.759 104.548  1.00  0.00           N  
ATOM   4109  CA  PHE   596      99.037   6.632 103.763  1.00  0.00           C  
ATOM   4110  C   PHE   596      98.078   6.173 102.695  1.00  0.00           C  
ATOM   4111  O   PHE   596      98.246   5.098 102.113  1.00  0.00           O  
ATOM   4112  CB  PHE   596      99.272   5.264 104.416  1.00  0.00           C  
ATOM   4113  CG  PHE   596     100.292   5.448 105.486  1.00  0.00           C  
ATOM   4114  CD1 PHE   596      99.953   5.419 106.857  1.00  0.00           C  
ATOM   4115  CD2 PHE   596     101.640   5.656 105.141  1.00  0.00           C  
ATOM   4116  CE1 PHE   596     100.936   5.592 107.874  1.00  0.00           C  
ATOM   4117  CE2 PHE   596     102.646   5.832 106.140  1.00  0.00           C  
ATOM   4118  CZ  PHE   596     102.290   5.801 107.513  1.00  0.00           C  
ATOM   4119  N   GLY   597      97.042   6.959 102.397  1.00  0.00           N  
ATOM   4120  CA  GLY   597      96.042   6.523 101.426  1.00  0.00           C  
ATOM   4121  C   GLY   597      95.444   5.196 101.894  1.00  0.00           C  
ATOM   4122  O   GLY   597      95.311   4.233 101.133  1.00  0.00           O  
ATOM   4123  N   ASN   598      95.077   5.143 103.169  1.00  0.00           N  
ATOM   4124  CA  ASN   598      94.481   3.936 103.730  1.00  0.00           C  
ATOM   4125  C   ASN   598      92.990   3.886 103.431  1.00  0.00           C  
ATOM   4126  O   ASN   598      92.237   4.833 103.675  1.00  0.00           O  
ATOM   4127  CB  ASN   598      94.639   3.808 105.249  1.00  0.00           C  
ATOM   4128  CG  ASN   598      96.111   3.564 105.550  1.00  0.00           C  
ATOM   4129  OD1 ASN   598      96.850   3.042 104.716  1.00  0.00           O  
ATOM   4130  ND2 ASN   598      96.617   3.928 106.758  1.00  0.00           N  
ATOM   4131  N   GLU   599      92.552   2.756 102.889  1.00  0.00           N  
ATOM   4132  CA  GLU   599      91.183   2.586 102.436  1.00  0.00           C  
ATOM   4133  C   GLU   599      90.297   1.872 103.452  1.00  0.00           C  
ATOM   4134  O   GLU   599      90.666   0.870 104.069  1.00  0.00           O  
ATOM   4135  CB  GLU   599      90.934   1.750 101.176  1.00  0.00           C  
ATOM   4136  CG  GLU   599      91.529   2.366  99.908  1.00  0.00           C  
ATOM   4137  CD  GLU   599      91.208   1.442  98.742  1.00  0.00           C  
ATOM   4138  OE1 GLU   599      90.639   0.346  98.994  1.00  0.00           O  
ATOM   4139  OE2 GLU   599      91.528   1.819  97.583  1.00  0.00           O  
ATOM   4140  N   THR   600      89.098   2.415 103.619  1.00  0.00           N  
ATOM   4141  CA  THR   600      88.030   1.804 104.394  1.00  0.00           C  
ATOM   4142  C   THR   600      86.949   1.325 103.427  1.00  0.00           C  
ATOM   4143  O   THR   600      86.879   1.757 102.273  1.00  0.00           O  
ATOM   4144  CB  THR   600      86.789   1.777 105.308  1.00  0.00           C  
ATOM   4145  OG1 THR   600      85.690   2.397 104.657  1.00  0.00           O  
ATOM   4146  CG2 THR   600      87.100   2.532 106.611  1.00  0.00           C  
ATOM   4147  N   LEU   601      86.088   0.424 103.883  1.00  0.00           N  
ATOM   4148  CA  LEU   601      85.074  -0.182 103.025  1.00  0.00           C  
ATOM   4149  C   LEU   601      83.697  -0.062 103.668  1.00  0.00           C  
ATOM   4150  O   LEU   601      83.206   1.032 103.959  1.00  0.00           O  
ATOM   4151  CB  LEU   601      85.085  -1.680 102.707  1.00  0.00           C  
ATOM   4152  CG  LEU   601      86.329  -2.132 101.940  1.00  0.00           C  
ATOM   4153  CD1 LEU   601      86.459  -3.643 101.752  1.00  0.00           C  
ATOM   4154  CD2 LEU   601      86.443  -1.587 100.517  1.00  0.00           C  
ATOM   4155  N   SER   602      83.018  -1.170 103.905  1.00  0.00           N  
ATOM   4156  CA  SER   602      81.772  -1.302 104.652  1.00  0.00           C  
ATOM   4157  C   SER   602      81.434   0.028 105.328  1.00  0.00           C  
ATOM   4158  O   SER   602      82.115   0.427 106.273  1.00  0.00           O  
ATOM   4159  CB  SER   602      81.865  -2.443 105.676  1.00  0.00           C  
ATOM   4160  OG  SER   602      80.652  -2.543 106.407  1.00  0.00           O  
ATOM   4161  N   ARG   603      80.368   0.714 104.853  1.00  0.00           N  
ATOM   4162  CA  ARG   603      80.121   2.033 105.420  1.00  0.00           C  
ATOM   4163  C   ARG   603      79.482   1.945 106.798  1.00  0.00           C  
ATOM   4164  O   ARG   603      79.465   2.933 107.530  1.00  0.00           O  
ATOM   4165  CB  ARG   603      79.152   2.665 104.421  1.00  0.00           C  
ATOM   4166  CG  ARG   603      79.793   2.988 103.070  1.00  0.00           C  
ATOM   4167  CD  ARG   603      78.828   3.632 102.072  1.00  0.00           C  
ATOM   4168  NE  ARG   603      79.586   3.882 100.814  1.00  0.00           N  
ATOM   4169  CZ  ARG   603      78.925   4.271  99.685  1.00  0.00           C  
ATOM   4170  NH1 ARG   603      77.596   4.351  99.988  1.00  0.00           N  
ATOM   4171  NH2 ARG   603      79.850   4.428  98.694  1.00  0.00           N  
ATOM   4172  N   MET   604      78.968   0.766 107.139  1.00  0.00           N  
ATOM   4173  CA  MET   604      78.314   0.545 108.422  1.00  0.00           C  
ATOM   4174  C   MET   604      79.312   0.405 109.554  1.00  0.00           C  
ATOM   4175  O   MET   604      79.164   1.039 110.602  1.00  0.00           O  
ATOM   4176  CB  MET   604      77.423  -0.687 108.368  1.00  0.00           C  
ATOM   4177  CG  MET   604      76.692  -0.970 109.682  1.00  0.00           C  
ATOM   4178  SD  MET   604      75.534   0.334 110.196  1.00  0.00           S  
ATOM   4179  CE  MET   604      74.270  -0.081 108.959  1.00  0.00           C  
ATOM   4180  N   GLU   605      80.319  -0.438 109.337  1.00  0.00           N  
ATOM   4181  CA  GLU   605      81.409  -0.603 110.281  1.00  0.00           C  
ATOM   4182  C   GLU   605      82.024   0.766 110.569  1.00  0.00           C  
ATOM   4183  O   GLU   605      82.143   1.156 111.729  1.00  0.00           O  
ATOM   4184  CB  GLU   605      82.454  -1.620 109.754  1.00  0.00           C  
ATOM   4185  CG  GLU   605      83.616  -1.856 110.720  1.00  0.00           C  
ATOM   4186  CD  GLU   605      84.537  -2.899 110.102  1.00  0.00           C  
ATOM   4187  OE1 GLU   605      84.207  -3.396 108.993  1.00  0.00           O  
ATOM   4188  OE2 GLU   605      85.583  -3.212 110.731  1.00  0.00           O  
ATOM   4189  N   LYS   606      82.361   1.503 109.510  1.00  0.00           N  
ATOM   4190  CA  LYS   606      82.923   2.856 109.622  1.00  0.00           C  
ATOM   4191  C   LYS   606      82.108   3.779 110.528  1.00  0.00           C  
ATOM   4192  O   LYS   606      82.674   4.524 111.329  1.00  0.00           O  
ATOM   4193  CB  LYS   606      83.091   3.484 108.242  1.00  0.00           C  
ATOM   4194  CG  LYS   606      83.716   4.880 108.279  1.00  0.00           C  
ATOM   4195  CD  LYS   606      84.020   5.452 106.893  1.00  0.00           C  
ATOM   4196  CE  LYS   606      82.770   5.697 106.044  1.00  0.00           C  
ATOM   4197  NZ  LYS   606      83.151   6.282 104.739  1.00  0.00           N  
ATOM   4198  N   ASP   607      80.784   3.716 110.394  1.00  0.00           N  
ATOM   4199  CA  ASP   607      79.850   4.522 111.186  1.00  0.00           C  
ATOM   4200  C   ASP   607      79.812   4.109 112.670  1.00  0.00           C  
ATOM   4201  O   ASP   607      79.748   4.966 113.561  1.00  0.00           O  
ATOM   4202  CB  ASP   607      78.453   4.421 110.572  1.00  0.00           C  
ATOM   4203  CG  ASP   607      78.447   5.228 109.282  1.00  0.00           C  
ATOM   4204  OD1 ASP   607      79.414   6.007 109.067  1.00  0.00           O  
ATOM   4205  OD2 ASP   607      77.476   5.076 108.494  1.00  0.00           O  
ATOM   4206  N   CYS   608      79.846   2.798 112.914  1.00  0.00           N  
ATOM   4207  CA  CYS   608      79.810   2.226 114.264  1.00  0.00           C  
ATOM   4208  C   CYS   608      81.102   2.464 115.054  1.00  0.00           C  
ATOM   4209  O   CYS   608      81.070   2.953 116.189  1.00  0.00           O  
ATOM   4210  CB  CYS   608      79.522   0.725 114.186  1.00  0.00           C  
ATOM   4211  SG  CYS   608      78.190   0.448 113.780  1.00  0.00           S  
ATOM   4212  N   VAL   609      82.229   2.103 114.446  1.00  0.00           N  
ATOM   4213  CA  VAL   609      83.546   2.340 115.020  1.00  0.00           C  
ATOM   4214  C   VAL   609      83.701   3.814 115.403  1.00  0.00           C  
ATOM   4215  O   VAL   609      84.057   4.121 116.539  1.00  0.00           O  
ATOM   4216  CB  VAL   609      84.679   1.893 114.052  1.00  0.00           C  
ATOM   4217  CG1 VAL   609      86.032   2.390 114.520  1.00  0.00           C  
ATOM   4218  CG2 VAL   609      84.709   0.382 113.926  1.00  0.00           C  
ATOM   4219  N   GLU   610      83.401   4.716 114.470  1.00  0.00           N  
ATOM   4220  CA  GLU   610      83.585   6.149 114.694  1.00  0.00           C  
ATOM   4221  C   GLU   610      82.838   6.673 115.923  1.00  0.00           C  
ATOM   4222  O   GLU   610      83.297   7.612 116.576  1.00  0.00           O  
ATOM   4223  CB  GLU   610      83.179   6.943 113.461  1.00  0.00           C  
ATOM   4224  CG  GLU   610      83.442   8.445 113.589  1.00  0.00           C  
ATOM   4225  CD  GLU   610      83.089   9.099 112.260  1.00  0.00           C  
ATOM   4226  OE1 GLU   610      82.688   8.357 111.324  1.00  0.00           O  
ATOM   4227  OE2 GLU   610      83.217  10.348 112.164  1.00  0.00           O  
ATOM   4228  N   ILE   611      81.696   6.062 116.234  1.00  0.00           N  
ATOM   4229  CA  ILE   611      80.904   6.436 117.413  1.00  0.00           C  
ATOM   4230  C   ILE   611      81.444   5.724 118.663  1.00  0.00           C  
ATOM   4231  O   ILE   611      81.647   6.355 119.707  1.00  0.00           O  
ATOM   4232  CB  ILE   611      79.379   6.174 117.194  1.00  0.00           C  
ATOM   4233  CG1 ILE   611      78.834   7.107 116.107  1.00  0.00           C  
ATOM   4234  CG2 ILE   611      78.594   6.344 118.491  1.00  0.00           C  
ATOM   4235  CD1 ILE   611      77.546   6.630 115.452  1.00  0.00           C  
ATOM   4236  N   ASP   612      81.698   4.421 118.536  1.00  0.00           N  
ATOM   4237  CA  ASP   612      82.211   3.602 119.639  1.00  0.00           C  
ATOM   4238  C   ASP   612      83.420   4.213 120.336  1.00  0.00           C  
ATOM   4239  O   ASP   612      83.632   3.989 121.529  1.00  0.00           O  
ATOM   4240  CB  ASP   612      82.565   2.197 119.147  1.00  0.00           C  
ATOM   4241  CG  ASP   612      81.266   1.456 118.865  1.00  0.00           C  
ATOM   4242  OD1 ASP   612      80.189   1.979 119.258  1.00  0.00           O  
ATOM   4243  OD2 ASP   612      81.332   0.358 118.251  1.00  0.00           O  
ATOM   4244  N   ILE   613      84.202   4.987 119.588  1.00  0.00           N  
ATOM   4245  CA  ILE   613      85.393   5.630 120.138  1.00  0.00           C  
ATOM   4246  C   ILE   613      85.180   7.112 120.466  1.00  0.00           C  
ATOM   4247  O   ILE   613      85.767   7.627 121.419  1.00  0.00           O  
ATOM   4248  CB  ILE   613      86.646   5.440 119.236  1.00  0.00           C  
ATOM   4249  CG1 ILE   613      86.521   6.221 117.930  1.00  0.00           C  
ATOM   4250  CG2 ILE   613      86.881   3.971 118.944  1.00  0.00           C  
ATOM   4251  CD1 ILE   613      87.804   6.837 117.507  1.00  0.00           C  
ATOM   4252  N   LYS   614      84.345   7.791 119.686  1.00  0.00           N  
ATOM   4253  CA  LYS   614      84.016   9.184 119.974  1.00  0.00           C  
ATOM   4254  C   LYS   614      83.087   9.309 121.186  1.00  0.00           C  
ATOM   4255  O   LYS   614      82.926  10.397 121.743  1.00  0.00           O  
ATOM   4256  CB  LYS   614      83.397   9.864 118.752  1.00  0.00           C  
ATOM   4257  CG  LYS   614      84.415  10.457 117.803  1.00  0.00           C  
ATOM   4258  CD  LYS   614      83.733  11.318 116.768  1.00  0.00           C  
ATOM   4259  CE  LYS   614      84.659  12.414 116.291  1.00  0.00           C  
ATOM   4260  NZ  LYS   614      83.890  13.577 115.759  1.00  0.00           N  
ATOM   4261  N   TYR   615      82.486   8.187 121.583  1.00  0.00           N  
ATOM   4262  CA  TYR   615      81.553   8.139 122.710  1.00  0.00           C  
ATOM   4263  C   TYR   615      81.932   7.043 123.699  1.00  0.00           C  
ATOM   4264  O   TYR   615      81.074   6.465 124.364  1.00  0.00           O  
ATOM   4265  CB  TYR   615      80.108   7.957 122.211  1.00  0.00           C  
ATOM   4266  CG  TYR   615      79.561   9.189 121.539  1.00  0.00           C  
ATOM   4267  CD1 TYR   615      78.900  10.164 122.273  1.00  0.00           C  
ATOM   4268  CD2 TYR   615      79.731   9.395 120.171  1.00  0.00           C  
ATOM   4269  CE1 TYR   615      78.408  11.302 121.665  1.00  0.00           C  
ATOM   4270  CE2 TYR   615      79.245  10.532 119.554  1.00  0.00           C  
ATOM   4271  CZ  TYR   615      78.586  11.481 120.308  1.00  0.00           C  
ATOM   4272  OH  TYR   615      78.101  12.611 119.702  1.00  0.00           O  
ATOM   4273  N   GLU   616      83.230   6.773 123.791  1.00  0.00           N  
ATOM   4274  CA  GLU   616      83.761   5.761 124.698  1.00  0.00           C  
ATOM   4275  C   GLU   616      83.340   6.034 126.139  1.00  0.00           C  
ATOM   4276  O   GLU   616      82.771   5.162 126.803  1.00  0.00           O  
ATOM   4277  CB  GLU   616      85.291   5.705 124.580  1.00  0.00           C  
ATOM   4278  CG  GLU   616      85.992   4.730 125.531  1.00  0.00           C  
ATOM   4279  CD  GLU   616      85.710   3.264 125.220  1.00  0.00           C  
ATOM   4280  OE1 GLU   616      84.747   2.967 124.470  1.00  0.00           O  
ATOM   4281  OE2 GLU   616      86.458   2.406 125.741  1.00  0.00           O  
ATOM   4282  N   GLY   617      83.612   7.256 126.596  1.00  0.00           N  
ATOM   4283  CA  GLY   617      83.318   7.674 127.959  1.00  0.00           C  
ATOM   4284  C   GLY   617      81.867   7.471 128.336  1.00  0.00           C  
ATOM   4285  O   GLY   617      81.571   6.822 129.339  1.00  0.00           O  
ATOM   4286  N   PHE   618      80.967   8.006 127.515  1.00  0.00           N  
ATOM   4287  CA  PHE   618      79.542   8.007 127.827  1.00  0.00           C  
ATOM   4288  C   PHE   618      78.881   6.633 127.697  1.00  0.00           C  
ATOM   4289  O   PHE   618      77.932   6.334 128.424  1.00  0.00           O  
ATOM   4290  CB  PHE   618      78.812   9.044 126.972  1.00  0.00           C  
ATOM   4291  CG  PHE   618      79.252  10.392 127.430  1.00  0.00           C  
ATOM   4292  CD1 PHE   618      79.883  10.590 128.678  1.00  0.00           C  
ATOM   4293  CD2 PHE   618      79.042  11.515 126.608  1.00  0.00           C  
ATOM   4294  CE1 PHE   618      80.304  11.882 129.106  1.00  0.00           C  
ATOM   4295  CE2 PHE   618      79.454  12.821 127.013  1.00  0.00           C  
ATOM   4296  CZ  PHE   618      80.086  13.004 128.269  1.00  0.00           C  
ATOM   4297  N   ILE   619      79.383   5.804 126.783  1.00  0.00           N  
ATOM   4298  CA  ILE   619      78.832   4.459 126.576  1.00  0.00           C  
ATOM   4299  C   ILE   619      79.087   3.581 127.791  1.00  0.00           C  
ATOM   4300  O   ILE   619      78.186   2.887 128.263  1.00  0.00           O  
ATOM   4301  CB  ILE   619      79.370   3.777 125.285  1.00  0.00           C  
ATOM   4302  CG1 ILE   619      78.727   4.405 124.044  1.00  0.00           C  
ATOM   4303  CG2 ILE   619      79.079   2.275 125.303  1.00  0.00           C  
ATOM   4304  CD1 ILE   619      79.418   4.088 122.740  1.00  0.00           C  
ATOM   4305  N   VAL   620      80.315   3.625 128.297  1.00  0.00           N  
ATOM   4306  CA  VAL   620      80.673   2.870 129.485  1.00  0.00           C  
ATOM   4307  C   VAL   620      79.836   3.333 130.682  1.00  0.00           C  
ATOM   4308  O   VAL   620      79.339   2.509 131.455  1.00  0.00           O  
ATOM   4309  CB  VAL   620      82.167   3.015 129.780  1.00  0.00           C  
ATOM   4310  CG1 VAL   620      82.585   2.412 131.122  1.00  0.00           C  
ATOM   4311  CG2 VAL   620      83.063   2.338 128.741  1.00  0.00           C  
ATOM   4312  N   ARG   621      79.671   4.651 130.813  1.00  0.00           N  
ATOM   4313  CA  ARG   621      78.892   5.247 131.905  1.00  0.00           C  
ATOM   4314  C   ARG   621      77.433   4.809 131.849  1.00  0.00           C  
ATOM   4315  O   ARG   621      76.867   4.430 132.878  1.00  0.00           O  
ATOM   4316  CB  ARG   621      78.996   6.778 131.886  1.00  0.00           C  
ATOM   4317  CG  ARG   621      78.455   7.458 133.133  1.00  0.00           C  
ATOM   4318  CD  ARG   621      78.882   8.914 133.203  1.00  0.00           C  
ATOM   4319  NE  ARG   621      78.006   9.803 132.438  1.00  0.00           N  
ATOM   4320  CZ  ARG   621      78.093  11.132 132.440  1.00  0.00           C  
ATOM   4321  NH1 ARG   621      79.019  11.745 133.164  1.00  0.00           N  
ATOM   4322  NH2 ARG   621      77.249  11.855 131.716  1.00  0.00           N  
ATOM   4323  N   GLN   622      76.842   4.856 130.652  1.00  0.00           N  
ATOM   4324  CA  GLN   622      75.458   4.438 130.452  1.00  0.00           C  
ATOM   4325  C   GLN   622      75.279   2.931 130.678  1.00  0.00           C  
ATOM   4326  O   GLN   622      74.277   2.498 131.258  1.00  0.00           O  
ATOM   4327  CB  GLN   622      74.961   4.838 129.055  1.00  0.00           C  
ATOM   4328  CG  GLN   622      73.478   4.539 128.826  1.00  0.00           C  
ATOM   4329  CD  GLN   622      72.673   5.368 129.816  1.00  0.00           C  
ATOM   4330  OE1 GLN   622      72.928   6.557 130.002  1.00  0.00           O  
ATOM   4331  NE2 GLN   622      71.655   4.787 130.505  1.00  0.00           N  
ATOM   4332  N   GLN   623      76.260   2.145 130.235  1.00  0.00           N  
ATOM   4333  CA  GLN   623      76.164   0.685 130.279  1.00  0.00           C  
ATOM   4334  C   GLN   623      76.271   0.158 131.699  1.00  0.00           C  
ATOM   4335  O   GLN   623      75.714  -0.891 132.024  1.00  0.00           O  
ATOM   4336  CB  GLN   623      77.243   0.049 129.412  1.00  0.00           C  
ATOM   4337  CG  GLN   623      76.864  -1.303 128.862  1.00  0.00           C  
ATOM   4338  CD  GLN   623      77.525  -1.573 127.522  1.00  0.00           C  
ATOM   4339  OE1 GLN   623      78.739  -1.793 127.438  1.00  0.00           O  
ATOM   4340  NE2 GLN   623      76.727  -1.554 126.460  1.00  0.00           N  
ATOM   4341  N   ASN   624      76.995   0.896 132.534  1.00  0.00           N  
ATOM   4342  CA  ASN   624      77.217   0.531 133.923  1.00  0.00           C  
ATOM   4343  C   ASN   624      75.919   0.641 134.724  1.00  0.00           C  
ATOM   4344  O   ASN   624      75.621  -0.219 135.558  1.00  0.00           O  
ATOM   4345  CB  ASN   624      78.283   1.451 134.514  1.00  0.00           C  
ATOM   4346  CG  ASN   624      78.610   0.953 135.915  1.00  0.00           C  
ATOM   4347  OD1 ASN   624      79.097  -0.162 136.093  1.00  0.00           O  
ATOM   4348  ND2 ASN   624      78.359   1.754 136.985  1.00  0.00           N  
ATOM   4349  N   GLN   625      75.156   1.703 134.451  1.00  0.00           N  
ATOM   4350  CA  GLN   625      73.842   1.929 135.060  1.00  0.00           C  
ATOM   4351  C   GLN   625      72.824   0.905 134.542  1.00  0.00           C  
ATOM   4352  O   GLN   625      72.041   0.361 135.323  1.00  0.00           O  
ATOM   4353  CB  GLN   625      73.320   3.378 134.824  1.00  0.00           C  
ATOM   4354  CG  GLN   625      74.102   4.442 135.597  1.00  0.00           C  
ATOM   4355  CD  GLN   625      73.567   5.807 135.190  1.00  0.00           C  
ATOM   4356  OE1 GLN   625      72.729   5.919 134.297  1.00  0.00           O  
ATOM   4357  NE2 GLN   625      74.024   6.921 135.823  1.00  0.00           N  
ATOM   4358  N   LEU   626      72.854   0.644 133.232  1.00  0.00           N  
ATOM   4359  CA  LEU   626      71.982  -0.351 132.591  1.00  0.00           C  
ATOM   4360  C   LEU   626      72.158  -1.753 133.187  1.00  0.00           C  
ATOM   4361  O   LEU   626      71.228  -2.565 133.177  1.00  0.00           O  
ATOM   4362  CB  LEU   626      72.224  -0.380 131.085  1.00  0.00           C  
ATOM   4363  CG  LEU   626      71.270  -1.310 130.332  1.00  0.00           C  
ATOM   4364  CD1 LEU   626      69.789  -0.957 130.459  1.00  0.00           C  
ATOM   4365  CD2 LEU   626      71.491  -1.374 128.821  1.00  0.00           C  
ATOM   4366  N   GLN   627      73.361  -2.019 133.696  1.00  0.00           N  
ATOM   4367  CA  GLN   627      73.710  -3.294 134.313  1.00  0.00           C  
ATOM   4368  C   GLN   627      73.326  -3.300 135.773  1.00  0.00           C  
ATOM   4369  O   GLN   627      72.806  -4.297 136.281  1.00  0.00           O  
ATOM   4370  CB  GLN   627      75.218  -3.526 134.230  1.00  0.00           C  
ATOM   4371  CG  GLN   627      75.726  -3.734 132.802  1.00  0.00           C  
ATOM   4372  CD  GLN   627      77.243  -3.847 132.853  1.00  0.00           C  
ATOM   4373  OE1 GLN   627      77.856  -3.659 133.903  1.00  0.00           O  
ATOM   4374  NE2 GLN   627      77.930  -4.161 131.722  1.00  0.00           N  
ATOM   4375  N   GLN   628      73.644  -2.185 136.438  1.00  0.00           N  
ATOM   4376  CA  GLN   628      73.469  -2.017 137.879  1.00  0.00           C  
ATOM   4377  C   GLN   628      72.000  -2.052 138.318  1.00  0.00           C  
ATOM   4378  O   GLN   628      71.712  -2.433 139.451  1.00  0.00           O  
ATOM   4379  CB  GLN   628      74.163  -0.738 138.371  1.00  0.00           C  
ATOM   4380  CG  GLN   628      74.101  -0.556 139.889  1.00  0.00           C  
ATOM   4381  CD  GLN   628      74.939   0.663 140.251  1.00  0.00           C  
ATOM   4382  OE1 GLN   628      75.525   1.309 139.383  1.00  0.00           O  
ATOM   4383  NE2 GLN   628      75.041   1.043 141.552  1.00  0.00           N  
ATOM   4384  N   MET   629      71.085  -1.647 137.434  1.00  0.00           N  
ATOM   4385  CA  MET   629      69.651  -1.838 137.681  1.00  0.00           C  
ATOM   4386  C   MET   629      69.328  -3.336 137.651  1.00  0.00           C  
ATOM   4387  O   MET   629      68.668  -3.844 138.557  1.00  0.00           O  
ATOM   4388  CB  MET   629      68.721  -1.002 136.718  1.00  0.00           C  
ATOM   4389  CG  MET   629      68.776   0.506 136.973  1.00  0.00           C  
ATOM   4390  SD  MET   629      67.797   1.503 135.811  1.00  0.00           S  
ATOM   4391  CE  MET   629      66.188   0.969 136.461  1.00  0.00           C  
ATOM   4392  N   VAL   630      69.822  -4.040 136.631  1.00  0.00           N  
ATOM   4393  CA  VAL   630      69.654  -5.490 136.543  1.00  0.00           C  
ATOM   4394  C   VAL   630      70.324  -6.157 137.740  1.00  0.00           C  
ATOM   4395  O   VAL   630      69.862  -7.189 138.227  1.00  0.00           O  
ATOM   4396  CB  VAL   630      70.227  -6.018 135.235  1.00  0.00           C  
ATOM   4397  CG1 VAL   630      70.263  -7.546 135.157  1.00  0.00           C  
ATOM   4398  CG2 VAL   630      69.440  -5.573 134.001  1.00  0.00           C  
ATOM   4399  N   HIS   631      71.419  -5.557 138.197  1.00  0.00           N  
ATOM   4400  CA  HIS   631      72.122  -6.028 139.381  1.00  0.00           C  
ATOM   4401  C   HIS   631      71.237  -5.933 140.617  1.00  0.00           C  
ATOM   4402  O   HIS   631      71.043  -6.921 141.325  1.00  0.00           O  
ATOM   4403  CB  HIS   631      73.409  -5.227 139.594  1.00  0.00           C  
ATOM   4404  CG  HIS   631      74.151  -5.629 140.834  1.00  0.00           C  
ATOM   4405  ND1 HIS   631      74.875  -6.797 140.956  1.00  0.00           N  
ATOM   4406  CD2 HIS   631      74.285  -5.005 142.029  1.00  0.00           C  
ATOM   4407  CE1 HIS   631      75.414  -6.881 142.135  1.00  0.00           C  
ATOM   4408  NE2 HIS   631      75.074  -5.805 142.818  1.00  0.00           N  
ATOM   4409  N   GLN   632      70.702  -4.744 140.875  1.00  0.00           N  
ATOM   4410  CA  GLN   632      69.885  -4.533 142.084  1.00  0.00           C  
ATOM   4411  C   GLN   632      68.572  -5.303 142.012  1.00  0.00           C  
ATOM   4412  O   GLN   632      68.053  -5.751 143.035  1.00  0.00           O  
ATOM   4413  CB  GLN   632      69.606  -3.043 142.331  1.00  0.00           C  
ATOM   4414  CG  GLN   632      70.845  -2.252 142.756  1.00  0.00           C  
ATOM   4415  CD  GLN   632      70.444  -0.792 142.902  1.00  0.00           C  
ATOM   4416  OE1 GLN   632      69.298  -0.421 142.650  1.00  0.00           O  
ATOM   4417  NE2 GLN   632      71.366   0.118 143.319  1.00  0.00           N  
ATOM   4418  N   GLN   633      68.043  -5.444 140.798  1.00  0.00           N  
ATOM   4419  CA  GLN   633      66.876  -6.282 140.536  1.00  0.00           C  
ATOM   4420  C   GLN   633      67.228  -7.738 140.805  1.00  0.00           C  
ATOM   4421  O   GLN   633      66.390  -8.506 141.261  1.00  0.00           O  
ATOM   4422  CB  GLN   633      66.410  -6.148 139.076  1.00  0.00           C  
ATOM   4423  CG  GLN   633      65.794  -4.785 138.755  1.00  0.00           C  
ATOM   4424  CD  GLN   633      65.440  -4.766 137.275  1.00  0.00           C  
ATOM   4425  OE1 GLN   633      65.695  -5.726 136.550  1.00  0.00           O  
ATOM   4426  NE2 GLN   633      64.831  -3.670 136.746  1.00  0.00           N  
ATOM   4427  N   HIS   634      68.480  -8.094 140.526  1.00  0.00           N  
ATOM   4428  CA  HIS   634      68.954  -9.477 140.564  1.00  0.00           C  
ATOM   4429  C   HIS   634      68.670 -10.249 141.854  1.00  0.00           C  
ATOM   4430  O   HIS   634      68.152 -11.363 141.792  1.00  0.00           O  
ATOM   4431  CB  HIS   634      70.452  -9.531 140.252  1.00  0.00           C  
ATOM   4432  CG  HIS   634      71.022 -10.915 140.351  1.00  0.00           C  
ATOM   4433  ND1 HIS   634      70.844 -11.893 139.394  1.00  0.00           N  
ATOM   4434  CD2 HIS   634      71.782 -11.494 141.310  1.00  0.00           C  
ATOM   4435  CE1 HIS   634      71.451 -12.988 139.740  1.00  0.00           C  
ATOM   4436  NE2 HIS   634      72.034 -12.782 140.906  1.00  0.00           N  
ATOM   4437  N   ARG   635      68.998  -9.648 143.002  1.00  0.00           N  
ATOM   4438  CA  ARG   635      69.074 -10.350 144.308  1.00  0.00           C  
ATOM   4439  C   ARG   635      67.891 -11.264 144.666  1.00  0.00           C  
ATOM   4440  O   ARG   635      66.834 -10.821 145.137  1.00  0.00           O  
ATOM   4441  CB  ARG   635      69.431  -9.380 145.448  1.00  0.00           C  
ATOM   4442  CG  ARG   635      69.512 -10.054 146.819  1.00  0.00           C  
ATOM   4443  CD  ARG   635      70.653 -11.067 146.937  1.00  0.00           C  
ATOM   4444  NE  ARG   635      71.934 -10.314 146.831  1.00  0.00           N  
ATOM   4445  CZ  ARG   635      73.117 -10.989 146.738  1.00  0.00           C  
ATOM   4446  NH1 ARG   635      72.836 -12.325 146.765  1.00  0.00           N  
ATOM   4447  NH2 ARG   635      74.118 -10.065 146.654  1.00  0.00           N  
ATOM   4448  N   ARG   636      68.123 -12.558 144.440  1.00  0.00           N  
ATOM   4449  CA  ARG   636      67.087 -13.592 144.449  1.00  0.00           C  
ATOM   4450  C   ARG   636      66.689 -14.055 145.853  1.00  0.00           C  
ATOM   4451  O   ARG   636      65.570 -14.529 146.056  1.00  0.00           O  
ATOM   4452  CB  ARG   636      67.538 -14.812 143.613  1.00  0.00           C  
ATOM   4453  CG  ARG   636      67.600 -14.532 142.110  1.00  0.00           C  
ATOM   4454  CD  ARG   636      68.035 -15.742 141.279  1.00  0.00           C  
ATOM   4455  NE  ARG   636      68.053 -15.320 139.850  1.00  0.00           N  
ATOM   4456  CZ  ARG   636      68.593 -16.142 138.903  1.00  0.00           C  
ATOM   4457  NH1 ARG   636      69.035 -17.269 139.534  1.00  0.00           N  
ATOM   4458  NH2 ARG   636      68.479 -15.516 137.696  1.00  0.00           N  
ATOM   4459  N   LEU   637      67.594 -13.894 146.818  1.00  0.00           N  
ATOM   4460  CA  LEU   637      67.481 -14.581 148.123  1.00  0.00           C  
ATOM   4461  C   LEU   637      66.178 -14.480 148.965  1.00  0.00           C  
ATOM   4462  O   LEU   637      65.703 -15.513 149.443  1.00  0.00           O  
ATOM   4463  CB  LEU   637      68.760 -14.419 149.029  1.00  0.00           C  
ATOM   4464  CG  LEU   637      68.641 -15.121 150.383  1.00  0.00           C  
ATOM   4465  CD1 LEU   637      68.488 -16.640 150.312  1.00  0.00           C  
ATOM   4466  CD2 LEU   637      69.835 -14.928 151.318  1.00  0.00           C  
ATOM   4467  N   PRO   638      65.584 -13.265 149.124  1.00  0.00           N  
ATOM   4468  CA  PRO   638      64.519 -13.073 150.132  1.00  0.00           C  
ATOM   4469  C   PRO   638      63.376 -14.081 150.023  1.00  0.00           C  
ATOM   4470  O   PRO   638      62.635 -14.076 149.037  1.00  0.00           O  
ATOM   4471  CB  PRO   638      63.999 -11.660 149.832  1.00  0.00           C  
ATOM   4472  CG  PRO   638      64.468 -11.360 148.436  1.00  0.00           C  
ATOM   4473  CD  PRO   638      65.806 -12.021 148.365  1.00  0.00           C  
ATOM   4474  N   ASP   639      63.240 -14.933 151.037  1.00  0.00           N  
ATOM   4475  CA  ASP   639      62.295 -16.043 150.974  1.00  0.00           C  
ATOM   4476  C   ASP   639      61.470 -16.213 152.246  1.00  0.00           C  
ATOM   4477  O   ASP   639      60.269 -15.950 152.244  1.00  0.00           O  
ATOM   4478  CB  ASP   639      63.029 -17.348 150.634  1.00  0.00           C  
ATOM   4479  CG  ASP   639      62.141 -18.361 149.919  1.00  0.00           C  
ATOM   4480  OD1 ASP   639      60.900 -18.224 149.956  1.00  0.00           O  
ATOM   4481  OD2 ASP   639      62.694 -19.304 149.313  1.00  0.00           O  
ATOM   4482  N   ASP   640      62.111 -16.645 153.328  1.00  0.00           N  
ATOM   4483  CA  ASP   640      61.378 -17.083 154.516  1.00  0.00           C  
ATOM   4484  C   ASP   640      61.204 -16.028 155.617  1.00  0.00           C  
ATOM   4485  O   ASP   640      60.856 -16.356 156.758  1.00  0.00           O  
ATOM   4486  CB  ASP   640      62.016 -18.356 155.085  1.00  0.00           C  
ATOM   4487  CG  ASP   640      63.451 -18.030 155.474  1.00  0.00           C  
ATOM   4488  OD1 ASP   640      63.886 -16.875 155.216  1.00  0.00           O  
ATOM   4489  OD2 ASP   640      64.132 -18.930 156.033  1.00  0.00           O  
ATOM   4490  N   LEU   641      61.432 -14.763 155.272  1.00  0.00           N  
ATOM   4491  CA  LEU   641      61.277 -13.675 156.236  1.00  0.00           C  
ATOM   4492  C   LEU   641      59.862 -13.102 156.192  1.00  0.00           C  
ATOM   4493  O   LEU   641      59.209 -13.110 155.141  1.00  0.00           O  
ATOM   4494  CB  LEU   641      62.327 -12.575 156.006  1.00  0.00           C  
ATOM   4495  CG  LEU   641      63.768 -13.065 156.163  1.00  0.00           C  
ATOM   4496  CD1 LEU   641      64.842 -12.020 155.860  1.00  0.00           C  
ATOM   4497  CD2 LEU   641      64.135 -13.554 157.563  1.00  0.00           C  
ATOM   4498  N   ASP   642      59.401 -12.609 157.340  1.00  0.00           N  
ATOM   4499  CA  ASP   642      58.088 -11.977 157.441  1.00  0.00           C  
ATOM   4500  C   ASP   642      58.047 -10.580 156.839  1.00  0.00           C  
ATOM   4501  O   ASP   642      58.856  -9.714 157.188  1.00  0.00           O  
ATOM   4502  CB  ASP   642      57.608 -11.932 158.893  1.00  0.00           C  
ATOM   4503  CG  ASP   642      57.380 -13.363 159.357  1.00  0.00           C  
ATOM   4504  OD1 ASP   642      56.738 -14.137 158.597  1.00  0.00           O  
ATOM   4505  OD2 ASP   642      57.844 -13.703 160.479  1.00  0.00           O  
ATOM   4506  N   TYR   643      57.095 -10.376 155.932  1.00  0.00           N  
ATOM   4507  CA  TYR   643      56.855  -9.073 155.329  1.00  0.00           C  
ATOM   4508  C   TYR   643      56.330  -8.084 156.366  1.00  0.00           C  
ATOM   4509  O   TYR   643      56.647  -6.893 156.314  1.00  0.00           O  
ATOM   4510  CB  TYR   643      55.866  -9.199 154.173  1.00  0.00           C  
ATOM   4511  CG  TYR   643      56.422  -9.877 152.936  1.00  0.00           C  
ATOM   4512  CD1 TYR   643      57.309  -9.206 152.089  1.00  0.00           C  
ATOM   4513  CD2 TYR   643      56.046 -11.180 152.600  1.00  0.00           C  
ATOM   4514  CE1 TYR   643      57.811  -9.814 150.947  1.00  0.00           C  
ATOM   4515  CE2 TYR   643      56.542 -11.797 151.457  1.00  0.00           C  
ATOM   4516  CZ  TYR   643      57.423 -11.106 150.638  1.00  0.00           C  
ATOM   4517  OH  TYR   643      57.921 -11.705 149.508  1.00  0.00           O  
ATOM   4518  N   TYR   644      55.535  -8.597 157.306  1.00  0.00           N  
ATOM   4519  CA  TYR   644      54.994  -7.814 158.419  1.00  0.00           C  
ATOM   4520  C   TYR   644      56.096  -7.246 159.315  1.00  0.00           C  
ATOM   4521  O   TYR   644      56.013  -6.099 159.758  1.00  0.00           O  
ATOM   4522  CB  TYR   644      54.022  -8.664 159.247  1.00  0.00           C  
ATOM   4523  CG  TYR   644      53.535  -7.819 160.373  1.00  0.00           C  
ATOM   4524  CD1 TYR   644      52.542  -6.857 160.144  1.00  0.00           C  
ATOM   4525  CD2 TYR   644      54.047  -7.964 161.682  1.00  0.00           C  
ATOM   4526  CE1 TYR   644      52.054  -6.041 161.184  1.00  0.00           C  
ATOM   4527  CE2 TYR   644      53.562  -7.142 162.750  1.00  0.00           C  
ATOM   4528  CZ  TYR   644      52.563  -6.185 162.479  1.00  0.00           C  
ATOM   4529  OH  TYR   644      52.069  -5.369 163.474  1.00  0.00           O  
ATOM   4530  N   SER   645      57.130  -8.054 159.549  1.00  0.00           N  
ATOM   4531  CA  SER   645      58.260  -7.705 160.413  1.00  0.00           C  
ATOM   4532  C   SER   645      58.909  -6.369 160.089  1.00  0.00           C  
ATOM   4533  O   SER   645      59.706  -5.857 160.874  1.00  0.00           O  
ATOM   4534  CB  SER   645      59.320  -8.798 160.340  1.00  0.00           C  
ATOM   4535  OG  SER   645      58.795 -10.030 160.785  1.00  0.00           O  
ATOM   4536  N   MET   646      58.571  -5.810 158.932  1.00  0.00           N  
ATOM   4537  CA  MET   646      59.151  -4.550 158.498  1.00  0.00           C  
ATOM   4538  C   MET   646      58.483  -3.371 159.206  1.00  0.00           C  
ATOM   4539  O   MET   646      57.252  -3.279 159.253  1.00  0.00           O  
ATOM   4540  CB  MET   646      59.072  -4.416 156.974  1.00  0.00           C  
ATOM   4541  CG  MET   646      59.866  -5.488 156.225  1.00  0.00           C  
ATOM   4542  SD  MET   646      61.642  -5.521 156.614  1.00  0.00           S  
ATOM   4543  CE  MET   646      62.007  -3.932 155.814  1.00  0.00           C  
ATOM   4544  N   THR   647      59.320  -2.490 159.758  1.00  0.00           N  
ATOM   4545  CA  THR   647      58.902  -1.308 160.526  1.00  0.00           C  
ATOM   4546  C   THR   647      57.821  -0.445 159.853  1.00  0.00           C  
ATOM   4547  O   THR   647      56.841  -0.046 160.491  1.00  0.00           O  
ATOM   4548  CB  THR   647      60.143  -0.459 160.861  1.00  0.00           C  
ATOM   4549  OG1 THR   647      61.052  -1.213 161.649  1.00  0.00           O  
ATOM   4550  CG2 THR   647      59.708   0.792 161.642  1.00  0.00           C  
ATOM   4551  N   THR   648      58.010  -0.165 158.568  1.00  0.00           N  
ATOM   4552  CA  THR   648      57.112   0.719 157.835  1.00  0.00           C  
ATOM   4553  C   THR   648      57.156   0.434 156.338  1.00  0.00           C  
ATOM   4554  O   THR   648      58.014   0.951 155.623  1.00  0.00           O  
ATOM   4555  CB  THR   648      57.466   2.184 158.102  1.00  0.00           C  
ATOM   4556  OG1 THR   648      57.371   2.464 159.491  1.00  0.00           O  
ATOM   4557  CG2 THR   648      56.492   3.092 157.332  1.00  0.00           C  
ATOM   4558  N   LEU   649      56.226  -0.393 155.871  1.00  0.00           N  
ATOM   4559  CA  LEU   649      56.185  -0.785 154.467  1.00  0.00           C  
ATOM   4560  C   LEU   649      54.898  -0.311 153.800  1.00  0.00           C  
ATOM   4561  O   LEU   649      54.932   0.356 152.766  1.00  0.00           O  
ATOM   4562  CB  LEU   649      56.320  -2.303 154.330  1.00  0.00           C  
ATOM   4563  CG  LEU   649      57.534  -2.807 153.547  1.00  0.00           C  
ATOM   4564  CD1 LEU   649      57.440  -4.309 153.320  1.00  0.00           C  
ATOM   4565  CD2 LEU   649      57.665  -2.068 152.224  1.00  0.00           C  
ATOM   4566  N   SER   650      53.764  -0.660 154.399  1.00  0.00           N  
ATOM   4567  CA  SER   650      52.596  -1.127 153.633  1.00  0.00           C  
ATOM   4568  C   SER   650      51.389  -0.241 153.304  1.00  0.00           C  
ATOM   4569  O   SER   650      51.402   0.525 152.337  1.00  0.00           O  
ATOM   4570  CB  SER   650      52.074  -2.418 154.278  1.00  0.00           C  
ATOM   4571  OG  SER   650      51.759  -2.243 155.654  1.00  0.00           O  
ATOM   4572  N   HIS   651      50.345  -0.355 154.119  1.00  0.00           N  
ATOM   4573  CA  HIS   651      48.996  -0.572 153.610  1.00  0.00           C  
ATOM   4574  C   HIS   651      49.255  -1.447 152.388  1.00  0.00           C  
ATOM   4575  O   HIS   651      49.911  -2.484 152.482  1.00  0.00           O  
ATOM   4576  CB  HIS   651      48.360   0.755 153.193  1.00  0.00           C  
ATOM   4577  CG  HIS   651      48.189   1.708 154.338  1.00  0.00           C  
ATOM   4578  ND1 HIS   651      47.254   1.550 155.341  1.00  0.00           N  
ATOM   4579  CD2 HIS   651      48.846   2.851 154.647  1.00  0.00           C  
ATOM   4580  CE1 HIS   651      47.335   2.521 156.200  1.00  0.00           C  
ATOM   4581  NE2 HIS   651      48.296   3.336 155.808  1.00  0.00           N  
ATOM   4582  N   GLU   652      48.734  -1.022 151.241  1.00  0.00           N  
ATOM   4583  CA  GLU   652      48.812  -1.818 150.022  1.00  0.00           C  
ATOM   4584  C   GLU   652      50.055  -2.679 149.819  1.00  0.00           C  
ATOM   4585  O   GLU   652      49.955  -3.870 149.524  1.00  0.00           O  
ATOM   4586  CB  GLU   652      48.577  -0.936 148.794  1.00  0.00           C  
ATOM   4587  CG  GLU   652      47.941  -1.663 147.621  1.00  0.00           C  
ATOM   4588  CD  GLU   652      47.193  -0.727 146.692  1.00  0.00           C  
ATOM   4589  OE1 GLU   652      46.990   0.447 147.066  1.00  0.00           O  
ATOM   4590  OE2 GLU   652      46.808  -1.165 145.588  1.00  0.00           O  
ATOM   4591  N   GLY   653      51.224  -2.068 149.980  1.00  0.00           N  
ATOM   4592  CA  GLY   653      52.479  -2.695 149.577  1.00  0.00           C  
ATOM   4593  C   GLY   653      52.680  -4.082 150.158  1.00  0.00           C  
ATOM   4594  O   GLY   653      53.037  -5.011 149.437  1.00  0.00           O  
ATOM   4595  N   ARG   654      52.426  -4.216 151.458  1.00  0.00           N  
ATOM   4596  CA  ARG   654      52.671  -5.455 152.196  1.00  0.00           C  
ATOM   4597  C   ARG   654      51.678  -6.554 151.846  1.00  0.00           C  
ATOM   4598  O   ARG   654      52.025  -7.733 151.840  1.00  0.00           O  
ATOM   4599  CB  ARG   654      52.617  -5.181 153.697  1.00  0.00           C  
ATOM   4600  CG  ARG   654      53.206  -6.247 154.599  1.00  0.00           C  
ATOM   4601  CD  ARG   654      52.768  -6.024 156.045  1.00  0.00           C  
ATOM   4602  NE  ARG   654      52.852  -4.622 156.459  1.00  0.00           N  
ATOM   4603  CZ  ARG   654      53.946  -4.026 156.932  1.00  0.00           C  
ATOM   4604  NH1 ARG   654      55.087  -4.692 157.069  1.00  0.00           N  
ATOM   4605  NH2 ARG   654      53.893  -2.749 157.273  1.00  0.00           N  
ATOM   4606  N   GLU   655      50.441  -6.167 151.566  1.00  0.00           N  
ATOM   4607  CA  GLU   655      49.397  -7.140 151.287  1.00  0.00           C  
ATOM   4608  C   GLU   655      49.553  -7.738 149.899  1.00  0.00           C  
ATOM   4609  O   GLU   655      49.203  -8.898 149.670  1.00  0.00           O  
ATOM   4610  CB  GLU   655      48.022  -6.514 151.455  1.00  0.00           C  
ATOM   4611  CG  GLU   655      47.768  -6.024 152.857  1.00  0.00           C  
ATOM   4612  CD  GLU   655      46.393  -6.389 153.351  1.00  0.00           C  
ATOM   4613  OE1 GLU   655      45.397  -6.099 152.648  1.00  0.00           O  
ATOM   4614  OE2 GLU   655      46.314  -6.971 154.452  1.00  0.00           O  
ATOM   4615  N   LYS   656      50.085  -6.937 148.982  1.00  0.00           N  
ATOM   4616  CA  LYS   656      50.405  -7.403 147.641  1.00  0.00           C  
ATOM   4617  C   LYS   656      51.626  -8.321 147.664  1.00  0.00           C  
ATOM   4618  O   LYS   656      51.727  -9.238 146.848  1.00  0.00           O  
ATOM   4619  CB  LYS   656      50.644  -6.219 146.703  1.00  0.00           C  
ATOM   4620  CG  LYS   656      49.403  -5.395 146.399  1.00  0.00           C  
ATOM   4621  CD  LYS   656      48.603  -5.973 145.242  1.00  0.00           C  
ATOM   4622  CE  LYS   656      47.536  -4.992 144.785  1.00  0.00           C  
ATOM   4623  NZ  LYS   656      46.801  -5.482 143.594  1.00  0.00           N  
ATOM   4624  N   LEU   657      52.542  -8.071 148.603  1.00  0.00           N  
ATOM   4625  CA  LEU   657      53.754  -8.887 148.760  1.00  0.00           C  
ATOM   4626  C   LEU   657      53.452 -10.292 149.284  1.00  0.00           C  
ATOM   4627  O   LEU   657      54.029 -11.272 148.812  1.00  0.00           O  
ATOM   4628  CB  LEU   657      54.787  -8.191 149.662  1.00  0.00           C  
ATOM   4629  CG  LEU   657      55.563  -6.967 149.151  1.00  0.00           C  
ATOM   4630  CD1 LEU   657      56.426  -6.374 150.248  1.00  0.00           C  
ATOM   4631  CD2 LEU   657      56.421  -7.293 147.939  1.00  0.00           C  
ATOM   4632  N   SER   658      52.546 -10.383 150.256  1.00  0.00           N  
ATOM   4633  CA  SER   658      52.152 -11.668 150.835  1.00  0.00           C  
ATOM   4634  C   SER   658      51.270 -12.472 149.885  1.00  0.00           C  
ATOM   4635  O   SER   658      51.307 -13.702 149.897  1.00  0.00           O  
ATOM   4636  CB  SER   658      51.447 -11.464 152.179  1.00  0.00           C  
ATOM   4637  OG  SER   658      50.212 -10.790 151.985  1.00  0.00           O  
ATOM   4638  N   LYS   659      50.485 -11.771 149.067  1.00  0.00           N  
ATOM   4639  CA  LYS   659      49.642 -12.407 148.054  1.00  0.00           C  
ATOM   4640  C   LYS   659      50.476 -12.970 146.897  1.00  0.00           C  
ATOM   4641  O   LYS   659      50.406 -14.165 146.602  1.00  0.00           O  
ATOM   4642  CB  LYS   659      48.583 -11.427 147.525  1.00  0.00           C  
ATOM   4643  CG  LYS   659      47.509 -12.076 146.641  1.00  0.00           C  
ATOM   4644  CD  LYS   659      46.484 -11.067 146.117  1.00  0.00           C  
ATOM   4645  CE  LYS   659      46.943 -10.402 144.821  1.00  0.00           C  
ATOM   4646  NZ  LYS   659      45.920  -9.472 144.262  1.00  0.00           N  
ATOM   4647  N   VAL   660      51.266 -12.107 146.257  1.00  0.00           N  
ATOM   4648  CA  VAL   660      52.034 -12.483 145.066  1.00  0.00           C  
ATOM   4649  C   VAL   660      53.298 -13.286 145.380  1.00  0.00           C  
ATOM   4650  O   VAL   660      53.662 -14.190 144.620  1.00  0.00           O  
ATOM   4651  CB  VAL   660      52.365 -11.250 144.213  1.00  0.00           C  
ATOM   4652  CG1 VAL   660      53.279 -11.557 143.025  1.00  0.00           C  
ATOM   4653  CG2 VAL   660      51.131 -10.579 143.605  1.00  0.00           C  
ATOM   4654  N   ARG   661      53.953 -12.953 146.495  1.00  0.00           N  
ATOM   4655  CA  ARG   661      55.160 -13.651 146.967  1.00  0.00           C  
ATOM   4656  C   ARG   661      56.300 -13.608 145.939  1.00  0.00           C  
ATOM   4657  O   ARG   661      56.662 -14.644 145.373  1.00  0.00           O  
ATOM   4658  CB  ARG   661      54.824 -15.099 147.362  1.00  0.00           C  
ATOM   4659  CG  ARG   661      55.751 -15.707 148.396  1.00  0.00           C  
ATOM   4660  CD  ARG   661      55.525 -15.087 149.771  1.00  0.00           C  
ATOM   4661  NE  ARG   661      56.320 -15.755 150.797  1.00  0.00           N  
ATOM   4662  CZ  ARG   661      55.873 -16.732 151.583  1.00  0.00           C  
ATOM   4663  NH1 ARG   661      56.682 -17.275 152.481  1.00  0.00           N  
ATOM   4664  NH2 ARG   661      54.623 -17.167 151.478  1.00  0.00           N  
ATOM   4665  N   PRO   662      56.872 -12.408 145.701  1.00  0.00           N  
ATOM   4666  CA  PRO   662      57.840 -12.201 144.616  1.00  0.00           C  
ATOM   4667  C   PRO   662      59.173 -12.919 144.837  1.00  0.00           C  
ATOM   4668  O   PRO   662      59.728 -12.861 145.936  1.00  0.00           O  
ATOM   4669  CB  PRO   662      58.046 -10.676 144.606  1.00  0.00           C  
ATOM   4670  CG  PRO   662      56.934 -10.114 145.435  1.00  0.00           C  
ATOM   4671  CD  PRO   662      56.638 -11.163 146.451  1.00  0.00           C  
ATOM   4672  N   GLU   663      59.667 -13.583 143.790  1.00  0.00           N  
ATOM   4673  CA  GLU   663      60.941 -14.316 143.834  1.00  0.00           C  
ATOM   4674  C   GLU   663      62.151 -13.376 143.879  1.00  0.00           C  
ATOM   4675  O   GLU   663      63.038 -13.530 144.724  1.00  0.00           O  
ATOM   4676  CB  GLU   663      61.045 -15.277 142.648  1.00  0.00           C  
ATOM   4677  CG  GLU   663      60.083 -16.464 142.738  1.00  0.00           C  
ATOM   4678  CD  GLU   663      60.184 -17.250 141.439  1.00  0.00           C  
ATOM   4679  OE1 GLU   663      60.929 -16.797 140.529  1.00  0.00           O  
ATOM   4680  OE2 GLU   663      59.518 -18.315 141.339  1.00  0.00           O  
ATOM   4681  N   THR   664      62.174 -12.409 142.965  1.00  0.00           N  
ATOM   4682  CA  THR   664      63.216 -11.384 142.923  1.00  0.00           C  
ATOM   4683  C   THR   664      62.629 -10.017 143.279  1.00  0.00           C  
ATOM   4684  O   THR   664      61.453  -9.760 143.021  1.00  0.00           O  
ATOM   4685  CB  THR   664      63.936 -11.346 141.539  1.00  0.00           C  
ATOM   4686  OG1 THR   664      64.787 -10.197 141.464  1.00  0.00           O  
ATOM   4687  CG2 THR   664      62.941 -11.310 140.376  1.00  0.00           C  
ATOM   4688  N   ILE   665      63.444  -9.147 143.874  1.00  0.00           N  
ATOM   4689  CA  ILE   665      62.977  -7.811 144.274  1.00  0.00           C  
ATOM   4690  C   ILE   665      62.753  -6.879 143.080  1.00  0.00           C  
ATOM   4691  O   ILE   665      62.104  -5.837 143.205  1.00  0.00           O  
ATOM   4692  CB  ILE   665      63.896  -7.132 145.328  1.00  0.00           C  
ATOM   4693  CG1 ILE   665      65.178  -6.588 144.683  1.00  0.00           C  
ATOM   4694  CG2 ILE   665      64.178  -8.089 146.491  1.00  0.00           C  
ATOM   4695  CD1 ILE   665      65.708  -5.332 145.341  1.00  0.00           C  
ATOM   4696  N   GLY   666      63.303  -7.258 141.929  1.00  0.00           N  
ATOM   4697  CA  GLY   666      63.003  -6.587 140.672  1.00  0.00           C  
ATOM   4698  C   GLY   666      61.578  -6.899 140.272  1.00  0.00           C  
ATOM   4699  O   GLY   666      60.831  -6.010 139.869  1.00  0.00           O  
ATOM   4700  N   GLN   667      61.209  -8.172 140.407  1.00  0.00           N  
ATOM   4701  CA  GLN   667      59.851  -8.646 140.158  1.00  0.00           C  
ATOM   4702  C   GLN   667      58.836  -7.962 141.081  1.00  0.00           C  
ATOM   4703  O   GLN   667      57.681  -7.744 140.702  1.00  0.00           O  
ATOM   4704  CB  GLN   667      59.802 -10.164 140.336  1.00  0.00           C  
ATOM   4705  CG  GLN   667      58.462 -10.812 140.054  1.00  0.00           C  
ATOM   4706  CD  GLN   667      58.304 -12.146 140.758  1.00  0.00           C  
ATOM   4707  OE1 GLN   667      59.241 -12.943 140.832  1.00  0.00           O  
ATOM   4708  NE2 GLN   667      57.109 -12.397 141.281  1.00  0.00           N  
ATOM   4709  N   ALA   668      59.287  -7.621 142.286  1.00  0.00           N  
ATOM   4710  CA  ALA   668      58.449  -6.975 143.292  1.00  0.00           C  
ATOM   4711  C   ALA   668      58.106  -5.526 142.951  1.00  0.00           C  
ATOM   4712  O   ALA   668      57.061  -5.028 143.358  1.00  0.00           O  
ATOM   4713  CB  ALA   668      59.116  -7.048 144.651  1.00  0.00           C  
ATOM   4714  N   SER   669      58.983  -4.858 142.206  1.00  0.00           N  
ATOM   4715  CA  SER   669      58.783  -3.454 141.840  1.00  0.00           C  
ATOM   4716  C   SER   669      57.827  -3.258 140.655  1.00  0.00           C  
ATOM   4717  O   SER   669      57.496  -2.121 140.305  1.00  0.00           O  
ATOM   4718  CB  SER   669      60.130  -2.779 141.558  1.00  0.00           C  
ATOM   4719  OG  SER   669      60.812  -3.420 140.492  1.00  0.00           O  
ATOM   4720  N   ARG   670      57.389  -4.363 140.047  1.00  0.00           N  
ATOM   4721  CA  ARG   670      56.456  -4.326 138.910  1.00  0.00           C  
ATOM   4722  C   ARG   670      55.016  -4.655 139.307  1.00  0.00           C  
ATOM   4723  O   ARG   670      54.105  -4.552 138.483  1.00  0.00           O  
ATOM   4724  CB  ARG   670      56.923  -5.251 137.779  1.00  0.00           C  
ATOM   4725  CG  ARG   670      58.231  -4.818 137.124  1.00  0.00           C  
ATOM   4726  CD  ARG   670      58.678  -5.782 136.042  1.00  0.00           C  
ATOM   4727  NE  ARG   670      60.135  -5.839 135.974  1.00  0.00           N  
ATOM   4728  CZ  ARG   670      60.870  -6.855 136.421  1.00  0.00           C  
ATOM   4729  NH1 ARG   670      60.288  -7.922 136.955  1.00  0.00           N  
ATOM   4730  NH2 ARG   670      62.195  -6.815 136.324  1.00  0.00           N  
ATOM   4731  N   VAL   671      54.824  -5.055 140.565  1.00  0.00           N  
ATOM   4732  CA  VAL   671      53.490  -5.251 141.142  1.00  0.00           C  
ATOM   4733  C   VAL   671      52.871  -3.876 141.366  1.00  0.00           C  
ATOM   4734  O   VAL   671      53.467  -3.027 142.029  1.00  0.00           O  
ATOM   4735  CB  VAL   671      53.535  -6.027 142.496  1.00  0.00           C  
ATOM   4736  CG1 VAL   671      52.169  -6.148 143.175  1.00  0.00           C  
ATOM   4737  CG2 VAL   671      54.043  -7.464 142.359  1.00  0.00           C  
ATOM   4738  N   GLY   672      51.679  -3.662 140.815  1.00  0.00           N  
ATOM   4739  CA  GLY   672      51.064  -2.332 140.801  1.00  0.00           C  
ATOM   4740  C   GLY   672      50.693  -1.811 142.195  1.00  0.00           C  
ATOM   4741  O   GLY   672      50.511  -0.608 142.384  1.00  0.00           O  
ATOM   4742  N   GLY   673      50.602  -2.715 143.164  1.00  0.00           N  
ATOM   4743  CA  GLY   673      50.314  -2.340 144.548  1.00  0.00           C  
ATOM   4744  C   GLY   673      51.461  -1.662 145.286  1.00  0.00           C  
ATOM   4745  O   GLY   673      51.238  -0.706 146.033  1.00  0.00           O  
ATOM   4746  N   VAL   674      52.684  -2.155 145.080  1.00  0.00           N  
ATOM   4747  CA  VAL   674      53.868  -1.640 145.782  1.00  0.00           C  
ATOM   4748  C   VAL   674      54.357  -0.333 145.161  1.00  0.00           C  
ATOM   4749  O   VAL   674      54.294  -0.155 143.945  1.00  0.00           O  
ATOM   4750  CB  VAL   674      55.027  -2.682 145.856  1.00  0.00           C  
ATOM   4751  CG1 VAL   674      54.501  -4.103 145.686  1.00  0.00           C  
ATOM   4752  CG2 VAL   674      56.107  -2.395 144.825  1.00  0.00           C  
ATOM   4753  N   SER   675      54.841   0.575 146.005  1.00  0.00           N  
ATOM   4754  CA  SER   675      55.314   1.884 145.555  1.00  0.00           C  
ATOM   4755  C   SER   675      56.840   1.903 145.347  1.00  0.00           C  
ATOM   4756  O   SER   675      57.541   0.998 145.822  1.00  0.00           O  
ATOM   4757  CB  SER   675      54.877   2.977 146.543  1.00  0.00           C  
ATOM   4758  OG  SER   675      55.521   2.835 147.796  1.00  0.00           O  
ATOM   4759  N   PRO   676      57.356   2.918 144.614  1.00  0.00           N  
ATOM   4760  CA  PRO   676      58.805   3.109 144.498  1.00  0.00           C  
ATOM   4761  C   PRO   676      59.500   3.302 145.852  1.00  0.00           C  
ATOM   4762  O   PRO   676      60.657   2.914 146.006  1.00  0.00           O  
ATOM   4763  CB  PRO   676      58.923   4.384 143.654  1.00  0.00           C  
ATOM   4764  CG  PRO   676      57.658   4.449 142.887  1.00  0.00           C  
ATOM   4765  CD  PRO   676      56.619   3.922 143.821  1.00  0.00           C  
ATOM   4766  N   ALA   677      58.797   3.892 146.818  1.00  0.00           N  
ATOM   4767  CA  ALA   677      59.349   4.116 148.158  1.00  0.00           C  
ATOM   4768  C   ALA   677      59.383   2.849 149.008  1.00  0.00           C  
ATOM   4769  O   ALA   677      60.153   2.765 149.960  1.00  0.00           O  
ATOM   4770  CB  ALA   677      58.566   5.209 148.893  1.00  0.00           C  
ATOM   4771  N   ASP   678      58.543   1.876 148.663  1.00  0.00           N  
ATOM   4772  CA  ASP   678      58.447   0.625 149.416  1.00  0.00           C  
ATOM   4773  C   ASP   678      59.599  -0.313 149.106  1.00  0.00           C  
ATOM   4774  O   ASP   678      60.151  -0.946 150.007  1.00  0.00           O  
ATOM   4775  CB  ASP   678      57.115  -0.079 149.138  1.00  0.00           C  
ATOM   4776  CG  ASP   678      55.979   0.460 149.986  1.00  0.00           C  
ATOM   4777  OD1 ASP   678      55.975   1.672 150.295  1.00  0.00           O  
ATOM   4778  OD2 ASP   678      55.084  -0.335 150.339  1.00  0.00           O  
ATOM   4779  N   ILE   679      59.955  -0.396 147.827  1.00  0.00           N  
ATOM   4780  CA  ILE   679      61.059  -1.249 147.378  1.00  0.00           C  
ATOM   4781  C   ILE   679      62.425  -0.737 147.880  1.00  0.00           C  
ATOM   4782  O   ILE   679      63.369  -1.513 148.027  1.00  0.00           O  
ATOM   4783  CB  ILE   679      61.018  -1.470 145.828  1.00  0.00           C  
ATOM   4784  CG1 ILE   679      61.194  -0.174 145.019  1.00  0.00           C  
ATOM   4785  CG2 ILE   679      59.696  -2.079 145.330  1.00  0.00           C  
ATOM   4786  CD1 ILE   679      61.353  -0.410 143.518  1.00  0.00           C  
ATOM   4787  N   THR   680      62.499   0.563 148.165  1.00  0.00           N  
ATOM   4788  CA  THR   680      63.689   1.185 148.743  1.00  0.00           C  
ATOM   4789  C   THR   680      63.934   0.728 150.177  1.00  0.00           C  
ATOM   4790  O   THR   680      65.076   0.702 150.633  1.00  0.00           O  
ATOM   4791  CB  THR   680      63.572   2.710 148.709  1.00  0.00           C  
ATOM   4792  OG1 THR   680      63.461   3.161 147.367  1.00  0.00           O  
ATOM   4793  CG2 THR   680      64.823   3.331 149.353  1.00  0.00           C  
ATOM   4794  N   ALA   681      62.857   0.381 150.880  1.00  0.00           N  
ATOM   4795  CA  ALA   681      62.944  -0.113 152.258  1.00  0.00           C  
ATOM   4796  C   ALA   681      63.173  -1.627 152.264  1.00  0.00           C  
ATOM   4797  O   ALA   681      63.493  -2.214 153.299  1.00  0.00           O  
ATOM   4798  CB  ALA   681      61.687   0.246 153.109  1.00  0.00           C  
ATOM   4799  N   LEU   682      63.007  -2.249 151.100  1.00  0.00           N  
ATOM   4800  CA  LEU   682      63.304  -3.666 150.925  1.00  0.00           C  
ATOM   4801  C   LEU   682      64.772  -3.849 150.504  1.00  0.00           C  
ATOM   4802  O   LEU   682      65.337  -4.946 150.603  1.00  0.00           O  
ATOM   4803  CB  LEU   682      62.356  -4.270 149.883  1.00  0.00           C  
ATOM   4804  CG  LEU   682      61.835  -5.696 150.096  1.00  0.00           C  
ATOM   4805  CD1 LEU   682      60.669  -5.724 151.081  1.00  0.00           C  
ATOM   4806  CD2 LEU   682      61.419  -6.312 148.765  1.00  0.00           C  
ATOM   4807  N   LEU   683      65.380  -2.754 150.046  1.00  0.00           N  
ATOM   4808  CA  LEU   683      66.774  -2.743 149.610  1.00  0.00           C  
ATOM   4809  C   LEU   683      67.739  -2.388 150.730  1.00  0.00           C  
ATOM   4810  O   LEU   683      68.787  -3.021 150.862  1.00  0.00           O  
ATOM   4811  CB  LEU   683      66.963  -1.787 148.437  1.00  0.00           C  
ATOM   4812  CG  LEU   683      68.398  -1.748 147.907  1.00  0.00           C  
ATOM   4813  CD1 LEU   683      68.915  -3.072 147.346  1.00  0.00           C  
ATOM   4814  CD2 LEU   683      68.637  -0.762 146.764  1.00  0.00           C  
ATOM   4815  N   ILE   684      67.392  -1.376 151.527  1.00  0.00           N  
ATOM   4816  CA  ILE   684      68.160  -1.048 152.733  1.00  0.00           C  
ATOM   4817  C   ILE   684      68.047  -2.198 153.747  1.00  0.00           C  
ATOM   4818  O   ILE   684      68.291  -2.025 154.943  1.00  0.00           O  
ATOM   4819  CB  ILE   684      67.755   0.329 153.364  1.00  0.00           C  
ATOM   4820  CG1 ILE   684      66.335   0.289 153.941  1.00  0.00           C  
ATOM   4821  CG2 ILE   684      67.926   1.465 152.349  1.00  0.00           C  
ATOM   4822  CD1 ILE   684      66.075   1.316 155.029  1.00  0.00           C  
ATOM   4823  N   THR   685      67.693  -3.374 153.231  1.00  0.00           N  
ATOM   4824  CA  THR   685      67.470  -4.576 154.021  1.00  0.00           C  
ATOM   4825  C   THR   685      68.260  -5.774 153.507  1.00  0.00           C  
ATOM   4826  O   THR   685      68.914  -6.475 154.285  1.00  0.00           O  
ATOM   4827  CB  THR   685      65.986  -4.921 154.022  1.00  0.00           C  
ATOM   4828  OG1 THR   685      65.233  -3.834 154.540  1.00  0.00           O  
ATOM   4829  CG2 THR   685      65.753  -6.164 154.897  1.00  0.00           C  
ATOM   4830  N   LEU   686      68.195  -6.005 152.196  1.00  0.00           N  
ATOM   4831  CA  LEU   686      68.809  -7.189 151.590  1.00  0.00           C  
ATOM   4832  C   LEU   686      70.177  -6.896 150.945  1.00  0.00           C  
ATOM   4833  O   LEU   686      70.352  -6.893 149.723  1.00  0.00           O  
ATOM   4834  CB  LEU   686      67.837  -7.839 150.595  1.00  0.00           C  
ATOM   4835  CG  LEU   686      66.478  -8.280 151.153  1.00  0.00           C  
ATOM   4836  CD1 LEU   686      65.433  -8.263 150.058  1.00  0.00           C  
ATOM   4837  CD2 LEU   686      66.554  -9.650 151.823  1.00  0.00           C  
TER
