# Supplementary material for: The Flavoproteome of the Model Plant Arabidopsis thaliana
Source: Int J Mol Sci. 2020 Jul 28;21(15):5371. doi: 10.3390/ijms21155371 (PMC7432721; doi:10.3390/ijms21155371)
Supplement: Supplementary file 1 [file ijms-21-05371-s001.zip › Supplements for Table S4 pdb structure prediction evidence code 3/AT2G20360.1.pdb]

REMARK  99  Chain ID : 1
REMARK  99  Residues : 277
REMARK  99  Atoms    : 2342
REMARK  99  File     : c1z45A_.1.pdb.sc
ATOM      1  N   ILE    69      36.959  12.297  28.623  1.00  0.00           N  
ATOM      2  CA  ILE    69      36.662  11.400  27.505  1.00  0.00           C  
ATOM      3  C   ILE    69      37.165  12.015  26.201  1.00  0.00           C  
ATOM      4  O   ILE    69      36.974  13.229  25.991  1.00  0.00           O  
ATOM      5  CB  ILE    69      35.182  11.041  27.427  1.00  0.00           C  
ATOM      6  CG1 ILE    69      34.685  10.224  28.631  1.00  0.00           C  
ATOM      7  CG2 ILE    69      34.819  10.199  26.192  1.00  0.00           C  
ATOM      8  CD1 ILE    69      33.167  10.048  28.664  1.00  0.00           C  
ATOM      9  N   VAL    70      37.852  11.185  25.381  1.00  0.00           N  
ATOM     10  CA  VAL    70      38.385  11.659  24.124  1.00  0.00           C  
ATOM     11  C   VAL    70      37.481  11.193  22.982  1.00  0.00           C  
ATOM     12  O   VAL    70      37.299   9.996  22.795  1.00  0.00           O  
ATOM     13  CB  VAL    70      39.821  11.181  23.895  1.00  0.00           C  
ATOM     14  CG1 VAL    70      40.407  11.631  22.555  1.00  0.00           C  
ATOM     15  CG2 VAL    70      40.807  11.683  24.952  1.00  0.00           C  
ATOM     16  N   ALA    71      36.941  12.156  22.227  1.00  0.00           N  
ATOM     17  CA  ALA    71      36.090  11.899  21.094  1.00  0.00           C  
ATOM     18  C   ALA    71      36.860  12.104  19.787  1.00  0.00           C  
ATOM     19  O   ALA    71      37.457  13.173  19.580  1.00  0.00           O  
ATOM     20  CB  ALA    71      34.895  12.850  21.058  1.00  0.00           C  
ATOM     21  N   THR    72      36.822  11.065  18.928  1.00  0.00           N  
ATOM     22  CA  THR    72      37.445  11.154  17.611  1.00  0.00           C  
ATOM     23  C   THR    72      36.389  11.742  16.681  1.00  0.00           C  
ATOM     24  O   THR    72      35.296  11.173  16.493  1.00  0.00           O  
ATOM     25  CB  THR    72      37.919   9.809  17.030  1.00  0.00           C  
ATOM     26  OG1 THR    72      38.895   9.227  17.881  1.00  0.00           O  
ATOM     27  CG2 THR    72      38.531  10.043  15.638  1.00  0.00           C  
ATOM     28  N   VAL    73      36.714  12.896  16.136  1.00  0.00           N  
ATOM     29  CA  VAL    73      35.811  13.595  15.245  1.00  0.00           C  
ATOM     30  C   VAL    73      36.313  13.530  13.821  1.00  0.00           C  
ATOM     31  O   VAL    73      37.174  14.303  13.426  1.00  0.00           O  
ATOM     32  CB  VAL    73      35.540  15.042  15.717  1.00  0.00           C  
ATOM     33  CG1 VAL    73      34.484  15.787  14.881  1.00  0.00           C  
ATOM     34  CG2 VAL    73      35.176  15.147  17.207  1.00  0.00           C  
ATOM     35  N   PHE    74      35.784  12.597  13.023  1.00  0.00           N  
ATOM     36  CA  PHE    74      36.228  12.519  11.627  1.00  0.00           C  
ATOM     37  C   PHE    74      35.559  13.664  10.855  1.00  0.00           C  
ATOM     38  O   PHE    74      34.463  14.078  11.213  1.00  0.00           O  
ATOM     39  CB  PHE    74      35.888  11.149  10.997  1.00  0.00           C  
ATOM     40  CG  PHE    74      36.811  10.141  11.591  1.00  0.00           C  
ATOM     41  CD1 PHE    74      36.410   9.286  12.642  1.00  0.00           C  
ATOM     42  CD2 PHE    74      38.125  10.021  11.104  1.00  0.00           C  
ATOM     43  CE1 PHE    74      37.299   8.323  13.201  1.00  0.00           C  
ATOM     44  CE2 PHE    74      39.036   9.065  11.646  1.00  0.00           C  
ATOM     45  CZ  PHE    74      38.619   8.213  12.701  1.00  0.00           C  
ATOM     46  N   GLY    75      36.232  14.229   9.860  1.00  0.00           N  
ATOM     47  CA  GLY    75      35.672  15.338   9.110  1.00  0.00           C  
ATOM     48  C   GLY    75      35.490  16.548   9.989  1.00  0.00           C  
ATOM     49  O   GLY    75      34.711  17.420   9.670  1.00  0.00           O  
ATOM     50  N   ALA    76      36.218  16.600  11.097  1.00  0.00           N  
ATOM     51  CA  ALA    76      36.132  17.691  12.100  1.00  0.00           C  
ATOM     52  C   ALA    76      36.582  19.093  11.704  1.00  0.00           C  
ATOM     53  O   ALA    76      36.298  20.064  12.419  1.00  0.00           O  
ATOM     54  CB  ALA    76      36.931  17.269  13.329  1.00  0.00           C  
ATOM     55  N   THR    77      37.304  19.203  10.578  1.00  0.00           N  
ATOM     56  CA  THR    77      37.707  20.521  10.106  1.00  0.00           C  
ATOM     57  C   THR    77      36.589  21.083   9.210  1.00  0.00           C  
ATOM     58  O   THR    77      36.647  22.221   8.730  1.00  0.00           O  
ATOM     59  CB  THR    77      39.010  20.461   9.297  1.00  0.00           C  
ATOM     60  OG1 THR    77      38.831  19.653   8.143  1.00  0.00           O  
ATOM     61  CG2 THR    77      40.125  19.861  10.171  1.00  0.00           C  
ATOM     62  N   GLY    78      35.576  20.264   8.938  1.00  0.00           N  
ATOM     63  CA  GLY    78      34.480  20.712   8.055  1.00  0.00           C  
ATOM     64  C   GLY    78      33.450  21.527   8.832  1.00  0.00           C  
ATOM     65  O   GLY    78      33.570  21.820  10.008  1.00  0.00           O  
ATOM     66  N   PHE    79      32.416  21.857   8.132  1.00  0.00           N  
ATOM     67  CA  PHE    79      31.350  22.680   8.646  1.00  0.00           C  
ATOM     68  C   PHE    79      30.697  22.192   9.901  1.00  0.00           C  
ATOM     69  O   PHE    79      30.794  22.768  10.980  1.00  0.00           O  
ATOM     70  CB  PHE    79      30.351  22.882   7.492  1.00  0.00           C  
ATOM     71  CG  PHE    79      29.246  23.742   8.001  1.00  0.00           C  
ATOM     72  CD1 PHE    79      29.412  25.130   8.208  1.00  0.00           C  
ATOM     73  CD2 PHE    79      27.992  23.174   8.290  1.00  0.00           C  
ATOM     74  CE1 PHE    79      28.348  25.945   8.692  1.00  0.00           C  
ATOM     75  CE2 PHE    79      26.909  23.968   8.776  1.00  0.00           C  
ATOM     76  CZ  PHE    79      27.090  25.360   8.979  1.00  0.00           C  
ATOM     77  N   LEU    80      29.933  21.146   9.781  1.00  0.00           N  
ATOM     78  CA  LEU    80      29.233  20.698  10.964  1.00  0.00           C  
ATOM     79  C   LEU    80      30.169  20.166  12.006  1.00  0.00           C  
ATOM     80  O   LEU    80      29.955  20.355  13.225  1.00  0.00           O  
ATOM     81  CB  LEU    80      28.209  19.605  10.614  1.00  0.00           C  
ATOM     82  CG  LEU    80      27.412  19.107  11.821  1.00  0.00           C  
ATOM     83  CD1 LEU    80      26.579  20.174  12.530  1.00  0.00           C  
ATOM     84  CD2 LEU    80      26.394  18.010  11.514  1.00  0.00           C  
ATOM     85  N   GLY    81      31.185  19.445  11.528  1.00  0.00           N  
ATOM     86  CA  GLY    81      32.084  18.870  12.478  1.00  0.00           C  
ATOM     87  C   GLY    81      32.728  20.003  13.331  1.00  0.00           C  
ATOM     88  O   GLY    81      32.818  19.884  14.547  1.00  0.00           O  
ATOM     89  N   ARG    82      33.182  21.067  12.705  1.00  0.00           N  
ATOM     90  CA  ARG    82      33.811  22.093  13.497  1.00  0.00           C  
ATOM     91  C   ARG    82      32.915  22.664  14.574  1.00  0.00           C  
ATOM     92  O   ARG    82      33.352  22.932  15.700  1.00  0.00           O  
ATOM     93  CB  ARG    82      34.369  23.208  12.591  1.00  0.00           C  
ATOM     94  CG  ARG    82      35.128  24.294  13.357  1.00  0.00           C  
ATOM     95  CD  ARG    82      35.660  25.416  12.463  1.00  0.00           C  
ATOM     96  NE  ARG    82      34.483  26.117  11.876  1.00  0.00           N  
ATOM     97  CZ  ARG    82      33.781  27.016  12.626  1.00  0.00           C  
ATOM     98  NH1 ARG    82      34.366  27.077  13.858  1.00  0.00           N  
ATOM     99  NH2 ARG    82      32.768  27.502  11.851  1.00  0.00           N  
ATOM    100  N   TYR    83      31.650  22.875  14.246  1.00  0.00           N  
ATOM    101  CA  TYR    83      30.713  23.417  15.195  1.00  0.00           C  
ATOM    102  C   TYR    83      30.462  22.432  16.344  1.00  0.00           C  
ATOM    103  O   TYR    83      30.220  22.757  17.532  1.00  0.00           O  
ATOM    104  CB  TYR    83      29.391  23.868  14.533  1.00  0.00           C  
ATOM    105  CG  TYR    83      28.512  24.406  15.609  1.00  0.00           C  
ATOM    106  CD1 TYR    83      28.743  25.689  16.122  1.00  0.00           C  
ATOM    107  CD2 TYR    83      27.436  23.653  16.130  1.00  0.00           C  
ATOM    108  CE1 TYR    83      27.932  26.233  17.138  1.00  0.00           C  
ATOM    109  CE2 TYR    83      26.601  24.191  17.162  1.00  0.00           C  
ATOM    110  CZ  TYR    83      26.867  25.486  17.653  1.00  0.00           C  
ATOM    111  OH  TYR    83      26.094  26.043  18.649  1.00  0.00           O  
ATOM    112  N   LEU    84      30.476  21.181  15.988  1.00  0.00           N  
ATOM    113  CA  LEU    84      30.256  20.178  17.021  1.00  0.00           C  
ATOM    114  C   LEU    84      31.445  20.114  17.972  1.00  0.00           C  
ATOM    115  O   LEU    84      31.300  19.836  19.145  1.00  0.00           O  
ATOM    116  CB  LEU    84      29.875  18.784  16.401  1.00  0.00           C  
ATOM    117  CG  LEU    84      29.497  17.734  17.447  1.00  0.00           C  
ATOM    118  CD1 LEU    84      28.299  18.097  18.324  1.00  0.00           C  
ATOM    119  CD2 LEU    84      29.120  16.365  16.882  1.00  0.00           C  
ATOM    120  N   VAL    85      32.643  20.335  17.469  1.00  0.00           N  
ATOM    121  CA  VAL    85      33.817  20.300  18.327  1.00  0.00           C  
ATOM    122  C   VAL    85      33.633  21.353  19.442  1.00  0.00           C  
ATOM    123  O   VAL    85      34.014  21.103  20.559  1.00  0.00           O  
ATOM    124  CB  VAL    85      35.109  20.589  17.556  1.00  0.00           C  
ATOM    125  CG1 VAL    85      36.296  20.966  18.444  1.00  0.00           C  
ATOM    126  CG2 VAL    85      35.494  19.415  16.657  1.00  0.00           C  
ATOM    127  N   GLN    86      33.111  22.509  19.109  1.00  0.00           N  
ATOM    128  CA  GLN    86      32.880  23.579  20.095  1.00  0.00           C  
ATOM    129  C   GLN    86      32.016  23.045  21.213  1.00  0.00           C  
ATOM    130  O   GLN    86      32.298  23.153  22.404  1.00  0.00           O  
ATOM    131  CB  GLN    86      32.147  24.771  19.463  1.00  0.00           C  
ATOM    132  CG  GLN    86      31.915  25.930  20.435  1.00  0.00           C  
ATOM    133  CD  GLN    86      31.204  27.043  19.679  1.00  0.00           C  
ATOM    134  OE1 GLN    86      30.839  26.885  18.515  1.00  0.00           O  
ATOM    135  NE2 GLN    86      30.967  28.229  20.300  1.00  0.00           N  
ATOM    136  N   GLN    87      30.921  22.420  20.814  1.00  0.00           N  
ATOM    137  CA  GLN    87      30.020  21.871  21.801  1.00  0.00           C  
ATOM    138  C   GLN    87      30.626  20.782  22.638  1.00  0.00           C  
ATOM    139  O   GLN    87      30.338  20.646  23.849  1.00  0.00           O  
ATOM    140  CB  GLN    87      28.715  21.323  21.183  1.00  0.00           C  
ATOM    141  CG  GLN    87      27.814  22.411  20.595  1.00  0.00           C  
ATOM    142  CD  GLN    87      27.407  23.346  21.725  1.00  0.00           C  
ATOM    143  OE1 GLN    87      27.035  22.903  22.810  1.00  0.00           O  
ATOM    144  NE2 GLN    87      27.455  24.691  21.531  1.00  0.00           N  
ATOM    145  N   LEU    88      31.450  19.973  21.963  1.00  0.00           N  
ATOM    146  CA  LEU    88      32.068  18.878  22.696  1.00  0.00           C  
ATOM    147  C   LEU    88      33.012  19.398  23.756  1.00  0.00           C  
ATOM    148  O   LEU    88      32.997  18.958  24.910  1.00  0.00           O  
ATOM    149  CB  LEU    88      32.856  17.917  21.771  1.00  0.00           C  
ATOM    150  CG  LEU    88      31.945  17.042  20.895  1.00  0.00           C  
ATOM    151  CD1 LEU    88      32.778  16.495  19.732  1.00  0.00           C  
ATOM    152  CD2 LEU    88      31.347  15.911  21.740  1.00  0.00           C  
ATOM    153  N   ALA    89      33.903  20.293  23.333  1.00  0.00           N  
ATOM    154  CA  ALA    89      34.854  20.833  24.296  1.00  0.00           C  
ATOM    155  C   ALA    89      34.111  21.571  25.411  1.00  0.00           C  
ATOM    156  O   ALA    89      34.391  21.449  26.583  1.00  0.00           O  
ATOM    157  CB  ALA    89      35.920  21.663  23.606  1.00  0.00           C  
ATOM    158  N   LYS    90      33.085  22.307  25.065  1.00  0.00           N  
ATOM    159  CA  LYS    90      32.342  22.986  26.089  1.00  0.00           C  
ATOM    160  C   LYS    90      31.639  22.035  27.083  1.00  0.00           C  
ATOM    161  O   LYS    90      31.299  22.384  28.224  1.00  0.00           O  
ATOM    162  CB  LYS    90      31.357  23.906  25.358  1.00  0.00           C  
ATOM    163  CG  LYS    90      30.543  24.798  26.298  1.00  0.00           C  
ATOM    164  CD  LYS    90      29.652  25.805  25.567  1.00  0.00           C  
ATOM    165  CE  LYS    90      28.824  26.684  26.507  1.00  0.00           C  
ATOM    166  NZ  LYS    90      28.001  27.630  25.720  1.00  0.00           N  
ATOM    167  N   MET    91      31.419  20.808  26.656  1.00  0.00           N  
ATOM    168  CA  MET    91      30.750  19.857  27.489  1.00  0.00           C  
ATOM    169  C   MET    91      31.665  18.920  28.201  1.00  0.00           C  
ATOM    170  O   MET    91      31.256  17.877  28.688  1.00  0.00           O  
ATOM    171  CB  MET    91      29.825  19.011  26.665  1.00  0.00           C  
ATOM    172  CG  MET    91      28.773  19.820  25.905  1.00  0.00           C  
ATOM    173  SD  MET    91      27.594  20.709  26.966  1.00  0.00           S  
ATOM    174  CE  MET    91      26.694  19.220  27.485  1.00  0.00           C  
ATOM    175  N   GLY    92      32.913  19.289  28.213  1.00  0.00           N  
ATOM    176  CA  GLY    92      33.922  18.537  28.909  1.00  0.00           C  
ATOM    177  C   GLY    92      34.653  17.472  28.183  1.00  0.00           C  
ATOM    178  O   GLY    92      35.472  16.802  28.790  1.00  0.00           O  
ATOM    179  N   SER    93      34.384  17.326  26.912  1.00  0.00           N  
ATOM    180  CA  SER    93      35.100  16.288  26.173  1.00  0.00           C  
ATOM    181  C   SER    93      36.383  16.827  25.562  1.00  0.00           C  
ATOM    182  O   SER    93      36.552  18.017  25.330  1.00  0.00           O  
ATOM    183  CB  SER    93      34.182  15.748  25.052  1.00  0.00           C  
ATOM    184  OG  SER    93      33.037  15.127  25.616  1.00  0.00           O  
ATOM    185  N   GLN    94      37.322  15.936  25.324  1.00  0.00           N  
ATOM    186  CA  GLN    94      38.555  16.314  24.654  1.00  0.00           C  
ATOM    187  C   GLN    94      38.336  15.799  23.213  1.00  0.00           C  
ATOM    188  O   GLN    94      37.723  14.737  23.030  1.00  0.00           O  
ATOM    189  CB  GLN    94      39.745  15.498  25.197  1.00  0.00           C  
ATOM    190  CG  GLN    94      39.989  15.697  26.694  1.00  0.00           C  
ATOM    191  CD  GLN    94      40.349  17.158  26.922  1.00  0.00           C  
ATOM    192  OE1 GLN    94      41.260  17.692  26.290  1.00  0.00           O  
ATOM    193  NE2 GLN    94      39.654  17.885  27.837  1.00  0.00           N  
ATOM    194  N   VAL    95      38.806  16.524  22.191  1.00  0.00           N  
ATOM    195  CA  VAL    95      38.609  16.048  20.846  1.00  0.00           C  
ATOM    196  C   VAL    95      39.896  15.864  20.075  1.00  0.00           C  
ATOM    197  O   VAL    95      40.845  16.603  20.242  1.00  0.00           O  
ATOM    198  CB  VAL    95      37.775  17.039  19.974  1.00  0.00           C  
ATOM    199  CG1 VAL    95      36.351  17.256  20.490  1.00  0.00           C  
ATOM    200  CG2 VAL    95      38.387  18.439  19.887  1.00  0.00           C  
ATOM    201  N   LEU    96      39.873  14.895  19.157  1.00  0.00           N  
ATOM    202  CA  LEU    96      40.988  14.672  18.234  1.00  0.00           C  
ATOM    203  C   LEU    96      40.309  14.748  16.855  1.00  0.00           C  
ATOM    204  O   LEU    96      39.256  14.123  16.649  1.00  0.00           O  
ATOM    205  CB  LEU    96      41.614  13.281  18.405  1.00  0.00           C  
ATOM    206  CG  LEU    96      42.190  13.039  19.802  1.00  0.00           C  
ATOM    207  CD1 LEU    96      42.705  11.622  20.051  1.00  0.00           C  
ATOM    208  CD2 LEU    96      43.382  13.920  20.170  1.00  0.00           C  
ATOM    209  N   VAL    97      40.856  15.472  15.916  1.00  0.00           N  
ATOM    210  CA  VAL    97      40.186  15.564  14.626  1.00  0.00           C  
ATOM    211  C   VAL    97      41.021  14.826  13.569  1.00  0.00           C  
ATOM    212  O   VAL    97      42.255  14.929  13.552  1.00  0.00           O  
ATOM    213  CB  VAL    97      40.056  17.029  14.217  1.00  0.00           C  
ATOM    214  CG1 VAL    97      39.689  17.232  12.736  1.00  0.00           C  
ATOM    215  CG2 VAL    97      39.083  17.752  15.156  1.00  0.00           C  
ATOM    216  N   PRO    98      40.327  14.083  12.693  1.00  0.00           N  
ATOM    217  CA  PRO    98      40.934  13.362  11.568  1.00  0.00           C  
ATOM    218  C   PRO    98      40.200  13.838  10.319  1.00  0.00           C  
ATOM    219  O   PRO    98      38.951  13.684  10.190  1.00  0.00           O  
ATOM    220  CB  PRO    98      40.778  11.860  11.774  1.00  0.00           C  
ATOM    221  CG  PRO    98      39.553  11.483  12.609  1.00  0.00           C  
ATOM    222  CD  PRO    98      39.216  12.503  13.698  1.00  0.00           C  
ATOM    223  N   PHE    99      40.933  14.462   9.398  1.00  0.00           N  
ATOM    224  CA  PHE    99      40.305  15.006   8.202  1.00  0.00           C  
ATOM    225  C   PHE    99      41.303  15.065   7.099  1.00  0.00           C  
ATOM    226  O   PHE    99      42.418  15.460   7.375  1.00  0.00           O  
ATOM    227  CB  PHE    99      39.849  16.452   8.553  1.00  0.00           C  
ATOM    228  CG  PHE    99      41.068  17.233   8.904  1.00  0.00           C  
ATOM    229  CD1 PHE    99      41.784  17.978   7.940  1.00  0.00           C  
ATOM    230  CD2 PHE    99      41.536  17.243  10.231  1.00  0.00           C  
ATOM    231  CE1 PHE    99      42.946  18.726   8.286  1.00  0.00           C  
ATOM    232  CE2 PHE    99      42.699  17.984  10.605  1.00  0.00           C  
ATOM    233  CZ  PHE    99      43.407  18.727   9.625  1.00  0.00           C  
ATOM    234  N   ARG   100      40.919  14.668   5.877  1.00  0.00           N  
ATOM    235  CA  ARG   100      41.869  14.702   4.793  1.00  0.00           C  
ATOM    236  C   ARG   100      41.860  16.017   4.099  1.00  0.00           C  
ATOM    237  O   ARG   100      42.518  16.156   3.110  1.00  0.00           O  
ATOM    238  CB  ARG   100      41.576  13.553   3.820  1.00  0.00           C  
ATOM    239  CG  ARG   100      40.235  13.693   3.097  1.00  0.00           C  
ATOM    240  CD  ARG   100      39.850  12.460   2.276  1.00  0.00           C  
ATOM    241  NE  ARG   100      38.541  12.747   1.624  1.00  0.00           N  
ATOM    242  CZ  ARG   100      37.951  11.803   0.835  1.00  0.00           C  
ATOM    243  NH1 ARG   100      38.765  10.707   0.817  1.00  0.00           N  
ATOM    244  NH2 ARG   100      36.777  12.323   0.371  1.00  0.00           N  
ATOM    245  N   GLY   101      41.087  16.987   4.606  1.00  0.00           N  
ATOM    246  CA  GLY   101      41.035  18.293   4.025  1.00  0.00           C  
ATOM    247  C   GLY   101      40.593  18.307   2.589  1.00  0.00           C  
ATOM    248  O   GLY   101      41.038  19.178   1.825  1.00  0.00           O  
ATOM    249  N   SER   102      39.714  17.367   2.219  1.00  0.00           N  
ATOM    250  CA  SER   102      39.243  17.353   0.823  1.00  0.00           C  
ATOM    251  C   SER   102      38.247  18.466   0.576  1.00  0.00           C  
ATOM    252  O   SER   102      38.067  18.914  -0.548  1.00  0.00           O  
ATOM    253  CB  SER   102      38.657  15.999   0.442  1.00  0.00           C  
ATOM    254  OG  SER   102      37.854  15.502   1.514  1.00  0.00           O  
ATOM    255  N   GLU   103      37.601  18.943   1.645  1.00  0.00           N  
ATOM    256  CA  GLU   103      36.640  20.014   1.465  1.00  0.00           C  
ATOM    257  C   GLU   103      36.728  21.038   2.616  1.00  0.00           C  
ATOM    258  O   GLU   103      35.717  21.645   3.036  1.00  0.00           O  
ATOM    259  CB  GLU   103      35.194  19.419   1.376  1.00  0.00           C  
ATOM    260  CG  GLU   103      35.003  18.453   0.205  1.00  0.00           C  
ATOM    261  CD  GLU   103      33.563  17.959   0.233  1.00  0.00           C  
ATOM    262  OE1 GLU   103      32.815  18.370   1.160  1.00  0.00           O  
ATOM    263  OE2 GLU   103      33.193  17.165  -0.673  1.00  0.00           O  
ATOM    264  N   ASP   104      37.950  21.232   3.130  1.00  0.00           N  
ATOM    265  CA  ASP   104      38.227  22.149   4.253  1.00  0.00           C  
ATOM    266  C   ASP   104      39.728  22.430   4.337  1.00  0.00           C  
ATOM    267  O   ASP   104      40.516  21.822   3.635  1.00  0.00           O  
ATOM    268  CB  ASP   104      37.786  21.508   5.588  1.00  0.00           C  
ATOM    269  CG  ASP   104      38.503  20.173   5.728  1.00  0.00           C  
ATOM    270  OD1 ASP   104      39.761  20.168   5.674  1.00  0.00           O  
ATOM    271  OD2 ASP   104      37.801  19.139   5.891  1.00  0.00           O  
ATOM    272  N   SER   105      40.094  23.334   5.233  1.00  0.00           N  
ATOM    273  CA  SER   105      41.478  23.696   5.519  1.00  0.00           C  
ATOM    274  C   SER   105      41.640  23.619   7.025  1.00  0.00           C  
ATOM    275  O   SER   105      40.653  23.657   7.787  1.00  0.00           O  
ATOM    276  CB  SER   105      41.877  25.089   5.032  1.00  0.00           C  
ATOM    277  OG  SER   105      41.124  26.079   5.717  1.00  0.00           O  
ATOM    278  N   PRO   106      42.900  23.477   7.427  1.00  0.00           N  
ATOM    279  CA  PRO   106      43.241  23.357   8.817  1.00  0.00           C  
ATOM    280  C   PRO   106      42.832  24.598   9.633  1.00  0.00           C  
ATOM    281  O   PRO   106      42.649  24.534  10.862  1.00  0.00           O  
ATOM    282  CB  PRO   106      44.743  23.128   8.993  1.00  0.00           C  
ATOM    283  CG  PRO   106      45.580  23.640   7.819  1.00  0.00           C  
ATOM    284  CD  PRO   106      44.889  23.488   6.462  1.00  0.00           C  
ATOM    285  N   ARG   107      42.695  25.724   8.935  1.00  0.00           N  
ATOM    286  CA  ARG   107      42.356  26.975   9.590  1.00  0.00           C  
ATOM    287  C   ARG   107      41.173  26.897  10.513  1.00  0.00           C  
ATOM    288  O   ARG   107      41.157  27.573  11.527  1.00  0.00           O  
ATOM    289  CB  ARG   107      42.295  28.206   8.634  1.00  0.00           C  
ATOM    290  CG  ARG   107      43.664  28.630   8.098  1.00  0.00           C  
ATOM    291  CD  ARG   107      43.606  29.835   7.156  1.00  0.00           C  
ATOM    292  NE  ARG   107      44.991  30.091   6.670  1.00  0.00           N  
ATOM    293  CZ  ARG   107      45.214  31.034   5.710  1.00  0.00           C  
ATOM    294  NH1 ARG   107      44.009  31.583   5.378  1.00  0.00           N  
ATOM    295  NH2 ARG   107      46.555  31.061   5.456  1.00  0.00           N  
ATOM    296  N   HIS   108      40.157  26.079  10.180  1.00  0.00           N  
ATOM    297  CA  HIS   108      39.040  26.025  11.085  1.00  0.00           C  
ATOM    298  C   HIS   108      39.474  25.455  12.420  1.00  0.00           C  
ATOM    299  O   HIS   108      39.040  25.854  13.498  1.00  0.00           O  
ATOM    300  CB  HIS   108      37.930  25.157  10.507  1.00  0.00           C  
ATOM    301  CG  HIS   108      37.222  25.803   9.353  1.00  0.00           C  
ATOM    302  ND1 HIS   108      36.488  26.967   9.452  1.00  0.00           N  
ATOM    303  CD2 HIS   108      37.135  25.442   8.051  1.00  0.00           C  
ATOM    304  CE1 HIS   108      35.992  27.296   8.299  1.00  0.00           C  
ATOM    305  NE2 HIS   108      36.364  26.386   7.419  1.00  0.00           N  
ATOM    306  N   LEU   109      40.345  24.451  12.334  1.00  0.00           N  
ATOM    307  CA  LEU   109      40.782  23.781  13.563  1.00  0.00           C  
ATOM    308  C   LEU   109      41.618  24.729  14.431  1.00  0.00           C  
ATOM    309  O   LEU   109      41.478  24.787  15.673  1.00  0.00           O  
ATOM    310  CB  LEU   109      41.504  22.450  13.247  1.00  0.00           C  
ATOM    311  CG  LEU   109      41.958  21.691  14.495  1.00  0.00           C  
ATOM    312  CD1 LEU   109      40.834  21.281  15.446  1.00  0.00           C  
ATOM    313  CD2 LEU   109      42.688  20.377  14.222  1.00  0.00           C  
ATOM    314  N   LYS   110      42.518  25.427  13.748  1.00  0.00           N  
ATOM    315  CA  LYS   110      43.350  26.376  14.462  1.00  0.00           C  
ATOM    316  C   LYS   110      42.444  27.374  15.158  1.00  0.00           C  
ATOM    317  O   LYS   110      42.672  27.792  16.308  1.00  0.00           O  
ATOM    318  CB  LYS   110      44.275  27.119  13.490  1.00  0.00           C  
ATOM    319  CG  LYS   110      45.214  28.111  14.179  1.00  0.00           C  
ATOM    320  CD  LYS   110      46.186  28.802  13.221  1.00  0.00           C  
ATOM    321  CE  LYS   110      47.092  29.829  13.902  1.00  0.00           C  
ATOM    322  NZ  LYS   110      47.980  30.463  12.902  1.00  0.00           N  
ATOM    323  N   LEU   111      41.556  28.001  14.397  1.00  0.00           N  
ATOM    324  CA  LEU   111      40.651  29.006  14.942  1.00  0.00           C  
ATOM    325  C   LEU   111      39.632  28.486  15.947  1.00  0.00           C  
ATOM    326  O   LEU   111      39.040  29.249  16.715  1.00  0.00           O  
ATOM    327  CB  LEU   111      39.686  29.761  14.022  1.00  0.00           C  
ATOM    328  CG  LEU   111      40.390  30.680  13.021  1.00  0.00           C  
ATOM    329  CD1 LEU   111      39.468  31.360  12.010  1.00  0.00           C  
ATOM    330  CD2 LEU   111      41.156  31.846  13.644  1.00  0.00           C  
ATOM    331  N   MET   112      39.407  27.176  15.964  1.00  0.00           N  
ATOM    332  CA  MET   112      38.436  26.601  16.889  1.00  0.00           C  
ATOM    333  C   MET   112      39.086  25.821  18.019  1.00  0.00           C  
ATOM    334  O   MET   112      38.448  25.454  19.008  1.00  0.00           O  
ATOM    335  CB  MET   112      37.410  25.525  16.526  1.00  0.00           C  
ATOM    336  CG  MET   112      36.367  25.995  15.510  1.00  0.00           C  
ATOM    337  SD  MET   112      35.314  27.360  16.088  1.00  0.00           S  
ATOM    338  CE  MET   112      34.466  26.378  17.359  1.00  0.00           C  
ATOM    339  N   GLY   113      40.381  25.557  17.882  1.00  0.00           N  
ATOM    340  CA  GLY   113      41.114  24.834  18.912  1.00  0.00           C  
ATOM    341  C   GLY   113      40.930  25.573  20.233  1.00  0.00           C  
ATOM    342  O   GLY   113      41.127  26.787  20.331  1.00  0.00           O  
ATOM    343  N   ASP   114      40.545  24.841  21.273  1.00  0.00           N  
ATOM    344  CA  ASP   114      40.341  25.436  22.587  1.00  0.00           C  
ATOM    345  C   ASP   114      41.671  25.587  23.317  1.00  0.00           C  
ATOM    346  O   ASP   114      42.713  25.086  22.884  1.00  0.00           O  
ATOM    347  CB  ASP   114      39.461  24.661  23.571  1.00  0.00           C  
ATOM    348  CG  ASP   114      38.913  25.649  24.591  1.00  0.00           C  
ATOM    349  OD1 ASP   114      39.289  26.849  24.513  1.00  0.00           O  
ATOM    350  OD2 ASP   114      38.110  25.217  25.461  1.00  0.00           O  
ATOM    351  N   LEU   115      41.646  26.288  24.445  1.00  0.00           N  
ATOM    352  CA  LEU   115      42.847  26.512  25.241  1.00  0.00           C  
ATOM    353  C   LEU   115      43.561  25.202  25.560  1.00  0.00           C  
ATOM    354  O   LEU   115      44.728  25.182  25.963  1.00  0.00           O  
ATOM    355  CB  LEU   115      42.766  27.103  26.652  1.00  0.00           C  
ATOM    356  CG  LEU   115      42.281  28.554  26.679  1.00  0.00           C  
ATOM    357  CD1 LEU   115      42.064  29.136  28.075  1.00  0.00           C  
ATOM    358  CD2 LEU   115      43.220  29.561  26.016  1.00  0.00           C  
ATOM    359  N   GLY   116      42.864  24.083  25.382  1.00  0.00           N  
ATOM    360  CA  GLY   116      43.441  22.771  25.658  1.00  0.00           C  
ATOM    361  C   GLY   116      44.173  22.192  24.450  1.00  0.00           C  
ATOM    362  O   GLY   116      45.121  21.412  24.577  1.00  0.00           O  
ATOM    363  N   GLN   117      43.674  22.570  23.175  1.00  0.00           N  
ATOM    364  CA  GLN   117      44.448  22.079  22.064  1.00  0.00           C  
ATOM    365  C   GLN   117      43.604  21.000  21.368  1.00  0.00           C  
ATOM    366  O   GLN   117      42.936  20.200  22.036  1.00  0.00           O  
ATOM    367  CB  GLN   117      45.706  21.336  22.558  1.00  0.00           C  
ATOM    368  CG  GLN   117      46.744  22.256  23.203  1.00  0.00           C  
ATOM    369  CD  GLN   117      47.906  21.395  23.677  1.00  0.00           C  
ATOM    370  OE1 GLN   117      47.879  20.172  23.554  1.00  0.00           O  
ATOM    371  NE2 GLN   117      48.990  21.987  24.246  1.00  0.00           N  
ATOM    372  N   VAL   118      43.664  20.917  20.043  1.00  0.00           N  
ATOM    373  CA  VAL   118      42.901  19.892  19.341  1.00  0.00           C  
ATOM    374  C   VAL   118      43.841  19.179  18.401  1.00  0.00           C  
ATOM    375  O   VAL   118      44.165  19.665  17.318  1.00  0.00           O  
ATOM    376  CB  VAL   118      41.780  20.538  18.510  1.00  0.00           C  
ATOM    377  CG1 VAL   118      40.930  19.525  17.740  1.00  0.00           C  
ATOM    378  CG2 VAL   118      40.784  21.341  19.349  1.00  0.00           C  
ATOM    379  N   VAL   119      44.331  18.046  18.851  1.00  0.00           N  
ATOM    380  CA  VAL   119      45.233  17.234  18.049  1.00  0.00           C  
ATOM    381  C   VAL   119      44.544  16.976  16.680  1.00  0.00           C  
ATOM    382  O   VAL   119      43.345  16.684  16.568  1.00  0.00           O  
ATOM    383  CB  VAL   119      45.412  15.957  18.858  1.00  0.00           C  
ATOM    384  CG1 VAL   119      46.189  14.868  18.115  1.00  0.00           C  
ATOM    385  CG2 VAL   119      46.172  16.167  20.169  1.00  0.00           C  
ATOM    386  N   PRO   120      45.311  17.110  15.626  1.00  0.00           N  
ATOM    387  CA  PRO   120      44.757  16.985  14.298  1.00  0.00           C  
ATOM    388  C   PRO   120      45.529  16.047  13.418  1.00  0.00           C  
ATOM    389  O   PRO   120      46.735  16.139  13.337  1.00  0.00           O  
ATOM    390  CB  PRO   120      44.901  18.373  13.636  1.00  0.00           C  
ATOM    391  CG  PRO   120      46.066  19.195  14.190  1.00  0.00           C  
ATOM    392  CD  PRO   120      46.316  18.974  15.684  1.00  0.00           C  
ATOM    393  N   MET   121      44.836  15.157  12.723  1.00  0.00           N  
ATOM    394  CA  MET   121      45.523  14.229  11.815  1.00  0.00           C  
ATOM    395  C   MET   121      45.012  14.447  10.403  1.00  0.00           C  
ATOM    396  O   MET   121      43.815  14.270  10.187  1.00  0.00           O  
ATOM    397  CB  MET   121      45.150  12.792  12.179  1.00  0.00           C  
ATOM    398  CG  MET   121      45.632  12.370  13.568  1.00  0.00           C  
ATOM    399  SD  MET   121      47.439  12.326  13.758  1.00  0.00           S  
ATOM    400  CE  MET   121      47.673  10.856  12.719  1.00  0.00           C  
ATOM    401  N   LYS   122      45.894  14.825   9.471  1.00  0.00           N  
ATOM    402  CA  LYS   122      45.503  15.006   8.078  1.00  0.00           C  
ATOM    403  C   LYS   122      45.547  13.601   7.527  1.00  0.00           C  
ATOM    404  O   LYS   122      46.617  13.087   7.246  1.00  0.00           O  
ATOM    405  CB  LYS   122      46.511  15.809   7.279  1.00  0.00           C  
ATOM    406  CG  LYS   122      46.081  16.062   5.833  1.00  0.00           C  
ATOM    407  CD  LYS   122      47.049  16.953   5.052  1.00  0.00           C  
ATOM    408  CE  LYS   122      46.594  17.247   3.622  1.00  0.00           C  
ATOM    409  NZ  LYS   122      47.571  18.133   2.951  1.00  0.00           N  
ATOM    410  N   PHE   123      44.402  12.952   7.431  1.00  0.00           N  
ATOM    411  CA  PHE   123      44.392  11.566   6.991  1.00  0.00           C  
ATOM    412  C   PHE   123      43.107  11.201   6.277  1.00  0.00           C  
ATOM    413  O   PHE   123      42.037  11.732   6.574  1.00  0.00           O  
ATOM    414  CB  PHE   123      44.595  10.690   8.274  1.00  0.00           C  
ATOM    415  CG  PHE   123      45.925  11.038   8.848  1.00  0.00           C  
ATOM    416  CD1 PHE   123      46.068  11.984   9.888  1.00  0.00           C  
ATOM    417  CD2 PHE   123      47.086  10.415   8.354  1.00  0.00           C  
ATOM    418  CE1 PHE   123      47.344  12.307  10.433  1.00  0.00           C  
ATOM    419  CE2 PHE   123      48.377  10.721   8.883  1.00  0.00           C  
ATOM    420  CZ  PHE   123      48.505  11.674   9.927  1.00  0.00           C  
ATOM    421  N   ASP   124      43.233  10.277   5.339  1.00  0.00           N  
ATOM    422  CA  ASP   124      42.076   9.797   4.621  1.00  0.00           C  
ATOM    423  C   ASP   124      41.573   8.618   5.416  1.00  0.00           C  
ATOM    424  O   ASP   124      42.332   7.698   5.763  1.00  0.00           O  
ATOM    425  CB  ASP   124      42.493   9.264   3.267  1.00  0.00           C  
ATOM    426  CG  ASP   124      41.267   8.899   2.488  1.00  0.00           C  
ATOM    427  OD1 ASP   124      40.236   8.409   2.952  1.00  0.00           O  
ATOM    428  OD2 ASP   124      41.413   9.174   1.240  1.00  0.00           O  
ATOM    429  N   PRO   125      40.301   8.617   5.734  1.00  0.00           N  
ATOM    430  CA  PRO   125      39.823   7.484   6.516  1.00  0.00           C  
ATOM    431  C   PRO   125      40.026   6.136   5.836  1.00  0.00           C  
ATOM    432  O   PRO   125      40.015   5.089   6.490  1.00  0.00           O  
ATOM    433  CB  PRO   125      38.336   7.579   6.876  1.00  0.00           C  
ATOM    434  CG  PRO   125      37.532   8.463   5.920  1.00  0.00           C  
ATOM    435  CD  PRO   125      38.317   9.664   5.390  1.00  0.00           C  
ATOM    436  N   ARG   126      40.167   6.171   4.519  1.00  0.00           N  
ATOM    437  CA  ARG   126      40.378   4.957   3.754  1.00  0.00           C  
ATOM    438  C   ARG   126      41.772   4.373   3.956  1.00  0.00           C  
ATOM    439  O   ARG   126      42.005   3.239   3.572  1.00  0.00           O  
ATOM    440  CB  ARG   126      40.235   5.229   2.263  1.00  0.00           C  
ATOM    441  CG  ARG   126      38.806   5.577   1.841  1.00  0.00           C  
ATOM    442  CD  ARG   126      38.652   5.810   0.336  1.00  0.00           C  
ATOM    443  NE  ARG   126      38.961   4.525  -0.351  1.00  0.00           N  
ATOM    444  CZ  ARG   126      40.130   4.385  -1.042  1.00  0.00           C  
ATOM    445  NH1 ARG   126      40.817   5.560  -0.941  1.00  0.00           N  
ATOM    446  NH2 ARG   126      40.155   3.124  -1.565  1.00  0.00           N  
ATOM    447  N   ASP   127      42.680   5.140   4.542  1.00  0.00           N  
ATOM    448  CA  ASP   127      44.053   4.734   4.786  1.00  0.00           C  
ATOM    449  C   ASP   127      44.207   4.122   6.150  1.00  0.00           C  
ATOM    450  O   ASP   127      44.435   4.748   7.177  1.00  0.00           O  
ATOM    451  CB  ASP   127      44.913   5.947   4.552  1.00  0.00           C  
ATOM    452  CG  ASP   127      46.311   5.753   5.074  1.00  0.00           C  
ATOM    453  OD1 ASP   127      46.775   4.688   5.317  1.00  0.00           O  
ATOM    454  OD2 ASP   127      46.953   6.862   5.257  1.00  0.00           O  
ATOM    455  N   GLU   128      44.048   2.824   6.189  1.00  0.00           N  
ATOM    456  CA  GLU   128      44.088   2.156   7.480  1.00  0.00           C  
ATOM    457  C   GLU   128      45.297   2.436   8.362  1.00  0.00           C  
ATOM    458  O   GLU   128      45.180   2.659   9.573  1.00  0.00           O  
ATOM    459  CB  GLU   128      43.815   0.664   7.307  1.00  0.00           C  
ATOM    460  CG  GLU   128      43.812  -0.113   8.625  1.00  0.00           C  
ATOM    461  CD  GLU   128      43.488  -1.567   8.314  1.00  0.00           C  
ATOM    462  OE1 GLU   128      43.253  -1.877   7.115  1.00  0.00           O  
ATOM    463  OE2 GLU   128      43.471  -2.387   9.270  1.00  0.00           O  
ATOM    464  N   ASP   129      46.467   2.372   7.742  1.00  0.00           N  
ATOM    465  CA  ASP   129      47.710   2.584   8.473  1.00  0.00           C  
ATOM    466  C   ASP   129      47.742   3.967   9.083  1.00  0.00           C  
ATOM    467  O   ASP   129      48.069   4.185  10.269  1.00  0.00           O  
ATOM    468  CB  ASP   129      48.898   2.412   7.538  1.00  0.00           C  
ATOM    469  CG  ASP   129      49.040   0.929   7.226  1.00  0.00           C  
ATOM    470  OD1 ASP   129      48.384   0.112   7.925  1.00  0.00           O  
ATOM    471  OD2 ASP   129      49.807   0.594   6.284  1.00  0.00           O  
ATOM    472  N   SER   130      47.375   4.907   8.230  1.00  0.00           N  
ATOM    473  CA  SER   130      47.348   6.288   8.655  1.00  0.00           C  
ATOM    474  C   SER   130      46.350   6.509   9.755  1.00  0.00           C  
ATOM    475  O   SER   130      46.667   7.158  10.741  1.00  0.00           O  
ATOM    476  CB  SER   130      47.021   7.201   7.470  1.00  0.00           C  
ATOM    477  OG  SER   130      48.078   7.168   6.522  1.00  0.00           O  
ATOM    478  N   ILE   131      45.138   5.989   9.601  1.00  0.00           N  
ATOM    479  CA  ILE   131      44.096   6.175  10.628  1.00  0.00           C  
ATOM    480  C   ILE   131      44.404   5.432  11.914  1.00  0.00           C  
ATOM    481  O   ILE   131      44.036   5.904  12.993  1.00  0.00           O  
ATOM    482  CB  ILE   131      42.722   5.748  10.071  1.00  0.00           C  
ATOM    483  CG1 ILE   131      42.262   6.584   8.865  1.00  0.00           C  
ATOM    484  CG2 ILE   131      41.582   5.862  11.097  1.00  0.00           C  
ATOM    485  CD1 ILE   131      42.158   8.079   9.164  1.00  0.00           C  
ATOM    486  N   LYS   132      45.069   4.266  11.809  1.00  0.00           N  
ATOM    487  CA  LYS   132      45.391   3.493  13.012  1.00  0.00           C  
ATOM    488  C   LYS   132      46.232   4.235  14.090  1.00  0.00           C  
ATOM    489  O   LYS   132      46.115   4.010  15.296  1.00  0.00           O  
ATOM    490  CB  LYS   132      46.109   2.206  12.633  1.00  0.00           C  
ATOM    491  CG  LYS   132      46.441   1.316  13.833  1.00  0.00           C  
ATOM    492  CD  LYS   132      47.086  -0.016  13.447  1.00  0.00           C  
ATOM    493  CE  LYS   132      47.400  -0.914  14.646  1.00  0.00           C  
ATOM    494  NZ  LYS   132      48.018  -2.177  14.184  1.00  0.00           N  
ATOM    495  N   ALA   133      47.073   5.135  13.604  1.00  0.00           N  
ATOM    496  CA  ALA   133      47.910   5.963  14.447  1.00  0.00           C  
ATOM    497  C   ALA   133      47.103   6.722  15.450  1.00  0.00           C  
ATOM    498  O   ALA   133      47.541   6.952  16.571  1.00  0.00           O  
ATOM    499  CB  ALA   133      48.655   6.988  13.628  1.00  0.00           C  
ATOM    500  N   VAL   134      45.926   7.133  15.050  1.00  0.00           N  
ATOM    501  CA  VAL   134      45.096   7.882  15.968  1.00  0.00           C  
ATOM    502  C   VAL   134      44.741   6.989  17.151  1.00  0.00           C  
ATOM    503  O   VAL   134      44.864   7.374  18.314  1.00  0.00           O  
ATOM    504  CB  VAL   134      43.809   8.304  15.272  1.00  0.00           C  
ATOM    505  CG1 VAL   134      42.887   9.051  16.250  1.00  0.00           C  
ATOM    506  CG2 VAL   134      44.110   9.170  14.064  1.00  0.00           C  
ATOM    507  N   MET   135      44.278   5.787  16.824  1.00  0.00           N  
ATOM    508  CA  MET   135      43.868   4.831  17.829  1.00  0.00           C  
ATOM    509  C   MET   135      45.035   4.391  18.674  1.00  0.00           C  
ATOM    510  O   MET   135      44.856   4.033  19.839  1.00  0.00           O  
ATOM    511  CB  MET   135      43.107   3.613  17.283  1.00  0.00           C  
ATOM    512  CG  MET   135      41.779   3.973  16.614  1.00  0.00           C  
ATOM    513  SD  MET   135      40.547   4.708  17.731  1.00  0.00           S  
ATOM    514  CE  MET   135      39.384   5.157  16.411  1.00  0.00           C  
ATOM    515  N   ALA   136      44.815   3.546  19.702  1.00  0.00           N  
ATOM    516  CA  ALA   136      43.585   2.921  20.194  1.00  0.00           C  
ATOM    517  C   ALA   136      42.872   3.733  21.274  1.00  0.00           C  
ATOM    518  O   ALA   136      41.782   3.371  21.723  1.00  0.00           O  
ATOM    519  CB  ALA   136      43.854   1.534  20.768  1.00  0.00           C  
ATOM    520  N   LYS   137      43.459   4.838  21.714  1.00  0.00           N  
ATOM    521  CA  LYS   137      42.822   5.618  22.778  1.00  0.00           C  
ATOM    522  C   LYS   137      41.685   6.496  22.276  1.00  0.00           C  
ATOM    523  O   LYS   137      41.842   7.700  22.054  1.00  0.00           O  
ATOM    524  CB  LYS   137      43.614   6.667  23.565  1.00  0.00           C  
ATOM    525  CG  LYS   137      44.705   6.067  24.454  1.00  0.00           C  
ATOM    526  CD  LYS   137      45.457   7.107  25.287  1.00  0.00           C  
ATOM    527  CE  LYS   137      46.548   6.507  26.176  1.00  0.00           C  
ATOM    528  NZ  LYS   137      47.235   7.581  26.929  1.00  0.00           N  
ATOM    529  N   ALA   138      40.520   5.898  22.091  1.00  0.00           N  
ATOM    530  CA  ALA   138      39.379   6.669  21.603  1.00  0.00           C  
ATOM    531  C   ALA   138      38.044   6.123  22.035  1.00  0.00           C  
ATOM    532  O   ALA   138      37.476   5.226  21.406  1.00  0.00           O  
ATOM    533  CB  ALA   138      39.369   6.747  20.080  1.00  0.00           C  
ATOM    534  N   ASN   139      37.508   6.654  23.126  1.00  0.00           N  
ATOM    535  CA  ASN   139      36.239   6.168  23.639  1.00  0.00           C  
ATOM    536  C   ASN   139      35.044   6.303  22.721  1.00  0.00           C  
ATOM    537  O   ASN   139      34.200   5.406  22.638  1.00  0.00           O  
ATOM    538  CB  ASN   139      35.828   6.858  24.943  1.00  0.00           C  
ATOM    539  CG  ASN   139      36.722   6.331  26.056  1.00  0.00           C  
ATOM    540  OD1 ASN   139      37.328   5.268  25.932  1.00  0.00           O  
ATOM    541  ND2 ASN   139      36.854   7.047  27.205  1.00  0.00           N  
ATOM    542  N   VAL   140      34.856   7.488  22.027  1.00  0.00           N  
ATOM    543  CA  VAL   140      33.757   7.542  21.116  1.00  0.00           C  
ATOM    544  C   VAL   140      34.164   8.246  19.817  1.00  0.00           C  
ATOM    545  O   VAL   140      35.181   8.950  19.733  1.00  0.00           O  
ATOM    546  CB  VAL   140      32.548   8.131  21.807  1.00  0.00           C  
ATOM    547  CG1 VAL   140      32.054   7.295  22.989  1.00  0.00           C  
ATOM    548  CG2 VAL   140      32.793   9.528  22.380  1.00  0.00           C  
ATOM    549  N   VAL   141      33.386   8.016  18.743  1.00  0.00           N  
ATOM    550  CA  VAL   141      33.691   8.596  17.448  1.00  0.00           C  
ATOM    551  C   VAL   141      32.469   9.244  16.871  1.00  0.00           C  
ATOM    552  O   VAL   141      31.402   8.654  16.937  1.00  0.00           O  
ATOM    553  CB  VAL   141      34.136   7.499  16.434  1.00  0.00           C  
ATOM    554  CG1 VAL   141      34.333   8.081  15.016  1.00  0.00           C  
ATOM    555  CG2 VAL   141      35.419   6.796  16.881  1.00  0.00           C  
ATOM    556  N   ILE   142      32.648  10.442  16.291  1.00  0.00           N  
ATOM    557  CA  ILE   142      31.515  11.132  15.637  1.00  0.00           C  
ATOM    558  C   ILE   142      32.043  11.266  14.249  1.00  0.00           C  
ATOM    559  O   ILE   142      33.097  11.858  14.036  1.00  0.00           O  
ATOM    560  CB  ILE   142      31.166  12.445  16.284  1.00  0.00           C  
ATOM    561  CG1 ILE   142      30.862  12.117  17.748  1.00  0.00           C  
ATOM    562  CG2 ILE   142      29.959  13.045  15.552  1.00  0.00           C  
ATOM    563  CD1 ILE   142      30.072  13.224  18.441  1.00  0.00           C  
ATOM    564  N   ASN   143      31.348  10.638  13.332  1.00  0.00           N  
ATOM    565  CA  ASN   143      31.851  10.557  11.980  1.00  0.00           C  
ATOM    566  C   ASN   143      31.118  11.426  11.003  1.00  0.00           C  
ATOM    567  O   ASN   143      30.021  11.107  10.521  1.00  0.00           O  
ATOM    568  CB  ASN   143      31.725   9.037  11.648  1.00  0.00           C  
ATOM    569  CG  ASN   143      32.189   8.829  10.214  1.00  0.00           C  
ATOM    570  OD1 ASN   143      32.867   9.679   9.637  1.00  0.00           O  
ATOM    571  ND2 ASN   143      31.850   7.686   9.559  1.00  0.00           N  
ATOM    572  N   LEU   144      31.764  12.547  10.706  1.00  0.00           N  
ATOM    573  CA  LEU   144      31.210  13.516   9.779  1.00  0.00           C  
ATOM    574  C   LEU   144      31.886  13.424   8.434  1.00  0.00           C  
ATOM    575  O   LEU   144      31.390  13.991   7.449  1.00  0.00           O  
ATOM    576  CB  LEU   144      31.590  14.934  10.236  1.00  0.00           C  
ATOM    577  CG  LEU   144      31.030  15.302  11.611  1.00  0.00           C  
ATOM    578  CD1 LEU   144      31.466  16.668  12.142  1.00  0.00           C  
ATOM    579  CD2 LEU   144      29.505  15.360  11.694  1.00  0.00           C  
ATOM    580  N   ILE   145      33.023  12.728   8.429  1.00  0.00           N  
ATOM    581  CA  ILE   145      33.783  12.680   7.178  1.00  0.00           C  
ATOM    582  C   ILE   145      33.042  12.093   5.998  1.00  0.00           C  
ATOM    583  O   ILE   145      32.400  11.035   6.124  1.00  0.00           O  
ATOM    584  CB  ILE   145      35.091  11.948   7.430  1.00  0.00           C  
ATOM    585  CG1 ILE   145      36.089  12.058   6.265  1.00  0.00           C  
ATOM    586  CG2 ILE   145      34.913  10.439   7.667  1.00  0.00           C  
ATOM    587  CD1 ILE   145      37.479  11.520   6.602  1.00  0.00           C  
ATOM    588  N   GLY   146      33.134  12.751   4.837  1.00  0.00           N  
ATOM    589  CA  GLY   146      32.464  12.210   3.656  1.00  0.00           C  
ATOM    590  C   GLY   146      32.279  13.272   2.613  1.00  0.00           C  
ATOM    591  O   GLY   146      32.486  14.442   2.933  1.00  0.00           O  
ATOM    592  N   ARG   147      31.894  12.839   1.391  1.00  0.00           N  
ATOM    593  CA  ARG   147      31.587  13.689   0.231  1.00  0.00           C  
ATOM    594  C   ARG   147      30.071  13.819   0.278  1.00  0.00           C  
ATOM    595  O   ARG   147      29.374  12.846   0.611  1.00  0.00           O  
ATOM    596  CB  ARG   147      32.085  13.132  -1.099  1.00  0.00           C  
ATOM    597  CG  ARG   147      33.610  13.130  -1.227  1.00  0.00           C  
ATOM    598  CD  ARG   147      34.112  12.568  -2.558  1.00  0.00           C  
ATOM    599  NE  ARG   147      35.600  12.639  -2.542  1.00  0.00           N  
ATOM    600  CZ  ARG   147      36.231  13.802  -2.876  1.00  0.00           C  
ATOM    601  NH1 ARG   147      35.272  14.725  -3.178  1.00  0.00           N  
ATOM    602  NH2 ARG   147      37.576  13.589  -2.777  1.00  0.00           N  
ATOM    603  N   GLU   148      29.589  15.041   0.026  1.00  0.00           N  
ATOM    604  CA  GLU   148      28.189  15.229   0.231  1.00  0.00           C  
ATOM    605  C   GLU   148      27.438  16.047  -0.840  1.00  0.00           C  
ATOM    606  O   GLU   148      26.301  16.435  -0.560  1.00  0.00           O  
ATOM    607  CB  GLU   148      28.114  15.977   1.577  1.00  0.00           C  
ATOM    608  CG  GLU   148      26.683  16.250   2.044  1.00  0.00           C  
ATOM    609  CD  GLU   148      26.755  17.040   3.343  1.00  0.00           C  
ATOM    610  OE1 GLU   148      27.893  17.362   3.777  1.00  0.00           O  
ATOM    611  OE2 GLU   148      25.673  17.332   3.919  1.00  0.00           O  
ATOM    612  N   TYR   149      26.799  15.331  -1.756  1.00  0.00           N  
ATOM    613  CA  TYR   149      26.049  15.962  -2.822  1.00  0.00           C  
ATOM    614  C   TYR   149      26.056  15.062  -4.041  1.00  0.00           C  
ATOM    615  O   TYR   149      26.127  13.835  -3.930  1.00  0.00           O  
ATOM    616  CB  TYR   149      26.443  17.258  -3.543  1.00  0.00           C  
ATOM    617  CG  TYR   149      25.388  17.546  -4.555  1.00  0.00           C  
ATOM    618  CD1 TYR   149      24.165  18.094  -4.150  1.00  0.00           C  
ATOM    619  CD2 TYR   149      25.591  17.284  -5.929  1.00  0.00           C  
ATOM    620  CE1 TYR   149      23.144  18.383  -5.078  1.00  0.00           C  
ATOM    621  CE2 TYR   149      24.564  17.572  -6.885  1.00  0.00           C  
ATOM    622  CZ  TYR   149      23.345  18.122  -6.438  1.00  0.00           C  
ATOM    623  OH  TYR   149      22.327  18.411  -7.321  1.00  0.00           O  
ATOM    624  N   GLU   150      25.983  15.645  -5.237  1.00  0.00           N  
ATOM    625  CA  GLU   150      26.010  14.858  -6.466  1.00  0.00           C  
ATOM    626  C   GLU   150      27.448  14.682  -6.909  1.00  0.00           C  
ATOM    627  O   GLU   150      28.249  15.621  -6.923  1.00  0.00           O  
ATOM    628  CB  GLU   150      25.334  15.411  -7.724  1.00  0.00           C  
ATOM    629  CG  GLU   150      25.420  14.470  -8.927  1.00  0.00           C  
ATOM    630  CD  GLU   150      24.743  15.151 -10.107  1.00  0.00           C  
ATOM    631  OE1 GLU   150      24.258  16.300  -9.928  1.00  0.00           O  
ATOM    632  OE2 GLU   150      24.702  14.532 -11.204  1.00  0.00           O  
ATOM    633  N   THR   151      27.790  13.459  -7.281  1.00  0.00           N  
ATOM    634  CA  THR   151      29.126  13.127  -7.765  1.00  0.00           C  
ATOM    635  C   THR   151      29.043  11.722  -8.350  1.00  0.00           C  
ATOM    636  O   THR   151      28.029  11.031  -8.222  1.00  0.00           O  
ATOM    637  CB  THR   151      30.597  12.682  -7.655  1.00  0.00           C  
ATOM    638  OG1 THR   151      31.251  12.847  -8.904  1.00  0.00           O  
ATOM    639  CG2 THR   151      30.652  11.201  -7.243  1.00  0.00           C  
ATOM    640  N   ARG   152      30.104  11.276  -8.999  1.00  0.00           N  
ATOM    641  CA  ARG   152      30.096   9.958  -9.603  1.00  0.00           C  
ATOM    642  C   ARG   152      30.091   8.800  -8.610  1.00  0.00           C  
ATOM    643  O   ARG   152      30.674   8.861  -7.525  1.00  0.00           O  
ATOM    644  CB  ARG   152      31.256   9.483 -10.482  1.00  0.00           C  
ATOM    645  CG  ARG   152      31.368  10.241 -11.806  1.00  0.00           C  
ATOM    646  CD  ARG   152      32.560   9.807 -12.662  1.00  0.00           C  
ATOM    647  NE  ARG   152      33.800  10.216 -11.944  1.00  0.00           N  
ATOM    648  CZ  ARG   152      35.019   9.802 -12.397  1.00  0.00           C  
ATOM    649  NH1 ARG   152      34.812   9.035 -13.507  1.00  0.00           N  
ATOM    650  NH2 ARG   152      35.969  10.315 -11.563  1.00  0.00           N  
ATOM    651  N   ASN   153      29.417   7.724  -8.993  1.00  0.00           N  
ATOM    652  CA  ASN   153      29.327   6.545  -8.149  1.00  0.00           C  
ATOM    653  C   ASN   153      30.683   6.008  -7.687  1.00  0.00           C  
ATOM    654  O   ASN   153      30.831   5.524  -6.562  1.00  0.00           O  
ATOM    655  CB  ASN   153      28.613   5.369  -8.825  1.00  0.00           C  
ATOM    656  CG  ASN   153      28.449   4.263  -7.793  1.00  0.00           C  
ATOM    657  OD1 ASN   153      27.767   4.434  -6.783  1.00  0.00           O  
ATOM    658  ND2 ASN   153      29.064   3.066  -7.990  1.00  0.00           N  
ATOM    659  N   PHE   154      31.695   6.083  -8.544  1.00  0.00           N  
ATOM    660  CA  PHE   154      33.003   5.562  -8.191  1.00  0.00           C  
ATOM    661  C   PHE   154      33.787   6.328  -7.146  1.00  0.00           C  
ATOM    662  O   PHE   154      34.694   5.789  -6.506  1.00  0.00           O  
ATOM    663  CB  PHE   154      34.119   5.468  -9.239  1.00  0.00           C  
ATOM    664  CG  PHE   154      33.775   4.349 -10.160  1.00  0.00           C  
ATOM    665  CD1 PHE   154      33.217   4.575 -11.438  1.00  0.00           C  
ATOM    666  CD2 PHE   154      34.007   3.019  -9.765  1.00  0.00           C  
ATOM    667  CE1 PHE   154      32.895   3.498 -12.314  1.00  0.00           C  
ATOM    668  CE2 PHE   154      33.694   1.921 -10.623  1.00  0.00           C  
ATOM    669  CZ  PHE   154      33.133   2.164 -11.903  1.00  0.00           C  
ATOM    670  N   SER   155      33.398   7.672  -6.974  1.00  0.00           N  
ATOM    671  CA  SER   155      34.192   8.326  -5.927  1.00  0.00           C  
ATOM    672  C   SER   155      33.422   8.435  -4.617  1.00  0.00           C  
ATOM    673  O   SER   155      33.948   8.270  -3.506  1.00  0.00           O  
ATOM    674  CB  SER   155      34.653   9.724  -6.379  1.00  0.00           C  
ATOM    675  OG  SER   155      35.431   9.622  -7.563  1.00  0.00           O  
ATOM    676  N   PHE   156      32.112   8.742  -4.767  1.00  0.00           N  
ATOM    677  CA  PHE   156      31.203   8.837  -3.619  1.00  0.00           C  
ATOM    678  C   PHE   156      31.165   7.506  -2.855  1.00  0.00           C  
ATOM    679  O   PHE   156      31.407   7.411  -1.673  1.00  0.00           O  
ATOM    680  CB  PHE   156      29.804   9.328  -4.053  1.00  0.00           C  
ATOM    681  CG  PHE   156      28.942   9.354  -2.838  1.00  0.00           C  
ATOM    682  CD1 PHE   156      29.004  10.406  -1.897  1.00  0.00           C  
ATOM    683  CD2 PHE   156      28.030   8.309  -2.603  1.00  0.00           C  
ATOM    684  CE1 PHE   156      28.173  10.424  -0.741  1.00  0.00           C  
ATOM    685  CE2 PHE   156      27.185   8.302  -1.452  1.00  0.00           C  
ATOM    686  CZ  PHE   156      27.259   9.366  -0.516  1.00  0.00           C  
ATOM    687  N   GLU   157      30.859   6.417  -3.561  1.00  0.00           N  
ATOM    688  CA  GLU   157      30.802   5.168  -2.889  1.00  0.00           C  
ATOM    689  C   GLU   157      32.148   4.759  -2.309  1.00  0.00           C  
ATOM    690  O   GLU   157      32.220   4.232  -1.199  1.00  0.00           O  
ATOM    691  CB  GLU   157      30.364   4.093  -3.902  1.00  0.00           C  
ATOM    692  CG  GLU   157      28.899   4.216  -4.327  1.00  0.00           C  
ATOM    693  CD  GLU   157      28.637   3.184  -5.414  1.00  0.00           C  
ATOM    694  OE1 GLU   157      29.610   2.495  -5.823  1.00  0.00           O  
ATOM    695  OE2 GLU   157      27.460   3.070  -5.851  1.00  0.00           O  
ATOM    696  N   ASP   158      33.209   4.950  -3.093  1.00  0.00           N  
ATOM    697  CA  ASP   158      34.475   4.506  -2.598  1.00  0.00           C  
ATOM    698  C   ASP   158      34.861   5.279  -1.355  1.00  0.00           C  
ATOM    699  O   ASP   158      35.196   4.706  -0.313  1.00  0.00           O  
ATOM    700  CB  ASP   158      35.479   4.765  -3.724  1.00  0.00           C  
ATOM    701  CG  ASP   158      36.836   4.241  -3.274  1.00  0.00           C  
ATOM    702  OD1 ASP   158      36.941   3.012  -3.021  1.00  0.00           O  
ATOM    703  OD2 ASP   158      37.785   5.064  -3.178  1.00  0.00           O  
ATOM    704  N   ALA   159      34.807   6.600  -1.483  1.00  0.00           N  
ATOM    705  CA  ALA   159      35.205   7.441  -0.374  1.00  0.00           C  
ATOM    706  C   ALA   159      34.339   7.237   0.836  1.00  0.00           C  
ATOM    707  O   ALA   159      34.796   6.983   1.975  1.00  0.00           O  
ATOM    708  CB  ALA   159      35.107   8.931  -0.772  1.00  0.00           C  
ATOM    709  N   ASN   160      33.049   7.396   0.609  1.00  0.00           N  
ATOM    710  CA  ASN   160      32.130   7.289   1.759  1.00  0.00           C  
ATOM    711  C   ASN   160      32.020   5.946   2.435  1.00  0.00           C  
ATOM    712  O   ASN   160      32.058   5.834   3.671  1.00  0.00           O  
ATOM    713  CB  ASN   160      30.727   7.856   1.436  1.00  0.00           C  
ATOM    714  CG  ASN   160      30.737   9.316   1.020  1.00  0.00           C  
ATOM    715  OD1 ASN   160      31.761   9.983   1.116  1.00  0.00           O  
ATOM    716  ND2 ASN   160      29.564   9.829   0.635  1.00  0.00           N  
ATOM    717  N   HIS   161      31.888   4.895   1.623  1.00  0.00           N  
ATOM    718  CA  HIS   161      31.757   3.560   2.215  1.00  0.00           C  
ATOM    719  C   HIS   161      33.065   3.027   2.728  1.00  0.00           C  
ATOM    720  O   HIS   161      33.125   2.560   3.858  1.00  0.00           O  
ATOM    721  CB  HIS   161      31.050   2.550   1.294  1.00  0.00           C  
ATOM    722  CG  HIS   161      30.916   1.189   1.910  1.00  0.00           C  
ATOM    723  ND1 HIS   161      30.063   0.895   2.954  1.00  0.00           N  
ATOM    724  CD2 HIS   161      31.537   0.021   1.622  1.00  0.00           C  
ATOM    725  CE1 HIS   161      30.153  -0.359   3.279  1.00  0.00           C  
ATOM    726  NE2 HIS   161      31.045  -0.925   2.488  1.00  0.00           N  
ATOM    727  N   HIS   162      34.102   3.099   1.905  1.00  0.00           N  
ATOM    728  CA  HIS   162      35.372   2.560   2.370  1.00  0.00           C  
ATOM    729  C   HIS   162      35.903   3.277   3.646  1.00  0.00           C  
ATOM    730  O   HIS   162      36.423   2.631   4.564  1.00  0.00           O  
ATOM    731  CB  HIS   162      36.425   2.321   1.264  1.00  0.00           C  
ATOM    732  CG  HIS   162      36.091   1.157   0.379  1.00  0.00           C  
ATOM    733  ND1 HIS   162      36.012  -0.149   0.818  1.00  0.00           N  
ATOM    734  CD2 HIS   162      35.809   1.101  -0.944  1.00  0.00           C  
ATOM    735  CE1 HIS   162      35.702  -0.943  -0.161  1.00  0.00           C  
ATOM    736  NE2 HIS   162      35.572  -0.216  -1.254  1.00  0.00           N  
ATOM    737  N   ILE   163      35.742   4.600   3.713  1.00  0.00           N  
ATOM    738  CA  ILE   163      36.200   5.364   4.867  1.00  0.00           C  
ATOM    739  C   ILE   163      35.539   4.865   6.140  1.00  0.00           C  
ATOM    740  O   ILE   163      36.208   4.645   7.170  1.00  0.00           O  
ATOM    741  CB  ILE   163      35.917   6.871   4.676  1.00  0.00           C  
ATOM    742  CG1 ILE   163      36.756   7.516   3.560  1.00  0.00           C  
ATOM    743  CG2 ILE   163      36.203   7.713   5.931  1.00  0.00           C  
ATOM    744  CD1 ILE   163      36.295   8.924   3.187  1.00  0.00           C  
ATOM    745  N   ALA   164      34.227   4.631   6.038  1.00  0.00           N  
ATOM    746  CA  ALA   164      33.462   4.183   7.170  1.00  0.00           C  
ATOM    747  C   ALA   164      33.848   2.801   7.608  1.00  0.00           C  
ATOM    748  O   ALA   164      33.955   2.530   8.793  1.00  0.00           O  
ATOM    749  CB  ALA   164      31.933   4.240   6.890  1.00  0.00           C  
ATOM    750  N   GLU   165      33.987   1.917   6.629  1.00  0.00           N  
ATOM    751  CA  GLU   165      34.309   0.531   6.974  1.00  0.00           C  
ATOM    752  C   GLU   165      35.652   0.448   7.669  1.00  0.00           C  
ATOM    753  O   GLU   165      35.803  -0.241   8.662  1.00  0.00           O  
ATOM    754  CB  GLU   165      34.338  -0.303   5.666  1.00  0.00           C  
ATOM    755  CG  GLU   165      34.620  -1.789   5.896  1.00  0.00           C  
ATOM    756  CD  GLU   165      34.586  -2.489   4.545  1.00  0.00           C  
ATOM    757  OE1 GLU   165      34.335  -1.794   3.525  1.00  0.00           O  
ATOM    758  OE2 GLU   165      34.810  -3.729   4.515  1.00  0.00           O  
ATOM    759  N   LYS   166      36.663   1.136   7.099  1.00  0.00           N  
ATOM    760  CA  LYS   166      38.009   1.107   7.720  1.00  0.00           C  
ATOM    761  C   LYS   166      37.944   1.602   9.176  1.00  0.00           C  
ATOM    762  O   LYS   166      38.519   1.006  10.087  1.00  0.00           O  
ATOM    763  CB  LYS   166      39.029   1.938   6.919  1.00  0.00           C  
ATOM    764  CG  LYS   166      39.363   1.340   5.551  1.00  0.00           C  
ATOM    765  CD  LYS   166      40.099   0.001   5.631  1.00  0.00           C  
ATOM    766  CE  LYS   166      40.467  -0.578   4.263  1.00  0.00           C  
ATOM    767  NZ  LYS   166      41.071  -1.919   4.427  1.00  0.00           N  
ATOM    768  N   LEU   167      37.251   2.723   9.357  1.00  0.00           N  
ATOM    769  CA  LEU   167      37.123   3.332  10.661  1.00  0.00           C  
ATOM    770  C   LEU   167      36.455   2.348  11.587  1.00  0.00           C  
ATOM    771  O   LEU   167      36.885   2.100  12.688  1.00  0.00           O  
ATOM    772  CB  LEU   167      36.243   4.601  10.437  1.00  0.00           C  
ATOM    773  CG  LEU   167      35.746   5.242  11.721  1.00  0.00           C  
ATOM    774  CD1 LEU   167      36.933   5.734  12.600  1.00  0.00           C  
ATOM    775  CD2 LEU   167      34.988   6.450  11.255  1.00  0.00           C  
ATOM    776  N   ALA   168      35.381   1.747  11.131  1.00  0.00           N  
ATOM    777  CA  ALA   168      34.709   0.806  11.975  1.00  0.00           C  
ATOM    778  C   ALA   168      35.576  -0.408  12.274  1.00  0.00           C  
ATOM    779  O   ALA   168      35.497  -0.986  13.370  1.00  0.00           O  
ATOM    780  CB  ALA   168      33.339   0.336  11.385  1.00  0.00           C  
ATOM    781  N   LEU   169      36.343  -0.872  11.283  1.00  0.00           N  
ATOM    782  CA  LEU   169      37.193  -2.059  11.544  1.00  0.00           C  
ATOM    783  C   LEU   169      38.253  -1.750  12.629  1.00  0.00           C  
ATOM    784  O   LEU   169      38.609  -2.583  13.453  1.00  0.00           O  
ATOM    785  CB  LEU   169      37.828  -2.561  10.221  1.00  0.00           C  
ATOM    786  CG  LEU   169      36.816  -3.181   9.255  1.00  0.00           C  
ATOM    787  CD1 LEU   169      37.369  -3.525   7.873  1.00  0.00           C  
ATOM    788  CD2 LEU   169      36.195  -4.495   9.726  1.00  0.00           C  
ATOM    789  N   VAL   170      38.790  -0.537  12.636  1.00  0.00           N  
ATOM    790  CA  VAL   170      39.762  -0.154  13.635  1.00  0.00           C  
ATOM    791  C   VAL   170      39.103  -0.009  14.990  1.00  0.00           C  
ATOM    792  O   VAL   170      39.639  -0.404  16.016  1.00  0.00           O  
ATOM    793  CB  VAL   170      40.432   1.175  13.235  1.00  0.00           C  
ATOM    794  CG1 VAL   170      41.339   1.752  14.323  1.00  0.00           C  
ATOM    795  CG2 VAL   170      41.319   1.062  11.993  1.00  0.00           C  
ATOM    796  N   ALA   171      37.897   0.536  14.991  1.00  0.00           N  
ATOM    797  CA  ALA   171      37.203   0.664  16.252  1.00  0.00           C  
ATOM    798  C   ALA   171      36.953  -0.715  16.828  1.00  0.00           C  
ATOM    799  O   ALA   171      37.102  -0.910  18.031  1.00  0.00           O  
ATOM    800  CB  ALA   171      35.835   1.348  16.132  1.00  0.00           C  
ATOM    801  N   LYS   172      36.533  -1.648  15.950  1.00  0.00           N  
ATOM    802  CA  LYS   172      36.265  -3.007  16.368  1.00  0.00           C  
ATOM    803  C   LYS   172      37.532  -3.589  17.056  1.00  0.00           C  
ATOM    804  O   LYS   172      37.514  -4.153  18.151  1.00  0.00           O  
ATOM    805  CB  LYS   172      35.850  -3.812  15.129  1.00  0.00           C  
ATOM    806  CG  LYS   172      35.430  -5.249  15.447  1.00  0.00           C  
ATOM    807  CD  LYS   172      34.943  -6.029  14.225  1.00  0.00           C  
ATOM    808  CE  LYS   172      34.525  -7.466  14.543  1.00  0.00           C  
ATOM    809  NZ  LYS   172      34.062  -8.143  13.311  1.00  0.00           N  
ATOM    810  N   GLU   173      38.549  -3.883  16.255  1.00  0.00           N  
ATOM    811  CA  GLU   173      39.624  -4.699  16.723  1.00  0.00           C  
ATOM    812  C   GLU   173      40.789  -3.936  17.332  1.00  0.00           C  
ATOM    813  O   GLU   173      41.488  -4.449  18.211  1.00  0.00           O  
ATOM    814  CB  GLU   173      40.353  -5.577  15.701  1.00  0.00           C  
ATOM    815  CG  GLU   173      39.468  -6.666  15.091  1.00  0.00           C  
ATOM    816  CD  GLU   173      40.296  -7.422  14.062  1.00  0.00           C  
ATOM    817  OE1 GLU   173      41.496  -7.076  13.897  1.00  0.00           O  
ATOM    818  OE2 GLU   173      39.739  -8.357  13.426  1.00  0.00           O  
ATOM    819  N   HIS   174      41.040  -2.701  16.897  1.00  0.00           N  
ATOM    820  CA  HIS   174      42.223  -1.943  17.353  1.00  0.00           C  
ATOM    821  C   HIS   174      42.003  -1.361  18.750  1.00  0.00           C  
ATOM    822  O   HIS   174      42.821  -1.508  19.663  1.00  0.00           O  
ATOM    823  CB  HIS   174      42.682  -0.685  16.606  1.00  0.00           C  
ATOM    824  CG  HIS   174      43.289  -0.987  15.268  1.00  0.00           C  
ATOM    825  ND1 HIS   174      42.560  -1.139  14.106  1.00  0.00           N  
ATOM    826  CD2 HIS   174      44.580  -1.165  14.900  1.00  0.00           C  
ATOM    827  CE1 HIS   174      43.344  -1.390  13.103  1.00  0.00           C  
ATOM    828  NE2 HIS   174      44.586  -1.414  13.549  1.00  0.00           N  
ATOM    829  N   GLY   175      40.871  -0.686  18.913  1.00  0.00           N  
ATOM    830  CA  GLY   175      40.568   0.062  20.125  1.00  0.00           C  
ATOM    831  C   GLY   175      39.385  -0.544  20.828  1.00  0.00           C  
ATOM    832  O   GLY   175      39.045  -0.211  21.967  1.00  0.00           O  
ATOM    833  N   GLY   176      38.734  -1.470  20.125  1.00  0.00           N  
ATOM    834  CA  GLY   176      37.427  -2.021  20.480  1.00  0.00           C  
ATOM    835  C   GLY   176      36.418  -0.971  20.929  1.00  0.00           C  
ATOM    836  O   GLY   176      35.534  -1.210  21.757  1.00  0.00           O  
ATOM    837  N   ILE   177      36.462   0.199  20.374  1.00  0.00           N  
ATOM    838  CA  ILE   177      35.772   1.443  20.648  1.00  0.00           C  
ATOM    839  C   ILE   177      34.369   1.100  20.219  1.00  0.00           C  
ATOM    840  O   ILE   177      34.284   0.642  19.104  1.00  0.00           O  
ATOM    841  CB  ILE   177      36.372   2.606  19.850  1.00  0.00           C  
ATOM    842  CG1 ILE   177      37.851   2.874  20.175  1.00  0.00           C  
ATOM    843  CG2 ILE   177      35.658   3.947  20.090  1.00  0.00           C  
ATOM    844  CD1 ILE   177      38.095   3.261  21.633  1.00  0.00           C  
ATOM    845  N   MET   178      33.342   1.270  21.069  1.00  0.00           N  
ATOM    846  CA  MET   178      31.968   0.933  20.734  1.00  0.00           C  
ATOM    847  C   MET   178      31.005   2.068  20.427  1.00  0.00           C  
ATOM    848  O   MET   178      29.931   1.823  19.828  1.00  0.00           O  
ATOM    849  CB  MET   178      31.277   0.189  21.867  1.00  0.00           C  
ATOM    850  CG  MET   178      31.803  -1.233  22.073  1.00  0.00           C  
ATOM    851  SD  MET   178      30.976  -2.157  23.403  1.00  0.00           S  
ATOM    852  CE  MET   178      31.796  -1.261  24.752  1.00  0.00           C  
ATOM    853  N   ARG   179      31.327   3.282  20.885  1.00  0.00           N  
ATOM    854  CA  ARG   179      30.415   4.384  20.673  1.00  0.00           C  
ATOM    855  C   ARG   179      30.642   5.112  19.377  1.00  0.00           C  
ATOM    856  O   ARG   179      31.740   5.606  19.181  1.00  0.00           O  
ATOM    857  CB  ARG   179      30.457   5.352  21.847  1.00  0.00           C  
ATOM    858  CG  ARG   179      29.981   4.735  23.164  1.00  0.00           C  
ATOM    859  CD  ARG   179      30.004   5.712  24.341  1.00  0.00           C  
ATOM    860  NE  ARG   179      31.425   6.092  24.580  1.00  0.00           N  
ATOM    861  CZ  ARG   179      32.235   5.277  25.316  1.00  0.00           C  
ATOM    862  NH1 ARG   179      31.497   4.196  25.704  1.00  0.00           N  
ATOM    863  NH2 ARG   179      33.468   5.860  25.377  1.00  0.00           N  
ATOM    864  N   TYR   180      29.567   5.168  18.554  1.00  0.00           N  
ATOM    865  CA  TYR   180      29.622   5.816  17.250  1.00  0.00           C  
ATOM    866  C   TYR   180      28.371   6.648  16.962  1.00  0.00           C  
ATOM    867  O   TYR   180      27.214   6.217  17.113  1.00  0.00           O  
ATOM    868  CB  TYR   180      29.710   4.672  16.178  1.00  0.00           C  
ATOM    869  CG  TYR   180      29.752   5.318  14.836  1.00  0.00           C  
ATOM    870  CD1 TYR   180      30.933   5.927  14.392  1.00  0.00           C  
ATOM    871  CD2 TYR   180      28.625   5.330  13.985  1.00  0.00           C  
ATOM    872  CE1 TYR   180      31.013   6.545  13.129  1.00  0.00           C  
ATOM    873  CE2 TYR   180      28.689   5.954  12.697  1.00  0.00           C  
ATOM    874  CZ  TYR   180      29.895   6.557  12.288  1.00  0.00           C  
ATOM    875  OH  TYR   180      30.002   7.173  11.060  1.00  0.00           O  
ATOM    876  N   ILE   181      28.628   7.898  16.521  1.00  0.00           N  
ATOM    877  CA  ILE   181      27.559   8.810  16.149  1.00  0.00           C  
ATOM    878  C   ILE   181      27.787   9.080  14.672  1.00  0.00           C  
ATOM    879  O   ILE   181      28.880   9.533  14.264  1.00  0.00           O  
ATOM    880  CB  ILE   181      27.647  10.112  16.955  1.00  0.00           C  
ATOM    881  CG1 ILE   181      27.530   9.902  18.474  1.00  0.00           C  
ATOM    882  CG2 ILE   181      26.546  11.126  16.604  1.00  0.00           C  
ATOM    883  CD1 ILE   181      27.817  11.163  19.287  1.00  0.00           C  
ATOM    884  N   GLN   182      26.771   8.781  13.873  1.00  0.00           N  
ATOM    885  CA  GLN   182      26.921   8.926  12.440  1.00  0.00           C  
ATOM    886  C   GLN   182      26.120  10.032  11.793  1.00  0.00           C  
ATOM    887  O   GLN   182      24.926  10.171  12.025  1.00  0.00           O  
ATOM    888  CB  GLN   182      26.530   7.572  11.714  1.00  0.00           C  
ATOM    889  CG  GLN   182      26.713   7.619  10.196  1.00  0.00           C  
ATOM    890  CD  GLN   182      26.200   6.307   9.619  1.00  0.00           C  
ATOM    891  OE1 GLN   182      24.996   6.057   9.590  1.00  0.00           O  
ATOM    892  NE2 GLN   182      27.085   5.398   9.130  1.00  0.00           N  
ATOM    893  N   VAL   183      26.804  10.758  10.913  1.00  0.00           N  
ATOM    894  CA  VAL   183      26.186  11.810  10.143  1.00  0.00           C  
ATOM    895  C   VAL   183      25.346  11.253   9.020  1.00  0.00           C  
ATOM    896  O   VAL   183      25.844  11.101   7.915  1.00  0.00           O  
ATOM    897  CB  VAL   183      27.156  12.785   9.485  1.00  0.00           C  
ATOM    898  CG1 VAL   183      26.462  13.900   8.700  1.00  0.00           C  
ATOM    899  CG2 VAL   183      28.068  13.504  10.481  1.00  0.00           C  
ATOM    900  N   SER   184      24.087  10.981   9.285  1.00  0.00           N  
ATOM    901  CA  SER   184      23.237  10.536   8.209  1.00  0.00           C  
ATOM    902  C   SER   184      22.562  11.754   7.613  1.00  0.00           C  
ATOM    903  O   SER   184      22.871  12.919   7.946  1.00  0.00           O  
ATOM    904  CB  SER   184      22.263   9.439   8.581  1.00  0.00           C  
ATOM    905  OG  SER   184      21.747   8.887   7.368  1.00  0.00           O  
ATOM    906  N   CYS   185      21.592  11.496   6.738  1.00  0.00           N  
ATOM    907  CA  CYS   185      20.933  12.575   6.060  1.00  0.00           C  
ATOM    908  C   CYS   185      19.463  12.286   5.713  1.00  0.00           C  
ATOM    909  O   CYS   185      19.082  11.146   5.426  1.00  0.00           O  
ATOM    910  CB  CYS   185      21.740  12.740   4.769  1.00  0.00           C  
ATOM    911  SG  CYS   185      21.244  13.787   3.948  1.00  0.00           S  
ATOM    912  N   LEU   186      18.636  13.336   5.692  1.00  0.00           N  
ATOM    913  CA  LEU   186      17.252  13.153   5.335  1.00  0.00           C  
ATOM    914  C   LEU   186      17.141  12.636   3.900  1.00  0.00           C  
ATOM    915  O   LEU   186      16.107  12.205   3.461  1.00  0.00           O  
ATOM    916  CB  LEU   186      16.546  14.484   5.404  1.00  0.00           C  
ATOM    917  CG  LEU   186      16.442  15.047   6.823  1.00  0.00           C  
ATOM    918  CD1 LEU   186      15.841  16.448   6.920  1.00  0.00           C  
ATOM    919  CD2 LEU   186      15.583  14.225   7.783  1.00  0.00           C  
ATOM    920  N   GLY   187      18.203  12.681   3.120  1.00  0.00           N  
ATOM    921  CA  GLY   187      18.222  12.178   1.735  1.00  0.00           C  
ATOM    922  C   GLY   187      17.892  10.679   1.686  1.00  0.00           C  
ATOM    923  O   GLY   187      17.431  10.153   0.673  1.00  0.00           O  
ATOM    924  N   ALA   188      18.124   9.972   2.810  1.00  0.00           N  
ATOM    925  CA  ALA   188      17.806   8.573   2.804  1.00  0.00           C  
ATOM    926  C   ALA   188      16.319   8.304   2.566  1.00  0.00           C  
ATOM    927  O   ALA   188      15.931   7.265   2.109  1.00  0.00           O  
ATOM    928  CB  ALA   188      18.242   7.858   4.056  1.00  0.00           C  
ATOM    929  N   SER   189      15.434   9.174   3.024  1.00  0.00           N  
ATOM    930  CA  SER   189      13.992   8.998   2.915  1.00  0.00           C  
ATOM    931  C   SER   189      13.370   9.581   1.663  1.00  0.00           C  
ATOM    932  O   SER   189      12.240  10.076   1.703  1.00  0.00           O  
ATOM    933  CB  SER   189      12.937   9.606   3.843  1.00  0.00           C  
ATOM    934  OG  SER   189      13.014  11.023   3.807  1.00  0.00           O  
ATOM    935  N   VAL   190      14.049   9.555   0.521  1.00  0.00           N  
ATOM    936  CA  VAL   190      13.564  10.109  -0.721  1.00  0.00           C  
ATOM    937  C   VAL   190      13.741   9.202  -1.934  1.00  0.00           C  
ATOM    938  O   VAL   190      14.760   8.527  -2.105  1.00  0.00           O  
ATOM    939  CB  VAL   190      13.856  11.227  -1.745  1.00  0.00           C  
ATOM    940  CG1 VAL   190      12.905  11.221  -2.943  1.00  0.00           C  
ATOM    941  CG2 VAL   190      13.750  12.636  -1.157  1.00  0.00           C  
ATOM    942  N   SER   191      12.723   9.183  -2.797  1.00  0.00           N  
ATOM    943  CA  SER   191      12.863   8.420  -4.040  1.00  0.00           C  
ATOM    944  C   SER   191      13.680   9.328  -4.968  1.00  0.00           C  
ATOM    945  O   SER   191      13.221  10.397  -5.379  1.00  0.00           O  
ATOM    946  CB  SER   191      11.773   8.047  -5.048  1.00  0.00           C  
ATOM    947  OG  SER   191      12.348   7.391  -6.168  1.00  0.00           O  
ATOM    948  N   SER   192      14.899   8.926  -5.314  1.00  0.00           N  
ATOM    949  CA  SER   192      15.719   9.756  -6.187  1.00  0.00           C  
ATOM    950  C   SER   192      16.912   9.004  -6.753  1.00  0.00           C  
ATOM    951  O   SER   192      17.263   7.905  -6.316  1.00  0.00           O  
ATOM    952  CB  SER   192      16.533  10.986  -5.777  1.00  0.00           C  
ATOM    953  OG  SER   192      17.597  10.603  -4.918  1.00  0.00           O  
ATOM    954  N   PRO   193      17.556   9.610  -7.752  1.00  0.00           N  
ATOM    955  CA  PRO   193      18.722   9.024  -8.390  1.00  0.00           C  
ATOM    956  C   PRO   193      20.019   9.491  -7.734  1.00  0.00           C  
ATOM    957  O   PRO   193      21.089   9.503  -8.348  1.00  0.00           O  
ATOM    958  CB  PRO   193      19.740   9.052  -9.533  1.00  0.00           C  
ATOM    959  CG  PRO   193      20.151  10.466  -9.949  1.00  0.00           C  
ATOM    960  CD  PRO   193      19.012  11.483  -9.872  1.00  0.00           C  
ATOM    961  N   SER   194      19.936   9.884  -6.465  1.00  0.00           N  
ATOM    962  CA  SER   194      21.110  10.339  -5.744  1.00  0.00           C  
ATOM    963  C   SER   194      21.963   9.169  -5.261  1.00  0.00           C  
ATOM    964  O   SER   194      21.534   8.301  -4.496  1.00  0.00           O  
ATOM    965  CB  SER   194      21.133  11.079  -4.404  1.00  0.00           C  
ATOM    966  OG  SER   194      20.551  12.366  -4.547  1.00  0.00           O  
ATOM    967  N   ARG   195      23.131   9.090  -5.754  1.00  0.00           N  
ATOM    968  CA  ARG   195      24.211   8.258  -5.271  1.00  0.00           C  
ATOM    969  C   ARG   195      24.633   8.592  -3.860  1.00  0.00           C  
ATOM    970  O   ARG   195      24.916   7.717  -3.053  1.00  0.00           O  
ATOM    971  CB  ARG   195      25.295   8.346  -6.364  1.00  0.00           C  
ATOM    972  CG  ARG   195      24.900   7.657  -7.672  1.00  0.00           C  
ATOM    973  CD  ARG   195      26.025   7.620  -8.708  1.00  0.00           C  
ATOM    974  NE  ARG   195      25.468   7.018  -9.952  1.00  0.00           N  
ATOM    975  CZ  ARG   195      24.963   7.822 -10.933  1.00  0.00           C  
ATOM    976  NH1 ARG   195      25.093   9.116 -10.517  1.00  0.00           N  
ATOM    977  NH2 ARG   195      24.526   7.019 -11.946  1.00  0.00           N  
ATOM    978  N   MET   196      24.623   9.881  -3.567  1.00  0.00           N  
ATOM    979  CA  MET   196      24.999  10.336  -2.249  1.00  0.00           C  
ATOM    980  C   MET   196      24.078   9.687  -1.219  1.00  0.00           C  
ATOM    981  O   MET   196      24.515   9.083  -0.209  1.00  0.00           O  
ATOM    982  CB  MET   196      25.011  11.873  -2.240  1.00  0.00           C  
ATOM    983  CG  MET   196      25.386  12.472  -0.883  1.00  0.00           C  
ATOM    984  SD  MET   196      24.014  12.563   0.306  1.00  0.00           S  
ATOM    985  CE  MET   196      23.146  13.905  -0.555  1.00  0.00           C  
ATOM    986  N   LEU   197      22.777   9.753  -1.465  1.00  0.00           N  
ATOM    987  CA  LEU   197      21.806   9.140  -0.555  1.00  0.00           C  
ATOM    988  C   LEU   197      22.046   7.671  -0.403  1.00  0.00           C  
ATOM    989  O   LEU   197      21.922   7.059   0.655  1.00  0.00           O  
ATOM    990  CB  LEU   197      20.381   9.382  -1.063  1.00  0.00           C  
ATOM    991  CG  LEU   197      19.937  10.843  -0.961  1.00  0.00           C  
ATOM    992  CD1 LEU   197      18.593  11.156  -1.618  1.00  0.00           C  
ATOM    993  CD2 LEU   197      19.766  11.368   0.464  1.00  0.00           C  
ATOM    994  N   ARG   198      22.394   7.079  -1.523  1.00  0.00           N  
ATOM    995  CA  ARG   198      22.698   5.662  -1.565  1.00  0.00           C  
ATOM    996  C   ARG   198      23.818   5.331  -0.635  1.00  0.00           C  
ATOM    997  O   ARG   198      23.765   4.323   0.058  1.00  0.00           O  
ATOM    998  CB  ARG   198      23.084   5.238  -3.007  1.00  0.00           C  
ATOM    999  CG  ARG   198      21.903   5.238  -3.980  1.00  0.00           C  
ATOM   1000  CD  ARG   198      22.294   4.891  -5.418  1.00  0.00           C  
ATOM   1001  NE  ARG   198      21.058   4.959  -6.247  1.00  0.00           N  
ATOM   1002  CZ  ARG   198      21.130   4.769  -7.596  1.00  0.00           C  
ATOM   1003  NH1 ARG   198      22.437   4.537  -7.915  1.00  0.00           N  
ATOM   1004  NH2 ARG   198      19.867   4.884  -8.101  1.00  0.00           N  
ATOM   1005  N   ALA   199      24.838   6.179  -0.628  1.00  0.00           N  
ATOM   1006  CA  ALA   199      25.959   5.890   0.268  1.00  0.00           C  
ATOM   1007  C   ALA   199      25.547   6.006   1.713  1.00  0.00           C  
ATOM   1008  O   ALA   199      25.957   5.212   2.540  1.00  0.00           O  
ATOM   1009  CB  ALA   199      27.225   6.718  -0.013  1.00  0.00           C  
ATOM   1010  N   LYS   200      24.716   6.991   2.059  1.00  0.00           N  
ATOM   1011  CA  LYS   200      24.297   7.125   3.451  1.00  0.00           C  
ATOM   1012  C   LYS   200      23.441   5.938   3.860  1.00  0.00           C  
ATOM   1013  O   LYS   200      23.587   5.386   4.955  1.00  0.00           O  
ATOM   1014  CB  LYS   200      23.520   8.408   3.606  1.00  0.00           C  
ATOM   1015  CG  LYS   200      24.406   9.659   3.478  1.00  0.00           C  
ATOM   1016  CD  LYS   200      25.400   9.782   4.633  1.00  0.00           C  
ATOM   1017  CE  LYS   200      26.217  11.047   4.566  1.00  0.00           C  
ATOM   1018  NZ  LYS   200      27.292  11.006   5.580  1.00  0.00           N  
ATOM   1019  N   ALA   201      22.546   5.566   2.950  1.00  0.00           N  
ATOM   1020  CA  ALA   201      21.657   4.408   3.177  1.00  0.00           C  
ATOM   1021  C   ALA   201      22.528   3.146   3.387  1.00  0.00           C  
ATOM   1022  O   ALA   201      22.320   2.346   4.303  1.00  0.00           O  
ATOM   1023  CB  ALA   201      20.728   4.309   1.948  1.00  0.00           C  
ATOM   1024  N   ALA   202      23.553   2.960   2.565  1.00  0.00           N  
ATOM   1025  CA  ALA   202      24.411   1.795   2.752  1.00  0.00           C  
ATOM   1026  C   ALA   202      25.056   1.807   4.102  1.00  0.00           C  
ATOM   1027  O   ALA   202      25.117   0.773   4.792  1.00  0.00           O  
ATOM   1028  CB  ALA   202      25.496   1.685   1.688  1.00  0.00           C  
ATOM   1029  N   ALA   203      25.550   3.003   4.485  1.00  0.00           N  
ATOM   1030  CA  ALA   203      26.199   3.089   5.769  1.00  0.00           C  
ATOM   1031  C   ALA   203      25.257   2.816   6.920  1.00  0.00           C  
ATOM   1032  O   ALA   203      25.634   2.158   7.907  1.00  0.00           O  
ATOM   1033  CB  ALA   203      26.906   4.399   5.912  1.00  0.00           C  
ATOM   1034  N   GLU   204      24.036   3.298   6.811  1.00  0.00           N  
ATOM   1035  CA  GLU   204      23.091   3.009   7.874  1.00  0.00           C  
ATOM   1036  C   GLU   204      22.917   1.502   8.036  1.00  0.00           C  
ATOM   1037  O   GLU   204      22.804   0.956   9.133  1.00  0.00           O  
ATOM   1038  CB  GLU   204      21.753   3.667   7.531  1.00  0.00           C  
ATOM   1039  CG  GLU   204      21.738   5.164   7.924  1.00  0.00           C  
ATOM   1040  CD  GLU   204      20.357   5.701   8.199  1.00  0.00           C  
ATOM   1041  OE1 GLU   204      20.063   6.852   7.979  1.00  0.00           O  
ATOM   1042  OE2 GLU   204      19.510   4.794   8.645  1.00  0.00           O  
ATOM   1043  N   GLU   205      22.897   0.759   6.909  1.00  0.00           N  
ATOM   1044  CA  GLU   205      22.739  -0.703   7.001  1.00  0.00           C  
ATOM   1045  C   GLU   205      23.962  -1.382   7.553  1.00  0.00           C  
ATOM   1046  O   GLU   205      23.894  -2.348   8.274  1.00  0.00           O  
ATOM   1047  CB  GLU   205      22.455  -1.325   5.623  1.00  0.00           C  
ATOM   1048  CG  GLU   205      21.069  -0.982   5.073  1.00  0.00           C  
ATOM   1049  CD  GLU   205      20.969  -1.548   3.663  1.00  0.00           C  
ATOM   1050  OE1 GLU   205      21.991  -2.101   3.174  1.00  0.00           O  
ATOM   1051  OE2 GLU   205      19.871  -1.436   3.057  1.00  0.00           O  
ATOM   1052  N   ALA   206      25.128  -0.896   7.156  1.00  0.00           N  
ATOM   1053  CA  ALA   206      26.336  -1.502   7.692  1.00  0.00           C  
ATOM   1054  C   ALA   206      26.288  -1.409   9.217  1.00  0.00           C  
ATOM   1055  O   ALA   206      26.631  -2.337   9.965  1.00  0.00           O  
ATOM   1056  CB  ALA   206      27.521  -0.675   7.212  1.00  0.00           C  
ATOM   1057  N   VAL   207      25.854  -0.226   9.719  1.00  0.00           N  
ATOM   1058  CA  VAL   207      25.809  -0.011  11.171  1.00  0.00           C  
ATOM   1059  C   VAL   207      24.853  -0.941  11.899  1.00  0.00           C  
ATOM   1060  O   VAL   207      25.175  -1.549  12.920  1.00  0.00           O  
ATOM   1061  CB  VAL   207      25.519   1.456  11.546  1.00  0.00           C  
ATOM   1062  CG1 VAL   207      25.273   1.666  13.041  1.00  0.00           C  
ATOM   1063  CG2 VAL   207      26.658   2.413  11.189  1.00  0.00           C  
ATOM   1064  N   LEU   208      23.675  -1.023  11.325  1.00  0.00           N  
ATOM   1065  CA  LEU   208      22.677  -1.867  11.908  1.00  0.00           C  
ATOM   1066  C   LEU   208      23.109  -3.291  11.870  1.00  0.00           C  
ATOM   1067  O   LEU   208      22.939  -4.026  12.864  1.00  0.00           O  
ATOM   1068  CB  LEU   208      21.387  -1.718  11.107  1.00  0.00           C  
ATOM   1069  CG  LEU   208      20.747  -0.334  11.232  1.00  0.00           C  
ATOM   1070  CD1 LEU   208      19.527  -0.103  10.342  1.00  0.00           C  
ATOM   1071  CD2 LEU   208      20.239   0.018  12.630  1.00  0.00           C  
ATOM   1072  N   ASN   209      24.094  -3.609  11.041  1.00  0.00           N  
ATOM   1073  CA  ASN   209      24.535  -5.013  10.928  1.00  0.00           C  
ATOM   1074  C   ASN   209      25.494  -5.436  12.040  1.00  0.00           C  
ATOM   1075  O   ASN   209      25.747  -6.626  12.243  1.00  0.00           O  
ATOM   1076  CB  ASN   209      25.245  -5.325   9.607  1.00  0.00           C  
ATOM   1077  CG  ASN   209      24.204  -5.305   8.497  1.00  0.00           C  
ATOM   1078  OD1 ASN   209      23.009  -5.460   8.747  1.00  0.00           O  
ATOM   1079  ND2 ASN   209      24.600  -5.114   7.210  1.00  0.00           N  
ATOM   1080  N   ALA   210      26.051  -4.477  12.787  1.00  0.00           N  
ATOM   1081  CA  ALA   210      27.042  -4.768  13.841  1.00  0.00           C  
ATOM   1082  C   ALA   210      26.484  -4.911  15.272  1.00  0.00           C  
ATOM   1083  O   ALA   210      26.383  -6.017  15.811  1.00  0.00           O  
ATOM   1084  CB  ALA   210      28.116  -3.687  13.892  1.00  0.00           C  
ATOM   1085  N   LEU   211      26.114  -3.793  15.908  1.00  0.00           N  
ATOM   1086  CA  LEU   211      25.615  -3.787  17.286  1.00  0.00           C  
ATOM   1087  C   LEU   211      26.166  -2.704  18.206  1.00  0.00           C  
ATOM   1088  O   LEU   211      25.497  -2.266  19.146  1.00  0.00           O  
ATOM   1089  CB  LEU   211      25.871  -4.989  18.202  1.00  0.00           C  
ATOM   1090  CG  LEU   211      25.109  -6.248  17.784  1.00  0.00           C  
ATOM   1091  CD1 LEU   211      25.451  -7.505  18.582  1.00  0.00           C  
ATOM   1092  CD2 LEU   211      23.589  -6.153  17.907  1.00  0.00           C  
ATOM   1093  N   PRO   212      27.398  -2.243  17.963  1.00  0.00           N  
ATOM   1094  CA  PRO   212      28.045  -1.253  18.856  1.00  0.00           C  
ATOM   1095  C   PRO   212      27.018  -0.171  19.280  1.00  0.00           C  
ATOM   1096  O   PRO   212      25.918  -0.086  18.726  1.00  0.00           O  
ATOM   1097  CB  PRO   212      28.894   0.011  19.012  1.00  0.00           C  
ATOM   1098  CG  PRO   212      29.848   0.253  17.841  1.00  0.00           C  
ATOM   1099  CD  PRO   212      29.256  -0.122  16.481  1.00  0.00           C  
ATOM   1100  N   GLU   213      27.399   0.765  20.282  1.00  0.00           N  
ATOM   1101  CA  GLU   213      26.377   1.746  20.661  1.00  0.00           C  
ATOM   1102  C   GLU   213      26.383   2.795  19.557  1.00  0.00           C  
ATOM   1103  O   GLU   213      27.288   3.617  19.448  1.00  0.00           O  
ATOM   1104  CB  GLU   213      26.720   2.368  22.032  1.00  0.00           C  
ATOM   1105  CG  GLU   213      26.809   1.341  23.163  1.00  0.00           C  
ATOM   1106  CD  GLU   213      28.195   0.713  23.120  1.00  0.00           C  
ATOM   1107  OE1 GLU   213      29.001   1.118  22.240  1.00  0.00           O  
ATOM   1108  OE2 GLU   213      28.466  -0.181  23.966  1.00  0.00           O  
ATOM   1109  N   ALA   214      25.399   2.706  18.688  1.00  0.00           N  
ATOM   1110  CA  ALA   214      25.355   3.590  17.558  1.00  0.00           C  
ATOM   1111  C   ALA   214      24.189   4.521  17.496  1.00  0.00           C  
ATOM   1112  O   ALA   214      23.030   4.141  17.667  1.00  0.00           O  
ATOM   1113  CB  ALA   214      25.176   2.705  16.320  1.00  0.00           C  
ATOM   1114  N   THR   215      24.508   5.767  17.201  1.00  0.00           N  
ATOM   1115  CA  THR   215      23.480   6.763  17.055  1.00  0.00           C  
ATOM   1116  C   THR   215      23.523   7.235  15.637  1.00  0.00           C  
ATOM   1117  O   THR   215      24.532   7.797  15.194  1.00  0.00           O  
ATOM   1118  CB  THR   215      23.696   7.930  18.059  1.00  0.00           C  
ATOM   1119  OG1 THR   215      23.658   7.441  19.392  1.00  0.00           O  
ATOM   1120  CG2 THR   215      22.586   8.977  17.869  1.00  0.00           C  
ATOM   1121  N   ILE   216      22.425   7.019  14.926  1.00  0.00           N  
ATOM   1122  CA  ILE   216      22.408   7.461  13.550  1.00  0.00           C  
ATOM   1123  C   ILE   216      21.639   8.742  13.503  1.00  0.00           C  
ATOM   1124  O   ILE   216      20.481   8.767  13.859  1.00  0.00           O  
ATOM   1125  CB  ILE   216      21.816   6.344  12.670  1.00  0.00           C  
ATOM   1126  CG1 ILE   216      22.785   5.140  12.616  1.00  0.00           C  
ATOM   1127  CG2 ILE   216      21.390   6.858  11.294  1.00  0.00           C  
ATOM   1128  CD1 ILE   216      22.098   3.935  11.981  1.00  0.00           C  
ATOM   1129  N   MET   217      22.254   9.816  13.056  1.00  0.00           N  
ATOM   1130  CA  MET   217      21.537  11.083  13.037  1.00  0.00           C  
ATOM   1131  C   MET   217      21.253  11.581  11.660  1.00  0.00           C  
ATOM   1132  O   MET   217      22.196  11.887  10.924  1.00  0.00           O  
ATOM   1133  CB  MET   217      22.418  12.134  13.772  1.00  0.00           C  
ATOM   1134  CG  MET   217      22.618  11.830  15.258  1.00  0.00           C  
ATOM   1135  SD  MET   217      23.705  13.000  16.127  1.00  0.00           S  
ATOM   1136  CE  MET   217      25.250  12.242  15.549  1.00  0.00           C  
ATOM   1137  N   ARG   218      19.950  11.701  11.314  1.00  0.00           N  
ATOM   1138  CA  ARG   218      19.544  12.181  10.024  1.00  0.00           C  
ATOM   1139  C   ARG   218      19.365  13.663  10.038  1.00  0.00           C  
ATOM   1140  O   ARG   218      18.348  14.173  10.464  1.00  0.00           O  
ATOM   1141  CB  ARG   218      18.256  11.496   9.482  1.00  0.00           C  
ATOM   1142  CG  ARG   218      18.499   9.992   9.344  1.00  0.00           C  
ATOM   1143  CD  ARG   218      17.219   9.204   9.047  1.00  0.00           C  
ATOM   1144  NE  ARG   218      17.460   7.762   8.976  1.00  0.00           N  
ATOM   1145  CZ  ARG   218      16.503   6.860   9.218  1.00  0.00           C  
ATOM   1146  NH1 ARG   218      15.274   7.251   9.540  1.00  0.00           N  
ATOM   1147  NH2 ARG   218      16.780   5.560   9.151  1.00  0.00           N  
ATOM   1148  N   PRO   219      20.378  14.366   9.559  1.00  0.00           N  
ATOM   1149  CA  PRO   219      20.282  15.785   9.516  1.00  0.00           C  
ATOM   1150  C   PRO   219      19.411  16.208   8.375  1.00  0.00           C  
ATOM   1151  O   PRO   219      19.386  15.604   7.315  1.00  0.00           O  
ATOM   1152  CB  PRO   219      21.639  16.476   9.244  1.00  0.00           C  
ATOM   1153  CG  PRO   219      22.597  15.629   8.404  1.00  0.00           C  
ATOM   1154  CD  PRO   219      22.507  14.130   8.697  1.00  0.00           C  
ATOM   1155  N   ALA   220      18.755  17.323   8.587  1.00  0.00           N  
ATOM   1156  CA  ALA   220      17.940  17.938   7.548  1.00  0.00           C  
ATOM   1157  C   ALA   220      18.813  18.990   6.800  1.00  0.00           C  
ATOM   1158  O   ALA   220      19.834  18.642   6.237  1.00  0.00           O  
ATOM   1159  CB  ALA   220      16.519  18.364   8.035  1.00  0.00           C  
ATOM   1160  N   THR   221      18.467  20.253   6.791  1.00  0.00           N  
ATOM   1161  CA  THR   221      19.303  21.269   6.115  1.00  0.00           C  
ATOM   1162  C   THR   221      19.974  22.225   7.121  1.00  0.00           C  
ATOM   1163  O   THR   221      19.407  23.218   7.559  1.00  0.00           O  
ATOM   1164  CB  THR   221      18.382  22.119   5.225  1.00  0.00           C  
ATOM   1165  OG1 THR   221      17.736  21.296   4.265  1.00  0.00           O  
ATOM   1166  CG2 THR   221      19.218  23.187   4.500  1.00  0.00           C  
ATOM   1167  N   MET   222      21.203  21.936   7.473  1.00  0.00           N  
ATOM   1168  CA  MET   222      21.920  22.725   8.424  1.00  0.00           C  
ATOM   1169  C   MET   222      22.389  24.008   7.792  1.00  0.00           C  
ATOM   1170  O   MET   222      22.940  24.049   6.691  1.00  0.00           O  
ATOM   1171  CB  MET   222      23.123  21.863   8.849  1.00  0.00           C  
ATOM   1172  CG  MET   222      22.743  20.690   9.755  1.00  0.00           C  
ATOM   1173  SD  MET   222      24.153  19.701  10.339  1.00  0.00           S  
ATOM   1174  CE  MET   222      24.335  18.760   8.796  1.00  0.00           C  
ATOM   1175  N   ILE   223      22.143  25.087   8.522  1.00  0.00           N  
ATOM   1176  CA  ILE   223      22.507  26.411   8.052  1.00  0.00           C  
ATOM   1177  C   ILE   223      22.959  27.217   9.276  1.00  0.00           C  
ATOM   1178  O   ILE   223      22.803  26.758  10.427  1.00  0.00           O  
ATOM   1179  CB  ILE   223      21.348  27.128   7.308  1.00  0.00           C  
ATOM   1180  CG1 ILE   223      20.163  27.383   8.243  1.00  0.00           C  
ATOM   1181  CG2 ILE   223      20.841  26.305   6.086  1.00  0.00           C  
ATOM   1182  CD1 ILE   223      19.283  28.568   7.794  1.00  0.00           C  
ATOM   1183  N   GLY   224      23.563  28.368   9.008  1.00  0.00           N  
ATOM   1184  CA  GLY   224      23.999  29.165  10.132  1.00  0.00           C  
ATOM   1185  C   GLY   224      25.487  29.075  10.408  1.00  0.00           C  
ATOM   1186  O   GLY   224      26.238  28.480   9.658  1.00  0.00           O  
ATOM   1187  N   THR   225      25.908  29.711  11.491  1.00  0.00           N  
ATOM   1188  CA  THR   225      27.300  29.741  11.896  1.00  0.00           C  
ATOM   1189  C   THR   225      27.351  30.001  13.379  1.00  0.00           C  
ATOM   1190  O   THR   225      26.368  30.421  13.964  1.00  0.00           O  
ATOM   1191  CB  THR   225      28.121  30.790  11.114  1.00  0.00           C  
ATOM   1192  OG1 THR   225      28.009  30.555   9.718  1.00  0.00           O  
ATOM   1193  CG2 THR   225      29.599  30.693  11.530  1.00  0.00           C  
ATOM   1194  N   GLU   226      28.260  29.390  14.110  1.00  0.00           N  
ATOM   1195  CA  GLU   226      29.453  28.720  13.611  1.00  0.00           C  
ATOM   1196  C   GLU   226      29.160  27.288  13.140  1.00  0.00           C  
ATOM   1197  O   GLU   226      28.001  26.888  12.999  1.00  0.00           O  
ATOM   1198  CB  GLU   226      30.624  28.499  14.574  1.00  0.00           C  
ATOM   1199  CG  GLU   226      31.273  29.799  15.053  1.00  0.00           C  
ATOM   1200  CD  GLU   226      32.377  29.438  16.038  1.00  0.00           C  
ATOM   1201  OE1 GLU   226      32.538  28.222  16.326  1.00  0.00           O  
ATOM   1202  OE2 GLU   226      33.073  30.374  16.515  1.00  0.00           O  
ATOM   1203  N   ASP   227      30.204  26.486  12.888  1.00  0.00           N  
ATOM   1204  CA  ASP   227      30.014  25.093  12.473  1.00  0.00           C  
ATOM   1205  C   ASP   227      29.087  24.976  11.229  1.00  0.00           C  
ATOM   1206  O   ASP   227      28.083  24.260  11.262  1.00  0.00           O  
ATOM   1207  CB  ASP   227      29.367  24.156  13.496  1.00  0.00           C  
ATOM   1208  CG  ASP   227      30.304  24.044  14.690  1.00  0.00           C  
ATOM   1209  OD1 ASP   227      31.518  23.791  14.467  1.00  0.00           O  
ATOM   1210  OD2 ASP   227      29.819  24.210  15.841  1.00  0.00           O  
ATOM   1211  N   ARG   228      29.393  25.656  10.134  1.00  0.00           N  
ATOM   1212  CA  ARG   228      28.481  25.719   8.944  1.00  0.00           C  
ATOM   1213  C   ARG   228      29.253  25.628   7.650  1.00  0.00           C  
ATOM   1214  O   ARG   228      30.354  26.169   7.521  1.00  0.00           O  
ATOM   1215  CB  ARG   228      27.638  26.960   8.637  1.00  0.00           C  
ATOM   1216  CG  ARG   228      26.731  26.795   7.416  1.00  0.00           C  
ATOM   1217  CD  ARG   228      25.809  27.991   7.171  1.00  0.00           C  
ATOM   1218  NE  ARG   228      25.041  27.717   5.924  1.00  0.00           N  
ATOM   1219  CZ  ARG   228      24.024  28.548   5.553  1.00  0.00           C  
ATOM   1220  NH1 ARG   228      23.927  29.533   6.492  1.00  0.00           N  
ATOM   1221  NH2 ARG   228      23.500  28.068   4.387  1.00  0.00           N  
ATOM   1222  N   ILE   229      28.685  24.925   6.631  1.00  0.00           N  
ATOM   1223  CA  ILE   229      29.405  24.681   5.335  1.00  0.00           C  
ATOM   1224  C   ILE   229      29.363  25.926   4.451  1.00  0.00           C  
ATOM   1225  O   ILE   229      30.130  26.097   3.500  1.00  0.00           O  
ATOM   1226  CB  ILE   229      29.079  23.751   4.145  1.00  0.00           C  
ATOM   1227  CG1 ILE   229      27.774  24.119   3.419  1.00  0.00           C  
ATOM   1228  CG2 ILE   229      28.913  22.276   4.547  1.00  0.00           C  
ATOM   1229  CD1 ILE   229      27.570  23.357   2.110  1.00  0.00           C  
ATOM   1230  N   LEU   230      28.427  26.813   4.794  1.00  0.00           N  
ATOM   1231  CA  LEU   230      28.300  28.094   4.136  1.00  0.00           C  
ATOM   1232  C   LEU   230      26.970  28.193   3.347  1.00  0.00           C  
ATOM   1233  O   LEU   230      25.996  27.468   3.566  1.00  0.00           O  
ATOM   1234  CB  LEU   230      29.277  28.525   3.037  1.00  0.00           C  
ATOM   1235  CG  LEU   230      30.717  28.685   3.529  1.00  0.00           C  
ATOM   1236  CD1 LEU   230      31.742  28.990   2.438  1.00  0.00           C  
ATOM   1237  CD2 LEU   230      30.932  29.809   4.542  1.00  0.00           C  
ATOM   1238  N   ASN   231      26.982  29.141   2.406  1.00  0.00           N  
ATOM   1239  CA  ASN   231      25.818  29.492   1.570  1.00  0.00           C  
ATOM   1240  C   ASN   231      26.028  30.343   0.254  1.00  0.00           C  
ATOM   1241  O   ASN   231      26.714  31.369   0.237  1.00  0.00           O  
ATOM   1242  CB  ASN   231      24.762  30.269   2.363  1.00  0.00           C  
ATOM   1243  CG  ASN   231      23.490  30.320   1.528  1.00  0.00           C  
ATOM   1244  OD1 ASN   231      23.255  29.462   0.680  1.00  0.00           O  
ATOM   1245  ND2 ASN   231      22.601  31.330   1.724  1.00  0.00           N  
ATOM   1246  N   PRO   232      25.455  29.969  -0.858  1.00  0.00           N  
ATOM   1247  CA  PRO   232      25.447  30.577  -2.147  1.00  0.00           C  
ATOM   1248  C   PRO   232      24.873  32.006  -2.034  1.00  0.00           C  
ATOM   1249  O   PRO   232      25.405  32.997  -2.545  1.00  0.00           O  
ATOM   1250  CB  PRO   232      24.891  29.632  -3.230  1.00  0.00           C  
ATOM   1251  CG  PRO   232      25.126  28.151  -2.926  1.00  0.00           C  
ATOM   1252  CD  PRO   232      24.945  27.792  -1.450  1.00  0.00           C  
ATOM   1253  N   TRP   233      23.778  32.153  -1.307  1.00  0.00           N  
ATOM   1254  CA  TRP   233      23.228  33.464  -1.104  1.00  0.00           C  
ATOM   1255  C   TRP   233      24.337  34.382  -0.552  1.00  0.00           C  
ATOM   1256  O   TRP   233      24.604  35.438  -1.111  1.00  0.00           O  
ATOM   1257  CB  TRP   233      22.071  33.423  -0.089  1.00  0.00           C  
ATOM   1258  CG  TRP   233      20.807  32.793  -0.624  1.00  0.00           C  
ATOM   1259  CD1 TRP   233      20.496  32.425  -1.901  1.00  0.00           C  
ATOM   1260  CD2 TRP   233      19.634  32.442   0.125  1.00  0.00           C  
ATOM   1261  NE1 TRP   233      19.294  31.897  -2.029  1.00  0.00           N  
ATOM   1262  CE2 TRP   233      18.706  31.881  -0.791  1.00  0.00           C  
ATOM   1263  CE3 TRP   233      19.273  32.544   1.485  1.00  0.00           C  
ATOM   1264  CZ2 TRP   233      17.423  31.418  -0.389  1.00  0.00           C  
ATOM   1265  CZ3 TRP   233      17.987  32.081   1.896  1.00  0.00           C  
ATOM   1266  CH2 TRP   233      17.085  31.527   0.954  1.00  0.00           C  
ATOM   1267  N   SER   234      24.978  33.961   0.552  1.00  0.00           N  
ATOM   1268  CA  SER   234      26.056  34.687   1.201  1.00  0.00           C  
ATOM   1269  C   SER   234      27.134  35.093   0.179  1.00  0.00           C  
ATOM   1270  O   SER   234      27.569  36.237   0.156  1.00  0.00           O  
ATOM   1271  CB  SER   234      26.692  33.849   2.325  1.00  0.00           C  
ATOM   1272  OG  SER   234      27.746  34.576   2.939  1.00  0.00           O  
ATOM   1273  N   MET   235      27.594  34.180  -0.683  1.00  0.00           N  
ATOM   1274  CA  MET   235      28.612  34.525  -1.656  1.00  0.00           C  
ATOM   1275  C   MET   235      28.127  35.599  -2.612  1.00  0.00           C  
ATOM   1276  O   MET   235      28.883  36.352  -3.201  1.00  0.00           O  
ATOM   1277  CB  MET   235      29.182  33.340  -2.397  1.00  0.00           C  
ATOM   1278  CG  MET   235      30.024  32.416  -1.515  1.00  0.00           C  
ATOM   1279  SD  MET   235      31.478  33.209  -0.765  1.00  0.00           S  
ATOM   1280  CE  MET   235      32.347  33.468  -2.338  1.00  0.00           C  
ATOM   1281  N   PHE   236      26.827  35.676  -2.746  1.00  0.00           N  
ATOM   1282  CA  PHE   236      26.297  36.668  -3.618  1.00  0.00           C  
ATOM   1283  C   PHE   236      26.343  38.007  -2.902  1.00  0.00           C  
ATOM   1284  O   PHE   236      26.922  38.956  -3.418  1.00  0.00           O  
ATOM   1285  CB  PHE   236      24.937  36.238  -4.214  1.00  0.00           C  
ATOM   1286  CG  PHE   236      25.180  35.042  -5.069  1.00  0.00           C  
ATOM   1287  CD1 PHE   236      26.451  34.762  -5.621  1.00  0.00           C  
ATOM   1288  CD2 PHE   236      24.127  34.152  -5.345  1.00  0.00           C  
ATOM   1289  CE1 PHE   236      26.675  33.614  -6.434  1.00  0.00           C  
ATOM   1290  CE2 PHE   236      24.324  32.994  -6.157  1.00  0.00           C  
ATOM   1291  CZ  PHE   236      25.605  32.726  -6.705  1.00  0.00           C  
ATOM   1292  N   VAL   237      25.766  38.074  -1.703  1.00  0.00           N  
ATOM   1293  CA  VAL   237      25.740  39.308  -0.905  1.00  0.00           C  
ATOM   1294  C   VAL   237      27.109  39.935  -0.720  1.00  0.00           C  
ATOM   1295  O   VAL   237      27.233  41.060  -0.251  1.00  0.00           O  
ATOM   1296  CB  VAL   237      25.222  39.041   0.517  1.00  0.00           C  
ATOM   1297  CG1 VAL   237      26.204  38.253   1.386  1.00  0.00           C  
ATOM   1298  CG2 VAL   237      24.923  40.317   1.307  1.00  0.00           C  
ATOM   1299  N   LYS   238      28.149  39.166  -1.018  1.00  0.00           N  
ATOM   1300  CA  LYS   238      29.490  39.710  -0.917  1.00  0.00           C  
ATOM   1301  C   LYS   238      30.261  39.321  -2.187  1.00  0.00           C  
ATOM   1302  O   LYS   238      31.171  40.028  -2.628  1.00  0.00           O  
ATOM   1303  CB  LYS   238      30.471  39.252   0.167  1.00  0.00           C  
ATOM   1304  CG  LYS   238      31.759  40.077   0.212  1.00  0.00           C  
ATOM   1305  CD  LYS   238      32.673  39.721   1.386  1.00  0.00           C  
ATOM   1306  CE  LYS   238      34.029  40.429   1.343  1.00  0.00           C  
ATOM   1307  NZ  LYS   238      33.842  41.890   1.486  1.00  0.00           N  
ATOM   1308  N   LYS   239      29.910  38.194  -2.790  1.00  0.00           N  
ATOM   1309  CA  LYS   239      30.597  37.771  -4.008  1.00  0.00           C  
ATOM   1310  C   LYS   239      29.629  37.204  -5.036  1.00  0.00           C  
ATOM   1311  O   LYS   239      28.406  37.266  -4.886  1.00  0.00           O  
ATOM   1312  CB  LYS   239      31.633  36.643  -3.982  1.00  0.00           C  
ATOM   1313  CG  LYS   239      32.853  36.955  -3.113  1.00  0.00           C  
ATOM   1314  CD  LYS   239      33.898  35.838  -3.101  1.00  0.00           C  
ATOM   1315  CE  LYS   239      35.128  36.159  -2.250  1.00  0.00           C  
ATOM   1316  NZ  LYS   239      36.109  35.055  -2.340  1.00  0.00           N  
ATOM   1317  N   TYR   240      30.178  36.639  -6.105  1.00  0.00           N  
ATOM   1318  CA  TYR   240      29.347  36.057  -7.144  1.00  0.00           C  
ATOM   1319  C   TYR   240      28.550  37.095  -7.911  1.00  0.00           C  
ATOM   1320  O   TYR   240      28.630  38.296  -7.640  1.00  0.00           O  
ATOM   1321  CB  TYR   240      28.168  35.107  -6.892  1.00  0.00           C  
ATOM   1322  CG  TYR   240      28.721  33.849  -6.316  1.00  0.00           C  
ATOM   1323  CD1 TYR   240      30.084  33.557  -6.459  1.00  0.00           C  
ATOM   1324  CD2 TYR   240      27.904  32.934  -5.616  1.00  0.00           C  
ATOM   1325  CE1 TYR   240      30.645  32.380  -5.925  1.00  0.00           C  
ATOM   1326  CE2 TYR   240      28.458  31.733  -5.067  1.00  0.00           C  
ATOM   1327  CZ  TYR   240      29.833  31.474  -5.234  1.00  0.00           C  
ATOM   1328  OH  TYR   240      30.410  30.329  -4.727  1.00  0.00           O  
ATOM   1329  N   GLY   241      27.739  36.582  -8.969  1.00  0.00           N  
ATOM   1330  CA  GLY   241      26.974  37.655  -9.564  1.00  0.00           C  
ATOM   1331  C   GLY   241      25.531  37.669  -9.129  1.00  0.00           C  
ATOM   1332  O   GLY   241      24.944  38.669  -8.711  1.00  0.00           O  
ATOM   1333  N   PHE   242      24.927  36.517  -9.246  1.00  0.00           N  
ATOM   1334  CA  PHE   242      23.551  36.485  -8.825  1.00  0.00           C  
ATOM   1335  C   PHE   242      23.312  35.091  -8.442  1.00  0.00           C  
ATOM   1336  O   PHE   242      24.137  34.248  -8.850  1.00  0.00           O  
ATOM   1337  CB  PHE   242      22.561  36.827  -9.925  1.00  0.00           C  
ATOM   1338  CG  PHE   242      22.678  35.777 -10.975  1.00  0.00           C  
ATOM   1339  CD1 PHE   242      21.855  34.628 -10.980  1.00  0.00           C  
ATOM   1340  CD2 PHE   242      23.629  35.915 -12.002  1.00  0.00           C  
ATOM   1341  CE1 PHE   242      21.971  33.630 -11.991  1.00  0.00           C  
ATOM   1342  CE2 PHE   242      23.766  34.930 -13.028  1.00  0.00           C  
ATOM   1343  CZ  PHE   242      22.933  33.782 -13.019  1.00  0.00           C  
ATOM   1344  N   LEU   243      22.215  34.955  -7.675  1.00  0.00           N  
ATOM   1345  CA  LEU   243      21.730  33.649  -7.201  1.00  0.00           C  
ATOM   1346  C   LEU   243      20.480  33.265  -7.971  1.00  0.00           C  
ATOM   1347  O   LEU   243      19.580  34.086  -8.319  1.00  0.00           O  
ATOM   1348  CB  LEU   243      21.408  33.452  -5.697  1.00  0.00           C  
ATOM   1349  CG  LEU   243      20.332  32.367  -5.454  1.00  0.00           C  
ATOM   1350  CD1 LEU   243      20.905  31.037  -4.966  1.00  0.00           C  
ATOM   1351  CD2 LEU   243      19.182  32.845  -4.556  1.00  0.00           C  
ATOM   1352  N   PRO   244      20.426  31.969  -8.220  1.00  0.00           N  
ATOM   1353  CA  PRO   244      19.288  31.504  -8.941  1.00  0.00           C  
ATOM   1354  C   PRO   244      18.341  30.649  -8.126  1.00  0.00           C  
ATOM   1355  O   PRO   244      18.737  29.584  -7.648  1.00  0.00           O  
ATOM   1356  CB  PRO   244      19.736  30.739 -10.188  1.00  0.00           C  
ATOM   1357  CG  PRO   244      21.080  30.029 -10.018  1.00  0.00           C  
ATOM   1358  CD  PRO   244      22.042  30.755  -9.075  1.00  0.00           C  
ATOM   1359  N   LEU   245      17.094  31.135  -8.011  1.00  0.00           N  
ATOM   1360  CA  LEU   245      15.983  30.460  -7.342  1.00  0.00           C  
ATOM   1361  C   LEU   245      15.557  29.365  -8.337  1.00  0.00           C  
ATOM   1362  O   LEU   245      15.118  29.656  -9.475  1.00  0.00           O  
ATOM   1363  CB  LEU   245      14.822  31.426  -7.009  1.00  0.00           C  
ATOM   1364  CG  LEU   245      15.223  32.559  -6.062  1.00  0.00           C  
ATOM   1365  CD1 LEU   245      14.124  33.580  -5.774  1.00  0.00           C  
ATOM   1366  CD2 LEU   245      15.665  32.111  -4.670  1.00  0.00           C  
ATOM   1367  N   ILE   246      15.744  28.102  -7.932  1.00  0.00           N  
ATOM   1368  CA  ILE   246      15.440  26.935  -8.779  1.00  0.00           C  
ATOM   1369  C   ILE   246      14.008  26.360  -8.691  1.00  0.00           C  
ATOM   1370  O   ILE   246      13.365  26.302  -7.639  1.00  0.00           O  
ATOM   1371  CB  ILE   246      16.541  25.851  -8.712  1.00  0.00           C  
ATOM   1372  CG1 ILE   246      17.905  26.329  -9.237  1.00  0.00           C  
ATOM   1373  CG2 ILE   246      16.213  24.592  -9.533  1.00  0.00           C  
ATOM   1374  CD1 ILE   246      19.050  25.366  -8.926  1.00  0.00           C  
ATOM   1375  N   GLY   247      13.496  25.930  -9.845  1.00  0.00           N  
ATOM   1376  CA  GLY   247      12.168  25.321  -9.971  1.00  0.00           C  
ATOM   1377  C   GLY   247      11.028  26.073  -9.286  1.00  0.00           C  
ATOM   1378  O   GLY   247      10.328  25.532  -8.426  1.00  0.00           O  
ATOM   1379  N   GLY   248      10.822  27.330  -9.655  1.00  0.00           N  
ATOM   1380  CA  GLY   248       9.746  28.108  -9.060  1.00  0.00           C  
ATOM   1381  C   GLY   248      10.024  28.643  -7.664  1.00  0.00           C  
ATOM   1382  O   GLY   248       9.224  29.384  -7.088  1.00  0.00           O  
ATOM   1383  N   GLY   249      11.170  28.276  -7.089  1.00  0.00           N  
ATOM   1384  CA  GLY   249      11.520  28.737  -5.757  1.00  0.00           C  
ATOM   1385  C   GLY   249      10.551  28.300  -4.674  1.00  0.00           C  
ATOM   1386  O   GLY   249      10.233  29.049  -3.747  1.00  0.00           O  
ATOM   1387  N   THR   250      10.063  27.069  -4.777  1.00  0.00           N  
ATOM   1388  CA  THR   250       9.097  26.568  -3.812  1.00  0.00           C  
ATOM   1389  C   THR   250       9.531  25.303  -3.085  1.00  0.00           C  
ATOM   1390  O   THR   250       9.081  25.011  -1.974  1.00  0.00           O  
ATOM   1391  CB  THR   250       7.776  25.912  -3.365  1.00  0.00           C  
ATOM   1392  OG1 THR   250       7.692  24.589  -3.873  1.00  0.00           O  
ATOM   1393  CG2 THR   250       6.592  26.738  -3.897  1.00  0.00           C  
ATOM   1394  N   THR   251      10.513  24.530  -3.736  1.00  0.00           N  
ATOM   1395  CA  THR   251      10.820  23.241  -3.079  1.00  0.00           C  
ATOM   1396  C   THR   251      11.052  23.447  -1.555  1.00  0.00           C  
ATOM   1397  O   THR   251      11.653  24.442  -1.137  1.00  0.00           O  
ATOM   1398  CB  THR   251      12.072  22.706  -3.787  1.00  0.00           C  
ATOM   1399  OG1 THR   251      12.381  21.403  -3.314  1.00  0.00           O  
ATOM   1400  CG2 THR   251      13.257  23.644  -3.504  1.00  0.00           C  
ATOM   1401  N   LYS   252      10.553  22.547  -0.684  1.00  0.00           N  
ATOM   1402  CA  LYS   252      10.668  22.699   0.774  1.00  0.00           C  
ATOM   1403  C   LYS   252      11.695  21.897   1.539  1.00  0.00           C  
ATOM   1404  O   LYS   252      11.941  20.736   1.206  1.00  0.00           O  
ATOM   1405  CB  LYS   252       9.361  22.394   1.466  1.00  0.00           C  
ATOM   1406  CG  LYS   252       8.185  23.218   0.939  1.00  0.00           C  
ATOM   1407  CD  LYS   252       8.321  24.719   1.204  1.00  0.00           C  
ATOM   1408  CE  LYS   252       7.059  25.517   0.870  1.00  0.00           C  
ATOM   1409  NZ  LYS   252       5.981  25.184   1.828  1.00  0.00           N  
ATOM   1410  N   PHE   253      12.215  22.569   2.603  1.00  0.00           N  
ATOM   1411  CA  PHE   253      13.195  22.035   3.536  1.00  0.00           C  
ATOM   1412  C   PHE   253      13.045  22.534   4.961  1.00  0.00           C  
ATOM   1413  O   PHE   253      12.328  23.503   5.226  1.00  0.00           O  
ATOM   1414  CB  PHE   253      14.637  22.167   3.125  1.00  0.00           C  
ATOM   1415  CG  PHE   253      14.947  23.622   3.040  1.00  0.00           C  
ATOM   1416  CD1 PHE   253      15.492  24.337   4.130  1.00  0.00           C  
ATOM   1417  CD2 PHE   253      14.698  24.323   1.846  1.00  0.00           C  
ATOM   1418  CE1 PHE   253      15.789  25.727   4.038  1.00  0.00           C  
ATOM   1419  CE2 PHE   253      14.987  25.717   1.727  1.00  0.00           C  
ATOM   1420  CZ  PHE   253      15.533  26.421   2.830  1.00  0.00           C  
ATOM   1421  N   GLN   254      13.780  21.839   5.866  1.00  0.00           N  
ATOM   1422  CA  GLN   254      13.793  22.089   7.295  1.00  0.00           C  
ATOM   1423  C   GLN   254      15.204  22.575   7.615  1.00  0.00           C  
ATOM   1424  O   GLN   254      16.135  21.800   7.740  1.00  0.00           O  
ATOM   1425  CB  GLN   254      13.444  20.714   7.916  1.00  0.00           C  
ATOM   1426  CG  GLN   254      13.247  20.762   9.433  1.00  0.00           C  
ATOM   1427  CD  GLN   254      14.612  20.610  10.089  1.00  0.00           C  
ATOM   1428  OE1 GLN   254      15.473  19.882   9.598  1.00  0.00           O  
ATOM   1429  NE2 GLN   254      14.884  21.290  11.235  1.00  0.00           N  
ATOM   1430  N   PRO   255      15.357  23.886   7.686  1.00  0.00           N  
ATOM   1431  CA  PRO   255      16.625  24.554   7.918  1.00  0.00           C  
ATOM   1432  C   PRO   255      16.936  24.612   9.373  1.00  0.00           C  
ATOM   1433  O   PRO   255      16.266  25.322  10.121  1.00  0.00           O  
ATOM   1434  CB  PRO   255      16.560  25.974   7.336  1.00  0.00           C  
ATOM   1435  CG  PRO   255      15.151  26.569   7.336  1.00  0.00           C  
ATOM   1436  CD  PRO   255      14.049  25.535   7.097  1.00  0.00           C  
ATOM   1437  N   VAL   256      17.944  23.856   9.761  1.00  0.00           N  
ATOM   1438  CA  VAL   256      18.352  23.742  11.158  1.00  0.00           C  
ATOM   1439  C   VAL   256      19.651  24.479  11.429  1.00  0.00           C  
ATOM   1440  O   VAL   256      20.595  24.370  10.663  1.00  0.00           O  
ATOM   1441  CB  VAL   256      18.413  22.269  11.587  1.00  0.00           C  
ATOM   1442  CG1 VAL   256      18.882  22.073  13.030  1.00  0.00           C  
ATOM   1443  CG2 VAL   256      17.063  21.553  11.504  1.00  0.00           C  
ATOM   1444  N   TYR   257      19.652  25.258  12.516  1.00  0.00           N  
ATOM   1445  CA  TYR   257      20.820  26.020  12.857  1.00  0.00           C  
ATOM   1446  C   TYR   257      21.940  25.061  13.200  1.00  0.00           C  
ATOM   1447  O   TYR   257      21.751  24.168  14.029  1.00  0.00           O  
ATOM   1448  CB  TYR   257      20.512  26.934  14.056  1.00  0.00           C  
ATOM   1449  CG  TYR   257      21.755  27.692  14.373  1.00  0.00           C  
ATOM   1450  CD1 TYR   257      22.154  28.753  13.550  1.00  0.00           C  
ATOM   1451  CD2 TYR   257      22.551  27.371  15.495  1.00  0.00           C  
ATOM   1452  CE1 TYR   257      23.321  29.495  13.818  1.00  0.00           C  
ATOM   1453  CE2 TYR   257      23.741  28.115  15.782  1.00  0.00           C  
ATOM   1454  CZ  TYR   257      24.109  29.175  14.930  1.00  0.00           C  
ATOM   1455  OH  TYR   257      25.247  29.916  15.164  1.00  0.00           O  
ATOM   1456  N   VAL   258      23.085  25.244  12.530  1.00  0.00           N  
ATOM   1457  CA  VAL   258      24.218  24.380  12.783  1.00  0.00           C  
ATOM   1458  C   VAL   258      24.535  24.238  14.287  1.00  0.00           C  
ATOM   1459  O   VAL   258      25.032  23.208  14.746  1.00  0.00           O  
ATOM   1460  CB  VAL   258      25.439  24.721  11.910  1.00  0.00           C  
ATOM   1461  CG1 VAL   258      26.044  25.991  12.501  1.00  0.00           C  
ATOM   1462  CG2 VAL   258      26.505  23.583  11.953  1.00  0.00           C  
ATOM   1463  N   VAL   259      24.245  25.255  15.108  1.00  0.00           N  
ATOM   1464  CA  VAL   259      24.536  25.136  16.554  1.00  0.00           C  
ATOM   1465  C   VAL   259      23.520  24.180  17.197  1.00  0.00           C  
ATOM   1466  O   VAL   259      23.808  23.293  18.032  1.00  0.00           O  
ATOM   1467  CB  VAL   259      24.625  26.524  17.233  1.00  0.00           C  
ATOM   1468  CG1 VAL   259      24.726  26.392  18.742  1.00  0.00           C  
ATOM   1469  CG2 VAL   259      25.841  27.316  16.705  1.00  0.00           C  
ATOM   1470  N   ASP   260      22.274  24.309  16.778  1.00  0.00           N  
ATOM   1471  CA  ASP   260      21.298  23.377  17.341  1.00  0.00           C  
ATOM   1472  C   ASP   260      21.680  21.964  16.940  1.00  0.00           C  
ATOM   1473  O   ASP   260      21.609  21.007  17.731  1.00  0.00           O  
ATOM   1474  CB  ASP   260      19.913  23.654  16.745  1.00  0.00           C  
ATOM   1475  CG  ASP   260      19.146  24.704  17.534  1.00  0.00           C  
ATOM   1476  OD1 ASP   260      19.327  24.906  18.707  1.00  0.00           O  
ATOM   1477  OD2 ASP   260      18.291  25.385  16.827  1.00  0.00           O  
ATOM   1478  N   VAL   261      22.125  21.829  15.680  1.00  0.00           N  
ATOM   1479  CA  VAL   261      22.544  20.499  15.191  1.00  0.00           C  
ATOM   1480  C   VAL   261      23.675  19.889  16.048  1.00  0.00           C  
ATOM   1481  O   VAL   261      23.648  18.740  16.529  1.00  0.00           O  
ATOM   1482  CB  VAL   261      22.918  20.689  13.714  1.00  0.00           C  
ATOM   1483  CG1 VAL   261      23.566  19.454  13.085  1.00  0.00           C  
ATOM   1484  CG2 VAL   261      21.721  21.013  12.818  1.00  0.00           C  
ATOM   1485  N   ALA   262      24.683  20.723  16.300  1.00  0.00           N  
ATOM   1486  CA  ALA   262      25.845  20.336  17.089  1.00  0.00           C  
ATOM   1487  C   ALA   262      25.407  19.904  18.459  1.00  0.00           C  
ATOM   1488  O   ALA   262      25.885  18.921  18.986  1.00  0.00           O  
ATOM   1489  CB  ALA   262      26.878  21.467  17.191  1.00  0.00           C  
ATOM   1490  N   ALA   263      24.487  20.669  19.047  1.00  0.00           N  
ATOM   1491  CA  ALA   263      24.029  20.280  20.360  1.00  0.00           C  
ATOM   1492  C   ALA   263      23.293  18.944  20.310  1.00  0.00           C  
ATOM   1493  O   ALA   263      23.343  18.157  21.271  1.00  0.00           O  
ATOM   1494  CB  ALA   263      23.174  21.351  20.996  1.00  0.00           C  
ATOM   1495  N   ALA   264      22.648  18.676  19.181  1.00  0.00           N  
ATOM   1496  CA  ALA   264      21.986  17.400  19.044  1.00  0.00           C  
ATOM   1497  C   ALA   264      22.991  16.267  19.155  1.00  0.00           C  
ATOM   1498  O   ALA   264      22.658  15.152  19.502  1.00  0.00           O  
ATOM   1499  CB  ALA   264      21.248  17.325  17.712  1.00  0.00           C  
ATOM   1500  N   ILE   265      24.266  16.524  18.841  1.00  0.00           N  
ATOM   1501  CA  ILE   265      25.253  15.445  18.929  1.00  0.00           C  
ATOM   1502  C   ILE   265      25.642  15.152  20.346  1.00  0.00           C  
ATOM   1503  O   ILE   265      25.989  14.018  20.755  1.00  0.00           O  
ATOM   1504  CB  ILE   265      26.518  15.841  18.159  1.00  0.00           C  
ATOM   1505  CG1 ILE   265      26.265  16.124  16.669  1.00  0.00           C  
ATOM   1506  CG2 ILE   265      27.614  14.762  18.183  1.00  0.00           C  
ATOM   1507  CD1 ILE   265      25.644  14.946  15.921  1.00  0.00           C  
ATOM   1508  N   VAL   266      25.653  16.223  21.136  1.00  0.00           N  
ATOM   1509  CA  VAL   266      25.971  16.028  22.536  1.00  0.00           C  
ATOM   1510  C   VAL   266      24.825  15.216  23.144  1.00  0.00           C  
ATOM   1511  O   VAL   266      25.051  14.339  23.989  1.00  0.00           O  
ATOM   1512  CB  VAL   266      26.069  17.365  23.278  1.00  0.00           C  
ATOM   1513  CG1 VAL   266      26.218  17.212  24.793  1.00  0.00           C  
ATOM   1514  CG2 VAL   266      27.262  18.218  22.843  1.00  0.00           C  
ATOM   1515  N   ALA   267      23.582  15.521  22.724  1.00  0.00           N  
ATOM   1516  CA  ALA   267      22.460  14.741  23.262  1.00  0.00           C  
ATOM   1517  C   ALA   267      22.576  13.263  22.884  1.00  0.00           C  
ATOM   1518  O   ALA   267      22.287  12.321  23.635  1.00  0.00           O  
ATOM   1519  CB  ALA   267      21.125  15.291  22.780  1.00  0.00           C  
ATOM   1520  N   ALA   268      23.017  13.031  21.662  1.00  0.00           N  
ATOM   1521  CA  ALA   268      23.156  11.653  21.200  1.00  0.00           C  
ATOM   1522  C   ALA   268      24.225  10.926  21.987  1.00  0.00           C  
ATOM   1523  O   ALA   268      24.058   9.781  22.442  1.00  0.00           O  
ATOM   1524  CB  ALA   268      23.434  11.632  19.677  1.00  0.00           C  
ATOM   1525  N   LEU   269      25.358  11.598  22.147  1.00  0.00           N  
ATOM   1526  CA  LEU   269      26.443  10.982  22.924  1.00  0.00           C  
ATOM   1527  C   LEU   269      25.957  10.605  24.339  1.00  0.00           C  
ATOM   1528  O   LEU   269      26.198   9.514  24.837  1.00  0.00           O  
ATOM   1529  CB  LEU   269      27.607  12.004  23.045  1.00  0.00           C  
ATOM   1530  CG  LEU   269      28.891  11.663  22.344  1.00  0.00           C  
ATOM   1531  CD1 LEU   269      30.039  12.506  22.938  1.00  0.00           C  
ATOM   1532  CD2 LEU   269      29.156  10.157  22.486  1.00  0.00           C  
ATOM   1533  N   LYS   270      25.278  11.511  25.041  1.00  0.00           N  
ATOM   1534  CA  LYS   270      24.809  11.217  26.403  1.00  0.00           C  
ATOM   1535  C   LYS   270      23.879  10.052  26.425  1.00  0.00           C  
ATOM   1536  O   LYS   270      23.937   9.288  27.342  1.00  0.00           O  
ATOM   1537  CB  LYS   270      24.202  12.460  27.045  1.00  0.00           C  
ATOM   1538  CG  LYS   270      23.756  12.243  28.492  1.00  0.00           C  
ATOM   1539  CD  LYS   270      23.218  13.508  29.164  1.00  0.00           C  
ATOM   1540  CE  LYS   270      22.761  13.289  30.607  1.00  0.00           C  
ATOM   1541  NZ  LYS   270      22.262  14.560  31.179  1.00  0.00           N  
ATOM   1542  N   ASP   271      24.450   8.856  26.335  1.00  0.00           N  
ATOM   1543  CA  ASP   271      23.678   7.621  26.306  1.00  0.00           C  
ATOM   1544  C   ASP   271      24.188   6.566  27.279  1.00  0.00           C  
ATOM   1545  O   ASP   271      23.562   5.524  27.490  1.00  0.00           O  
ATOM   1546  CB  ASP   271      23.640   6.877  24.968  1.00  0.00           C  
ATOM   1547  CG  ASP   271      22.802   7.697  23.998  1.00  0.00           C  
ATOM   1548  OD1 ASP   271      22.122   8.650  24.463  1.00  0.00           O  
ATOM   1549  OD2 ASP   271      22.831   7.381  22.778  1.00  0.00           O  
ATOM   1550  N   ASP   272      25.339   6.823  27.889  1.00  0.00           N  
ATOM   1551  CA  ASP   272      25.910   5.849  28.803  1.00  0.00           C  
ATOM   1552  C   ASP   272      26.586   4.729  28.029  1.00  0.00           C  
ATOM   1553  O   ASP   272      26.951   3.686  28.578  1.00  0.00           O  
ATOM   1554  CB  ASP   272      24.941   5.124  29.741  1.00  0.00           C  
ATOM   1555  CG  ASP   272      24.282   6.166  30.634  1.00  0.00           C  
ATOM   1556  OD1 ASP   272      25.016   7.050  31.152  1.00  0.00           O  
ATOM   1557  OD2 ASP   272      23.037   6.092  30.810  1.00  0.00           O  
ATOM   1558  N   GLY   273      26.761   4.935  26.723  1.00  0.00           N  
ATOM   1559  CA  GLY   273      27.397   3.950  25.844  1.00  0.00           C  
ATOM   1560  C   GLY   273      26.817   2.541  25.999  1.00  0.00           C  
ATOM   1561  O   GLY   273      27.525   1.536  25.892  1.00  0.00           O  
ATOM   1562  N   SER   274      25.515   2.450  26.254  1.00  0.00           N  
ATOM   1563  CA  SER   274      24.870   1.153  26.434  1.00  0.00           C  
ATOM   1564  C   SER   274      24.496   0.446  25.124  1.00  0.00           C  
ATOM   1565  O   SER   274      23.352   0.031  24.921  1.00  0.00           O  
ATOM   1566  CB  SER   274      23.506   0.903  27.083  1.00  0.00           C  
ATOM   1567  OG  SER   274      23.499   1.402  28.412  1.00  0.00           O  
ATOM   1568  N   SER   275      25.456   0.302  24.219  1.00  0.00           N  
ATOM   1569  CA  SER   275      25.173  -0.378  22.966  1.00  0.00           C  
ATOM   1570  C   SER   275      23.963   0.125  22.197  1.00  0.00           C  
ATOM   1571  O   SER   275      23.621   1.310  22.222  1.00  0.00           O  
ATOM   1572  CB  SER   275      24.775  -1.848  22.812  1.00  0.00           C  
ATOM   1573  OG  SER   275      25.822  -2.688  23.276  1.00  0.00           O  
ATOM   1574  N   MET   276      23.308  -0.832  21.404  1.00  0.00           N  
ATOM   1575  CA  MET   276      22.125  -0.380  20.732  1.00  0.00           C  
ATOM   1576  C   MET   276      22.471   0.211  19.396  1.00  0.00           C  
ATOM   1577  O   MET   276      23.633   0.605  19.174  1.00  0.00           O  
ATOM   1578  CB  MET   276      21.267   0.647  21.510  1.00  0.00           C  
ATOM   1579  CG  MET   276      20.601   0.065  22.758  1.00  0.00           C  
ATOM   1580  SD  MET   276      19.520   1.225  23.647  1.00  0.00           S  
ATOM   1581  CE  MET   276      20.880   2.214  24.334  1.00  0.00           C  
ATOM   1582  N   GLY   277      21.419   0.270  18.578  1.00  0.00           N  
ATOM   1583  CA  GLY   277      21.461   0.913  17.273  1.00  0.00           C  
ATOM   1584  C   GLY   277      20.144   1.667  17.036  1.00  0.00           C  
ATOM   1585  O   GLY   277      19.063   1.082  16.993  1.00  0.00           O  
ATOM   1586  N   LYS   278      20.187   2.996  16.911  1.00  0.00           N  
ATOM   1587  CA  LYS   278      18.943   3.714  16.694  1.00  0.00           C  
ATOM   1588  C   LYS   278      19.205   4.968  15.923  1.00  0.00           C  
ATOM   1589  O   LYS   278      20.307   5.489  15.901  1.00  0.00           O  
ATOM   1590  CB  LYS   278      18.230   4.022  17.997  1.00  0.00           C  
ATOM   1591  CG  LYS   278      17.778   2.772  18.755  1.00  0.00           C  
ATOM   1592  CD  LYS   278      17.078   3.080  20.080  1.00  0.00           C  
ATOM   1593  CE  LYS   278      16.589   1.832  20.819  1.00  0.00           C  
ATOM   1594  NZ  LYS   278      15.893   2.222  22.066  1.00  0.00           N  
ATOM   1595  N   THR   279      18.155   5.423  15.315  1.00  0.00           N  
ATOM   1596  CA  THR   279      18.212   6.599  14.490  1.00  0.00           C  
ATOM   1597  C   THR   279      17.238   7.698  14.924  1.00  0.00           C  
ATOM   1598  O   THR   279      16.166   7.429  15.490  1.00  0.00           O  
ATOM   1599  CB  THR   279      18.040   6.236  12.991  1.00  0.00           C  
ATOM   1600  OG1 THR   279      19.039   5.307  12.596  1.00  0.00           O  
ATOM   1601  CG2 THR   279      18.166   7.511  12.141  1.00  0.00           C  
ATOM   1602  N   TYR   280      17.654   8.948  14.659  1.00  0.00           N  
ATOM   1603  CA  TYR   280      16.887  10.136  14.998  1.00  0.00           C  
ATOM   1604  C   TYR   280      17.022  11.170  13.929  1.00  0.00           C  
ATOM   1605  O   TYR   280      18.128  11.405  13.442  1.00  0.00           O  
ATOM   1606  CB  TYR   280      17.348  10.805  16.335  1.00  0.00           C  
ATOM   1607  CG  TYR   280      17.162   9.805  17.424  1.00  0.00           C  
ATOM   1608  CD1 TYR   280      18.209   8.935  17.757  1.00  0.00           C  
ATOM   1609  CD2 TYR   280      15.950   9.710  18.142  1.00  0.00           C  
ATOM   1610  CE1 TYR   280      18.072   7.978  18.782  1.00  0.00           C  
ATOM   1611  CE2 TYR   280      15.794   8.743  19.187  1.00  0.00           C  
ATOM   1612  CZ  TYR   280      16.870   7.885  19.492  1.00  0.00           C  
ATOM   1613  OH  TYR   280      16.765   6.936  20.486  1.00  0.00           O  
ATOM   1614  N   GLU   281      15.915  11.812  13.583  1.00  0.00           N  
ATOM   1615  CA  GLU   281      15.975  12.892  12.644  1.00  0.00           C  
ATOM   1616  C   GLU   281      16.442  14.078  13.468  1.00  0.00           C  
ATOM   1617  O   GLU   281      15.982  14.259  14.597  1.00  0.00           O  
ATOM   1618  CB  GLU   281      14.562  13.392  12.288  1.00  0.00           C  
ATOM   1619  CG  GLU   281      13.735  12.374  11.500  1.00  0.00           C  
ATOM   1620  CD  GLU   281      14.450  12.107  10.183  1.00  0.00           C  
ATOM   1621  OE1 GLU   281      14.750  13.096   9.461  1.00  0.00           O  
ATOM   1622  OE2 GLU   281      14.705  10.911   9.880  1.00  0.00           O  
ATOM   1623  N   LEU   282      17.284  14.908  12.911  1.00  0.00           N  
ATOM   1624  CA  LEU   282      17.641  16.098  13.650  1.00  0.00           C  
ATOM   1625  C   LEU   282      17.157  17.219  12.766  1.00  0.00           C  
ATOM   1626  O   LEU   282      17.764  17.533  11.746  1.00  0.00           O  
ATOM   1627  CB  LEU   282      19.128  16.336  13.930  1.00  0.00           C  
ATOM   1628  CG  LEU   282      19.717  15.331  14.904  1.00  0.00           C  
ATOM   1629  CD1 LEU   282      21.194  15.673  15.139  1.00  0.00           C  
ATOM   1630  CD2 LEU   282      18.964  15.362  16.244  1.00  0.00           C  
ATOM   1631  N   GLY   283      16.034  17.813  13.117  1.00  0.00           N  
ATOM   1632  CA  GLY   283      15.507  18.932  12.332  1.00  0.00           C  
ATOM   1633  C   GLY   283      14.673  19.855  13.249  1.00  0.00           C  
ATOM   1634  O   GLY   283      14.488  19.538  14.447  1.00  0.00           O  
ATOM   1635  N   GLY   284      14.192  20.988  12.697  1.00  0.00           N  
ATOM   1636  CA  GLY   284      13.366  21.911  13.484  1.00  0.00           C  
ATOM   1637  C   GLY   284      11.901  21.479  13.436  1.00  0.00           C  
ATOM   1638  O   GLY   284      11.122  21.796  14.315  1.00  0.00           O  
ATOM   1639  N   PRO   285      11.525  20.765  12.378  1.00  0.00           N  
ATOM   1640  CA  PRO   285      10.140  20.345  12.228  1.00  0.00           C  
ATOM   1641  C   PRO   285       9.395  21.435  11.454  1.00  0.00           C  
ATOM   1642  O   PRO   285       8.239  21.302  11.109  1.00  0.00           O  
ATOM   1643  CB  PRO   285       9.625  20.194  13.662  1.00  0.00           C  
ATOM   1644  CG  PRO   285      10.272  21.168  14.648  1.00  0.00           C  
ATOM   1645  CD  PRO   285      11.749  21.443  14.358  1.00  0.00           C  
ATOM   1646  N   ASP   286      10.088  22.523  11.160  1.00  0.00           N  
ATOM   1647  CA  ASP   286       9.578  23.646  10.410  1.00  0.00           C  
ATOM   1648  C   ASP   286      10.006  23.636   8.948  1.00  0.00           C  
ATOM   1649  O   ASP   286      11.193  23.635   8.624  1.00  0.00           O  
ATOM   1650  CB  ASP   286      10.063  24.905  11.068  1.00  0.00           C  
ATOM   1651  CG  ASP   286       9.358  25.036  12.411  1.00  0.00           C  
ATOM   1652  OD1 ASP   286       8.335  24.329  12.613  1.00  0.00           O  
ATOM   1653  OD2 ASP   286       9.834  25.844  13.252  1.00  0.00           O  
ATOM   1654  N   VAL   287       9.021  23.628   8.044  1.00  0.00           N  
ATOM   1655  CA  VAL   287       9.312  23.607   6.610  1.00  0.00           C  
ATOM   1656  C   VAL   287       9.545  25.026   6.085  1.00  0.00           C  
ATOM   1657  O   VAL   287       8.785  25.945   6.417  1.00  0.00           O  
ATOM   1658  CB  VAL   287       8.169  22.932   5.821  1.00  0.00           C  
ATOM   1659  CG1 VAL   287       8.383  22.945   4.306  1.00  0.00           C  
ATOM   1660  CG2 VAL   287       7.964  21.460   6.183  1.00  0.00           C  
ATOM   1661  N   PHE   288      10.606  25.224   5.286  1.00  0.00           N  
ATOM   1662  CA  PHE   288      10.885  26.558   4.757  1.00  0.00           C  
ATOM   1663  C   PHE   288      10.952  26.629   3.257  1.00  0.00           C  
ATOM   1664  O   PHE   288      11.636  25.870   2.505  1.00  0.00           O  
ATOM   1665  CB  PHE   288      11.907  27.449   5.477  1.00  0.00           C  
ATOM   1666  CG  PHE   288      11.364  27.749   6.832  1.00  0.00           C  
ATOM   1667  CD1 PHE   288      11.666  26.946   7.954  1.00  0.00           C  
ATOM   1668  CD2 PHE   288      10.524  28.862   7.020  1.00  0.00           C  
ATOM   1669  CE1 PHE   288      11.145  27.243   9.247  1.00  0.00           C  
ATOM   1670  CE2 PHE   288       9.989  29.182   8.304  1.00  0.00           C  
ATOM   1671  CZ  PHE   288      10.301  28.366   9.422  1.00  0.00           C  
ATOM   1672  N   THR   289      10.141  27.617   2.889  1.00  0.00           N  
ATOM   1673  CA  THR   289       9.860  28.093   1.556  1.00  0.00           C  
ATOM   1674  C   THR   289      11.123  28.773   1.089  1.00  0.00           C  
ATOM   1675  O   THR   289      11.608  29.719   1.728  1.00  0.00           O  
ATOM   1676  CB  THR   289       8.650  29.072   1.622  1.00  0.00           C  
ATOM   1677  OG1 THR   289       8.998  30.405   1.315  1.00  0.00           O  
ATOM   1678  CG2 THR   289       8.070  29.065   3.029  1.00  0.00           C  
ATOM   1679  N   THR   290      11.690  28.274   0.011  1.00  0.00           N  
ATOM   1680  CA  THR   290      12.908  28.922  -0.411  1.00  0.00           C  
ATOM   1681  C   THR   290      12.895  30.445  -0.274  1.00  0.00           C  
ATOM   1682  O   THR   290      13.773  31.086   0.310  1.00  0.00           O  
ATOM   1683  CB  THR   290      13.231  28.667  -1.834  1.00  0.00           C  
ATOM   1684  OG1 THR   290      13.351  27.271  -2.065  1.00  0.00           O  
ATOM   1685  CG2 THR   290      14.560  29.357  -2.186  1.00  0.00           C  
ATOM   1686  N   HIS   291      11.890  31.041  -0.871  1.00  0.00           N  
ATOM   1687  CA  HIS   291      11.730  32.469  -0.826  1.00  0.00           C  
ATOM   1688  C   HIS   291      11.789  32.928   0.604  1.00  0.00           C  
ATOM   1689  O   HIS   291      12.508  33.862   0.949  1.00  0.00           O  
ATOM   1690  CB  HIS   291      10.329  32.867  -1.339  1.00  0.00           C  
ATOM   1691  CG  HIS   291      10.067  34.341  -1.245  1.00  0.00           C  
ATOM   1692  ND1 HIS   291      10.590  35.275  -2.116  1.00  0.00           N  
ATOM   1693  CD2 HIS   291       9.322  35.055  -0.368  1.00  0.00           C  
ATOM   1694  CE1 HIS   291      10.194  36.470  -1.798  1.00  0.00           C  
ATOM   1695  NE2 HIS   291       9.419  36.375  -0.734  1.00  0.00           N  
ATOM   1696  N   GLU   292      10.979  32.253   1.424  1.00  0.00           N  
ATOM   1697  CA  GLU   292      10.863  32.560   2.833  1.00  0.00           C  
ATOM   1698  C   GLU   292      12.211  32.784   3.473  1.00  0.00           C  
ATOM   1699  O   GLU   292      12.303  33.631   4.376  1.00  0.00           O  
ATOM   1700  CB  GLU   292       9.975  31.592   3.641  1.00  0.00           C  
ATOM   1701  CG  GLU   292       8.485  32.015   3.637  1.00  0.00           C  
ATOM   1702  CD  GLU   292       7.666  31.628   4.857  1.00  0.00           C  
ATOM   1703  OE1 GLU   292       7.692  30.511   5.384  1.00  0.00           O  
ATOM   1704  OE2 GLU   292       6.904  32.623   5.278  1.00  0.00           O  
ATOM   1705  N   LEU   293      13.194  32.008   2.954  1.00  0.00           N  
ATOM   1706  CA  LEU   293      14.602  31.973   3.359  1.00  0.00           C  
ATOM   1707  C   LEU   293      15.293  33.230   2.870  1.00  0.00           C  
ATOM   1708  O   LEU   293      15.865  34.029   3.645  1.00  0.00           O  
ATOM   1709  CB  LEU   293      15.319  30.752   2.785  1.00  0.00           C  
ATOM   1710  CG  LEU   293      14.859  29.429   3.401  1.00  0.00           C  
ATOM   1711  CD1 LEU   293      15.448  28.176   2.753  1.00  0.00           C  
ATOM   1712  CD2 LEU   293      15.195  29.254   4.881  1.00  0.00           C  
ATOM   1713  N   ALA   294      15.189  33.364   1.546  1.00  0.00           N  
ATOM   1714  CA  ALA   294      15.695  34.490   0.803  1.00  0.00           C  
ATOM   1715  C   ALA   294      15.403  35.736   1.607  1.00  0.00           C  
ATOM   1716  O   ALA   294      16.280  36.493   1.996  1.00  0.00           O  
ATOM   1717  CB  ALA   294      14.805  34.573  -0.418  1.00  0.00           C  
ATOM   1718  N   GLU   295      14.121  35.920   1.855  1.00  0.00           N  
ATOM   1719  CA  GLU   295      13.637  37.039   2.616  1.00  0.00           C  
ATOM   1720  C   GLU   295      14.261  37.160   3.986  1.00  0.00           C  
ATOM   1721  O   GLU   295      14.559  38.287   4.434  1.00  0.00           O  
ATOM   1722  CB  GLU   295      12.123  36.900   2.798  1.00  0.00           C  
ATOM   1723  CG  GLU   295      11.488  38.075   3.544  1.00  0.00           C  
ATOM   1724  CD  GLU   295       9.985  37.839   3.602  1.00  0.00           C  
ATOM   1725  OE1 GLU   295       9.528  36.802   3.050  1.00  0.00           O  
ATOM   1726  OE2 GLU   295       9.275  38.692   4.198  1.00  0.00           O  
ATOM   1727  N   ILE   296      14.407  35.994   4.647  1.00  0.00           N  
ATOM   1728  CA  ILE   296      15.000  35.964   5.980  1.00  0.00           C  
ATOM   1729  C   ILE   296      16.451  36.431   5.809  1.00  0.00           C  
ATOM   1730  O   ILE   296      17.014  37.213   6.564  1.00  0.00           O  
ATOM   1731  CB  ILE   296      14.911  34.577   6.648  1.00  0.00           C  
ATOM   1732  CG1 ILE   296      13.474  34.157   7.001  1.00  0.00           C  
ATOM   1733  CG2 ILE   296      15.694  34.481   7.968  1.00  0.00           C  
ATOM   1734  CD1 ILE   296      13.351  32.690   7.410  1.00  0.00           C  
ATOM   1735  N   MET   297      17.038  35.937   4.746  1.00  0.00           N  
ATOM   1736  CA  MET   297      18.381  36.309   4.483  1.00  0.00           C  
ATOM   1737  C   MET   297      18.536  37.789   4.148  1.00  0.00           C  
ATOM   1738  O   MET   297      19.330  38.522   4.755  1.00  0.00           O  
ATOM   1739  CB  MET   297      18.976  35.347   3.459  1.00  0.00           C  
ATOM   1740  CG  MET   297      20.448  35.622   3.147  1.00  0.00           C  
ATOM   1741  SD  MET   297      21.571  35.412   4.561  1.00  0.00           S  
ATOM   1742  CE  MET   297      21.472  33.599   4.573  1.00  0.00           C  
ATOM   1743  N   TYR   298      17.754  38.241   3.178  1.00  0.00           N  
ATOM   1744  CA  TYR   298      17.809  39.633   2.784  1.00  0.00           C  
ATOM   1745  C   TYR   298      17.557  40.467   4.005  1.00  0.00           C  
ATOM   1746  O   TYR   298      18.253  41.467   4.228  1.00  0.00           O  
ATOM   1747  CB  TYR   298      16.840  39.914   1.615  1.00  0.00           C  
ATOM   1748  CG  TYR   298      17.370  39.209   0.414  1.00  0.00           C  
ATOM   1749  CD1 TYR   298      18.692  38.743   0.406  1.00  0.00           C  
ATOM   1750  CD2 TYR   298      16.569  38.989  -0.728  1.00  0.00           C  
ATOM   1751  CE1 TYR   298      19.228  38.070  -0.709  1.00  0.00           C  
ATOM   1752  CE2 TYR   298      17.099  38.306  -1.871  1.00  0.00           C  
ATOM   1753  CZ  TYR   298      18.433  37.854  -1.840  1.00  0.00           C  
ATOM   1754  OH  TYR   298      18.988  37.196  -2.918  1.00  0.00           O  
ATOM   1755  N   ASP   299      16.581  40.017   4.805  1.00  0.00           N  
ATOM   1756  CA  ASP   299      16.290  40.758   6.018  1.00  0.00           C  
ATOM   1757  C   ASP   299      17.534  40.867   6.916  1.00  0.00           C  
ATOM   1758  O   ASP   299      17.875  41.958   7.388  1.00  0.00           O  
ATOM   1759  CB  ASP   299      15.012  40.298   6.745  1.00  0.00           C  
ATOM   1760  CG  ASP   299      13.814  40.759   5.928  1.00  0.00           C  
ATOM   1761  OD1 ASP   299      14.013  41.595   5.006  1.00  0.00           O  
ATOM   1762  OD2 ASP   299      12.683  40.283   6.214  1.00  0.00           O  
ATOM   1763  N   MET   300      18.204  39.711   7.118  1.00  0.00           N  
ATOM   1764  CA  MET   300      19.415  39.525   7.930  1.00  0.00           C  
ATOM   1765  C   MET   300      20.626  40.324   7.444  1.00  0.00           C  
ATOM   1766  O   MET   300      21.327  40.977   8.236  1.00  0.00           O  
ATOM   1767  CB  MET   300      19.781  38.042   7.957  1.00  0.00           C  
ATOM   1768  CG  MET   300      18.811  37.189   8.777  1.00  0.00           C  
ATOM   1769  SD  MET   300      18.745  37.610  10.544  1.00  0.00           S  
ATOM   1770  CE  MET   300      20.423  37.018  10.910  1.00  0.00           C  
ATOM   1771  N   ILE   301      20.856  40.231   6.135  1.00  0.00           N  
ATOM   1772  CA  ILE   301      21.955  40.890   5.497  1.00  0.00           C  
ATOM   1773  C   ILE   301      21.647  42.307   5.086  1.00  0.00           C  
ATOM   1774  O   ILE   301      22.528  43.007   4.597  1.00  0.00           O  
ATOM   1775  CB  ILE   301      22.324  40.162   4.231  1.00  0.00           C  
ATOM   1776  CG1 ILE   301      21.215  40.184   3.166  1.00  0.00           C  
ATOM   1777  CG2 ILE   301      22.642  38.673   4.450  1.00  0.00           C  
ATOM   1778  CD1 ILE   301      21.659  39.631   1.812  1.00  0.00           C  
ATOM   1779  N   ARG   302      20.395  42.696   5.235  1.00  0.00           N  
ATOM   1780  CA  ARG   302      19.979  44.021   4.826  1.00  0.00           C  
ATOM   1781  C   ARG   302      20.227  44.285   3.336  1.00  0.00           C  
ATOM   1782  O   ARG   302      20.494  45.430   2.955  1.00  0.00           O  
ATOM   1783  CB  ARG   302      20.705  45.078   5.662  1.00  0.00           C  
ATOM   1784  CG  ARG   302      20.405  44.984   7.159  1.00  0.00           C  
ATOM   1785  CD  ARG   302      21.187  45.990   8.005  1.00  0.00           C  
ATOM   1786  NE  ARG   302      20.960  45.644   9.437  1.00  0.00           N  
ATOM   1787  CZ  ARG   302      21.588  46.354  10.419  1.00  0.00           C  
ATOM   1788  NH1 ARG   302      22.354  47.310   9.816  1.00  0.00           N  
ATOM   1789  NH2 ARG   302      21.206  45.831  11.620  1.00  0.00           N  
ATOM   1790  N   GLU   303      20.181  43.256   2.497  1.00  0.00           N  
ATOM   1791  CA  GLU   303      20.441  43.331   1.060  1.00  0.00           C  
ATOM   1792  C   GLU   303      19.428  42.602   0.195  1.00  0.00           C  
ATOM   1793  O   GLU   303      18.808  41.653   0.631  1.00  0.00           O  
ATOM   1794  CB  GLU   303      21.712  42.530   0.848  1.00  0.00           C  
ATOM   1795  CG  GLU   303      22.902  43.048   1.658  1.00  0.00           C  
ATOM   1796  CD  GLU   303      23.337  44.377   1.057  1.00  0.00           C  
ATOM   1797  OE1 GLU   303      22.891  44.687  -0.079  1.00  0.00           O  
ATOM   1798  OE2 GLU   303      24.121  45.101   1.727  1.00  0.00           O  
ATOM   1799  N   TRP   304      19.309  43.007  -1.064  1.00  0.00           N  
ATOM   1800  CA  TRP   304      18.389  42.376  -1.992  1.00  0.00           C  
ATOM   1801  C   TRP   304      19.112  41.514  -2.953  1.00  0.00           C  
ATOM   1802  O   TRP   304      19.566  41.989  -3.983  1.00  0.00           O  
ATOM   1803  CB  TRP   304      17.777  43.426  -2.913  1.00  0.00           C  
ATOM   1804  CG  TRP   304      16.714  42.886  -3.839  1.00  0.00           C  
ATOM   1805  CD1 TRP   304      16.238  41.612  -3.963  1.00  0.00           C  
ATOM   1806  CD2 TRP   304      15.961  43.624  -4.813  1.00  0.00           C  
ATOM   1807  NE1 TRP   304      15.298  41.477  -4.878  1.00  0.00           N  
ATOM   1808  CE2 TRP   304      15.081  42.706  -5.445  1.00  0.00           C  
ATOM   1809  CE3 TRP   304      15.940  44.975  -5.216  1.00  0.00           C  
ATOM   1810  CZ2 TRP   304      14.180  43.098  -6.472  1.00  0.00           C  
ATOM   1811  CZ3 TRP   304      15.038  45.377  -6.246  1.00  0.00           C  
ATOM   1812  CH2 TRP   304      14.174  44.433  -6.856  1.00  0.00           C  
ATOM   1813  N   PRO   305      19.237  40.265  -2.669  1.00  0.00           N  
ATOM   1814  CA  PRO   305      19.959  39.538  -3.662  1.00  0.00           C  
ATOM   1815  C   PRO   305      19.115  39.508  -4.904  1.00  0.00           C  
ATOM   1816  O   PRO   305      17.978  39.980  -4.872  1.00  0.00           O  
ATOM   1817  CB  PRO   305      20.328  38.153  -3.103  1.00  0.00           C  
ATOM   1818  CG  PRO   305      20.269  38.076  -1.576  1.00  0.00           C  
ATOM   1819  CD  PRO   305      19.191  38.970  -0.959  1.00  0.00           C  
ATOM   1820  N   ARG   306      19.701  38.997  -5.981  1.00  0.00           N  
ATOM   1821  CA  ARG   306      18.987  38.857  -7.213  1.00  0.00           C  
ATOM   1822  C   ARG   306      18.290  37.553  -7.020  1.00  0.00           C  
ATOM   1823  O   ARG   306      18.504  36.907  -5.999  1.00  0.00           O  
ATOM   1824  CB  ARG   306      20.036  38.493  -8.268  1.00  0.00           C  
ATOM   1825  CG  ARG   306      21.130  39.550  -8.431  1.00  0.00           C  
ATOM   1826  CD  ARG   306      20.629  40.861  -9.040  1.00  0.00           C  
ATOM   1827  NE  ARG   306      20.062  40.545 -10.381  1.00  0.00           N  
ATOM   1828  CZ  ARG   306      20.891  40.400 -11.456  1.00  0.00           C  
ATOM   1829  NH1 ARG   306      22.171  40.596 -11.023  1.00  0.00           N  
ATOM   1830  NH2 ARG   306      20.116  40.117 -12.543  1.00  0.00           N  
ATOM   1831  N   THR   348      17.532  37.146  -8.015  1.00  0.00           N  
ATOM   1832  CA  THR   348      16.868  35.878  -7.918  1.00  0.00           C  
ATOM   1833  C   THR   348      16.082  35.687  -9.189  1.00  0.00           C  
ATOM   1834  O   THR   348      16.323  36.472 -10.111  1.00  0.00           O  
ATOM   1835  CB  THR   348      16.047  35.798  -6.632  1.00  0.00           C  
ATOM   1836  OG1 THR   348      15.050  36.809  -6.626  1.00  0.00           O  
ATOM   1837  CG2 THR   348      16.976  35.992  -5.422  1.00  0.00           C  
ATOM   1838  N   THR   349      13.074  17.067  -4.703  1.00  0.00           N  
ATOM   1839  CA  THR   349      11.979  16.532  -3.905  1.00  0.00           C  
ATOM   1840  C   THR   349      11.041  17.620  -3.505  1.00  0.00           C  
ATOM   1841  O   THR   349      11.432  18.734  -3.198  1.00  0.00           O  
ATOM   1842  CB  THR   349      12.438  15.856  -2.645  1.00  0.00           C  
ATOM   1843  OG1 THR   349      11.338  15.236  -1.995  1.00  0.00           O  
ATOM   1844  CG2 THR   349      13.062  16.901  -1.705  1.00  0.00           C  
ATOM   1845  N   ASP   350       9.767  17.363  -3.483  1.00  0.00           N  
ATOM   1846  CA  ASP   350       9.059  18.534  -3.108  1.00  0.00           C  
ATOM   1847  C   ASP   350       9.471  19.021  -1.749  1.00  0.00           C  
ATOM   1848  O   ASP   350      10.138  20.021  -1.632  1.00  0.00           O  
ATOM   1849  CB  ASP   350       7.537  18.471  -3.314  1.00  0.00           C  
ATOM   1850  CG  ASP   350       6.967  19.854  -3.033  1.00  0.00           C  
ATOM   1851  OD1 ASP   350       7.775  20.788  -2.785  1.00  0.00           O  
ATOM   1852  OD2 ASP   350       5.715  19.995  -3.062  1.00  0.00           O  
ATOM   1853  N   THR   351       9.027  18.284  -0.752  1.00  0.00           N  
ATOM   1854  CA  THR   351       9.184  18.591   0.632  1.00  0.00           C  
ATOM   1855  C   THR   351      10.162  17.734   1.359  1.00  0.00           C  
ATOM   1856  O   THR   351      10.402  16.607   0.986  1.00  0.00           O  
ATOM   1857  CB  THR   351       7.803  18.460   1.269  1.00  0.00           C  
ATOM   1858  OG1 THR   351       7.326  17.130   1.130  1.00  0.00           O  
ATOM   1859  CG2 THR   351       6.828  19.426   0.574  1.00  0.00           C  
ATOM   1860  N   LEU   352      10.729  18.290   2.418  1.00  0.00           N  
ATOM   1861  CA  LEU   352      11.694  17.562   3.222  1.00  0.00           C  
ATOM   1862  C   LEU   352      11.801  18.181   4.603  1.00  0.00           C  
ATOM   1863  O   LEU   352      12.758  18.852   4.944  1.00  0.00           O  
ATOM   1864  CB  LEU   352      13.032  17.563   2.521  1.00  0.00           C  
ATOM   1865  CG  LEU   352      13.783  16.276   2.752  1.00  0.00           C  
ATOM   1866  CD1 LEU   352      12.868  15.137   2.372  1.00  0.00           C  
ATOM   1867  CD2 LEU   352      15.037  16.217   1.885  1.00  0.00           C  
ATOM   1868  N   VAL   353      10.751  17.983   5.379  1.00  0.00           N  
ATOM   1869  CA  VAL   353      10.562  18.493   6.726  1.00  0.00           C  
ATOM   1870  C   VAL   353      10.614  17.329   7.681  1.00  0.00           C  
ATOM   1871  O   VAL   353      10.007  16.274   7.456  1.00  0.00           O  
ATOM   1872  CB  VAL   353       9.197  19.203   6.791  1.00  0.00           C  
ATOM   1873  CG1 VAL   353       8.857  19.746   8.181  1.00  0.00           C  
ATOM   1874  CG2 VAL   353       9.091  20.408   5.854  1.00  0.00           C  
ATOM   1875  N   SER   354      11.359  17.492   8.748  1.00  0.00           N  
ATOM   1876  CA  SER   354      11.488  16.431   9.703  1.00  0.00           C  
ATOM   1877  C   SER   354      10.376  16.394  10.717  1.00  0.00           C  
ATOM   1878  O   SER   354       9.867  17.446  11.088  1.00  0.00           O  
ATOM   1879  CB  SER   354      12.735  16.713  10.551  1.00  0.00           C  
ATOM   1880  OG  SER   354      12.534  17.874  11.344  1.00  0.00           O  
ATOM   1881  N   ASP   355      10.043  15.187  11.170  1.00  0.00           N  
ATOM   1882  CA  ASP   355       9.117  15.026  12.271  1.00  0.00           C  
ATOM   1883  C   ASP   355      10.153  14.892  13.407  1.00  0.00           C  
ATOM   1884  O   ASP   355      10.978  13.962  13.398  1.00  0.00           O  
ATOM   1885  CB  ASP   355       8.216  13.819  12.191  1.00  0.00           C  
ATOM   1886  CG  ASP   355       7.273  13.856  13.385  1.00  0.00           C  
ATOM   1887  OD1 ASP   355       7.425  14.778  14.230  1.00  0.00           O  
ATOM   1888  OD2 ASP   355       6.388  12.963  13.467  1.00  0.00           O  
ATOM   1889  N   ASN   356      10.192  15.838  14.361  1.00  0.00           N  
ATOM   1890  CA  ASN   356      11.244  15.799  15.375  1.00  0.00           C  
ATOM   1891  C   ASN   356      10.909  15.201  16.727  1.00  0.00           C  
ATOM   1892  O   ASN   356      11.693  15.284  17.681  1.00  0.00           O  
ATOM   1893  CB  ASN   356      11.577  17.277  15.563  1.00  0.00           C  
ATOM   1894  CG  ASN   356      10.353  17.964  16.152  1.00  0.00           C  
ATOM   1895  OD1 ASN   356       9.228  17.748  15.703  1.00  0.00           O  
ATOM   1896  ND2 ASN   356      10.505  18.829  17.190  1.00  0.00           N  
ATOM   1897  N   ALA   357       9.751  14.583  16.792  1.00  0.00           N  
ATOM   1898  CA  ALA   357       9.256  14.016  18.037  1.00  0.00           C  
ATOM   1899  C   ALA   357      10.118  12.999  18.709  1.00  0.00           C  
ATOM   1900  O   ALA   357      10.277  13.043  19.924  1.00  0.00           O  
ATOM   1901  CB  ALA   357       7.800  13.550  17.811  1.00  0.00           C  
ATOM   1902  N   LEU   358      10.700  12.064  17.951  1.00  0.00           N  
ATOM   1903  CA  LEU   358      11.500  11.052  18.585  1.00  0.00           C  
ATOM   1904  C   LEU   358      12.713  11.603  19.332  1.00  0.00           C  
ATOM   1905  O   LEU   358      12.996  11.175  20.464  1.00  0.00           O  
ATOM   1906  CB  LEU   358      11.840   9.950  17.567  1.00  0.00           C  
ATOM   1907  CG  LEU   358      10.635   9.096  17.168  1.00  0.00           C  
ATOM   1908  CD1 LEU   358      10.890   8.115  16.024  1.00  0.00           C  
ATOM   1909  CD2 LEU   358      10.077   8.208  18.278  1.00  0.00           C  
ATOM   1910  N   LYS   359      13.452  12.528  18.676  1.00  0.00           N  
ATOM   1911  CA  LYS   359      14.641  13.149  19.271  1.00  0.00           C  
ATOM   1912  C   LYS   359      14.281  13.905  20.563  1.00  0.00           C  
ATOM   1913  O   LYS   359      14.948  13.791  21.590  1.00  0.00           O  
ATOM   1914  CB  LYS   359      15.288  14.122  18.281  1.00  0.00           C  
ATOM   1915  CG  LYS   359      16.578  14.756  18.804  1.00  0.00           C  
ATOM   1916  CD  LYS   359      17.277  15.655  17.782  1.00  0.00           C  
ATOM   1917  CE  LYS   359      16.508  16.941  17.471  1.00  0.00           C  
ATOM   1918  NZ  LYS   359      17.270  17.766  16.507  1.00  0.00           N  
ATOM   1919  N   PHE   360      13.197  14.665  20.482  1.00  0.00           N  
ATOM   1920  CA  PHE   360      12.652  15.453  21.601  1.00  0.00           C  
ATOM   1921  C   PHE   360      12.339  14.540  22.772  1.00  0.00           C  
ATOM   1922  O   PHE   360      12.755  14.734  23.916  1.00  0.00           O  
ATOM   1923  CB  PHE   360      11.418  16.265  21.147  1.00  0.00           C  
ATOM   1924  CG  PHE   360      10.902  16.998  22.337  1.00  0.00           C  
ATOM   1925  CD1 PHE   360      11.501  18.192  22.799  1.00  0.00           C  
ATOM   1926  CD2 PHE   360       9.784  16.505  23.035  1.00  0.00           C  
ATOM   1927  CE1 PHE   360      10.998  18.889  23.935  1.00  0.00           C  
ATOM   1928  CE2 PHE   360       9.260  17.183  24.176  1.00  0.00           C  
ATOM   1929  CZ  PHE   360       9.872  18.380  24.629  1.00  0.00           C  
ATOM   1930  N   GLN   361      11.646  13.461  22.478  1.00  0.00           N  
ATOM   1931  CA  GLN   361      11.304  12.559  23.539  1.00  0.00           C  
ATOM   1932  C   GLN   361      12.429  11.702  24.067  1.00  0.00           C  
ATOM   1933  O   GLN   361      12.526  11.458  25.278  1.00  0.00           O  
ATOM   1934  CB  GLN   361      10.148  11.668  23.105  1.00  0.00           C  
ATOM   1935  CG  GLN   361       8.819  12.414  22.973  1.00  0.00           C  
ATOM   1936  CD  GLN   361       7.785  11.440  22.427  1.00  0.00           C  
ATOM   1937  OE1 GLN   361       8.106  10.305  22.078  1.00  0.00           O  
ATOM   1938  NE2 GLN   361       6.486  11.830  22.324  1.00  0.00           N  
ATOM   1939  N   ASP   362      13.290  11.210  23.174  1.00  0.00           N  
ATOM   1940  CA  ASP   362      14.356  10.307  23.598  1.00  0.00           C  
ATOM   1941  C   ASP   362      15.691  10.915  23.867  1.00  0.00           C  
ATOM   1942  O   ASP   362      16.430  10.517  24.767  1.00  0.00           O  
ATOM   1943  CB  ASP   362      14.572   9.176  22.552  1.00  0.00           C  
ATOM   1944  CG  ASP   362      13.289   8.362  22.468  1.00  0.00           C  
ATOM   1945  OD1 ASP   362      12.855   7.831  23.526  1.00  0.00           O  
ATOM   1946  OD2 ASP   362      12.726   8.259  21.346  1.00  0.00           O  
ATOM   1947  N   LEU   363      16.044  11.839  23.006  1.00  0.00           N  
ATOM   1948  CA  LEU   363      17.358  12.455  23.201  1.00  0.00           C  
ATOM   1949  C   LEU   363      17.226  13.678  24.121  1.00  0.00           C  
ATOM   1950  O   LEU   363      18.230  14.258  24.565  1.00  0.00           O  
ATOM   1951  CB  LEU   363      17.978  12.908  21.816  1.00  0.00           C  
ATOM   1952  CG  LEU   363      18.335  11.781  20.813  1.00  0.00           C  
ATOM   1953  CD1 LEU   363      19.045  12.358  19.567  1.00  0.00           C  
ATOM   1954  CD2 LEU   363      19.212  10.713  21.454  1.00  0.00           C  
ATOM   1955  N   ASP   364      15.940  14.063  24.335  1.00  0.00           N  
ATOM   1956  CA  ASP   364      15.536  15.238  25.103  1.00  0.00           C  
ATOM   1957  C   ASP   364      16.106  16.469  24.397  1.00  0.00           C  
ATOM   1958  O   ASP   364      16.600  17.414  25.014  1.00  0.00           O  
ATOM   1959  CB  ASP   364      16.132  15.166  26.488  1.00  0.00           C  
ATOM   1960  CG  ASP   364      15.530  13.961  27.197  1.00  0.00           C  
ATOM   1961  OD1 ASP   364      14.276  13.841  27.198  1.00  0.00           O  
ATOM   1962  OD2 ASP   364      16.316  13.145  27.747  1.00  0.00           O  
ATOM   1963  N   LEU   365      16.054  16.455  23.065  1.00  0.00           N  
ATOM   1964  CA  LEU   365      16.635  17.530  22.339  1.00  0.00           C  
ATOM   1965  C   LEU   365      15.669  18.087  21.360  1.00  0.00           C  
ATOM   1966  O   LEU   365      14.878  17.355  20.805  1.00  0.00           O  
ATOM   1967  CB  LEU   365      17.917  16.973  21.590  1.00  0.00           C  
ATOM   1968  CG  LEU   365      18.613  18.016  20.714  1.00  0.00           C  
ATOM   1969  CD1 LEU   365      19.281  19.159  21.478  1.00  0.00           C  
ATOM   1970  CD2 LEU   365      19.738  17.474  19.834  1.00  0.00           C  
ATOM   1971  N   VAL   366      15.783  19.374  21.114  1.00  0.00           N  
ATOM   1972  CA  VAL   366      14.985  20.008  20.086  1.00  0.00           C  
ATOM   1973  C   VAL   366      15.659  21.292  19.635  1.00  0.00           C  
ATOM   1974  O   VAL   366      16.485  21.838  20.363  1.00  0.00           O  
ATOM   1975  CB  VAL   366      13.534  20.160  20.532  1.00  0.00           C  
ATOM   1976  CG1 VAL   366      13.349  21.159  21.676  1.00  0.00           C  
ATOM   1977  CG2 VAL   366      12.602  20.647  19.421  1.00  0.00           C  
ATOM   1978  N   PRO   367      15.359  21.777  18.453  1.00  0.00           N  
ATOM   1979  CA  PRO   367      16.009  23.026  18.074  1.00  0.00           C  
ATOM   1980  C   PRO   367      15.527  24.184  18.965  1.00  0.00           C  
ATOM   1981  O   PRO   367      14.410  24.240  19.454  1.00  0.00           O  
ATOM   1982  CB  PRO   367      15.596  23.400  16.645  1.00  0.00           C  
ATOM   1983  CG  PRO   367      14.230  22.842  16.239  1.00  0.00           C  
ATOM   1984  CD  PRO   367      13.927  21.468  16.840  1.00  0.00           C  
ATOM   1985  N   HIS   368      16.377  25.135  19.181  1.00  0.00           N  
ATOM   1986  CA  HIS   368      16.032  26.310  19.969  1.00  0.00           C  
ATOM   1987  C   HIS   368      16.229  27.596  19.189  1.00  0.00           C  
ATOM   1988  O   HIS   368      15.874  28.658  19.665  1.00  0.00           O  
ATOM   1989  CB  HIS   368      16.853  26.450  21.250  1.00  0.00           C  
ATOM   1990  CG  HIS   368      16.690  25.285  22.181  1.00  0.00           C  
ATOM   1991  ND1 HIS   368      15.522  24.993  22.854  1.00  0.00           N  
ATOM   1992  CD2 HIS   368      17.563  24.320  22.555  1.00  0.00           C  
ATOM   1993  CE1 HIS   368      15.668  23.929  23.584  1.00  0.00           C  
ATOM   1994  NE2 HIS   368      16.902  23.490  23.427  1.00  0.00           N  
ATOM   1995  N   LYS   369      16.608  27.465  17.925  1.00  0.00           N  
ATOM   1996  CA  LYS   369      16.838  28.628  17.088  1.00  0.00           C  
ATOM   1997  C   LYS   369      15.977  28.619  15.837  1.00  0.00           C  
ATOM   1998  O   LYS   369      15.869  27.624  15.115  1.00  0.00           O  
ATOM   1999  CB  LYS   369      18.207  28.883  16.450  1.00  0.00           C  
ATOM   2000  CG  LYS   369      19.339  29.022  17.470  1.00  0.00           C  
ATOM   2001  CD  LYS   369      19.244  30.289  18.322  1.00  0.00           C  
ATOM   2002  CE  LYS   369      20.413  30.463  19.293  1.00  0.00           C  
ATOM   2003  NZ  LYS   369      20.183  31.642  20.157  1.00  0.00           N  
ATOM   2004  N   LEU   370      15.346  29.763  15.576  1.00  0.00           N  
ATOM   2005  CA  LEU   370      14.490  29.967  14.411  1.00  0.00           C  
ATOM   2006  C   LEU   370      15.405  30.405  13.273  1.00  0.00           C  
ATOM   2007  O   LEU   370      16.400  29.752  12.948  1.00  0.00           O  
ATOM   2008  CB  LEU   370      13.419  31.062  14.362  1.00  0.00           C  
ATOM   2009  CG  LEU   370      12.330  30.898  15.424  1.00  0.00           C  
ATOM   2010  CD1 LEU   370      11.296  32.022  15.467  1.00  0.00           C  
ATOM   2011  CD2 LEU   370      11.478  29.637  15.286  1.00  0.00           C  
ATOM   2012  N   LYS   371      15.067  31.531  12.651  1.00  0.00           N  
ATOM   2013  CA  LYS   371      15.864  32.067  11.558  1.00  0.00           C  
ATOM   2014  C   LYS   371      16.962  33.005  12.039  1.00  0.00           C  
ATOM   2015  O   LYS   371      17.498  33.831  11.295  1.00  0.00           O  
ATOM   2016  CB  LYS   371      15.231  32.955  10.481  1.00  0.00           C  
ATOM   2017  CG  LYS   371      14.719  34.293  11.017  1.00  0.00           C  
ATOM   2018  CD  LYS   371      14.069  35.174   9.948  1.00  0.00           C  
ATOM   2019  CE  LYS   371      13.505  36.486  10.494  1.00  0.00           C  
ATOM   2020  NZ  LYS   371      12.892  37.269   9.399  1.00  0.00           N  
ATOM   2021  N   GLY   372      17.304  32.873  13.317  1.00  0.00           N  
ATOM   2022  CA  GLY   372      18.390  33.652  13.886  1.00  0.00           C  
ATOM   2023  C   GLY   372      19.597  33.109  13.127  1.00  0.00           C  
ATOM   2024  O   GLY   372      20.702  33.657  13.150  1.00  0.00           O  
ATOM   2025  N   TYR   373      19.360  31.995  12.439  1.00  0.00           N  
ATOM   2026  CA  TYR   373      20.356  31.299  11.640  1.00  0.00           C  
ATOM   2027  C   TYR   373      20.948  32.262  10.627  1.00  0.00           C  
ATOM   2028  O   TYR   373      22.159  32.308  10.393  1.00  0.00           O  
ATOM   2029  CB  TYR   373      20.073  30.150  10.663  1.00  0.00           C  
ATOM   2030  CG  TYR   373      19.652  28.970  11.469  1.00  0.00           C  
ATOM   2031  CD1 TYR   373      19.885  28.950  12.851  1.00  0.00           C  
ATOM   2032  CD2 TYR   373      19.012  27.859  10.876  1.00  0.00           C  
ATOM   2033  CE1 TYR   373      19.498  27.854  13.647  1.00  0.00           C  
ATOM   2034  CE2 TYR   373      18.613  26.736  11.671  1.00  0.00           C  
ATOM   2035  CZ  TYR   373      18.866  26.754  13.057  1.00  0.00           C  
ATOM   2036  OH  TYR   373      18.504  25.695  13.861  1.00  0.00           O  
ATOM   2037  N   PRO   374      20.079  33.052  10.010  1.00  0.00           N  
ATOM   2038  CA  PRO   374      20.501  34.026   9.029  1.00  0.00           C  
ATOM   2039  C   PRO   374      21.520  34.973   9.623  1.00  0.00           C  
ATOM   2040  O   PRO   374      22.642  35.124   9.131  1.00  0.00           O  
ATOM   2041  CB  PRO   374      20.243  35.349   8.304  1.00  0.00           C  
ATOM   2042  CG  PRO   374      18.759  35.706   8.196  1.00  0.00           C  
ATOM   2043  CD  PRO   374      17.944  35.317   9.430  1.00  0.00           C  
ATOM   2044  N   VAL   375      21.193  35.622  10.689  1.00  0.00           N  
ATOM   2045  CA  VAL   375      22.034  36.625  11.319  1.00  0.00           C  
ATOM   2046  C   VAL   375      23.440  36.064  11.535  1.00  0.00           C  
ATOM   2047  O   VAL   375      24.457  36.709  11.235  1.00  0.00           O  
ATOM   2048  CB  VAL   375      21.583  37.010  12.748  1.00  0.00           C  
ATOM   2049  CG1 VAL   375      22.583  37.905  13.483  1.00  0.00           C  
ATOM   2050  CG2 VAL   375      20.259  37.776  12.784  1.00  0.00           C  
ATOM   2051  N   GLU   376      23.481  34.863  12.125  1.00  0.00           N  
ATOM   2052  CA  GLU   376      24.754  34.189  12.439  1.00  0.00           C  
ATOM   2053  C   GLU   376      25.564  33.926  11.169  1.00  0.00           C  
ATOM   2054  O   GLU   376      26.771  34.107  11.106  1.00  0.00           O  
ATOM   2055  CB  GLU   376      24.494  32.926  13.277  1.00  0.00           C  
ATOM   2056  CG  GLU   376      24.045  33.225  14.709  1.00  0.00           C  
ATOM   2057  CD  GLU   376      25.132  34.053  15.379  1.00  0.00           C  
ATOM   2058  OE1 GLU   376      26.313  33.616  15.347  1.00  0.00           O  
ATOM   2059  OE2 GLU   376      24.795  35.134  15.933  1.00  0.00           O  
ATOM   2060  N   PHE   377      24.871  33.498  10.107  1.00  0.00           N  
ATOM   2061  CA  PHE   377      25.593  33.279   8.895  1.00  0.00           C  
ATOM   2062  C   PHE   377      26.092  34.623   8.406  1.00  0.00           C  
ATOM   2063  O   PHE   377      27.194  34.739   7.886  1.00  0.00           O  
ATOM   2064  CB  PHE   377      24.639  32.659   7.868  1.00  0.00           C  
ATOM   2065  CG  PHE   377      25.417  32.424   6.619  1.00  0.00           C  
ATOM   2066  CD1 PHE   377      26.306  31.334   6.484  1.00  0.00           C  
ATOM   2067  CD2 PHE   377      25.275  33.302   5.529  1.00  0.00           C  
ATOM   2068  CE1 PHE   377      27.042  31.114   5.284  1.00  0.00           C  
ATOM   2069  CE2 PHE   377      26.001  33.105   4.315  1.00  0.00           C  
ATOM   2070  CZ  PHE   377      26.890  32.006   4.195  1.00  0.00           C  
ATOM   2071  N   LEU   378      25.256  35.655   8.550  1.00  0.00           N  
ATOM   2072  CA  LEU   378      25.652  36.962   8.080  1.00  0.00           C  
ATOM   2073  C   LEU   378      26.857  37.503   8.858  1.00  0.00           C  
ATOM   2074  O   LEU   378      27.758  38.159   8.359  1.00  0.00           O  
ATOM   2075  CB  LEU   378      24.444  37.897   8.090  1.00  0.00           C  
ATOM   2076  CG  LEU   378      24.736  39.277   7.498  1.00  0.00           C  
ATOM   2077  CD1 LEU   378      25.185  39.271   6.037  1.00  0.00           C  
ATOM   2078  CD2 LEU   378      23.553  40.245   7.502  1.00  0.00           C  
ATOM   2079  N   ILE   379      26.941  37.170  10.111  1.00  0.00           N  
ATOM   2080  CA  ILE   379      28.100  37.661  10.832  1.00  0.00           C  
ATOM   2081  C   ILE   379      29.388  37.020  10.348  1.00  0.00           C  
ATOM   2082  O   ILE   379      30.405  37.676  10.147  1.00  0.00           O  
ATOM   2083  CB  ILE   379      27.960  37.374  12.339  1.00  0.00           C  
ATOM   2084  CG1 ILE   379      26.830  38.170  13.012  1.00  0.00           C  
ATOM   2085  CG2 ILE   379      29.225  37.709  13.147  1.00  0.00           C  
ATOM   2086  CD1 ILE   379      26.512  37.697  14.430  1.00  0.00           C  
ATOM   2087  N   GLN   380      29.344  35.703  10.200  1.00  0.00           N  
ATOM   2088  CA  GLN   380      30.505  34.951   9.765  1.00  0.00           C  
ATOM   2089  C   GLN   380      30.928  35.446   8.401  1.00  0.00           C  
ATOM   2090  O   GLN   380      32.118  35.577   8.096  1.00  0.00           O  
ATOM   2091  CB  GLN   380      30.101  33.443   9.768  1.00  0.00           C  
ATOM   2092  CG  GLN   380      31.261  32.500   9.441  1.00  0.00           C  
ATOM   2093  CD  GLN   380      32.303  32.638  10.541  1.00  0.00           C  
ATOM   2094  OE1 GLN   380      31.977  32.637  11.727  1.00  0.00           O  
ATOM   2095  NE2 GLN   380      33.616  32.763  10.208  1.00  0.00           N  
ATOM   2096  N   TYR   381      29.909  35.728   7.572  1.00  0.00           N  
ATOM   2097  CA  TYR   381      30.127  36.203   6.206  1.00  0.00           C  
ATOM   2098  C   TYR   381      30.804  37.562   6.165  1.00  0.00           C  
ATOM   2099  O   TYR   381      31.753  37.732   5.420  1.00  0.00           O  
ATOM   2100  CB  TYR   381      28.835  36.229   5.328  1.00  0.00           C  
ATOM   2101  CG  TYR   381      29.212  36.770   3.992  1.00  0.00           C  
ATOM   2102  CD1 TYR   381      29.833  35.938   3.052  1.00  0.00           C  
ATOM   2103  CD2 TYR   381      28.953  38.113   3.639  1.00  0.00           C  
ATOM   2104  CE1 TYR   381      30.202  36.412   1.778  1.00  0.00           C  
ATOM   2105  CE2 TYR   381      29.322  38.612   2.347  1.00  0.00           C  
ATOM   2106  CZ  TYR   381      29.946  37.743   1.430  1.00  0.00           C  
ATOM   2107  OH  TYR   381      30.323  38.179   0.178  1.00  0.00           O  
ATOM   2108  N   ARG   382      30.279  38.526   6.925  1.00  0.00           N  
ATOM   2109  CA  ARG   382      30.834  39.875   6.948  1.00  0.00           C  
ATOM   2110  C   ARG   382      32.222  39.899   7.581  1.00  0.00           C  
ATOM   2111  O   ARG   382      33.132  40.620   7.173  1.00  0.00           O  
ATOM   2112  CB  ARG   382      29.873  40.846   7.638  1.00  0.00           C  
ATOM   2113  CG  ARG   382      30.366  42.295   7.639  1.00  0.00           C  
ATOM   2114  CD  ARG   382      29.354  43.285   8.219  1.00  0.00           C  
ATOM   2115  NE  ARG   382      29.967  44.641   8.154  1.00  0.00           N  
ATOM   2116  CZ  ARG   382      29.304  45.716   8.672  1.00  0.00           C  
ATOM   2117  NH1 ARG   382      28.119  45.268   9.180  1.00  0.00           N  
ATOM   2118  NH2 ARG   382      30.085  46.819   8.480  1.00  0.00           N  
ATOM   2119  N   LYS   383      32.398  39.067   8.579  1.00  0.00           N  
ATOM   2120  CA  LYS   383      33.702  39.022   9.203  1.00  0.00           C  
ATOM   2121  C   LYS   383      34.643  38.273   8.291  1.00  0.00           C  
ATOM   2122  O   LYS   383      35.780  38.561   8.282  1.00  0.00           O  
ATOM   2123  CB  LYS   383      33.646  38.247  10.521  1.00  0.00           C  
ATOM   2124  CG  LYS   383      34.974  38.239  11.281  1.00  0.00           C  
ATOM   2125  CD  LYS   383      34.888  37.576  12.657  1.00  0.00           C  
ATOM   2126  CE  LYS   383      36.221  37.549  13.408  1.00  0.00           C  
ATOM   2127  NZ  LYS   383      36.043  36.910  14.731  1.00  0.00           N  
ATOM   2128  N   GLY   384      34.205  37.282   7.518  1.00  0.00           N  
ATOM   2129  CA  GLY   384      35.107  36.511   6.652  1.00  0.00           C  
ATOM   2130  C   GLY   384      34.492  36.281   5.257  1.00  0.00           C  
ATOM   2131  O   GLY   384      34.153  35.160   4.869  1.00  0.00           O  
ATOM   2132  N   GLY   385      34.327  37.351   4.505  1.00  0.00           N  
ATOM   2133  CA  GLY   385      33.716  37.292   3.178  1.00  0.00           C  
ATOM   2134  C   GLY   385      34.287  36.253   2.217  1.00  0.00           C  
ATOM   2135  O   GLY   385      33.582  35.721   1.351  1.00  0.00           O  
ATOM   2136  N   PRO   386      35.581  35.985   2.350  1.00  0.00           N  
ATOM   2137  CA  PRO   386      36.245  35.009   1.521  1.00  0.00           C  
ATOM   2138  C   PRO   386      36.502  33.727   2.311  1.00  0.00           C  
ATOM   2139  O   PRO   386      37.226  32.853   1.834  1.00  0.00           O  
ATOM   2140  CB  PRO   386      37.583  35.580   1.017  1.00  0.00           C  
ATOM   2141  CG  PRO   386      38.298  36.458   2.046  1.00  0.00           C  
ATOM   2142  CD  PRO   386      37.347  37.296   2.903  1.00  0.00           C  
TER
