# Supplementary material for: The Flavoproteome of the Model Plant Arabidopsis thaliana
Source: Int J Mol Sci. 2020 Jul 28;21(15):5371. doi: 10.3390/ijms21155371 (PMC7432721; doi:10.3390/ijms21155371)
Supplement: Supplementary file 1 [file ijms-21-05371-s001.zip › Supplements for Table S4 pdb structure prediction evidence code 3/AT2G29720.1.pdb]

REMARK  99  Chain ID : 1
REMARK  99  Residues : 384
REMARK  99  Atoms    : 3231
REMARK  99  File     : c4bk2A_.1.pdb.sc
ATOM      1  N   ARG    41      29.624  11.547 -10.160  1.00  0.00           N  
ATOM      2  CA  ARG    41      28.529  12.186 -10.889  1.00  0.00           C  
ATOM      3  C   ARG    41      27.662  11.231 -11.694  1.00  0.00           C  
ATOM      4  O   ARG    41      26.444  11.334 -11.686  1.00  0.00           O  
ATOM      5  CB  ARG    41      29.101  13.262 -11.834  1.00  0.00           C  
ATOM      6  CG  ARG    41      29.639  14.493 -11.102  1.00  0.00           C  
ATOM      7  CD  ARG    41      30.273  15.530 -12.032  1.00  0.00           C  
ATOM      8  NE  ARG    41      30.774  16.647 -11.182  1.00  0.00           N  
ATOM      9  CZ  ARG    41      31.459  17.682 -11.749  1.00  0.00           C  
ATOM     10  NH1 ARG    41      31.541  17.441 -13.091  1.00  0.00           N  
ATOM     11  NH2 ARG    41      31.795  18.554 -10.754  1.00  0.00           N  
ATOM     12  N   GLU    42      28.274  10.309 -12.408  1.00  0.00           N  
ATOM     13  CA  GLU    42      27.482   9.414 -13.222  1.00  0.00           C  
ATOM     14  C   GLU    42      26.944   8.174 -12.525  1.00  0.00           C  
ATOM     15  O   GLU    42      26.214   7.419 -13.121  1.00  0.00           O  
ATOM     16  CB  GLU    42      28.273   9.031 -14.464  1.00  0.00           C  
ATOM     17  CG  GLU    42      28.517  10.203 -15.417  1.00  0.00           C  
ATOM     18  CD  GLU    42      29.355   9.695 -16.582  1.00  0.00           C  
ATOM     19  OE1 GLU    42      29.714   8.487 -16.570  1.00  0.00           O  
ATOM     20  OE2 GLU    42      29.647  10.507 -17.499  1.00  0.00           O  
ATOM     21  N   GLU    43      27.251   7.976 -11.253  1.00  0.00           N  
ATOM     22  CA  GLU    43      26.882   6.736 -10.563  1.00  0.00           C  
ATOM     23  C   GLU    43      25.495   6.751  -9.894  1.00  0.00           C  
ATOM     24  O   GLU    43      25.092   7.750  -9.280  1.00  0.00           O  
ATOM     25  CB  GLU    43      27.946   6.404  -9.518  1.00  0.00           C  
ATOM     26  CG  GLU    43      29.335   6.167 -10.115  1.00  0.00           C  
ATOM     27  CD  GLU    43      30.001   7.522 -10.308  1.00  0.00           C  
ATOM     28  OE1 GLU    43      29.376   8.548  -9.928  1.00  0.00           O  
ATOM     29  OE2 GLU    43      31.143   7.549 -10.838  1.00  0.00           O  
ATOM     30  N   LYS    44      24.790   5.624  -9.990  1.00  0.00           N  
ATOM     31  CA  LYS    44      23.498   5.443  -9.326  1.00  0.00           C  
ATOM     32  C   LYS    44      23.672   4.356  -8.236  1.00  0.00           C  
ATOM     33  O   LYS    44      24.140   3.270  -8.510  1.00  0.00           O  
ATOM     34  CB  LYS    44      22.383   5.081 -10.344  1.00  0.00           C  
ATOM     35  CG  LYS    44      22.100   6.190 -11.359  1.00  0.00           C  
ATOM     36  CD  LYS    44      21.010   5.831 -12.371  1.00  0.00           C  
ATOM     37  CE  LYS    44      20.713   6.948 -13.374  1.00  0.00           C  
ATOM     38  NZ  LYS    44      19.593   6.552 -14.256  1.00  0.00           N  
ATOM     39  N   VAL    45      23.358   4.690  -6.991  1.00  0.00           N  
ATOM     40  CA  VAL    45      23.392   3.743  -5.877  1.00  0.00           C  
ATOM     41  C   VAL    45      22.054   3.686  -5.211  1.00  0.00           C  
ATOM     42  O   VAL    45      21.438   4.721  -4.975  1.00  0.00           O  
ATOM     43  CB  VAL    45      24.420   4.121  -4.787  1.00  0.00           C  
ATOM     44  CG1 VAL    45      24.422   3.165  -3.592  1.00  0.00           C  
ATOM     45  CG2 VAL    45      25.865   4.135  -5.290  1.00  0.00           C  
ATOM     46  N   VAL    46      21.631   2.473  -4.880  1.00  0.00           N  
ATOM     47  CA  VAL    46      20.415   2.250  -4.160  1.00  0.00           C  
ATOM     48  C   VAL    46      20.786   1.658  -2.828  1.00  0.00           C  
ATOM     49  O   VAL    46      21.669   0.827  -2.752  1.00  0.00           O  
ATOM     50  CB  VAL    46      19.421   1.392  -4.990  1.00  0.00           C  
ATOM     51  CG1 VAL    46      18.122   1.074  -4.247  1.00  0.00           C  
ATOM     52  CG2 VAL    46      18.982   2.059  -6.295  1.00  0.00           C  
ATOM     53  N   ILE    47      20.161   2.167  -1.770  1.00  0.00           N  
ATOM     54  CA  ILE    47      20.449   1.789  -0.403  1.00  0.00           C  
ATOM     55  C   ILE    47      19.184   1.190   0.212  1.00  0.00           C  
ATOM     56  O   ILE    47      18.155   1.845   0.346  1.00  0.00           O  
ATOM     57  CB  ILE    47      20.871   3.015   0.405  1.00  0.00           C  
ATOM     58  CG1 ILE    47      22.149   3.579  -0.146  1.00  0.00           C  
ATOM     59  CG2 ILE    47      21.121   2.670   1.859  1.00  0.00           C  
ATOM     60  CD1 ILE    47      22.511   4.937   0.416  1.00  0.00           C  
ATOM     61  N   VAL    48      19.258  -0.065   0.581  1.00  0.00           N  
ATOM     62  CA  VAL    48      18.158  -0.674   1.312  1.00  0.00           C  
ATOM     63  C   VAL    48      18.419  -0.502   2.794  1.00  0.00           C  
ATOM     64  O   VAL    48      19.305  -1.149   3.325  1.00  0.00           O  
ATOM     65  CB  VAL    48      18.075  -2.134   0.968  1.00  0.00           C  
ATOM     66  CG1 VAL    48      16.977  -2.879   1.730  1.00  0.00           C  
ATOM     67  CG2 VAL    48      17.784  -2.397  -0.511  1.00  0.00           C  
ATOM     68  N   GLY    49      17.702   0.412   3.441  1.00  0.00           N  
ATOM     69  CA  GLY    49      17.775   0.576   4.877  1.00  0.00           C  
ATOM     70  C   GLY    49      18.122   2.000   5.235  1.00  0.00           C  
ATOM     71  O   GLY    49      19.008   2.610   4.619  1.00  0.00           O  
ATOM     72  N   GLY    50      17.439   2.545   6.234  1.00  0.00           N  
ATOM     73  CA  GLY    50      17.534   3.967   6.507  1.00  0.00           C  
ATOM     74  C   GLY    50      17.890   4.308   7.932  1.00  0.00           C  
ATOM     75  O   GLY    50      17.465   5.334   8.445  1.00  0.00           O  
ATOM     76  N   GLY    51      18.709   3.467   8.563  1.00  0.00           N  
ATOM     77  CA  GLY    51      19.180   3.696   9.914  1.00  0.00           C  
ATOM     78  C   GLY    51      20.367   4.594   9.823  1.00  0.00           C  
ATOM     79  O   GLY    51      20.649   5.216   8.800  1.00  0.00           O  
ATOM     80  N   ILE    52      21.109   4.640  10.899  1.00  0.00           N  
ATOM     81  CA  ILE    52      22.278   5.480  10.945  1.00  0.00           C  
ATOM     82  C   ILE    52      23.219   5.076   9.828  1.00  0.00           C  
ATOM     83  O   ILE    52      23.739   5.927   9.113  1.00  0.00           O  
ATOM     84  CB  ILE    52      22.906   5.399  12.332  1.00  0.00           C  
ATOM     85  CG1 ILE    52      21.959   6.084  13.354  1.00  0.00           C  
ATOM     86  CG2 ILE    52      24.284   6.048  12.342  1.00  0.00           C  
ATOM     87  CD1 ILE    52      22.245   5.665  14.801  1.00  0.00           C  
ATOM     88  N   GLY    53      23.369   3.777   9.629  1.00  0.00           N  
ATOM     89  CA  GLY    53      24.211   3.288   8.548  1.00  0.00           C  
ATOM     90  C   GLY    53      23.830   3.775   7.162  1.00  0.00           C  
ATOM     91  O   GLY    53      24.661   4.272   6.429  1.00  0.00           O  
ATOM     92  N   GLY    54      22.574   3.628   6.805  1.00  0.00           N  
ATOM     93  CA  GLY    54      22.132   3.900   5.461  1.00  0.00           C  
ATOM     94  C   GLY    54      22.093   5.386   5.179  1.00  0.00           C  
ATOM     95  O   GLY    54      22.420   5.807   4.080  1.00  0.00           O  
ATOM     96  N   LEU    55      21.720   6.166   6.198  1.00  0.00           N  
ATOM     97  CA  LEU    55      21.779   7.643   6.139  1.00  0.00           C  
ATOM     98  C   LEU    55      23.218   8.149   6.012  1.00  0.00           C  
ATOM     99  O   LEU    55      23.489   9.067   5.216  1.00  0.00           O  
ATOM    100  CB  LEU    55      21.085   8.277   7.344  1.00  0.00           C  
ATOM    101  CG  LEU    55      19.565   8.100   7.336  1.00  0.00           C  
ATOM    102  CD1 LEU    55      18.854   8.563   8.607  1.00  0.00           C  
ATOM    103  CD2 LEU    55      18.833   8.853   6.226  1.00  0.00           C  
ATOM    104  N   ALA    56      24.138   7.545   6.757  1.00  0.00           N  
ATOM    105  CA  ALA    56      25.526   7.962   6.662  1.00  0.00           C  
ATOM    106  C   ALA    56      26.034   7.717   5.284  1.00  0.00           C  
ATOM    107  O   ALA    56      26.746   8.527   4.756  1.00  0.00           O  
ATOM    108  CB  ALA    56      26.399   7.227   7.659  1.00  0.00           C  
ATOM    109  N   THR    57      25.705   6.561   4.713  1.00  0.00           N  
ATOM    110  CA  THR    57      26.120   6.243   3.353  1.00  0.00           C  
ATOM    111  C   THR    57      25.473   7.120   2.299  1.00  0.00           C  
ATOM    112  O   THR    57      26.113   7.471   1.263  1.00  0.00           O  
ATOM    113  CB  THR    57      25.830   4.781   3.010  1.00  0.00           C  
ATOM    114  OG1 THR    57      26.559   3.923   3.876  1.00  0.00           O  
ATOM    115  CG2 THR    57      26.245   4.508   1.554  1.00  0.00           C  
ATOM    116  N   ALA    58      24.219   7.468   2.505  1.00  0.00           N  
ATOM    117  CA  ALA    58      23.543   8.405   1.550  1.00  0.00           C  
ATOM    118  C   ALA    58      24.304   9.736   1.513  1.00  0.00           C  
ATOM    119  O   ALA    58      24.560  10.286   0.461  1.00  0.00           O  
ATOM    120  CB  ALA    58      22.086   8.653   1.936  1.00  0.00           C  
ATOM    121  N   VAL    59      24.633  10.245   2.691  1.00  0.00           N  
ATOM    122  CA  VAL    59      25.341  11.515   2.822  1.00  0.00           C  
ATOM    123  C   VAL    59      26.734  11.445   2.174  1.00  0.00           C  
ATOM    124  O   VAL    59      27.072  12.292   1.323  1.00  0.00           O  
ATOM    125  CB  VAL    59      25.462  11.869   4.295  1.00  0.00           C  
ATOM    126  CG1 VAL    59      26.357  13.081   4.560  1.00  0.00           C  
ATOM    127  CG2 VAL    59      24.123  12.209   4.953  1.00  0.00           C  
ATOM    128  N   ALA    60      27.519  10.438   2.556  1.00  0.00           N  
ATOM    129  CA  ALA    60      28.866  10.288   2.006  1.00  0.00           C  
ATOM    130  C   ALA    60      28.888  10.263   0.449  1.00  0.00           C  
ATOM    131  O   ALA    60      29.710  10.944  -0.179  1.00  0.00           O  
ATOM    132  CB  ALA    60      29.533   9.041   2.552  1.00  0.00           C  
ATOM    133  N   LEU    61      28.013   9.455  -0.142  1.00  0.00           N  
ATOM    134  CA  LEU    61      27.969   9.273  -1.576  1.00  0.00           C  
ATOM    135  C   LEU    61      27.421  10.485  -2.304  1.00  0.00           C  
ATOM    136  O   LEU    61      27.993  10.879  -3.331  1.00  0.00           O  
ATOM    137  CB  LEU    61      27.132   8.042  -1.939  1.00  0.00           C  
ATOM    138  CG  LEU    61      27.761   6.723  -1.465  1.00  0.00           C  
ATOM    139  CD1 LEU    61      26.731   5.617  -1.431  1.00  0.00           C  
ATOM    140  CD2 LEU    61      28.942   6.304  -2.313  1.00  0.00           C  
ATOM    141  N   HIS    62      26.365  11.106  -1.769  1.00  0.00           N  
ATOM    142  CA  HIS    62      25.790  12.276  -2.431  1.00  0.00           C  
ATOM    143  C   HIS    62      26.705  13.488  -2.357  1.00  0.00           C  
ATOM    144  O   HIS    62      26.680  14.326  -3.221  1.00  0.00           O  
ATOM    145  CB  HIS    62      24.420  12.605  -1.888  1.00  0.00           C  
ATOM    146  CG  HIS    62      23.381  11.591  -2.266  1.00  0.00           C  
ATOM    147  ND1 HIS    62      22.927  11.394  -3.554  1.00  0.00           N  
ATOM    148  CD2 HIS    62      22.696  10.700  -1.511  1.00  0.00           C  
ATOM    149  CE1 HIS    62      22.034  10.453  -3.586  1.00  0.00           C  
ATOM    150  NE2 HIS    62      21.866  10.006  -2.356  1.00  0.00           N  
ATOM    151  N   ARG    63      27.569  13.535  -1.368  1.00  0.00           N  
ATOM    152  CA  ARG    63      28.602  14.583  -1.278  1.00  0.00           C  
ATOM    153  C   ARG    63      29.606  14.415  -2.372  1.00  0.00           C  
ATOM    154  O   ARG    63      30.202  15.381  -2.784  1.00  0.00           O  
ATOM    155  CB  ARG    63      29.319  14.602   0.078  1.00  0.00           C  
ATOM    156  CG  ARG    63      30.300  15.765   0.233  1.00  0.00           C  
ATOM    157  CD  ARG    63      30.946  15.842   1.618  1.00  0.00           C  
ATOM    158  NE  ARG    63      31.834  14.654   1.764  1.00  0.00           N  
ATOM    159  CZ  ARG    63      33.060  14.640   1.165  1.00  0.00           C  
ATOM    160  NH1 ARG    63      33.214  15.826   0.505  1.00  0.00           N  
ATOM    161  NH2 ARG    63      33.654  13.447   1.459  1.00  0.00           N  
ATOM    162  N   LEU    64      29.777  13.192  -2.862  1.00  0.00           N  
ATOM    163  CA  LEU    64      30.655  12.944  -3.987  1.00  0.00           C  
ATOM    164  C   LEU    64      30.005  13.139  -5.322  1.00  0.00           C  
ATOM    165  O   LEU    64      30.665  12.910  -6.327  1.00  0.00           O  
ATOM    166  CB  LEU    64      31.224  11.527  -3.903  1.00  0.00           C  
ATOM    167  CG  LEU    64      32.082  11.287  -2.659  1.00  0.00           C  
ATOM    168  CD1 LEU    64      32.588   9.855  -2.490  1.00  0.00           C  
ATOM    169  CD2 LEU    64      33.358  12.124  -2.584  1.00  0.00           C  
ATOM    170  N   GLY    65      28.737  13.568  -5.352  1.00  0.00           N  
ATOM    171  CA  GLY    65      28.015  13.782  -6.612  1.00  0.00           C  
ATOM    172  C   GLY    65      27.297  12.570  -7.168  1.00  0.00           C  
ATOM    173  O   GLY    65      26.744  12.621  -8.248  1.00  0.00           O  
ATOM    174  N   ILE    66      27.293  11.465  -6.446  1.00  0.00           N  
ATOM    175  CA  ILE    66      26.522  10.308  -6.854  1.00  0.00           C  
ATOM    176  C   ILE    66      24.995  10.547  -6.784  1.00  0.00           C  
ATOM    177  O   ILE    66      24.506  11.295  -5.945  1.00  0.00           O  
ATOM    178  CB  ILE    66      26.886   9.137  -5.955  1.00  0.00           C  
ATOM    179  CG1 ILE    66      28.329   8.642  -6.147  1.00  0.00           C  
ATOM    180  CG2 ILE    66      26.003   7.897  -6.175  1.00  0.00           C  
ATOM    181  CD1 ILE    66      28.784   7.657  -5.071  1.00  0.00           C  
ATOM    182  N   ARG    67      24.251   9.883  -7.663  1.00  0.00           N  
ATOM    183  CA  ARG    67      22.780   9.769  -7.561  1.00  0.00           C  
ATOM    184  C   ARG    67      22.414   8.682  -6.593  1.00  0.00           C  
ATOM    185  O   ARG    67      22.719   7.537  -6.822  1.00  0.00           O  
ATOM    186  CB  ARG    67      22.186   9.427  -8.912  1.00  0.00           C  
ATOM    187  CG  ARG    67      20.657   9.360  -8.907  1.00  0.00           C  
ATOM    188  CD  ARG    67      20.057   8.967 -10.259  1.00  0.00           C  
ATOM    189  NE  ARG    67      20.354  10.068 -11.218  1.00  0.00           N  
ATOM    190  CZ  ARG    67      19.570  11.185 -11.239  1.00  0.00           C  
ATOM    191  NH1 ARG    67      18.599  11.030 -10.292  1.00  0.00           N  
ATOM    192  NH2 ARG    67      20.061  12.020 -12.200  1.00  0.00           N  
ATOM    193  N   SER    68      21.781   9.058  -5.500  1.00  0.00           N  
ATOM    194  CA  SER    68      21.461   8.156  -4.419  1.00  0.00           C  
ATOM    195  C   SER    68      19.982   8.139  -4.215  1.00  0.00           C  
ATOM    196  O   SER    68      19.346   9.199  -4.081  1.00  0.00           O  
ATOM    197  CB  SER    68      22.084   8.577  -3.065  1.00  0.00           C  
ATOM    198  OG  SER    68      21.682   7.677  -2.042  1.00  0.00           O  
ATOM    199  N   VAL    69      19.481   6.908  -4.131  1.00  0.00           N  
ATOM    200  CA  VAL    69      18.115   6.589  -3.815  1.00  0.00           C  
ATOM    201  C   VAL    69      18.163   5.629  -2.607  1.00  0.00           C  
ATOM    202  O   VAL    69      18.817   4.594  -2.651  1.00  0.00           O  
ATOM    203  CB  VAL    69      17.475   5.873  -5.018  1.00  0.00           C  
ATOM    204  CG1 VAL    69      16.023   5.455  -4.777  1.00  0.00           C  
ATOM    205  CG2 VAL    69      17.441   6.726  -6.288  1.00  0.00           C  
ATOM    206  N   VAL    70      17.437   5.963  -1.541  1.00  0.00           N  
ATOM    207  CA  VAL    70      17.399   5.159  -0.313  1.00  0.00           C  
ATOM    208  C   VAL    70      15.979   4.724   0.012  1.00  0.00           C  
ATOM    209  O   VAL    70      15.077   5.536   0.068  1.00  0.00           O  
ATOM    210  CB  VAL    70      17.965   5.976   0.858  1.00  0.00           C  
ATOM    211  CG1 VAL    70      17.926   5.233   2.195  1.00  0.00           C  
ATOM    212  CG2 VAL    70      19.428   6.382   0.668  1.00  0.00           C  
ATOM    213  N   LEU    71      15.781   3.448   0.285  1.00  0.00           N  
ATOM    214  CA  LEU    71      14.486   2.964   0.674  1.00  0.00           C  
ATOM    215  C   LEU    71      14.489   2.584   2.161  1.00  0.00           C  
ATOM    216  O   LEU    71      15.266   1.742   2.575  1.00  0.00           O  
ATOM    217  CB  LEU    71      14.123   1.791  -0.228  1.00  0.00           C  
ATOM    218  CG  LEU    71      14.066   2.158  -1.712  1.00  0.00           C  
ATOM    219  CD1 LEU    71      13.773   0.991  -2.655  1.00  0.00           C  
ATOM    220  CD2 LEU    71      13.002   3.189  -2.083  1.00  0.00           C  
ATOM    221  N   GLU    72      13.644   3.224   2.956  1.00  0.00           N  
ATOM    222  CA  GLU    72      13.474   2.868   4.392  1.00  0.00           C  
ATOM    223  C   GLU    72      12.097   2.287   4.629  1.00  0.00           C  
ATOM    224  O   GLU    72      11.110   2.871   4.248  1.00  0.00           O  
ATOM    225  CB  GLU    72      13.676   4.063   5.333  1.00  0.00           C  
ATOM    226  CG  GLU    72      13.094   3.886   6.755  1.00  0.00           C  
ATOM    227  CD  GLU    72      13.740   2.764   7.601  1.00  0.00           C  
ATOM    228  OE1 GLU    72      14.993   2.660   7.630  1.00  0.00           O  
ATOM    229  OE2 GLU    72      12.997   1.994   8.273  1.00  0.00           O  
ATOM    230  N   GLN    73      12.058   1.134   5.271  1.00  0.00           N  
ATOM    231  CA  GLN    73      10.811   0.436   5.565  1.00  0.00           C  
ATOM    232  C   GLN    73       9.872   1.195   6.486  1.00  0.00           C  
ATOM    233  O   GLN    73       8.696   1.239   6.211  1.00  0.00           O  
ATOM    234  CB  GLN    73      11.128  -0.920   6.181  1.00  0.00           C  
ATOM    235  CG  GLN    73       9.885  -1.762   6.475  1.00  0.00           C  
ATOM    236  CD  GLN    73      10.345  -3.100   7.037  1.00  0.00           C  
ATOM    237  OE1 GLN    73      11.536  -3.322   7.248  1.00  0.00           O  
ATOM    238  NE2 GLN    73       9.425  -4.064   7.309  1.00  0.00           N  
ATOM    239  N   ALA    74      10.359   1.787   7.575  1.00  0.00           N  
ATOM    240  CA  ALA    74       9.442   2.494   8.511  1.00  0.00           C  
ATOM    241  C   ALA    74       8.774   3.703   7.833  1.00  0.00           C  
ATOM    242  O   ALA    74       9.323   4.267   6.864  1.00  0.00           O  
ATOM    243  CB  ALA    74      10.144   2.916   9.790  1.00  0.00           C  
ATOM    244  N   GLU    75       7.584   4.086   8.295  1.00  0.00           N  
ATOM    245  CA  GLU    75       6.884   5.199   7.625  1.00  0.00           C  
ATOM    246  C   GLU    75       7.454   6.592   7.957  1.00  0.00           C  
ATOM    247  O   GLU    75       7.257   7.498   7.223  1.00  0.00           O  
ATOM    248  CB  GLU    75       5.390   5.124   7.837  1.00  0.00           C  
ATOM    249  CG  GLU    75       4.739   3.910   7.170  1.00  0.00           C  
ATOM    250  CD  GLU    75       3.250   3.946   7.480  1.00  0.00           C  
ATOM    251  OE1 GLU    75       2.806   4.922   8.141  1.00  0.00           O  
ATOM    252  OE2 GLU    75       2.535   2.997   7.059  1.00  0.00           O  
ATOM    253  N   SER    76       8.206   6.749   9.030  1.00  0.00           N  
ATOM    254  CA  SER    76       9.032   7.947   9.228  1.00  0.00           C  
ATOM    255  C   SER    76      10.480   7.563   9.604  1.00  0.00           C  
ATOM    256  O   SER    76      10.753   6.500  10.169  1.00  0.00           O  
ATOM    257  CB  SER    76       8.387   8.909  10.262  1.00  0.00           C  
ATOM    258  OG  SER    76       7.130   9.367   9.785  1.00  0.00           O  
ATOM    259  N   LEU    77      11.421   8.421   9.247  1.00  0.00           N  
ATOM    260  CA  LEU    77      12.769   8.373   9.824  1.00  0.00           C  
ATOM    261  C   LEU    77      12.778   8.724  11.322  1.00  0.00           C  
ATOM    262  O   LEU    77      12.032   9.596  11.794  1.00  0.00           O  
ATOM    263  CB  LEU    77      13.692   9.341   9.094  1.00  0.00           C  
ATOM    264  CG  LEU    77      15.150   9.254   9.549  1.00  0.00           C  
ATOM    265  CD1 LEU    77      15.847   7.931   9.233  1.00  0.00           C  
ATOM    266  CD2 LEU    77      16.081  10.300   8.937  1.00  0.00           C  
ATOM    267  N   ARG    78      13.631   8.051  12.082  1.00  0.00           N  
ATOM    268  CA  ARG    78      13.627   8.232  13.530  1.00  0.00           C  
ATOM    269  C   ARG    78      14.538   7.228  14.187  1.00  0.00           C  
ATOM    270  O   ARG    78      14.790   6.147  13.618  1.00  0.00           O  
ATOM    271  CB  ARG    78      12.206   8.099  14.085  1.00  0.00           C  
ATOM    272  CG  ARG    78      11.622   6.693  13.937  1.00  0.00           C  
ATOM    273  CD  ARG    78      10.181   6.572  14.435  1.00  0.00           C  
ATOM    274  NE  ARG    78       9.757   5.156  14.242  1.00  0.00           N  
ATOM    275  CZ  ARG    78       8.491   4.771  14.578  1.00  0.00           C  
ATOM    276  NH1 ARG    78       7.836   5.868  15.059  1.00  0.00           N  
ATOM    277  NH2 ARG    78       8.374   3.440  14.301  1.00  0.00           N  
ATOM    278  N   THR    79      15.077   7.600  15.344  1.00  0.00           N  
ATOM    279  CA  THR    79      15.748   6.651  16.212  1.00  0.00           C  
ATOM    280  C   THR    79      15.176   6.790  17.610  1.00  0.00           C  
ATOM    281  O   THR    79      14.423   7.711  17.896  1.00  0.00           O  
ATOM    282  CB  THR    79      17.271   6.843  16.213  1.00  0.00           C  
ATOM    283  OG1 THR    79      17.603   8.112  16.757  1.00  0.00           O  
ATOM    284  CG2 THR    79      17.796   6.755  14.770  1.00  0.00           C  
ATOM    285  N   GLY    80      15.498   5.826  18.454  1.00  0.00           N  
ATOM    286  CA  GLY    80      15.214   5.925  19.865  1.00  0.00           C  
ATOM    287  C   GLY    80      15.744   7.258  20.404  1.00  0.00           C  
ATOM    288  O   GLY    80      16.901   7.678  20.089  1.00  0.00           O  
ATOM    289  N   GLY    81      14.917   7.930  21.210  1.00  0.00           N  
ATOM    290  CA  GLY    81      15.346   9.139  21.912  1.00  0.00           C  
ATOM    291  C   GLY    81      16.207   8.792  23.139  1.00  0.00           C  
ATOM    292  O   GLY    81      15.941   9.260  24.231  1.00  0.00           O  
ATOM    293  N   ALA    82      17.230   7.966  22.960  1.00  0.00           N  
ATOM    294  CA  ALA    82      18.209   7.671  23.988  1.00  0.00           C  
ATOM    295  C   ALA    82      19.646   7.871  23.476  1.00  0.00           C  
ATOM    296  O   ALA    82      19.882   8.160  22.329  1.00  0.00           O  
ATOM    297  CB  ALA    82      18.004   6.259  24.497  1.00  0.00           C  
ATOM    298  N   SER    83      20.607   7.773  24.368  1.00  0.00           N  
ATOM    299  CA  SER    83      21.954   8.107  24.042  1.00  0.00           C  
ATOM    300  C   SER    83      22.693   7.090  23.194  1.00  0.00           C  
ATOM    301  O   SER    83      22.342   5.923  23.165  1.00  0.00           O  
ATOM    302  CB  SER    83      22.744   8.333  25.334  1.00  0.00           C  
ATOM    303  OG  SER    83      22.219   9.449  26.038  1.00  0.00           O  
ATOM    304  N   LEU    84      23.727   7.566  22.496  1.00  0.00           N  
ATOM    305  CA  LEU    84      24.801   6.693  22.074  1.00  0.00           C  
ATOM    306  C   LEU    84      26.127   7.379  22.194  1.00  0.00           C  
ATOM    307  O   LEU    84      26.194   8.566  22.421  1.00  0.00           O  
ATOM    308  CB  LEU    84      24.570   6.132  20.664  1.00  0.00           C  
ATOM    309  CG  LEU    84      25.157   6.892  19.498  1.00  0.00           C  
ATOM    310  CD1 LEU    84      25.092   6.026  18.270  1.00  0.00           C  
ATOM    311  CD2 LEU    84      24.408   8.176  19.298  1.00  0.00           C  
ATOM    312  N   THR    85      27.190   6.608  22.029  1.00  0.00           N  
ATOM    313  CA  THR    85      28.535   7.099  22.184  1.00  0.00           C  
ATOM    314  C   THR    85      29.200   7.103  20.847  1.00  0.00           C  
ATOM    315  O   THR    85      28.988   6.188  20.056  1.00  0.00           O  
ATOM    316  CB  THR    85      29.287   6.166  23.102  1.00  0.00           C  
ATOM    317  OG1 THR    85      28.654   6.116  24.372  1.00  0.00           O  
ATOM    318  CG2 THR    85      30.729   6.672  23.272  1.00  0.00           C  
ATOM    319  N   LEU    86      30.001   8.126  20.577  1.00  0.00           N  
ATOM    320  CA  LEU    86      30.681   8.254  19.310  1.00  0.00           C  
ATOM    321  C   LEU    86      32.085   8.703  19.636  1.00  0.00           C  
ATOM    322  O   LEU    86      32.355   9.879  19.854  1.00  0.00           O  
ATOM    323  CB  LEU    86      29.994   9.306  18.400  1.00  0.00           C  
ATOM    324  CG  LEU    86      28.561   8.934  18.012  1.00  0.00           C  
ATOM    325  CD1 LEU    86      27.799  10.015  17.247  1.00  0.00           C  
ATOM    326  CD2 LEU    86      28.434   7.706  17.112  1.00  0.00           C  
ATOM    327  N   SER    87      32.991   7.744  19.657  1.00  0.00           N  
ATOM    328  CA  SER    87      34.403   8.030  19.766  1.00  0.00           C  
ATOM    329  C   SER    87      34.942   8.824  18.584  1.00  0.00           C  
ATOM    330  O   SER    87      34.230   9.089  17.595  1.00  0.00           O  
ATOM    331  CB  SER    87      35.190   6.724  19.901  1.00  0.00           C  
ATOM    332  OG  SER    87      35.118   5.984  18.691  1.00  0.00           O  
ATOM    333  N   LYS    88      36.207   9.203  18.676  1.00  0.00           N  
ATOM    334  CA  LYS    88      36.890  10.019  17.688  1.00  0.00           C  
ATOM    335  C   LYS    88      37.013   9.359  16.308  1.00  0.00           C  
ATOM    336  O   LYS    88      37.215  10.058  15.312  1.00  0.00           O  
ATOM    337  CB  LYS    88      38.263  10.213  18.309  1.00  0.00           C  
ATOM    338  CG  LYS    88      39.094   8.930  18.365  1.00  0.00           C  
ATOM    339  CD  LYS    88      40.459   9.112  19.032  1.00  0.00           C  
ATOM    340  CE  LYS    88      41.305   7.838  19.055  1.00  0.00           C  
ATOM    341  NZ  LYS    88      42.602   8.103  19.717  1.00  0.00           N  
ATOM    342  N   ASN    89      36.937   8.025  16.264  1.00  0.00           N  
ATOM    343  CA  ASN    89      36.898   7.286  15.017  1.00  0.00           C  
ATOM    344  C   ASN    89      35.619   7.584  14.180  1.00  0.00           C  
ATOM    345  O   ASN    89      35.602   7.399  12.959  1.00  0.00           O  
ATOM    346  CB  ASN    89      37.141   5.772  15.246  1.00  0.00           C  
ATOM    347  CG  ASN    89      38.615   5.576  15.571  1.00  0.00           C  
ATOM    348  OD1 ASN    89      39.448   6.430  15.273  1.00  0.00           O  
ATOM    349  ND2 ASN    89      39.017   4.439  16.200  1.00  0.00           N  
ATOM    350  N   GLY    90      34.558   8.031  14.829  1.00  0.00           N  
ATOM    351  CA  GLY    90      33.363   8.487  14.139  1.00  0.00           C  
ATOM    352  C   GLY    90      33.286   9.991  14.088  1.00  0.00           C  
ATOM    353  O   GLY    90      32.851  10.549  13.071  1.00  0.00           O  
ATOM    354  N   TRP    91      33.684  10.649  15.179  1.00  0.00           N  
ATOM    355  CA  TRP    91      33.704  12.113  15.232  1.00  0.00           C  
ATOM    356  C   TRP    91      34.441  12.705  14.050  1.00  0.00           C  
ATOM    357  O   TRP    91      33.931  13.619  13.425  1.00  0.00           O  
ATOM    358  CB  TRP    91      34.324  12.622  16.533  1.00  0.00           C  
ATOM    359  CG  TRP    91      33.424  12.483  17.738  1.00  0.00           C  
ATOM    360  CD1 TRP    91      33.511  11.617  18.789  1.00  0.00           C  
ATOM    361  CD2 TRP    91      32.253  13.258  18.034  1.00  0.00           C  
ATOM    362  NE1 TRP    91      32.554  11.762  19.684  1.00  0.00           N  
ATOM    363  CE2 TRP    91      31.734  12.777  19.265  1.00  0.00           C  
ATOM    364  CE3 TRP    91      31.588  14.317  17.381  1.00  0.00           C  
ATOM    365  CZ2 TRP    91      30.566  13.322  19.864  1.00  0.00           C  
ATOM    366  CZ3 TRP    91      30.414  14.869  17.977  1.00  0.00           C  
ATOM    367  CH2 TRP    91      29.923  14.363  19.207  1.00  0.00           C  
ATOM    368  N   ARG    92      35.645  12.206  13.775  1.00  0.00           N  
ATOM    369  CA  ARG    92      36.490  12.675  12.669  1.00  0.00           C  
ATOM    370  C   ARG    92      35.773  12.670  11.365  1.00  0.00           C  
ATOM    371  O   ARG    92      35.917  13.558  10.556  1.00  0.00           O  
ATOM    372  CB  ARG    92      37.608  11.689  12.411  1.00  0.00           C  
ATOM    373  CG  ARG    92      38.914  11.981  13.053  1.00  0.00           C  
ATOM    374  CD  ARG    92      39.917  10.932  12.545  1.00  0.00           C  
ATOM    375  NE  ARG    92      40.152   9.852  13.509  1.00  0.00           N  
ATOM    376  CZ  ARG    92      40.184   8.544  13.259  1.00  0.00           C  
ATOM    377  NH1 ARG    92      39.992   8.044  12.047  1.00  0.00           N  
ATOM    378  NH2 ARG    92      40.423   7.713  14.261  1.00  0.00           N  
ATOM    379  N   VAL    93      35.066  11.588  11.117  1.00  0.00           N  
ATOM    380  CA  VAL    93      34.408  11.419   9.843  1.00  0.00           C  
ATOM    381  C   VAL    93      33.205  12.374   9.697  1.00  0.00           C  
ATOM    382  O   VAL    93      32.976  12.967   8.622  1.00  0.00           O  
ATOM    383  CB  VAL    93      34.020   9.962   9.669  1.00  0.00           C  
ATOM    384  CG1 VAL    93      33.151   9.705   8.436  1.00  0.00           C  
ATOM    385  CG2 VAL    93      35.220   9.025   9.515  1.00  0.00           C  
ATOM    386  N   LEU    94      32.463  12.556  10.779  1.00  0.00           N  
ATOM    387  CA  LEU    94      31.389  13.510  10.768  1.00  0.00           C  
ATOM    388  C   LEU    94      31.932  14.896  10.480  1.00  0.00           C  
ATOM    389  O   LEU    94      31.233  15.740   9.908  1.00  0.00           O  
ATOM    390  CB  LEU    94      30.626  13.489  12.102  1.00  0.00           C  
ATOM    391  CG  LEU    94      29.935  12.174  12.510  1.00  0.00           C  
ATOM    392  CD1 LEU    94      29.491  12.178  13.970  1.00  0.00           C  
ATOM    393  CD2 LEU    94      28.744  11.879  11.625  1.00  0.00           C  
ATOM    394  N   ASP    95      33.161  15.174  10.901  1.00  0.00           N  
ATOM    395  CA  ASP    95      33.718  16.488  10.670  1.00  0.00           C  
ATOM    396  C   ASP    95      34.083  16.673   9.198  1.00  0.00           C  
ATOM    397  O   ASP    95      33.871  17.718   8.624  1.00  0.00           O  
ATOM    398  CB  ASP    95      34.933  16.725  11.510  1.00  0.00           C  
ATOM    399  CG  ASP    95      35.293  18.186  11.565  1.00  0.00           C  
ATOM    400  OD1 ASP    95      34.384  19.034  11.771  1.00  0.00           O  
ATOM    401  OD2 ASP    95      36.481  18.497  11.385  1.00  0.00           O  
ATOM    402  N   ALA    96      34.595  15.627   8.570  1.00  0.00           N  
ATOM    403  CA  ALA    96      34.937  15.715   7.183  1.00  0.00           C  
ATOM    404  C   ALA    96      33.663  15.858   6.372  1.00  0.00           C  
ATOM    405  O   ALA    96      33.700  16.334   5.271  1.00  0.00           O  
ATOM    406  CB  ALA    96      35.729  14.474   6.756  1.00  0.00           C  
ATOM    407  N   ILE    97      32.526  15.433   6.908  1.00  0.00           N  
ATOM    408  CA  ILE    97      31.249  15.659   6.215  1.00  0.00           C  
ATOM    409  C   ILE    97      30.676  17.061   6.472  1.00  0.00           C  
ATOM    410  O   ILE    97      29.694  17.434   5.867  1.00  0.00           O  
ATOM    411  CB  ILE    97      30.245  14.575   6.614  1.00  0.00           C  
ATOM    412  CG1 ILE    97      29.094  14.405   5.608  1.00  0.00           C  
ATOM    413  CG2 ILE    97      29.561  14.840   7.966  1.00  0.00           C  
ATOM    414  CD1 ILE    97      29.550  13.895   4.242  1.00  0.00           C  
ATOM    415  N   SER    98      31.286  17.823   7.382  1.00  0.00           N  
ATOM    416  CA  SER    98      30.796  19.157   7.741  1.00  0.00           C  
ATOM    417  C   SER    98      29.634  19.172   8.726  1.00  0.00           C  
ATOM    418  O   SER    98      29.042  20.206   8.945  1.00  0.00           O  
ATOM    419  CB  SER    98      30.376  19.902   6.471  1.00  0.00           C  
ATOM    420  OG  SER    98      31.480  20.018   5.585  1.00  0.00           O  
ATOM    421  N   ILE    99      29.314  18.045   9.359  1.00  0.00           N  
ATOM    422  CA  ILE    99      28.166  18.006  10.294  1.00  0.00           C  
ATOM    423  C   ILE    99      28.512  17.878  11.780  1.00  0.00           C  
ATOM    424  O   ILE    99      27.601  17.786  12.616  1.00  0.00           O  
ATOM    425  CB  ILE    99      27.170  16.867   9.960  1.00  0.00           C  
ATOM    426  CG1 ILE    99      27.788  15.462  10.064  1.00  0.00           C  
ATOM    427  CG2 ILE    99      26.598  16.951   8.535  1.00  0.00           C  
ATOM    428  CD1 ILE    99      26.760  14.336   9.960  1.00  0.00           C  
ATOM    429  N   GLY   100      29.799  17.882  12.125  1.00  0.00           N  
ATOM    430  CA  GLY   100      30.190  17.657  13.525  1.00  0.00           C  
ATOM    431  C   GLY   100      29.845  18.881  14.395  1.00  0.00           C  
ATOM    432  O   GLY   100      29.255  18.737  15.468  1.00  0.00           O  
ATOM    433  N   PRO   101      30.171  20.077  13.961  1.00  0.00           N  
ATOM    434  CA  PRO   101      29.844  21.256  14.791  1.00  0.00           C  
ATOM    435  C   PRO   101      28.372  21.364  15.122  1.00  0.00           C  
ATOM    436  O   PRO   101      27.981  21.638  16.254  1.00  0.00           O  
ATOM    437  CB  PRO   101      30.208  22.531  14.070  1.00  0.00           C  
ATOM    438  CG  PRO   101      31.378  22.369  13.097  1.00  0.00           C  
ATOM    439  CD  PRO   101      31.354  21.049  12.325  1.00  0.00           C  
ATOM    440  N   GLN   102      27.552  21.194  14.107  1.00  0.00           N  
ATOM    441  CA  GLN   102      26.147  21.188  14.328  1.00  0.00           C  
ATOM    442  C   GLN   102      25.743  20.066  15.328  1.00  0.00           C  
ATOM    443  O   GLN   102      24.994  20.336  16.282  1.00  0.00           O  
ATOM    444  CB  GLN   102      25.445  21.062  12.986  1.00  0.00           C  
ATOM    445  CG  GLN   102      25.553  22.319  12.120  1.00  0.00           C  
ATOM    446  CD  GLN   102      24.933  22.011  10.765  1.00  0.00           C  
ATOM    447  OE1 GLN   102      24.528  20.882  10.495  1.00  0.00           O  
ATOM    448  NE2 GLN   102      24.826  23.001   9.838  1.00  0.00           N  
ATOM    449  N   LEU   103      26.261  18.843  15.129  1.00  0.00           N  
ATOM    450  CA  LEU   103      26.005  17.711  16.033  1.00  0.00           C  
ATOM    451  C   LEU   103      26.466  18.023  17.439  1.00  0.00           C  
ATOM    452  O   LEU   103      25.764  17.735  18.391  1.00  0.00           O  
ATOM    453  CB  LEU   103      26.740  16.416  15.601  1.00  0.00           C  
ATOM    454  CG  LEU   103      26.173  15.789  14.326  1.00  0.00           C  
ATOM    455  CD1 LEU   103      26.983  14.622  13.765  1.00  0.00           C  
ATOM    456  CD2 LEU   103      24.765  15.211  14.461  1.00  0.00           C  
ATOM    457  N   ARG   104      27.659  18.587  17.576  1.00  0.00           N  
ATOM    458  CA  ARG   104      28.176  18.951  18.903  1.00  0.00           C  
ATOM    459  C   ARG   104      27.318  19.967  19.618  1.00  0.00           C  
ATOM    460  O   ARG   104      27.191  19.901  20.831  1.00  0.00           O  
ATOM    461  CB  ARG   104      29.605  19.479  18.849  1.00  0.00           C  
ATOM    462  CG  ARG   104      30.639  18.406  18.504  1.00  0.00           C  
ATOM    463  CD  ARG   104      32.084  18.849  18.740  1.00  0.00           C  
ATOM    464  NE  ARG   104      32.373  19.959  17.789  1.00  0.00           N  
ATOM    465  CZ  ARG   104      32.814  19.680  16.527  1.00  0.00           C  
ATOM    466  NH1 ARG   104      32.899  18.323  16.407  1.00  0.00           N  
ATOM    467  NH2 ARG   104      32.997  20.867  15.878  1.00  0.00           N  
ATOM    468  N   LYS   105      26.678  20.868  18.893  1.00  0.00           N  
ATOM    469  CA  LYS   105      25.828  21.869  19.560  1.00  0.00           C  
ATOM    470  C   LYS   105      24.618  21.236  20.270  1.00  0.00           C  
ATOM    471  O   LYS   105      23.940  21.904  21.024  1.00  0.00           O  
ATOM    472  CB  LYS   105      25.358  22.971  18.586  1.00  0.00           C  
ATOM    473  CG  LYS   105      26.492  23.870  18.088  1.00  0.00           C  
ATOM    474  CD  LYS   105      26.029  24.963  17.123  1.00  0.00           C  
ATOM    475  CE  LYS   105      27.162  25.864  16.629  1.00  0.00           C  
ATOM    476  NZ  LYS   105      26.628  26.887  15.703  1.00  0.00           N  
ATOM    477  N   GLN   106      24.316  19.967  20.042  1.00  0.00           N  
ATOM    478  CA  GLN   106      23.227  19.362  20.806  1.00  0.00           C  
ATOM    479  C   GLN   106      23.714  18.142  21.624  1.00  0.00           C  
ATOM    480  O   GLN   106      22.904  17.462  22.273  1.00  0.00           O  
ATOM    481  CB  GLN   106      22.060  19.070  19.853  1.00  0.00           C  
ATOM    482  CG  GLN   106      21.488  20.323  19.187  1.00  0.00           C  
ATOM    483  CD  GLN   106      20.325  19.897  18.303  1.00  0.00           C  
ATOM    484  OE1 GLN   106      20.017  18.711  18.189  1.00  0.00           O  
ATOM    485  NE2 GLN   106      19.614  20.841  17.630  1.00  0.00           N  
ATOM    486  N   PHE   107      25.049  17.944  21.646  1.00  0.00           N  
ATOM    487  CA  PHE   107      25.709  16.778  22.240  1.00  0.00           C  
ATOM    488  C   PHE   107      26.236  17.054  23.665  1.00  0.00           C  
ATOM    489  O   PHE   107      26.039  18.123  24.222  1.00  0.00           O  
ATOM    490  CB  PHE   107      26.868  16.371  21.352  1.00  0.00           C  
ATOM    491  CG  PHE   107      26.297  15.884  20.065  1.00  0.00           C  
ATOM    492  CD1 PHE   107      26.261  16.693  18.907  1.00  0.00           C  
ATOM    493  CD2 PHE   107      25.773  14.581  19.979  1.00  0.00           C  
ATOM    494  CE1 PHE   107      25.716  16.216  17.680  1.00  0.00           C  
ATOM    495  CE2 PHE   107      25.221  14.078  18.762  1.00  0.00           C  
ATOM    496  CZ  PHE   107      25.192  14.903  17.608  1.00  0.00           C  
ATOM    497  N   LEU   108      26.908  16.084  24.268  1.00  0.00           N  
ATOM    498  CA  LEU   108      27.628  16.349  25.510  1.00  0.00           C  
ATOM    499  C   LEU   108      29.043  15.887  25.317  1.00  0.00           C  
ATOM    500  O   LEU   108      29.246  14.856  24.680  1.00  0.00           O  
ATOM    501  CB  LEU   108      26.975  15.629  26.705  1.00  0.00           C  
ATOM    502  CG  LEU   108      27.730  15.824  28.021  1.00  0.00           C  
ATOM    503  CD1 LEU   108      27.674  17.240  28.594  1.00  0.00           C  
ATOM    504  CD2 LEU   108      27.244  14.953  29.179  1.00  0.00           C  
ATOM    505  N   GLU   109      30.005  16.607  25.892  1.00  0.00           N  
ATOM    506  CA  GLU   109      31.444  16.242  25.847  1.00  0.00           C  
ATOM    507  C   GLU   109      31.953  15.762  27.201  1.00  0.00           C  
ATOM    508  O   GLU   109      32.354  16.569  28.017  1.00  0.00           O  
ATOM    509  CB  GLU   109      32.287  17.449  25.414  1.00  0.00           C  
ATOM    510  CG  GLU   109      32.007  17.906  23.981  1.00  0.00           C  
ATOM    511  CD  GLU   109      32.958  19.050  23.658  1.00  0.00           C  
ATOM    512  OE1 GLU   109      33.712  19.469  24.576  1.00  0.00           O  
ATOM    513  OE2 GLU   109      32.942  19.520  22.489  1.00  0.00           O  
ATOM    514  N   MET   110      31.976  14.442  27.436  1.00  0.00           N  
ATOM    515  CA  MET   110      32.442  13.985  28.729  1.00  0.00           C  
ATOM    516  C   MET   110      33.961  14.128  28.887  1.00  0.00           C  
ATOM    517  O   MET   110      34.693  14.139  27.920  1.00  0.00           O  
ATOM    518  CB  MET   110      32.004  12.537  28.739  1.00  0.00           C  
ATOM    519  CG  MET   110      30.485  12.359  28.705  1.00  0.00           C  
ATOM    520  SD  MET   110      29.619  12.987  30.175  1.00  0.00           S  
ATOM    521  CE  MET   110      29.020  14.501  29.371  1.00  0.00           C  
ATOM    522  N   GLN   111      34.413  14.239  30.119  1.00  0.00           N  
ATOM    523  CA  GLN   111      35.835  14.400  30.423  1.00  0.00           C  
ATOM    524  C   GLN   111      36.610  13.095  30.446  1.00  0.00           C  
ATOM    525  O   GLN   111      37.815  13.058  30.196  1.00  0.00           O  
ATOM    526  CB  GLN   111      35.976  15.024  31.805  1.00  0.00           C  
ATOM    527  CG  GLN   111      35.398  16.438  31.898  1.00  0.00           C  
ATOM    528  CD  GLN   111      36.085  17.297  30.846  1.00  0.00           C  
ATOM    529  OE1 GLN   111      37.311  17.315  30.745  1.00  0.00           O  
ATOM    530  NE2 GLN   111      35.332  18.055  30.004  1.00  0.00           N  
ATOM    531  N   GLY   112      35.921  12.025  30.794  1.00  0.00           N  
ATOM    532  CA  GLY   112      36.547  10.731  30.996  1.00  0.00           C  
ATOM    533  C   GLY   112      35.601   9.610  30.654  1.00  0.00           C  
ATOM    534  O   GLY   112      34.400   9.812  30.567  1.00  0.00           O  
ATOM    535  N   VAL   113      36.159   8.423  30.515  1.00  0.00           N  
ATOM    536  CA  VAL   113      35.429   7.173  30.665  1.00  0.00           C  
ATOM    537  C   VAL   113      35.894   6.573  31.985  1.00  0.00           C  
ATOM    538  O   VAL   113      37.099   6.360  32.175  1.00  0.00           O  
ATOM    539  CB  VAL   113      35.696   6.213  29.500  1.00  0.00           C  
ATOM    540  CG1 VAL   113      34.975   4.871  29.638  1.00  0.00           C  
ATOM    541  CG2 VAL   113      35.258   6.765  28.142  1.00  0.00           C  
ATOM    542  N   VAL   114      34.961   6.346  32.909  1.00  0.00           N  
ATOM    543  CA  VAL   114      35.319   5.928  34.267  1.00  0.00           C  
ATOM    544  C   VAL   114      34.764   4.524  34.509  1.00  0.00           C  
ATOM    545  O   VAL   114      33.571   4.344  34.382  1.00  0.00           O  
ATOM    546  CB  VAL   114      34.693   6.892  35.300  1.00  0.00           C  
ATOM    547  CG1 VAL   114      35.005   6.442  36.700  1.00  0.00           C  
ATOM    548  CG2 VAL   114      35.197   8.312  35.107  1.00  0.00           C  
ATOM    549  N   LEU   115      35.595   3.545  34.857  1.00  0.00           N  
ATOM    550  CA  LEU   115      35.113   2.206  35.225  1.00  0.00           C  
ATOM    551  C   LEU   115      35.067   2.045  36.732  1.00  0.00           C  
ATOM    552  O   LEU   115      36.014   2.350  37.452  1.00  0.00           O  
ATOM    553  CB  LEU   115      35.968   1.110  34.601  1.00  0.00           C  
ATOM    554  CG  LEU   115      35.971   1.136  33.071  1.00  0.00           C  
ATOM    555  CD1 LEU   115      36.877   0.097  32.410  1.00  0.00           C  
ATOM    556  CD2 LEU   115      34.612   0.888  32.418  1.00  0.00           C  
ATOM    557  N   LYS   116      33.922   1.591  37.203  1.00  0.00           N  
ATOM    558  CA  LYS   116      33.749   1.363  38.602  1.00  0.00           C  
ATOM    559  C   LYS   116      33.331  -0.070  38.838  1.00  0.00           C  
ATOM    560  O   LYS   116      32.711  -0.695  37.984  1.00  0.00           O  
ATOM    561  CB  LYS   116      32.734   2.354  39.151  1.00  0.00           C  
ATOM    562  CG  LYS   116      33.152   3.815  38.977  1.00  0.00           C  
ATOM    563  CD  LYS   116      32.097   4.816  39.453  1.00  0.00           C  
ATOM    564  CE  LYS   116      30.940   5.000  38.470  1.00  0.00           C  
ATOM    565  NZ  LYS   116      30.014   6.043  38.967  1.00  0.00           N  
ATOM    566  N   LYS   117      33.670  -0.589  40.003  1.00  0.00           N  
ATOM    567  CA  LYS   117      33.231  -1.917  40.406  1.00  0.00           C  
ATOM    568  C   LYS   117      31.773  -1.841  40.784  1.00  0.00           C  
ATOM    569  O   LYS   117      31.376  -0.983  41.559  1.00  0.00           O  
ATOM    570  CB  LYS   117      34.045  -2.390  41.600  1.00  0.00           C  
ATOM    571  CG  LYS   117      33.709  -3.816  42.041  1.00  0.00           C  
ATOM    572  CD  LYS   117      34.588  -4.327  43.184  1.00  0.00           C  
ATOM    573  CE  LYS   117      34.264  -5.759  43.614  1.00  0.00           C  
ATOM    574  NZ  LYS   117      35.159  -6.171  44.718  1.00  0.00           N  
ATOM    575  N   GLU   118      30.955  -2.714  40.225  1.00  0.00           N  
ATOM    576  CA  GLU   118      29.518  -2.545  40.382  1.00  0.00           C  
ATOM    577  C   GLU   118      29.105  -2.858  41.795  1.00  0.00           C  
ATOM    578  O   GLU   118      28.083  -2.367  42.234  1.00  0.00           O  
ATOM    579  CB  GLU   118      28.755  -3.405  39.416  1.00  0.00           C  
ATOM    580  CG  GLU   118      27.243  -3.176  39.459  1.00  0.00           C  
ATOM    581  CD  GLU   118      26.615  -3.972  38.323  1.00  0.00           C  
ATOM    582  OE1 GLU   118      27.377  -4.651  37.584  1.00  0.00           O  
ATOM    583  OE2 GLU   118      25.364  -3.911  38.179  1.00  0.00           O  
ATOM    584  N   ASP   119      29.902  -3.652  42.520  1.00  0.00           N  
ATOM    585  CA  ASP   119      29.588  -4.013  43.923  1.00  0.00           C  
ATOM    586  C   ASP   119      30.065  -3.009  44.969  1.00  0.00           C  
ATOM    587  O   ASP   119      29.338  -2.727  45.885  1.00  0.00           O  
ATOM    588  CB  ASP   119      30.153  -5.405  44.262  1.00  0.00           C  
ATOM    589  CG  ASP   119      29.444  -6.427  43.385  1.00  0.00           C  
ATOM    590  OD1 ASP   119      28.187  -6.487  43.445  1.00  0.00           O  
ATOM    591  OD2 ASP   119      30.150  -7.161  42.643  1.00  0.00           O  
ATOM    592  N   GLY   120      31.275  -2.484  44.828  1.00  0.00           N  
ATOM    593  CA  GLY   120      31.817  -1.513  45.787  1.00  0.00           C  
ATOM    594  C   GLY   120      31.660  -0.063  45.362  1.00  0.00           C  
ATOM    595  O   GLY   120      31.863   0.815  46.172  1.00  0.00           O  
ATOM    596  N   ARG   121      31.307   0.199  44.103  1.00  0.00           N  
ATOM    597  CA  ARG   121      31.282   1.582  43.535  1.00  0.00           C  
ATOM    598  C   ARG   121      32.659   2.247  43.428  1.00  0.00           C  
ATOM    599  O   ARG   121      32.792   3.429  43.082  1.00  0.00           O  
ATOM    600  CB  ARG   121      30.337   2.490  44.304  1.00  0.00           C  
ATOM    601  CG  ARG   121      28.881   2.020  44.275  1.00  0.00           C  
ATOM    602  CD  ARG   121      27.893   3.055  44.815  1.00  0.00           C  
ATOM    603  NE  ARG   121      28.225   3.287  46.249  1.00  0.00           N  
ATOM    604  CZ  ARG   121      27.531   4.217  46.969  1.00  0.00           C  
ATOM    605  NH1 ARG   121      26.604   4.778  46.139  1.00  0.00           N  
ATOM    606  NH2 ARG   121      28.036   4.222  48.237  1.00  0.00           N  
ATOM    607  N   GLU   122      33.682   1.469  43.678  1.00  0.00           N  
ATOM    608  CA  GLU   122      35.055   1.952  43.633  1.00  0.00           C  
ATOM    609  C   GLU   122      35.539   2.109  42.174  1.00  0.00           C  
ATOM    610  O   GLU   122      35.336   1.233  41.346  1.00  0.00           O  
ATOM    611  CB  GLU   122      35.914   0.976  44.470  1.00  0.00           C  
ATOM    612  CG  GLU   122      37.391   0.866  44.130  1.00  0.00           C  
ATOM    613  CD  GLU   122      37.949  -0.577  44.270  1.00  0.00           C  
ATOM    614  OE1 GLU   122      37.255  -1.472  44.862  1.00  0.00           O  
ATOM    615  OE2 GLU   122      39.079  -0.808  43.743  1.00  0.00           O  
ATOM    616  N   LEU   123      36.169   3.251  41.898  1.00  0.00           N  
ATOM    617  CA  LEU   123      36.800   3.550  40.619  1.00  0.00           C  
ATOM    618  C   LEU   123      37.970   2.573  40.364  1.00  0.00           C  
ATOM    619  O   LEU   123      38.821   2.354  41.198  1.00  0.00           O  
ATOM    620  CB  LEU   123      37.321   5.023  40.590  1.00  0.00           C  
ATOM    621  CG  LEU   123      36.203   6.066  40.625  1.00  0.00           C  
ATOM    622  CD1 LEU   123      36.675   7.516  40.728  1.00  0.00           C  
ATOM    623  CD2 LEU   123      35.291   6.077  39.399  1.00  0.00           C  
ATOM    624  N   ARG   124      37.991   1.967  39.196  1.00  0.00           N  
ATOM    625  CA  ARG   124      39.030   1.050  38.835  1.00  0.00           C  
ATOM    626  C   ARG   124      39.977   1.748  37.884  1.00  0.00           C  
ATOM    627  O   ARG   124      41.170   1.640  38.030  1.00  0.00           O  
ATOM    628  CB  ARG   124      38.422  -0.149  38.136  1.00  0.00           C  
ATOM    629  CG  ARG   124      37.439  -0.931  39.010  1.00  0.00           C  
ATOM    630  CD  ARG   124      38.108  -1.687  40.159  1.00  0.00           C  
ATOM    631  NE  ARG   124      37.030  -2.344  40.950  1.00  0.00           N  
ATOM    632  CZ  ARG   124      37.344  -3.057  42.072  1.00  0.00           C  
ATOM    633  NH1 ARG   124      38.699  -3.004  42.232  1.00  0.00           N  
ATOM    634  NH2 ARG   124      36.181  -3.544  42.595  1.00  0.00           N  
ATOM    635  N   SER   125      39.457   2.458  36.891  1.00  0.00           N  
ATOM    636  CA  SER   125      40.342   3.277  36.075  1.00  0.00           C  
ATOM    637  C   SER   125      39.609   4.293  35.273  1.00  0.00           C  
ATOM    638  O   SER   125      38.410   4.214  35.123  1.00  0.00           O  
ATOM    639  CB  SER   125      41.202   2.424  35.091  1.00  0.00           C  
ATOM    640  OG  SER   125      42.078   3.264  34.354  1.00  0.00           O  
ATOM    641  N   PHE   126      40.366   5.198  34.695  1.00  0.00           N  
ATOM    642  CA  PHE   126      39.840   6.202  33.794  1.00  0.00           C  
ATOM    643  C   PHE   126      40.615   6.288  32.521  1.00  0.00           C  
ATOM    644  O   PHE   126      41.840   6.272  32.531  1.00  0.00           O  
ATOM    645  CB  PHE   126      39.939   7.559  34.438  1.00  0.00           C  
ATOM    646  CG  PHE   126      39.097   7.534  35.667  1.00  0.00           C  
ATOM    647  CD1 PHE   126      39.630   7.204  36.933  1.00  0.00           C  
ATOM    648  CD2 PHE   126      37.728   7.847  35.586  1.00  0.00           C  
ATOM    649  CE1 PHE   126      38.819   7.187  38.104  1.00  0.00           C  
ATOM    650  CE2 PHE   126      36.892   7.837  36.743  1.00  0.00           C  
ATOM    651  CZ  PHE   126      37.442   7.503  38.008  1.00  0.00           C  
ATOM    652  N   LYS   127      39.870   6.475  31.439  1.00  0.00           N  
ATOM    653  CA  LYS   127      40.424   6.927  30.178  1.00  0.00           C  
ATOM    654  C   LYS   127      40.206   8.428  30.033  1.00  0.00           C  
ATOM    655  O   LYS   127      39.089   8.889  29.918  1.00  0.00           O  
ATOM    656  CB  LYS   127      39.809   6.174  28.986  1.00  0.00           C  
ATOM    657  CG  LYS   127      40.136   4.679  28.974  1.00  0.00           C  
ATOM    658  CD  LYS   127      39.524   3.928  27.791  1.00  0.00           C  
ATOM    659  CE  LYS   127      39.895   2.444  27.749  1.00  0.00           C  
ATOM    660  NZ  LYS   127      39.294   1.805  26.557  1.00  0.00           N  
ATOM    661  N   PHE   128      41.284   9.184  30.019  1.00  0.00           N  
ATOM    662  CA  PHE   128      41.171  10.634  29.899  1.00  0.00           C  
ATOM    663  C   PHE   128      40.755  11.040  28.469  1.00  0.00           C  
ATOM    664  O   PHE   128      41.396  10.684  27.519  1.00  0.00           O  
ATOM    665  CB  PHE   128      42.509  11.238  30.251  1.00  0.00           C  
ATOM    666  CG  PHE   128      42.703  11.072  31.719  1.00  0.00           C  
ATOM    667  CD1 PHE   128      43.508  10.041  32.256  1.00  0.00           C  
ATOM    668  CD2 PHE   128      42.077  11.958  32.614  1.00  0.00           C  
ATOM    669  CE1 PHE   128      43.691   9.892  33.661  1.00  0.00           C  
ATOM    670  CE2 PHE   128      42.244  11.831  34.027  1.00  0.00           C  
ATOM    671  CZ  PHE   128      43.054  10.791  34.551  1.00  0.00           C  
ATOM    672  N   LYS   129      39.694  11.818  28.343  1.00  0.00           N  
ATOM    673  CA  LYS   129      39.204  12.260  27.026  1.00  0.00           C  
ATOM    674  C   LYS   129      39.630  13.699  26.698  1.00  0.00           C  
ATOM    675  O   LYS   129      39.058  14.312  25.782  1.00  0.00           O  
ATOM    676  CB  LYS   129      37.667  12.139  26.958  1.00  0.00           C  
ATOM    677  CG  LYS   129      37.157  10.715  27.184  1.00  0.00           C  
ATOM    678  CD  LYS   129      37.685   9.705  26.164  1.00  0.00           C  
ATOM    679  CE  LYS   129      37.206   8.274  26.413  1.00  0.00           C  
ATOM    680  NZ  LYS   129      37.908   7.339  25.505  1.00  0.00           N  
ATOM    681  N   ASP   130      40.616  14.219  27.459  1.00  0.00           N  
ATOM    682  CA  ASP   130      41.122  15.556  27.296  1.00  0.00           C  
ATOM    683  C   ASP   130      41.885  15.774  26.017  1.00  0.00           C  
ATOM    684  O   ASP   130      41.750  15.012  25.060  1.00  0.00           O  
ATOM    685  CB  ASP   130      42.016  15.913  28.486  1.00  0.00           C  
ATOM    686  CG  ASP   130      41.121  16.134  29.697  1.00  0.00           C  
ATOM    687  OD1 ASP   130      39.881  16.248  29.503  1.00  0.00           O  
ATOM    688  OD2 ASP   130      41.665  16.192  30.832  1.00  0.00           O  
ATOM    689  N   ASN   131      42.700  14.857  25.544  1.00  0.00           N  
ATOM    690  CA  ASN   131      43.522  15.035  24.325  1.00  0.00           C  
ATOM    691  C   ASN   131      43.311  14.100  23.156  1.00  0.00           C  
ATOM    692  O   ASN   131      44.257  13.446  22.707  1.00  0.00           O  
ATOM    693  CB  ASN   131      45.021  14.943  24.628  1.00  0.00           C  
ATOM    694  CG  ASN   131      45.373  16.059  25.601  1.00  0.00           C  
ATOM    695  OD1 ASN   131      45.344  17.237  25.251  1.00  0.00           O  
ATOM    696  ND2 ASN   131      45.726  15.747  26.878  1.00  0.00           N  
ATOM    697  N   ASP   132      42.101  13.984  22.611  1.00  0.00           N  
ATOM    698  CA  ASP   132      41.977  13.102  21.394  1.00  0.00           C  
ATOM    699  C   ASP   132      41.355  14.013  20.342  1.00  0.00           C  
ATOM    700  O   ASP   132      40.680  14.984  20.693  1.00  0.00           O  
ATOM    701  CB  ASP   132      41.073  11.869  21.475  1.00  0.00           C  
ATOM    702  CG  ASP   132      41.673  10.912  22.496  1.00  0.00           C  
ATOM    703  OD1 ASP   132      42.889  10.607  22.377  1.00  0.00           O  
ATOM    704  OD2 ASP   132      40.922  10.474  23.408  1.00  0.00           O  
ATOM    705  N   GLN   133      41.536  13.765  19.039  1.00  0.00           N  
ATOM    706  CA  GLN   133      40.838  14.745  18.152  1.00  0.00           C  
ATOM    707  C   GLN   133      39.423  14.274  17.838  1.00  0.00           C  
ATOM    708  O   GLN   133      39.000  13.138  18.072  1.00  0.00           O  
ATOM    709  CB  GLN   133      41.301  15.053  16.724  1.00  0.00           C  
ATOM    710  CG  GLN   133      42.727  15.602  16.650  1.00  0.00           C  
ATOM    711  CD  GLN   133      42.764  16.920  17.409  1.00  0.00           C  
ATOM    712  OE1 GLN   133      42.001  17.840  17.119  1.00  0.00           O  
ATOM    713  NE2 GLN   133      43.654  17.084  18.424  1.00  0.00           N  
ATOM    714  N   SER   134      38.705  15.239  17.283  1.00  0.00           N  
ATOM    715  CA  SER   134      37.311  15.069  16.913  1.00  0.00           C  
ATOM    716  C   SER   134      36.421  14.760  18.100  1.00  0.00           C  
ATOM    717  O   SER   134      35.210  14.551  17.979  1.00  0.00           O  
ATOM    718  CB  SER   134      36.730  13.958  16.035  1.00  0.00           C  
ATOM    719  OG  SER   134      37.298  14.016  14.735  1.00  0.00           O  
ATOM    720  N   GLN   135      36.944  14.734  19.245  1.00  0.00           N  
ATOM    721  CA  GLN   135      36.400  14.427  20.563  1.00  0.00           C  
ATOM    722  C   GLN   135      35.732  13.042  20.636  1.00  0.00           C  
ATOM    723  O   GLN   135      35.294  12.528  19.616  1.00  0.00           O  
ATOM    724  CB  GLN   135      35.370  15.537  20.756  1.00  0.00           C  
ATOM    725  CG  GLN   135      35.973  16.943  20.715  1.00  0.00           C  
ATOM    726  CD  GLN   135      36.899  17.092  21.913  1.00  0.00           C  
ATOM    727  OE1 GLN   135      36.566  16.689  23.026  1.00  0.00           O  
ATOM    728  NE2 GLN   135      38.115  17.680  21.751  1.00  0.00           N  
ATOM    729  N   GLU   136      35.717  12.433  21.824  1.00  0.00           N  
ATOM    730  CA  GLU   136      34.761  11.409  22.175  1.00  0.00           C  
ATOM    731  C   GLU   136      33.538  12.163  22.683  1.00  0.00           C  
ATOM    732  O   GLU   136      33.667  12.954  23.599  1.00  0.00           O  
ATOM    733  CB  GLU   136      35.282  10.541  23.319  1.00  0.00           C  
ATOM    734  CG  GLU   136      34.315   9.429  23.730  1.00  0.00           C  
ATOM    735  CD  GLU   136      34.946   8.659  24.881  1.00  0.00           C  
ATOM    736  OE1 GLU   136      36.079   9.029  25.290  1.00  0.00           O  
ATOM    737  OE2 GLU   136      34.304   7.690  25.367  1.00  0.00           O  
ATOM    738  N   VAL   137      32.368  11.933  22.090  1.00  0.00           N  
ATOM    739  CA  VAL   137      31.144  12.624  22.488  1.00  0.00           C  
ATOM    740  C   VAL   137      29.977  11.634  22.619  1.00  0.00           C  
ATOM    741  O   VAL   137      30.094  10.490  22.209  1.00  0.00           O  
ATOM    742  CB  VAL   137      30.810  13.825  21.519  1.00  0.00           C  
ATOM    743  CG1 VAL   137      31.888  14.911  21.500  1.00  0.00           C  
ATOM    744  CG2 VAL   137      30.642  13.402  20.058  1.00  0.00           C  
ATOM    745  N   ARG   138      28.881  12.115  23.221  1.00  0.00           N  
ATOM    746  CA  ARG   138      27.633  11.363  23.410  1.00  0.00           C  
ATOM    747  C   ARG   138      26.520  12.283  22.995  1.00  0.00           C  
ATOM    748  O   ARG   138      26.589  13.493  23.244  1.00  0.00           O  
ATOM    749  CB  ARG   138      27.372  10.916  24.885  1.00  0.00           C  
ATOM    750  CG  ARG   138      26.156  10.001  25.039  1.00  0.00           C  
ATOM    751  CD  ARG   138      25.918   9.534  26.477  1.00  0.00           C  
ATOM    752  NE  ARG   138      27.125   8.774  26.907  1.00  0.00           N  
ATOM    753  CZ  ARG   138      27.211   7.434  26.663  1.00  0.00           C  
ATOM    754  NH1 ARG   138      26.068   7.054  26.021  1.00  0.00           N  
ATOM    755  NH2 ARG   138      28.406   6.997  27.155  1.00  0.00           N  
ATOM    756  N   GLY   139      25.490  11.721  22.383  1.00  0.00           N  
ATOM    757  CA  GLY   139      24.330  12.504  21.953  1.00  0.00           C  
ATOM    758  C   GLY   139      23.086  11.615  21.880  1.00  0.00           C  
ATOM    759  O   GLY   139      23.174  10.417  22.114  1.00  0.00           O  
ATOM    760  N   VAL   140      21.933  12.209  21.578  1.00  0.00           N  
ATOM    761  CA  VAL   140      20.734  11.414  21.315  1.00  0.00           C  
ATOM    762  C   VAL   140      20.861  10.775  19.964  1.00  0.00           C  
ATOM    763  O   VAL   140      21.074  11.471  18.978  1.00  0.00           O  
ATOM    764  CB  VAL   140      19.472  12.259  21.268  1.00  0.00           C  
ATOM    765  CG1 VAL   140      18.221  11.466  20.884  1.00  0.00           C  
ATOM    766  CG2 VAL   140      19.131  12.922  22.604  1.00  0.00           C  
ATOM    767  N   GLU   141      20.696   9.461  19.915  1.00  0.00           N  
ATOM    768  CA  GLU   141      20.584   8.757  18.646  1.00  0.00           C  
ATOM    769  C   GLU   141      19.676   9.459  17.641  1.00  0.00           C  
ATOM    770  O   GLU   141      19.973   9.483  16.467  1.00  0.00           O  
ATOM    771  CB  GLU   141      20.005   7.370  18.845  1.00  0.00           C  
ATOM    772  CG  GLU   141      20.992   6.380  19.466  1.00  0.00           C  
ATOM    773  CD  GLU   141      20.297   5.031  19.579  1.00  0.00           C  
ATOM    774  OE1 GLU   141      19.086   4.959  19.239  1.00  0.00           O  
ATOM    775  OE2 GLU   141      20.969   4.054  20.006  1.00  0.00           O  
ATOM    776  N   ARG   142      18.563   9.990  18.097  1.00  0.00           N  
ATOM    777  CA  ARG   142      17.551  10.527  17.189  1.00  0.00           C  
ATOM    778  C   ARG   142      18.080  11.796  16.635  1.00  0.00           C  
ATOM    779  O   ARG   142      17.831  12.111  15.493  1.00  0.00           O  
ATOM    780  CB  ARG   142      16.262  10.831  17.914  1.00  0.00           C  
ATOM    781  CG  ARG   142      15.134  11.288  16.987  1.00  0.00           C  
ATOM    782  CD  ARG   142      13.781  11.424  17.689  1.00  0.00           C  
ATOM    783  NE  ARG   142      12.793  11.882  16.673  1.00  0.00           N  
ATOM    784  CZ  ARG   142      11.522  12.203  17.053  1.00  0.00           C  
ATOM    785  NH1 ARG   142      11.431  12.017  18.402  1.00  0.00           N  
ATOM    786  NH2 ARG   142      10.837  12.586  15.935  1.00  0.00           N  
ATOM    787  N   ARG   143      18.846  12.525  17.440  1.00  0.00           N  
ATOM    788  CA  ARG   143      19.411  13.760  16.942  1.00  0.00           C  
ATOM    789  C   ARG   143      20.470  13.496  15.897  1.00  0.00           C  
ATOM    790  O   ARG   143      20.507  14.150  14.863  1.00  0.00           O  
ATOM    791  CB  ARG   143      19.992  14.641  18.031  1.00  0.00           C  
ATOM    792  CG  ARG   143      18.931  15.282  18.928  1.00  0.00           C  
ATOM    793  CD  ARG   143      19.517  16.109  20.075  1.00  0.00           C  
ATOM    794  NE  ARG   143      18.375  16.661  20.857  1.00  0.00           N  
ATOM    795  CZ  ARG   143      18.611  17.376  21.996  1.00  0.00           C  
ATOM    796  NH1 ARG   143      19.962  17.430  22.181  1.00  0.00           N  
ATOM    797  NH2 ARG   143      17.403  17.757  22.505  1.00  0.00           N  
ATOM    798  N   VAL   144      21.322  12.527  16.145  1.00  0.00           N  
ATOM    799  CA  VAL   144      22.366  12.227  15.196  1.00  0.00           C  
ATOM    800  C   VAL   144      21.766  11.727  13.895  1.00  0.00           C  
ATOM    801  O   VAL   144      22.185  12.109  12.808  1.00  0.00           O  
ATOM    802  CB  VAL   144      23.267  11.150  15.751  1.00  0.00           C  
ATOM    803  CG1 VAL   144      24.287  10.626  14.738  1.00  0.00           C  
ATOM    804  CG2 VAL   144      24.096  11.607  16.953  1.00  0.00           C  
ATOM    805  N   LEU   145      20.770  10.869  14.008  1.00  0.00           N  
ATOM    806  CA  LEU   145      20.115  10.332  12.850  1.00  0.00           C  
ATOM    807  C   LEU   145      19.453  11.422  12.003  1.00  0.00           C  
ATOM    808  O   LEU   145      19.574  11.424  10.787  1.00  0.00           O  
ATOM    809  CB  LEU   145      19.090   9.309  13.267  1.00  0.00           C  
ATOM    810  CG  LEU   145      18.328   8.694  12.091  1.00  0.00           C  
ATOM    811  CD1 LEU   145      19.193   7.928  11.091  1.00  0.00           C  
ATOM    812  CD2 LEU   145      17.251   7.682  12.478  1.00  0.00           C  
ATOM    813  N   LEU   146      18.747  12.339  12.655  1.00  0.00           N  
ATOM    814  CA  LEU   146      18.050  13.417  11.962  1.00  0.00           C  
ATOM    815  C   LEU   146      19.072  14.359  11.289  1.00  0.00           C  
ATOM    816  O   LEU   146      18.876  14.812  10.188  1.00  0.00           O  
ATOM    817  CB  LEU   146      17.165  14.183  12.944  1.00  0.00           C  
ATOM    818  CG  LEU   146      15.969  13.373  13.447  1.00  0.00           C  
ATOM    819  CD1 LEU   146      15.160  14.038  14.560  1.00  0.00           C  
ATOM    820  CD2 LEU   146      14.916  13.050  12.388  1.00  0.00           C  
ATOM    821  N   GLU   147      20.192  14.614  11.942  1.00  0.00           N  
ATOM    822  CA  GLU   147      21.233  15.435  11.336  1.00  0.00           C  
ATOM    823  C   GLU   147      21.769  14.844  10.001  1.00  0.00           C  
ATOM    824  O   GLU   147      21.942  15.555   9.008  1.00  0.00           O  
ATOM    825  CB  GLU   147      22.403  15.640  12.312  1.00  0.00           C  
ATOM    826  CG  GLU   147      22.064  16.560  13.487  1.00  0.00           C  
ATOM    827  CD  GLU   147      21.644  17.909  12.922  1.00  0.00           C  
ATOM    828  OE1 GLU   147      22.416  18.473  12.101  1.00  0.00           O  
ATOM    829  OE2 GLU   147      20.545  18.394  13.303  1.00  0.00           O  
ATOM    830  N   THR   148      22.016  13.530   9.997  1.00  0.00           N  
ATOM    831  CA  THR   148      22.526  12.832   8.830  1.00  0.00           C  
ATOM    832  C   THR   148      21.476  12.729   7.718  1.00  0.00           C  
ATOM    833  O   THR   148      21.775  12.976   6.548  1.00  0.00           O  
ATOM    834  CB  THR   148      22.994  11.456   9.241  1.00  0.00           C  
ATOM    835  OG1 THR   148      24.049  11.561  10.186  1.00  0.00           O  
ATOM    836  CG2 THR   148      23.495  10.697   8.001  1.00  0.00           C  
ATOM    837  N   LEU   149      20.242  12.408   8.072  1.00  0.00           N  
ATOM    838  CA  LEU   149      19.142  12.443   7.099  1.00  0.00           C  
ATOM    839  C   LEU   149      19.059  13.809   6.430  1.00  0.00           C  
ATOM    840  O   LEU   149      19.170  13.909   5.225  1.00  0.00           O  
ATOM    841  CB  LEU   149      17.817  12.029   7.763  1.00  0.00           C  
ATOM    842  CG  LEU   149      16.617  12.082   6.815  1.00  0.00           C  
ATOM    843  CD1 LEU   149      16.689  11.124   5.627  1.00  0.00           C  
ATOM    844  CD2 LEU   149      15.271  11.750   7.458  1.00  0.00           C  
ATOM    845  N   ALA   150      18.939  14.868   7.208  1.00  0.00           N  
ATOM    846  CA  ALA   150      18.835  16.255   6.659  1.00  0.00           C  
ATOM    847  C   ALA   150      20.014  16.664   5.779  1.00  0.00           C  
ATOM    848  O   ALA   150      19.836  17.321   4.762  1.00  0.00           O  
ATOM    849  CB  ALA   150      18.715  17.288   7.788  1.00  0.00           C  
ATOM    850  N   SER   151      21.221  16.288   6.181  1.00  0.00           N  
ATOM    851  CA  SER   151      22.420  16.580   5.390  1.00  0.00           C  
ATOM    852  C   SER   151      22.510  15.705   4.133  1.00  0.00           C  
ATOM    853  O   SER   151      23.046  16.154   3.122  1.00  0.00           O  
ATOM    854  CB  SER   151      23.665  16.411   6.242  1.00  0.00           C  
ATOM    855  OG  SER   151      23.822  15.049   6.612  1.00  0.00           O  
ATOM    856  N   GLN   152      21.982  14.485   4.184  1.00  0.00           N  
ATOM    857  CA  GLN   152      21.947  13.634   2.992  1.00  0.00           C  
ATOM    858  C   GLN   152      20.970  14.235   1.998  1.00  0.00           C  
ATOM    859  O   GLN   152      21.234  14.321   0.803  1.00  0.00           O  
ATOM    860  CB  GLN   152      21.520  12.234   3.345  1.00  0.00           C  
ATOM    861  CG  GLN   152      21.523  11.276   2.152  1.00  0.00           C  
ATOM    862  CD  GLN   152      21.138   9.893   2.658  1.00  0.00           C  
ATOM    863  OE1 GLN   152      20.841   9.710   3.838  1.00  0.00           O  
ATOM    864  NE2 GLN   152      21.123   8.844   1.793  1.00  0.00           N  
ATOM    865  N   LEU   153      19.844  14.687   2.521  1.00  0.00           N  
ATOM    866  CA  LEU   153      18.830  15.363   1.739  1.00  0.00           C  
ATOM    867  C   LEU   153      19.428  16.642   1.096  1.00  0.00           C  
ATOM    868  O   LEU   153      19.266  16.905  -0.119  1.00  0.00           O  
ATOM    869  CB  LEU   153      17.681  15.662   2.703  1.00  0.00           C  
ATOM    870  CG  LEU   153      16.511  16.399   2.048  1.00  0.00           C  
ATOM    871  CD1 LEU   153      15.822  15.639   0.916  1.00  0.00           C  
ATOM    872  CD2 LEU   153      15.361  16.751   2.990  1.00  0.00           C  
ATOM    873  N   PRO   154      20.150  17.417   1.902  1.00  0.00           N  
ATOM    874  CA  PRO   154      20.799  18.643   1.405  1.00  0.00           C  
ATOM    875  C   PRO   154      21.864  18.344   0.319  1.00  0.00           C  
ATOM    876  O   PRO   154      22.048  19.145  -0.606  1.00  0.00           O  
ATOM    877  CB  PRO   154      21.419  19.451   2.550  1.00  0.00           C  
ATOM    878  CG  PRO   154      20.738  19.218   3.900  1.00  0.00           C  
ATOM    879  CD  PRO   154      20.277  17.774   4.112  1.00  0.00           C  
ATOM    880  N   PRO   155      22.518  17.190   0.412  1.00  0.00           N  
ATOM    881  CA  PRO   155      23.576  16.842  -0.509  1.00  0.00           C  
ATOM    882  C   PRO   155      23.010  16.290  -1.816  1.00  0.00           C  
ATOM    883  O   PRO   155      23.766  16.067  -2.771  1.00  0.00           O  
ATOM    884  CB  PRO   155      24.538  15.834   0.136  1.00  0.00           C  
ATOM    885  CG  PRO   155      24.411  15.758   1.659  1.00  0.00           C  
ATOM    886  CD  PRO   155      23.002  16.062   2.172  1.00  0.00           C  
ATOM    887  N   GLN   156      21.693  16.075  -1.853  1.00  0.00           N  
ATOM    888  CA  GLN   156      20.997  15.611  -3.067  1.00  0.00           C  
ATOM    889  C   GLN   156      20.481  14.181  -3.032  1.00  0.00           C  
ATOM    890  O   GLN   156      19.886  13.741  -3.991  1.00  0.00           O  
ATOM    891  CB  GLN   156      21.931  15.766  -4.271  1.00  0.00           C  
ATOM    892  CG  GLN   156      22.241  17.223  -4.619  1.00  0.00           C  
ATOM    893  CD  GLN   156      23.216  17.231  -5.787  1.00  0.00           C  
ATOM    894  OE1 GLN   156      23.598  16.180  -6.301  1.00  0.00           O  
ATOM    895  NE2 GLN   156      23.673  18.417  -6.271  1.00  0.00           N  
ATOM    896  N   THR   157      20.681  13.455  -1.933  1.00  0.00           N  
ATOM    897  CA  THR   157      20.196  12.084  -1.837  1.00  0.00           C  
ATOM    898  C   THR   157      18.673  12.060  -1.889  1.00  0.00           C  
ATOM    899  O   THR   157      18.068  12.916  -1.286  1.00  0.00           O  
ATOM    900  CB  THR   157      20.678  11.424  -0.540  1.00  0.00           C  
ATOM    901  OG1 THR   157      20.277  10.062  -0.507  1.00  0.00           O  
ATOM    902  CG2 THR   157      20.070  12.163   0.664  1.00  0.00           C  
ATOM    903  N   ILE   158      18.063  11.094  -2.590  1.00  0.00           N  
ATOM    904  CA  ILE   158      16.605  10.990  -2.669  1.00  0.00           C  
ATOM    905  C   ILE   158      16.202   9.920  -1.697  1.00  0.00           C  
ATOM    906  O   ILE   158      16.542   8.740  -1.864  1.00  0.00           O  
ATOM    907  CB  ILE   158      16.140  10.640  -4.073  1.00  0.00           C  
ATOM    908  CG1 ILE   158      16.550  11.678  -5.131  1.00  0.00           C  
ATOM    909  CG2 ILE   158      14.612  10.518  -4.200  1.00  0.00           C  
ATOM    910  CD1 ILE   158      16.278  11.226  -6.565  1.00  0.00           C  
ATOM    911  N   ARG   159      15.500  10.315  -0.652  1.00  0.00           N  
ATOM    912  CA  ARG   159      15.118   9.391   0.414  1.00  0.00           C  
ATOM    913  C   ARG   159      13.618   9.068   0.363  1.00  0.00           C  
ATOM    914  O   ARG   159      12.823   9.917   0.054  1.00  0.00           O  
ATOM    915  CB  ARG   159      15.529   9.975   1.765  1.00  0.00           C  
ATOM    916  CG  ARG   159      15.115   9.108   2.956  1.00  0.00           C  
ATOM    917  CD  ARG   159      15.650   9.614   4.297  1.00  0.00           C  
ATOM    918  NE  ARG   159      15.056  10.959   4.538  1.00  0.00           N  
ATOM    919  CZ  ARG   159      13.799  11.066   5.060  1.00  0.00           C  
ATOM    920  NH1 ARG   159      13.324   9.803   5.264  1.00  0.00           N  
ATOM    921  NH2 ARG   159      13.508  12.395   5.175  1.00  0.00           N  
ATOM    922  N   PHE   160      13.264   7.808   0.606  1.00  0.00           N  
ATOM    923  CA  PHE   160      11.867   7.337   0.554  1.00  0.00           C  
ATOM    924  C   PHE   160      11.536   6.503   1.802  1.00  0.00           C  
ATOM    925  O   PHE   160      12.132   5.446   2.024  1.00  0.00           O  
ATOM    926  CB  PHE   160      11.631   6.466  -0.668  1.00  0.00           C  
ATOM    927  CG  PHE   160      11.928   7.293  -1.872  1.00  0.00           C  
ATOM    928  CD1 PHE   160      13.208   7.312  -2.470  1.00  0.00           C  
ATOM    929  CD2 PHE   160      10.916   8.084  -2.445  1.00  0.00           C  
ATOM    930  CE1 PHE   160      13.481   8.103  -3.623  1.00  0.00           C  
ATOM    931  CE2 PHE   160      11.163   8.886  -3.601  1.00  0.00           C  
ATOM    932  CZ  PHE   160      12.454   8.895  -4.190  1.00  0.00           C  
ATOM    933  N   SER   161      10.576   6.987   2.597  1.00  0.00           N  
ATOM    934  CA  SER   161      10.020   6.210   3.690  1.00  0.00           C  
ATOM    935  C   SER   161       8.804   5.344   3.259  1.00  0.00           C  
ATOM    936  O   SER   161       8.223   5.526   2.197  1.00  0.00           O  
ATOM    937  CB  SER   161       9.645   7.106   4.878  1.00  0.00           C  
ATOM    938  OG  SER   161       8.586   7.980   4.515  1.00  0.00           O  
ATOM    939  N   SER   162       8.481   4.367   4.102  1.00  0.00           N  
ATOM    940  CA  SER   162       7.386   3.474   3.875  1.00  0.00           C  
ATOM    941  C   SER   162       7.602   2.592   2.664  1.00  0.00           C  
ATOM    942  O   SER   162       6.634   2.250   1.975  1.00  0.00           O  
ATOM    943  CB  SER   162       6.088   4.268   3.704  1.00  0.00           C  
ATOM    944  OG  SER   162       4.967   3.413   3.873  1.00  0.00           O  
ATOM    945  N   LYS   163       8.849   2.205   2.413  1.00  0.00           N  
ATOM    946  CA  LYS   163       9.169   1.374   1.274  1.00  0.00           C  
ATOM    947  C   LYS   163      10.187   0.310   1.625  1.00  0.00           C  
ATOM    948  O   LYS   163      11.330   0.621   1.947  1.00  0.00           O  
ATOM    949  CB  LYS   163       9.754   2.189   0.114  1.00  0.00           C  
ATOM    950  CG  LYS   163       8.800   3.257  -0.423  1.00  0.00           C  
ATOM    951  CD  LYS   163       7.605   2.683  -1.188  1.00  0.00           C  
ATOM    952  CE  LYS   163       6.635   3.750  -1.700  1.00  0.00           C  
ATOM    953  NZ  LYS   163       5.521   3.110  -2.434  1.00  0.00           N  
ATOM    954  N   LEU   164       9.760  -0.951   1.510  1.00  0.00           N  
ATOM    955  CA  LEU   164      10.578  -2.148   1.832  1.00  0.00           C  
ATOM    956  C   LEU   164      11.217  -2.733   0.584  1.00  0.00           C  
ATOM    957  O   LEU   164      10.527  -3.003  -0.415  1.00  0.00           O  
ATOM    958  CB  LEU   164       9.706  -3.248   2.472  1.00  0.00           C  
ATOM    959  CG  LEU   164      10.479  -4.528   2.795  1.00  0.00           C  
ATOM    960  CD1 LEU   164      11.536  -4.386   3.889  1.00  0.00           C  
ATOM    961  CD2 LEU   164       9.621  -5.696   3.280  1.00  0.00           C  
ATOM    962  N   GLU   165      12.523  -2.955   0.648  1.00  0.00           N  
ATOM    963  CA  GLU   165      13.228  -3.644  -0.432  1.00  0.00           C  
ATOM    964  C   GLU   165      13.003  -5.153  -0.239  1.00  0.00           C  
ATOM    965  O   GLU   165      13.289  -5.693   0.802  1.00  0.00           O  
ATOM    966  CB  GLU   165      14.737  -3.311  -0.439  1.00  0.00           C  
ATOM    967  CG  GLU   165      15.034  -1.832  -0.693  1.00  0.00           C  
ATOM    968  CD  GLU   165      14.859  -1.084   0.621  1.00  0.00           C  
ATOM    969  OE1 GLU   165      14.644  -1.760   1.662  1.00  0.00           O  
ATOM    970  OE2 GLU   165      14.939   0.173   0.601  1.00  0.00           O  
ATOM    971  N   SER   166      12.458  -5.822  -1.239  1.00  0.00           N  
ATOM    972  CA  SER   166      12.118  -7.242  -1.137  1.00  0.00           C  
ATOM    973  C   SER   166      13.126  -8.155  -1.847  1.00  0.00           C  
ATOM    974  O   SER   166      13.055  -9.353  -1.666  1.00  0.00           O  
ATOM    975  CB  SER   166      10.766  -7.526  -1.778  1.00  0.00           C  
ATOM    976  OG  SER   166      10.818  -7.248  -3.169  1.00  0.00           O  
ATOM    977  N   ILE   167      14.022  -7.606  -2.663  1.00  0.00           N  
ATOM    978  CA  ILE   167      15.026  -8.409  -3.373  1.00  0.00           C  
ATOM    979  C   ILE   167      16.031  -7.514  -4.134  1.00  0.00           C  
ATOM    980  O   ILE   167      15.709  -6.391  -4.565  1.00  0.00           O  
ATOM    981  CB  ILE   167      14.382  -9.378  -4.387  1.00  0.00           C  
ATOM    982  CG1 ILE   167      15.375 -10.389  -4.985  1.00  0.00           C  
ATOM    983  CG2 ILE   167      13.751  -8.669  -5.597  1.00  0.00           C  
ATOM    984  CD1 ILE   167      14.699 -11.539  -5.730  1.00  0.00           C  
ATOM    985  N   GLN   168      17.249  -8.032  -4.268  1.00  0.00           N  
ATOM    986  CA  GLN   168      18.322  -7.416  -5.047  1.00  0.00           C  
ATOM    987  C   GLN   168      18.969  -8.546  -5.821  1.00  0.00           C  
ATOM    988  O   GLN   168      19.369  -9.527  -5.237  1.00  0.00           O  
ATOM    989  CB  GLN   168      19.407  -6.748  -4.148  1.00  0.00           C  
ATOM    990  CG  GLN   168      18.877  -5.575  -3.321  1.00  0.00           C  
ATOM    991  CD  GLN   168      18.128  -6.144  -2.124  1.00  0.00           C  
ATOM    992  OE1 GLN   168      18.537  -7.145  -1.538  1.00  0.00           O  
ATOM    993  NE2 GLN   168      16.988  -5.537  -1.697  1.00  0.00           N  
ATOM    994  N   SER   169      19.050  -8.439  -7.128  1.00  0.00           N  
ATOM    995  CA  SER   169      19.835  -9.404  -7.881  1.00  0.00           C  
ATOM    996  C   SER   169      20.765  -8.564  -8.724  1.00  0.00           C  
ATOM    997  O   SER   169      20.578  -7.368  -8.819  1.00  0.00           O  
ATOM    998  CB  SER   169      18.956 -10.359  -8.745  1.00  0.00           C  
ATOM    999  OG  SER   169      18.290  -9.624  -9.761  1.00  0.00           O  
ATOM   1000  N   ASN   170      21.770  -9.178  -9.311  1.00  0.00           N  
ATOM   1001  CA  ASN   170      22.670  -8.505 -10.228  1.00  0.00           C  
ATOM   1002  C   ASN   170      22.415  -9.054 -11.614  1.00  0.00           C  
ATOM   1003  O   ASN   170      22.254 -10.234 -11.781  1.00  0.00           O  
ATOM   1004  CB  ASN   170      24.136  -8.794  -9.808  1.00  0.00           C  
ATOM   1005  CG  ASN   170      25.049  -7.912 -10.648  1.00  0.00           C  
ATOM   1006  OD1 ASN   170      24.645  -6.850 -11.119  1.00  0.00           O  
ATOM   1007  ND2 ASN   170      26.329  -8.305 -10.882  1.00  0.00           N  
ATOM   1008  N   ALA   171      22.384  -8.202 -12.621  1.00  0.00           N  
ATOM   1009  CA  ALA   171      22.239  -8.667 -13.996  1.00  0.00           C  
ATOM   1010  C   ALA   171      23.110  -7.862 -14.907  1.00  0.00           C  
ATOM   1011  O   ALA   171      22.999  -6.642 -14.968  1.00  0.00           O  
ATOM   1012  CB  ALA   171      20.806  -8.541 -14.450  1.00  0.00           C  
ATOM   1013  N   ASN   172      23.969  -8.537 -15.647  1.00  0.00           N  
ATOM   1014  CA  ASN   172      25.003  -7.854 -16.386  1.00  0.00           C  
ATOM   1015  C   ASN   172      25.739  -6.967 -15.397  1.00  0.00           C  
ATOM   1016  O   ASN   172      26.226  -7.446 -14.389  1.00  0.00           O  
ATOM   1017  CB  ASN   172      24.423  -7.039 -17.546  1.00  0.00           C  
ATOM   1018  CG  ASN   172      23.785  -8.009 -18.530  1.00  0.00           C  
ATOM   1019  OD1 ASN   172      24.194  -9.165 -18.635  1.00  0.00           O  
ATOM   1020  ND2 ASN   172      22.748  -7.593 -19.304  1.00  0.00           N  
ATOM   1021  N   GLY   173      25.759  -5.662 -15.667  1.00  0.00           N  
ATOM   1022  CA  GLY   173      26.569  -4.717 -14.914  1.00  0.00           C  
ATOM   1023  C   GLY   173      25.678  -3.814 -14.069  1.00  0.00           C  
ATOM   1024  O   GLY   173      26.018  -2.684 -13.827  1.00  0.00           O  
ATOM   1025  N   ASP   174      24.543  -4.315 -13.618  1.00  0.00           N  
ATOM   1026  CA  ASP   174      23.665  -3.521 -12.777  1.00  0.00           C  
ATOM   1027  C   ASP   174      23.065  -4.299 -11.611  1.00  0.00           C  
ATOM   1028  O   ASP   174      23.025  -5.516 -11.612  1.00  0.00           O  
ATOM   1029  CB  ASP   174      22.594  -2.854 -13.624  1.00  0.00           C  
ATOM   1030  CG  ASP   174      23.265  -1.786 -14.475  1.00  0.00           C  
ATOM   1031  OD1 ASP   174      23.728  -0.769 -13.892  1.00  0.00           O  
ATOM   1032  OD2 ASP   174      23.324  -1.972 -15.720  1.00  0.00           O  
ATOM   1033  N   THR   175      22.695  -3.589 -10.564  1.00  0.00           N  
ATOM   1034  CA  THR   175      21.938  -4.163  -9.462  1.00  0.00           C  
ATOM   1035  C   THR   175      20.467  -3.872  -9.754  1.00  0.00           C  
ATOM   1036  O   THR   175      20.135  -2.748 -10.075  1.00  0.00           O  
ATOM   1037  CB  THR   175      22.345  -3.493  -8.197  1.00  0.00           C  
ATOM   1038  OG1 THR   175      23.728  -3.707  -7.955  1.00  0.00           O  
ATOM   1039  CG2 THR   175      21.528  -4.071  -7.029  1.00  0.00           C  
ATOM   1040  N   LEU   176      19.600  -4.870  -9.689  1.00  0.00           N  
ATOM   1041  CA  LEU   176      18.163  -4.675  -9.841  1.00  0.00           C  
ATOM   1042  C   LEU   176      17.498  -4.825  -8.470  1.00  0.00           C  
ATOM   1043  O   LEU   176      17.582  -5.872  -7.863  1.00  0.00           O  
ATOM   1044  CB  LEU   176      17.554  -5.735 -10.782  1.00  0.00           C  
ATOM   1045  CG  LEU   176      18.147  -5.712 -12.192  1.00  0.00           C  
ATOM   1046  CD1 LEU   176      17.618  -6.793 -13.133  1.00  0.00           C  
ATOM   1047  CD2 LEU   176      17.911  -4.418 -12.971  1.00  0.00           C  
ATOM   1048  N   LEU   177      16.851  -3.778  -7.975  1.00  0.00           N  
ATOM   1049  CA  LEU   177      16.234  -3.794  -6.638  1.00  0.00           C  
ATOM   1050  C   LEU   177      14.722  -3.854  -6.762  1.00  0.00           C  
ATOM   1051  O   LEU   177      14.133  -3.067  -7.536  1.00  0.00           O  
ATOM   1052  CB  LEU   177      16.678  -2.541  -5.827  1.00  0.00           C  
ATOM   1053  CG  LEU   177      16.032  -2.449  -4.443  1.00  0.00           C  
ATOM   1054  CD1 LEU   177      16.446  -3.545  -3.463  1.00  0.00           C  
ATOM   1055  CD2 LEU   177      16.324  -1.160  -3.678  1.00  0.00           C  
ATOM   1056  N   GLN   178      14.094  -4.772  -6.018  1.00  0.00           N  
ATOM   1057  CA  GLN   178      12.618  -4.876  -5.991  1.00  0.00           C  
ATOM   1058  C   GLN   178      12.062  -4.264  -4.732  1.00  0.00           C  
ATOM   1059  O   GLN   178      12.639  -4.431  -3.685  1.00  0.00           O  
ATOM   1060  CB  GLN   178      12.145  -6.322  -6.013  1.00  0.00           C  
ATOM   1061  CG  GLN   178      12.573  -7.085  -7.268  1.00  0.00           C  
ATOM   1062  CD  GLN   178      12.032  -8.504  -7.164  1.00  0.00           C  
ATOM   1063  OE1 GLN   178      11.239  -8.816  -6.276  1.00  0.00           O  
ATOM   1064  NE2 GLN   178      12.430  -9.440  -8.066  1.00  0.00           N  
ATOM   1065  N   LEU   179      10.942  -3.562  -4.842  1.00  0.00           N  
ATOM   1066  CA  LEU   179      10.286  -2.975  -3.681  1.00  0.00           C  
ATOM   1067  C   LEU   179       8.871  -3.515  -3.523  1.00  0.00           C  
ATOM   1068  O   LEU   179       8.287  -4.066  -4.466  1.00  0.00           O  
ATOM   1069  CB  LEU   179      10.305  -1.419  -3.730  1.00  0.00           C  
ATOM   1070  CG  LEU   179      11.715  -0.827  -3.784  1.00  0.00           C  
ATOM   1071  CD1 LEU   179      11.773   0.689  -3.959  1.00  0.00           C  
ATOM   1072  CD2 LEU   179      12.567  -1.074  -2.540  1.00  0.00           C  
ATOM   1073  N   LYS   180       8.321  -3.322  -2.329  1.00  0.00           N  
ATOM   1074  CA  LYS   180       7.092  -3.967  -1.942  1.00  0.00           C  
ATOM   1075  C   LYS   180       5.853  -3.255  -2.468  1.00  0.00           C  
ATOM   1076  O   LYS   180       4.742  -3.515  -2.017  1.00  0.00           O  
ATOM   1077  CB  LYS   180       7.036  -4.172  -0.427  1.00  0.00           C  
ATOM   1078  CG  LYS   180       8.027  -5.220   0.084  1.00  0.00           C  
ATOM   1079  CD  LYS   180       7.872  -5.534   1.573  1.00  0.00           C  
ATOM   1080  CE  LYS   180       8.925  -6.509   2.106  1.00  0.00           C  
ATOM   1081  NZ  LYS   180       8.630  -6.851   3.515  1.00  0.00           N  
ATOM   1082  N   ASP   181       6.057  -2.390  -3.451  1.00  0.00           N  
ATOM   1083  CA  ASP   181       4.982  -1.802  -4.250  1.00  0.00           C  
ATOM   1084  C   ASP   181       4.995  -2.307  -5.702  1.00  0.00           C  
ATOM   1085  O   ASP   181       4.411  -1.681  -6.550  1.00  0.00           O  
ATOM   1086  CB  ASP   181       5.124  -0.275  -4.245  1.00  0.00           C  
ATOM   1087  CG  ASP   181       6.542   0.188  -4.614  1.00  0.00           C  
ATOM   1088  OD1 ASP   181       7.349  -0.652  -5.082  1.00  0.00           O  
ATOM   1089  OD2 ASP   181       6.848   1.384  -4.427  1.00  0.00           O  
ATOM   1090  N   GLY   182       5.667  -3.417  -5.997  1.00  0.00           N  
ATOM   1091  CA  GLY   182       5.723  -3.931  -7.381  1.00  0.00           C  
ATOM   1092  C   GLY   182       6.722  -3.276  -8.339  1.00  0.00           C  
ATOM   1093  O   GLY   182       6.778  -3.601  -9.494  1.00  0.00           O  
ATOM   1094  N   THR   183       7.537  -2.355  -7.883  1.00  0.00           N  
ATOM   1095  CA  THR   183       8.492  -1.732  -8.791  1.00  0.00           C  
ATOM   1096  C   THR   183       9.861  -2.404  -8.735  1.00  0.00           C  
ATOM   1097  O   THR   183      10.204  -3.049  -7.746  1.00  0.00           O  
ATOM   1098  CB  THR   183       8.581  -0.246  -8.487  1.00  0.00           C  
ATOM   1099  OG1 THR   183       9.015  -0.047  -7.150  1.00  0.00           O  
ATOM   1100  CG2 THR   183       7.196   0.396  -8.674  1.00  0.00           C  
ATOM   1101  N   ARG   184      10.598  -2.309  -9.833  1.00  0.00           N  
ATOM   1102  CA  ARG   184      11.997  -2.681  -9.862  1.00  0.00           C  
ATOM   1103  C   ARG   184      12.812  -1.482 -10.271  1.00  0.00           C  
ATOM   1104  O   ARG   184      12.366  -0.655 -11.042  1.00  0.00           O  
ATOM   1105  CB  ARG   184      12.340  -3.790 -10.861  1.00  0.00           C  
ATOM   1106  CG  ARG   184      11.689  -5.134 -10.528  1.00  0.00           C  
ATOM   1107  CD  ARG   184      11.985  -6.229 -11.554  1.00  0.00           C  
ATOM   1108  NE  ARG   184      11.317  -7.476 -11.085  1.00  0.00           N  
ATOM   1109  CZ  ARG   184      11.301  -8.583 -11.883  1.00  0.00           C  
ATOM   1110  NH1 ARG   184      11.961  -8.274 -13.037  1.00  0.00           N  
ATOM   1111  NH2 ARG   184      10.632  -9.567 -11.215  1.00  0.00           N  
ATOM   1112  N   PHE   185      14.033  -1.420  -9.767  1.00  0.00           N  
ATOM   1113  CA  PHE   185      14.867  -0.254  -9.932  1.00  0.00           C  
ATOM   1114  C   PHE   185      16.271  -0.708 -10.315  1.00  0.00           C  
ATOM   1115  O   PHE   185      16.814  -1.711  -9.809  1.00  0.00           O  
ATOM   1116  CB  PHE   185      14.937   0.554  -8.620  1.00  0.00           C  
ATOM   1117  CG  PHE   185      15.826   1.725  -8.862  1.00  0.00           C  
ATOM   1118  CD1 PHE   185      15.361   2.901  -9.491  1.00  0.00           C  
ATOM   1119  CD2 PHE   185      17.173   1.677  -8.458  1.00  0.00           C  
ATOM   1120  CE1 PHE   185      16.218   4.018  -9.714  1.00  0.00           C  
ATOM   1121  CE2 PHE   185      18.053   2.782  -8.670  1.00  0.00           C  
ATOM   1122  CZ  PHE   185      17.572   3.956  -9.303  1.00  0.00           C  
ATOM   1123  N   LEU   186      16.867   0.068 -11.195  1.00  0.00           N  
ATOM   1124  CA  LEU   186      18.172  -0.213 -11.729  1.00  0.00           C  
ATOM   1125  C   LEU   186      19.216   0.666 -11.019  1.00  0.00           C  
ATOM   1126  O   LEU   186      18.979   1.831 -10.772  1.00  0.00           O  
ATOM   1127  CB  LEU   186      18.146   0.048 -13.269  1.00  0.00           C  
ATOM   1128  CG  LEU   186      17.563  -1.115 -14.075  1.00  0.00           C  
ATOM   1129  CD1 LEU   186      16.134  -1.507 -13.702  1.00  0.00           C  
ATOM   1130  CD2 LEU   186      17.484  -0.879 -15.583  1.00  0.00           C  
ATOM   1131  N   ALA   187      20.373   0.116 -10.705  1.00  0.00           N  
ATOM   1132  CA  ALA   187      21.483   0.944 -10.236  1.00  0.00           C  
ATOM   1133  C   ALA   187      22.803   0.268 -10.517  1.00  0.00           C  
ATOM   1134  O   ALA   187      22.839  -0.892 -10.896  1.00  0.00           O  
ATOM   1135  CB  ALA   187      21.345   1.235  -8.761  1.00  0.00           C  
ATOM   1136  N   ASN   188      23.890   1.001 -10.356  1.00  0.00           N  
ATOM   1137  CA  ASN   188      25.221   0.406 -10.537  1.00  0.00           C  
ATOM   1138  C   ASN   188      25.619  -0.501  -9.388  1.00  0.00           C  
ATOM   1139  O   ASN   188      26.208  -1.550  -9.611  1.00  0.00           O  
ATOM   1140  CB  ASN   188      26.287   1.478 -10.667  1.00  0.00           C  
ATOM   1141  CG  ASN   188      26.136   2.128 -12.035  1.00  0.00           C  
ATOM   1142  OD1 ASN   188      25.552   1.550 -12.950  1.00  0.00           O  
ATOM   1143  ND2 ASN   188      26.654   3.367 -12.248  1.00  0.00           N  
ATOM   1144  N   ILE   189      25.343  -0.069  -8.165  1.00  0.00           N  
ATOM   1145  CA  ILE   189      25.427  -0.951  -7.016  1.00  0.00           C  
ATOM   1146  C   ILE   189      24.267  -0.741  -6.082  1.00  0.00           C  
ATOM   1147  O   ILE   189      23.598   0.270  -6.144  1.00  0.00           O  
ATOM   1148  CB  ILE   189      26.723  -0.755  -6.223  1.00  0.00           C  
ATOM   1149  CG1 ILE   189      26.893   0.694  -5.821  1.00  0.00           C  
ATOM   1150  CG2 ILE   189      27.912  -1.233  -7.019  1.00  0.00           C  
ATOM   1151  CD1 ILE   189      27.789   0.860  -4.634  1.00  0.00           C  
ATOM   1152  N   VAL   190      24.024  -1.729  -5.248  1.00  0.00           N  
ATOM   1153  CA  VAL   190      23.128  -1.585  -4.138  1.00  0.00           C  
ATOM   1154  C   VAL   190      23.801  -1.933  -2.827  1.00  0.00           C  
ATOM   1155  O   VAL   190      24.635  -2.832  -2.752  1.00  0.00           O  
ATOM   1156  CB  VAL   190      21.947  -2.482  -4.334  1.00  0.00           C  
ATOM   1157  CG1 VAL   190      20.953  -2.444  -3.172  1.00  0.00           C  
ATOM   1158  CG2 VAL   190      21.122  -2.142  -5.577  1.00  0.00           C  
ATOM   1159  N   ILE   191      23.414  -1.211  -1.793  1.00  0.00           N  
ATOM   1160  CA  ILE   191      23.922  -1.419  -0.446  1.00  0.00           C  
ATOM   1161  C   ILE   191      22.851  -2.053   0.413  1.00  0.00           C  
ATOM   1162  O   ILE   191      21.759  -1.511   0.544  1.00  0.00           O  
ATOM   1163  CB  ILE   191      24.335  -0.079   0.183  1.00  0.00           C  
ATOM   1164  CG1 ILE   191      25.446   0.647  -0.594  1.00  0.00           C  
ATOM   1165  CG2 ILE   191      24.871  -0.215   1.618  1.00  0.00           C  
ATOM   1166  CD1 ILE   191      25.707   2.068  -0.099  1.00  0.00           C  
ATOM   1167  N   GLY   192      23.165  -3.199   0.988  1.00  0.00           N  
ATOM   1168  CA  GLY   192      22.271  -3.876   1.904  1.00  0.00           C  
ATOM   1169  C   GLY   192      22.534  -3.425   3.318  1.00  0.00           C  
ATOM   1170  O   GLY   192      23.460  -3.882   3.941  1.00  0.00           O  
ATOM   1171  N   CYS   193      21.738  -2.492   3.816  1.00  0.00           N  
ATOM   1172  CA  CYS   193      21.919  -1.933   5.157  1.00  0.00           C  
ATOM   1173  C   CYS   193      20.637  -2.056   5.992  1.00  0.00           C  
ATOM   1174  O   CYS   193      20.168  -1.100   6.640  1.00  0.00           O  
ATOM   1175  CB  CYS   193      22.348  -0.502   5.007  1.00  0.00           C  
ATOM   1176  SG  CYS   193      22.716   0.088   6.245  1.00  0.00           S  
ATOM   1177  N   ASP   194      20.111  -3.282   5.966  1.00  0.00           N  
ATOM   1178  CA  ASP   194      18.861  -3.627   6.618  1.00  0.00           C  
ATOM   1179  C   ASP   194      19.003  -4.191   8.052  1.00  0.00           C  
ATOM   1180  O   ASP   194      18.046  -4.730   8.617  1.00  0.00           O  
ATOM   1181  CB  ASP   194      18.032  -4.561   5.708  1.00  0.00           C  
ATOM   1182  CG  ASP   194      18.820  -5.806   5.210  1.00  0.00           C  
ATOM   1183  OD1 ASP   194      20.069  -5.777   5.121  1.00  0.00           O  
ATOM   1184  OD2 ASP   194      18.167  -6.819   4.869  1.00  0.00           O  
ATOM   1185  N   GLY   195      20.179  -4.028   8.647  1.00  0.00           N  
ATOM   1186  CA  GLY   195      20.367  -4.228  10.084  1.00  0.00           C  
ATOM   1187  C   GLY   195      20.667  -5.645  10.547  1.00  0.00           C  
ATOM   1188  O   GLY   195      20.943  -6.549   9.759  1.00  0.00           O  
ATOM   1189  N   ILE   196      20.604  -5.815  11.857  1.00  0.00           N  
ATOM   1190  CA  ILE   196      20.865  -7.091  12.488  1.00  0.00           C  
ATOM   1191  C   ILE   196      20.084  -8.239  11.845  1.00  0.00           C  
ATOM   1192  O   ILE   196      20.693  -9.235  11.452  1.00  0.00           O  
ATOM   1193  CB  ILE   196      20.581  -7.002  13.980  1.00  0.00           C  
ATOM   1194  CG1 ILE   196      21.516  -6.035  14.726  1.00  0.00           C  
ATOM   1195  CG2 ILE   196      20.725  -8.346  14.713  1.00  0.00           C  
ATOM   1196  CD1 ILE   196      22.983  -6.465  14.700  1.00  0.00           C  
ATOM   1197  N   ARG   197      18.758  -8.105  11.732  1.00  0.00           N  
ATOM   1198  CA  ARG   197      17.881  -9.154  11.143  1.00  0.00           C  
ATOM   1199  C   ARG   197      17.731  -9.028   9.629  1.00  0.00           C  
ATOM   1200  O   ARG   197      16.718  -9.372   9.069  1.00  0.00           O  
ATOM   1201  CB  ARG   197      16.479  -9.128  11.786  1.00  0.00           C  
ATOM   1202  CG  ARG   197      15.711  -7.831  11.523  1.00  0.00           C  
ATOM   1203  CD  ARG   197      14.332  -7.791  12.184  1.00  0.00           C  
ATOM   1204  NE  ARG   197      13.675  -6.519  11.773  1.00  0.00           N  
ATOM   1205  CZ  ARG   197      12.413  -6.231  12.206  1.00  0.00           C  
ATOM   1206  NH1 ARG   197      11.996  -7.267  12.991  1.00  0.00           N  
ATOM   1207  NH2 ARG   197      12.060  -5.020  11.685  1.00  0.00           N  
ATOM   1208  N   SER   198      18.767  -8.517   8.988  1.00  0.00           N  
ATOM   1209  CA  SER   198      18.869  -8.402   7.541  1.00  0.00           C  
ATOM   1210  C   SER   198      18.371  -9.632   6.873  1.00  0.00           C  
ATOM   1211  O   SER   198      18.844 -10.684   7.203  1.00  0.00           O  
ATOM   1212  CB  SER   198      20.347  -8.257   7.140  1.00  0.00           C  
ATOM   1213  OG  SER   198      20.493  -8.159   5.739  1.00  0.00           O  
ATOM   1214  N   LYS   199      17.437  -9.474   5.937  1.00  0.00           N  
ATOM   1215  CA  LYS   199      17.047 -10.516   4.992  1.00  0.00           C  
ATOM   1216  C   LYS   199      17.904 -10.586   3.709  1.00  0.00           C  
ATOM   1217  O   LYS   199      18.036 -11.648   3.130  1.00  0.00           O  
ATOM   1218  CB  LYS   199      15.559 -10.391   4.649  1.00  0.00           C  
ATOM   1219  CG  LYS   199      14.634 -10.650   5.840  1.00  0.00           C  
ATOM   1220  CD  LYS   199      13.147 -10.572   5.490  1.00  0.00           C  
ATOM   1221  CE  LYS   199      12.223 -10.805   6.686  1.00  0.00           C  
ATOM   1222  NZ  LYS   199      10.809 -10.680   6.266  1.00  0.00           N  
ATOM   1223  N   VAL   200      18.508  -9.487   3.286  1.00  0.00           N  
ATOM   1224  CA  VAL   200      19.463  -9.500   2.174  1.00  0.00           C  
ATOM   1225  C   VAL   200      20.770 -10.295   2.440  1.00  0.00           C  
ATOM   1226  O   VAL   200      21.413 -10.774   1.494  1.00  0.00           O  
ATOM   1227  CB  VAL   200      19.796  -8.053   1.782  1.00  0.00           C  
ATOM   1228  CG1 VAL   200      20.920  -7.944   0.750  1.00  0.00           C  
ATOM   1229  CG2 VAL   200      18.614  -7.300   1.168  1.00  0.00           C  
ATOM   1230  N   ALA   201      21.164 -10.393   3.717  1.00  0.00           N  
ATOM   1231  CA  ALA   201      22.291 -11.242   4.162  1.00  0.00           C  
ATOM   1232  C   ALA   201      22.169 -12.730   3.750  1.00  0.00           C  
ATOM   1233  O   ALA   201      23.171 -13.387   3.424  1.00  0.00           O  
ATOM   1234  CB  ALA   201      22.447 -11.136   5.661  1.00  0.00           C  
ATOM   1235  N   THR   202      20.935 -13.231   3.749  1.00  0.00           N  
ATOM   1236  CA  THR   202      20.584 -14.563   3.210  1.00  0.00           C  
ATOM   1237  C   THR   202      21.129 -14.862   1.803  1.00  0.00           C  
ATOM   1238  O   THR   202      21.297 -15.994   1.470  1.00  0.00           O  
ATOM   1239  CB  THR   202      19.059 -14.761   3.232  1.00  0.00           C  
ATOM   1240  OG1 THR   202      18.590 -14.789   4.572  1.00  0.00           O  
ATOM   1241  CG2 THR   202      18.708 -16.090   2.542  1.00  0.00           C  
ATOM   1242  N   TRP   203      21.437 -13.855   0.988  1.00  0.00           N  
ATOM   1243  CA  TRP   203      22.068 -14.097  -0.327  1.00  0.00           C  
ATOM   1244  C   TRP   203      23.524 -14.588  -0.216  1.00  0.00           C  
ATOM   1245  O   TRP   203      24.089 -15.180  -1.150  1.00  0.00           O  
ATOM   1246  CB  TRP   203      22.043 -12.814  -1.158  1.00  0.00           C  
ATOM   1247  CG  TRP   203      20.662 -12.402  -1.610  1.00  0.00           C  
ATOM   1248  CD1 TRP   203      19.866 -11.393  -1.151  1.00  0.00           C  
ATOM   1249  CD2 TRP   203      19.878 -13.006  -2.648  1.00  0.00           C  
ATOM   1250  NE1 TRP   203      18.705 -11.302  -1.770  1.00  0.00           N  
ATOM   1251  CE2 TRP   203      18.655 -12.288  -2.721  1.00  0.00           C  
ATOM   1252  CE3 TRP   203      20.087 -14.086  -3.531  1.00  0.00           C  
ATOM   1253  CZ2 TRP   203      17.631 -12.618  -3.650  1.00  0.00           C  
ATOM   1254  CZ3 TRP   203      19.063 -14.424  -4.467  1.00  0.00           C  
ATOM   1255  CH2 TRP   203      17.854 -13.685  -4.510  1.00  0.00           C  
ATOM   1256  N   MET   204      24.122 -14.303   0.933  1.00  0.00           N  
ATOM   1257  CA  MET   204      25.529 -14.507   1.153  1.00  0.00           C  
ATOM   1258  C   MET   204      25.778 -15.558   2.199  1.00  0.00           C  
ATOM   1259  O   MET   204      26.808 -16.161   2.153  1.00  0.00           O  
ATOM   1260  CB  MET   204      26.194 -13.152   1.558  1.00  0.00           C  
ATOM   1261  CG  MET   204      26.130 -12.089   0.460  1.00  0.00           C  
ATOM   1262  SD  MET   204      27.000 -12.535  -1.073  1.00  0.00           S  
ATOM   1263  CE  MET   204      28.660 -12.457  -0.341  1.00  0.00           C  
ATOM   1264  N   GLY   205      24.839 -15.795   3.113  1.00  0.00           N  
ATOM   1265  CA  GLY   205      25.094 -16.598   4.325  1.00  0.00           C  
ATOM   1266  C   GLY   205      23.810 -17.032   4.999  1.00  0.00           C  
ATOM   1267  O   GLY   205      22.920 -16.196   5.251  1.00  0.00           O  
ATOM   1268  N   PHE   206      23.759 -18.311   5.373  1.00  0.00           N  
ATOM   1269  CA  PHE   206      22.630 -18.878   6.122  1.00  0.00           C  
ATOM   1270  C   PHE   206      22.663 -18.719   7.645  1.00  0.00           C  
ATOM   1271  O   PHE   206      21.824 -19.281   8.322  1.00  0.00           O  
ATOM   1272  CB  PHE   206      22.518 -20.372   5.793  1.00  0.00           C  
ATOM   1273  CG  PHE   206      22.081 -20.487   4.373  1.00  0.00           C  
ATOM   1274  CD1 PHE   206      22.995 -20.741   3.326  1.00  0.00           C  
ATOM   1275  CD2 PHE   206      20.721 -20.341   4.044  1.00  0.00           C  
ATOM   1276  CE1 PHE   206      22.568 -20.853   1.972  1.00  0.00           C  
ATOM   1277  CE2 PHE   206      20.265 -20.448   2.695  1.00  0.00           C  
ATOM   1278  CZ  PHE   206      21.195 -20.704   1.655  1.00  0.00           C  
ATOM   1279  N   SER   207      23.611 -17.965   8.201  1.00  0.00           N  
ATOM   1280  CA  SER   207      23.810 -17.931   9.664  1.00  0.00           C  
ATOM   1281  C   SER   207      22.668 -17.191  10.326  1.00  0.00           C  
ATOM   1282  O   SER   207      22.007 -16.383   9.708  1.00  0.00           O  
ATOM   1283  CB  SER   207      25.109 -17.202  10.020  1.00  0.00           C  
ATOM   1284  OG  SER   207      24.998 -15.823   9.701  1.00  0.00           O  
ATOM   1285  N   GLU   208      22.469 -17.450  11.595  1.00  0.00           N  
ATOM   1286  CA  GLU   208      21.488 -16.721  12.386  1.00  0.00           C  
ATOM   1287  C   GLU   208      22.148 -15.896  13.483  1.00  0.00           C  
ATOM   1288  O   GLU   208      23.309 -16.152  13.859  1.00  0.00           O  
ATOM   1289  CB  GLU   208      20.537 -17.695  13.075  1.00  0.00           C  
ATOM   1290  CG  GLU   208      19.946 -18.705  12.121  1.00  0.00           C  
ATOM   1291  CD  GLU   208      19.035 -19.683  12.825  1.00  0.00           C  
ATOM   1292  OE1 GLU   208      18.999 -19.741  14.109  1.00  0.00           O  
ATOM   1293  OE2 GLU   208      18.335 -20.390  12.054  1.00  0.00           O  
ATOM   1294  N   PRO   209      21.393 -14.929  14.026  1.00  0.00           N  
ATOM   1295  CA  PRO   209      21.866 -14.178  15.181  1.00  0.00           C  
ATOM   1296  C   PRO   209      22.195 -15.083  16.357  1.00  0.00           C  
ATOM   1297  O   PRO   209      21.575 -16.047  16.562  1.00  0.00           O  
ATOM   1298  CB  PRO   209      20.694 -13.225  15.483  1.00  0.00           C  
ATOM   1299  CG  PRO   209      20.039 -13.031  14.119  1.00  0.00           C  
ATOM   1300  CD  PRO   209      20.106 -14.404  13.520  1.00  0.00           C  
ATOM   1301  N   LYS   210      23.233 -14.765  17.085  1.00  0.00           N  
ATOM   1302  CA  LYS   210      23.716 -15.554  18.206  1.00  0.00           C  
ATOM   1303  C   LYS   210      23.427 -14.670  19.431  1.00  0.00           C  
ATOM   1304  O   LYS   210      23.851 -13.512  19.498  1.00  0.00           O  
ATOM   1305  CB  LYS   210      25.228 -15.824  18.038  1.00  0.00           C  
ATOM   1306  CG  LYS   210      25.563 -16.676  16.812  1.00  0.00           C  
ATOM   1307  CD  LYS   210      27.061 -16.934  16.636  1.00  0.00           C  
ATOM   1308  CE  LYS   210      27.395 -17.802  15.421  1.00  0.00           C  
ATOM   1309  NZ  LYS   210      28.849 -18.073  15.377  1.00  0.00           N  
ATOM   1310  N   TYR   211      22.635 -15.227  20.338  1.00  0.00           N  
ATOM   1311  CA  TYR   211      22.238 -14.595  21.551  1.00  0.00           C  
ATOM   1312  C   TYR   211      23.412 -14.561  22.506  1.00  0.00           C  
ATOM   1313  O   TYR   211      24.056 -15.561  22.677  1.00  0.00           O  
ATOM   1314  CB  TYR   211      21.111 -15.411  22.207  1.00  0.00           C  
ATOM   1315  CG  TYR   211      19.885 -15.227  21.380  1.00  0.00           C  
ATOM   1316  CD1 TYR   211      19.511 -16.215  20.459  1.00  0.00           C  
ATOM   1317  CD2 TYR   211      19.076 -14.076  21.503  1.00  0.00           C  
ATOM   1318  CE1 TYR   211      18.358 -16.078  19.662  1.00  0.00           C  
ATOM   1319  CE2 TYR   211      17.900 -13.922  20.700  1.00  0.00           C  
ATOM   1320  CZ  TYR   211      17.558 -14.937  19.783  1.00  0.00           C  
ATOM   1321  OH  TYR   211      16.438 -14.830  18.987  1.00  0.00           O  
ATOM   1322  N   VAL   212      23.684 -13.424  23.136  1.00  0.00           N  
ATOM   1323  CA  VAL   212      24.691 -13.338  24.203  1.00  0.00           C  
ATOM   1324  C   VAL   212      24.065 -13.706  25.530  1.00  0.00           C  
ATOM   1325  O   VAL   212      24.759 -13.853  26.524  1.00  0.00           O  
ATOM   1326  CB  VAL   212      25.194 -11.902  24.358  1.00  0.00           C  
ATOM   1327  CG1 VAL   212      26.095 -11.699  25.578  1.00  0.00           C  
ATOM   1328  CG2 VAL   212      26.019 -11.413  23.166  1.00  0.00           C  
ATOM   1329  N   GLY   213      22.734 -13.752  25.550  1.00  0.00           N  
ATOM   1330  CA  GLY   213      21.991 -14.017  26.760  1.00  0.00           C  
ATOM   1331  C   GLY   213      21.962 -12.851  27.709  1.00  0.00           C  
ATOM   1332  O   GLY   213      21.587 -13.038  28.859  1.00  0.00           O  
ATOM   1333  N   TYR   214      22.383 -11.663  27.249  1.00  0.00           N  
ATOM   1334  CA  TYR   214      22.308 -10.412  28.034  1.00  0.00           C  
ATOM   1335  C   TYR   214      21.216  -9.572  27.421  1.00  0.00           C  
ATOM   1336  O   TYR   214      21.146  -9.493  26.215  1.00  0.00           O  
ATOM   1337  CB  TYR   214      23.650  -9.657  28.047  1.00  0.00           C  
ATOM   1338  CG  TYR   214      24.657 -10.235  29.074  1.00  0.00           C  
ATOM   1339  CD1 TYR   214      25.288 -11.460  28.859  1.00  0.00           C  
ATOM   1340  CD2 TYR   214      24.920  -9.576  30.269  1.00  0.00           C  
ATOM   1341  CE1 TYR   214      26.144 -12.002  29.797  1.00  0.00           C  
ATOM   1342  CE2 TYR   214      25.784 -10.106  31.221  1.00  0.00           C  
ATOM   1343  CZ  TYR   214      26.401 -11.308  30.969  1.00  0.00           C  
ATOM   1344  OH  TYR   214      27.248 -11.824  31.929  1.00  0.00           O  
ATOM   1345  N   CYS   215      20.335  -9.015  28.252  1.00  0.00           N  
ATOM   1346  CA  CYS   215      19.308  -8.052  27.862  1.00  0.00           C  
ATOM   1347  C   CYS   215      19.684  -6.626  28.249  1.00  0.00           C  
ATOM   1348  O   CYS   215      20.142  -6.395  29.365  1.00  0.00           O  
ATOM   1349  CB  CYS   215      18.014  -8.393  28.565  1.00  0.00           C  
ATOM   1350  SG  CYS   215      18.116  -8.280  29.977  1.00  0.00           S  
ATOM   1351  N   ALA   216      19.417  -5.662  27.354  1.00  0.00           N  
ATOM   1352  CA  ALA   216      19.689  -4.218  27.605  1.00  0.00           C  
ATOM   1353  C   ALA   216      18.435  -3.335  27.744  1.00  0.00           C  
ATOM   1354  O   ALA   216      17.543  -3.364  26.903  1.00  0.00           O  
ATOM   1355  CB  ALA   216      20.590  -3.665  26.527  1.00  0.00           C  
ATOM   1356  N   PHE   217      18.415  -2.558  28.830  1.00  0.00           N  
ATOM   1357  CA  PHE   217      17.387  -1.612  29.155  1.00  0.00           C  
ATOM   1358  C   PHE   217      17.964  -0.224  29.134  1.00  0.00           C  
ATOM   1359  O   PHE   217      19.111  -0.025  29.506  1.00  0.00           O  
ATOM   1360  CB  PHE   217      16.874  -1.886  30.553  1.00  0.00           C  
ATOM   1361  CG  PHE   217      16.241  -3.235  30.542  1.00  0.00           C  
ATOM   1362  CD1 PHE   217      16.959  -4.402  30.885  1.00  0.00           C  
ATOM   1363  CD2 PHE   217      14.888  -3.371  30.182  1.00  0.00           C  
ATOM   1364  CE1 PHE   217      16.344  -5.687  30.875  1.00  0.00           C  
ATOM   1365  CE2 PHE   217      14.247  -4.647  30.163  1.00  0.00           C  
ATOM   1366  CZ  PHE   217      14.981  -5.810  30.510  1.00  0.00           C  
ATOM   1367  N   ARG   218      17.144   0.743  28.750  1.00  0.00           N  
ATOM   1368  CA  ARG   218      17.541   2.128  28.656  1.00  0.00           C  
ATOM   1369  C   ARG   218      16.638   3.043  29.451  1.00  0.00           C  
ATOM   1370  O   ARG   218      15.546   2.690  29.858  1.00  0.00           O  
ATOM   1371  CB  ARG   218      17.518   2.557  27.199  1.00  0.00           C  
ATOM   1372  CG  ARG   218      18.737   2.083  26.427  1.00  0.00           C  
ATOM   1373  CD  ARG   218      18.461   2.070  24.930  1.00  0.00           C  
ATOM   1374  NE  ARG   218      19.663   2.102  24.093  1.00  0.00           N  
ATOM   1375  CZ  ARG   218      19.656   1.867  22.777  1.00  0.00           C  
ATOM   1376  NH1 ARG   218      18.519   1.581  22.142  1.00  0.00           N  
ATOM   1377  NH2 ARG   218      20.786   1.923  22.085  1.00  0.00           N  
ATOM   1378  N   GLY   219      17.158   4.242  29.675  1.00  0.00           N  
ATOM   1379  CA  GLY   219      16.419   5.321  30.296  1.00  0.00           C  
ATOM   1380  C   GLY   219      17.048   6.658  29.996  1.00  0.00           C  
ATOM   1381  O   GLY   219      18.254   6.771  29.857  1.00  0.00           O  
ATOM   1382  N   LEU   220      16.216   7.685  29.883  1.00  0.00           N  
ATOM   1383  CA  LEU   220      16.705   9.071  29.873  1.00  0.00           C  
ATOM   1384  C   LEU   220      15.865   9.824  30.845  1.00  0.00           C  
ATOM   1385  O   LEU   220      14.670   9.820  30.723  1.00  0.00           O  
ATOM   1386  CB  LEU   220      16.602   9.729  28.488  1.00  0.00           C  
ATOM   1387  CG  LEU   220      17.057  11.190  28.471  1.00  0.00           C  
ATOM   1388  CD1 LEU   220      18.535  11.409  28.793  1.00  0.00           C  
ATOM   1389  CD2 LEU   220      16.875  11.907  27.135  1.00  0.00           C  
ATOM   1390  N   GLY   221      16.500  10.419  31.839  1.00  0.00           N  
ATOM   1391  CA  GLY   221      15.826  11.196  32.868  1.00  0.00           C  
ATOM   1392  C   GLY   221      16.316  12.635  32.822  1.00  0.00           C  
ATOM   1393  O   GLY   221      17.422  12.872  32.360  1.00  0.00           O  
ATOM   1394  N   PHE   222      15.495  13.608  33.270  1.00  0.00           N  
ATOM   1395  CA  PHE   222      16.066  14.939  33.471  1.00  0.00           C  
ATOM   1396  C   PHE   222      17.166  14.877  34.516  1.00  0.00           C  
ATOM   1397  O   PHE   222      16.979  14.270  35.565  1.00  0.00           O  
ATOM   1398  CB  PHE   222      14.870  15.757  33.989  1.00  0.00           C  
ATOM   1399  CG  PHE   222      13.896  15.886  32.868  1.00  0.00           C  
ATOM   1400  CD1 PHE   222      12.666  15.191  32.861  1.00  0.00           C  
ATOM   1401  CD2 PHE   222      14.192  16.721  31.776  1.00  0.00           C  
ATOM   1402  CE1 PHE   222      11.740  15.323  31.787  1.00  0.00           C  
ATOM   1403  CE2 PHE   222      13.281  16.872  30.686  1.00  0.00           C  
ATOM   1404  CZ  PHE   222      12.050  16.167  30.693  1.00  0.00           C  
ATOM   1405  N   PHE   223      18.308  15.489  34.229  1.00  0.00           N  
ATOM   1406  CA  PHE   223      19.464  15.358  35.088  1.00  0.00           C  
ATOM   1407  C   PHE   223      19.153  15.578  36.529  1.00  0.00           C  
ATOM   1408  O   PHE   223      19.559  14.813  37.397  1.00  0.00           O  
ATOM   1409  CB  PHE   223      20.551  16.362  34.702  1.00  0.00           C  
ATOM   1410  CG  PHE   223      21.678  16.193  35.662  1.00  0.00           C  
ATOM   1411  CD1 PHE   223      22.635  15.164  35.519  1.00  0.00           C  
ATOM   1412  CD2 PHE   223      21.811  17.076  36.749  1.00  0.00           C  
ATOM   1413  CE1 PHE   223      23.712  15.012  36.440  1.00  0.00           C  
ATOM   1414  CE2 PHE   223      22.881  16.947  37.686  1.00  0.00           C  
ATOM   1415  CZ  PHE   223      23.834  15.908  37.530  1.00  0.00           C  
ATOM   1416  N   PRO   224      18.461  16.682  36.774  1.00  0.00           N  
ATOM   1417  CA  PRO   224      18.140  17.124  38.127  1.00  0.00           C  
ATOM   1418  C   PRO   224      17.288  16.142  38.899  1.00  0.00           C  
ATOM   1419  O   PRO   224      17.405  16.069  40.121  1.00  0.00           O  
ATOM   1420  CB  PRO   224      17.441  18.474  38.067  1.00  0.00           C  
ATOM   1421  CG  PRO   224      16.634  18.687  36.785  1.00  0.00           C  
ATOM   1422  CD  PRO   224      17.295  18.093  35.539  1.00  0.00           C  
ATOM   1423  N   ASN   225      17.371  14.864  38.549  1.00  0.00           N  
ATOM   1424  CA  ASN   225      16.579  13.858  39.236  1.00  0.00           C  
ATOM   1425  C   ASN   225      17.227  13.239  40.460  1.00  0.00           C  
ATOM   1426  O   ASN   225      16.550  12.865  41.422  1.00  0.00           O  
ATOM   1427  CB  ASN   225      16.198  12.682  38.332  1.00  0.00           C  
ATOM   1428  CG  ASN   225      15.290  11.754  39.126  1.00  0.00           C  
ATOM   1429  OD1 ASN   225      14.188  12.132  39.522  1.00  0.00           O  
ATOM   1430  ND2 ASN   225      15.702  10.487  39.401  1.00  0.00           N  
ATOM   1431  N   GLY   226      18.549  13.112  40.460  1.00  0.00           N  
ATOM   1432  CA  GLY   226      19.208  12.503  41.601  1.00  0.00           C  
ATOM   1433  C   GLY   226      20.341  13.297  42.230  1.00  0.00           C  
ATOM   1434  O   GLY   226      21.103  12.794  43.061  1.00  0.00           O  
ATOM   1435  N   GLN   227      20.469  14.558  41.841  1.00  0.00           N  
ATOM   1436  CA  GLN   227      21.515  15.399  42.387  1.00  0.00           C  
ATOM   1437  C   GLN   227      22.866  14.694  42.276  1.00  0.00           C  
ATOM   1438  O   GLN   227      23.718  14.779  43.164  1.00  0.00           O  
ATOM   1439  CB  GLN   227      21.579  15.799  43.864  1.00  0.00           C  
ATOM   1440  CG  GLN   227      20.377  16.626  44.325  1.00  0.00           C  
ATOM   1441  CD  GLN   227      20.584  16.980  45.791  1.00  0.00           C  
ATOM   1442  OE1 GLN   227      21.653  16.751  46.353  1.00  0.00           O  
ATOM   1443  NE2 GLN   227      19.570  17.558  46.489  1.00  0.00           N  
ATOM   1444  N   PRO   228      23.073  13.985  41.171  1.00  0.00           N  
ATOM   1445  CA  PRO   228      24.324  13.280  40.972  1.00  0.00           C  
ATOM   1446  C   PRO   228      25.274  14.128  40.158  1.00  0.00           C  
ATOM   1447  O   PRO   228      24.917  14.735  39.145  1.00  0.00           O  
ATOM   1448  CB  PRO   228      25.135  12.255  40.176  1.00  0.00           C  
ATOM   1449  CG  PRO   228      24.736  12.174  38.701  1.00  0.00           C  
ATOM   1450  CD  PRO   228      23.263  12.499  38.446  1.00  0.00           C  
ATOM   1451  N   PHE   229      26.516  14.171  40.612  1.00  0.00           N  
ATOM   1452  CA  PHE   229      27.504  14.975  39.935  1.00  0.00           C  
ATOM   1453  C   PHE   229      28.300  14.165  38.940  1.00  0.00           C  
ATOM   1454  O   PHE   229      29.436  13.756  39.191  1.00  0.00           O  
ATOM   1455  CB  PHE   229      28.667  15.633  40.688  1.00  0.00           C  
ATOM   1456  CG  PHE   229      28.087  16.656  41.602  1.00  0.00           C  
ATOM   1457  CD1 PHE   229      27.918  16.416  42.985  1.00  0.00           C  
ATOM   1458  CD2 PHE   229      27.690  17.907  41.094  1.00  0.00           C  
ATOM   1459  CE1 PHE   229      27.366  17.402  43.852  1.00  0.00           C  
ATOM   1460  CE2 PHE   229      27.134  18.913  41.941  1.00  0.00           C  
ATOM   1461  CZ  PHE   229      26.970  18.656  43.327  1.00  0.00           C  
ATOM   1462  N   GLN   230      27.782  13.885  37.829  1.00  0.00           N  
ATOM   1463  CA  GLN   230      28.417  13.120  36.715  1.00  0.00           C  
ATOM   1464  C   GLN   230      28.722  14.037  35.518  1.00  0.00           C  
ATOM   1465  O   GLN   230      27.853  14.735  35.051  1.00  0.00           O  
ATOM   1466  CB  GLN   230      27.489  11.943  36.280  1.00  0.00           C  
ATOM   1467  CG  GLN   230      27.204  10.944  37.403  1.00  0.00           C  
ATOM   1468  CD  GLN   230      28.509  10.242  37.751  1.00  0.00           C  
ATOM   1469  OE1 GLN   230      29.269   9.845  36.869  1.00  0.00           O  
ATOM   1470  NE2 GLN   230      28.840  10.052  39.056  1.00  0.00           N  
ATOM   1471  N   GLN   231      29.971  14.026  35.072  1.00  0.00           N  
ATOM   1472  CA  GLN   231      30.511  14.857  33.973  1.00  0.00           C  
ATOM   1473  C   GLN   231      31.214  13.903  32.930  1.00  0.00           C  
ATOM   1474  O   GLN   231      31.867  14.349  31.971  1.00  0.00           O  
ATOM   1475  CB  GLN   231      31.558  15.875  34.541  1.00  0.00           C  
ATOM   1476  CG  GLN   231      30.962  16.870  35.539  1.00  0.00           C  
ATOM   1477  CD  GLN   231      32.066  17.828  35.964  1.00  0.00           C  
ATOM   1478  OE1 GLN   231      33.217  17.690  35.554  1.00  0.00           O  
ATOM   1479  NE2 GLN   231      31.775  18.852  36.810  1.00  0.00           N  
ATOM   1480  N   LYS   232      31.064  12.597  33.171  1.00  0.00           N  
ATOM   1481  CA  LYS   232      31.717  11.548  32.440  1.00  0.00           C  
ATOM   1482  C   LYS   232      30.755  10.486  31.994  1.00  0.00           C  
ATOM   1483  O   LYS   232      29.620  10.418  32.442  1.00  0.00           O  
ATOM   1484  CB  LYS   232      32.709  10.811  33.339  1.00  0.00           C  
ATOM   1485  CG  LYS   232      33.870  11.687  33.814  1.00  0.00           C  
ATOM   1486  CD  LYS   232      34.841  10.964  34.749  1.00  0.00           C  
ATOM   1487  CE  LYS   232      35.995  11.844  35.233  1.00  0.00           C  
ATOM   1488  NZ  LYS   232      36.930  11.045  36.057  1.00  0.00           N  
ATOM   1489  N   VAL   233      31.246   9.621  31.116  1.00  0.00           N  
ATOM   1490  CA  VAL   233      30.698   8.289  30.906  1.00  0.00           C  
ATOM   1491  C   VAL   233      31.174   7.400  32.054  1.00  0.00           C  
ATOM   1492  O   VAL   233      32.382   7.261  32.260  1.00  0.00           O  
ATOM   1493  CB  VAL   233      31.185   7.704  29.584  1.00  0.00           C  
ATOM   1494  CG1 VAL   233      30.626   6.304  29.372  1.00  0.00           C  
ATOM   1495  CG2 VAL   233      30.785   8.598  28.418  1.00  0.00           C  
ATOM   1496  N   ASN   234      30.230   6.864  32.839  1.00  0.00           N  
ATOM   1497  CA  ASN   234      30.530   6.035  33.996  1.00  0.00           C  
ATOM   1498  C   ASN   234      29.984   4.659  33.731  1.00  0.00           C  
ATOM   1499  O   ASN   234      28.780   4.505  33.488  1.00  0.00           O  
ATOM   1500  CB  ASN   234      29.801   6.495  35.258  1.00  0.00           C  
ATOM   1501  CG  ASN   234      30.263   5.619  36.414  1.00  0.00           C  
ATOM   1502  OD1 ASN   234      30.747   4.507  36.211  1.00  0.00           O  
ATOM   1503  ND2 ASN   234      30.137   6.072  37.690  1.00  0.00           N  
ATOM   1504  N   TYR   235      30.861   3.656  33.787  1.00  0.00           N  
ATOM   1505  CA  TYR   235      30.466   2.250  33.624  1.00  0.00           C  
ATOM   1506  C   TYR   235      30.707   1.462  34.896  1.00  0.00           C  
ATOM   1507  O   TYR   235      31.857   1.337  35.341  1.00  0.00           O  
ATOM   1508  CB  TYR   235      31.237   1.610  32.461  1.00  0.00           C  
ATOM   1509  CG  TYR   235      30.869   2.348  31.220  1.00  0.00           C  
ATOM   1510  CD1 TYR   235      31.633   3.449  30.812  1.00  0.00           C  
ATOM   1511  CD2 TYR   235      29.764   1.962  30.430  1.00  0.00           C  
ATOM   1512  CE1 TYR   235      31.319   4.170  29.643  1.00  0.00           C  
ATOM   1513  CE2 TYR   235      29.430   2.684  29.239  1.00  0.00           C  
ATOM   1514  CZ  TYR   235      30.223   3.788  28.862  1.00  0.00           C  
ATOM   1515  OH  TYR   235      29.938   4.515  27.727  1.00  0.00           O  
ATOM   1516  N   ILE   236      29.629   0.988  35.515  1.00  0.00           N  
ATOM   1517  CA  ILE   236      29.741   0.100  36.649  1.00  0.00           C  
ATOM   1518  C   ILE   236      29.778  -1.334  36.098  1.00  0.00           C  
ATOM   1519  O   ILE   236      28.818  -1.779  35.446  1.00  0.00           O  
ATOM   1520  CB  ILE   236      28.553   0.276  37.613  1.00  0.00           C  
ATOM   1521  CG1 ILE   236      28.449   1.691  38.206  1.00  0.00           C  
ATOM   1522  CG2 ILE   236      28.604  -0.667  38.827  1.00  0.00           C  
ATOM   1523  CD1 ILE   236      27.153   1.935  38.978  1.00  0.00           C  
ATOM   1524  N   PHE   237      30.870  -2.061  36.344  1.00  0.00           N  
ATOM   1525  CA  PHE   237      30.973  -3.450  35.887  1.00  0.00           C  
ATOM   1526  C   PHE   237      30.920  -4.438  37.036  1.00  0.00           C  
ATOM   1527  O   PHE   237      31.557  -4.229  38.034  1.00  0.00           O  
ATOM   1528  CB  PHE   237      32.232  -3.660  35.074  1.00  0.00           C  
ATOM   1529  CG  PHE   237      32.082  -2.888  33.809  1.00  0.00           C  
ATOM   1530  CD1 PHE   237      30.843  -2.338  33.409  1.00  0.00           C  
ATOM   1531  CD2 PHE   237      33.196  -2.688  32.973  1.00  0.00           C  
ATOM   1532  CE1 PHE   237      30.711  -1.597  32.199  1.00  0.00           C  
ATOM   1533  CE2 PHE   237      33.091  -1.950  31.755  1.00  0.00           C  
ATOM   1534  CZ  PHE   237      31.840  -1.404  31.367  1.00  0.00           C  
ATOM   1535  N   GLY   238      30.158  -5.513  36.891  1.00  0.00           N  
ATOM   1536  CA  GLY   238      29.944  -6.466  37.991  1.00  0.00           C  
ATOM   1537  C   GLY   238      29.691  -7.865  37.470  1.00  0.00           C  
ATOM   1538  O   GLY   238      29.652  -8.066  36.258  1.00  0.00           O  
ATOM   1539  N   ARG   239      29.575  -8.853  38.369  1.00  0.00           N  
ATOM   1540  CA  ARG   239      29.314 -10.203  37.922  1.00  0.00           C  
ATOM   1541  C   ARG   239      28.005 -10.221  37.179  1.00  0.00           C  
ATOM   1542  O   ARG   239      27.019  -9.720  37.707  1.00  0.00           O  
ATOM   1543  CB  ARG   239      29.177 -11.001  39.233  1.00  0.00           C  
ATOM   1544  CG  ARG   239      28.926 -12.494  39.015  1.00  0.00           C  
ATOM   1545  CD  ARG   239      28.867 -13.302  40.313  1.00  0.00           C  
ATOM   1546  NE  ARG   239      27.694 -12.813  41.091  1.00  0.00           N  
ATOM   1547  CZ  ARG   239      26.454 -13.331  40.853  1.00  0.00           C  
ATOM   1548  NH1 ARG   239      26.575 -14.265  39.865  1.00  0.00           N  
ATOM   1549  NH2 ARG   239      25.576 -12.712  41.696  1.00  0.00           N  
ATOM   1550  N   GLY   240      27.991 -10.750  35.963  1.00  0.00           N  
ATOM   1551  CA  GLY   240      26.734 -10.975  35.239  1.00  0.00           C  
ATOM   1552  C   GLY   240      25.949  -9.662  34.928  1.00  0.00           C  
ATOM   1553  O   GLY   240      24.762  -9.684  34.631  1.00  0.00           O  
ATOM   1554  N   LEU   241      26.614  -8.510  34.968  1.00  0.00           N  
ATOM   1555  CA  LEU   241      25.898  -7.254  34.726  1.00  0.00           C  
ATOM   1556  C   LEU   241      26.832  -6.053  34.545  1.00  0.00           C  
ATOM   1557  O   LEU   241      28.015  -6.107  34.885  1.00  0.00           O  
ATOM   1558  CB  LEU   241      24.880  -6.976  35.847  1.00  0.00           C  
ATOM   1559  CG  LEU   241      24.098  -5.676  35.652  1.00  0.00           C  
ATOM   1560  CD1 LEU   241      23.131  -5.674  34.469  1.00  0.00           C  
ATOM   1561  CD2 LEU   241      23.215  -5.270  36.831  1.00  0.00           C  
ATOM   1562  N   ARG   242      26.278  -5.003  33.943  1.00  0.00           N  
ATOM   1563  CA  ARG   242      26.834  -3.686  33.993  1.00  0.00           C  
ATOM   1564  C   ARG   242      25.756  -2.598  33.930  1.00  0.00           C  
ATOM   1565  O   ARG   242      24.599  -2.860  33.655  1.00  0.00           O  
ATOM   1566  CB  ARG   242      27.927  -3.493  32.948  1.00  0.00           C  
ATOM   1567  CG  ARG   242      27.419  -3.591  31.508  1.00  0.00           C  
ATOM   1568  CD  ARG   242      28.516  -3.412  30.458  1.00  0.00           C  
ATOM   1569  NE  ARG   242      27.878  -3.535  29.117  1.00  0.00           N  
ATOM   1570  CZ  ARG   242      27.341  -2.434  28.514  1.00  0.00           C  
ATOM   1571  NH1 ARG   242      27.526  -1.370  29.349  1.00  0.00           N  
ATOM   1572  NH2 ARG   242      26.829  -2.827  27.311  1.00  0.00           N  
ATOM   1573  N   ALA   243      26.168  -1.367  34.219  1.00  0.00           N  
ATOM   1574  CA  ALA   243      25.268  -0.245  34.325  1.00  0.00           C  
ATOM   1575  C   ALA   243      26.037   0.961  33.909  1.00  0.00           C  
ATOM   1576  O   ALA   243      27.031   1.291  34.521  1.00  0.00           O  
ATOM   1577  CB  ALA   243      24.793  -0.088  35.760  1.00  0.00           C  
ATOM   1578  N   GLY   244      25.566   1.616  32.865  1.00  0.00           N  
ATOM   1579  CA  GLY   244      26.295   2.698  32.279  1.00  0.00           C  
ATOM   1580  C   GLY   244      25.504   3.984  32.453  1.00  0.00           C  
ATOM   1581  O   GLY   244      24.288   3.951  32.359  1.00  0.00           O  
ATOM   1582  N   TYR   245      26.182   5.093  32.725  1.00  0.00           N  
ATOM   1583  CA  TYR   245      25.542   6.412  32.797  1.00  0.00           C  
ATOM   1584  C   TYR   245      26.358   7.477  32.101  1.00  0.00           C  
ATOM   1585  O   TYR   245      27.605   7.464  32.196  1.00  0.00           O  
ATOM   1586  CB  TYR   245      25.406   6.899  34.227  1.00  0.00           C  
ATOM   1587  CG  TYR   245      24.573   5.906  34.961  1.00  0.00           C  
ATOM   1588  CD1 TYR   245      25.187   4.830  35.617  1.00  0.00           C  
ATOM   1589  CD2 TYR   245      23.167   6.020  35.021  1.00  0.00           C  
ATOM   1590  CE1 TYR   245      24.433   3.872  36.324  1.00  0.00           C  
ATOM   1591  CE2 TYR   245      22.385   5.055  35.736  1.00  0.00           C  
ATOM   1592  CZ  TYR   245      23.040   3.987  36.382  1.00  0.00           C  
ATOM   1593  OH  TYR   245      22.330   3.032  37.077  1.00  0.00           O  
ATOM   1594  N   VAL   246      25.655   8.435  31.484  1.00  0.00           N  
ATOM   1595  CA  VAL   246      26.262   9.661  30.962  1.00  0.00           C  
ATOM   1596  C   VAL   246      25.274  10.754  30.650  1.00  0.00           C  
ATOM   1597  O   VAL   246      24.143  10.496  30.303  1.00  0.00           O  
ATOM   1598  CB  VAL   246      27.090   9.407  29.717  1.00  0.00           C  
ATOM   1599  CG1 VAL   246      26.267   8.907  28.528  1.00  0.00           C  
ATOM   1600  CG2 VAL   246      27.818  10.651  29.204  1.00  0.00           C  
ATOM   1601  N   PRO   247      25.717  12.005  30.768  1.00  0.00           N  
ATOM   1602  CA  PRO   247      24.822  13.106  30.477  1.00  0.00           C  
ATOM   1603  C   PRO   247      24.599  13.291  28.965  1.00  0.00           C  
ATOM   1604  O   PRO   247      25.391  12.816  28.154  1.00  0.00           O  
ATOM   1605  CB  PRO   247      25.554  14.319  31.062  1.00  0.00           C  
ATOM   1606  CG  PRO   247      26.797  13.806  31.741  1.00  0.00           C  
ATOM   1607  CD  PRO   247      27.069  12.470  31.155  1.00  0.00           C  
ATOM   1608  N   VAL   248      23.529  13.994  28.617  1.00  0.00           N  
ATOM   1609  CA  VAL   248      23.210  14.340  27.249  1.00  0.00           C  
ATOM   1610  C   VAL   248      22.929  15.830  27.180  1.00  0.00           C  
ATOM   1611  O   VAL   248      23.051  16.517  28.186  1.00  0.00           O  
ATOM   1612  CB  VAL   248      21.986  13.528  26.792  1.00  0.00           C  
ATOM   1613  CG1 VAL   248      22.221  12.016  26.795  1.00  0.00           C  
ATOM   1614  CG2 VAL   248      20.750  13.742  27.668  1.00  0.00           C  
ATOM   1615  N   SER   249      22.584  16.324  25.990  1.00  0.00           N  
ATOM   1616  CA  SER   249      22.135  17.702  25.792  1.00  0.00           C  
ATOM   1617  C   SER   249      22.766  18.690  26.774  1.00  0.00           C  
ATOM   1618  O   SER   249      22.115  19.230  27.670  1.00  0.00           O  
ATOM   1619  CB  SER   249      20.611  17.752  25.878  1.00  0.00           C  
ATOM   1620  OG  SER   249      20.156  19.085  25.702  1.00  0.00           O  
ATOM   1621  N   ALA   250      24.067  18.882  26.626  1.00  0.00           N  
ATOM   1622  CA  ALA   250      24.808  19.810  27.488  1.00  0.00           C  
ATOM   1623  C   ALA   250      24.494  19.729  28.971  1.00  0.00           C  
ATOM   1624  O   ALA   250      24.279  20.731  29.606  1.00  0.00           O  
ATOM   1625  CB  ALA   250      24.559  21.236  27.009  1.00  0.00           C  
ATOM   1626  N   THR   251      24.445  18.538  29.533  1.00  0.00           N  
ATOM   1627  CA  THR   251      24.259  18.408  30.956  1.00  0.00           C  
ATOM   1628  C   THR   251      22.828  18.330  31.403  1.00  0.00           C  
ATOM   1629  O   THR   251      22.593  18.052  32.550  1.00  0.00           O  
ATOM   1630  CB  THR   251      24.933  19.588  31.683  1.00  0.00           C  
ATOM   1631  OG1 THR   251      24.300  20.808  31.325  1.00  0.00           O  
ATOM   1632  CG2 THR   251      26.418  19.650  31.286  1.00  0.00           C  
ATOM   1633  N   LYS   252      21.861  18.539  30.514  1.00  0.00           N  
ATOM   1634  CA  LYS   252      20.446  18.560  30.931  1.00  0.00           C  
ATOM   1635  C   LYS   252      19.768  17.183  31.115  1.00  0.00           C  
ATOM   1636  O   LYS   252      18.936  17.032  32.011  1.00  0.00           O  
ATOM   1637  CB  LYS   252      19.621  19.474  30.007  1.00  0.00           C  
ATOM   1638  CG  LYS   252      19.968  20.957  30.148  1.00  0.00           C  
ATOM   1639  CD  LYS   252      19.135  21.870  29.246  1.00  0.00           C  
ATOM   1640  CE  LYS   252      19.480  23.354  29.389  1.00  0.00           C  
ATOM   1641  NZ  LYS   252      18.620  24.162  28.496  1.00  0.00           N  
ATOM   1642  N   VAL   253      20.132  16.181  30.312  1.00  0.00           N  
ATOM   1643  CA  VAL   253      19.599  14.824  30.502  1.00  0.00           C  
ATOM   1644  C   VAL   253      20.681  13.882  31.019  1.00  0.00           C  
ATOM   1645  O   VAL   253      21.848  14.140  30.818  1.00  0.00           O  
ATOM   1646  CB  VAL   253      19.075  14.268  29.170  1.00  0.00           C  
ATOM   1647  CG1 VAL   253      17.934  15.093  28.571  1.00  0.00           C  
ATOM   1648  CG2 VAL   253      20.141  14.204  28.074  1.00  0.00           C  
ATOM   1649  N   TYR   254      20.273  12.785  31.652  1.00  0.00           N  
ATOM   1650  CA  TYR   254      21.150  11.671  32.001  1.00  0.00           C  
ATOM   1651  C   TYR   254      20.662  10.395  31.358  1.00  0.00           C  
ATOM   1652  O   TYR   254      19.580   9.930  31.661  1.00  0.00           O  
ATOM   1653  CB  TYR   254      21.133  11.422  33.500  1.00  0.00           C  
ATOM   1654  CG  TYR   254      22.039  10.271  33.773  1.00  0.00           C  
ATOM   1655  CD1 TYR   254      23.427  10.460  33.769  1.00  0.00           C  
ATOM   1656  CD2 TYR   254      21.534   8.981  34.046  1.00  0.00           C  
ATOM   1657  CE1 TYR   254      24.316   9.398  34.025  1.00  0.00           C  
ATOM   1658  CE2 TYR   254      22.423   7.889  34.309  1.00  0.00           C  
ATOM   1659  CZ  TYR   254      23.814   8.120  34.294  1.00  0.00           C  
ATOM   1660  OH  TYR   254      24.708   7.099  34.537  1.00  0.00           O  
ATOM   1661  N   TRP   255      21.479   9.818  30.488  1.00  0.00           N  
ATOM   1662  CA  TRP   255      21.203   8.507  29.900  1.00  0.00           C  
ATOM   1663  C   TRP   255      21.631   7.419  30.884  1.00  0.00           C  
ATOM   1664  O   TRP   255      22.681   7.537  31.494  1.00  0.00           O  
ATOM   1665  CB  TRP   255      22.003   8.389  28.612  1.00  0.00           C  
ATOM   1666  CG  TRP   255      21.845   7.061  27.910  1.00  0.00           C  
ATOM   1667  CD1 TRP   255      20.890   6.660  27.021  1.00  0.00           C  
ATOM   1668  CD2 TRP   255      22.693   5.911  28.038  1.00  0.00           C  
ATOM   1669  NE1 TRP   255      21.044   5.422  26.591  1.00  0.00           N  
ATOM   1670  CE2 TRP   255      22.159   4.901  27.195  1.00  0.00           C  
ATOM   1671  CE3 TRP   255      23.857   5.630  28.784  1.00  0.00           C  
ATOM   1672  CZ2 TRP   255      22.754   3.616  27.074  1.00  0.00           C  
ATOM   1673  CZ3 TRP   255      24.460   4.342  28.668  1.00  0.00           C  
ATOM   1674  CH2 TRP   255      23.898   3.357  27.816  1.00  0.00           C  
ATOM   1675  N   PHE   256      20.830   6.365  31.034  1.00  0.00           N  
ATOM   1676  CA  PHE   256      21.173   5.194  31.853  1.00  0.00           C  
ATOM   1677  C   PHE   256      20.884   3.913  31.061  1.00  0.00           C  
ATOM   1678  O   PHE   256      19.865   3.841  30.391  1.00  0.00           O  
ATOM   1679  CB  PHE   256      20.431   5.234  33.186  1.00  0.00           C  
ATOM   1680  CG  PHE   256      20.830   4.023  33.957  1.00  0.00           C  
ATOM   1681  CD1 PHE   256      22.078   3.929  34.612  1.00  0.00           C  
ATOM   1682  CD2 PHE   256      19.950   2.929  34.049  1.00  0.00           C  
ATOM   1683  CE1 PHE   256      22.449   2.769  35.351  1.00  0.00           C  
ATOM   1684  CE2 PHE   256      20.296   1.754  34.782  1.00  0.00           C  
ATOM   1685  CZ  PHE   256      21.554   1.675  35.434  1.00  0.00           C  
ATOM   1686  N   ILE   257      21.822   2.952  31.083  1.00  0.00           N  
ATOM   1687  CA  ILE   257      21.720   1.676  30.367  1.00  0.00           C  
ATOM   1688  C   ILE   257      22.093   0.567  31.352  1.00  0.00           C  
ATOM   1689  O   ILE   257      23.122   0.613  31.968  1.00  0.00           O  
ATOM   1690  CB  ILE   257      22.685   1.590  29.136  1.00  0.00           C  
ATOM   1691  CG1 ILE   257      22.548   0.281  28.340  1.00  0.00           C  
ATOM   1692  CG2 ILE   257      24.173   1.676  29.516  1.00  0.00           C  
ATOM   1693  CD1 ILE   257      23.240   0.322  26.978  1.00  0.00           C  
ATOM   1694  N   THR   258      21.238  -0.421  31.494  1.00  0.00           N  
ATOM   1695  CA  THR   258      21.507  -1.576  32.345  1.00  0.00           C  
ATOM   1696  C   THR   258      21.520  -2.834  31.472  1.00  0.00           C  
ATOM   1697  O   THR   258      20.586  -3.080  30.738  1.00  0.00           O  
ATOM   1698  CB  THR   258      20.424  -1.688  33.412  1.00  0.00           C  
ATOM   1699  OG1 THR   258      20.408  -0.517  34.216  1.00  0.00           O  
ATOM   1700  CG2 THR   258      20.709  -2.911  34.300  1.00  0.00           C  
ATOM   1701  N   PHE   259      22.605  -3.584  31.524  1.00  0.00           N  
ATOM   1702  CA  PHE   259      22.715  -4.811  30.774  1.00  0.00           C  
ATOM   1703  C   PHE   259      22.991  -5.934  31.771  1.00  0.00           C  
ATOM   1704  O   PHE   259      23.875  -5.794  32.609  1.00  0.00           O  
ATOM   1705  CB  PHE   259      23.849  -4.751  29.722  1.00  0.00           C  
ATOM   1706  CG  PHE   259      23.483  -3.703  28.728  1.00  0.00           C  
ATOM   1707  CD1 PHE   259      23.898  -2.360  28.868  1.00  0.00           C  
ATOM   1708  CD2 PHE   259      22.701  -4.042  27.608  1.00  0.00           C  
ATOM   1709  CE1 PHE   259      23.547  -1.366  27.910  1.00  0.00           C  
ATOM   1710  CE2 PHE   259      22.335  -3.065  26.633  1.00  0.00           C  
ATOM   1711  CZ  PHE   259      22.759  -1.720  26.788  1.00  0.00           C  
ATOM   1712  N   ASN   260      22.217  -7.016  31.712  1.00  0.00           N  
ATOM   1713  CA  ASN   260      22.342  -8.117  32.660  1.00  0.00           C  
ATOM   1714  C   ASN   260      22.118  -9.427  31.948  1.00  0.00           C  
ATOM   1715  O   ASN   260      21.486  -9.471  30.883  1.00  0.00           O  
ATOM   1716  CB  ASN   260      21.358  -7.947  33.808  1.00  0.00           C  
ATOM   1717  CG  ASN   260      19.950  -8.053  33.240  1.00  0.00           C  
ATOM   1718  OD1 ASN   260      19.515  -9.124  32.820  1.00  0.00           O  
ATOM   1719  ND2 ASN   260      19.161  -6.946  33.196  1.00  0.00           N  
ATOM   1720  N   SER   261      22.683 -10.478  32.515  1.00  0.00           N  
ATOM   1721  CA  SER   261      22.523 -11.852  32.034  1.00  0.00           C  
ATOM   1722  C   SER   261      21.169 -12.316  32.423  1.00  0.00           C  
ATOM   1723  O   SER   261      20.799 -12.185  33.553  1.00  0.00           O  
ATOM   1724  CB  SER   261      23.558 -12.780  32.701  1.00  0.00           C  
ATOM   1725  OG  SER   261      23.326 -14.127  32.315  1.00  0.00           O  
ATOM   1726  N   PRO   262      20.432 -12.868  31.487  1.00  0.00           N  
ATOM   1727  CA  PRO   262      19.051 -13.271  31.706  1.00  0.00           C  
ATOM   1728  C   PRO   262      18.958 -14.736  32.099  1.00  0.00           C  
ATOM   1729  O   PRO   262      19.242 -15.578  31.281  1.00  0.00           O  
ATOM   1730  CB  PRO   262      18.212 -13.030  30.429  1.00  0.00           C  
ATOM   1731  CG  PRO   262      19.025 -13.132  29.137  1.00  0.00           C  
ATOM   1732  CD  PRO   262      20.493 -12.735  29.304  1.00  0.00           C  
ATOM   1733  N   SER   263      18.509 -15.039  33.338  1.00  0.00           N  
ATOM   1734  CA  SER   263      18.224 -16.449  33.710  1.00  0.00           C  
ATOM   1735  C   SER   263      17.258 -17.119  32.731  1.00  0.00           C  
ATOM   1736  O   SER   263      17.420 -18.309  32.416  1.00  0.00           O  
ATOM   1737  CB  SER   263      17.608 -16.339  35.112  1.00  0.00           C  
ATOM   1738  OG  SER   263      18.571 -15.845  36.031  1.00  0.00           O  
ATOM   1739  N   LEU   264      16.302 -16.331  32.222  1.00  0.00           N  
ATOM   1740  CA  LEU   264      15.321 -16.795  31.239  1.00  0.00           C  
ATOM   1741  C   LEU   264      15.839 -17.284  29.889  1.00  0.00           C  
ATOM   1742  O   LEU   264      15.271 -18.210  29.298  1.00  0.00           O  
ATOM   1743  CB  LEU   264      14.321 -15.664  30.982  1.00  0.00           C  
ATOM   1744  CG  LEU   264      13.404 -15.378  32.173  1.00  0.00           C  
ATOM   1745  CD1 LEU   264      12.515 -14.145  32.022  1.00  0.00           C  
ATOM   1746  CD2 LEU   264      12.412 -16.492  32.506  1.00  0.00           C  
ATOM   1747  N   GLY   265      16.901 -16.662  29.378  1.00  0.00           N  
ATOM   1748  CA  GLY   265      17.522 -17.143  28.136  1.00  0.00           C  
ATOM   1749  C   GLY   265      18.044 -18.567  28.305  1.00  0.00           C  
ATOM   1750  O   GLY   265      17.859 -19.394  27.421  1.00  0.00           O  
ATOM   1751  N   PRO   266      18.701 -18.844  29.433  1.00  0.00           N  
ATOM   1752  CA  PRO   266      19.319 -20.165  29.628  1.00  0.00           C  
ATOM   1753  C   PRO   266      18.252 -21.251  29.813  1.00  0.00           C  
ATOM   1754  O   PRO   266      18.509 -22.411  29.492  1.00  0.00           O  
ATOM   1755  CB  PRO   266      20.250 -20.191  30.830  1.00  0.00           C  
ATOM   1756  CG  PRO   266      20.763 -18.807  31.234  1.00  0.00           C  
ATOM   1757  CD  PRO   266      19.755 -17.684  30.985  1.00  0.00           C  
ATOM   1758  N   GLN   267      17.075 -20.876  30.324  1.00  0.00           N  
ATOM   1759  CA  GLN   267      15.939 -21.800  30.442  1.00  0.00           C  
ATOM   1760  C   GLN   267      15.005 -21.807  29.235  1.00  0.00           C  
ATOM   1761  O   GLN   267      13.877 -22.210  29.365  1.00  0.00           O  
ATOM   1762  CB  GLN   267      15.098 -21.460  31.666  1.00  0.00           C  
ATOM   1763  CG  GLN   267      15.867 -21.568  32.984  1.00  0.00           C  
ATOM   1764  CD  GLN   267      16.327 -23.011  33.143  1.00  0.00           C  
ATOM   1765  OE1 GLN   267      15.553 -23.947  32.951  1.00  0.00           O  
ATOM   1766  NE2 GLN   267      17.613 -23.268  33.503  1.00  0.00           N  
ATOM   1767  N   MET   268      15.441 -21.341  28.069  1.00  0.00           N  
ATOM   1768  CA  MET   268      14.665 -21.559  26.828  1.00  0.00           C  
ATOM   1769  C   MET   268      13.474 -20.665  26.510  1.00  0.00           C  
ATOM   1770  O   MET   268      12.797 -20.875  25.508  1.00  0.00           O  
ATOM   1771  CB  MET   268      14.168 -23.007  26.828  1.00  0.00           C  
ATOM   1772  CG  MET   268      15.297 -24.039  26.852  1.00  0.00           C  
ATOM   1773  SD  MET   268      16.456 -23.922  25.456  1.00  0.00           S  
ATOM   1774  CE  MET   268      15.279 -24.544  24.221  1.00  0.00           C  
ATOM   1775  N   MET   269      13.213 -19.667  27.344  1.00  0.00           N  
ATOM   1776  CA  MET   269      12.158 -18.670  27.061  1.00  0.00           C  
ATOM   1777  C   MET   269      12.387 -17.952  25.710  1.00  0.00           C  
ATOM   1778  O   MET   269      13.510 -17.521  25.415  1.00  0.00           O  
ATOM   1779  CB  MET   269      12.074 -17.652  28.215  1.00  0.00           C  
ATOM   1780  CG  MET   269      10.915 -16.663  28.073  1.00  0.00           C  
ATOM   1781  SD  MET   269       9.265 -17.404  28.252  1.00  0.00           S  
ATOM   1782  CE  MET   269       9.437 -17.746  30.028  1.00  0.00           C  
ATOM   1783  N   ASP   270      11.337 -17.828  24.894  1.00  0.00           N  
ATOM   1784  CA  ASP   270      11.453 -17.195  23.563  1.00  0.00           C  
ATOM   1785  C   ASP   270      11.561 -15.678  23.697  1.00  0.00           C  
ATOM   1786  O   ASP   270      12.363 -15.042  22.998  1.00  0.00           O  
ATOM   1787  CB  ASP   270      10.266 -17.512  22.626  1.00  0.00           C  
ATOM   1788  CG  ASP   270      10.383 -18.967  22.195  1.00  0.00           C  
ATOM   1789  OD1 ASP   270      11.477 -19.558  22.397  1.00  0.00           O  
ATOM   1790  OD2 ASP   270       9.379 -19.507  21.657  1.00  0.00           O  
ATOM   1791  N   PRO   271      10.776 -15.090  24.592  1.00  0.00           N  
ATOM   1792  CA  PRO   271      10.772 -13.640  24.740  1.00  0.00           C  
ATOM   1793  C   PRO   271      11.486 -13.247  26.064  1.00  0.00           C  
ATOM   1794  O   PRO   271      10.907 -12.663  26.997  1.00  0.00           O  
ATOM   1795  CB  PRO   271       9.331 -13.170  24.612  1.00  0.00           C  
ATOM   1796  CG  PRO   271       8.321 -14.116  25.264  1.00  0.00           C  
ATOM   1797  CD  PRO   271       8.694 -15.594  25.137  1.00  0.00           C  
ATOM   1798  N   ALA   272      12.772 -13.598  26.121  1.00  0.00           N  
ATOM   1799  CA  ALA   272      13.568 -13.533  27.353  1.00  0.00           C  
ATOM   1800  C   ALA   272      14.066 -12.142  27.662  1.00  0.00           C  
ATOM   1801  O   ALA   272      14.128 -11.275  26.799  1.00  0.00           O  
ATOM   1802  CB  ALA   272      14.775 -14.501  27.302  1.00  0.00           C  
ATOM   1803  N   ILE   273      14.451 -11.957  28.916  1.00  0.00           N  
ATOM   1804  CA  ILE   273      14.999 -10.712  29.389  1.00  0.00           C  
ATOM   1805  C   ILE   273      13.986  -9.718  29.912  1.00  0.00           C  
ATOM   1806  O   ILE   273      14.269  -8.525  29.959  1.00  0.00           O  
ATOM   1807  CB  ILE   273      15.819 -10.045  28.262  1.00  0.00           C  
ATOM   1808  CG1 ILE   273      14.981  -9.689  27.022  1.00  0.00           C  
ATOM   1809  CG2 ILE   273      16.965 -10.925  27.734  1.00  0.00           C  
ATOM   1810  CD1 ILE   273      15.730  -8.826  26.008  1.00  0.00           C  
ATOM   1811  N   LEU   274      12.810 -10.190  30.312  1.00  0.00           N  
ATOM   1812  CA  LEU   274      11.750  -9.285  30.718  1.00  0.00           C  
ATOM   1813  C   LEU   274      12.076  -8.501  31.983  1.00  0.00           C  
ATOM   1814  O   LEU   274      13.003  -8.822  32.726  1.00  0.00           O  
ATOM   1815  CB  LEU   274      10.453 -10.073  30.931  1.00  0.00           C  
ATOM   1816  CG  LEU   274       9.928 -10.740  29.658  1.00  0.00           C  
ATOM   1817  CD1 LEU   274       8.695 -11.621  29.852  1.00  0.00           C  
ATOM   1818  CD2 LEU   274       9.504  -9.775  28.551  1.00  0.00           C  
ATOM   1819  N   ARG   275      11.283  -7.470  32.253  1.00  0.00           N  
ATOM   1820  CA  ARG   275      11.600  -6.530  33.312  1.00  0.00           C  
ATOM   1821  C   ARG   275      11.522  -7.096  34.727  1.00  0.00           C  
ATOM   1822  O   ARG   275      12.033  -6.496  35.660  1.00  0.00           O  
ATOM   1823  CB  ARG   275      10.564  -5.421  33.111  1.00  0.00           C  
ATOM   1824  CG  ARG   275       9.143  -5.836  33.499  1.00  0.00           C  
ATOM   1825  CD  ARG   275       8.095  -4.752  33.235  1.00  0.00           C  
ATOM   1826  NE  ARG   275       6.767  -5.313  33.612  1.00  0.00           N  
ATOM   1827  CZ  ARG   275       5.638  -4.564  33.444  1.00  0.00           C  
ATOM   1828  NH1 ARG   275       6.011  -3.360  32.921  1.00  0.00           N  
ATOM   1829  NH2 ARG   275       4.577  -5.312  33.865  1.00  0.00           N  
ATOM   1830  N   LYS   276      10.877  -8.237  34.883  1.00  0.00           N  
ATOM   1831  CA  LYS   276      10.755  -8.879  36.187  1.00  0.00           C  
ATOM   1832  C   LYS   276      12.086  -9.403  36.682  1.00  0.00           C  
ATOM   1833  O   LYS   276      12.248  -9.602  37.883  1.00  0.00           O  
ATOM   1834  CB  LYS   276       9.727 -10.014  36.137  1.00  0.00           C  
ATOM   1835  CG  LYS   276       8.290  -9.527  35.943  1.00  0.00           C  
ATOM   1836  CD  LYS   276       7.265 -10.660  35.861  1.00  0.00           C  
ATOM   1837  CE  LYS   276       5.824 -10.172  35.700  1.00  0.00           C  
ATOM   1838  NZ  LYS   276       4.904 -11.329  35.615  1.00  0.00           N  
ATOM   1839  N   GLU   277      13.026  -9.614  35.749  1.00  0.00           N  
ATOM   1840  CA  GLU   277      14.366 -10.143  36.046  1.00  0.00           C  
ATOM   1841  C   GLU   277      15.322  -9.084  36.602  1.00  0.00           C  
ATOM   1842  O   GLU   277      16.310  -9.437  37.267  1.00  0.00           O  
ATOM   1843  CB  GLU   277      15.011 -10.738  34.789  1.00  0.00           C  
ATOM   1844  CG  GLU   277      14.334 -11.992  34.241  1.00  0.00           C  
ATOM   1845  CD  GLU   277      15.047 -12.653  33.036  1.00  0.00           C  
ATOM   1846  OE1 GLU   277      15.838 -12.022  32.306  1.00  0.00           O  
ATOM   1847  OE2 GLU   277      14.778 -13.850  32.788  1.00  0.00           O  
ATOM   1848  N   ALA   278      15.022  -7.809  36.325  1.00  0.00           N  
ATOM   1849  CA  ALA   278      15.869  -6.677  36.708  1.00  0.00           C  
ATOM   1850  C   ALA   278      16.287  -6.635  38.154  1.00  0.00           C  
ATOM   1851  O   ALA   278      17.482  -6.640  38.414  1.00  0.00           O  
ATOM   1852  CB  ALA   278      15.201  -5.353  36.382  1.00  0.00           C  
ATOM   1853  N   LYS   279      15.332  -6.585  39.095  1.00  0.00           N  
ATOM   1854  CA  LYS   279      15.660  -6.474  40.504  1.00  0.00           C  
ATOM   1855  C   LYS   279      16.576  -7.583  40.991  1.00  0.00           C  
ATOM   1856  O   LYS   279      17.568  -7.313  41.654  1.00  0.00           O  
ATOM   1857  CB  LYS   279      14.416  -6.444  41.384  1.00  0.00           C  
ATOM   1858  CG  LYS   279      14.726  -6.286  42.874  1.00  0.00           C  
ATOM   1859  CD  LYS   279      13.478  -6.185  43.752  1.00  0.00           C  
ATOM   1860  CE  LYS   279      13.787  -6.076  45.247  1.00  0.00           C  
ATOM   1861  NZ  LYS   279      12.528  -6.007  46.021  1.00  0.00           N  
ATOM   1862  N   GLU   280      16.261  -8.830  40.672  1.00  0.00           N  
ATOM   1863  CA  GLU   280      17.128  -9.933  41.098  1.00  0.00           C  
ATOM   1864  C   GLU   280      18.514  -9.813  40.434  1.00  0.00           C  
ATOM   1865  O   GLU   280      19.533 -10.137  41.035  1.00  0.00           O  
ATOM   1866  CB  GLU   280      16.484 -11.285  40.793  1.00  0.00           C  
ATOM   1867  CG  GLU   280      15.282 -11.603  41.685  1.00  0.00           C  
ATOM   1868  CD  GLU   280      14.683 -12.920  41.213  1.00  0.00           C  
ATOM   1869  OE1 GLU   280      15.181 -13.466  40.193  1.00  0.00           O  
ATOM   1870  OE2 GLU   280      13.718 -13.399  41.867  1.00  0.00           O  
ATOM   1871  N   LEU   281      18.547  -9.308  39.207  1.00  0.00           N  
ATOM   1872  CA  LEU   281      19.813  -9.196  38.483  1.00  0.00           C  
ATOM   1873  C   LEU   281      20.843  -8.240  39.154  1.00  0.00           C  
ATOM   1874  O   LEU   281      22.045  -8.492  39.085  1.00  0.00           O  
ATOM   1875  CB  LEU   281      19.560  -8.794  37.033  1.00  0.00           C  
ATOM   1876  CG  LEU   281      18.872  -9.884  36.209  1.00  0.00           C  
ATOM   1877  CD1 LEU   281      18.456  -9.463  34.800  1.00  0.00           C  
ATOM   1878  CD2 LEU   281      19.711 -11.139  35.970  1.00  0.00           C  
ATOM   1879  N   VAL   282      20.360  -7.183  39.829  1.00  0.00           N  
ATOM   1880  CA  VAL   282      21.225  -6.216  40.482  1.00  0.00           C  
ATOM   1881  C   VAL   282      21.253  -6.288  42.017  1.00  0.00           C  
ATOM   1882  O   VAL   282      21.861  -5.442  42.661  1.00  0.00           O  
ATOM   1883  CB  VAL   282      20.868  -4.813  39.975  1.00  0.00           C  
ATOM   1884  CG1 VAL   282      21.111  -4.626  38.476  1.00  0.00           C  
ATOM   1885  CG2 VAL   282      19.400  -4.441  40.192  1.00  0.00           C  
ATOM   1886  N   SER   283      20.664  -7.325  42.595  1.00  0.00           N  
ATOM   1887  CA  SER   283      20.455  -7.398  44.049  1.00  0.00           C  
ATOM   1888  C   SER   283      21.780  -7.382  44.778  1.00  0.00           C  
ATOM   1889  O   SER   283      21.934  -6.713  45.791  1.00  0.00           O  
ATOM   1890  CB  SER   283      19.643  -8.630  44.412  1.00  0.00           C  
ATOM   1891  OG  SER   283      20.374  -9.806  44.098  1.00  0.00           O  
ATOM   1892  N   THR   284      22.759  -8.065  44.200  1.00  0.00           N  
ATOM   1893  CA  THR   284      24.163  -8.088  44.713  1.00  0.00           C  
ATOM   1894  C   THR   284      25.007  -6.797  44.574  1.00  0.00           C  
ATOM   1895  O   THR   284      26.074  -6.725  45.133  1.00  0.00           O  
ATOM   1896  CB  THR   284      24.947  -9.250  44.077  1.00  0.00           C  
ATOM   1897  OG1 THR   284      24.977  -9.103  42.665  1.00  0.00           O  
ATOM   1898  CG2 THR   284      24.265 -10.581  44.437  1.00  0.00           C  
ATOM   1899  N   TRP   285      24.524  -5.799  43.834  1.00  0.00           N  
ATOM   1900  CA  TRP   285      25.299  -4.603  43.501  1.00  0.00           C  
ATOM   1901  C   TRP   285      25.162  -3.435  44.479  1.00  0.00           C  
ATOM   1902  O   TRP   285      24.254  -3.351  45.307  1.00  0.00           O  
ATOM   1903  CB  TRP   285      24.873  -4.084  42.123  1.00  0.00           C  
ATOM   1904  CG  TRP   285      25.301  -4.966  40.975  1.00  0.00           C  
ATOM   1905  CD1 TRP   285      25.995  -6.142  40.998  1.00  0.00           C  
ATOM   1906  CD2 TRP   285      25.061  -4.743  39.578  1.00  0.00           C  
ATOM   1907  NE1 TRP   285      26.207  -6.663  39.805  1.00  0.00           N  
ATOM   1908  CE2 TRP   285      25.643  -5.830  38.874  1.00  0.00           C  
ATOM   1909  CE3 TRP   285      24.406  -3.730  38.847  1.00  0.00           C  
ATOM   1910  CZ2 TRP   285      25.593  -5.935  37.457  1.00  0.00           C  
ATOM   1911  CZ3 TRP   285      24.352  -3.828  37.424  1.00  0.00           C  
ATOM   1912  CH2 TRP   285      24.946  -4.928  36.754  1.00  0.00           C  
ATOM   1913  N   PRO   286      26.054  -2.483  44.311  1.00  0.00           N  
ATOM   1914  CA  PRO   286      26.042  -1.281  45.113  1.00  0.00           C  
ATOM   1915  C   PRO   286      24.724  -0.491  44.941  1.00  0.00           C  
ATOM   1916  O   PRO   286      24.003  -0.600  43.916  1.00  0.00           O  
ATOM   1917  CB  PRO   286      27.268  -0.439  44.711  1.00  0.00           C  
ATOM   1918  CG  PRO   286      27.761  -0.719  43.290  1.00  0.00           C  
ATOM   1919  CD  PRO   286      27.588  -2.177  42.858  1.00  0.00           C  
ATOM   1920  N   GLU   287      24.430   0.324  45.947  1.00  0.00           N  
ATOM   1921  CA  GLU   287      23.229   1.169  45.976  1.00  0.00           C  
ATOM   1922  C   GLU   287      23.090   2.122  44.790  1.00  0.00           C  
ATOM   1923  O   GLU   287      22.023   2.248  44.235  1.00  0.00           O  
ATOM   1924  CB  GLU   287      23.203   1.988  47.253  1.00  0.00           C  
ATOM   1925  CG  GLU   287      21.787   2.262  47.711  1.00  0.00           C  
ATOM   1926  CD  GLU   287      21.650   3.530  48.554  1.00  0.00           C  
ATOM   1927  OE1 GLU   287      22.509   3.782  49.452  1.00  0.00           O  
ATOM   1928  OE2 GLU   287      20.664   4.276  48.301  1.00  0.00           O  
ATOM   1929  N   ASP   288      24.162   2.834  44.462  1.00  0.00           N  
ATOM   1930  CA  ASP   288      24.260   3.647  43.249  1.00  0.00           C  
ATOM   1931  C   ASP   288      23.799   2.945  42.022  1.00  0.00           C  
ATOM   1932  O   ASP   288      23.246   3.555  41.129  1.00  0.00           O  
ATOM   1933  CB  ASP   288      25.702   3.985  42.920  1.00  0.00           C  
ATOM   1934  CG  ASP   288      25.702   4.943  41.737  1.00  0.00           C  
ATOM   1935  OD1 ASP   288      25.128   6.055  41.877  1.00  0.00           O  
ATOM   1936  OD2 ASP   288      26.277   4.575  40.678  1.00  0.00           O  
ATOM   1937  N   LEU   289      24.098   1.665  41.933  1.00  0.00           N  
ATOM   1938  CA  LEU   289      23.681   0.914  40.788  1.00  0.00           C  
ATOM   1939  C   LEU   289      22.215   0.598  40.925  1.00  0.00           C  
ATOM   1940  O   LEU   289      21.469   0.736  39.964  1.00  0.00           O  
ATOM   1941  CB  LEU   289      24.530  -0.360  40.586  1.00  0.00           C  
ATOM   1942  CG  LEU   289      24.161  -1.146  39.326  1.00  0.00           C  
ATOM   1943  CD1 LEU   289      24.325  -0.378  38.015  1.00  0.00           C  
ATOM   1944  CD2 LEU   289      24.976  -2.418  39.096  1.00  0.00           C  
ATOM   1945  N   GLN   290      21.814   0.172  42.130  1.00  0.00           N  
ATOM   1946  CA  GLN   290      20.419  -0.244  42.384  1.00  0.00           C  
ATOM   1947  C   GLN   290      19.412   0.890  42.276  1.00  0.00           C  
ATOM   1948  O   GLN   290      18.325   0.679  41.764  1.00  0.00           O  
ATOM   1949  CB  GLN   290      20.271  -0.931  43.731  1.00  0.00           C  
ATOM   1950  CG  GLN   290      18.853  -1.434  44.007  1.00  0.00           C  
ATOM   1951  CD  GLN   290      18.861  -2.153  45.348  1.00  0.00           C  
ATOM   1952  OE1 GLN   290      19.882  -2.206  46.032  1.00  0.00           O  
ATOM   1953  NE2 GLN   290      17.722  -2.745  45.798  1.00  0.00           N  
ATOM   1954  N   ASN   291      19.768   2.088  42.726  1.00  0.00           N  
ATOM   1955  CA  ASN   291      18.895   3.253  42.560  1.00  0.00           C  
ATOM   1956  C   ASN   291      18.653   3.488  41.088  1.00  0.00           C  
ATOM   1957  O   ASN   291      17.556   3.859  40.674  1.00  0.00           O  
ATOM   1958  CB  ASN   291      19.532   4.515  43.131  1.00  0.00           C  
ATOM   1959  CG  ASN   291      19.489   4.418  44.649  1.00  0.00           C  
ATOM   1960  OD1 ASN   291      18.706   3.656  45.213  1.00  0.00           O  
ATOM   1961  ND2 ASN   291      20.329   5.186  45.394  1.00  0.00           N  
ATOM   1962  N   LEU   292      19.703   3.285  40.304  1.00  0.00           N  
ATOM   1963  CA  LEU   292      19.674   3.491  38.879  1.00  0.00           C  
ATOM   1964  C   LEU   292      18.600   2.720  38.148  1.00  0.00           C  
ATOM   1965  O   LEU   292      18.033   3.225  37.163  1.00  0.00           O  
ATOM   1966  CB  LEU   292      21.038   3.123  38.287  1.00  0.00           C  
ATOM   1967  CG  LEU   292      22.158   4.085  38.690  1.00  0.00           C  
ATOM   1968  CD1 LEU   292      23.560   3.662  38.255  1.00  0.00           C  
ATOM   1969  CD2 LEU   292      22.025   5.501  38.132  1.00  0.00           C  
ATOM   1970  N   ILE   293      18.305   1.515  38.631  1.00  0.00           N  
ATOM   1971  CA  ILE   293      17.333   0.616  37.963  1.00  0.00           C  
ATOM   1972  C   ILE   293      15.931   1.273  37.818  1.00  0.00           C  
ATOM   1973  O   ILE   293      15.226   1.020  36.842  1.00  0.00           O  
ATOM   1974  CB  ILE   293      17.273  -0.766  38.704  1.00  0.00           C  
ATOM   1975  CG1 ILE   293      18.645  -1.463  38.691  1.00  0.00           C  
ATOM   1976  CG2 ILE   293      16.203  -1.706  38.145  1.00  0.00           C  
ATOM   1977  CD1 ILE   293      19.457  -1.284  37.414  1.00  0.00           C  
ATOM   1978  N   ASP   294      15.575   2.167  38.746  1.00  0.00           N  
ATOM   1979  CA  ASP   294      14.210   2.706  38.818  1.00  0.00           C  
ATOM   1980  C   ASP   294      13.924   3.744  37.747  1.00  0.00           C  
ATOM   1981  O   ASP   294      12.783   4.095  37.535  1.00  0.00           O  
ATOM   1982  CB  ASP   294      13.901   3.327  40.195  1.00  0.00           C  
ATOM   1983  CG  ASP   294      14.161   2.368  41.355  1.00  0.00           C  
ATOM   1984  OD1 ASP   294      15.282   1.794  41.405  1.00  0.00           O  
ATOM   1985  OD2 ASP   294      13.268   2.198  42.233  1.00  0.00           O  
ATOM   1986  N   LEU   295      14.942   4.236  37.064  1.00  0.00           N  
ATOM   1987  CA  LEU   295      14.729   5.245  36.042  1.00  0.00           C  
ATOM   1988  C   LEU   295      14.557   4.650  34.647  1.00  0.00           C  
ATOM   1989  O   LEU   295      14.237   5.365  33.699  1.00  0.00           O  
ATOM   1990  CB  LEU   295      15.886   6.229  36.075  1.00  0.00           C  
ATOM   1991  CG  LEU   295      15.993   7.001  37.391  1.00  0.00           C  
ATOM   1992  CD1 LEU   295      17.202   7.929  37.500  1.00  0.00           C  
ATOM   1993  CD2 LEU   295      14.812   7.921  37.698  1.00  0.00           C  
ATOM   1994  N   THR   296      14.736   3.345  34.517  1.00  0.00           N  
ATOM   1995  CA  THR   296      14.733   2.745  33.207  1.00  0.00           C  
ATOM   1996  C   THR   296      13.340   2.652  32.647  1.00  0.00           C  
ATOM   1997  O   THR   296      12.410   2.434  33.380  1.00  0.00           O  
ATOM   1998  CB  THR   296      15.316   1.326  33.255  1.00  0.00           C  
ATOM   1999  OG1 THR   296      14.549   0.512  34.130  1.00  0.00           O  
ATOM   2000  CG2 THR   296      16.767   1.389  33.760  1.00  0.00           C  
ATOM   2001  N   PRO   297      13.219   2.767  31.330  1.00  0.00           N  
ATOM   2002  CA  PRO   297      12.001   2.344  30.648  1.00  0.00           C  
ATOM   2003  C   PRO   297      11.843   0.835  30.835  1.00  0.00           C  
ATOM   2004  O   PRO   297      12.769   0.088  30.564  1.00  0.00           O  
ATOM   2005  CB  PRO   297      12.038   2.656  29.148  1.00  0.00           C  
ATOM   2006  CG  PRO   297      12.964   3.820  28.790  1.00  0.00           C  
ATOM   2007  CD  PRO   297      14.237   3.874  29.637  1.00  0.00           C  
ATOM   2008  N   ASP   298      10.676   0.406  31.315  1.00  0.00           N  
ATOM   2009  CA  ASP   298      10.370  -1.009  31.510  1.00  0.00           C  
ATOM   2010  C   ASP   298       9.507  -1.599  30.366  1.00  0.00           C  
ATOM   2011  O   ASP   298       9.418  -2.805  30.240  1.00  0.00           O  
ATOM   2012  CB  ASP   298       9.653  -1.228  32.858  1.00  0.00           C  
ATOM   2013  CG  ASP   298      10.604  -0.810  33.970  1.00  0.00           C  
ATOM   2014  OD1 ASP   298      11.787  -1.241  33.930  1.00  0.00           O  
ATOM   2015  OD2 ASP   298      10.160  -0.053  34.875  1.00  0.00           O  
ATOM   2016  N   GLU   299       8.906  -0.770  29.518  1.00  0.00           N  
ATOM   2017  CA  GLU   299       8.004  -1.257  28.470  1.00  0.00           C  
ATOM   2018  C   GLU   299       8.726  -1.694  27.195  1.00  0.00           C  
ATOM   2019  O   GLU   299       8.084  -2.033  26.222  1.00  0.00           O  
ATOM   2020  CB  GLU   299       6.918  -0.210  28.119  1.00  0.00           C  
ATOM   2021  CG  GLU   299       5.919   0.036  29.251  1.00  0.00           C  
ATOM   2022  CD  GLU   299       4.995   1.168  28.826  1.00  0.00           C  
ATOM   2023  OE1 GLU   299       5.205   1.716  27.711  1.00  0.00           O  
ATOM   2024  OE2 GLU   299       4.068   1.502  29.611  1.00  0.00           O  
ATOM   2025  N   ALA   300      10.050  -1.656  27.163  1.00  0.00           N  
ATOM   2026  CA  ALA   300      10.775  -2.070  25.962  1.00  0.00           C  
ATOM   2027  C   ALA   300      12.211  -2.354  26.360  1.00  0.00           C  
ATOM   2028  O   ALA   300      12.758  -1.687  27.237  1.00  0.00           O  
ATOM   2029  CB  ALA   300      10.702  -1.000  24.842  1.00  0.00           C  
ATOM   2030  N   ILE   301      12.798  -3.365  25.735  1.00  0.00           N  
ATOM   2031  CA  ILE   301      14.167  -3.765  25.999  1.00  0.00           C  
ATOM   2032  C   ILE   301      14.818  -4.367  24.774  1.00  0.00           C  
ATOM   2033  O   ILE   301      14.161  -4.728  23.811  1.00  0.00           O  
ATOM   2034  CB  ILE   301      14.251  -4.722  27.200  1.00  0.00           C  
ATOM   2035  CG1 ILE   301      13.457  -6.024  27.003  1.00  0.00           C  
ATOM   2036  CG2 ILE   301      13.712  -4.115  28.506  1.00  0.00           C  
ATOM   2037  CD1 ILE   301      13.712  -7.064  28.093  1.00  0.00           C  
ATOM   2038  N   SER   302      15.547  -5.458  25.014  1.00  0.00           N  
ATOM   2039  CA  SER   302      16.001  -6.358  24.000  1.00  0.00           C  
ATOM   2040  C   SER   302      15.265  -7.674  24.239  1.00  0.00           C  
ATOM   2041  O   SER   302      15.720  -8.547  24.984  1.00  0.00           O  
ATOM   2042  CB  SER   302      17.399  -6.961  23.837  1.00  0.00           C  
ATOM   2043  OG  SER   302      18.355  -5.930  23.639  1.00  0.00           O  
ATOM   2044  N   ARG   303      14.103  -7.832  23.602  1.00  0.00           N  
ATOM   2045  CA  ARG   303      13.194  -8.945  23.877  1.00  0.00           C  
ATOM   2046  C   ARG   303      13.023  -9.827  22.641  1.00  0.00           C  
ATOM   2047  O   ARG   303      12.781  -9.342  21.533  1.00  0.00           O  
ATOM   2048  CB  ARG   303      11.720  -8.722  24.228  1.00  0.00           C  
ATOM   2049  CG  ARG   303      10.978 -10.010  24.591  1.00  0.00           C  
ATOM   2050  CD  ARG   303       9.522  -9.782  25.003  1.00  0.00           C  
ATOM   2051  NE  ARG   303       8.765  -9.398  23.779  1.00  0.00           N  
ATOM   2052  CZ  ARG   303       7.464  -8.996  23.879  1.00  0.00           C  
ATOM   2053  NH1 ARG   303       7.116  -9.039  25.198  1.00  0.00           N  
ATOM   2054  NH2 ARG   303       7.020  -8.707  22.621  1.00  0.00           N  
ATOM   2055  N   THR   304      13.149 -11.151  22.814  1.00  0.00           N  
ATOM   2056  CA  THR   304      12.889 -12.086  21.717  1.00  0.00           C  
ATOM   2057  C   THR   304      13.797 -11.781  20.549  1.00  0.00           C  
ATOM   2058  O   THR   304      15.025 -11.788  20.668  1.00  0.00           O  
ATOM   2059  CB  THR   304      12.107 -12.679  20.529  1.00  0.00           C  
ATOM   2060  OG1 THR   304      11.995 -11.718  19.490  1.00  0.00           O  
ATOM   2061  CG2 THR   304      10.700 -13.087  20.998  1.00  0.00           C  
ATOM   2062  N   PRO   305      13.208 -11.502  19.382  1.00  0.00           N  
ATOM   2063  CA  PRO   305      13.971 -11.149  18.183  1.00  0.00           C  
ATOM   2064  C   PRO   305      14.913 -10.006  18.414  1.00  0.00           C  
ATOM   2065  O   PRO   305      16.045  -9.992  17.922  1.00  0.00           O  
ATOM   2066  CB  PRO   305      14.030 -10.413  16.842  1.00  0.00           C  
ATOM   2067  CG  PRO   305      12.667 -10.278  16.160  1.00  0.00           C  
ATOM   2068  CD  PRO   305      11.522  -9.988  17.132  1.00  0.00           C  
ATOM   2069  N   LEU   306      14.470  -9.005  19.175  1.00  0.00           N  
ATOM   2070  CA  LEU   306      15.310  -7.852  19.496  1.00  0.00           C  
ATOM   2071  C   LEU   306      16.503  -8.248  20.325  1.00  0.00           C  
ATOM   2072  O   LEU   306      17.586  -7.664  20.229  1.00  0.00           O  
ATOM   2073  CB  LEU   306      14.781  -6.699  20.355  1.00  0.00           C  
ATOM   2074  CG  LEU   306      13.695  -5.872  19.664  1.00  0.00           C  
ATOM   2075  CD1 LEU   306      13.028  -4.817  20.546  1.00  0.00           C  
ATOM   2076  CD2 LEU   306      14.165  -5.074  18.449  1.00  0.00           C  
ATOM   2077  N   ALA   307      16.325  -9.258  21.162  1.00  0.00           N  
ATOM   2078  CA  ALA   307      17.353  -9.819  22.011  1.00  0.00           C  
ATOM   2079  C   ALA   307      18.388 -10.541  21.109  1.00  0.00           C  
ATOM   2080  O   ALA   307      19.579 -10.640  21.418  1.00  0.00           O  
ATOM   2081  CB  ALA   307      16.805 -10.813  23.030  1.00  0.00           C  
ATOM   2082  N   ASP   308      17.900 -11.049  19.974  1.00  0.00           N  
ATOM   2083  CA  ASP   308      18.752 -11.729  19.013  1.00  0.00           C  
ATOM   2084  C   ASP   308      19.844 -10.824  18.463  1.00  0.00           C  
ATOM   2085  O   ASP   308      20.994 -11.221  18.261  1.00  0.00           O  
ATOM   2086  CB  ASP   308      18.068 -12.270  17.755  1.00  0.00           C  
ATOM   2087  CG  ASP   308      19.103 -13.048  16.954  1.00  0.00           C  
ATOM   2088  OD1 ASP   308      19.624 -14.062  17.489  1.00  0.00           O  
ATOM   2089  OD2 ASP   308      19.386 -12.637  15.797  1.00  0.00           O  
ATOM   2090  N   ARG   309      19.472  -9.588  18.220  1.00  0.00           N  
ATOM   2091  CA  ARG   309      20.401  -8.573  17.779  1.00  0.00           C  
ATOM   2092  C   ARG   309      21.556  -8.326  18.747  1.00  0.00           C  
ATOM   2093  O   ARG   309      22.706  -8.112  18.355  1.00  0.00           O  
ATOM   2094  CB  ARG   309      19.959  -7.120  17.585  1.00  0.00           C  
ATOM   2095  CG  ARG   309      19.045  -6.917  16.375  1.00  0.00           C  
ATOM   2096  CD  ARG   309      18.544  -5.479  16.221  1.00  0.00           C  
ATOM   2097  NE  ARG   309      17.651  -5.442  15.028  1.00  0.00           N  
ATOM   2098  CZ  ARG   309      16.998  -4.289  14.701  1.00  0.00           C  
ATOM   2099  NH1 ARG   309      17.339  -3.341  15.622  1.00  0.00           N  
ATOM   2100  NH2 ARG   309      16.258  -4.534  13.580  1.00  0.00           N  
ATOM   2101  N   TRP   310      21.246  -8.355  20.035  1.00  0.00           N  
ATOM   2102  CA  TRP   310      22.248  -8.210  21.081  1.00  0.00           C  
ATOM   2103  C   TRP   310      23.337  -9.308  21.048  1.00  0.00           C  
ATOM   2104  O   TRP   310      24.509  -9.063  21.345  1.00  0.00           O  
ATOM   2105  CB  TRP   310      21.868  -8.306  22.564  1.00  0.00           C  
ATOM   2106  CG  TRP   310      23.034  -8.139  23.509  1.00  0.00           C  
ATOM   2107  CD1 TRP   310      23.667  -9.072  24.278  1.00  0.00           C  
ATOM   2108  CD2 TRP   310      23.739  -6.924  23.803  1.00  0.00           C  
ATOM   2109  NE1 TRP   310      24.661  -8.590  24.998  1.00  0.00           N  
ATOM   2110  CE2 TRP   310      24.755  -7.246  24.741  1.00  0.00           C  
ATOM   2111  CE3 TRP   310      23.616  -5.589  23.364  1.00  0.00           C  
ATOM   2112  CZ2 TRP   310      25.652  -6.273  25.258  1.00  0.00           C  
ATOM   2113  CZ3 TRP   310      24.513  -4.605  23.878  1.00  0.00           C  
ATOM   2114  CH2 TRP   310      25.515  -4.963  24.816  1.00  0.00           C  
ATOM   2115  N   LEU   311      22.953 -10.526  20.685  1.00  0.00           N  
ATOM   2116  CA  LEU   311      23.910 -11.620  20.603  1.00  0.00           C  
ATOM   2117  C   LEU   311      24.958 -11.445  19.540  1.00  0.00           C  
ATOM   2118  O   LEU   311      26.118 -11.831  19.711  1.00  0.00           O  
ATOM   2119  CB  LEU   311      23.449 -13.035  20.239  1.00  0.00           C  
ATOM   2120  CG  LEU   311      24.583 -14.062  20.228  1.00  0.00           C  
ATOM   2121  CD1 LEU   311      25.302 -14.244  21.564  1.00  0.00           C  
ATOM   2122  CD2 LEU   311      24.163 -15.483  19.855  1.00  0.00           C  
ATOM   2123  N   TRP   312      24.542 -10.951  18.355  1.00  0.00           N  
ATOM   2124  CA  TRP   312      25.511 -10.581  17.331  1.00  0.00           C  
ATOM   2125  C   TRP   312      25.528 -11.672  16.274  1.00  0.00           C  
ATOM   2126  O   TRP   312      24.546 -12.440  16.152  1.00  0.00           O  
ATOM   2127  CB  TRP   312      26.881 -10.204  17.941  1.00  0.00           C  
ATOM   2128  CG  TRP   312      27.538 -11.322  18.714  1.00  0.00           C  
ATOM   2129  CD1 TRP   312      27.431 -11.639  20.038  1.00  0.00           C  
ATOM   2130  CD2 TRP   312      28.439 -12.314  18.201  1.00  0.00           C  
ATOM   2131  NE1 TRP   312      28.144 -12.689  20.397  1.00  0.00           N  
ATOM   2132  CE2 TRP   312      28.798 -13.156  19.286  1.00  0.00           C  
ATOM   2133  CE3 TRP   312      28.980 -12.579  16.925  1.00  0.00           C  
ATOM   2134  CZ2 TRP   312      29.685 -14.256  19.137  1.00  0.00           C  
ATOM   2135  CZ3 TRP   312      29.872 -13.682  16.767  1.00  0.00           C  
ATOM   2136  CH2 TRP   312      30.210 -14.501  17.874  1.00  0.00           C  
ATOM   2137  N   PRO   313      26.584 -11.728  15.474  1.00  0.00           N  
ATOM   2138  CA  PRO   313      26.713 -12.798  14.506  1.00  0.00           C  
ATOM   2139  C   PRO   313      28.165 -13.177  14.432  1.00  0.00           C  
ATOM   2140  O   PRO   313      29.018 -12.322  14.605  1.00  0.00           O  
ATOM   2141  CB  PRO   313      26.219 -12.342  13.129  1.00  0.00           C  
ATOM   2142  CG  PRO   313      25.199 -11.203  13.193  1.00  0.00           C  
ATOM   2143  CD  PRO   313      25.477 -10.194  14.309  1.00  0.00           C  
ATOM   2144  N   GLY   314      28.443 -14.444  14.134  1.00  0.00           N  
ATOM   2145  CA  GLY   314      29.824 -14.860  13.816  1.00  0.00           C  
ATOM   2146  C   GLY   314      30.356 -13.985  12.676  1.00  0.00           C  
ATOM   2147  O   GLY   314      29.624 -13.683  11.731  1.00  0.00           O  
ATOM   2148  N   ILE   315      31.638 -13.576  12.773  1.00  0.00           N  
ATOM   2149  CA  ILE   315      32.233 -12.741  11.734  1.00  0.00           C  
ATOM   2150  C   ILE   315      32.251 -13.473  10.390  1.00  0.00           C  
ATOM   2151  O   ILE   315      32.463 -14.669  10.381  1.00  0.00           O  
ATOM   2152  CB  ILE   315      33.666 -12.477  12.242  1.00  0.00           C  
ATOM   2153  CG1 ILE   315      33.715 -11.642  13.533  1.00  0.00           C  
ATOM   2154  CG2 ILE   315      34.543 -11.713  11.235  1.00  0.00           C  
ATOM   2155  CD1 ILE   315      35.108 -11.566  14.156  1.00  0.00           C  
ATOM   2156  N   ALA   316      31.996 -12.786   9.281  1.00  0.00           N  
ATOM   2157  CA  ALA   316      32.165 -13.368   7.922  1.00  0.00           C  
ATOM   2158  C   ALA   316      33.137 -12.533   7.080  1.00  0.00           C  
ATOM   2159  O   ALA   316      33.268 -11.327   7.295  1.00  0.00           O  
ATOM   2160  CB  ALA   316      30.830 -13.444   7.151  1.00  0.00           C  
ATOM   2161  N   PRO   317      33.786 -13.177   6.112  1.00  0.00           N  
ATOM   2162  CA  PRO   317      34.789 -12.513   5.251  1.00  0.00           C  
ATOM   2163  C   PRO   317      34.141 -11.744   4.144  1.00  0.00           C  
ATOM   2164  O   PRO   317      34.383 -10.559   3.970  1.00  0.00           O  
ATOM   2165  CB  PRO   317      35.768 -13.498   4.586  1.00  0.00           C  
ATOM   2166  CG  PRO   317      35.197 -14.908   4.421  1.00  0.00           C  
ATOM   2167  CD  PRO   317      34.253 -15.323   5.552  1.00  0.00           C  
ATOM   2168  N   SER   318      33.314 -12.439   3.390  1.00  0.00           N  
ATOM   2169  CA  SER   318      32.774 -11.874   2.187  1.00  0.00           C  
ATOM   2170  C   SER   318      31.430 -11.217   2.468  1.00  0.00           C  
ATOM   2171  O   SER   318      30.521 -11.857   3.010  1.00  0.00           O  
ATOM   2172  CB  SER   318      32.623 -12.935   1.112  1.00  0.00           C  
ATOM   2173  OG  SER   318      31.978 -12.386  -0.028  1.00  0.00           O  
ATOM   2174  N   ALA   319      31.320  -9.948   2.083  1.00  0.00           N  
ATOM   2175  CA  ALA   319      30.084  -9.178   2.197  1.00  0.00           C  
ATOM   2176  C   ALA   319      29.384  -8.887   0.852  1.00  0.00           C  
ATOM   2177  O   ALA   319      28.296  -8.295   0.840  1.00  0.00           O  
ATOM   2178  CB  ALA   319      30.363  -7.851   2.920  1.00  0.00           C  
ATOM   2179  N   SER   320      29.999  -9.298  -0.258  1.00  0.00           N  
ATOM   2180  CA  SER   320      29.560  -8.879  -1.610  1.00  0.00           C  
ATOM   2181  C   SER   320      28.871 -10.009  -2.376  1.00  0.00           C  
ATOM   2182  O   SER   320      29.264 -11.144  -2.316  1.00  0.00           O  
ATOM   2183  CB  SER   320      30.761  -8.383  -2.455  1.00  0.00           C  
ATOM   2184  OG  SER   320      31.288  -7.188  -1.899  1.00  0.00           O  
ATOM   2185  N   LYS   321      27.857  -9.649  -3.126  1.00  0.00           N  
ATOM   2186  CA  LYS   321      27.161 -10.538  -3.995  1.00  0.00           C  
ATOM   2187  C   LYS   321      26.875  -9.765  -5.282  1.00  0.00           C  
ATOM   2188  O   LYS   321      25.936  -8.944  -5.329  1.00  0.00           O  
ATOM   2189  CB  LYS   321      25.887 -11.008  -3.291  1.00  0.00           C  
ATOM   2190  CG  LYS   321      25.013 -11.918  -4.156  1.00  0.00           C  
ATOM   2191  CD  LYS   321      25.676 -13.252  -4.505  1.00  0.00           C  
ATOM   2192  CE  LYS   321      24.775 -14.191  -5.310  1.00  0.00           C  
ATOM   2193  NZ  LYS   321      25.551 -15.363  -5.774  1.00  0.00           N  
ATOM   2194  N   GLY   322      27.679 -10.040  -6.321  1.00  0.00           N  
ATOM   2195  CA  GLY   322      27.617  -9.361  -7.601  1.00  0.00           C  
ATOM   2196  C   GLY   322      27.837  -7.881  -7.369  1.00  0.00           C  
ATOM   2197  O   GLY   322      28.948  -7.457  -7.068  1.00  0.00           O  
ATOM   2198  N   ARG   323      26.764  -7.084  -7.496  1.00  0.00           N  
ATOM   2199  CA  ARG   323      26.835  -5.650  -7.298  1.00  0.00           C  
ATOM   2200  C   ARG   323      26.076  -5.205  -6.083  1.00  0.00           C  
ATOM   2201  O   ARG   323      25.594  -4.090  -5.992  1.00  0.00           O  
ATOM   2202  CB  ARG   323      26.399  -4.914  -8.557  1.00  0.00           C  
ATOM   2203  CG  ARG   323      27.518  -4.911  -9.594  1.00  0.00           C  
ATOM   2204  CD  ARG   323      26.995  -4.557 -10.973  1.00  0.00           C  
ATOM   2205  NE  ARG   323      28.064  -4.304 -11.945  1.00  0.00           N  
ATOM   2206  CZ  ARG   323      28.578  -3.112 -12.228  1.00  0.00           C  
ATOM   2207  NH1 ARG   323      28.148  -2.027 -11.623  1.00  0.00           N  
ATOM   2208  NH2 ARG   323      29.520  -3.001 -13.155  1.00  0.00           N  
ATOM   2209  N   VAL   324      26.039  -6.082  -5.099  1.00  0.00           N  
ATOM   2210  CA  VAL   324      25.444  -5.766  -3.822  1.00  0.00           C  
ATOM   2211  C   VAL   324      26.491  -5.957  -2.743  1.00  0.00           C  
ATOM   2212  O   VAL   324      27.179  -6.959  -2.727  1.00  0.00           O  
ATOM   2213  CB  VAL   324      24.235  -6.658  -3.565  1.00  0.00           C  
ATOM   2214  CG1 VAL   324      23.574  -6.413  -2.207  1.00  0.00           C  
ATOM   2215  CG2 VAL   324      23.116  -6.480  -4.593  1.00  0.00           C  
ATOM   2216  N   VAL   325      26.638  -4.978  -1.868  1.00  0.00           N  
ATOM   2217  CA  VAL   325      27.450  -5.155  -0.676  1.00  0.00           C  
ATOM   2218  C   VAL   325      26.599  -4.936   0.593  1.00  0.00           C  
ATOM   2219  O   VAL   325      25.761  -4.043   0.647  1.00  0.00           O  
ATOM   2220  CB  VAL   325      28.751  -4.298  -0.738  1.00  0.00           C  
ATOM   2221  CG1 VAL   325      29.614  -4.407   0.521  1.00  0.00           C  
ATOM   2222  CG2 VAL   325      29.678  -4.680  -1.893  1.00  0.00           C  
ATOM   2223  N   LEU   326      26.779  -5.807   1.586  1.00  0.00           N  
ATOM   2224  CA  LEU   326      26.243  -5.611   2.958  1.00  0.00           C  
ATOM   2225  C   LEU   326      27.121  -4.678   3.720  1.00  0.00           C  
ATOM   2226  O   LEU   326      28.330  -4.804   3.658  1.00  0.00           O  
ATOM   2227  CB  LEU   326      26.253  -6.893   3.732  1.00  0.00           C  
ATOM   2228  CG  LEU   326      25.479  -8.050   3.132  1.00  0.00           C  
ATOM   2229  CD1 LEU   326      25.795  -9.256   3.977  1.00  0.00           C  
ATOM   2230  CD2 LEU   326      23.983  -7.743   3.122  1.00  0.00           C  
ATOM   2231  N   VAL   327      26.524  -3.753   4.455  1.00  0.00           N  
ATOM   2232  CA  VAL   327      27.275  -2.847   5.318  1.00  0.00           C  
ATOM   2233  C   VAL   327      26.467  -2.631   6.616  1.00  0.00           C  
ATOM   2234  O   VAL   327      25.296  -2.978   6.690  1.00  0.00           O  
ATOM   2235  CB  VAL   327      27.553  -1.517   4.578  1.00  0.00           C  
ATOM   2236  CG1 VAL   327      28.403  -1.686   3.317  1.00  0.00           C  
ATOM   2237  CG2 VAL   327      26.284  -0.802   4.111  1.00  0.00           C  
ATOM   2238  N   GLY   328      27.093  -2.049   7.627  1.00  0.00           N  
ATOM   2239  CA  GLY   328      26.408  -1.760   8.870  1.00  0.00           C  
ATOM   2240  C   GLY   328      26.192  -3.061   9.611  1.00  0.00           C  
ATOM   2241  O   GLY   328      26.954  -3.995   9.424  1.00  0.00           O  
ATOM   2242  N   ASP   329      25.143  -3.112  10.416  1.00  0.00           N  
ATOM   2243  CA  ASP   329      24.779  -4.288  11.198  1.00  0.00           C  
ATOM   2244  C   ASP   329      24.464  -5.498  10.299  1.00  0.00           C  
ATOM   2245  O   ASP   329      24.658  -6.638  10.712  1.00  0.00           O  
ATOM   2246  CB  ASP   329      23.584  -3.992  12.140  1.00  0.00           C  
ATOM   2247  CG  ASP   329      23.999  -3.366  13.527  1.00  0.00           C  
ATOM   2248  OD1 ASP   329      25.200  -3.041  13.789  1.00  0.00           O  
ATOM   2249  OD2 ASP   329      23.088  -3.211  14.394  1.00  0.00           O  
ATOM   2250  N   ALA   330      23.999  -5.249   9.074  1.00  0.00           N  
ATOM   2251  CA  ALA   330      23.752  -6.335   8.145  1.00  0.00           C  
ATOM   2252  C   ALA   330      25.003  -7.143   7.886  1.00  0.00           C  
ATOM   2253  O   ALA   330      24.900  -8.346   7.669  1.00  0.00           O  
ATOM   2254  CB  ALA   330      23.172  -5.837   6.847  1.00  0.00           C  
ATOM   2255  N   TRP   331      26.176  -6.508   7.888  1.00  0.00           N  
ATOM   2256  CA  TRP   331      27.425  -7.229   7.615  1.00  0.00           C  
ATOM   2257  C   TRP   331      28.231  -7.601   8.864  1.00  0.00           C  
ATOM   2258  O   TRP   331      28.946  -8.589   8.875  1.00  0.00           O  
ATOM   2259  CB  TRP   331      28.295  -6.395   6.692  1.00  0.00           C  
ATOM   2260  CG  TRP   331      29.633  -7.021   6.377  1.00  0.00           C  
ATOM   2261  CD1 TRP   331      29.960  -7.923   5.407  1.00  0.00           C  
ATOM   2262  CD2 TRP   331      30.875  -6.789   7.056  1.00  0.00           C  
ATOM   2263  NE1 TRP   331      31.232  -8.270   5.403  1.00  0.00           N  
ATOM   2264  CE2 TRP   331      31.858  -7.590   6.416  1.00  0.00           C  
ATOM   2265  CE3 TRP   331      31.260  -5.980   8.145  1.00  0.00           C  
ATOM   2266  CZ2 TRP   331      33.216  -7.608   6.833  1.00  0.00           C  
ATOM   2267  CZ3 TRP   331      32.623  -5.993   8.570  1.00  0.00           C  
ATOM   2268  CH2 TRP   331      33.577  -6.806   7.908  1.00  0.00           C  
ATOM   2269  N   HIS   332      28.127  -6.779   9.903  1.00  0.00           N  
ATOM   2270  CA  HIS   332      28.932  -6.903  11.122  1.00  0.00           C  
ATOM   2271  C   HIS   332      28.210  -6.393  12.411  1.00  0.00           C  
ATOM   2272  O   HIS   332      28.630  -5.400  13.033  1.00  0.00           O  
ATOM   2273  CB  HIS   332      30.267  -6.190  10.895  1.00  0.00           C  
ATOM   2274  CG  HIS   332      30.130  -4.801  10.336  1.00  0.00           C  
ATOM   2275  ND1 HIS   332      29.595  -3.756  11.056  1.00  0.00           N  
ATOM   2276  CD2 HIS   332      30.485  -4.288   9.144  1.00  0.00           C  
ATOM   2277  CE1 HIS   332      29.612  -2.660  10.326  1.00  0.00           C  
ATOM   2278  NE2 HIS   332      30.145  -2.962   9.159  1.00  0.00           N  
ATOM   2279  N   PRO   333      27.138  -7.083  12.829  1.00  0.00           N  
ATOM   2280  CA  PRO   333      26.412  -6.631  14.025  1.00  0.00           C  
ATOM   2281  C   PRO   333      27.182  -7.050  15.276  1.00  0.00           C  
ATOM   2282  O   PRO   333      27.435  -8.233  15.447  1.00  0.00           O  
ATOM   2283  CB  PRO   333      25.073  -7.368  13.925  1.00  0.00           C  
ATOM   2284  CG  PRO   333      25.409  -8.631  13.180  1.00  0.00           C  
ATOM   2285  CD  PRO   333      26.647  -8.391  12.356  1.00  0.00           C  
ATOM   2286  N   MET   334      27.602  -6.086  16.104  1.00  0.00           N  
ATOM   2287  CA  MET   334      28.399  -6.349  17.328  1.00  0.00           C  
ATOM   2288  C   MET   334      27.552  -6.406  18.594  1.00  0.00           C  
ATOM   2289  O   MET   334      26.420  -5.965  18.587  1.00  0.00           O  
ATOM   2290  CB  MET   334      29.288  -5.100  17.422  1.00  0.00           C  
ATOM   2291  CG  MET   334      30.261  -4.954  16.250  1.00  0.00           C  
ATOM   2292  SD  MET   334      31.159  -3.374  16.208  1.00  0.00           S  
ATOM   2293  CE  MET   334      32.296  -3.873  14.883  1.00  0.00           C  
ATOM   2294  N   THR   335      28.096  -6.947  19.668  1.00  0.00           N  
ATOM   2295  CA  THR   335      27.529  -6.684  21.014  1.00  0.00           C  
ATOM   2296  C   THR   335      27.959  -5.260  21.426  1.00  0.00           C  
ATOM   2297  O   THR   335      28.926  -4.772  20.928  1.00  0.00           O  
ATOM   2298  CB  THR   335      27.998  -7.734  22.005  1.00  0.00           C  
ATOM   2299  OG1 THR   335      29.410  -7.680  22.141  1.00  0.00           O  
ATOM   2300  CG2 THR   335      27.588  -9.128  21.502  1.00  0.00           C  
ATOM   2301  N   PRO   336      27.236  -4.609  22.319  1.00  0.00           N  
ATOM   2302  CA  PRO   336      27.370  -3.186  22.609  1.00  0.00           C  
ATOM   2303  C   PRO   336      28.664  -2.695  23.293  1.00  0.00           C  
ATOM   2304  O   PRO   336      28.846  -1.465  23.439  1.00  0.00           O  
ATOM   2305  CB  PRO   336      26.216  -2.753  23.534  1.00  0.00           C  
ATOM   2306  CG  PRO   336      25.686  -3.883  24.418  1.00  0.00           C  
ATOM   2307  CD  PRO   336      25.716  -5.256  23.742  1.00  0.00           C  
ATOM   2308  N   ASN   337      29.562  -3.587  23.666  1.00  0.00           N  
ATOM   2309  CA  ASN   337      30.647  -3.272  24.636  1.00  0.00           C  
ATOM   2310  C   ASN   337      31.724  -2.238  24.258  1.00  0.00           C  
ATOM   2311  O   ASN   337      32.245  -1.523  25.126  1.00  0.00           O  
ATOM   2312  CB  ASN   337      31.340  -4.575  25.033  1.00  0.00           C  
ATOM   2313  CG  ASN   337      30.432  -5.313  26.006  1.00  0.00           C  
ATOM   2314  OD1 ASN   337      30.154  -4.831  27.103  1.00  0.00           O  
ATOM   2315  ND2 ASN   337      29.920  -6.524  25.657  1.00  0.00           N  
ATOM   2316  N   LEU   338      32.077  -2.192  22.986  1.00  0.00           N  
ATOM   2317  CA  LEU   338      33.020  -1.216  22.469  1.00  0.00           C  
ATOM   2318  C   LEU   338      32.323   0.066  21.952  1.00  0.00           C  
ATOM   2319  O   LEU   338      32.981   0.970  21.454  1.00  0.00           O  
ATOM   2320  CB  LEU   338      33.840  -1.856  21.371  1.00  0.00           C  
ATOM   2321  CG  LEU   338      34.773  -2.965  21.862  1.00  0.00           C  
ATOM   2322  CD1 LEU   338      35.303  -3.707  20.654  1.00  0.00           C  
ATOM   2323  CD2 LEU   338      35.950  -2.475  22.701  1.00  0.00           C  
ATOM   2324  N   GLY   339      30.989   0.111  22.054  1.00  0.00           N  
ATOM   2325  CA  GLY   339      30.229   1.289  21.657  1.00  0.00           C  
ATOM   2326  C   GLY   339      30.614   1.800  20.264  1.00  0.00           C  
ATOM   2327  O   GLY   339      30.861   2.982  20.097  1.00  0.00           O  
ATOM   2328  N   GLN   340      30.589   0.898  19.283  1.00  0.00           N  
ATOM   2329  CA  GLN   340      31.071   1.155  17.970  1.00  0.00           C  
ATOM   2330  C   GLN   340      30.262   0.550  16.832  1.00  0.00           C  
ATOM   2331  O   GLN   340      30.747   0.538  15.725  1.00  0.00           O  
ATOM   2332  CB  GLN   340      32.461   0.567  17.873  1.00  0.00           C  
ATOM   2333  CG  GLN   340      33.478   1.252  18.788  1.00  0.00           C  
ATOM   2334  CD  GLN   340      34.835   0.604  18.551  1.00  0.00           C  
ATOM   2335  OE1 GLN   340      34.949  -0.375  17.815  1.00  0.00           O  
ATOM   2336  NE2 GLN   340      35.937   1.114  19.163  1.00  0.00           N  
ATOM   2337  N   GLY   341      29.049   0.066  17.061  1.00  0.00           N  
ATOM   2338  CA  GLY   341      28.247  -0.440  15.977  1.00  0.00           C  
ATOM   2339  C   GLY   341      27.893   0.604  14.947  1.00  0.00           C  
ATOM   2340  O   GLY   341      28.166   0.444  13.754  1.00  0.00           O  
ATOM   2341  N   ALA   342      27.296   1.690  15.401  1.00  0.00           N  
ATOM   2342  CA  ALA   342      26.958   2.797  14.496  1.00  0.00           C  
ATOM   2343  C   ALA   342      28.204   3.471  13.967  1.00  0.00           C  
ATOM   2344  O   ALA   342      28.256   3.883  12.803  1.00  0.00           O  
ATOM   2345  CB  ALA   342      26.069   3.815  15.206  1.00  0.00           C  
ATOM   2346  N   CYS   343      29.228   3.568  14.808  1.00  0.00           N  
ATOM   2347  CA  CYS   343      30.496   4.135  14.315  1.00  0.00           C  
ATOM   2348  C   CYS   343      31.041   3.276  13.162  1.00  0.00           C  
ATOM   2349  O   CYS   343      31.494   3.801  12.166  1.00  0.00           O  
ATOM   2350  CB  CYS   343      31.566   4.342  15.414  1.00  0.00           C  
ATOM   2351  SG  CYS   343      31.219   5.376  16.323  1.00  0.00           S  
ATOM   2352  N   CYS   344      30.938   1.964  13.266  1.00  0.00           N  
ATOM   2353  CA  CYS   344      31.451   1.088  12.191  1.00  0.00           C  
ATOM   2354  C   CYS   344      30.713   1.353  10.871  1.00  0.00           C  
ATOM   2355  O   CYS   344      31.303   1.267   9.809  1.00  0.00           O  
ATOM   2356  CB  CYS   344      31.320  -0.409  12.557  1.00  0.00           C  
ATOM   2357  SG  CYS   344      32.197  -0.791  13.606  1.00  0.00           S  
ATOM   2358  N   ALA   345      29.413   1.619  10.945  1.00  0.00           N  
ATOM   2359  CA  ALA   345      28.603   1.913   9.748  1.00  0.00           C  
ATOM   2360  C   ALA   345      29.009   3.255   9.104  1.00  0.00           C  
ATOM   2361  O   ALA   345      29.021   3.413   7.881  1.00  0.00           O  
ATOM   2362  CB  ALA   345      27.115   1.933  10.115  1.00  0.00           C  
ATOM   2363  N   LEU   346      29.338   4.202   9.974  1.00  0.00           N  
ATOM   2364  CA  LEU   346      29.807   5.532   9.573  1.00  0.00           C  
ATOM   2365  C   LEU   346      31.159   5.429   8.813  1.00  0.00           C  
ATOM   2366  O   LEU   346      31.346   6.098   7.776  1.00  0.00           O  
ATOM   2367  CB  LEU   346      29.815   6.455  10.832  1.00  0.00           C  
ATOM   2368  CG  LEU   346      30.273   7.885  10.537  1.00  0.00           C  
ATOM   2369  CD1 LEU   346      29.400   8.651   9.544  1.00  0.00           C  
ATOM   2370  CD2 LEU   346      30.323   8.810  11.752  1.00  0.00           C  
ATOM   2371  N   GLU   347      32.064   4.580   9.339  1.00  0.00           N  
ATOM   2372  CA  GLU   347      33.346   4.250   8.718  1.00  0.00           C  
ATOM   2373  C   GLU   347      33.124   3.554   7.363  1.00  0.00           C  
ATOM   2374  O   GLU   347      33.814   3.839   6.354  1.00  0.00           O  
ATOM   2375  CB  GLU   347      34.148   3.297   9.626  1.00  0.00           C  
ATOM   2376  CG  GLU   347      34.712   3.865  10.925  1.00  0.00           C  
ATOM   2377  CD  GLU   347      35.515   2.851  11.770  1.00  0.00           C  
ATOM   2378  OE1 GLU   347      35.402   1.567  11.656  1.00  0.00           O  
ATOM   2379  OE2 GLU   347      36.324   3.366  12.596  1.00  0.00           O  
ATOM   2380  N   ASP   348      32.202   2.594   7.356  1.00  0.00           N  
ATOM   2381  CA  ASP   348      31.810   1.909   6.130  1.00  0.00           C  
ATOM   2382  C   ASP   348      31.495   2.921   5.012  1.00  0.00           C  
ATOM   2383  O   ASP   348      32.063   2.810   3.897  1.00  0.00           O  
ATOM   2384  CB  ASP   348      30.616   1.009   6.383  1.00  0.00           C  
ATOM   2385  CG  ASP   348      30.995  -0.267   7.078  1.00  0.00           C  
ATOM   2386  OD1 ASP   348      32.202  -0.566   7.190  1.00  0.00           O  
ATOM   2387  OD2 ASP   348      30.081  -0.997   7.527  1.00  0.00           O  
ATOM   2388  N   SER   349      30.656   3.915   5.350  1.00  0.00           N  
ATOM   2389  CA  SER   349      30.257   4.988   4.431  1.00  0.00           C  
ATOM   2390  C   SER   349      31.425   5.790   3.904  1.00  0.00           C  
ATOM   2391  O   SER   349      31.486   6.128   2.706  1.00  0.00           O  
ATOM   2392  CB  SER   349      29.299   5.930   5.119  1.00  0.00           C  
ATOM   2393  OG  SER   349      28.929   6.980   4.237  1.00  0.00           O  
ATOM   2394  N   VAL   350      32.331   6.164   4.796  1.00  0.00           N  
ATOM   2395  CA  VAL   350      33.437   6.946   4.371  1.00  0.00           C  
ATOM   2396  C   VAL   350      34.311   6.132   3.448  1.00  0.00           C  
ATOM   2397  O   VAL   350      34.792   6.632   2.432  1.00  0.00           O  
ATOM   2398  CB  VAL   350      34.318   7.330   5.545  1.00  0.00           C  
ATOM   2399  CG1 VAL   350      35.622   8.015   5.131  1.00  0.00           C  
ATOM   2400  CG2 VAL   350      33.648   8.301   6.519  1.00  0.00           C  
ATOM   2401  N   LEU   351      34.576   4.888   3.838  1.00  0.00           N  
ATOM   2402  CA  LEU   351      35.497   4.082   3.074  1.00  0.00           C  
ATOM   2403  C   LEU   351      34.945   3.863   1.676  1.00  0.00           C  
ATOM   2404  O   LEU   351      35.640   4.074   0.681  1.00  0.00           O  
ATOM   2405  CB  LEU   351      35.745   2.750   3.780  1.00  0.00           C  
ATOM   2406  CG  LEU   351      36.560   2.885   5.068  1.00  0.00           C  
ATOM   2407  CD1 LEU   351      36.670   1.607   5.899  1.00  0.00           C  
ATOM   2408  CD2 LEU   351      38.015   3.306   4.870  1.00  0.00           C  
ATOM   2409  N   LEU   352      33.679   3.457   1.608  1.00  0.00           N  
ATOM   2410  CA  LEU   352      33.054   3.222   0.330  1.00  0.00           C  
ATOM   2411  C   LEU   352      33.102   4.439  -0.615  1.00  0.00           C  
ATOM   2412  O   LEU   352      33.429   4.324  -1.792  1.00  0.00           O  
ATOM   2413  CB  LEU   352      31.612   2.751   0.528  1.00  0.00           C  
ATOM   2414  CG  LEU   352      30.784   2.592  -0.766  1.00  0.00           C  
ATOM   2415  CD1 LEU   352      31.257   1.408  -1.569  1.00  0.00           C  
ATOM   2416  CD2 LEU   352      29.318   2.474  -0.454  1.00  0.00           C  
ATOM   2417  N   ALA   353      32.754   5.599  -0.080  1.00  0.00           N  
ATOM   2418  CA  ALA   353      32.691   6.840  -0.865  1.00  0.00           C  
ATOM   2419  C   ALA   353      34.074   7.283  -1.312  1.00  0.00           C  
ATOM   2420  O   ALA   353      34.267   7.679  -2.465  1.00  0.00           O  
ATOM   2421  CB  ALA   353      32.000   7.944  -0.075  1.00  0.00           C  
ATOM   2422  N   ASN   354      35.029   7.189  -0.402  1.00  0.00           N  
ATOM   2423  CA  ASN   354      36.438   7.476  -0.716  1.00  0.00           C  
ATOM   2424  C   ASN   354      37.042   6.523  -1.729  1.00  0.00           C  
ATOM   2425  O   ASN   354      37.720   6.971  -2.654  1.00  0.00           O  
ATOM   2426  CB  ASN   354      37.302   7.446   0.533  1.00  0.00           C  
ATOM   2427  CG  ASN   354      36.995   8.694   1.348  1.00  0.00           C  
ATOM   2428  OD1 ASN   354      36.467   9.676   0.827  1.00  0.00           O  
ATOM   2429  ND2 ASN   354      37.308   8.725   2.671  1.00  0.00           N  
ATOM   2430  N   LYS   355      36.796   5.231  -1.564  1.00  0.00           N  
ATOM   2431  CA  LYS   355      37.393   4.276  -2.478  1.00  0.00           C  
ATOM   2432  C   LYS   355      36.720   4.407  -3.855  1.00  0.00           C  
ATOM   2433  O   LYS   355      37.377   4.362  -4.880  1.00  0.00           O  
ATOM   2434  CB  LYS   355      37.370   2.847  -1.921  1.00  0.00           C  
ATOM   2435  CG  LYS   355      38.346   2.628  -0.763  1.00  0.00           C  
ATOM   2436  CD  LYS   355      38.349   1.194  -0.228  1.00  0.00           C  
ATOM   2437  CE  LYS   355      39.273   0.992   0.974  1.00  0.00           C  
ATOM   2438  NZ  LYS   355      40.683   1.180   0.567  1.00  0.00           N  
ATOM   2439  N   LEU   356      35.424   4.641  -3.860  1.00  0.00           N  
ATOM   2440  CA  LEU   356      34.680   4.756  -5.096  1.00  0.00           C  
ATOM   2441  C   LEU   356      35.086   6.024  -5.868  1.00  0.00           C  
ATOM   2442  O   LEU   356      35.318   5.982  -7.066  1.00  0.00           O  
ATOM   2443  CB  LEU   356      33.183   4.752  -4.803  1.00  0.00           C  
ATOM   2444  CG  LEU   356      32.316   4.885  -6.056  1.00  0.00           C  
ATOM   2445  CD1 LEU   356      32.483   3.763  -7.080  1.00  0.00           C  
ATOM   2446  CD2 LEU   356      30.810   4.909  -5.800  1.00  0.00           C  
ATOM   2447  N   ALA   357      35.183   7.150  -5.179  1.00  0.00           N  
ATOM   2448  CA  ALA   357      35.504   8.425  -5.858  1.00  0.00           C  
ATOM   2449  C   ALA   357      36.906   8.413  -6.476  1.00  0.00           C  
ATOM   2450  O   ALA   357      37.138   9.020  -7.511  1.00  0.00           O  
ATOM   2451  CB  ALA   357      35.365   9.605  -4.897  1.00  0.00           C  
ATOM   2452  N   SER   358      37.831   7.737  -5.818  1.00  0.00           N  
ATOM   2453  CA  SER   358      39.156   7.494  -6.328  1.00  0.00           C  
ATOM   2454  C   SER   358      39.148   6.603  -7.598  1.00  0.00           C  
ATOM   2455  O   SER   358      39.690   6.984  -8.608  1.00  0.00           O  
ATOM   2456  CB  SER   358      39.953   6.841  -5.211  1.00  0.00           C  
ATOM   2457  OG  SER   358      40.136   7.758  -4.142  1.00  0.00           O  
ATOM   2458  N   ALA   359      38.499   5.447  -7.560  1.00  0.00           N  
ATOM   2459  CA  ALA   359      38.573   4.455  -8.654  1.00  0.00           C  
ATOM   2460  C   ALA   359      37.563   4.697  -9.801  1.00  0.00           C  
ATOM   2461  O   ALA   359      37.807   4.327 -10.952  1.00  0.00           O  
ATOM   2462  CB  ALA   359      38.375   3.018  -8.108  1.00  0.00           C  
ATOM   2463  N   ILE   360      36.420   5.296  -9.489  1.00  0.00           N  
ATOM   2464  CA  ILE   360      35.330   5.422 -10.470  1.00  0.00           C  
ATOM   2465  C   ILE   360      35.639   6.492 -11.502  1.00  0.00           C  
ATOM   2466  O   ILE   360      35.217   6.360 -12.655  1.00  0.00           O  
ATOM   2467  CB  ILE   360      33.999   5.728  -9.769  1.00  0.00           C  
ATOM   2468  CG1 ILE   360      32.767   5.468 -10.652  1.00  0.00           C  
ATOM   2469  CG2 ILE   360      33.867   7.192  -9.316  1.00  0.00           C  
ATOM   2470  CD1 ILE   360      31.444   5.549  -9.891  1.00  0.00           C  
ATOM   2471  N   ASN   361      36.377   7.531 -11.105  1.00  0.00           N  
ATOM   2472  CA  ASN   361      36.720   8.627 -12.036  1.00  0.00           C  
ATOM   2473  C   ASN   361      37.368   8.122 -13.320  1.00  0.00           C  
ATOM   2474  O   ASN   361      37.073   8.616 -14.395  1.00  0.00           O  
ATOM   2475  CB  ASN   361      37.646   9.652 -11.365  1.00  0.00           C  
ATOM   2476  CG  ASN   361      36.816  10.461 -10.378  1.00  0.00           C  
ATOM   2477  OD1 ASN   361      35.587  10.453 -10.429  1.00  0.00           O  
ATOM   2478  ND2 ASN   361      37.443  11.203  -9.426  1.00  0.00           N  
ATOM   2479  N   GLY   362      38.097   6.999 -13.306  1.00  0.00           N  
ATOM   2480  CA  GLY   362      38.664   6.504 -14.551  1.00  0.00           C  
ATOM   2481  C   GLY   362      37.576   5.911 -15.463  1.00  0.00           C  
ATOM   2482  O   GLY   362      37.767   5.820 -16.679  1.00  0.00           O  
ATOM   2483  N   GLY   363      36.438   5.500 -14.937  1.00  0.00           N  
ATOM   2484  CA  GLY   363      35.355   4.979 -15.732  1.00  0.00           C  
ATOM   2485  C   GLY   363      34.507   4.008 -14.936  1.00  0.00           C  
ATOM   2486  O   GLY   363      34.706   3.723 -13.752  1.00  0.00           O  
ATOM   2487  N   THR   364      33.520   3.499 -15.675  1.00  0.00           N  
ATOM   2488  CA  THR   364      32.536   2.566 -15.152  1.00  0.00           C  
ATOM   2489  C   THR   364      33.043   1.153 -15.280  1.00  0.00           C  
ATOM   2490  O   THR   364      34.166   0.945 -15.747  1.00  0.00           O  
ATOM   2491  CB  THR   364      31.231   1.747 -15.160  1.00  0.00           C  
ATOM   2492  OG1 THR   364      31.250   0.809 -16.226  1.00  0.00           O  
ATOM   2493  CG2 THR   364      30.035   2.697 -15.340  1.00  0.00           C  
ATOM   2494  N   GLU   365      32.194   0.096 -14.857  1.00  0.00           N  
ATOM   2495  CA  GLU   365      32.843  -1.200 -14.963  1.00  0.00           C  
ATOM   2496  C   GLU   365      33.669  -1.580 -13.752  1.00  0.00           C  
ATOM   2497  O   GLU   365      33.868  -2.772 -13.506  1.00  0.00           O  
ATOM   2498  CB  GLU   365      33.735  -1.223 -16.201  1.00  0.00           C  
ATOM   2499  CG  GLU   365      34.415  -2.573 -16.438  1.00  0.00           C  
ATOM   2500  CD  GLU   365      35.203  -2.481 -17.737  1.00  0.00           C  
ATOM   2501  OE1 GLU   365      35.173  -1.393 -18.371  1.00  0.00           O  
ATOM   2502  OE2 GLU   365      35.845  -3.498 -18.112  1.00  0.00           O  
ATOM   2503  N   SER   366      34.144  -0.567 -13.023  1.00  0.00           N  
ATOM   2504  CA  SER   366      34.991  -0.717 -11.852  1.00  0.00           C  
ATOM   2505  C   SER   366      34.259  -1.019 -10.531  1.00  0.00           C  
ATOM   2506  O   SER   366      34.940  -1.308  -9.511  1.00  0.00           O  
ATOM   2507  CB  SER   366      35.820   0.554 -11.666  1.00  0.00           C  
ATOM   2508  OG  SER   366      34.974   1.643 -11.329  1.00  0.00           O  
ATOM   2509  N   VAL   367      32.919  -0.943 -10.521  1.00  0.00           N  
ATOM   2510  CA  VAL   367      32.196  -1.162  -9.272  1.00  0.00           C  
ATOM   2511  C   VAL   367      32.528  -2.504  -8.526  1.00  0.00           C  
ATOM   2512  O   VAL   367      32.694  -2.510  -7.310  1.00  0.00           O  
ATOM   2513  CB  VAL   367      30.680  -0.988  -9.437  1.00  0.00           C  
ATOM   2514  CG1 VAL   367      29.879  -1.412  -8.204  1.00  0.00           C  
ATOM   2515  CG2 VAL   367      30.258   0.457  -9.710  1.00  0.00           C  
ATOM   2516  N   GLU   368      32.586  -3.632  -9.237  1.00  0.00           N  
ATOM   2517  CA  GLU   368      32.854  -4.843  -8.466  1.00  0.00           C  
ATOM   2518  C   GLU   368      34.250  -4.831  -7.794  1.00  0.00           C  
ATOM   2519  O   GLU   368      34.418  -5.303  -6.661  1.00  0.00           O  
ATOM   2520  CB  GLU   368      32.740  -5.959  -9.525  1.00  0.00           C  
ATOM   2521  CG  GLU   368      31.308  -6.199 -10.006  1.00  0.00           C  
ATOM   2522  CD  GLU   368      31.355  -7.225 -11.130  1.00  0.00           C  
ATOM   2523  OE1 GLU   368      32.485  -7.628 -11.516  1.00  0.00           O  
ATOM   2524  OE2 GLU   368      30.262  -7.620 -11.617  1.00  0.00           O  
ATOM   2525  N   GLY   369      35.257  -4.319  -8.483  1.00  0.00           N  
ATOM   2526  CA  GLY   369      36.586  -4.215  -7.914  1.00  0.00           C  
ATOM   2527  C   GLY   369      36.585  -3.228  -6.733  1.00  0.00           C  
ATOM   2528  O   GLY   369      37.292  -3.401  -5.759  1.00  0.00           O  
ATOM   2529  N   ALA   370      35.780  -2.193  -6.839  1.00  0.00           N  
ATOM   2530  CA  ALA   370      35.634  -1.249  -5.773  1.00  0.00           C  
ATOM   2531  C   ALA   370      35.010  -1.917  -4.550  1.00  0.00           C  
ATOM   2532  O   ALA   370      35.483  -1.741  -3.445  1.00  0.00           O  
ATOM   2533  CB  ALA   370      34.786  -0.034  -6.217  1.00  0.00           C  
ATOM   2534  N   MET   371      33.934  -2.649  -4.762  1.00  0.00           N  
ATOM   2535  CA  MET   371      33.243  -3.323  -3.688  1.00  0.00           C  
ATOM   2536  C   MET   371      34.155  -4.323  -2.997  1.00  0.00           C  
ATOM   2537  O   MET   371      34.170  -4.429  -1.777  1.00  0.00           O  
ATOM   2538  CB  MET   371      32.014  -4.064  -4.213  1.00  0.00           C  
ATOM   2539  CG  MET   371      30.884  -3.133  -4.658  1.00  0.00           C  
ATOM   2540  SD  MET   371      29.322  -3.977  -5.049  1.00  0.00           S  
ATOM   2541  CE  MET   371      29.905  -4.666  -6.625  1.00  0.00           C  
ATOM   2542  N   GLU   372      34.877  -5.085  -3.789  1.00  0.00           N  
ATOM   2543  CA  GLU   372      35.834  -6.013  -3.247  1.00  0.00           C  
ATOM   2544  C   GLU   372      36.871  -5.300  -2.364  1.00  0.00           C  
ATOM   2545  O   GLU   372      37.130  -5.720  -1.231  1.00  0.00           O  
ATOM   2546  CB  GLU   372      36.541  -6.712  -4.371  1.00  0.00           C  
ATOM   2547  CG  GLU   372      37.552  -7.758  -3.899  1.00  0.00           C  
ATOM   2548  CD  GLU   372      38.165  -8.410  -5.130  1.00  0.00           C  
ATOM   2549  OE1 GLU   372      37.766  -8.027  -6.262  1.00  0.00           O  
ATOM   2550  OE2 GLU   372      39.041  -9.299  -4.955  1.00  0.00           O  
ATOM   2551  N   SER   373      37.433  -4.209  -2.872  1.00  0.00           N  
ATOM   2552  CA  SER   373      38.454  -3.462  -2.120  1.00  0.00           C  
ATOM   2553  C   SER   373      37.946  -2.837  -0.814  1.00  0.00           C  
ATOM   2554  O   SER   373      38.670  -2.789   0.178  1.00  0.00           O  
ATOM   2555  CB  SER   373      39.132  -2.417  -3.002  1.00  0.00           C  
ATOM   2556  OG  SER   373      39.877  -3.054  -4.029  1.00  0.00           O  
ATOM   2557  N   TYR   374      36.709  -2.378  -0.826  1.00  0.00           N  
ATOM   2558  CA  TYR   374      36.061  -1.934   0.376  1.00  0.00           C  
ATOM   2559  C   TYR   374      35.868  -3.096   1.351  1.00  0.00           C  
ATOM   2560  O   TYR   374      36.128  -2.969   2.555  1.00  0.00           O  
ATOM   2561  CB  TYR   374      34.716  -1.247   0.055  1.00  0.00           C  
ATOM   2562  CG  TYR   374      34.098  -0.845   1.350  1.00  0.00           C  
ATOM   2563  CD1 TYR   374      34.556   0.300   2.015  1.00  0.00           C  
ATOM   2564  CD2 TYR   374      33.048  -1.590   1.931  1.00  0.00           C  
ATOM   2565  CE1 TYR   374      33.995   0.714   3.239  1.00  0.00           C  
ATOM   2566  CE2 TYR   374      32.466  -1.183   3.175  1.00  0.00           C  
ATOM   2567  CZ  TYR   374      32.955  -0.026   3.814  1.00  0.00           C  
ATOM   2568  OH  TYR   374      32.430   0.401   5.015  1.00  0.00           O  
ATOM   2569  N   ARG   375      35.435  -4.232   0.827  1.00  0.00           N  
ATOM   2570  CA  ARG   375      35.308  -5.447   1.632  1.00  0.00           C  
ATOM   2571  C   ARG   375      36.628  -5.862   2.291  1.00  0.00           C  
ATOM   2572  O   ARG   375      36.619  -6.281   3.415  1.00  0.00           O  
ATOM   2573  CB  ARG   375      34.758  -6.603   0.767  1.00  0.00           C  
ATOM   2574  CG  ARG   375      34.514  -7.892   1.555  1.00  0.00           C  
ATOM   2575  CD  ARG   375      33.995  -9.046   0.695  1.00  0.00           C  
ATOM   2576  NE  ARG   375      35.065  -9.395  -0.281  1.00  0.00           N  
ATOM   2577  CZ  ARG   375      36.135 -10.143   0.118  1.00  0.00           C  
ATOM   2578  NH1 ARG   375      35.971 -10.430   1.442  1.00  0.00           N  
ATOM   2579  NH2 ARG   375      36.951 -10.311  -0.963  1.00  0.00           N  
ATOM   2580  N   SER   376      37.744  -5.764   1.575  1.00  0.00           N  
ATOM   2581  CA  SER   376      39.050  -6.195   2.075  1.00  0.00           C  
ATOM   2582  C   SER   376      39.571  -5.266   3.141  1.00  0.00           C  
ATOM   2583  O   SER   376      40.239  -5.697   4.032  1.00  0.00           O  
ATOM   2584  CB  SER   376      40.089  -6.204   0.921  1.00  0.00           C  
ATOM   2585  OG  SER   376      39.745  -7.194  -0.037  1.00  0.00           O  
ATOM   2586  N   GLU   377      39.299  -3.972   3.014  1.00  0.00           N  
ATOM   2587  CA  GLU   377      39.698  -3.003   4.011  1.00  0.00           C  
ATOM   2588  C   GLU   377      38.852  -3.179   5.269  1.00  0.00           C  
ATOM   2589  O   GLU   377      39.404  -3.211   6.381  1.00  0.00           O  
ATOM   2590  CB  GLU   377      39.526  -1.595   3.453  1.00  0.00           C  
ATOM   2591  CG  GLU   377      39.688  -0.453   4.451  1.00  0.00           C  
ATOM   2592  CD  GLU   377      41.015  -0.464   5.182  1.00  0.00           C  
ATOM   2593  OE1 GLU   377      41.955  -1.074   4.641  1.00  0.00           O  
ATOM   2594  OE2 GLU   377      41.104   0.112   6.337  1.00  0.00           O  
ATOM   2595  N   ARG   378      37.536  -3.356   5.088  1.00  0.00           N  
ATOM   2596  CA  ARG   378      36.595  -3.267   6.190  1.00  0.00           C  
ATOM   2597  C   ARG   378      36.401  -4.531   7.007  1.00  0.00           C  
ATOM   2598  O   ARG   378      36.134  -4.433   8.201  1.00  0.00           O  
ATOM   2599  CB  ARG   378      35.238  -2.731   5.711  1.00  0.00           C  
ATOM   2600  CG  ARG   378      35.262  -1.287   5.191  1.00  0.00           C  
ATOM   2601  CD  ARG   378      35.764  -0.251   6.218  1.00  0.00           C  
ATOM   2602  NE  ARG   378      34.807  -0.195   7.300  1.00  0.00           N  
ATOM   2603  CZ  ARG   378      35.072   0.128   8.551  1.00  0.00           C  
ATOM   2604  NH1 ARG   378      36.311   0.428   8.942  1.00  0.00           N  
ATOM   2605  NH2 ARG   378      34.074   0.097   9.434  1.00  0.00           N  
ATOM   2606  N   TRP   379      36.524  -5.695   6.396  1.00  0.00           N  
ATOM   2607  CA  TRP   379      36.332  -6.956   7.085  1.00  0.00           C  
ATOM   2608  C   TRP   379      37.300  -7.223   8.221  1.00  0.00           C  
ATOM   2609  O   TRP   379      36.857  -7.435   9.359  1.00  0.00           O  
ATOM   2610  CB  TRP   379      36.362  -8.122   6.115  1.00  0.00           C  
ATOM   2611  CG  TRP   379      36.194  -9.471   6.771  1.00  0.00           C  
ATOM   2612  CD1 TRP   379      35.050 -10.122   7.135  1.00  0.00           C  
ATOM   2613  CD2 TRP   379      37.236 -10.377   7.162  1.00  0.00           C  
ATOM   2614  NE1 TRP   379      35.256 -11.299   7.691  1.00  0.00           N  
ATOM   2615  CE2 TRP   379      36.609 -11.515   7.736  1.00  0.00           C  
ATOM   2616  CE3 TRP   379      38.644 -10.343   7.084  1.00  0.00           C  
ATOM   2617  CZ2 TRP   379      37.347 -12.621   8.236  1.00  0.00           C  
ATOM   2618  CZ3 TRP   379      39.393 -11.450   7.584  1.00  0.00           C  
ATOM   2619  CH2 TRP   379      38.732 -12.570   8.151  1.00  0.00           C  
ATOM   2620  N   SER   380      38.618  -7.272   7.944  1.00  0.00           N  
ATOM   2621  CA  SER   380      39.483  -7.453   9.119  1.00  0.00           C  
ATOM   2622  C   SER   380      39.130  -6.472  10.273  1.00  0.00           C  
ATOM   2623  O   SER   380      39.047  -6.890  11.425  1.00  0.00           O  
ATOM   2624  CB  SER   380      40.890  -7.143   8.581  1.00  0.00           C  
ATOM   2625  OG  SER   380      41.282  -8.133   7.641  1.00  0.00           O  
ATOM   2626  N   GLN   381      38.960  -5.178   9.974  1.00  0.00           N  
ATOM   2627  CA  GLN   381      38.758  -4.149  11.026  1.00  0.00           C  
ATOM   2628  C   GLN   381      37.510  -4.450  11.907  1.00  0.00           C  
ATOM   2629  O   GLN   381      37.592  -4.538  13.153  1.00  0.00           O  
ATOM   2630  CB  GLN   381      38.618  -2.776  10.353  1.00  0.00           C  
ATOM   2631  CG  GLN   381      38.477  -1.621  11.347  1.00  0.00           C  
ATOM   2632  CD  GLN   381      39.773  -1.521  12.138  1.00  0.00           C  
ATOM   2633  OE1 GLN   381      40.865  -1.568  11.574  1.00  0.00           O  
ATOM   2634  NE2 GLN   381      39.723  -1.378  13.490  1.00  0.00           N  
ATOM   2635  N   VAL   382      36.379  -4.643  11.221  1.00  0.00           N  
ATOM   2636  CA  VAL   382      35.082  -4.792  11.842  1.00  0.00           C  
ATOM   2637  C   VAL   382      35.023  -6.138  12.528  1.00  0.00           C  
ATOM   2638  O   VAL   382      34.493  -6.232  13.626  1.00  0.00           O  
ATOM   2639  CB  VAL   382      33.964  -4.681  10.821  1.00  0.00           C  
ATOM   2640  CG1 VAL   382      32.583  -5.016  11.389  1.00  0.00           C  
ATOM   2641  CG2 VAL   382      33.821  -3.280  10.222  1.00  0.00           C  
ATOM   2642  N   PHE   383      35.554  -7.171  11.898  1.00  0.00           N  
ATOM   2643  CA  PHE   383      35.521  -8.524  12.502  1.00  0.00           C  
ATOM   2644  C   PHE   383      36.359  -8.671  13.807  1.00  0.00           C  
ATOM   2645  O   PHE   383      36.031  -9.472  14.668  1.00  0.00           O  
ATOM   2646  CB  PHE   383      35.897  -9.586  11.481  1.00  0.00           C  
ATOM   2647  CG  PHE   383      34.797  -9.653  10.478  1.00  0.00           C  
ATOM   2648  CD1 PHE   383      33.516  -9.114  10.734  1.00  0.00           C  
ATOM   2649  CD2 PHE   383      35.021 -10.266   9.232  1.00  0.00           C  
ATOM   2650  CE1 PHE   383      32.472  -9.179   9.767  1.00  0.00           C  
ATOM   2651  CE2 PHE   383      33.992 -10.345   8.245  1.00  0.00           C  
ATOM   2652  CZ  PHE   383      32.710  -9.799   8.517  1.00  0.00           C  
ATOM   2653  N   ARG   384      37.405  -7.865  13.938  1.00  0.00           N  
ATOM   2654  CA  ARG   384      38.156  -7.800  15.165  1.00  0.00           C  
ATOM   2655  C   ARG   384      37.333  -7.120  16.272  1.00  0.00           C  
ATOM   2656  O   ARG   384      37.409  -7.487  17.428  1.00  0.00           O  
ATOM   2657  CB  ARG   384      39.443  -7.053  14.914  1.00  0.00           C  
ATOM   2658  CG  ARG   384      40.252  -6.839  16.166  1.00  0.00           C  
ATOM   2659  CD  ARG   384      41.598  -6.299  15.796  1.00  0.00           C  
ATOM   2660  NE  ARG   384      42.406  -6.032  16.986  1.00  0.00           N  
ATOM   2661  CZ  ARG   384      43.607  -5.444  16.977  1.00  0.00           C  
ATOM   2662  NH1 ARG   384      44.155  -5.033  15.858  1.00  0.00           N  
ATOM   2663  NH2 ARG   384      44.258  -5.262  18.099  1.00  0.00           N  
ATOM   2664  N   LEU   385      36.532  -6.123  15.888  1.00  0.00           N  
ATOM   2665  CA  LEU   385      35.600  -5.495  16.802  1.00  0.00           C  
ATOM   2666  C   LEU   385      34.558  -6.502  17.273  1.00  0.00           C  
ATOM   2667  O   LEU   385      34.347  -6.588  18.473  1.00  0.00           O  
ATOM   2668  CB  LEU   385      34.927  -4.252  16.182  1.00  0.00           C  
ATOM   2669  CG  LEU   385      35.880  -3.068  16.002  1.00  0.00           C  
ATOM   2670  CD1 LEU   385      35.302  -1.887  15.224  1.00  0.00           C  
ATOM   2671  CD2 LEU   385      36.370  -2.431  17.302  1.00  0.00           C  
ATOM   2672  N   THR   386      33.904  -7.232  16.364  1.00  0.00           N  
ATOM   2673  CA  THR   386      33.003  -8.306  16.763  1.00  0.00           C  
ATOM   2674  C   THR   386      33.665  -9.253  17.785  1.00  0.00           C  
ATOM   2675  O   THR   386      33.173  -9.432  18.868  1.00  0.00           O  
ATOM   2676  CB  THR   386      32.521  -9.123  15.547  1.00  0.00           C  
ATOM   2677  OG1 THR   386      31.820  -8.283  14.642  1.00  0.00           O  
ATOM   2678  CG2 THR   386      31.587 -10.247  16.027  1.00  0.00           C  
ATOM   2679  N   VAL   387      34.789  -9.830  17.427  1.00  0.00           N  
ATOM   2680  CA  VAL   387      35.501 -10.778  18.255  1.00  0.00           C  
ATOM   2681  C   VAL   387      36.117 -10.228  19.569  1.00  0.00           C  
ATOM   2682  O   VAL   387      35.967 -10.839  20.651  1.00  0.00           O  
ATOM   2683  CB  VAL   387      36.546 -11.467  17.392  1.00  0.00           C  
ATOM   2684  CG1 VAL   387      37.497 -12.365  18.186  1.00  0.00           C  
ATOM   2685  CG2 VAL   387      35.947 -12.372  16.314  1.00  0.00           C  
ATOM   2686  N   LEU   388      36.786  -9.080  19.510  1.00  0.00           N  
ATOM   2687  CA  LEU   388      37.307  -8.483  20.722  1.00  0.00           C  
ATOM   2688  C   LEU   388      36.161  -7.948  21.610  1.00  0.00           C  
ATOM   2689  O   LEU   388      36.290  -7.854  22.838  1.00  0.00           O  
ATOM   2690  CB  LEU   388      38.252  -7.356  20.370  1.00  0.00           C  
ATOM   2691  CG  LEU   388      38.963  -6.754  21.584  1.00  0.00           C  
ATOM   2692  CD1 LEU   388      39.824  -7.734  22.380  1.00  0.00           C  
ATOM   2693  CD2 LEU   388      39.927  -5.612  21.267  1.00  0.00           C  
ATOM   2694  N   ALA   389      35.043  -7.582  21.001  1.00  0.00           N  
ATOM   2695  CA  ALA   389      33.878  -7.095  21.756  1.00  0.00           C  
ATOM   2696  C   ALA   389      33.325  -8.159  22.683  1.00  0.00           C  
ATOM   2697  O   ALA   389      33.046  -7.888  23.859  1.00  0.00           O  
ATOM   2698  CB  ALA   389      32.791  -6.626  20.795  1.00  0.00           C  
ATOM   2699  N   ASN   390      33.209  -9.397  22.188  1.00  0.00           N  
ATOM   2700  CA  ASN   390      32.849 -10.509  23.043  1.00  0.00           C  
ATOM   2701  C   ASN   390      33.825 -10.646  24.227  1.00  0.00           C  
ATOM   2702  O   ASN   390      33.400 -10.686  25.354  1.00  0.00           O  
ATOM   2703  CB  ASN   390      32.779 -11.812  22.253  1.00  0.00           C  
ATOM   2704  CG  ASN   390      32.305 -12.909  23.196  1.00  0.00           C  
ATOM   2705  OD1 ASN   390      31.187 -12.866  23.707  1.00  0.00           O  
ATOM   2706  ND2 ASN   390      33.131 -13.952  23.478  1.00  0.00           N  
ATOM   2707  N   LEU   391      35.117 -10.674  23.985  1.00  0.00           N  
ATOM   2708  CA  LEU   391      36.075 -10.825  25.059  1.00  0.00           C  
ATOM   2709  C   LEU   391      36.001  -9.673  26.096  1.00  0.00           C  
ATOM   2710  O   LEU   391      36.193  -9.861  27.290  1.00  0.00           O  
ATOM   2711  CB  LEU   391      37.475 -10.897  24.459  1.00  0.00           C  
ATOM   2712  CG  LEU   391      37.738 -12.185  23.677  1.00  0.00           C  
ATOM   2713  CD1 LEU   391      39.062 -12.219  22.914  1.00  0.00           C  
ATOM   2714  CD2 LEU   391      37.784 -13.457  24.523  1.00  0.00           C  
ATOM   2715  N   VAL   392      35.752  -8.470  25.614  1.00  0.00           N  
ATOM   2716  CA  VAL   392      35.763  -7.275  26.443  1.00  0.00           C  
ATOM   2717  C   VAL   392      34.556  -7.341  27.352  1.00  0.00           C  
ATOM   2718  O   VAL   392      34.622  -7.057  28.570  1.00  0.00           O  
ATOM   2719  CB  VAL   392      35.705  -6.069  25.496  1.00  0.00           C  
ATOM   2720  CG1 VAL   392      35.521  -4.733  26.220  1.00  0.00           C  
ATOM   2721  CG2 VAL   392      36.969  -5.896  24.651  1.00  0.00           C  
ATOM   2722  N   GLY   393      33.450  -7.754  26.748  1.00  0.00           N  
ATOM   2723  CA  GLY   393      32.257  -7.940  27.483  1.00  0.00           C  
ATOM   2724  C   GLY   393      32.436  -8.958  28.581  1.00  0.00           C  
ATOM   2725  O   GLY   393      32.006  -8.726  29.701  1.00  0.00           O  
ATOM   2726  N   LYS   394      33.041 -10.089  28.253  1.00  0.00           N  
ATOM   2727  CA  LYS   394      33.251 -11.125  29.257  1.00  0.00           C  
ATOM   2728  C   LYS   394      34.135 -10.611  30.393  1.00  0.00           C  
ATOM   2729  O   LYS   394      33.925 -10.944  31.551  1.00  0.00           O  
ATOM   2730  CB  LYS   394      33.884 -12.367  28.646  1.00  0.00           C  
ATOM   2731  CG  LYS   394      34.085 -13.505  29.648  1.00  0.00           C  
ATOM   2732  CD  LYS   394      34.649 -14.782  29.021  1.00  0.00           C  
ATOM   2733  CE  LYS   394      34.877 -15.910  30.028  1.00  0.00           C  
ATOM   2734  NZ  LYS   394      35.435 -17.097  29.341  1.00  0.00           N  
ATOM   2735  N   LEU   395      35.118  -9.794  30.044  1.00  0.00           N  
ATOM   2736  CA  LEU   395      35.982  -9.169  31.013  1.00  0.00           C  
ATOM   2737  C   LEU   395      35.228  -8.248  32.014  1.00  0.00           C  
ATOM   2738  O   LEU   395      35.568  -8.215  33.190  1.00  0.00           O  
ATOM   2739  CB  LEU   395      37.037  -8.393  30.274  1.00  0.00           C  
ATOM   2740  CG  LEU   395      38.204  -7.981  31.124  1.00  0.00           C  
ATOM   2741  CD1 LEU   395      39.279  -9.021  30.961  1.00  0.00           C  
ATOM   2742  CD2 LEU   395      38.762  -6.661  30.655  1.00  0.00           C  
ATOM   2743  N   LEU   396      34.205  -7.530  31.555  1.00  0.00           N  
ATOM   2744  CA  LEU   396      33.340  -6.766  32.456  1.00  0.00           C  
ATOM   2745  C   LEU   396      32.570  -7.607  33.483  1.00  0.00           C  
ATOM   2746  O   LEU   396      32.274  -7.155  34.599  1.00  0.00           O  
ATOM   2747  CB  LEU   396      32.338  -5.941  31.669  1.00  0.00           C  
ATOM   2748  CG  LEU   396      32.976  -4.796  30.881  1.00  0.00           C  
ATOM   2749  CD1 LEU   396      32.026  -4.044  29.950  1.00  0.00           C  
ATOM   2750  CD2 LEU   396      33.587  -3.686  31.735  1.00  0.00           C  
ATOM   2751  N   GLN   397      32.258  -8.829  33.115  1.00  0.00           N  
ATOM   2752  CA  GLN   397      31.275  -9.619  33.854  1.00  0.00           C  
ATOM   2753  C   GLN   397      31.832 -10.702  34.754  1.00  0.00           C  
ATOM   2754  O   GLN   397      31.069 -11.491  35.325  1.00  0.00           O  
ATOM   2755  CB  GLN   397      30.340 -10.255  32.835  1.00  0.00           C  
ATOM   2756  CG  GLN   397      29.424  -9.249  32.136  1.00  0.00           C  
ATOM   2757  CD  GLN   397      30.255  -8.486  31.114  1.00  0.00           C  
ATOM   2758  OE1 GLN   397      31.073  -9.067  30.403  1.00  0.00           O  
ATOM   2759  NE2 GLN   397      30.091  -7.142  30.986  1.00  0.00           N  
ATOM   2760  N   SER   398      33.136 -10.689  34.945  1.00  0.00           N  
ATOM   2761  CA  SER   398      33.794 -11.670  35.781  1.00  0.00           C  
ATOM   2762  C   SER   398      33.303 -11.618  37.230  1.00  0.00           C  
ATOM   2763  O   SER   398      32.761 -10.601  37.697  1.00  0.00           O  
ATOM   2764  CB  SER   398      35.314 -11.491  35.728  1.00  0.00           C  
ATOM   2765  OG  SER   398      35.685 -10.276  36.363  1.00  0.00           O  
ATOM   2766  N   ASP   399      33.497 -12.748  37.912  1.00  0.00           N  
ATOM   2767  CA  ASP   399      33.137 -12.907  39.296  1.00  0.00           C  
ATOM   2768  C   ASP   399      34.297 -13.601  40.036  1.00  0.00           C  
ATOM   2769  O   ASP   399      35.265 -13.978  39.428  1.00  0.00           O  
ATOM   2770  CB  ASP   399      31.823 -13.731  39.424  1.00  0.00           C  
ATOM   2771  CG  ASP   399      31.149 -13.537  40.828  1.00  0.00           C  
ATOM   2772  OD1 ASP   399      31.708 -12.723  41.670  1.00  0.00           O  
ATOM   2773  OD2 ASP   399      30.108 -14.214  41.136  1.00  0.00           O  
ATOM   2774  N   ASN   400      33.941 -13.780  41.328  1.00  0.00           N  
ATOM   2775  CA  ASN   400      34.808 -14.516  42.219  1.00  0.00           C  
ATOM   2776  C   ASN   400      36.018 -13.697  42.586  1.00  0.00           C  
ATOM   2777  O   ASN   400      36.548 -12.896  41.811  1.00  0.00           O  
ATOM   2778  CB  ASN   400      35.322 -15.839  41.642  1.00  0.00           C  
ATOM   2779  CG  ASN   400      34.136 -16.782  41.499  1.00  0.00           C  
ATOM   2780  OD1 ASN   400      33.144 -16.666  42.217  1.00  0.00           O  
ATOM   2781  ND2 ASN   400      34.173 -17.768  40.563  1.00  0.00           N  
ATOM   2782  N   PRO   401      36.474 -13.921  43.850  1.00  0.00           N  
ATOM   2783  CA  PRO   401      37.645 -13.300  44.480  1.00  0.00           C  
ATOM   2784  C   PRO   401      38.763 -13.307  43.489  1.00  0.00           C  
ATOM   2785  O   PRO   401      39.622 -12.437  43.330  1.00  0.00           O  
ATOM   2786  CB  PRO   401      38.885 -13.443  45.366  1.00  0.00           C  
ATOM   2787  CG  PRO   401      38.732 -14.497  46.465  1.00  0.00           C  
ATOM   2788  CD  PRO   401      38.015 -15.766  46.000  1.00  0.00           C  
ATOM   2789  N   LEU   402      38.640 -14.446  42.814  1.00  0.00           N  
ATOM   2790  CA  LEU   402      39.477 -14.965  41.758  1.00  0.00           C  
ATOM   2791  C   LEU   402      39.597 -14.137  40.516  1.00  0.00           C  
ATOM   2792  O   LEU   402      40.617 -13.477  40.300  1.00  0.00           O  
ATOM   2793  CB  LEU   402      39.124 -16.294  41.083  1.00  0.00           C  
ATOM   2794  CG  LEU   402      40.116 -16.708  39.995  1.00  0.00           C  
ATOM   2795  CD1 LEU   402      41.531 -17.007  40.490  1.00  0.00           C  
ATOM   2796  CD2 LEU   402      39.738 -17.970  39.222  1.00  0.00           C  
ATOM   2797  N   VAL   403      38.480 -14.094  39.640  1.00  0.00           N  
ATOM   2798  CA  VAL   403      38.695 -13.500  38.355  1.00  0.00           C  
ATOM   2799  C   VAL   403      38.430 -12.010  38.356  1.00  0.00           C  
ATOM   2800  O   VAL   403      39.081 -11.260  37.640  1.00  0.00           O  
ATOM   2801  CB  VAL   403      37.824 -14.191  37.323  1.00  0.00           C  
ATOM   2802  CG1 VAL   403      37.902 -13.554  35.934  1.00  0.00           C  
ATOM   2803  CG2 VAL   403      38.183 -15.663  37.109  1.00  0.00           C  
ATOM   2804  N   CYS   404      37.460 -11.588  39.166  1.00  0.00           N  
ATOM   2805  CA  CYS   404      37.113 -10.178  39.309  1.00  0.00           C  
ATOM   2806  C   CYS   404      38.171  -9.388  40.089  1.00  0.00           C  
ATOM   2807  O   CYS   404      38.448  -8.226  39.809  1.00  0.00           O  
ATOM   2808  CB  CYS   404      35.750 -10.064  39.964  1.00  0.00           C  
ATOM   2809  SG  CYS   404      35.292  -8.722  40.035  1.00  0.00           S  
ATOM   2810  N   SER   405      38.754 -10.041  41.082  1.00  0.00           N  
ATOM   2811  CA  SER   405      39.857  -9.483  41.846  1.00  0.00           C  
ATOM   2812  C   SER   405      41.029  -9.225  40.911  1.00  0.00           C  
ATOM   2813  O   SER   405      41.586  -8.143  40.932  1.00  0.00           O  
ATOM   2814  CB  SER   405      40.231 -10.426  43.001  1.00  0.00           C  
ATOM   2815  OG  SER   405      41.322  -9.890  43.735  1.00  0.00           O  
ATOM   2816  N   VAL   406      41.344 -10.185  40.042  1.00  0.00           N  
ATOM   2817  CA  VAL   406      42.448 -10.022  39.090  1.00  0.00           C  
ATOM   2818  C   VAL   406      42.130  -8.921  38.097  1.00  0.00           C  
ATOM   2819  O   VAL   406      42.989  -8.105  37.797  1.00  0.00           O  
ATOM   2820  CB  VAL   406      42.754 -11.322  38.340  1.00  0.00           C  
ATOM   2821  CG1 VAL   406      43.770 -11.149  37.209  1.00  0.00           C  
ATOM   2822  CG2 VAL   406      43.334 -12.420  39.234  1.00  0.00           C  
ATOM   2823  N   ARG   407      40.892  -8.902  37.626  1.00  0.00           N  
ATOM   2824  CA  ARG   407      40.442  -7.904  36.696  1.00  0.00           C  
ATOM   2825  C   ARG   407      40.517  -6.521  37.300  1.00  0.00           C  
ATOM   2826  O   ARG   407      41.085  -5.599  36.718  1.00  0.00           O  
ATOM   2827  CB  ARG   407      39.013  -8.215  36.278  1.00  0.00           C  
ATOM   2828  CG  ARG   407      38.447  -7.332  35.184  1.00  0.00           C  
ATOM   2829  CD  ARG   407      37.936  -5.975  35.627  1.00  0.00           C  
ATOM   2830  NE  ARG   407      36.978  -5.988  36.731  1.00  0.00           N  
ATOM   2831  CZ  ARG   407      35.709  -6.433  36.703  1.00  0.00           C  
ATOM   2832  NH1 ARG   407      35.179  -7.003  35.645  1.00  0.00           N  
ATOM   2833  NH2 ARG   407      34.960  -6.343  37.784  1.00  0.00           N  
ATOM   2834  N   ASP   408      39.965  -6.366  38.490  1.00  0.00           N  
ATOM   2835  CA  ASP   408      40.031  -5.067  39.171  1.00  0.00           C  
ATOM   2836  C   ASP   408      41.462  -4.548  39.287  1.00  0.00           C  
ATOM   2837  O   ASP   408      41.731  -3.399  38.932  1.00  0.00           O  
ATOM   2838  CB  ASP   408      39.356  -5.123  40.541  1.00  0.00           C  
ATOM   2839  CG  ASP   408      37.853  -5.217  40.321  1.00  0.00           C  
ATOM   2840  OD1 ASP   408      37.325  -4.425  39.496  1.00  0.00           O  
ATOM   2841  OD2 ASP   408      37.212  -6.082  40.976  1.00  0.00           O  
ATOM   2842  N   ASN   409      42.367  -5.392  39.748  1.00  0.00           N  
ATOM   2843  CA  ASN   409      43.747  -5.003  39.903  1.00  0.00           C  
ATOM   2844  C   ASN   409      44.441  -4.693  38.563  1.00  0.00           C  
ATOM   2845  O   ASN   409      45.246  -3.773  38.480  1.00  0.00           O  
ATOM   2846  CB  ASN   409      44.504  -6.071  40.658  1.00  0.00           C  
ATOM   2847  CG  ASN   409      44.070  -6.014  42.116  1.00  0.00           C  
ATOM   2848  OD1 ASN   409      43.556  -4.999  42.584  1.00  0.00           O  
ATOM   2849  ND2 ASN   409      44.253  -7.101  42.912  1.00  0.00           N  
ATOM   2850  N   ILE   410      44.114  -5.429  37.513  1.00  0.00           N  
ATOM   2851  CA  ILE   410      44.596  -5.114  36.188  1.00  0.00           C  
ATOM   2852  C   ILE   410      44.195  -3.706  35.711  1.00  0.00           C  
ATOM   2853  O   ILE   410      45.030  -2.993  35.166  1.00  0.00           O  
ATOM   2854  CB  ILE   410      44.093  -6.161  35.208  1.00  0.00           C  
ATOM   2855  CG1 ILE   410      44.703  -7.555  35.433  1.00  0.00           C  
ATOM   2856  CG2 ILE   410      44.396  -5.822  33.739  1.00  0.00           C  
ATOM   2857  CD1 ILE   410      44.007  -8.660  34.640  1.00  0.00           C  
ATOM   2858  N   VAL   411      42.934  -3.319  35.880  1.00  0.00           N  
ATOM   2859  CA  VAL   411      42.489  -1.986  35.510  1.00  0.00           C  
ATOM   2860  C   VAL   411      43.251  -0.896  36.342  1.00  0.00           C  
ATOM   2861  O   VAL   411      43.873   0.035  35.773  1.00  0.00           O  
ATOM   2862  CB  VAL   411      40.981  -1.855  35.752  1.00  0.00           C  
ATOM   2863  CG1 VAL   411      40.457  -0.428  35.577  1.00  0.00           C  
ATOM   2864  CG2 VAL   411      40.135  -2.711  34.807  1.00  0.00           C  
ATOM   2865  N   SER   412      43.269  -1.066  37.663  1.00  0.00           N  
ATOM   2866  CA  SER   412      43.902  -0.128  38.592  1.00  0.00           C  
ATOM   2867  C   SER   412      45.388   0.184  38.341  1.00  0.00           C  
ATOM   2868  O   SER   412      45.794   1.334  38.481  1.00  0.00           O  
ATOM   2869  CB  SER   412      43.840  -0.678  40.012  1.00  0.00           C  
ATOM   2870  OG  SER   412      42.491  -0.742  40.452  1.00  0.00           O  
ATOM   2871  N   ALA   413      46.185  -0.848  38.036  1.00  0.00           N  
ATOM   2872  CA  ALA   413      47.641  -0.719  37.970  1.00  0.00           C  
ATOM   2873  C   ALA   413      48.172  -0.419  36.574  1.00  0.00           C  
ATOM   2874  O   ALA   413      49.364  -0.300  36.385  1.00  0.00           O  
ATOM   2875  CB  ALA   413      48.357  -1.978  38.518  1.00  0.00           C  
ATOM   2876  N   MET   414      47.287  -0.251  35.587  1.00  0.00           N  
ATOM   2877  CA  MET   414      47.718  -0.041  34.205  1.00  0.00           C  
ATOM   2878  C   MET   414      48.444   1.323  34.023  1.00  0.00           C  
ATOM   2879  O   MET   414      48.213   2.302  34.784  1.00  0.00           O  
ATOM   2880  CB  MET   414      46.502  -0.135  33.263  1.00  0.00           C  
ATOM   2881  CG  MET   414      46.878  -0.147  31.780  1.00  0.00           C  
ATOM   2882  SD  MET   414      47.902  -1.561  31.273  1.00  0.00           S  
ATOM   2883  CE  MET   414      46.616  -2.805  31.579  1.00  0.00           C  
ATOM   2884  N   GLY   415      49.325   1.361  33.021  1.00  0.00           N  
ATOM   2885  CA  GLY   415      49.979   2.583  32.584  1.00  0.00           C  
ATOM   2886  C   GLY   415      48.943   3.433  31.853  1.00  0.00           C  
ATOM   2887  O   GLY   415      48.586   3.107  30.737  1.00  0.00           O  
ATOM   2888  N   LYS   416      48.468   4.513  32.455  1.00  0.00           N  
ATOM   2889  CA  LYS   416      47.404   5.296  31.820  1.00  0.00           C  
ATOM   2890  C   LYS   416      47.932   6.193  30.659  1.00  0.00           C  
ATOM   2891  O   LYS   416      47.150   6.767  29.944  1.00  0.00           O  
ATOM   2892  CB  LYS   416      46.727   6.214  32.838  1.00  0.00           C  
ATOM   2893  CG  LYS   416      45.960   5.459  33.925  1.00  0.00           C  
ATOM   2894  CD  LYS   416      45.288   6.375  34.950  1.00  0.00           C  
ATOM   2895  CE  LYS   416      44.515   5.620  36.033  1.00  0.00           C  
ATOM   2896  NZ  LYS   416      43.931   6.577  36.999  1.00  0.00           N  
ATOM   2897  N   SER   417      49.250   6.336  30.522  1.00  0.00           N  
ATOM   2898  CA  SER   417      49.842   7.115  29.461  1.00  0.00           C  
ATOM   2899  C   SER   417      49.995   6.309  28.217  1.00  0.00           C  
ATOM   2900  O   SER   417      50.328   6.873  27.166  1.00  0.00           O  
ATOM   2901  CB  SER   417      51.244   7.558  29.846  1.00  0.00           C  
ATOM   2902  OG  SER   417      52.215   6.515  29.716  1.00  0.00           O  
ATOM   2903  N   SER   418      49.822   4.990  28.339  1.00  0.00           N  
ATOM   2904  CA  SER   418      49.977   4.076  27.203  1.00  0.00           C  
ATOM   2905  C   SER   418      48.671   3.998  26.463  1.00  0.00           C  
ATOM   2906  O   SER   418      47.610   4.064  27.054  1.00  0.00           O  
ATOM   2907  CB  SER   418      50.289   2.675  27.664  1.00  0.00           C  
ATOM   2908  OG  SER   418      50.253   1.823  26.560  1.00  0.00           O  
ATOM   2909  N   ARG   419      48.755   3.809  25.173  1.00  0.00           N  
ATOM   2910  CA  ARG   419      47.563   3.782  24.393  1.00  0.00           C  
ATOM   2911  C   ARG   419      47.403   2.455  23.684  1.00  0.00           C  
ATOM   2912  O   ARG   419      46.624   2.355  22.743  1.00  0.00           O  
ATOM   2913  CB  ARG   419      47.630   4.883  23.363  1.00  0.00           C  
ATOM   2914  CG  ARG   419      47.675   6.286  23.972  1.00  0.00           C  
ATOM   2915  CD  ARG   419      47.665   7.406  22.930  1.00  0.00           C  
ATOM   2916  NE  ARG   419      47.603   8.701  23.665  1.00  0.00           N  
ATOM   2917  CZ  ARG   419      47.656   9.879  22.977  1.00  0.00           C  
ATOM   2918  NH1 ARG   419      47.764   9.582  21.650  1.00  0.00           N  
ATOM   2919  NH2 ARG   419      47.581  10.895  23.886  1.00  0.00           N  
ATOM   2920  N   THR   420      48.131   1.435  24.135  1.00  0.00           N  
ATOM   2921  CA  THR   420      48.123   0.153  23.436  1.00  0.00           C  
ATOM   2922  C   THR   420      46.787  -0.585  23.465  1.00  0.00           C  
ATOM   2923  O   THR   420      46.534  -1.374  22.570  1.00  0.00           O  
ATOM   2924  CB  THR   420      49.222  -0.751  23.970  1.00  0.00           C  
ATOM   2925  OG1 THR   420      49.021  -0.998  25.354  1.00  0.00           O  
ATOM   2926  CG2 THR   420      50.586  -0.069  23.767  1.00  0.00           C  
ATOM   2927  N   ASN   421      45.922  -0.341  24.461  1.00  0.00           N  
ATOM   2928  CA  ASN   421      44.620  -1.011  24.481  1.00  0.00           C  
ATOM   2929  C   ASN   421      43.601  -0.372  23.559  1.00  0.00           C  
ATOM   2930  O   ASN   421      42.523  -0.957  23.357  1.00  0.00           O  
ATOM   2931  CB  ASN   421      44.015  -1.083  25.890  1.00  0.00           C  
ATOM   2932  CG  ASN   421      44.828  -2.083  26.700  1.00  0.00           C  
ATOM   2933  OD1 ASN   421      45.508  -2.944  26.145  1.00  0.00           O  
ATOM   2934  ND2 ASN   421      44.802  -2.022  28.059  1.00  0.00           N  
ATOM   2935  N   ASP   422      43.920   0.815  23.017  1.00  0.00           N  
ATOM   2936  CA  ASP   422      42.920   1.659  22.354  1.00  0.00           C  
ATOM   2937  C   ASP   422      43.270   2.145  20.936  1.00  0.00           C  
ATOM   2938  O   ASP   422      42.359   2.409  20.143  1.00  0.00           O  
ATOM   2939  CB  ASP   422      42.566   2.917  23.209  1.00  0.00           C  
ATOM   2940  CG  ASP   422      42.009   2.438  24.542  1.00  0.00           C  
ATOM   2941  OD1 ASP   422      40.939   1.773  24.531  1.00  0.00           O  
ATOM   2942  OD2 ASP   422      42.645   2.731  25.589  1.00  0.00           O  
ATOM   2943  N   GLY   423      44.556   2.302  20.621  1.00  0.00           N  
ATOM   2944  CA  GLY   423      44.943   2.704  19.261  1.00  0.00           C  
ATOM   2945  C   GLY   423      44.254   1.884  18.137  1.00  0.00           C  
ATOM   2946  O   GLY   423      43.862   2.424  17.110  1.00  0.00           O  
ATOM   2947  N   THR   424      44.103   0.579  18.334  1.00  0.00           N  
ATOM   2948  CA  THR   424      43.570  -0.255  17.283  1.00  0.00           C  
ATOM   2949  C   THR   424      42.115   0.181  16.968  1.00  0.00           C  
ATOM   2950  O   THR   424      41.637   0.057  15.846  1.00  0.00           O  
ATOM   2951  CB  THR   424      43.626  -1.707  17.710  1.00  0.00           C  
ATOM   2952  OG1 THR   424      42.848  -1.901  18.882  1.00  0.00           O  
ATOM   2953  CG2 THR   424      45.086  -2.097  17.998  1.00  0.00           C  
TER
