# Supplementary material for: The Flavoproteome of the Model Plant Arabidopsis thaliana
Source: Int J Mol Sci. 2020 Jul 28;21(15):5371. doi: 10.3390/ijms21155371 (PMC7432721; doi:10.3390/ijms21155371)
Supplement: Supplementary file 1 [file ijms-21-05371-s001.zip › Supplements for Table S4 pdb structure prediction evidence code 3/AT2G35660.1.pdb]

REMARK  99  Chain ID : 1
REMARK  99  Residues : 372
REMARK  99  Atoms    : 3149
REMARK  99  File     : c6c6rA_.1.pdb.sc
ATOM      1  N   GLN    43       6.559 -25.789  34.457  1.00  0.00           N  
ATOM      2  CA  GLN    43       7.718 -25.435  33.643  1.00  0.00           C  
ATOM      3  C   GLN    43       8.056 -26.575  32.679  1.00  0.00           C  
ATOM      4  O   GLN    43       8.866 -26.410  31.766  1.00  0.00           O  
ATOM      5  CB  GLN    43       8.930 -25.104  34.528  1.00  0.00           C  
ATOM      6  CG  GLN    43       8.782 -23.790  35.298  1.00  0.00           C  
ATOM      7  CD  GLN    43      10.016 -23.617  36.173  1.00  0.00           C  
ATOM      8  OE1 GLN    43      10.890 -24.481  36.214  1.00  0.00           O  
ATOM      9  NE2 GLN    43      10.154 -22.489  36.920  1.00  0.00           N  
ATOM     10  N   GLU    44       7.427 -27.732  32.895  1.00  0.00           N  
ATOM     11  CA  GLU    44       7.587 -28.940  32.101  1.00  0.00           C  
ATOM     12  C   GLU    44       6.262 -29.333  31.461  1.00  0.00           C  
ATOM     13  O   GLU    44       5.193 -28.976  31.967  1.00  0.00           O  
ATOM     14  CB  GLU    44       8.095 -30.111  32.957  1.00  0.00           C  
ATOM     15  CG  GLU    44       9.493 -29.882  33.535  1.00  0.00           C  
ATOM     16  CD  GLU    44       9.894 -31.133  34.305  1.00  0.00           C  
ATOM     17  OE1 GLU    44       9.065 -32.080  34.367  1.00  0.00           O  
ATOM     18  OE2 GLU    44      11.034 -31.158  34.841  1.00  0.00           O  
ATOM     19  N   GLU    45       6.295 -30.065  30.351  1.00  0.00           N  
ATOM     20  CA  GLU    45       5.058 -30.593  29.774  1.00  0.00           C  
ATOM     21  C   GLU    45       4.562 -31.811  30.544  1.00  0.00           C  
ATOM     22  O   GLU    45       5.235 -32.359  31.420  1.00  0.00           O  
ATOM     23  CB  GLU    45       5.476 -30.968  28.351  1.00  0.00           C  
ATOM     24  CG  GLU    45       6.495 -32.108  28.295  1.00  0.00           C  
ATOM     25  CD  GLU    45       7.877 -31.516  28.534  1.00  0.00           C  
ATOM     26  OE1 GLU    45       7.954 -30.292  28.824  1.00  0.00           O  
ATOM     27  OE2 GLU    45       8.874 -32.279  28.431  1.00  0.00           O  
ATOM     28  N   LYS    46       3.344 -32.221  30.200  1.00  0.00           N  
ATOM     29  CA  LYS    46       2.773 -33.452  30.725  1.00  0.00           C  
ATOM     30  C   LYS    46       3.070 -34.631  29.805  1.00  0.00           C  
ATOM     31  O   LYS    46       3.315 -35.746  30.279  1.00  0.00           O  
ATOM     32  CB  LYS    46       1.263 -33.287  30.903  1.00  0.00           C  
ATOM     33  CG  LYS    46       0.883 -32.267  31.978  1.00  0.00           C  
ATOM     34  CD  LYS    46      -0.625 -32.145  32.202  1.00  0.00           C  
ATOM     35  CE  LYS    46      -1.005 -31.123  33.275  1.00  0.00           C  
ATOM     36  NZ  LYS    46      -2.476 -30.974  33.334  1.00  0.00           N  
ATOM     37  N   VAL    47       3.059 -34.390  28.493  1.00  0.00           N  
ATOM     38  CA  VAL    47       3.287 -35.416  27.483  1.00  0.00           C  
ATOM     39  C   VAL    47       4.257 -34.859  26.450  1.00  0.00           C  
ATOM     40  O   VAL    47       4.080 -33.731  25.968  1.00  0.00           O  
ATOM     41  CB  VAL    47       1.971 -35.859  26.810  1.00  0.00           C  
ATOM     42  CG1 VAL    47       2.229 -36.968  25.802  1.00  0.00           C  
ATOM     43  CG2 VAL    47       0.950 -36.315  27.850  1.00  0.00           C  
ATOM     44  N   VAL    48       5.281 -35.643  26.115  1.00  0.00           N  
ATOM     45  CA  VAL    48       6.214 -35.298  25.042  1.00  0.00           C  
ATOM     46  C   VAL    48       6.000 -36.291  23.912  1.00  0.00           C  
ATOM     47  O   VAL    48       6.177 -37.501  24.102  1.00  0.00           O  
ATOM     48  CB  VAL    48       7.674 -35.315  25.520  1.00  0.00           C  
ATOM     49  CG1 VAL    48       8.682 -34.994  24.414  1.00  0.00           C  
ATOM     50  CG2 VAL    48       7.964 -34.304  26.631  1.00  0.00           C  
ATOM     51  N   ILE    49       5.619 -35.788  22.745  1.00  0.00           N  
ATOM     52  CA  ILE    49       5.331 -36.623  21.585  1.00  0.00           C  
ATOM     53  C   ILE    49       6.505 -36.505  20.623  1.00  0.00           C  
ATOM     54  O   ILE    49       6.813 -35.409  20.130  1.00  0.00           O  
ATOM     55  CB  ILE    49       4.004 -36.219  20.919  1.00  0.00           C  
ATOM     56  CG1 ILE    49       2.868 -36.271  21.947  1.00  0.00           C  
ATOM     57  CG2 ILE    49       3.700 -37.128  19.738  1.00  0.00           C  
ATOM     58  CD1 ILE    49       1.496 -35.925  21.397  1.00  0.00           C  
ATOM     59  N   VAL    50       7.172 -37.631  20.387  1.00  0.00           N  
ATOM     60  CA  VAL    50       8.277 -37.716  19.440  1.00  0.00           C  
ATOM     61  C   VAL    50       7.692 -37.956  18.056  1.00  0.00           C  
ATOM     62  O   VAL    50       6.981 -38.943  17.835  1.00  0.00           O  
ATOM     63  CB  VAL    50       9.255 -38.837  19.827  1.00  0.00           C  
ATOM     64  CG1 VAL    50      10.424 -38.889  18.855  1.00  0.00           C  
ATOM     65  CG2 VAL    50       9.746 -38.649  21.252  1.00  0.00           C  
ATOM     66  N   GLY    51       7.993 -37.059  17.121  1.00  0.00           N  
ATOM     67  CA  GLY    51       7.458 -37.163  15.779  1.00  0.00           C  
ATOM     68  C   GLY    51       6.050 -36.612  15.687  1.00  0.00           C  
ATOM     69  O   GLY    51       5.190 -36.923  16.521  1.00  0.00           O  
ATOM     70  N   ALA    52       5.810 -35.782  14.679  1.00  0.00           N  
ATOM     71  CA  ALA    52       4.497 -35.203  14.411  1.00  0.00           C  
ATOM     72  C   ALA    52       4.039 -35.660  13.025  1.00  0.00           C  
ATOM     73  O   ALA    52       3.972 -34.864  12.081  1.00  0.00           O  
ATOM     74  CB  ALA    52       4.542 -33.666  14.515  1.00  0.00           C  
ATOM     75  N   GLY    53       3.755 -36.948  12.902  1.00  0.00           N  
ATOM     76  CA  GLY    53       3.103 -37.511  11.730  1.00  0.00           C  
ATOM     77  C   GLY    53       1.605 -37.610  11.933  1.00  0.00           C  
ATOM     78  O   GLY    53       0.977 -36.723  12.526  1.00  0.00           O  
ATOM     79  N   ILE    54       1.024 -38.705  11.445  1.00  0.00           N  
ATOM     80  CA  ILE    54      -0.382 -39.017  11.680  1.00  0.00           C  
ATOM     81  C   ILE    54      -0.626 -39.122  13.184  1.00  0.00           C  
ATOM     82  O   ILE    54      -1.276 -38.255  13.798  1.00  0.00           O  
ATOM     83  CB  ILE    54      -0.766 -40.326  10.966  1.00  0.00           C  
ATOM     84  CG1 ILE    54      -0.697 -40.231   9.432  1.00  0.00           C  
ATOM     85  CG2 ILE    54      -2.197 -40.797  11.276  1.00  0.00           C  
ATOM     86  CD1 ILE    54      -0.837 -41.582   8.731  1.00  0.00           C  
ATOM     87  N   GLY    55      -0.083 -40.191  13.774  1.00  0.00           N  
ATOM     88  CA  GLY    55      -0.243 -40.475  15.197  1.00  0.00           C  
ATOM     89  C   GLY    55       0.057 -39.244  16.053  1.00  0.00           C  
ATOM     90  O   GLY    55      -0.779 -38.798  16.850  1.00  0.00           O  
ATOM     91  N   GLY    56       1.255 -38.676  15.889  1.00  0.00           N  
ATOM     92  CA  GLY    56       1.681 -37.609  16.780  1.00  0.00           C  
ATOM     93  C   GLY    56       0.774 -36.397  16.726  1.00  0.00           C  
ATOM     94  O   GLY    56       0.378 -35.861  17.764  1.00  0.00           O  
ATOM     95  N   LEU    57       0.436 -35.946  15.516  1.00  0.00           N  
ATOM     96  CA  LEU    57      -0.366 -34.733  15.376  1.00  0.00           C  
ATOM     97  C   LEU    57      -1.779 -34.936  15.917  1.00  0.00           C  
ATOM     98  O   LEU    57      -2.282 -34.112  16.698  1.00  0.00           O  
ATOM     99  CB  LEU    57      -0.400 -34.292  13.913  1.00  0.00           C  
ATOM    100  CG  LEU    57       0.943 -33.766  13.403  1.00  0.00           C  
ATOM    101  CD1 LEU    57       1.000 -33.489  11.901  1.00  0.00           C  
ATOM    102  CD2 LEU    57       1.398 -32.447  14.025  1.00  0.00           C  
ATOM    103  N   ALA    58      -2.447 -36.022  15.503  1.00  0.00           N  
ATOM    104  CA  ALA    58      -3.813 -36.234  15.971  1.00  0.00           C  
ATOM    105  C   ALA    58      -3.845 -36.373  17.488  1.00  0.00           C  
ATOM    106  O   ALA    58      -4.647 -35.719  18.180  1.00  0.00           O  
ATOM    107  CB  ALA    58      -4.411 -37.465  15.296  1.00  0.00           C  
ATOM    108  N   THR    59      -2.957 -37.216  18.021  1.00  0.00           N  
ATOM    109  CA  THR    59      -2.863 -37.395  19.463  1.00  0.00           C  
ATOM    110  C   THR    59      -2.594 -36.072  20.168  1.00  0.00           C  
ATOM    111  O   THR    59      -3.197 -35.777  21.207  1.00  0.00           O  
ATOM    112  CB  THR    59      -1.775 -38.414  19.773  1.00  0.00           C  
ATOM    113  OG1 THR    59      -2.104 -39.669  19.197  1.00  0.00           O  
ATOM    114  CG2 THR    59      -1.645 -38.572  21.297  1.00  0.00           C  
ATOM    115  N   ALA    60      -1.702 -35.256  19.605  1.00  0.00           N  
ATOM    116  CA  ALA    60      -1.419 -33.948  20.187  1.00  0.00           C  
ATOM    117  C   ALA    60      -2.688 -33.109  20.282  1.00  0.00           C  
ATOM    118  O   ALA    60      -2.988 -32.536  21.336  1.00  0.00           O  
ATOM    119  CB  ALA    60      -0.346 -33.234  19.367  1.00  0.00           C  
ATOM    120  N   VAL    61      -3.459 -33.042  19.192  1.00  0.00           N  
ATOM    121  CA  VAL    61      -4.680 -32.237  19.209  1.00  0.00           C  
ATOM    122  C   VAL    61      -5.663 -32.733  20.270  1.00  0.00           C  
ATOM    123  O   VAL    61      -6.201 -31.936  21.054  1.00  0.00           O  
ATOM    124  CB  VAL    61      -5.326 -32.238  17.823  1.00  0.00           C  
ATOM    125  CG1 VAL    61      -6.709 -31.585  17.794  1.00  0.00           C  
ATOM    126  CG2 VAL    61      -4.508 -31.490  16.768  1.00  0.00           C  
ATOM    127  N   SER    62      -5.907 -34.049  20.318  1.00  0.00           N  
ATOM    128  CA  SER    62      -6.950 -34.550  21.213  1.00  0.00           C  
ATOM    129  C   SER    62      -6.510 -34.473  22.676  1.00  0.00           C  
ATOM    130  O   SER    62      -7.320 -34.156  23.557  1.00  0.00           O  
ATOM    131  CB  SER    62      -7.390 -35.972  20.804  1.00  0.00           C  
ATOM    132  OG  SER    62      -8.025 -35.940  19.534  1.00  0.00           O  
ATOM    133  N   LEU    63      -5.230 -34.743  22.963  1.00  0.00           N  
ATOM    134  CA  LEU    63      -4.744 -34.636  24.339  1.00  0.00           C  
ATOM    135  C   LEU    63      -4.709 -33.182  24.796  1.00  0.00           C  
ATOM    136  O   LEU    63      -5.025 -32.879  25.953  1.00  0.00           O  
ATOM    137  CB  LEU    63      -3.356 -35.272  24.464  1.00  0.00           C  
ATOM    138  CG  LEU    63      -3.253 -36.794  24.314  1.00  0.00           C  
ATOM    139  CD1 LEU    63      -1.823 -37.283  24.546  1.00  0.00           C  
ATOM    140  CD2 LEU    63      -4.210 -37.482  25.273  1.00  0.00           C  
ATOM    141  N   HIS    64      -4.322 -32.268  23.898  1.00  0.00           N  
ATOM    142  CA  HIS    64      -4.342 -30.847  24.233  1.00  0.00           C  
ATOM    143  C   HIS    64      -5.760 -30.373  24.534  1.00  0.00           C  
ATOM    144  O   HIS    64      -5.980 -29.628  25.497  1.00  0.00           O  
ATOM    145  CB  HIS    64      -3.731 -30.020  23.098  1.00  0.00           C  
ATOM    146  CG  HIS    64      -2.248 -30.208  22.968  1.00  0.00           C  
ATOM    147  ND1 HIS    64      -1.513 -29.806  21.872  1.00  0.00           N  
ATOM    148  CD2 HIS    64      -1.348 -30.763  23.813  1.00  0.00           C  
ATOM    149  CE1 HIS    64      -0.256 -30.091  22.034  1.00  0.00           C  
ATOM    150  NE2 HIS    64      -0.118 -30.677  23.208  1.00  0.00           N  
ATOM    151  N   ARG    65      -6.739 -30.793  23.724  1.00  0.00           N  
ATOM    152  CA  ARG    65      -8.120 -30.418  24.016  1.00  0.00           C  
ATOM    153  C   ARG    65      -8.610 -31.047  25.314  1.00  0.00           C  
ATOM    154  O   ARG    65      -9.508 -30.503  25.968  1.00  0.00           O  
ATOM    155  CB  ARG    65      -9.044 -30.823  22.871  1.00  0.00           C  
ATOM    156  CG  ARG    65      -8.791 -30.094  21.571  1.00  0.00           C  
ATOM    157  CD  ARG    65     -10.071 -29.989  20.768  1.00  0.00           C  
ATOM    158  NE  ARG    65     -10.636 -31.309  20.525  1.00  0.00           N  
ATOM    159  CZ  ARG    65     -10.438 -32.011  19.417  1.00  0.00           C  
ATOM    160  NH1 ARG    65      -9.683 -31.512  18.436  1.00  0.00           N  
ATOM    161  NH2 ARG    65     -10.997 -33.211  19.297  1.00  0.00           N  
ATOM    162  N   LEU    66      -8.049 -32.190  25.697  1.00  0.00           N  
ATOM    163  CA  LEU    66      -8.511 -32.869  26.896  1.00  0.00           C  
ATOM    164  C   LEU    66      -7.899 -32.299  28.168  1.00  0.00           C  
ATOM    165  O   LEU    66      -8.269 -32.736  29.264  1.00  0.00           O  
ATOM    166  CB  LEU    66      -8.225 -34.366  26.792  1.00  0.00           C  
ATOM    167  CG  LEU    66      -8.972 -35.052  25.646  1.00  0.00           C  
ATOM    168  CD1 LEU    66      -8.630 -36.527  25.444  1.00  0.00           C  
ATOM    169  CD2 LEU    66     -10.494 -35.054  25.777  1.00  0.00           C  
ATOM    170  N   GLY    67      -6.981 -31.340  28.048  1.00  0.00           N  
ATOM    171  CA  GLY    67      -6.425 -30.644  29.198  1.00  0.00           C  
ATOM    172  C   GLY    67      -4.937 -30.829  29.422  1.00  0.00           C  
ATOM    173  O   GLY    67      -4.403 -30.240  30.372  1.00  0.00           O  
ATOM    174  N   ILE    68      -4.231 -31.602  28.604  1.00  0.00           N  
ATOM    175  CA  ILE    68      -2.826 -31.903  28.838  1.00  0.00           C  
ATOM    176  C   ILE    68      -1.921 -30.842  28.230  1.00  0.00           C  
ATOM    177  O   ILE    68      -2.206 -30.290  27.166  1.00  0.00           O  
ATOM    178  CB  ILE    68      -2.465 -33.266  28.253  1.00  0.00           C  
ATOM    179  CG1 ILE    68      -3.224 -34.434  28.905  1.00  0.00           C  
ATOM    180  CG2 ILE    68      -0.976 -33.622  28.400  1.00  0.00           C  
ATOM    181  CD1 ILE    68      -3.074 -35.755  28.152  1.00  0.00           C  
ATOM    182  N   ARG    69      -0.813 -30.572  28.913  1.00  0.00           N  
ATOM    183  CA  ARG    69       0.239 -29.718  28.370  1.00  0.00           C  
ATOM    184  C   ARG    69       1.157 -30.606  27.536  1.00  0.00           C  
ATOM    185  O   ARG    69       1.846 -31.478  28.075  1.00  0.00           O  
ATOM    186  CB  ARG    69       0.990 -29.004  29.493  1.00  0.00           C  
ATOM    187  CG  ARG    69       0.091 -28.127  30.367  1.00  0.00           C  
ATOM    188  CD  ARG    69       0.826 -27.470  31.537  1.00  0.00           C  
ATOM    189  NE  ARG    69       1.132 -28.538  32.530  1.00  0.00           N  
ATOM    190  CZ  ARG    69       1.950 -28.271  33.589  1.00  0.00           C  
ATOM    191  NH1 ARG    69       2.341 -26.967  33.495  1.00  0.00           N  
ATOM    192  NH2 ARG    69       2.058 -29.413  34.330  1.00  0.00           N  
ATOM    193  N   SER    70       1.155 -30.396  26.219  1.00  0.00           N  
ATOM    194  CA  SER    70       1.791 -31.304  25.270  1.00  0.00           C  
ATOM    195  C   SER    70       2.911 -30.576  24.537  1.00  0.00           C  
ATOM    196  O   SER    70       2.761 -29.411  24.145  1.00  0.00           O  
ATOM    197  CB  SER    70       0.754 -31.872  24.277  1.00  0.00           C  
ATOM    198  OG  SER    70       1.405 -32.654  23.286  1.00  0.00           O  
ATOM    199  N   VAL    71       4.037 -31.267  24.351  1.00  0.00           N  
ATOM    200  CA  VAL    71       5.153 -30.754  23.560  1.00  0.00           C  
ATOM    201  C   VAL    71       5.525 -31.796  22.515  1.00  0.00           C  
ATOM    202  O   VAL    71       5.883 -32.926  22.862  1.00  0.00           O  
ATOM    203  CB  VAL    71       6.356 -30.419  24.450  1.00  0.00           C  
ATOM    204  CG1 VAL    71       7.566 -29.901  23.670  1.00  0.00           C  
ATOM    205  CG2 VAL    71       6.061 -29.340  25.494  1.00  0.00           C  
ATOM    206  N   VAL    72       5.443 -31.417  21.244  1.00  0.00           N  
ATOM    207  CA  VAL    72       5.732 -32.308  20.127  1.00  0.00           C  
ATOM    208  C   VAL    72       7.053 -31.890  19.497  1.00  0.00           C  
ATOM    209  O   VAL    72       7.395 -30.702  19.455  1.00  0.00           O  
ATOM    210  CB  VAL    72       4.586 -32.291  19.091  1.00  0.00           C  
ATOM    211  CG1 VAL    72       4.659 -33.515  18.184  1.00  0.00           C  
ATOM    212  CG2 VAL    72       3.236 -32.217  19.792  1.00  0.00           C  
ATOM    213  N   LEU    73       7.805 -32.873  19.003  1.00  0.00           N  
ATOM    214  CA  LEU    73       9.109 -32.624  18.395  1.00  0.00           C  
ATOM    215  C   LEU    73       9.144 -33.341  17.055  1.00  0.00           C  
ATOM    216  O   LEU    73       8.948 -34.561  16.999  1.00  0.00           O  
ATOM    217  CB  LEU    73      10.265 -33.096  19.295  1.00  0.00           C  
ATOM    218  CG  LEU    73      10.329 -32.367  20.639  1.00  0.00           C  
ATOM    219  CD1 LEU    73      11.346 -32.929  21.631  1.00  0.00           C  
ATOM    220  CD2 LEU    73      10.699 -30.887  20.553  1.00  0.00           C  
ATOM    221  N   GLU    74       9.396 -32.590  15.981  1.00  0.00           N  
ATOM    222  CA  GLU    74       9.403 -33.127  14.625  1.00  0.00           C  
ATOM    223  C   GLU    74      10.673 -32.712  13.893  1.00  0.00           C  
ATOM    224  O   GLU    74      11.123 -31.570  14.018  1.00  0.00           O  
ATOM    225  CB  GLU    74       8.161 -32.662  13.849  1.00  0.00           C  
ATOM    226  CG  GLU    74       8.216 -32.968  12.371  1.00  0.00           C  
ATOM    227  CD  GLU    74       7.944 -34.421  12.077  1.00  0.00           C  
ATOM    228  OE1 GLU    74       7.353 -35.106  12.935  1.00  0.00           O  
ATOM    229  OE2 GLU    74       8.348 -34.887  10.993  1.00  0.00           O  
ATOM    230  N   GLN    75      11.251 -33.647  13.129  1.00  0.00           N  
ATOM    231  CA  GLN    75      12.497 -33.355  12.424  1.00  0.00           C  
ATOM    232  C   GLN    75      12.302 -32.301  11.339  1.00  0.00           C  
ATOM    233  O   GLN    75      13.243 -31.566  11.018  1.00  0.00           O  
ATOM    234  CB  GLN    75      13.083 -34.634  11.817  1.00  0.00           C  
ATOM    235  CG  GLN    75      13.620 -35.615  12.862  1.00  0.00           C  
ATOM    236  CD  GLN    75      14.108 -36.858  12.132  1.00  0.00           C  
ATOM    237  OE1 GLN    75      13.996 -36.962  10.912  1.00  0.00           O  
ATOM    238  NE2 GLN    75      14.678 -37.870  12.841  1.00  0.00           N  
ATOM    239  N   ALA    76      11.100 -32.206  10.773  1.00  0.00           N  
ATOM    240  CA  ALA    76      10.822 -31.240   9.710  1.00  0.00           C  
ATOM    241  C   ALA    76       9.322 -30.970   9.726  1.00  0.00           C  
ATOM    242  O   ALA    76       8.539 -31.824   9.303  1.00  0.00           O  
ATOM    243  CB  ALA    76      11.284 -31.778   8.354  1.00  0.00           C  
ATOM    244  N   GLU    77       8.925 -29.792  10.213  1.00  0.00           N  
ATOM    245  CA  GLU    77       7.517 -29.426  10.301  1.00  0.00           C  
ATOM    246  C   GLU    77       6.910 -29.014   8.962  1.00  0.00           C  
ATOM    247  O   GLU    77       5.836 -28.395   8.950  1.00  0.00           O  
ATOM    248  CB  GLU    77       7.327 -28.298  11.317  1.00  0.00           C  
ATOM    249  CG  GLU    77       7.745 -28.680  12.738  1.00  0.00           C  
ATOM    250  CD  GLU    77       7.515 -27.474  13.637  1.00  0.00           C  
ATOM    251  OE1 GLU    77       7.104 -26.409  13.103  1.00  0.00           O  
ATOM    252  OE2 GLU    77       7.746 -27.601  14.869  1.00  0.00           O  
ATOM    253  N   SER    78       7.538 -29.347   7.841  1.00  0.00           N  
ATOM    254  CA  SER    78       7.048 -28.921   6.543  1.00  0.00           C  
ATOM    255  C   SER    78       6.524 -30.111   5.749  1.00  0.00           C  
ATOM    256  O   SER    78       6.821 -31.272   6.046  1.00  0.00           O  
ATOM    257  CB  SER    78       8.142 -28.181   5.769  1.00  0.00           C  
ATOM    258  OG  SER    78       9.233 -29.053   5.512  1.00  0.00           O  
ATOM    259  N   LEU    79       5.740 -29.791   4.718  1.00  0.00           N  
ATOM    260  CA  LEU    79       4.902 -30.743   4.002  1.00  0.00           C  
ATOM    261  C   LEU    79       5.710 -31.930   3.494  1.00  0.00           C  
ATOM    262  O   LEU    79       6.607 -31.768   2.657  1.00  0.00           O  
ATOM    263  CB  LEU    79       4.184 -30.048   2.845  1.00  0.00           C  
ATOM    264  CG  LEU    79       3.164 -29.002   3.300  1.00  0.00           C  
ATOM    265  CD1 LEU    79       2.538 -28.179   2.175  1.00  0.00           C  
ATOM    266  CD2 LEU    79       1.954 -29.561   4.046  1.00  0.00           C  
ATOM    267  N   ARG    80       5.430 -33.131   3.990  1.00  0.00           N  
ATOM    268  CA  ARG    80       6.174 -34.309   3.529  1.00  0.00           C  
ATOM    269  C   ARG    80       5.779 -34.701   2.110  1.00  0.00           C  
ATOM    270  O   ARG    80       4.615 -34.588   1.714  1.00  0.00           O  
ATOM    271  CB  ARG    80       5.780 -35.396   4.539  1.00  0.00           C  
ATOM    272  CG  ARG    80       6.505 -36.725   4.319  1.00  0.00           C  
ATOM    273  CD  ARG    80       6.148 -37.796   5.352  1.00  0.00           C  
ATOM    274  NE  ARG    80       6.857 -39.048   4.962  1.00  0.00           N  
ATOM    275  CZ  ARG    80       6.718 -40.174   5.720  1.00  0.00           C  
ATOM    276  NH1 ARG    80       5.887 -39.876   6.761  1.00  0.00           N  
ATOM    277  NH2 ARG    80       7.466 -41.159   5.142  1.00  0.00           N  
ATOM    278  N   THR    81       6.766 -35.155   1.343  1.00  0.00           N  
ATOM    279  CA  THR    81       6.566 -35.687  -0.005  1.00  0.00           C  
ATOM    280  C   THR    81       6.771 -37.196   0.077  1.00  0.00           C  
ATOM    281  O   THR    81       7.881 -37.699  -0.107  1.00  0.00           O  
ATOM    282  CB  THR    81       7.516 -35.050  -1.009  1.00  0.00           C  
ATOM    283  OG1 THR    81       7.355 -33.639  -1.006  1.00  0.00           O  
ATOM    284  CG2 THR    81       7.211 -35.594  -2.415  1.00  0.00           C  
ATOM    285  N   GLY    82       5.688 -37.914   0.367  1.00  0.00           N  
ATOM    286  CA  GLY    82       5.724 -39.356   0.559  1.00  0.00           C  
ATOM    287  C   GLY    82       4.678 -40.014  -0.329  1.00  0.00           C  
ATOM    288  O   GLY    82       3.701 -39.385  -0.743  1.00  0.00           O  
ATOM    289  N   GLY    83       4.892 -41.303  -0.618  1.00  0.00           N  
ATOM    290  CA  GLY    83       3.881 -42.096  -1.306  1.00  0.00           C  
ATOM    291  C   GLY    83       2.981 -42.842  -0.328  1.00  0.00           C  
ATOM    292  O   GLY    83       2.081 -43.575  -0.762  1.00  0.00           O  
ATOM    293  N   THR    84       3.187 -42.667   0.984  1.00  0.00           N  
ATOM    294  CA  THR    84       2.462 -43.421   1.998  1.00  0.00           C  
ATOM    295  C   THR    84       1.263 -42.615   2.483  1.00  0.00           C  
ATOM    296  O   THR    84       1.172 -41.404   2.283  1.00  0.00           O  
ATOM    297  CB  THR    84       3.387 -43.793   3.175  1.00  0.00           C  
ATOM    298  OG1 THR    84       3.845 -42.617   3.826  1.00  0.00           O  
ATOM    299  CG2 THR    84       4.594 -44.584   2.643  1.00  0.00           C  
ATOM    300  N   SER    85       0.327 -43.309   3.130  1.00  0.00           N  
ATOM    301  CA  SER    85      -0.797 -42.674   3.793  1.00  0.00           C  
ATOM    302  C   SER    85      -1.634 -41.767   2.914  1.00  0.00           C  
ATOM    303  O   SER    85      -1.892 -40.611   3.264  1.00  0.00           O  
ATOM    304  CB  SER    85      -0.289 -41.867   4.990  1.00  0.00           C  
ATOM    305  OG  SER    85       0.350 -42.727   5.923  1.00  0.00           O  
ATOM    306  N   LEU    86      -2.063 -42.278   1.762  1.00  0.00           N  
ATOM    307  CA  LEU    86      -2.886 -41.499   0.851  1.00  0.00           C  
ATOM    308  C   LEU    86      -4.349 -41.913   0.885  1.00  0.00           C  
ATOM    309  O   LEU    86      -5.204 -41.155   0.413  1.00  0.00           O  
ATOM    310  CB  LEU    86      -2.341 -41.619  -0.579  1.00  0.00           C  
ATOM    311  CG  LEU    86      -0.913 -41.093  -0.734  1.00  0.00           C  
ATOM    312  CD1 LEU    86      -0.306 -41.272  -2.124  1.00  0.00           C  
ATOM    313  CD2 LEU    86      -0.742 -39.599  -0.462  1.00  0.00           C  
ATOM    314  N   THR    87      -4.654 -43.078   1.453  1.00  0.00           N  
ATOM    315  CA  THR    87      -6.003 -43.627   1.474  1.00  0.00           C  
ATOM    316  C   THR    87      -6.465 -43.761   2.918  1.00  0.00           C  
ATOM    317  O   THR    87      -5.706 -44.214   3.780  1.00  0.00           O  
ATOM    318  CB  THR    87      -6.052 -44.987   0.768  1.00  0.00           C  
ATOM    319  OG1 THR    87      -5.638 -44.850  -0.584  1.00  0.00           O  
ATOM    320  CG2 THR    87      -7.490 -45.530   0.808  1.00  0.00           C  
ATOM    321  N   LEU    88      -7.706 -43.364   3.179  1.00  0.00           N  
ATOM    322  CA  LEU    88      -8.288 -43.410   4.518  1.00  0.00           C  
ATOM    323  C   LEU    88      -9.571 -44.229   4.458  1.00  0.00           C  
ATOM    324  O   LEU    88     -10.549 -43.816   3.828  1.00  0.00           O  
ATOM    325  CB  LEU    88      -8.548 -42.000   5.048  1.00  0.00           C  
ATOM    326  CG  LEU    88      -8.927 -41.905   6.527  1.00  0.00           C  
ATOM    327  CD1 LEU    88      -7.813 -42.421   7.412  1.00  0.00           C  
ATOM    328  CD2 LEU    88      -9.269 -40.476   6.904  1.00  0.00           C  
ATOM    329  N   PHE    89      -9.559 -45.391   5.102  1.00  0.00           N  
ATOM    330  CA  PHE    89     -10.716 -46.262   5.106  1.00  0.00           C  
ATOM    331  C   PHE    89     -11.890 -45.586   5.815  1.00  0.00           C  
ATOM    332  O   PHE    89     -11.697 -44.679   6.627  1.00  0.00           O  
ATOM    333  CB  PHE    89     -10.370 -47.578   5.794  1.00  0.00           C  
ATOM    334  CG  PHE    89     -11.527 -48.498   5.608  1.00  0.00           C  
ATOM    335  CD1 PHE    89     -11.839 -49.065   4.352  1.00  0.00           C  
ATOM    336  CD2 PHE    89     -12.345 -48.826   6.705  1.00  0.00           C  
ATOM    337  CE1 PHE    89     -12.945 -49.947   4.185  1.00  0.00           C  
ATOM    338  CE2 PHE    89     -13.460 -49.708   6.565  1.00  0.00           C  
ATOM    339  CZ  PHE    89     -13.761 -50.269   5.297  1.00  0.00           C  
ATOM    340  N   LYS    90     -13.121 -46.004   5.509  1.00  0.00           N  
ATOM    341  CA  LYS    90     -14.283 -45.395   6.179  1.00  0.00           C  
ATOM    342  C   LYS    90     -14.180 -45.408   7.696  1.00  0.00           C  
ATOM    343  O   LYS    90     -14.589 -44.438   8.343  1.00  0.00           O  
ATOM    344  CB  LYS    90     -15.454 -46.249   5.673  1.00  0.00           C  
ATOM    345  CG  LYS    90     -15.397 -47.703   6.144  1.00  0.00           C  
ATOM    346  CD  LYS    90     -16.517 -48.576   5.575  1.00  0.00           C  
ATOM    347  CE  LYS    90     -16.465 -50.029   6.054  1.00  0.00           C  
ATOM    348  NZ  LYS    90     -17.580 -50.798   5.457  1.00  0.00           N  
ATOM    349  N   ASN    91     -13.623 -46.475   8.278  1.00  0.00           N  
ATOM    350  CA  ASN    91     -13.497 -46.538   9.725  1.00  0.00           C  
ATOM    351  C   ASN    91     -12.512 -45.526  10.274  1.00  0.00           C  
ATOM    352  O   ASN    91     -12.734 -44.950  11.345  1.00  0.00           O  
ATOM    353  CB  ASN    91     -13.087 -47.950  10.154  1.00  0.00           C  
ATOM    354  CG  ASN    91     -14.290 -48.864   9.974  1.00  0.00           C  
ATOM    355  OD1 ASN    91     -15.431 -48.407   9.925  1.00  0.00           O  
ATOM    356  ND2 ASN    91     -14.101 -50.207   9.866  1.00  0.00           N  
ATOM    357  N   GLY    92     -11.413 -45.293   9.552  1.00  0.00           N  
ATOM    358  CA  GLY    92     -10.486 -44.252   9.960  1.00  0.00           C  
ATOM    359  C   GLY    92     -11.096 -42.868   9.872  1.00  0.00           C  
ATOM    360  O   GLY    92     -10.912 -42.043  10.769  1.00  0.00           O  
ATOM    361  N   TRP    93     -11.822 -42.594   8.782  1.00  0.00           N  
ATOM    362  CA  TRP    93     -12.530 -41.324   8.653  1.00  0.00           C  
ATOM    363  C   TRP    93     -13.524 -41.147   9.799  1.00  0.00           C  
ATOM    364  O   TRP    93     -13.637 -40.059  10.387  1.00  0.00           O  
ATOM    365  CB  TRP    93     -13.241 -41.270   7.294  1.00  0.00           C  
ATOM    366  CG  TRP    93     -13.995 -39.986   7.046  1.00  0.00           C  
ATOM    367  CD1 TRP    93     -13.544 -38.799   6.545  1.00  0.00           C  
ATOM    368  CD2 TRP    93     -15.387 -39.740   7.296  1.00  0.00           C  
ATOM    369  NE1 TRP    93     -14.473 -37.867   6.455  1.00  0.00           N  
ATOM    370  CE2 TRP    93     -15.651 -38.399   6.911  1.00  0.00           C  
ATOM    371  CE3 TRP    93     -16.444 -40.522   7.807  1.00  0.00           C  
ATOM    372  CZ2 TRP    93     -16.941 -37.814   7.023  1.00  0.00           C  
ATOM    373  CZ3 TRP    93     -17.742 -39.942   7.922  1.00  0.00           C  
ATOM    374  CH2 TRP    93     -17.969 -38.599   7.529  1.00  0.00           C  
ATOM    375  N   ARG    94     -14.227 -42.225  10.151  1.00  0.00           N  
ATOM    376  CA  ARG    94     -15.229 -42.162  11.210  1.00  0.00           C  
ATOM    377  C   ARG    94     -14.584 -41.887  12.570  1.00  0.00           C  
ATOM    378  O   ARG    94     -15.041 -41.010  13.317  1.00  0.00           O  
ATOM    379  CB  ARG    94     -16.035 -43.462  11.230  1.00  0.00           C  
ATOM    380  CG  ARG    94     -17.143 -43.477  12.285  1.00  0.00           C  
ATOM    381  CD  ARG    94     -17.905 -44.802  12.354  1.00  0.00           C  
ATOM    382  NE  ARG    94     -16.948 -45.845  12.817  1.00  0.00           N  
ATOM    383  CZ  ARG    94     -16.621 -45.934  14.140  1.00  0.00           C  
ATOM    384  NH1 ARG    94     -17.307 -44.958  14.804  1.00  0.00           N  
ATOM    385  NH2 ARG    94     -15.737 -46.964  14.282  1.00  0.00           N  
ATOM    386  N   VAL    95     -13.518 -42.623  12.908  1.00  0.00           N  
ATOM    387  CA  VAL    95     -12.830 -42.383  14.176  1.00  0.00           C  
ATOM    388  C   VAL    95     -12.215 -40.987  14.192  1.00  0.00           C  
ATOM    389  O   VAL    95     -12.226 -40.297  15.221  1.00  0.00           O  
ATOM    390  CB  VAL    95     -11.773 -43.476  14.428  1.00  0.00           C  
ATOM    391  CG1 VAL    95     -10.987 -43.179  15.690  1.00  0.00           C  
ATOM    392  CG2 VAL    95     -12.428 -44.837  14.542  1.00  0.00           C  
ATOM    393  N   LEU    96     -11.671 -40.547  13.055  1.00  0.00           N  
ATOM    394  CA  LEU    96     -11.151 -39.187  12.964  1.00  0.00           C  
ATOM    395  C   LEU    96     -12.223 -38.172  13.324  1.00  0.00           C  
ATOM    396  O   LEU    96     -11.963 -37.219  14.068  1.00  0.00           O  
ATOM    397  CB  LEU    96     -10.608 -38.922  11.563  1.00  0.00           C  
ATOM    398  CG  LEU    96      -9.866 -37.593  11.423  1.00  0.00           C  
ATOM    399  CD1 LEU    96      -8.609 -37.615  12.259  1.00  0.00           C  
ATOM    400  CD2 LEU    96      -9.534 -37.330   9.965  1.00  0.00           C  
ATOM    401  N   ASP    97     -13.442 -38.371  12.816  1.00  0.00           N  
ATOM    402  CA  ASP    97     -14.549 -37.506  13.207  1.00  0.00           C  
ATOM    403  C   ASP    97     -14.806 -37.591  14.710  1.00  0.00           C  
ATOM    404  O   ASP    97     -14.910 -36.563  15.389  1.00  0.00           O  
ATOM    405  CB  ASP    97     -15.802 -37.880  12.418  1.00  0.00           C  
ATOM    406  CG  ASP    97     -16.908 -36.908  12.804  1.00  0.00           C  
ATOM    407  OD1 ASP    97     -16.729 -35.684  12.568  1.00  0.00           O  
ATOM    408  OD2 ASP    97     -17.948 -37.378  13.340  1.00  0.00           O  
ATOM    409  N   ALA    98     -14.913 -38.817  15.245  1.00  0.00           N  
ATOM    410  CA  ALA    98     -15.144 -39.000  16.677  1.00  0.00           C  
ATOM    411  C   ALA    98     -14.151 -38.194  17.504  1.00  0.00           C  
ATOM    412  O   ALA    98     -14.508 -37.620  18.541  1.00  0.00           O  
ATOM    413  CB  ALA    98     -15.056 -40.486  17.038  1.00  0.00           C  
ATOM    414  N   ILE    99     -12.903 -38.121  17.046  1.00  0.00           N  
ATOM    415  CA  ILE    99     -11.895 -37.303  17.706  1.00  0.00           C  
ATOM    416  C   ILE    99     -12.128 -35.811  17.525  1.00  0.00           C  
ATOM    417  O   ILE    99     -11.356 -35.018  18.071  1.00  0.00           O  
ATOM    418  CB  ILE    99     -10.506 -37.669  17.184  1.00  0.00           C  
ATOM    419  CG1 ILE    99      -9.363 -37.184  18.091  1.00  0.00           C  
ATOM    420  CG2 ILE    99     -10.197 -37.079  15.798  1.00  0.00           C  
ATOM    421  CD1 ILE    99      -8.008 -37.800  17.745  1.00  0.00           C  
ATOM    422  N   SER   100     -13.163 -35.408  16.794  1.00  0.00           N  
ATOM    423  CA  SER   100     -13.348 -34.003  16.481  1.00  0.00           C  
ATOM    424  C   SER   100     -12.302 -33.492  15.517  1.00  0.00           C  
ATOM    425  O   SER   100     -11.746 -32.408  15.727  1.00  0.00           O  
ATOM    426  CB  SER   100     -13.314 -33.168  17.764  1.00  0.00           C  
ATOM    427  OG  SER   100     -14.340 -33.592  18.650  1.00  0.00           O  
ATOM    428  N   VAL   101     -12.021 -34.254  14.456  1.00  0.00           N  
ATOM    429  CA  VAL   101     -10.958 -33.902  13.523  1.00  0.00           C  
ATOM    430  C   VAL   101     -11.343 -34.164  12.070  1.00  0.00           C  
ATOM    431  O   VAL   101     -10.453 -34.369  11.239  1.00  0.00           O  
ATOM    432  CB  VAL   101      -9.671 -34.667  13.853  1.00  0.00           C  
ATOM    433  CG1 VAL   101      -9.046 -34.261  15.189  1.00  0.00           C  
ATOM    434  CG2 VAL   101      -9.869 -36.181  13.947  1.00  0.00           C  
ATOM    435  N   GLY   102     -12.639 -34.147  11.742  1.00  0.00           N  
ATOM    436  CA  GLY   102     -13.046 -34.390  10.366  1.00  0.00           C  
ATOM    437  C   GLY   102     -12.585 -33.301   9.415  1.00  0.00           C  
ATOM    438  O   GLY   102     -12.117 -33.588   8.307  1.00  0.00           O  
ATOM    439  N   PRO   103     -12.682 -32.040   9.845  1.00  0.00           N  
ATOM    440  CA  PRO   103     -12.305 -30.917   8.994  1.00  0.00           C  
ATOM    441  C   PRO   103     -10.868 -31.010   8.498  1.00  0.00           C  
ATOM    442  O   PRO   103     -10.504 -30.306   7.550  1.00  0.00           O  
ATOM    443  CB  PRO   103     -12.517 -29.600   9.744  1.00  0.00           C  
ATOM    444  CG  PRO   103     -12.431 -29.743  11.265  1.00  0.00           C  
ATOM    445  CD  PRO   103     -12.991 -31.068  11.788  1.00  0.00           C  
ATOM    446  N   GLN   104     -10.163 -32.059   8.913  1.00  0.00           N  
ATOM    447  CA  GLN   104      -8.764 -32.255   8.529  1.00  0.00           C  
ATOM    448  C   GLN   104      -8.563 -32.676   7.069  1.00  0.00           C  
ATOM    449  O   GLN   104      -7.525 -32.405   6.459  1.00  0.00           O  
ATOM    450  CB  GLN   104      -7.887 -33.334   9.171  1.00  0.00           C  
ATOM    451  CG  GLN   104      -7.538 -33.046  10.633  1.00  0.00           C  
ATOM    452  CD  GLN   104      -6.725 -34.219  11.161  1.00  0.00           C  
ATOM    453  OE1 GLN   104      -6.491 -35.198  10.454  1.00  0.00           O  
ATOM    454  NE2 GLN   104      -6.250 -34.185  12.435  1.00  0.00           N  
ATOM    455  N   LEU   105      -9.556 -33.349   6.485  1.00  0.00           N  
ATOM    456  CA  LEU   105      -9.413 -33.923   5.138  1.00  0.00           C  
ATOM    457  C   LEU   105     -10.567 -33.594   4.200  1.00  0.00           C  
ATOM    458  O   LEU   105     -10.934 -34.375   3.317  1.00  0.00           O  
ATOM    459  CB  LEU   105      -9.376 -35.441   4.934  1.00  0.00           C  
ATOM    460  CG  LEU   105      -8.129 -36.105   5.522  1.00  0.00           C  
ATOM    461  CD1 LEU   105      -8.156 -37.633   5.533  1.00  0.00           C  
ATOM    462  CD2 LEU   105      -6.823 -35.779   4.800  1.00  0.00           C  
ATOM    463  N   ARG   106     -11.156 -32.419   4.388  1.00  0.00           N  
ATOM    464  CA  ARG   106     -12.378 -32.096   3.656  1.00  0.00           C  
ATOM    465  C   ARG   106     -12.324 -31.197   2.426  1.00  0.00           C  
ATOM    466  O   ARG   106     -13.358 -30.864   1.841  1.00  0.00           O  
ATOM    467  CB  ARG   106     -13.513 -31.349   4.361  1.00  0.00           C  
ATOM    468  CG  ARG   106     -14.147 -32.142   5.506  1.00  0.00           C  
ATOM    469  CD  ARG   106     -15.336 -31.434   6.157  1.00  0.00           C  
ATOM    470  NE  ARG   106     -15.826 -32.304   7.262  1.00  0.00           N  
ATOM    471  CZ  ARG   106     -16.836 -31.873   8.074  1.00  0.00           C  
ATOM    472  NH1 ARG   106     -17.205 -30.628   7.654  1.00  0.00           N  
ATOM    473  NH2 ARG   106     -17.082 -32.856   8.989  1.00  0.00           N  
ATOM    474  N   THR   107     -11.135 -30.781   2.000  1.00  0.00           N  
ATOM    475  CA  THR   107     -11.043 -29.917   0.819  1.00  0.00           C  
ATOM    476  C   THR   107     -10.384 -30.508  -0.419  1.00  0.00           C  
ATOM    477  O   THR   107     -10.940 -30.505  -1.520  1.00  0.00           O  
ATOM    478  CB  THR   107     -10.529 -28.710   0.011  1.00  0.00           C  
ATOM    479  OG1 THR   107     -10.845 -27.501   0.685  1.00  0.00           O  
ATOM    480  CG2 THR   107     -11.192 -28.707  -1.377  1.00  0.00           C  
ATOM    481  N   GLN   108      -9.174 -31.027  -0.243  1.00  0.00           N  
ATOM    482  CA  GLN   108      -8.334 -31.456  -1.356  1.00  0.00           C  
ATOM    483  C   GLN   108      -8.280 -32.972  -1.562  1.00  0.00           C  
ATOM    484  O   GLN   108      -7.321 -33.511  -2.119  1.00  0.00           O  
ATOM    485  CB  GLN   108      -6.825 -31.198  -1.383  1.00  0.00           C  
ATOM    486  CG  GLN   108      -6.458 -29.716  -1.290  1.00  0.00           C  
ATOM    487  CD  GLN   108      -7.006 -29.017  -2.527  1.00  0.00           C  
ATOM    488  OE1 GLN   108      -6.863 -29.506  -3.646  1.00  0.00           O  
ATOM    489  NE2 GLN   108      -7.664 -27.835  -2.391  1.00  0.00           N  
ATOM    490  N   PHE   109      -9.312 -33.685  -1.115  1.00  0.00           N  
ATOM    491  CA  PHE   109      -9.307 -35.147  -1.130  1.00  0.00           C  
ATOM    492  C   PHE   109     -10.520 -35.683  -1.875  1.00  0.00           C  
ATOM    493  O   PHE   109     -11.535 -35.002  -2.047  1.00  0.00           O  
ATOM    494  CB  PHE   109      -9.422 -35.977   0.155  1.00  0.00           C  
ATOM    495  CG  PHE   109     -10.755 -35.691   0.755  1.00  0.00           C  
ATOM    496  CD1 PHE   109     -11.906 -36.437   0.413  1.00  0.00           C  
ATOM    497  CD2 PHE   109     -10.894 -34.652   1.693  1.00  0.00           C  
ATOM    498  CE1 PHE   109     -13.176 -36.159   0.996  1.00  0.00           C  
ATOM    499  CE2 PHE   109     -12.155 -34.352   2.292  1.00  0.00           C  
ATOM    500  CZ  PHE   109     -13.302 -35.110   1.938  1.00  0.00           C  
ATOM    501  N   LEU   110     -10.503 -36.863  -2.280  1.00  0.00           N  
ATOM    502  CA  LEU   110     -11.441 -37.579  -3.129  1.00  0.00           C  
ATOM    503  C   LEU   110     -12.295 -38.511  -2.282  1.00  0.00           C  
ATOM    504  O   LEU   110     -11.791 -39.175  -1.365  1.00  0.00           O  
ATOM    505  CB  LEU   110     -10.703 -38.373  -4.211  1.00  0.00           C  
ATOM    506  CG  LEU   110     -11.638 -39.118  -5.166  1.00  0.00           C  
ATOM    507  CD1 LEU   110     -12.493 -38.223  -6.062  1.00  0.00           C  
ATOM    508  CD2 LEU   110     -10.941 -40.050  -6.156  1.00  0.00           C  
ATOM    509  N   GLU   111     -13.589 -38.539  -2.587  1.00  0.00           N  
ATOM    510  CA  GLU   111     -14.528 -39.424  -1.906  1.00  0.00           C  
ATOM    511  C   GLU   111     -14.452 -40.804  -2.547  1.00  0.00           C  
ATOM    512  O   GLU   111     -14.480 -40.935  -3.778  1.00  0.00           O  
ATOM    513  CB  GLU   111     -15.952 -38.847  -1.967  1.00  0.00           C  
ATOM    514  CG  GLU   111     -16.118 -37.547  -1.177  1.00  0.00           C  
ATOM    515  CD  GLU   111     -17.580 -37.133  -1.255  1.00  0.00           C  
ATOM    516  OE1 GLU   111     -18.356 -37.832  -1.960  1.00  0.00           O  
ATOM    517  OE2 GLU   111     -17.941 -36.112  -0.611  1.00  0.00           O  
ATOM    518  N   ILE   112     -14.338 -41.838  -1.713  1.00  0.00           N  
ATOM    519  CA  ILE   112     -14.247 -43.220  -2.179  1.00  0.00           C  
ATOM    520  C   ILE   112     -15.465 -43.974  -1.663  1.00  0.00           C  
ATOM    521  O   ILE   112     -15.652 -44.100  -0.446  1.00  0.00           O  
ATOM    522  CB  ILE   112     -12.946 -43.894  -1.718  1.00  0.00           C  
ATOM    523  CG1 ILE   112     -11.677 -43.193  -2.231  1.00  0.00           C  
ATOM    524  CG2 ILE   112     -12.814 -45.354  -2.182  1.00  0.00           C  
ATOM    525  CD1 ILE   112     -10.389 -43.736  -1.614  1.00  0.00           C  
ATOM    526  N   GLU   113     -16.287 -44.475  -2.584  1.00  0.00           N  
ATOM    527  CA  GLU   113     -17.511 -45.189  -2.241  1.00  0.00           C  
ATOM    528  C   GLU   113     -17.371 -46.704  -2.357  1.00  0.00           C  
ATOM    529  O   GLU   113     -18.339 -47.423  -2.080  1.00  0.00           O  
ATOM    530  CB  GLU   113     -18.669 -44.704  -3.128  1.00  0.00           C  
ATOM    531  CG  GLU   113     -19.042 -43.238  -2.897  1.00  0.00           C  
ATOM    532  CD  GLU   113     -20.192 -42.893  -3.832  1.00  0.00           C  
ATOM    533  OE1 GLU   113     -20.636 -43.801  -4.584  1.00  0.00           O  
ATOM    534  OE2 GLU   113     -20.642 -41.716  -3.806  1.00  0.00           O  
ATOM    535  N   GLY   114     -16.205 -47.208  -2.745  1.00  0.00           N  
ATOM    536  CA  GLY   114     -16.014 -48.641  -2.853  1.00  0.00           C  
ATOM    537  C   GLY   114     -14.768 -48.972  -3.654  1.00  0.00           C  
ATOM    538  O   GLY   114     -13.951 -48.103  -3.962  1.00  0.00           O  
ATOM    539  N   MET   115     -14.643 -50.261  -3.976  1.00  0.00           N  
ATOM    540  CA  MET   115     -13.529 -50.818  -4.730  1.00  0.00           C  
ATOM    541  C   MET   115     -14.038 -51.487  -5.999  1.00  0.00           C  
ATOM    542  O   MET   115     -15.207 -51.872  -6.109  1.00  0.00           O  
ATOM    543  CB  MET   115     -12.746 -51.869  -3.919  1.00  0.00           C  
ATOM    544  CG  MET   115     -12.119 -51.310  -2.641  1.00  0.00           C  
ATOM    545  SD  MET   115     -11.212 -52.534  -1.648  1.00  0.00           S  
ATOM    546  CE  MET   115     -10.828 -51.386  -0.294  1.00  0.00           C  
ATOM    547  N   VAL   116     -13.129 -51.651  -6.954  1.00  0.00           N  
ATOM    548  CA  VAL   116     -13.353 -52.477  -8.134  1.00  0.00           C  
ATOM    549  C   VAL   116     -12.175 -53.432  -8.239  1.00  0.00           C  
ATOM    550  O   VAL   116     -11.024 -52.984  -8.308  1.00  0.00           O  
ATOM    551  CB  VAL   116     -13.477 -51.620  -9.395  1.00  0.00           C  
ATOM    552  CG1 VAL   116     -13.687 -52.438 -10.671  1.00  0.00           C  
ATOM    553  CG2 VAL   116     -14.649 -50.638  -9.352  1.00  0.00           C  
ATOM    554  N   VAL   117     -12.447 -54.734  -8.219  1.00  0.00           N  
ATOM    555  CA  VAL   117     -11.394 -55.741  -8.321  1.00  0.00           C  
ATOM    556  C   VAL   117     -11.396 -56.275  -9.747  1.00  0.00           C  
ATOM    557  O   VAL   117     -12.430 -56.740 -10.242  1.00  0.00           O  
ATOM    558  CB  VAL   117     -11.584 -56.877  -7.301  1.00  0.00           C  
ATOM    559  CG1 VAL   117     -10.531 -57.981  -7.414  1.00  0.00           C  
ATOM    560  CG2 VAL   117     -11.517 -56.408  -5.846  1.00  0.00           C  
ATOM    561  N   LYS   118     -10.243 -56.209 -10.404  1.00  0.00           N  
ATOM    562  CA  LYS   118     -10.085 -56.652 -11.783  1.00  0.00           C  
ATOM    563  C   LYS   118      -9.376 -58.000 -11.817  1.00  0.00           C  
ATOM    564  O   LYS   118      -8.404 -58.219 -11.085  1.00  0.00           O  
ATOM    565  CB  LYS   118      -9.287 -55.628 -12.591  1.00  0.00           C  
ATOM    566  CG  LYS   118      -9.080 -56.031 -14.052  1.00  0.00           C  
ATOM    567  CD  LYS   118     -10.320 -55.827 -14.925  1.00  0.00           C  
ATOM    568  CE  LYS   118     -10.098 -56.180 -16.397  1.00  0.00           C  
ATOM    569  NZ  LYS   118     -11.288 -55.807 -17.193  1.00  0.00           N  
ATOM    570  N   LYS   119      -9.861 -58.897 -12.668  1.00  0.00           N  
ATOM    571  CA  LYS   119      -9.186 -60.158 -12.955  1.00  0.00           C  
ATOM    572  C   LYS   119      -9.082 -60.267 -14.471  1.00  0.00           C  
ATOM    573  O   LYS   119     -10.092 -60.489 -15.154  1.00  0.00           O  
ATOM    574  CB  LYS   119      -9.936 -61.351 -12.360  1.00  0.00           C  
ATOM    575  CG  LYS   119      -9.245 -62.693 -12.611  1.00  0.00           C  
ATOM    576  CD  LYS   119      -9.917 -63.870 -11.901  1.00  0.00           C  
ATOM    577  CE  LYS   119      -9.193 -65.202 -12.105  1.00  0.00           C  
ATOM    578  NZ  LYS   119      -9.877 -66.272 -11.344  1.00  0.00           N  
ATOM    579  N   GLU   120      -7.867 -60.074 -14.990  1.00  0.00           N  
ATOM    580  CA  GLU   120      -7.640 -60.180 -16.428  1.00  0.00           C  
ATOM    581  C   GLU   120      -7.814 -61.617 -16.904  1.00  0.00           C  
ATOM    582  O   GLU   120      -8.341 -61.856 -17.997  1.00  0.00           O  
ATOM    583  CB  GLU   120      -6.242 -59.662 -16.771  1.00  0.00           C  
ATOM    584  CG  GLU   120      -5.938 -59.673 -18.270  1.00  0.00           C  
ATOM    585  CD  GLU   120      -4.550 -59.082 -18.474  1.00  0.00           C  
ATOM    586  OE1 GLU   120      -3.918 -58.694 -17.455  1.00  0.00           O  
ATOM    587  OE2 GLU   120      -4.104 -59.010 -19.650  1.00  0.00           O  
ATOM    588  N   ASP   121      -7.373 -62.581 -16.089  1.00  0.00           N  
ATOM    589  CA  ASP   121      -7.448 -63.994 -16.455  1.00  0.00           C  
ATOM    590  C   ASP   121      -8.859 -64.397 -16.863  1.00  0.00           C  
ATOM    591  O   ASP   121      -9.053 -65.046 -17.898  1.00  0.00           O  
ATOM    592  CB  ASP   121      -6.974 -64.850 -15.281  1.00  0.00           C  
ATOM    593  CG  ASP   121      -5.463 -64.701 -15.170  1.00  0.00           C  
ATOM    594  OD1 ASP   121      -4.852 -64.150 -16.124  1.00  0.00           O  
ATOM    595  OD2 ASP   121      -4.901 -65.137 -14.130  1.00  0.00           O  
ATOM    596  N   GLY   122      -9.856 -64.031 -16.058  1.00  0.00           N  
ATOM    597  CA  GLY   122     -11.256 -64.307 -16.352  1.00  0.00           C  
ATOM    598  C   GLY   122     -11.926 -63.196 -17.147  1.00  0.00           C  
ATOM    599  O   GLY   122     -13.112 -63.314 -17.465  1.00  0.00           O  
ATOM    600  N   ARG   123     -11.202 -62.125 -17.467  1.00  0.00           N  
ATOM    601  CA  ARG   123     -11.757 -60.981 -18.188  1.00  0.00           C  
ATOM    602  C   ARG   123     -12.995 -60.441 -17.478  1.00  0.00           C  
ATOM    603  O   ARG   123     -14.020 -60.152 -18.099  1.00  0.00           O  
ATOM    604  CB  ARG   123     -12.083 -61.345 -19.639  1.00  0.00           C  
ATOM    605  CG  ARG   123     -10.850 -61.707 -20.469  1.00  0.00           C  
ATOM    606  CD  ARG   123     -11.157 -61.951 -21.948  1.00  0.00           C  
ATOM    607  NE  ARG   123      -9.917 -62.481 -22.581  1.00  0.00           N  
ATOM    608  CZ  ARG   123      -9.923 -62.841 -23.898  1.00  0.00           C  
ATOM    609  NH1 ARG   123     -11.178 -62.614 -24.385  1.00  0.00           N  
ATOM    610  NH2 ARG   123      -8.673 -63.287 -24.214  1.00  0.00           N  
ATOM    611  N   GLU   124     -12.902 -60.313 -16.155  1.00  0.00           N  
ATOM    612  CA  GLU   124     -14.051 -59.876 -15.377  1.00  0.00           C  
ATOM    613  C   GLU   124     -13.584 -58.968 -14.253  1.00  0.00           C  
ATOM    614  O   GLU   124     -12.388 -58.719 -14.070  1.00  0.00           O  
ATOM    615  CB  GLU   124     -14.849 -61.065 -14.826  1.00  0.00           C  
ATOM    616  CG  GLU   124     -14.050 -61.940 -13.858  1.00  0.00           C  
ATOM    617  CD  GLU   124     -14.924 -63.122 -13.462  1.00  0.00           C  
ATOM    618  OE1 GLU   124     -16.071 -63.208 -13.976  1.00  0.00           O  
ATOM    619  OE2 GLU   124     -14.455 -63.954 -12.639  1.00  0.00           O  
ATOM    620  N   LEU   125     -14.559 -58.472 -13.501  1.00  0.00           N  
ATOM    621  CA  LEU   125     -14.314 -57.579 -12.381  1.00  0.00           C  
ATOM    622  C   LEU   125     -15.518 -57.660 -11.456  1.00  0.00           C  
ATOM    623  O   LEU   125     -16.586 -58.148 -11.838  1.00  0.00           O  
ATOM    624  CB  LEU   125     -14.052 -56.142 -12.850  1.00  0.00           C  
ATOM    625  CG  LEU   125     -15.208 -55.542 -13.653  1.00  0.00           C  
ATOM    626  CD1 LEU   125     -16.310 -54.896 -12.814  1.00  0.00           C  
ATOM    627  CD2 LEU   125     -14.811 -54.435 -14.628  1.00  0.00           C  
ATOM    628  N   ARG   126     -15.324 -57.199 -10.224  1.00  0.00           N  
ATOM    629  CA  ARG   126     -16.359 -57.284  -9.198  1.00  0.00           C  
ATOM    630  C   ARG   126     -16.345 -55.999  -8.377  1.00  0.00           C  
ATOM    631  O   ARG   126     -15.284 -55.409  -8.132  1.00  0.00           O  
ATOM    632  CB  ARG   126     -16.179 -58.540  -8.311  1.00  0.00           C  
ATOM    633  CG  ARG   126     -17.278 -58.707  -7.259  1.00  0.00           C  
ATOM    634  CD  ARG   126     -17.163 -60.003  -6.454  1.00  0.00           C  
ATOM    635  NE  ARG   126     -18.250 -59.994  -5.435  1.00  0.00           N  
ATOM    636  CZ  ARG   126     -18.486 -61.107  -4.680  1.00  0.00           C  
ATOM    637  NH1 ARG   126     -17.593 -62.066  -5.061  1.00  0.00           N  
ATOM    638  NH2 ARG   126     -19.523 -60.826  -3.838  1.00  0.00           N  
ATOM    639  N   SER   127     -17.536 -55.548  -7.989  1.00  0.00           N  
ATOM    640  CA  SER   127     -17.708 -54.327  -7.213  1.00  0.00           C  
ATOM    641  C   SER   127     -17.719 -54.647  -5.723  1.00  0.00           C  
ATOM    642  O   SER   127     -18.437 -55.550  -5.277  1.00  0.00           O  
ATOM    643  CB  SER   127     -19.003 -53.619  -7.610  1.00  0.00           C  
ATOM    644  OG  SER   127     -19.223 -52.497  -6.768  1.00  0.00           O  
ATOM    645  N   PHE   128     -16.921 -53.908  -4.960  1.00  0.00           N  
ATOM    646  CA  PHE   128     -16.913 -54.026  -3.504  1.00  0.00           C  
ATOM    647  C   PHE   128     -17.463 -52.717  -2.953  1.00  0.00           C  
ATOM    648  O   PHE   128     -16.698 -51.776  -2.704  1.00  0.00           O  
ATOM    649  CB  PHE   128     -15.503 -54.334  -2.973  1.00  0.00           C  
ATOM    650  CG  PHE   128     -15.619 -54.578  -1.508  1.00  0.00           C  
ATOM    651  CD1 PHE   128     -16.167 -55.773  -0.989  1.00  0.00           C  
ATOM    652  CD2 PHE   128     -15.175 -53.603  -0.597  1.00  0.00           C  
ATOM    653  CE1 PHE   128     -16.271 -56.000   0.414  1.00  0.00           C  
ATOM    654  CE2 PHE   128     -15.268 -53.804   0.814  1.00  0.00           C  
ATOM    655  CZ  PHE   128     -15.821 -55.009   1.320  1.00  0.00           C  
ATOM    656  N   LYS   129     -18.773 -52.664  -2.816  1.00  0.00           N  
ATOM    657  CA  LYS   129     -19.471 -51.484  -2.337  1.00  0.00           C  
ATOM    658  C   LYS   129     -20.468 -51.836  -1.232  1.00  0.00           C  
ATOM    659  O   LYS   129     -21.250 -52.786  -1.337  1.00  0.00           O  
ATOM    660  CB  LYS   129     -20.382 -50.670  -3.260  1.00  0.00           C  
ATOM    661  CG  LYS   129     -20.931 -49.399  -2.609  1.00  0.00           C  
ATOM    662  CD  LYS   129     -21.782 -48.546  -3.552  1.00  0.00           C  
ATOM    663  CE  LYS   129     -22.327 -47.273  -2.903  1.00  0.00           C  
ATOM    664  NZ  LYS   129     -23.071 -46.473  -3.902  1.00  0.00           N  
ATOM    665  N   PHE   130     -20.445 -51.059  -0.150  1.00  0.00           N  
ATOM    666  CA  PHE   130     -21.344 -51.263   0.974  1.00  0.00           C  
ATOM    667  C   PHE   130     -21.944 -49.923   1.386  1.00  0.00           C  
ATOM    668  O   PHE   130     -21.565 -49.327   2.397  1.00  0.00           O  
ATOM    669  CB  PHE   130     -20.855 -51.758   2.341  1.00  0.00           C  
ATOM    670  CG  PHE   130     -20.218 -53.089   2.134  1.00  0.00           C  
ATOM    671  CD1 PHE   130     -18.814 -53.247   2.083  1.00  0.00           C  
ATOM    672  CD2 PHE   130     -21.020 -54.235   1.983  1.00  0.00           C  
ATOM    673  CE1 PHE   130     -18.214 -54.525   1.888  1.00  0.00           C  
ATOM    674  CE2 PHE   130     -20.444 -55.526   1.787  1.00  0.00           C  
ATOM    675  CZ  PHE   130     -19.033 -55.670   1.738  1.00  0.00           C  
ATOM    676  N   LYS   131     -22.896 -49.428   0.601  1.00  0.00           N  
ATOM    677  CA  LYS   131     -23.570 -48.183   0.923  1.00  0.00           C  
ATOM    678  C   LYS   131     -24.780 -48.565   1.753  1.00  0.00           C  
ATOM    679  O   LYS   131     -25.667 -49.299   1.308  1.00  0.00           O  
ATOM    680  CB  LYS   131     -24.206 -47.291  -0.149  1.00  0.00           C  
ATOM    681  CG  LYS   131     -24.754 -45.972   0.401  1.00  0.00           C  
ATOM    682  CD  LYS   131     -25.380 -45.076  -0.669  1.00  0.00           C  
ATOM    683  CE  LYS   131     -25.902 -43.745  -0.124  1.00  0.00           C  
ATOM    684  NZ  LYS   131     -26.506 -42.952  -1.218  1.00  0.00           N  
ATOM    685  N   ASP   132     -24.836 -48.070   2.985  1.00  0.00           N  
ATOM    686  CA  ASP   132     -25.955 -48.332   3.875  1.00  0.00           C  
ATOM    687  C   ASP   132     -27.011 -47.241   3.644  1.00  0.00           C  
ATOM    688  O   ASP   132     -26.804 -46.292   2.882  1.00  0.00           O  
ATOM    689  CB  ASP   132     -25.683 -48.302   5.382  1.00  0.00           C  
ATOM    690  CG  ASP   132     -25.336 -46.872   5.769  1.00  0.00           C  
ATOM    691  OD1 ASP   132     -25.584 -45.957   4.938  1.00  0.00           O  
ATOM    692  OD2 ASP   132     -24.817 -46.674   6.900  1.00  0.00           O  
ATOM    693  N   ASP   133     -28.159 -47.367   4.302  1.00  0.00           N  
ATOM    694  CA  ASP   133     -29.244 -46.403   4.151  1.00  0.00           C  
ATOM    695  C   ASP   133     -28.891 -44.965   4.587  1.00  0.00           C  
ATOM    696  O   ASP   133     -29.121 -43.995   3.860  1.00  0.00           O  
ATOM    697  CB  ASP   133     -30.518 -46.698   4.947  1.00  0.00           C  
ATOM    698  CG  ASP   133     -31.221 -47.877   4.289  1.00  0.00           C  
ATOM    699  OD1 ASP   133     -30.832 -48.235   3.146  1.00  0.00           O  
ATOM    700  OD2 ASP   133     -32.158 -48.435   4.921  1.00  0.00           O  
ATOM    701  N   ASP   134     -28.329 -44.821   5.781  1.00  0.00           N  
ATOM    702  CA  ASP   134     -27.975 -43.499   6.293  1.00  0.00           C  
ATOM    703  C   ASP   134     -26.681 -42.914   5.720  1.00  0.00           C  
ATOM    704  O   ASP   134     -25.727 -42.620   6.446  1.00  0.00           O  
ATOM    705  CB  ASP   134     -27.750 -43.405   7.805  1.00  0.00           C  
ATOM    706  CG  ASP   134     -27.682 -41.931   8.180  1.00  0.00           C  
ATOM    707  OD1 ASP   134     -28.017 -41.084   7.310  1.00  0.00           O  
ATOM    708  OD2 ASP   134     -27.295 -41.634   9.341  1.00  0.00           O  
ATOM    709  N   GLN   135     -26.576 -42.742   4.404  1.00  0.00           N  
ATOM    710  CA  GLN   135     -25.438 -42.125   3.744  1.00  0.00           C  
ATOM    711  C   GLN   135     -24.350 -43.179   3.602  1.00  0.00           C  
ATOM    712  O   GLN   135     -24.106 -43.954   4.529  1.00  0.00           O  
ATOM    713  CB  GLN   135     -24.925 -40.911   4.524  1.00  0.00           C  
ATOM    714  CG  GLN   135     -23.986 -40.036   3.717  1.00  0.00           C  
ATOM    715  CD  GLN   135     -23.554 -38.795   4.470  1.00  0.00           C  
ATOM    716  OE1 GLN   135     -22.977 -38.874   5.556  1.00  0.00           O  
ATOM    717  NE2 GLN   135     -23.864 -37.632   3.905  1.00  0.00           N  
ATOM    718  N   SER   136     -23.712 -43.228   2.435  1.00  0.00           N  
ATOM    719  CA  SER   136     -22.679 -44.233   2.224  1.00  0.00           C  
ATOM    720  C   SER   136     -21.499 -43.931   3.136  1.00  0.00           C  
ATOM    721  O   SER   136     -20.994 -42.800   3.176  1.00  0.00           O  
ATOM    722  CB  SER   136     -22.259 -44.288   0.747  1.00  0.00           C  
ATOM    723  OG  SER   136     -21.209 -45.228   0.573  1.00  0.00           O  
ATOM    724  N   GLN   137     -21.083 -44.936   3.903  1.00  0.00           N  
ATOM    725  CA  GLN   137     -19.929 -44.828   4.794  1.00  0.00           C  
ATOM    726  C   GLN   137     -18.685 -44.917   3.924  1.00  0.00           C  
ATOM    727  O   GLN   137     -18.120 -45.987   3.691  1.00  0.00           O  
ATOM    728  CB  GLN   137     -19.988 -45.903   5.868  1.00  0.00           C  
ATOM    729  CG  GLN   137     -21.267 -45.805   6.700  1.00  0.00           C  
ATOM    730  CD  GLN   137     -21.422 -46.928   7.702  1.00  0.00           C  
ATOM    731  OE1 GLN   137     -21.432 -48.107   7.339  1.00  0.00           O  
ATOM    732  NE2 GLN   137     -21.533 -46.570   8.976  1.00  0.00           N  
ATOM    733  N   GLU   138     -18.264 -43.762   3.436  1.00  0.00           N  
ATOM    734  CA  GLU   138     -17.224 -43.656   2.428  1.00  0.00           C  
ATOM    735  C   GLU   138     -15.865 -43.402   3.076  1.00  0.00           C  
ATOM    736  O   GLU   138     -15.756 -43.079   4.263  1.00  0.00           O  
ATOM    737  CB  GLU   138     -17.578 -42.538   1.438  1.00  0.00           C  
ATOM    738  CG  GLU   138     -18.828 -42.833   0.606  1.00  0.00           C  
ATOM    739  CD  GLU   138     -19.083 -41.636  -0.299  1.00  0.00           C  
ATOM    740  OE1 GLU   138     -18.148 -41.253  -1.051  1.00  0.00           O  
ATOM    741  OE2 GLU   138     -20.217 -41.089  -0.250  1.00  0.00           O  
ATOM    742  N   VAL   139     -14.817 -43.561   2.267  1.00  0.00           N  
ATOM    743  CA  VAL   139     -13.473 -43.192   2.641  1.00  0.00           C  
ATOM    744  C   VAL   139     -13.007 -41.941   1.911  1.00  0.00           C  
ATOM    745  O   VAL   139     -13.738 -41.318   1.137  1.00  0.00           O  
ATOM    746  CB  VAL   139     -12.491 -44.351   2.367  1.00  0.00           C  
ATOM    747  CG1 VAL   139     -12.822 -45.627   3.143  1.00  0.00           C  
ATOM    748  CG2 VAL   139     -12.444 -44.776   0.898  1.00  0.00           C  
ATOM    749  N   ARG   140     -11.745 -41.594   2.168  1.00  0.00           N  
ATOM    750  CA  ARG   140     -11.108 -40.430   1.563  1.00  0.00           C  
ATOM    751  C   ARG   140      -9.713 -40.791   1.069  1.00  0.00           C  
ATOM    752  O   ARG   140      -8.969 -41.500   1.752  1.00  0.00           O  
ATOM    753  CB  ARG   140     -11.010 -39.275   2.561  1.00  0.00           C  
ATOM    754  CG  ARG   140     -12.352 -38.779   3.048  1.00  0.00           C  
ATOM    755  CD  ARG   140     -13.218 -38.335   1.886  1.00  0.00           C  
ATOM    756  NE  ARG   140     -14.299 -37.472   2.343  1.00  0.00           N  
ATOM    757  CZ  ARG   140     -15.559 -37.874   2.483  1.00  0.00           C  
ATOM    758  NH1 ARG   140     -15.896 -39.130   2.191  1.00  0.00           N  
ATOM    759  NH2 ARG   140     -16.486 -37.021   2.908  1.00  0.00           N  
ATOM    760  N   ALA   141      -9.362 -40.301  -0.117  1.00  0.00           N  
ATOM    761  CA  ALA   141      -8.006 -40.422  -0.638  1.00  0.00           C  
ATOM    762  C   ALA   141      -7.456 -39.027  -0.918  1.00  0.00           C  
ATOM    763  O   ALA   141      -8.202 -38.124  -1.298  1.00  0.00           O  
ATOM    764  CB  ALA   141      -7.972 -41.275  -1.909  1.00  0.00           C  
ATOM    765  N   VAL   142      -6.152 -38.833  -0.718  1.00  0.00           N  
ATOM    766  CA  VAL   142      -5.609 -37.481  -0.814  1.00  0.00           C  
ATOM    767  C   VAL   142      -4.094 -37.532  -0.953  1.00  0.00           C  
ATOM    768  O   VAL   142      -3.471 -38.593  -0.852  1.00  0.00           O  
ATOM    769  CB  VAL   142      -5.984 -36.650   0.416  1.00  0.00           C  
ATOM    770  CG1 VAL   142      -5.234 -37.064   1.684  1.00  0.00           C  
ATOM    771  CG2 VAL   142      -5.699 -35.156   0.253  1.00  0.00           C  
ATOM    772  N   GLU   143      -3.510 -36.356  -1.182  1.00  0.00           N  
ATOM    773  CA  GLU   143      -2.078 -36.175  -0.980  1.00  0.00           C  
ATOM    774  C   GLU   143      -1.770 -36.294   0.507  1.00  0.00           C  
ATOM    775  O   GLU   143      -2.438 -35.672   1.338  1.00  0.00           O  
ATOM    776  CB  GLU   143      -1.623 -34.812  -1.499  1.00  0.00           C  
ATOM    777  CG  GLU   143      -0.110 -34.602  -1.416  1.00  0.00           C  
ATOM    778  CD  GLU   143       0.208 -33.236  -2.007  1.00  0.00           C  
ATOM    779  OE1 GLU   143      -0.749 -32.542  -2.442  1.00  0.00           O  
ATOM    780  OE2 GLU   143       1.413 -32.868  -2.032  1.00  0.00           O  
ATOM    781  N   ARG   144      -0.760 -37.095   0.847  1.00  0.00           N  
ATOM    782  CA  ARG   144      -0.477 -37.348   2.256  1.00  0.00           C  
ATOM    783  C   ARG   144       0.010 -36.085   2.960  1.00  0.00           C  
ATOM    784  O   ARG   144      -0.437 -35.773   4.074  1.00  0.00           O  
ATOM    785  CB  ARG   144       0.554 -38.466   2.389  1.00  0.00           C  
ATOM    786  CG  ARG   144       0.851 -38.852   3.839  1.00  0.00           C  
ATOM    787  CD  ARG   144       1.888 -39.969   3.975  1.00  0.00           C  
ATOM    788  NE  ARG   144       3.189 -39.436   3.481  1.00  0.00           N  
ATOM    789  CZ  ARG   144       3.930 -38.606   4.271  1.00  0.00           C  
ATOM    790  NH1 ARG   144       3.254 -38.434   5.444  1.00  0.00           N  
ATOM    791  NH2 ARG   144       5.059 -38.273   3.580  1.00  0.00           N  
ATOM    792  N   ARG   145       0.921 -35.347   2.321  1.00  0.00           N  
ATOM    793  CA  ARG   145       1.465 -34.153   2.945  1.00  0.00           C  
ATOM    794  C   ARG   145       0.396 -33.160   3.355  1.00  0.00           C  
ATOM    795  O   ARG   145       0.464 -32.579   4.438  1.00  0.00           O  
ATOM    796  CB  ARG   145       2.455 -33.474   1.995  1.00  0.00           C  
ATOM    797  CG  ARG   145       3.142 -32.249   2.603  1.00  0.00           C  
ATOM    798  CD  ARG   145       4.153 -31.586   1.666  1.00  0.00           C  
ATOM    799  NE  ARG   145       3.401 -31.071   0.487  1.00  0.00           N  
ATOM    800  CZ  ARG   145       4.068 -30.740  -0.657  1.00  0.00           C  
ATOM    801  NH1 ARG   145       5.396 -30.976  -0.447  1.00  0.00           N  
ATOM    802  NH2 ARG   145       3.147 -30.303  -1.564  1.00  0.00           N  
ATOM    803  N   VAL   146      -0.607 -32.957   2.498  1.00  0.00           N  
ATOM    804  CA  VAL   146      -1.682 -32.023   2.819  1.00  0.00           C  
ATOM    805  C   VAL   146      -2.410 -32.450   4.083  1.00  0.00           C  
ATOM    806  O   VAL   146      -2.689 -31.628   4.967  1.00  0.00           O  
ATOM    807  CB  VAL   146      -2.648 -31.937   1.644  1.00  0.00           C  
ATOM    808  CG1 VAL   146      -3.914 -31.136   1.953  1.00  0.00           C  
ATOM    809  CG2 VAL   146      -2.045 -31.271   0.406  1.00  0.00           C  
ATOM    810  N   LEU   147      -2.737 -33.742   4.173  1.00  0.00           N  
ATOM    811  CA  LEU   147      -3.301 -34.289   5.401  1.00  0.00           C  
ATOM    812  C   LEU   147      -2.417 -33.960   6.599  1.00  0.00           C  
ATOM    813  O   LEU   147      -2.900 -33.449   7.619  1.00  0.00           O  
ATOM    814  CB  LEU   147      -3.483 -35.805   5.264  1.00  0.00           C  
ATOM    815  CG  LEU   147      -4.063 -36.465   6.516  1.00  0.00           C  
ATOM    816  CD1 LEU   147      -5.471 -36.006   6.895  1.00  0.00           C  
ATOM    817  CD2 LEU   147      -4.195 -37.986   6.442  1.00  0.00           C  
ATOM    818  N   LEU   148      -1.110 -34.232   6.484  1.00  0.00           N  
ATOM    819  CA  LEU   148      -0.208 -34.044   7.622  1.00  0.00           C  
ATOM    820  C   LEU   148      -0.197 -32.584   8.064  1.00  0.00           C  
ATOM    821  O   LEU   148      -0.383 -32.276   9.247  1.00  0.00           O  
ATOM    822  CB  LEU   148       1.210 -34.537   7.275  1.00  0.00           C  
ATOM    823  CG  LEU   148       2.215 -34.356   8.415  1.00  0.00           C  
ATOM    824  CD1 LEU   148       1.886 -35.125   9.694  1.00  0.00           C  
ATOM    825  CD2 LEU   148       3.642 -34.796   8.093  1.00  0.00           C  
ATOM    826  N   GLU   149       0.021 -31.661   7.117  1.00  0.00           N  
ATOM    827  CA  GLU   149       0.047 -30.241   7.458  1.00  0.00           C  
ATOM    828  C   GLU   149      -1.289 -29.773   8.021  1.00  0.00           C  
ATOM    829  O   GLU   149      -1.323 -28.849   8.842  1.00  0.00           O  
ATOM    830  CB  GLU   149       0.433 -29.393   6.241  1.00  0.00           C  
ATOM    831  CG  GLU   149       0.554 -27.900   6.552  1.00  0.00           C  
ATOM    832  CD  GLU   149       1.729 -27.710   7.500  1.00  0.00           C  
ATOM    833  OE1 GLU   149       2.491 -28.693   7.701  1.00  0.00           O  
ATOM    834  OE2 GLU   149       1.880 -26.580   8.036  1.00  0.00           O  
ATOM    835  N   THR   150      -2.394 -30.397   7.605  1.00  0.00           N  
ATOM    836  CA  THR   150      -3.694 -30.038   8.164  1.00  0.00           C  
ATOM    837  C   THR   150      -3.823 -30.510   9.610  1.00  0.00           C  
ATOM    838  O   THR   150      -4.360 -29.788  10.460  1.00  0.00           O  
ATOM    839  CB  THR   150      -4.810 -30.620   7.295  1.00  0.00           C  
ATOM    840  OG1 THR   150      -4.740 -30.079   5.984  1.00  0.00           O  
ATOM    841  CG2 THR   150      -6.173 -30.273   7.917  1.00  0.00           C  
ATOM    842  N   LEU   151      -3.342 -31.725   9.902  1.00  0.00           N  
ATOM    843  CA  LEU   151      -3.335 -32.221  11.277  1.00  0.00           C  
ATOM    844  C   LEU   151      -2.465 -31.341  12.164  1.00  0.00           C  
ATOM    845  O   LEU   151      -2.869 -30.951  13.268  1.00  0.00           O  
ATOM    846  CB  LEU   151      -2.838 -33.667  11.307  1.00  0.00           C  
ATOM    847  CG  LEU   151      -3.804 -34.738  10.795  1.00  0.00           C  
ATOM    848  CD1 LEU   151      -3.086 -36.057  10.565  1.00  0.00           C  
ATOM    849  CD2 LEU   151      -4.954 -34.926  11.764  1.00  0.00           C  
ATOM    850  N   ALA   152      -1.255 -31.028  11.695  1.00  0.00           N  
ATOM    851  CA  ALA   152      -0.382 -30.137  12.446  1.00  0.00           C  
ATOM    852  C   ALA   152      -1.037 -28.781  12.655  1.00  0.00           C  
ATOM    853  O   ALA   152      -0.908 -28.181  13.726  1.00  0.00           O  
ATOM    854  CB  ALA   152       0.953 -29.978  11.726  1.00  0.00           C  
ATOM    855  N   SER   153      -1.741 -28.277  11.643  1.00  0.00           N  
ATOM    856  CA  SER   153      -2.408 -26.992  11.812  1.00  0.00           C  
ATOM    857  C   SER   153      -3.511 -27.095  12.859  1.00  0.00           C  
ATOM    858  O   SER   153      -3.694 -26.182  13.674  1.00  0.00           O  
ATOM    859  CB  SER   153      -2.952 -26.501  10.469  1.00  0.00           C  
ATOM    860  OG  SER   153      -1.880 -26.217   9.582  1.00  0.00           O  
ATOM    861  N   GLN   154      -4.230 -28.217  12.878  1.00  0.00           N  
ATOM    862  CA  GLN   154      -5.290 -28.392  13.861  1.00  0.00           C  
ATOM    863  C   GLN   154      -4.730 -28.532  15.273  1.00  0.00           C  
ATOM    864  O   GLN   154      -5.370 -28.097  16.236  1.00  0.00           O  
ATOM    865  CB  GLN   154      -6.147 -29.605  13.493  1.00  0.00           C  
ATOM    866  CG  GLN   154      -6.935 -29.424  12.194  1.00  0.00           C  
ATOM    867  CD  GLN   154      -7.862 -28.229  12.370  1.00  0.00           C  
ATOM    868  OE1 GLN   154      -8.531 -28.091  13.393  1.00  0.00           O  
ATOM    869  NE2 GLN   154      -7.952 -27.300  11.380  1.00  0.00           N  
ATOM    870  N   LEU   155      -3.543 -29.125  15.419  1.00  0.00           N  
ATOM    871  CA  LEU   155      -2.948 -29.293  16.742  1.00  0.00           C  
ATOM    872  C   LEU   155      -2.287 -28.002  17.230  1.00  0.00           C  
ATOM    873  O   LEU   155      -2.477 -27.595  18.380  1.00  0.00           O  
ATOM    874  CB  LEU   155      -1.940 -30.445  16.712  1.00  0.00           C  
ATOM    875  CG  LEU   155      -1.258 -30.694  18.059  1.00  0.00           C  
ATOM    876  CD1 LEU   155      -2.200 -31.085  19.197  1.00  0.00           C  
ATOM    877  CD2 LEU   155      -0.219 -31.814  18.059  1.00  0.00           C  
ATOM    878  N   PRO   156      -1.505 -27.351  16.363  1.00  0.00           N  
ATOM    879  CA  PRO   156      -0.835 -26.101  16.711  1.00  0.00           C  
ATOM    880  C   PRO   156      -1.820 -25.037  17.176  1.00  0.00           C  
ATOM    881  O   PRO   156      -1.475 -24.190  18.009  1.00  0.00           O  
ATOM    882  CB  PRO   156      -0.043 -25.593  15.506  1.00  0.00           C  
ATOM    883  CG  PRO   156       0.387 -26.704  14.546  1.00  0.00           C  
ATOM    884  CD  PRO   156      -0.650 -27.819  14.396  1.00  0.00           C  
ATOM    885  N   PRO   157      -3.042 -25.056  16.640  1.00  0.00           N  
ATOM    886  CA  PRO   157      -4.081 -24.143  17.099  1.00  0.00           C  
ATOM    887  C   PRO   157      -4.525 -24.423  18.530  1.00  0.00           C  
ATOM    888  O   PRO   157      -5.265 -23.612  19.100  1.00  0.00           O  
ATOM    889  CB  PRO   157      -5.290 -24.217  16.160  1.00  0.00           C  
ATOM    890  CG  PRO   157      -4.958 -24.793  14.782  1.00  0.00           C  
ATOM    891  CD  PRO   157      -3.839 -25.836  14.808  1.00  0.00           C  
ATOM    892  N   GLN   158      -4.102 -25.542  19.124  1.00  0.00           N  
ATOM    893  CA  GLN   158      -4.477 -25.768  20.508  1.00  0.00           C  
ATOM    894  C   GLN   158      -3.541 -24.992  21.432  1.00  0.00           C  
ATOM    895  O   GLN   158      -2.326 -24.958  21.208  1.00  0.00           O  
ATOM    896  CB  GLN   158      -4.442 -27.256  20.843  1.00  0.00           C  
ATOM    897  CG  GLN   158      -5.438 -28.088  20.032  1.00  0.00           C  
ATOM    898  CD  GLN   158      -6.843 -27.680  20.451  1.00  0.00           C  
ATOM    899  OE1 GLN   158      -7.160 -27.632  21.639  1.00  0.00           O  
ATOM    900  NE2 GLN   158      -7.761 -27.364  19.499  1.00  0.00           N  
ATOM    901  N   THR   159      -4.087 -24.346  22.464  1.00  0.00           N  
ATOM    902  CA  THR   159      -3.235 -23.537  23.347  1.00  0.00           C  
ATOM    903  C   THR   159      -2.301 -24.376  24.199  1.00  0.00           C  
ATOM    904  O   THR   159      -1.173 -23.948  24.474  1.00  0.00           O  
ATOM    905  CB  THR   159      -4.250 -22.764  24.203  1.00  0.00           C  
ATOM    906  OG1 THR   159      -5.069 -23.671  24.926  1.00  0.00           O  
ATOM    907  CG2 THR   159      -5.133 -21.899  23.288  1.00  0.00           C  
ATOM    908  N   ILE   160      -2.733 -25.567  24.615  1.00  0.00           N  
ATOM    909  CA  ILE   160      -1.936 -26.460  25.442  1.00  0.00           C  
ATOM    910  C   ILE   160      -0.942 -27.291  24.638  1.00  0.00           C  
ATOM    911  O   ILE   160      -0.452 -28.312  25.143  1.00  0.00           O  
ATOM    912  CB  ILE   160      -2.853 -27.388  26.245  1.00  0.00           C  
ATOM    913  CG1 ILE   160      -3.730 -26.648  27.269  1.00  0.00           C  
ATOM    914  CG2 ILE   160      -2.092 -28.448  27.059  1.00  0.00           C  
ATOM    915  CD1 ILE   160      -4.822 -27.523  27.882  1.00  0.00           C  
ATOM    916  N   ARG   161      -0.627 -26.886  23.410  1.00  0.00           N  
ATOM    917  CA  ARG   161       0.214 -27.677  22.520  1.00  0.00           C  
ATOM    918  C   ARG   161       1.344 -26.806  21.995  1.00  0.00           C  
ATOM    919  O   ARG   161       1.093 -25.744  21.413  1.00  0.00           O  
ATOM    920  CB  ARG   161      -0.608 -28.248  21.361  1.00  0.00           C  
ATOM    921  CG  ARG   161       0.212 -29.109  20.398  1.00  0.00           C  
ATOM    922  CD  ARG   161      -0.621 -29.738  19.279  1.00  0.00           C  
ATOM    923  NE  ARG   161       0.301 -30.552  18.438  1.00  0.00           N  
ATOM    924  CZ  ARG   161       0.981 -29.967  17.409  1.00  0.00           C  
ATOM    925  NH1 ARG   161       0.634 -28.648  17.377  1.00  0.00           N  
ATOM    926  NH2 ARG   161       1.744 -30.930  16.813  1.00  0.00           N  
ATOM    927  N   PHE   162       2.580 -27.260  22.191  1.00  0.00           N  
ATOM    928  CA  PHE   162       3.767 -26.548  21.733  1.00  0.00           C  
ATOM    929  C   PHE   162       4.553 -27.438  20.782  1.00  0.00           C  
ATOM    930  O   PHE   162       4.803 -28.610  21.086  1.00  0.00           O  
ATOM    931  CB  PHE   162       4.650 -26.127  22.910  1.00  0.00           C  
ATOM    932  CG  PHE   162       3.874 -25.151  23.726  1.00  0.00           C  
ATOM    933  CD1 PHE   162       3.069 -25.558  24.814  1.00  0.00           C  
ATOM    934  CD2 PHE   162       3.931 -23.779  23.420  1.00  0.00           C  
ATOM    935  CE1 PHE   162       2.334 -24.617  25.592  1.00  0.00           C  
ATOM    936  CE2 PHE   162       3.204 -22.816  24.183  1.00  0.00           C  
ATOM    937  CZ  PHE   162       2.400 -23.239  25.273  1.00  0.00           C  
ATOM    938  N   SER   163       4.952 -26.879  19.645  1.00  0.00           N  
ATOM    939  CA  SER   163       5.632 -27.631  18.601  1.00  0.00           C  
ATOM    940  C   SER   163       7.070 -27.154  18.443  1.00  0.00           C  
ATOM    941  O   SER   163       7.341 -25.949  18.416  1.00  0.00           O  
ATOM    942  CB  SER   163       4.876 -27.517  17.272  1.00  0.00           C  
ATOM    943  OG  SER   163       3.614 -28.160  17.372  1.00  0.00           O  
ATOM    944  N   SER   164       7.986 -28.111  18.338  1.00  0.00           N  
ATOM    945  CA  SER   164       9.414 -27.848  18.213  1.00  0.00           C  
ATOM    946  C   SER   164       9.920 -28.578  16.981  1.00  0.00           C  
ATOM    947  O   SER   164       9.684 -29.785  16.831  1.00  0.00           O  
ATOM    948  CB  SER   164      10.202 -28.314  19.453  1.00  0.00           C  
ATOM    949  OG  SER   164       9.799 -27.572  20.595  1.00  0.00           O  
ATOM    950  N   LYS   165      10.605 -27.855  16.104  1.00  0.00           N  
ATOM    951  CA  LYS   165      11.366 -28.503  15.047  1.00  0.00           C  
ATOM    952  C   LYS   165      12.683 -28.984  15.647  1.00  0.00           C  
ATOM    953  O   LYS   165      13.481 -28.176  16.133  1.00  0.00           O  
ATOM    954  CB  LYS   165      11.587 -27.552  13.873  1.00  0.00           C  
ATOM    955  CG  LYS   165      12.301 -28.203  12.686  1.00  0.00           C  
ATOM    956  CD  LYS   165      12.476 -27.267  11.489  1.00  0.00           C  
ATOM    957  CE  LYS   165      13.196 -27.916  10.305  1.00  0.00           C  
ATOM    958  NZ  LYS   165      13.341 -26.939   9.203  1.00  0.00           N  
ATOM    959  N   LEU   166      12.888 -30.297  15.651  1.00  0.00           N  
ATOM    960  CA  LEU   166      14.076 -30.882  16.254  1.00  0.00           C  
ATOM    961  C   LEU   166      14.096 -32.375  15.999  1.00  0.00           C  
ATOM    962  O   LEU   166      13.152 -32.952  15.450  1.00  0.00           O  
ATOM    963  CB  LEU   166      14.112 -30.601  17.760  1.00  0.00           C  
ATOM    964  CG  LEU   166      12.887 -31.130  18.509  1.00  0.00           C  
ATOM    965  CD1 LEU   166      12.959 -32.605  18.903  1.00  0.00           C  
ATOM    966  CD2 LEU   166      12.583 -30.425  19.830  1.00  0.00           C  
ATOM    967  N   GLU   167      15.191 -33.003  16.411  1.00  0.00           N  
ATOM    968  CA  GLU   167      15.394 -34.433  16.209  1.00  0.00           C  
ATOM    969  C   GLU   167      15.668 -35.060  17.569  1.00  0.00           C  
ATOM    970  O   GLU   167      16.726 -34.819  18.166  1.00  0.00           O  
ATOM    971  CB  GLU   167      16.539 -34.715  15.227  1.00  0.00           C  
ATOM    972  CG  GLU   167      16.737 -36.203  14.932  1.00  0.00           C  
ATOM    973  CD  GLU   167      17.878 -36.337  13.933  1.00  0.00           C  
ATOM    974  OE1 GLU   167      18.489 -35.290  13.589  1.00  0.00           O  
ATOM    975  OE2 GLU   167      18.154 -37.488  13.501  1.00  0.00           O  
ATOM    976  N   SER   168      14.718 -35.854  18.066  1.00  0.00           N  
ATOM    977  CA  SER   168      14.948 -36.584  19.308  1.00  0.00           C  
ATOM    978  C   SER   168      16.063 -37.588  19.064  1.00  0.00           C  
ATOM    979  O   SER   168      15.996 -38.408  18.140  1.00  0.00           O  
ATOM    980  CB  SER   168      13.667 -37.266  19.808  1.00  0.00           C  
ATOM    981  OG  SER   168      13.942 -38.024  20.977  1.00  0.00           O  
ATOM    982  N   ILE   169      17.113 -37.495  19.869  1.00  0.00           N  
ATOM    983  CA  ILE   169      18.287 -38.345  19.748  1.00  0.00           C  
ATOM    984  C   ILE   169      18.274 -39.491  20.743  1.00  0.00           C  
ATOM    985  O   ILE   169      18.644 -40.614  20.390  1.00  0.00           O  
ATOM    986  CB  ILE   169      19.555 -37.509  19.936  1.00  0.00           C  
ATOM    987  CG1 ILE   169      19.757 -36.446  18.843  1.00  0.00           C  
ATOM    988  CG2 ILE   169      20.847 -38.344  19.929  1.00  0.00           C  
ATOM    989  CD1 ILE   169      20.879 -35.457  19.154  1.00  0.00           C  
ATOM    990  N   GLN   170      17.843 -39.240  21.976  1.00  0.00           N  
ATOM    991  CA  GLN   170      17.859 -40.288  22.982  1.00  0.00           C  
ATOM    992  C   GLN   170      16.649 -40.151  23.888  1.00  0.00           C  
ATOM    993  O   GLN   170      16.047 -39.079  24.010  1.00  0.00           O  
ATOM    994  CB  GLN   170      19.153 -40.250  23.804  1.00  0.00           C  
ATOM    995  CG  GLN   170      20.259 -41.136  23.253  1.00  0.00           C  
ATOM    996  CD  GLN   170      21.418 -41.266  24.216  1.00  0.00           C  
ATOM    997  OE1 GLN   170      21.362 -40.765  25.341  1.00  0.00           O  
ATOM    998  NE2 GLN   170      22.478 -41.945  23.783  1.00  0.00           N  
ATOM    999  N   SER   171      16.303 -41.264  24.524  1.00  0.00           N  
ATOM   1000  CA  SER   171      15.270 -41.295  25.551  1.00  0.00           C  
ATOM   1001  C   SER   171      15.953 -41.206  26.912  1.00  0.00           C  
ATOM   1002  O   SER   171      16.674 -42.125  27.316  1.00  0.00           O  
ATOM   1003  CB  SER   171      14.423 -42.560  25.435  1.00  0.00           C  
ATOM   1004  OG  SER   171      13.755 -42.587  24.182  1.00  0.00           O  
ATOM   1005  N   ASN   172      15.736 -40.095  27.609  1.00  0.00           N  
ATOM   1006  CA  ASN   172      16.177 -39.976  28.994  1.00  0.00           C  
ATOM   1007  C   ASN   172      15.386 -40.951  29.853  1.00  0.00           C  
ATOM   1008  O   ASN   172      14.207 -40.717  30.151  1.00  0.00           O  
ATOM   1009  CB  ASN   172      16.000 -38.548  29.500  1.00  0.00           C  
ATOM   1010  CG  ASN   172      16.615 -38.462  30.890  1.00  0.00           C  
ATOM   1011  OD1 ASN   172      16.168 -39.128  31.822  1.00  0.00           O  
ATOM   1012  ND2 ASN   172      17.674 -37.636  31.104  1.00  0.00           N  
ATOM   1013  N   ALA   173      16.031 -42.047  30.240  1.00  0.00           N  
ATOM   1014  CA  ALA   173      15.505 -42.935  31.261  1.00  0.00           C  
ATOM   1015  C   ALA   173      16.414 -42.895  32.482  1.00  0.00           C  
ATOM   1016  O   ALA   173      17.624 -42.664  32.380  1.00  0.00           O  
ATOM   1017  CB  ALA   173      15.352 -44.377  30.756  1.00  0.00           C  
ATOM   1018  N   ASN   174      15.801 -43.115  33.639  1.00  0.00           N  
ATOM   1019  CA  ASN   174      16.477 -43.004  34.926  1.00  0.00           C  
ATOM   1020  C   ASN   174      15.877 -44.079  35.821  1.00  0.00           C  
ATOM   1021  O   ASN   174      14.746 -43.922  36.293  1.00  0.00           O  
ATOM   1022  CB  ASN   174      16.284 -41.608  35.513  1.00  0.00           C  
ATOM   1023  CG  ASN   174      17.145 -41.501  36.764  1.00  0.00           C  
ATOM   1024  OD1 ASN   174      17.567 -42.507  37.330  1.00  0.00           O  
ATOM   1025  ND2 ASN   174      17.450 -40.273  37.263  1.00  0.00           N  
ATOM   1026  N   GLY   175      16.628 -45.169  36.026  1.00  0.00           N  
ATOM   1027  CA  GLY   175      16.175 -46.358  36.762  1.00  0.00           C  
ATOM   1028  C   GLY   175      15.190 -47.175  35.924  1.00  0.00           C  
ATOM   1029  O   GLY   175      14.114 -47.551  36.390  1.00  0.00           O  
ATOM   1030  N   ASP   176      15.568 -47.441  34.675  1.00  0.00           N  
ATOM   1031  CA  ASP   176      14.769 -48.205  33.720  1.00  0.00           C  
ATOM   1032  C   ASP   176      13.432 -47.531  33.395  1.00  0.00           C  
ATOM   1033  O   ASP   176      12.609 -48.111  32.676  1.00  0.00           O  
ATOM   1034  CB  ASP   176      14.531 -49.639  34.227  1.00  0.00           C  
ATOM   1035  CG  ASP   176      14.358 -50.646  33.099  1.00  0.00           C  
ATOM   1036  OD1 ASP   176      14.548 -50.277  31.919  1.00  0.00           O  
ATOM   1037  OD2 ASP   176      14.028 -51.813  33.398  1.00  0.00           O  
ATOM   1038  N   THR   177      13.202 -46.317  33.897  1.00  0.00           N  
ATOM   1039  CA  THR   177      11.953 -45.584  33.713  1.00  0.00           C  
ATOM   1040  C   THR   177      12.236 -44.345  32.874  1.00  0.00           C  
ATOM   1041  O   THR   177      13.112 -43.543  33.220  1.00  0.00           O  
ATOM   1042  CB  THR   177      11.328 -45.193  35.066  1.00  0.00           C  
ATOM   1043  OG1 THR   177      12.236 -44.394  35.810  1.00  0.00           O  
ATOM   1044  CG2 THR   177      11.000 -46.467  35.862  1.00  0.00           C  
ATOM   1045  N   LEU   178      11.483 -44.181  31.783  1.00  0.00           N  
ATOM   1046  CA  LEU   178      11.706 -43.067  30.867  1.00  0.00           C  
ATOM   1047  C   LEU   178      11.207 -41.775  31.504  1.00  0.00           C  
ATOM   1048  O   LEU   178      10.060 -41.688  31.964  1.00  0.00           O  
ATOM   1049  CB  LEU   178      11.013 -43.337  29.522  1.00  0.00           C  
ATOM   1050  CG  LEU   178      11.276 -42.256  28.472  1.00  0.00           C  
ATOM   1051  CD1 LEU   178      12.728 -42.144  28.009  1.00  0.00           C  
ATOM   1052  CD2 LEU   178      10.499 -42.420  27.167  1.00  0.00           C  
ATOM   1053  N   LEU   179      12.078 -40.764  31.546  1.00  0.00           N  
ATOM   1054  CA  LEU   179      11.758 -39.473  32.141  1.00  0.00           C  
ATOM   1055  C   LEU   179      11.662 -38.348  31.126  1.00  0.00           C  
ATOM   1056  O   LEU   179      11.047 -37.320  31.429  1.00  0.00           O  
ATOM   1057  CB  LEU   179      12.804 -39.079  33.197  1.00  0.00           C  
ATOM   1058  CG  LEU   179      12.539 -37.716  33.839  1.00  0.00           C  
ATOM   1059  CD1 LEU   179      11.285 -37.645  34.710  1.00  0.00           C  
ATOM   1060  CD2 LEU   179      13.644 -37.213  34.767  1.00  0.00           C  
ATOM   1061  N   GLN   180      12.691 -38.189  30.298  1.00  0.00           N  
ATOM   1062  CA  GLN   180      12.678 -37.128  29.300  1.00  0.00           C  
ATOM   1063  C   GLN   180      13.566 -37.433  28.101  1.00  0.00           C  
ATOM   1064  O   GLN   180      14.502 -38.233  28.176  1.00  0.00           O  
ATOM   1065  CB  GLN   180      13.196 -35.717  29.595  1.00  0.00           C  
ATOM   1066  CG  GLN   180      14.697 -35.667  29.888  1.00  0.00           C  
ATOM   1067  CD  GLN   180      14.891 -35.858  31.385  1.00  0.00           C  
ATOM   1068  OE1 GLN   180      14.190 -36.644  32.020  1.00  0.00           O  
ATOM   1069  NE2 GLN   180      15.854 -35.147  32.032  1.00  0.00           N  
ATOM   1070  N   LEU   181      13.282 -36.789  26.960  1.00  0.00           N  
ATOM   1071  CA  LEU   181      14.026 -36.955  25.709  1.00  0.00           C  
ATOM   1072  C   LEU   181      15.488 -36.532  25.830  1.00  0.00           C  
ATOM   1073  O   LEU   181      15.806 -35.416  26.249  1.00  0.00           O  
ATOM   1074  CB  LEU   181      13.649 -36.158  24.455  1.00  0.00           C  
ATOM   1075  CG  LEU   181      12.283 -36.536  23.880  1.00  0.00           C  
ATOM   1076  CD1 LEU   181      11.815 -35.675  22.707  1.00  0.00           C  
ATOM   1077  CD2 LEU   181      12.183 -37.961  23.336  1.00  0.00           C  
ATOM   1078  N   GLY   182      16.405 -37.426  25.462  1.00  0.00           N  
ATOM   1079  CA  GLY   182      17.830 -37.108  25.514  1.00  0.00           C  
ATOM   1080  C   GLY   182      18.119 -36.093  24.416  1.00  0.00           C  
ATOM   1081  O   GLY   182      17.342 -35.924  23.472  1.00  0.00           O  
ATOM   1082  N   ASP   183      19.245 -35.400  24.523  1.00  0.00           N  
ATOM   1083  CA  ASP   183      19.584 -34.405  23.523  1.00  0.00           C  
ATOM   1084  C   ASP   183      19.983 -33.081  24.143  1.00  0.00           C  
ATOM   1085  O   ASP   183      19.935 -32.907  25.363  1.00  0.00           O  
ATOM   1086  CB  ASP   183      18.477 -34.022  22.537  1.00  0.00           C  
ATOM   1087  CG  ASP   183      17.340 -33.391  23.328  1.00  0.00           C  
ATOM   1088  OD1 ASP   183      17.495 -33.243  24.570  1.00  0.00           O  
ATOM   1089  OD2 ASP   183      16.302 -33.048  22.701  1.00  0.00           O  
ATOM   1090  N   GLY   184      20.390 -32.104  23.317  1.00  0.00           N  
ATOM   1091  CA  GLY   184      20.816 -30.767  23.749  1.00  0.00           C  
ATOM   1092  C   GLY   184      20.021 -30.192  24.925  1.00  0.00           C  
ATOM   1093  O   GLY   184      20.456 -30.201  26.080  1.00  0.00           O  
ATOM   1094  N   THR   185      18.833 -29.683  24.619  1.00  0.00           N  
ATOM   1095  CA  THR   185      17.944 -29.060  25.598  1.00  0.00           C  
ATOM   1096  C   THR   185      17.104 -29.980  26.469  1.00  0.00           C  
ATOM   1097  O   THR   185      16.053 -29.592  26.988  1.00  0.00           O  
ATOM   1098  CB  THR   185      16.730 -28.220  26.043  1.00  0.00           C  
ATOM   1099  OG1 THR   185      15.533 -28.777  25.520  1.00  0.00           O  
ATOM   1100  CG2 THR   185      16.890 -26.781  25.526  1.00  0.00           C  
ATOM   1101  N   ARG   186      17.531 -31.136  26.706  1.00  0.00           N  
ATOM   1102  CA  ARG   186      16.778 -32.187  27.366  1.00  0.00           C  
ATOM   1103  C   ARG   186      15.424 -31.645  27.797  1.00  0.00           C  
ATOM   1104  O   ARG   186      15.258 -30.443  28.037  1.00  0.00           O  
ATOM   1105  CB  ARG   186      17.533 -32.753  28.574  1.00  0.00           C  
ATOM   1106  CG  ARG   186      17.706 -31.745  29.712  1.00  0.00           C  
ATOM   1107  CD  ARG   186      18.510 -32.289  30.895  1.00  0.00           C  
ATOM   1108  NE  ARG   186      18.580 -31.212  31.922  1.00  0.00           N  
ATOM   1109  CZ  ARG   186      19.275 -31.417  33.079  1.00  0.00           C  
ATOM   1110  NH1 ARG   186      19.798 -32.676  33.033  1.00  0.00           N  
ATOM   1111  NH2 ARG   186      19.176 -30.281  33.830  1.00  0.00           N  
ATOM   1112  N   LEU   187      14.458 -32.552  27.893  1.00  0.00           N  
ATOM   1113  CA  LEU   187      13.085 -32.194  28.212  1.00  0.00           C  
ATOM   1114  C   LEU   187      12.477 -33.340  29.003  1.00  0.00           C  
ATOM   1115  O   LEU   187      12.620 -34.503  28.616  1.00  0.00           O  
ATOM   1116  CB  LEU   187      12.294 -31.917  26.930  1.00  0.00           C  
ATOM   1117  CG  LEU   187      11.033 -31.073  27.061  1.00  0.00           C  
ATOM   1118  CD1 LEU   187      11.190 -30.046  28.167  1.00  0.00           C  
ATOM   1119  CD2 LEU   187      10.743 -30.410  25.725  1.00  0.00           C  
ATOM   1120  N   LEU   188      11.829 -33.017  30.117  1.00  0.00           N  
ATOM   1121  CA  LEU   188      11.354 -34.022  31.057  1.00  0.00           C  
ATOM   1122  C   LEU   188       9.833 -33.983  31.119  1.00  0.00           C  
ATOM   1123  O   LEU   188       9.227 -32.904  31.122  1.00  0.00           O  
ATOM   1124  CB  LEU   188      11.952 -33.798  32.456  1.00  0.00           C  
ATOM   1125  CG  LEU   188      13.480 -33.871  32.485  1.00  0.00           C  
ATOM   1126  CD1 LEU   188      14.117 -33.529  33.831  1.00  0.00           C  
ATOM   1127  CD2 LEU   188      14.067 -35.243  32.154  1.00  0.00           C  
ATOM   1128  N   ALA   189       9.222 -35.165  31.169  1.00  0.00           N  
ATOM   1129  CA  ALA   189       7.771 -35.292  31.231  1.00  0.00           C  
ATOM   1130  C   ALA   189       7.432 -36.655  31.812  1.00  0.00           C  
ATOM   1131  O   ALA   189       8.141 -37.634  31.540  1.00  0.00           O  
ATOM   1132  CB  ALA   189       7.131 -35.135  29.843  1.00  0.00           C  
ATOM   1133  N   GLN   190       6.359 -36.759  32.599  1.00  0.00           N  
ATOM   1134  CA  GLN   190       5.958 -38.079  33.112  1.00  0.00           C  
ATOM   1135  C   GLN   190       5.633 -39.089  32.025  1.00  0.00           C  
ATOM   1136  O   GLN   190       5.719 -40.297  32.282  1.00  0.00           O  
ATOM   1137  CB  GLN   190       4.728 -37.759  33.973  1.00  0.00           C  
ATOM   1138  CG  GLN   190       5.064 -37.004  35.261  1.00  0.00           C  
ATOM   1139  CD  GLN   190       3.761 -36.718  35.992  1.00  0.00           C  
ATOM   1140  OE1 GLN   190       2.685 -37.122  35.552  1.00  0.00           O  
ATOM   1141  NE2 GLN   190       3.785 -36.006  37.151  1.00  0.00           N  
ATOM   1142  N   ILE   191       5.278 -38.642  30.821  1.00  0.00           N  
ATOM   1143  CA  ILE   191       4.874 -39.554  29.760  1.00  0.00           C  
ATOM   1144  C   ILE   191       5.479 -39.122  28.433  1.00  0.00           C  
ATOM   1145  O   ILE   191       5.264 -37.992  27.970  1.00  0.00           O  
ATOM   1146  CB  ILE   191       3.350 -39.638  29.656  1.00  0.00           C  
ATOM   1147  CG1 ILE   191       2.674 -40.141  30.943  1.00  0.00           C  
ATOM   1148  CG2 ILE   191       2.862 -40.587  28.548  1.00  0.00           C  
ATOM   1149  CD1 ILE   191       1.148 -40.083  30.892  1.00  0.00           C  
ATOM   1150  N   VAL   192       6.228 -40.035  27.828  1.00  0.00           N  
ATOM   1151  CA  VAL   192       6.810 -39.849  26.510  1.00  0.00           C  
ATOM   1152  C   VAL   192       6.143 -40.827  25.552  1.00  0.00           C  
ATOM   1153  O   VAL   192       6.068 -42.028  25.832  1.00  0.00           O  
ATOM   1154  CB  VAL   192       8.327 -40.064  26.543  1.00  0.00           C  
ATOM   1155  CG1 VAL   192       8.992 -39.929  25.172  1.00  0.00           C  
ATOM   1156  CG2 VAL   192       9.064 -39.072  27.445  1.00  0.00           C  
ATOM   1157  N   ILE   193       5.632 -40.302  24.446  1.00  0.00           N  
ATOM   1158  CA  ILE   193       5.009 -41.088  23.391  1.00  0.00           C  
ATOM   1159  C   ILE   193       5.955 -41.073  22.202  1.00  0.00           C  
ATOM   1160  O   ILE   193       6.279 -40.002  21.678  1.00  0.00           O  
ATOM   1161  CB  ILE   193       3.627 -40.523  23.013  1.00  0.00           C  
ATOM   1162  CG1 ILE   193       2.627 -40.517  24.181  1.00  0.00           C  
ATOM   1163  CG2 ILE   193       2.929 -41.309  21.890  1.00  0.00           C  
ATOM   1164  CD1 ILE   193       1.333 -39.764  23.872  1.00  0.00           C  
ATOM   1165  N   GLY   194       6.406 -42.251  21.782  1.00  0.00           N  
ATOM   1166  CA  GLY   194       7.305 -42.390  20.638  1.00  0.00           C  
ATOM   1167  C   GLY   194       6.458 -42.709  19.410  1.00  0.00           C  
ATOM   1168  O   GLY   194       5.704 -43.690  19.403  1.00  0.00           O  
ATOM   1169  N   CYS   195       6.578 -41.881  18.375  1.00  0.00           N  
ATOM   1170  CA  CYS   195       5.725 -41.993  17.194  1.00  0.00           C  
ATOM   1171  C   CYS   195       6.496 -41.545  15.953  1.00  0.00           C  
ATOM   1172  O   CYS   195       6.037 -40.704  15.176  1.00  0.00           O  
ATOM   1173  CB  CYS   195       4.441 -41.178  17.375  1.00  0.00           C  
ATOM   1174  SG  CYS   195       3.516 -41.379  16.317  1.00  0.00           S  
ATOM   1175  N   ASP   196       7.683 -42.114  15.747  1.00  0.00           N  
ATOM   1176  CA  ASP   196       8.551 -41.729  14.640  1.00  0.00           C  
ATOM   1177  C   ASP   196       8.397 -42.636  13.425  1.00  0.00           C  
ATOM   1178  O   ASP   196       9.240 -42.591  12.524  1.00  0.00           O  
ATOM   1179  CB  ASP   196      10.019 -41.690  15.091  1.00  0.00           C  
ATOM   1180  CG  ASP   196      10.385 -42.828  16.029  1.00  0.00           C  
ATOM   1181  OD1 ASP   196       9.469 -43.510  16.530  1.00  0.00           O  
ATOM   1182  OD2 ASP   196      11.599 -43.027  16.273  1.00  0.00           O  
ATOM   1183  N   GLY   197       7.346 -43.454  13.378  1.00  0.00           N  
ATOM   1184  CA  GLY   197       7.010 -44.164  12.157  1.00  0.00           C  
ATOM   1185  C   GLY   197       7.817 -45.430  11.906  1.00  0.00           C  
ATOM   1186  O   GLY   197       8.473 -45.996  12.790  1.00  0.00           O  
ATOM   1187  N   ILE   198       7.769 -45.863  10.641  1.00  0.00           N  
ATOM   1188  CA  ILE   198       8.250 -47.184  10.241  1.00  0.00           C  
ATOM   1189  C   ILE   198       9.751 -47.363  10.435  1.00  0.00           C  
ATOM   1190  O   ILE   198      10.228 -48.505  10.472  1.00  0.00           O  
ATOM   1191  CB  ILE   198       7.901 -47.449   8.773  1.00  0.00           C  
ATOM   1192  CG1 ILE   198       8.540 -46.444   7.800  1.00  0.00           C  
ATOM   1193  CG2 ILE   198       6.392 -47.388   8.481  1.00  0.00           C  
ATOM   1194  CD1 ILE   198       8.336 -46.806   6.329  1.00  0.00           C  
ATOM   1195  N   ARG   199      10.505 -46.274  10.536  1.00  0.00           N  
ATOM   1196  CA  ARG   199      11.955 -46.335  10.660  1.00  0.00           C  
ATOM   1197  C   ARG   199      12.405 -45.829  12.029  1.00  0.00           C  
ATOM   1198  O   ARG   199      13.416 -45.134  12.163  1.00  0.00           O  
ATOM   1199  CB  ARG   199      12.616 -45.554   9.527  1.00  0.00           C  
ATOM   1200  CG  ARG   199      12.359 -46.152   8.142  1.00  0.00           C  
ATOM   1201  CD  ARG   199      13.099 -45.429   7.015  1.00  0.00           C  
ATOM   1202  NE  ARG   199      12.775 -46.133   5.743  1.00  0.00           N  
ATOM   1203  CZ  ARG   199      13.397 -45.768   4.584  1.00  0.00           C  
ATOM   1204  NH1 ARG   199      14.254 -44.746   4.875  1.00  0.00           N  
ATOM   1205  NH2 ARG   199      12.919 -46.567   3.586  1.00  0.00           N  
ATOM   1206  N   SER   200      11.643 -46.195  13.059  1.00  0.00           N  
ATOM   1207  CA  SER   200      11.899 -45.739  14.417  1.00  0.00           C  
ATOM   1208  C   SER   200      13.294 -46.142  14.880  1.00  0.00           C  
ATOM   1209  O   SER   200      13.835 -47.176  14.479  1.00  0.00           O  
ATOM   1210  CB  SER   200      10.848 -46.322  15.367  1.00  0.00           C  
ATOM   1211  OG  SER   200      10.965 -45.794  16.675  1.00  0.00           O  
ATOM   1212  N   LYS   201      13.880 -45.297  15.728  1.00  0.00           N  
ATOM   1213  CA  LYS   201      15.136 -45.605  16.398  1.00  0.00           C  
ATOM   1214  C   LYS   201      14.902 -46.242  17.759  1.00  0.00           C  
ATOM   1215  O   LYS   201      15.669 -47.117  18.176  1.00  0.00           O  
ATOM   1216  CB  LYS   201      15.973 -44.335  16.569  1.00  0.00           C  
ATOM   1217  CG  LYS   201      15.996 -43.446  15.342  1.00  0.00           C  
ATOM   1218  CD  LYS   201      17.063 -43.891  14.357  1.00  0.00           C  
ATOM   1219  CE  LYS   201      17.296 -42.828  13.298  1.00  0.00           C  
ATOM   1220  NZ  LYS   201      18.419 -43.205  12.400  1.00  0.00           N  
ATOM   1221  N   VAL   202      13.842 -45.827  18.448  1.00  0.00           N  
ATOM   1222  CA  VAL   202      13.567 -46.236  19.817  1.00  0.00           C  
ATOM   1223  C   VAL   202      12.728 -47.505  19.898  1.00  0.00           C  
ATOM   1224  O   VAL   202      12.280 -47.872  20.985  1.00  0.00           O  
ATOM   1225  CB  VAL   202      12.886 -45.080  20.554  1.00  0.00           C  
ATOM   1226  CG1 VAL   202      13.737 -43.810  20.616  1.00  0.00           C  
ATOM   1227  CG2 VAL   202      11.564 -44.645  19.918  1.00  0.00           C  
ATOM   1228  N   ALA   203      12.522 -48.189  18.775  1.00  0.00           N  
ATOM   1229  CA  ALA   203      11.711 -49.400  18.780  1.00  0.00           C  
ATOM   1230  C   ALA   203      12.472 -50.588  19.363  1.00  0.00           C  
ATOM   1231  O   ALA   203      11.922 -51.332  20.185  1.00  0.00           O  
ATOM   1232  CB  ALA   203      11.237 -49.697  17.357  1.00  0.00           C  
ATOM   1233  N   THR   204      13.734 -50.774  18.953  1.00  0.00           N  
ATOM   1234  CA  THR   204      14.523 -51.922  19.403  1.00  0.00           C  
ATOM   1235  C   THR   204      14.592 -52.004  20.924  1.00  0.00           C  
ATOM   1236  O   THR   204      14.505 -53.096  21.497  1.00  0.00           O  
ATOM   1237  CB  THR   204      15.936 -51.853  18.818  1.00  0.00           C  
ATOM   1238  OG1 THR   204      15.880 -51.903  17.400  1.00  0.00           O  
ATOM   1239  CG2 THR   204      16.761 -53.043  19.337  1.00  0.00           C  
ATOM   1240  N   TRP   205      14.760 -50.862  21.596  1.00  0.00           N  
ATOM   1241  CA  TRP   205      14.896 -50.841  23.048  1.00  0.00           C  
ATOM   1242  C   TRP   205      13.567 -50.996  23.782  1.00  0.00           C  
ATOM   1243  O   TRP   205      13.572 -51.299  24.981  1.00  0.00           O  
ATOM   1244  CB  TRP   205      15.565 -49.537  23.489  1.00  0.00           C  
ATOM   1245  CG  TRP   205      17.018 -49.427  23.092  1.00  0.00           C  
ATOM   1246  CD1 TRP   205      17.586 -48.724  22.069  1.00  0.00           C  
ATOM   1247  CD2 TRP   205      18.137 -50.061  23.728  1.00  0.00           C  
ATOM   1248  NE1 TRP   205      18.897 -48.843  21.999  1.00  0.00           N  
ATOM   1249  CE2 TRP   205      19.301 -49.671  23.015  1.00  0.00           C  
ATOM   1250  CE3 TRP   205      18.275 -50.923  24.836  1.00  0.00           C  
ATOM   1251  CZ2 TRP   205      20.601 -50.117  23.374  1.00  0.00           C  
ATOM   1252  CZ3 TRP   205      19.577 -51.376  25.204  1.00  0.00           C  
ATOM   1253  CH2 TRP   205      20.717 -50.966  24.467  1.00  0.00           C  
ATOM   1254  N   MET   206      12.483 -50.772  23.037  1.00  0.00           N  
ATOM   1255  CA  MET   206      11.105 -50.841  23.522  1.00  0.00           C  
ATOM   1256  C   MET   206      10.703 -52.163  24.178  1.00  0.00           C  
ATOM   1257  O   MET   206       9.829 -52.217  25.046  1.00  0.00           O  
ATOM   1258  CB  MET   206       9.868 -50.756  22.624  1.00  0.00           C  
ATOM   1259  CG  MET   206       9.663 -49.376  21.996  1.00  0.00           C  
ATOM   1260  SD  MET   206       9.438 -48.028  23.196  1.00  0.00           S  
ATOM   1261  CE  MET   206       7.816 -48.603  23.777  1.00  0.00           C  
ATOM   1262  N   GLY   207      11.342 -53.248  23.766  1.00  0.00           N  
ATOM   1263  CA  GLY   207      10.995 -54.536  24.324  1.00  0.00           C  
ATOM   1264  C   GLY   207      10.454 -55.392  23.201  1.00  0.00           C  
ATOM   1265  O   GLY   207       9.984 -56.515  23.402  1.00  0.00           O  
ATOM   1266  N   PHE   208      10.516 -54.860  21.984  1.00  0.00           N  
ATOM   1267  CA  PHE   208      10.038 -55.612  20.845  1.00  0.00           C  
ATOM   1268  C   PHE   208      11.066 -56.650  20.427  1.00  0.00           C  
ATOM   1269  O   PHE   208      12.279 -56.500  20.597  1.00  0.00           O  
ATOM   1270  CB  PHE   208       9.778 -54.956  19.482  1.00  0.00           C  
ATOM   1271  CG  PHE   208       8.586 -54.075  19.629  1.00  0.00           C  
ATOM   1272  CD1 PHE   208       7.722 -54.162  20.744  1.00  0.00           C  
ATOM   1273  CD2 PHE   208       8.294 -53.119  18.639  1.00  0.00           C  
ATOM   1274  CE1 PHE   208       6.587 -53.312  20.878  1.00  0.00           C  
ATOM   1275  CE2 PHE   208       7.163 -52.255  18.748  1.00  0.00           C  
ATOM   1276  CZ  PHE   208       6.304 -52.355  19.874  1.00  0.00           C  
ATOM   1277  N   SER   209      10.545 -57.731  19.863  1.00  0.00           N  
ATOM   1278  CA  SER   209      11.324 -58.855  19.377  1.00  0.00           C  
ATOM   1279  C   SER   209      11.496 -58.611  17.879  1.00  0.00           C  
ATOM   1280  O   SER   209      10.541 -58.290  17.167  1.00  0.00           O  
ATOM   1281  CB  SER   209      10.902 -60.323  19.279  1.00  0.00           C  
ATOM   1282  OG  SER   209      10.670 -60.852  20.576  1.00  0.00           O  
ATOM   1283  N   GLU   210      12.715 -58.759  17.373  1.00  0.00           N  
ATOM   1284  CA  GLU   210      12.975 -58.507  15.958  1.00  0.00           C  
ATOM   1285  C   GLU   210      12.179 -59.388  14.995  1.00  0.00           C  
ATOM   1286  O   GLU   210      12.039 -59.091  13.806  1.00  0.00           O  
ATOM   1287  CB  GLU   210      14.401 -58.722  15.442  1.00  0.00           C  
ATOM   1288  CG  GLU   210      15.394 -57.668  15.936  1.00  0.00           C  
ATOM   1289  CD  GLU   210      16.777 -58.051  15.429  1.00  0.00           C  
ATOM   1290  OE1 GLU   210      16.899 -59.141  14.810  1.00  0.00           O  
ATOM   1291  OE2 GLU   210      17.730 -57.258  15.655  1.00  0.00           O  
ATOM   1292  N   PRO   211      11.649 -60.489  15.508  1.00  0.00           N  
ATOM   1293  CA  PRO   211      10.877 -61.400  14.684  1.00  0.00           C  
ATOM   1294  C   PRO   211       9.506 -60.779  14.438  1.00  0.00           C  
ATOM   1295  O   PRO   211       8.769 -61.152  13.521  1.00  0.00           O  
ATOM   1296  CB  PRO   211       9.958 -62.621  14.588  1.00  0.00           C  
ATOM   1297  CG  PRO   211       9.113 -62.849  15.843  1.00  0.00           C  
ATOM   1298  CD  PRO   211       9.827 -62.462  17.140  1.00  0.00           C  
ATOM   1299  N   LYS   212       9.158 -59.811  15.277  1.00  0.00           N  
ATOM   1300  CA  LYS   212       7.884 -59.113  15.134  1.00  0.00           C  
ATOM   1301  C   LYS   212       7.935 -58.181  13.919  1.00  0.00           C  
ATOM   1302  O   LYS   212       6.959 -57.507  13.578  1.00  0.00           O  
ATOM   1303  CB  LYS   212       7.378 -58.140  16.203  1.00  0.00           C  
ATOM   1304  CG  LYS   212       7.084 -58.809  17.547  1.00  0.00           C  
ATOM   1305  CD  LYS   212       6.460 -57.866  18.578  1.00  0.00           C  
ATOM   1306  CE  LYS   212       6.148 -58.540  19.915  1.00  0.00           C  
ATOM   1307  NZ  LYS   212       5.035 -59.501  19.750  1.00  0.00           N  
ATOM   1308  N   TYR   213       9.088 -58.136  13.247  1.00  0.00           N  
ATOM   1309  CA  TYR   213       9.247 -57.319  12.039  1.00  0.00           C  
ATOM   1310  C   TYR   213       9.232 -58.227  10.804  1.00  0.00           C  
ATOM   1311  O   TYR   213       8.625 -59.301  10.783  1.00  0.00           O  
ATOM   1312  CB  TYR   213      10.500 -56.515  11.666  1.00  0.00           C  
ATOM   1313  CG  TYR   213      10.680 -55.459  12.702  1.00  0.00           C  
ATOM   1314  CD1 TYR   213      11.646 -55.622  13.703  1.00  0.00           C  
ATOM   1315  CD2 TYR   213       9.899 -54.282  12.701  1.00  0.00           C  
ATOM   1316  CE1 TYR   213      11.848 -54.645  14.698  1.00  0.00           C  
ATOM   1317  CE2 TYR   213      10.091 -53.279  13.705  1.00  0.00           C  
ATOM   1318  CZ  TYR   213      11.072 -53.480  14.696  1.00  0.00           C  
ATOM   1319  OH  TYR   213      11.290 -52.544  15.685  1.00  0.00           O  
ATOM   1320  N   VAL   214       9.844 -57.761   9.677  1.00  0.00           N  
ATOM   1321  CA  VAL   214      10.103 -58.552   8.477  1.00  0.00           C  
ATOM   1322  C   VAL   214       9.518 -57.819   7.279  1.00  0.00           C  
ATOM   1323  O   VAL   214       8.333 -57.470   7.275  1.00  0.00           O  
ATOM   1324  CB  VAL   214       9.514 -59.969   8.578  1.00  0.00           C  
ATOM   1325  CG1 VAL   214       9.629 -60.771   7.280  1.00  0.00           C  
ATOM   1326  CG2 VAL   214      10.187 -60.835   9.645  1.00  0.00           C  
ATOM   1327  N   GLY   215      10.346 -57.584   6.269  1.00  0.00           N  
ATOM   1328  CA  GLY   215       9.906 -56.898   5.063  1.00  0.00           C  
ATOM   1329  C   GLY   215       9.356 -57.933   4.091  1.00  0.00           C  
ATOM   1330  O   GLY   215      10.057 -58.877   3.708  1.00  0.00           O  
ATOM   1331  N   HIS   216       8.090 -57.759   3.707  1.00  0.00           N  
ATOM   1332  CA  HIS   216       7.427 -58.695   2.807  1.00  0.00           C  
ATOM   1333  C   HIS   216       7.801 -58.414   1.359  1.00  0.00           C  
ATOM   1334  O   HIS   216       8.246 -59.312   0.636  1.00  0.00           O  
ATOM   1335  CB  HIS   216       5.909 -58.608   2.992  1.00  0.00           C  
ATOM   1336  CG  HIS   216       5.155 -59.549   2.100  1.00  0.00           C  
ATOM   1337  ND1 HIS   216       5.136 -60.919   2.263  1.00  0.00           N  
ATOM   1338  CD2 HIS   216       4.377 -59.313   1.017  1.00  0.00           C  
ATOM   1339  CE1 HIS   216       4.401 -61.479   1.351  1.00  0.00           C  
ATOM   1340  NE2 HIS   216       3.922 -60.529   0.571  1.00  0.00           N  
ATOM   1341  N   CYS   217       7.637 -57.168   0.929  1.00  0.00           N  
ATOM   1342  CA  CYS   217       7.866 -56.783  -0.454  1.00  0.00           C  
ATOM   1343  C   CYS   217       8.116 -55.277  -0.486  1.00  0.00           C  
ATOM   1344  O   CYS   217       8.371 -54.660   0.554  1.00  0.00           O  
ATOM   1345  CB  CYS   217       6.669 -57.196  -1.324  1.00  0.00           C  
ATOM   1346  SG  CYS   217       5.476 -56.513  -0.967  1.00  0.00           S  
ATOM   1347  N   ALA   218       8.037 -54.686  -1.675  1.00  0.00           N  
ATOM   1348  CA  ALA   218       8.138 -53.244  -1.832  1.00  0.00           C  
ATOM   1349  C   ALA   218       6.964 -52.741  -2.654  1.00  0.00           C  
ATOM   1350  O   ALA   218       6.495 -53.424  -3.571  1.00  0.00           O  
ATOM   1351  CB  ALA   218       9.462 -52.840  -2.502  1.00  0.00           C  
ATOM   1352  N   TYR   219       6.479 -51.555  -2.308  1.00  0.00           N  
ATOM   1353  CA  TYR   219       5.515 -50.839  -3.129  1.00  0.00           C  
ATOM   1354  C   TYR   219       6.269 -49.837  -3.988  1.00  0.00           C  
ATOM   1355  O   TYR   219       7.177 -49.156  -3.501  1.00  0.00           O  
ATOM   1356  CB  TYR   219       4.466 -50.130  -2.269  1.00  0.00           C  
ATOM   1357  CG  TYR   219       3.626 -51.181  -1.630  1.00  0.00           C  
ATOM   1358  CD1 TYR   219       3.941 -51.639  -0.344  1.00  0.00           C  
ATOM   1359  CD2 TYR   219       2.504 -51.733  -2.288  1.00  0.00           C  
ATOM   1360  CE1 TYR   219       3.169 -52.630   0.294  1.00  0.00           C  
ATOM   1361  CE2 TYR   219       1.708 -52.741  -1.653  1.00  0.00           C  
ATOM   1362  CZ  TYR   219       2.058 -53.176  -0.359  1.00  0.00           C  
ATOM   1363  OH  TYR   219       1.325 -54.146   0.289  1.00  0.00           O  
ATOM   1364  N   ARG   220       5.910 -49.762  -5.262  1.00  0.00           N  
ATOM   1365  CA  ARG   220       6.510 -48.818  -6.195  1.00  0.00           C  
ATOM   1366  C   ARG   220       5.387 -47.926  -6.702  1.00  0.00           C  
ATOM   1367  O   ARG   220       4.513 -48.379  -7.454  1.00  0.00           O  
ATOM   1368  CB  ARG   220       7.240 -49.527  -7.344  1.00  0.00           C  
ATOM   1369  CG  ARG   220       8.467 -50.320  -6.890  1.00  0.00           C  
ATOM   1370  CD  ARG   220       9.183 -51.048  -8.030  1.00  0.00           C  
ATOM   1371  NE  ARG   220       8.265 -52.110  -8.529  1.00  0.00           N  
ATOM   1372  CZ  ARG   220       8.610 -52.852  -9.622  1.00  0.00           C  
ATOM   1373  NH1 ARG   220       9.830 -52.417 -10.052  1.00  0.00           N  
ATOM   1374  NH2 ARG   220       7.601 -53.741  -9.857  1.00  0.00           N  
ATOM   1375  N   GLY   221       5.395 -46.662  -6.283  1.00  0.00           N  
ATOM   1376  CA  GLY   221       4.289 -45.756  -6.528  1.00  0.00           C  
ATOM   1377  C   GLY   221       4.663 -44.641  -7.482  1.00  0.00           C  
ATOM   1378  O   GLY   221       5.818 -44.207  -7.533  1.00  0.00           O  
ATOM   1379  N   LEU   222       3.675 -44.182  -8.243  1.00  0.00           N  
ATOM   1380  CA  LEU   222       3.835 -43.011  -9.095  1.00  0.00           C  
ATOM   1381  C   LEU   222       2.444 -42.473  -9.400  1.00  0.00           C  
ATOM   1382  O   LEU   222       1.440 -42.986  -8.897  1.00  0.00           O  
ATOM   1383  CB  LEU   222       4.627 -43.331 -10.370  1.00  0.00           C  
ATOM   1384  CG  LEU   222       3.838 -44.157 -11.387  1.00  0.00           C  
ATOM   1385  CD1 LEU   222       4.446 -44.210 -12.788  1.00  0.00           C  
ATOM   1386  CD2 LEU   222       3.658 -45.630 -11.023  1.00  0.00           C  
ATOM   1387  N   GLY   223       2.385 -41.432 -10.228  1.00  0.00           N  
ATOM   1388  CA  GLY   223       1.129 -40.763 -10.541  1.00  0.00           C  
ATOM   1389  C   GLY   223       0.808 -40.845 -12.028  1.00  0.00           C  
ATOM   1390  O   GLY   223       1.701 -40.878 -12.882  1.00  0.00           O  
ATOM   1391  N   PHE   224      -0.486 -40.885 -12.322  1.00  0.00           N  
ATOM   1392  CA  PHE   224      -0.998 -40.753 -13.676  1.00  0.00           C  
ATOM   1393  C   PHE   224      -1.861 -39.504 -13.731  1.00  0.00           C  
ATOM   1394  O   PHE   224      -2.618 -39.221 -12.794  1.00  0.00           O  
ATOM   1395  CB  PHE   224      -1.816 -41.976 -14.098  1.00  0.00           C  
ATOM   1396  CG  PHE   224      -0.893 -43.146 -14.122  1.00  0.00           C  
ATOM   1397  CD1 PHE   224      -0.720 -43.986 -12.999  1.00  0.00           C  
ATOM   1398  CD2 PHE   224      -0.164 -43.440 -15.288  1.00  0.00           C  
ATOM   1399  CE1 PHE   224       0.162 -45.105 -13.032  1.00  0.00           C  
ATOM   1400  CE2 PHE   224       0.726 -44.555 -15.349  1.00  0.00           C  
ATOM   1401  CZ  PHE   224       0.890 -45.389 -14.213  1.00  0.00           C  
ATOM   1402  N   TYR   225      -1.732 -38.749 -14.818  1.00  0.00           N  
ATOM   1403  CA  TYR   225      -2.452 -37.494 -14.985  1.00  0.00           C  
ATOM   1404  C   TYR   225      -3.722 -37.743 -15.784  1.00  0.00           C  
ATOM   1405  O   TYR   225      -3.666 -38.290 -16.891  1.00  0.00           O  
ATOM   1406  CB  TYR   225      -1.581 -36.447 -15.681  1.00  0.00           C  
ATOM   1407  CG  TYR   225      -0.479 -36.087 -14.745  1.00  0.00           C  
ATOM   1408  CD1 TYR   225       0.736 -36.781 -14.799  1.00  0.00           C  
ATOM   1409  CD2 TYR   225      -0.624 -35.050 -13.797  1.00  0.00           C  
ATOM   1410  CE1 TYR   225       1.802 -36.467 -13.933  1.00  0.00           C  
ATOM   1411  CE2 TYR   225       0.449 -34.718 -12.908  1.00  0.00           C  
ATOM   1412  CZ  TYR   225       1.657 -35.441 -12.993  1.00  0.00           C  
ATOM   1413  OH  TYR   225       2.716 -35.160 -12.156  1.00  0.00           O  
ATOM   1414  N   PRO   226      -4.858 -37.351 -15.211  1.00  0.00           N  
ATOM   1415  CA  PRO   226      -6.166 -37.440 -15.855  1.00  0.00           C  
ATOM   1416  C   PRO   226      -6.429 -38.862 -16.359  1.00  0.00           C  
ATOM   1417  O   PRO   226      -6.403 -39.157 -17.554  1.00  0.00           O  
ATOM   1418  CB  PRO   226      -6.266 -36.402 -16.976  1.00  0.00           C  
ATOM   1419  CG  PRO   226      -4.912 -36.027 -17.583  1.00  0.00           C  
ATOM   1420  CD  PRO   226      -3.767 -36.023 -16.569  1.00  0.00           C  
ATOM   1421  N   ASN   227      -6.669 -39.742 -15.389  1.00  0.00           N  
ATOM   1422  CA  ASN   227      -6.951 -41.141 -15.635  1.00  0.00           C  
ATOM   1423  C   ASN   227      -8.367 -41.456 -15.173  1.00  0.00           C  
ATOM   1424  O   ASN   227      -8.722 -41.146 -14.026  1.00  0.00           O  
ATOM   1425  CB  ASN   227      -5.943 -42.041 -14.905  1.00  0.00           C  
ATOM   1426  CG  ASN   227      -6.222 -43.482 -15.307  1.00  0.00           C  
ATOM   1427  OD1 ASN   227      -6.794 -43.746 -16.364  1.00  0.00           O  
ATOM   1428  ND2 ASN   227      -5.833 -44.494 -14.486  1.00  0.00           N  
ATOM   1429  N   GLY   228      -9.204 -42.060 -16.024  1.00  0.00           N  
ATOM   1430  CA  GLY   228     -10.619 -42.242 -15.668  1.00  0.00           C  
ATOM   1431  C   GLY   228     -10.817 -43.326 -14.624  1.00  0.00           C  
ATOM   1432  O   GLY   228      -9.851 -43.940 -14.162  1.00  0.00           O  
ATOM   1433  N   GLN   229     -12.070 -43.576 -14.261  1.00  0.00           N  
ATOM   1434  CA  GLN   229     -12.419 -44.570 -13.255  1.00  0.00           C  
ATOM   1435  C   GLN   229     -13.407 -45.557 -13.854  1.00  0.00           C  
ATOM   1436  O   GLN   229     -14.402 -45.150 -14.466  1.00  0.00           O  
ATOM   1437  CB  GLN   229     -13.016 -43.902 -12.016  1.00  0.00           C  
ATOM   1438  CG  GLN   229     -12.013 -43.131 -11.180  1.00  0.00           C  
ATOM   1439  CD  GLN   229     -12.681 -42.366 -10.053  1.00  0.00           C  
ATOM   1440  OE1 GLN   229     -13.707 -41.706 -10.254  1.00  0.00           O  
ATOM   1441  NE2 GLN   229     -12.111 -42.459  -8.856  1.00  0.00           N  
ATOM   1442  N   PRO   230     -13.124 -46.850 -13.678  1.00  0.00           N  
ATOM   1443  CA  PRO   230     -14.061 -47.882 -14.113  1.00  0.00           C  
ATOM   1444  C   PRO   230     -15.449 -47.649 -13.527  1.00  0.00           C  
ATOM   1445  O   PRO   230     -16.466 -47.883 -14.192  1.00  0.00           O  
ATOM   1446  CB  PRO   230     -13.539 -49.261 -13.710  1.00  0.00           C  
ATOM   1447  CG  PRO   230     -12.013 -49.339 -13.639  1.00  0.00           C  
ATOM   1448  CD  PRO   230     -11.362 -48.083 -13.055  1.00  0.00           C  
ATOM   1449  N   PHE   231     -15.506 -47.190 -12.281  1.00  0.00           N  
ATOM   1450  CA  PHE   231     -16.748 -46.858 -11.605  1.00  0.00           C  
ATOM   1451  C   PHE   231     -16.497 -45.599 -10.795  1.00  0.00           C  
ATOM   1452  O   PHE   231     -15.427 -45.448 -10.199  1.00  0.00           O  
ATOM   1453  CB  PHE   231     -17.216 -48.008 -10.703  1.00  0.00           C  
ATOM   1454  CG  PHE   231     -17.454 -49.193 -11.575  1.00  0.00           C  
ATOM   1455  CD1 PHE   231     -16.452 -50.161 -11.812  1.00  0.00           C  
ATOM   1456  CD2 PHE   231     -18.707 -49.371 -12.189  1.00  0.00           C  
ATOM   1457  CE1 PHE   231     -16.690 -51.293 -12.644  1.00  0.00           C  
ATOM   1458  CE2 PHE   231     -18.972 -50.496 -13.027  1.00  0.00           C  
ATOM   1459  CZ  PHE   231     -17.956 -51.460 -13.256  1.00  0.00           C  
ATOM   1460  N   GLN   232     -17.470 -44.693 -10.786  1.00  0.00           N  
ATOM   1461  CA  GLN   232     -17.277 -43.397 -10.149  1.00  0.00           C  
ATOM   1462  C   GLN   232     -16.954 -43.555  -8.665  1.00  0.00           C  
ATOM   1463  O   GLN   232     -17.645 -44.276  -7.939  1.00  0.00           O  
ATOM   1464  CB  GLN   232     -18.528 -42.536 -10.325  1.00  0.00           C  
ATOM   1465  CG  GLN   232     -18.374 -41.116  -9.775  1.00  0.00           C  
ATOM   1466  CD  GLN   232     -19.632 -40.336 -10.129  1.00  0.00           C  
ATOM   1467  OE1 GLN   232     -20.572 -40.878 -10.708  1.00  0.00           O  
ATOM   1468  NE2 GLN   232     -19.717 -39.019  -9.801  1.00  0.00           N  
ATOM   1469  N   LYS   233     -15.893 -42.881  -8.222  1.00  0.00           N  
ATOM   1470  CA  LYS   233     -15.494 -42.828  -6.819  1.00  0.00           C  
ATOM   1471  C   LYS   233     -15.148 -44.205  -6.252  1.00  0.00           C  
ATOM   1472  O   LYS   233     -15.214 -44.412  -5.032  1.00  0.00           O  
ATOM   1473  CB  LYS   233     -16.582 -42.164  -5.968  1.00  0.00           C  
ATOM   1474  CG  LYS   233     -16.833 -40.700  -6.333  1.00  0.00           C  
ATOM   1475  CD  LYS   233     -17.912 -40.032  -5.478  1.00  0.00           C  
ATOM   1476  CE  LYS   233     -18.249 -38.606  -5.921  1.00  0.00           C  
ATOM   1477  NZ  LYS   233     -19.332 -38.057  -5.076  1.00  0.00           N  
ATOM   1478  N   LYS   234     -14.785 -45.157  -7.111  1.00  0.00           N  
ATOM   1479  CA  LYS   234     -14.349 -46.482  -6.685  1.00  0.00           C  
ATOM   1480  C   LYS   234     -12.852 -46.609  -6.936  1.00  0.00           C  
ATOM   1481  O   LYS   234     -12.376 -46.323  -8.041  1.00  0.00           O  
ATOM   1482  CB  LYS   234     -15.106 -47.593  -7.424  1.00  0.00           C  
ATOM   1483  CG  LYS   234     -16.598 -47.643  -7.088  1.00  0.00           C  
ATOM   1484  CD  LYS   234     -17.353 -48.758  -7.814  1.00  0.00           C  
ATOM   1485  CE  LYS   234     -18.853 -48.778  -7.514  1.00  0.00           C  
ATOM   1486  NZ  LYS   234     -19.506 -49.870  -8.271  1.00  0.00           N  
ATOM   1487  N   VAL   235     -12.112 -47.013  -5.905  1.00  0.00           N  
ATOM   1488  CA  VAL   235     -10.707 -47.345  -6.085  1.00  0.00           C  
ATOM   1489  C   VAL   235     -10.583 -48.600  -6.947  1.00  0.00           C  
ATOM   1490  O   VAL   235     -11.572 -49.262  -7.276  1.00  0.00           O  
ATOM   1491  CB  VAL   235     -10.023 -47.545  -4.733  1.00  0.00           C  
ATOM   1492  CG1 VAL   235     -10.077 -46.309  -3.833  1.00  0.00           C  
ATOM   1493  CG2 VAL   235     -10.636 -48.673  -3.900  1.00  0.00           C  
ATOM   1494  N   ASN   236      -9.350 -48.934  -7.312  1.00  0.00           N  
ATOM   1495  CA  ASN   236      -9.101 -50.051  -8.213  1.00  0.00           C  
ATOM   1496  C   ASN   236      -8.043 -50.966  -7.614  1.00  0.00           C  
ATOM   1497  O   ASN   236      -7.017 -50.495  -7.110  1.00  0.00           O  
ATOM   1498  CB  ASN   236      -8.664 -49.553  -9.598  1.00  0.00           C  
ATOM   1499  CG  ASN   236      -8.527 -50.763 -10.511  1.00  0.00           C  
ATOM   1500  OD1 ASN   236      -9.148 -51.800 -10.286  1.00  0.00           O  
ATOM   1501  ND2 ASN   236      -7.705 -50.696 -11.593  1.00  0.00           N  
ATOM   1502  N   TYR   237      -8.304 -52.268  -7.653  1.00  0.00           N  
ATOM   1503  CA  TYR   237      -7.330 -53.285  -7.287  1.00  0.00           C  
ATOM   1504  C   TYR   237      -7.241 -54.288  -8.422  1.00  0.00           C  
ATOM   1505  O   TYR   237      -8.269 -54.767  -8.909  1.00  0.00           O  
ATOM   1506  CB  TYR   237      -7.710 -53.984  -5.980  1.00  0.00           C  
ATOM   1507  CG  TYR   237      -7.688 -52.958  -4.900  1.00  0.00           C  
ATOM   1508  CD1 TYR   237      -8.855 -52.248  -4.589  1.00  0.00           C  
ATOM   1509  CD2 TYR   237      -6.512 -52.679  -4.169  1.00  0.00           C  
ATOM   1510  CE1 TYR   237      -8.874 -51.272  -3.573  1.00  0.00           C  
ATOM   1511  CE2 TYR   237      -6.514 -51.690  -3.132  1.00  0.00           C  
ATOM   1512  CZ  TYR   237      -7.709 -50.997  -2.850  1.00  0.00           C  
ATOM   1513  OH  TYR   237      -7.757 -50.034  -1.865  1.00  0.00           O  
ATOM   1514  N   ILE   238      -6.020 -54.593  -8.846  1.00  0.00           N  
ATOM   1515  CA  ILE   238      -5.771 -55.436 -10.010  1.00  0.00           C  
ATOM   1516  C   ILE   238      -5.003 -56.659  -9.540  1.00  0.00           C  
ATOM   1517  O   ILE   238      -3.918 -56.529  -8.956  1.00  0.00           O  
ATOM   1518  CB  ILE   238      -4.997 -54.684 -11.104  1.00  0.00           C  
ATOM   1519  CG1 ILE   238      -5.625 -53.309 -11.334  1.00  0.00           C  
ATOM   1520  CG2 ILE   238      -4.975 -55.495 -12.392  1.00  0.00           C  
ATOM   1521  CD1 ILE   238      -4.925 -52.486 -12.376  1.00  0.00           C  
ATOM   1522  N   TYR   239      -5.563 -57.842  -9.798  1.00  0.00           N  
ATOM   1523  CA  TYR   239      -4.946 -59.108  -9.418  1.00  0.00           C  
ATOM   1524  C   TYR   239      -3.900 -59.530 -10.441  1.00  0.00           C  
ATOM   1525  O   TYR   239      -3.928 -60.657 -10.946  1.00  0.00           O  
ATOM   1526  CB  TYR   239      -6.014 -60.194  -9.263  1.00  0.00           C  
ATOM   1527  CG  TYR   239      -6.867 -59.820  -8.100  1.00  0.00           C  
ATOM   1528  CD1 TYR   239      -8.068 -59.130  -8.310  1.00  0.00           C  
ATOM   1529  CD2 TYR   239      -6.500 -60.150  -6.777  1.00  0.00           C  
ATOM   1530  CE1 TYR   239      -8.903 -58.762  -7.237  1.00  0.00           C  
ATOM   1531  CE2 TYR   239      -7.338 -59.784  -5.674  1.00  0.00           C  
ATOM   1532  CZ  TYR   239      -8.537 -59.089  -5.926  1.00  0.00           C  
ATOM   1533  OH  TYR   239      -9.373 -58.711  -4.897  1.00  0.00           O  
ATOM   1534  N   GLY   240      -2.969 -58.630 -10.746  1.00  0.00           N  
ATOM   1535  CA  GLY   240      -1.905 -58.929 -11.687  1.00  0.00           C  
ATOM   1536  C   GLY   240      -1.017 -60.048 -11.145  1.00  0.00           C  
ATOM   1537  O   GLY   240      -1.104 -60.444  -9.980  1.00  0.00           O  
ATOM   1538  N   LYS   241      -0.139 -60.546 -12.014  1.00  0.00           N  
ATOM   1539  CA  LYS   241       0.766 -61.618 -11.643  1.00  0.00           C  
ATOM   1540  C   LYS   241       2.202 -61.110 -11.588  1.00  0.00           C  
ATOM   1541  O   LYS   241       2.620 -60.337 -12.458  1.00  0.00           O  
ATOM   1542  CB  LYS   241       0.668 -62.784 -12.634  1.00  0.00           C  
ATOM   1543  CG  LYS   241       1.566 -63.969 -12.273  1.00  0.00           C  
ATOM   1544  CD  LYS   241       1.551 -65.089 -13.315  1.00  0.00           C  
ATOM   1545  CE  LYS   241       2.525 -66.227 -13.004  1.00  0.00           C  
ATOM   1546  NZ  LYS   241       2.463 -67.251 -14.071  1.00  0.00           N  
ATOM   1547  N   GLY   242       2.975 -61.507 -10.566  1.00  0.00           N  
ATOM   1548  CA  GLY   242       2.473 -62.385  -9.509  1.00  0.00           C  
ATOM   1549  C   GLY   242       2.107 -61.599  -8.252  1.00  0.00           C  
ATOM   1550  O   GLY   242       2.064 -62.174  -7.160  1.00  0.00           O  
ATOM   1551  N   ILE   243       1.854 -60.302  -8.412  1.00  0.00           N  
ATOM   1552  CA  ILE   243       1.593 -59.399  -7.301  1.00  0.00           C  
ATOM   1553  C   ILE   243       0.587 -58.343  -7.736  1.00  0.00           C  
ATOM   1554  O   ILE   243       0.537 -57.979  -8.918  1.00  0.00           O  
ATOM   1555  CB  ILE   243       2.890 -58.735  -6.802  1.00  0.00           C  
ATOM   1556  CG1 ILE   243       3.658 -57.985  -7.903  1.00  0.00           C  
ATOM   1557  CG2 ILE   243       3.902 -59.732  -6.213  1.00  0.00           C  
ATOM   1558  CD1 ILE   243       4.846 -57.181  -7.378  1.00  0.00           C  
ATOM   1559  N   ARG   244      -0.222 -57.834  -6.808  1.00  0.00           N  
ATOM   1560  CA  ARG   244      -1.330 -56.945  -7.178  1.00  0.00           C  
ATOM   1561  C   ARG   244      -0.864 -55.526  -7.489  1.00  0.00           C  
ATOM   1562  O   ARG   244       0.282 -55.142  -7.251  1.00  0.00           O  
ATOM   1563  CB  ARG   244      -2.208 -56.962  -5.926  1.00  0.00           C  
ATOM   1564  CG  ARG   244      -1.516 -56.388  -4.688  1.00  0.00           C  
ATOM   1565  CD  ARG   244      -2.415 -56.339  -3.451  1.00  0.00           C  
ATOM   1566  NE  ARG   244      -3.378 -55.218  -3.641  1.00  0.00           N  
ATOM   1567  CZ  ARG   244      -3.000 -53.938  -3.353  1.00  0.00           C  
ATOM   1568  NH1 ARG   244      -1.708 -53.974  -2.915  1.00  0.00           N  
ATOM   1569  NH2 ARG   244      -4.063 -53.122  -3.615  1.00  0.00           N  
ATOM   1570  N   ALA   245      -1.795 -54.735  -8.026  1.00  0.00           N  
ATOM   1571  CA  ALA   245      -1.559 -53.327  -8.340  1.00  0.00           C  
ATOM   1572  C   ALA   245      -2.739 -52.514  -7.817  1.00  0.00           C  
ATOM   1573  O   ALA   245      -3.889 -52.777  -8.183  1.00  0.00           O  
ATOM   1574  CB  ALA   245      -1.365 -53.093  -9.850  1.00  0.00           C  
ATOM   1575  N   GLY   246      -2.455 -51.526  -6.971  1.00  0.00           N  
ATOM   1576  CA  GLY   246      -3.463 -50.621  -6.435  1.00  0.00           C  
ATOM   1577  C   GLY   246      -3.513 -49.326  -7.240  1.00  0.00           C  
ATOM   1578  O   GLY   246      -2.496 -48.841  -7.746  1.00  0.00           O  
ATOM   1579  N   TYR   247      -4.714 -48.770  -7.350  1.00  0.00           N  
ATOM   1580  CA  TYR   247      -4.952 -47.498  -8.026  1.00  0.00           C  
ATOM   1581  C   TYR   247      -5.972 -46.734  -7.200  1.00  0.00           C  
ATOM   1582  O   TYR   247      -7.024 -47.286  -6.858  1.00  0.00           O  
ATOM   1583  CB  TYR   247      -5.480 -47.684  -9.467  1.00  0.00           C  
ATOM   1584  CG  TYR   247      -5.697 -46.327 -10.043  1.00  0.00           C  
ATOM   1585  CD1 TYR   247      -4.599 -45.565 -10.464  1.00  0.00           C  
ATOM   1586  CD2 TYR   247      -6.992 -45.782 -10.185  1.00  0.00           C  
ATOM   1587  CE1 TYR   247      -4.764 -44.279 -11.016  1.00  0.00           C  
ATOM   1588  CE2 TYR   247      -7.178 -44.477 -10.745  1.00  0.00           C  
ATOM   1589  CZ  TYR   247      -6.048 -43.741 -11.155  1.00  0.00           C  
ATOM   1590  OH  TYR   247      -6.177 -42.479 -11.695  1.00  0.00           O  
ATOM   1591  N   VAL   248      -5.676 -45.479  -6.872  1.00  0.00           N  
ATOM   1592  CA  VAL   248      -6.725 -44.650  -6.287  1.00  0.00           C  
ATOM   1593  C   VAL   248      -6.423 -43.181  -6.541  1.00  0.00           C  
ATOM   1594  O   VAL   248      -5.266 -42.765  -6.588  1.00  0.00           O  
ATOM   1595  CB  VAL   248      -6.918 -44.904  -4.784  1.00  0.00           C  
ATOM   1596  CG1 VAL   248      -5.697 -44.531  -3.941  1.00  0.00           C  
ATOM   1597  CG2 VAL   248      -8.080 -44.116  -4.176  1.00  0.00           C  
ATOM   1598  N   PRO   249      -7.489 -42.406  -6.682  1.00  0.00           N  
ATOM   1599  CA  PRO   249      -7.413 -41.034  -7.159  1.00  0.00           C  
ATOM   1600  C   PRO   249      -7.285 -40.099  -5.964  1.00  0.00           C  
ATOM   1601  O   PRO   249      -8.162 -40.076  -5.095  1.00  0.00           O  
ATOM   1602  CB  PRO   249      -8.659 -40.721  -7.975  1.00  0.00           C  
ATOM   1603  CG  PRO   249      -9.893 -41.509  -7.531  1.00  0.00           C  
ATOM   1604  CD  PRO   249      -9.565 -42.890  -6.959  1.00  0.00           C  
ATOM   1605  N   VAL   250      -6.193 -39.330  -5.921  1.00  0.00           N  
ATOM   1606  CA  VAL   250      -5.848 -38.544  -4.737  1.00  0.00           C  
ATOM   1607  C   VAL   250      -6.096 -37.053  -4.918  1.00  0.00           C  
ATOM   1608  O   VAL   250      -5.938 -36.291  -3.950  1.00  0.00           O  
ATOM   1609  CB  VAL   250      -4.377 -38.770  -4.334  1.00  0.00           C  
ATOM   1610  CG1 VAL   250      -4.054 -40.227  -3.996  1.00  0.00           C  
ATOM   1611  CG2 VAL   250      -3.379 -38.382  -5.427  1.00  0.00           C  
ATOM   1612  N   SER   251      -6.467 -36.613  -6.116  1.00  0.00           N  
ATOM   1613  CA  SER   251      -6.785 -35.214  -6.390  1.00  0.00           C  
ATOM   1614  C   SER   251      -7.730 -35.180  -7.586  1.00  0.00           C  
ATOM   1615  O   SER   251      -8.153 -36.225  -8.093  1.00  0.00           O  
ATOM   1616  CB  SER   251      -5.516 -34.397  -6.651  1.00  0.00           C  
ATOM   1617  OG  SER   251      -4.909 -34.783  -7.873  1.00  0.00           O  
ATOM   1618  N   THR   252      -8.054 -33.972  -8.050  1.00  0.00           N  
ATOM   1619  CA  THR   252      -8.884 -33.844  -9.241  1.00  0.00           C  
ATOM   1620  C   THR   252      -8.132 -34.225 -10.511  1.00  0.00           C  
ATOM   1621  O   THR   252      -8.772 -34.519 -11.526  1.00  0.00           O  
ATOM   1622  CB  THR   252      -9.425 -32.416  -9.354  1.00  0.00           C  
ATOM   1623  OG1 THR   252      -8.350 -31.493  -9.454  1.00  0.00           O  
ATOM   1624  CG2 THR   252     -10.262 -32.088  -8.106  1.00  0.00           C  
ATOM   1625  N   THR   253      -6.796 -34.255 -10.469  1.00  0.00           N  
ATOM   1626  CA  THR   253      -5.973 -34.487 -11.648  1.00  0.00           C  
ATOM   1627  C   THR   253      -4.995 -35.650 -11.522  1.00  0.00           C  
ATOM   1628  O   THR   253      -4.475 -36.104 -12.548  1.00  0.00           O  
ATOM   1629  CB  THR   253      -5.169 -33.221 -11.994  1.00  0.00           C  
ATOM   1630  OG1 THR   253      -4.303 -32.884 -10.920  1.00  0.00           O  
ATOM   1631  CG2 THR   253      -6.140 -32.056 -12.250  1.00  0.00           C  
ATOM   1632  N   LYS   254      -4.723 -36.139 -10.315  1.00  0.00           N  
ATOM   1633  CA  LYS   254      -3.679 -37.129 -10.089  1.00  0.00           C  
ATOM   1634  C   LYS   254      -4.281 -38.445  -9.615  1.00  0.00           C  
ATOM   1635  O   LYS   254      -5.219 -38.458  -8.812  1.00  0.00           O  
ATOM   1636  CB  LYS   254      -2.658 -36.621  -9.066  1.00  0.00           C  
ATOM   1637  CG  LYS   254      -1.848 -35.420  -9.557  1.00  0.00           C  
ATOM   1638  CD  LYS   254      -0.816 -34.921  -8.544  1.00  0.00           C  
ATOM   1639  CE  LYS   254      -0.020 -33.706  -9.027  1.00  0.00           C  
ATOM   1640  NZ  LYS   254       0.919 -33.264  -7.972  1.00  0.00           N  
ATOM   1641  N   VAL   255      -3.729 -39.551 -10.109  1.00  0.00           N  
ATOM   1642  CA  VAL   255      -4.186 -40.891  -9.751  1.00  0.00           C  
ATOM   1643  C   VAL   255      -2.977 -41.718  -9.333  1.00  0.00           C  
ATOM   1644  O   VAL   255      -2.109 -42.019 -10.161  1.00  0.00           O  
ATOM   1645  CB  VAL   255      -4.927 -41.545 -10.918  1.00  0.00           C  
ATOM   1646  CG1 VAL   255      -5.418 -42.961 -10.612  1.00  0.00           C  
ATOM   1647  CG2 VAL   255      -6.174 -40.775 -11.357  1.00  0.00           C  
ATOM   1648  N   TYR   256      -2.922 -42.074  -8.052  1.00  0.00           N  
ATOM   1649  CA  TYR   256      -1.812 -42.852  -7.520  1.00  0.00           C  
ATOM   1650  C   TYR   256      -1.883 -44.304  -7.980  1.00  0.00           C  
ATOM   1651  O   TYR   256      -2.953 -44.927  -7.989  1.00  0.00           O  
ATOM   1652  CB  TYR   256      -1.801 -42.792  -5.992  1.00  0.00           C  
ATOM   1653  CG  TYR   256      -1.375 -41.419  -5.601  1.00  0.00           C  
ATOM   1654  CD1 TYR   256      -2.335 -40.476  -5.212  1.00  0.00           C  
ATOM   1655  CD2 TYR   256      -0.015 -41.037  -5.605  1.00  0.00           C  
ATOM   1656  CE1 TYR   256      -1.971 -39.169  -4.832  1.00  0.00           C  
ATOM   1657  CE2 TYR   256       0.372 -39.712  -5.222  1.00  0.00           C  
ATOM   1658  CZ  TYR   256      -0.623 -38.792  -4.838  1.00  0.00           C  
ATOM   1659  OH  TYR   256      -0.299 -37.505  -4.466  1.00  0.00           O  
ATOM   1660  N   TRP   257      -0.719 -44.834  -8.355  1.00  0.00           N  
ATOM   1661  CA  TRP   257      -0.526 -46.227  -8.733  1.00  0.00           C  
ATOM   1662  C   TRP   257       0.529 -46.808  -7.801  1.00  0.00           C  
ATOM   1663  O   TRP   257       1.598 -46.208  -7.615  1.00  0.00           O  
ATOM   1664  CB  TRP   257      -0.095 -46.362 -10.208  1.00  0.00           C  
ATOM   1665  CG  TRP   257       0.086 -47.789 -10.667  1.00  0.00           C  
ATOM   1666  CD1 TRP   257       1.233 -48.516 -10.805  1.00  0.00           C  
ATOM   1667  CD2 TRP   257      -0.945 -48.705 -11.066  1.00  0.00           C  
ATOM   1668  NE1 TRP   257       1.039 -49.748 -11.233  1.00  0.00           N  
ATOM   1669  CE2 TRP   257      -0.309 -49.925 -11.414  1.00  0.00           C  
ATOM   1670  CE3 TRP   257      -2.349 -48.616 -11.164  1.00  0.00           C  
ATOM   1671  CZ2 TRP   257      -1.035 -51.063 -11.859  1.00  0.00           C  
ATOM   1672  CZ3 TRP   257      -3.085 -49.755 -11.610  1.00  0.00           C  
ATOM   1673  CH2 TRP   257      -2.416 -50.958 -11.950  1.00  0.00           C  
ATOM   1674  N   PHE   258       0.224 -47.967  -7.215  1.00  0.00           N  
ATOM   1675  CA  PHE   258       1.121 -48.674  -6.304  1.00  0.00           C  
ATOM   1676  C   PHE   258       1.289 -50.095  -6.827  1.00  0.00           C  
ATOM   1677  O   PHE   258       0.338 -50.882  -6.814  1.00  0.00           O  
ATOM   1678  CB  PHE   258       0.573 -48.663  -4.876  1.00  0.00           C  
ATOM   1679  CG  PHE   258       0.453 -47.239  -4.453  1.00  0.00           C  
ATOM   1680  CD1 PHE   258      -0.740 -46.503  -4.628  1.00  0.00           C  
ATOM   1681  CD2 PHE   258       1.551 -46.590  -3.858  1.00  0.00           C  
ATOM   1682  CE1 PHE   258      -0.846 -45.143  -4.217  1.00  0.00           C  
ATOM   1683  CE2 PHE   258       1.471 -45.228  -3.437  1.00  0.00           C  
ATOM   1684  CZ  PHE   258       0.266 -44.502  -3.620  1.00  0.00           C  
ATOM   1685  N   ILE   259       2.491 -50.422  -7.286  1.00  0.00           N  
ATOM   1686  CA  ILE   259       2.794 -51.725  -7.866  1.00  0.00           C  
ATOM   1687  C   ILE   259       3.625 -52.499  -6.854  1.00  0.00           C  
ATOM   1688  O   ILE   259       4.729 -52.077  -6.492  1.00  0.00           O  
ATOM   1689  CB  ILE   259       3.531 -51.581  -9.208  1.00  0.00           C  
ATOM   1690  CG1 ILE   259       2.722 -50.822 -10.273  1.00  0.00           C  
ATOM   1691  CG2 ILE   259       3.889 -52.928  -9.859  1.00  0.00           C  
ATOM   1692  CD1 ILE   259       3.528 -50.490 -11.528  1.00  0.00           C  
ATOM   1693  N   CYS   260       3.094 -53.623  -6.387  1.00  0.00           N  
ATOM   1694  CA  CYS   260       3.828 -54.456  -5.448  1.00  0.00           C  
ATOM   1695  C   CYS   260       4.860 -55.286  -6.197  1.00  0.00           C  
ATOM   1696  O   CYS   260       4.589 -55.806  -7.284  1.00  0.00           O  
ATOM   1697  CB  CYS   260       2.880 -55.378  -4.687  1.00  0.00           C  
ATOM   1698  SG  CYS   260       1.981 -54.663  -3.852  1.00  0.00           S  
ATOM   1699  N   PHE   261       6.050 -55.400  -5.610  1.00  0.00           N  
ATOM   1700  CA  PHE   261       7.147 -56.187  -6.163  1.00  0.00           C  
ATOM   1701  C   PHE   261       7.729 -57.016  -5.031  1.00  0.00           C  
ATOM   1702  O   PHE   261       8.092 -56.471  -3.981  1.00  0.00           O  
ATOM   1703  CB  PHE   261       8.242 -55.301  -6.790  1.00  0.00           C  
ATOM   1704  CG  PHE   261       9.301 -56.205  -7.320  1.00  0.00           C  
ATOM   1705  CD1 PHE   261       9.138 -56.923  -8.526  1.00  0.00           C  
ATOM   1706  CD2 PHE   261      10.507 -56.362  -6.614  1.00  0.00           C  
ATOM   1707  CE1 PHE   261      10.158 -57.782  -9.028  1.00  0.00           C  
ATOM   1708  CE2 PHE   261      11.546 -57.217  -7.093  1.00  0.00           C  
ATOM   1709  CZ  PHE   261      11.367 -57.931  -8.306  1.00  0.00           C  
ATOM   1710  N   ASN   262       7.828 -58.322  -5.239  1.00  0.00           N  
ATOM   1711  CA  ASN   262       8.367 -59.222  -4.232  1.00  0.00           C  
ATOM   1712  C   ASN   262       9.825 -59.562  -4.531  1.00  0.00           C  
ATOM   1713  O   ASN   262      10.269 -59.524  -5.681  1.00  0.00           O  
ATOM   1714  CB  ASN   262       7.546 -60.506  -4.163  1.00  0.00           C  
ATOM   1715  CG  ASN   262       8.096 -61.356  -3.026  1.00  0.00           C  
ATOM   1716  OD1 ASN   262       8.780 -62.352  -3.254  1.00  0.00           O  
ATOM   1717  ND2 ASN   262       7.828 -61.008  -1.739  1.00  0.00           N  
ATOM   1718  N   SER   263      10.567 -59.899  -3.474  1.00  0.00           N  
ATOM   1719  CA  SER   263      11.937 -60.360  -3.623  1.00  0.00           C  
ATOM   1720  C   SER   263      12.892 -59.277  -4.101  1.00  0.00           C  
ATOM   1721  O   SER   263      12.728 -58.087  -3.821  1.00  0.00           O  
ATOM   1722  CB  SER   263      11.984 -61.539  -4.599  1.00  0.00           C  
ATOM   1723  OG  SER   263      13.306 -62.051  -4.683  1.00  0.00           O  
ATOM   1724  N   PRO   264      13.741 -59.655  -5.056  1.00  0.00           N  
ATOM   1725  CA  PRO   264      14.757 -58.759  -5.649  1.00  0.00           C  
ATOM   1726  C   PRO   264      15.451 -58.023  -4.521  1.00  0.00           C  
ATOM   1727  O   PRO   264      15.336 -56.803  -4.370  1.00  0.00           O  
ATOM   1728  CB  PRO   264      15.103 -57.409  -6.283  1.00  0.00           C  
ATOM   1729  CG  PRO   264      14.176 -56.273  -5.844  1.00  0.00           C  
ATOM   1730  CD  PRO   264      12.731 -56.717  -5.612  1.00  0.00           C  
ATOM   1731  N   SER   265      16.192 -58.766  -3.704  1.00  0.00           N  
ATOM   1732  CA  SER   265      16.886 -58.217  -2.535  1.00  0.00           C  
ATOM   1733  C   SER   265      18.043 -57.280  -2.734  1.00  0.00           C  
ATOM   1734  O   SER   265      18.384 -56.486  -1.852  1.00  0.00           O  
ATOM   1735  CB  SER   265      17.657 -59.043  -1.502  1.00  0.00           C  
ATOM   1736  OG  SER   265      18.802 -59.630  -2.103  1.00  0.00           O  
ATOM   1737  N   LEU   266      18.686 -57.339  -3.894  1.00  0.00           N  
ATOM   1738  CA  LEU   266      19.851 -56.506  -4.156  1.00  0.00           C  
ATOM   1739  C   LEU   266      19.539 -55.235  -4.877  1.00  0.00           C  
ATOM   1740  O   LEU   266      18.967 -55.212  -5.971  1.00  0.00           O  
ATOM   1741  CB  LEU   266      20.986 -57.007  -5.054  1.00  0.00           C  
ATOM   1742  CG  LEU   266      21.660 -58.278  -4.534  1.00  0.00           C  
ATOM   1743  CD1 LEU   266      22.756 -58.843  -5.435  1.00  0.00           C  
ATOM   1744  CD2 LEU   266      22.354 -58.134  -3.180  1.00  0.00           C  
ATOM   1745  N   GLY   267      19.924 -54.139  -4.250  1.00  0.00           N  
ATOM   1746  CA  GLY   267      19.735 -52.838  -4.843  1.00  0.00           C  
ATOM   1747  C   GLY   267      20.400 -52.768  -6.239  1.00  0.00           C  
ATOM   1748  O   GLY   267      19.781 -52.327  -7.212  1.00  0.00           O  
ATOM   1749  N   PRO   268      21.660 -53.195  -6.368  1.00  0.00           N  
ATOM   1750  CA  PRO   268      22.296 -53.094  -7.692  1.00  0.00           C  
ATOM   1751  C   PRO   268      21.539 -53.894  -8.747  1.00  0.00           C  
ATOM   1752  O   PRO   268      21.402 -53.461  -9.894  1.00  0.00           O  
ATOM   1753  CB  PRO   268      23.380 -53.572  -8.661  1.00  0.00           C  
ATOM   1754  CG  PRO   268      24.631 -54.107  -7.961  1.00  0.00           C  
ATOM   1755  CD  PRO   268      24.328 -54.902  -6.689  1.00  0.00           C  
ATOM   1756  N   LYS   269      21.034 -55.069  -8.395  1.00  0.00           N  
ATOM   1757  CA  LYS   269      20.308 -55.853  -9.392  1.00  0.00           C  
ATOM   1758  C   LYS   269      18.932 -55.280  -9.671  1.00  0.00           C  
ATOM   1759  O   LYS   269      18.448 -55.307 -10.806  1.00  0.00           O  
ATOM   1760  CB  LYS   269      19.929 -57.314  -9.129  1.00  0.00           C  
ATOM   1761  CG  LYS   269      21.129 -58.264  -9.122  1.00  0.00           C  
ATOM   1762  CD  LYS   269      20.752 -59.724  -8.864  1.00  0.00           C  
ATOM   1763  CE  LYS   269      21.955 -60.669  -8.824  1.00  0.00           C  
ATOM   1764  NZ  LYS   269      21.504 -62.051  -8.547  1.00  0.00           N  
ATOM   1765  N   ILE   270      18.267 -54.751  -8.657  1.00  0.00           N  
ATOM   1766  CA  ILE   270      17.001 -54.137  -8.896  1.00  0.00           C  
ATOM   1767  C   ILE   270      17.203 -52.856  -9.731  1.00  0.00           C  
ATOM   1768  O   ILE   270      16.394 -52.517 -10.599  1.00  0.00           O  
ATOM   1769  CB  ILE   270      15.998 -53.447  -7.944  1.00  0.00           C  
ATOM   1770  CG1 ILE   270      15.338 -54.412  -6.944  1.00  0.00           C  
ATOM   1771  CG2 ILE   270      14.830 -52.764  -8.675  1.00  0.00           C  
ATOM   1772  CD1 ILE   270      14.557 -53.703  -5.838  1.00  0.00           C  
ATOM   1773  N   THR   271      18.289 -52.134  -9.474  1.00  0.00           N  
ATOM   1774  CA  THR   271      18.555 -50.933 -10.251  1.00  0.00           C  
ATOM   1775  C   THR   271      18.919 -51.325 -11.694  1.00  0.00           C  
ATOM   1776  O   THR   271      18.496 -50.687 -12.661  1.00  0.00           O  
ATOM   1777  CB  THR   271      19.367 -49.711 -10.720  1.00  0.00           C  
ATOM   1778  OG1 THR   271      19.593 -48.828  -9.631  1.00  0.00           O  
ATOM   1779  CG2 THR   271      18.586 -48.973 -11.820  1.00  0.00           C  
ATOM   1780  N   ASP   272      19.704 -52.372 -11.851  1.00  0.00           N  
ATOM   1781  CA  ASP   272      20.020 -52.860 -13.208  1.00  0.00           C  
ATOM   1782  C   ASP   272      18.730 -53.368 -13.883  1.00  0.00           C  
ATOM   1783  O   ASP   272      18.546 -53.253 -15.097  1.00  0.00           O  
ATOM   1784  CB  ASP   272      20.997 -54.032 -13.322  1.00  0.00           C  
ATOM   1785  CG  ASP   272      22.393 -53.513 -13.007  1.00  0.00           C  
ATOM   1786  OD1 ASP   272      22.562 -52.266 -12.955  1.00  0.00           O  
ATOM   1787  OD2 ASP   272      23.308 -54.357 -12.813  1.00  0.00           O  
ATOM   1788  N   PRO   273      17.819 -53.940 -13.087  1.00  0.00           N  
ATOM   1789  CA  PRO   273      16.560 -54.438 -13.641  1.00  0.00           C  
ATOM   1790  C   PRO   273      15.743 -53.265 -14.218  1.00  0.00           C  
ATOM   1791  O   PRO   273      14.754 -53.455 -14.931  1.00  0.00           O  
ATOM   1792  CB  PRO   273      15.107 -54.863 -13.412  1.00  0.00           C  
ATOM   1793  CG  PRO   273      14.823 -55.319 -11.979  1.00  0.00           C  
ATOM   1794  CD  PRO   273      15.617 -54.547 -10.923  1.00  0.00           C  
ATOM   1795  N   ALA   274      16.151 -51.988 -13.816  1.00  0.00           N  
ATOM   1796  CA  ALA   274      15.458 -50.891 -14.482  1.00  0.00           C  
ATOM   1797  C   ALA   274      13.966 -51.028 -14.204  1.00  0.00           C  
ATOM   1798  O   ALA   274      13.330 -51.988 -14.655  1.00  0.00           O  
ATOM   1799  CB  ALA   274      15.729 -50.886 -15.986  1.00  0.00           C  
ATOM   1800  N   ILE   275      13.412 -50.067 -13.462  1.00  0.00           N  
ATOM   1801  CA  ILE   275      12.022 -50.164 -13.023  1.00  0.00           C  
ATOM   1802  C   ILE   275      11.047 -49.827 -14.146  1.00  0.00           C  
ATOM   1803  O   ILE   275      10.132 -50.607 -14.427  1.00  0.00           O  
ATOM   1804  CB  ILE   275      11.794 -49.259 -11.814  1.00  0.00           C  
ATOM   1805  CG1 ILE   275      12.581 -49.693 -10.566  1.00  0.00           C  
ATOM   1806  CG2 ILE   275      10.325 -49.198 -11.362  1.00  0.00           C  
ATOM   1807  CD1 ILE   275      12.546 -48.665  -9.436  1.00  0.00           C  
ATOM   1808  N   LEU   276      11.221 -48.667 -14.791  1.00  0.00           N  
ATOM   1809  CA  LEU   276      10.399 -48.318 -15.950  1.00  0.00           C  
ATOM   1810  C   LEU   276      10.333 -49.474 -16.945  1.00  0.00           C  
ATOM   1811  O   LEU   276       9.278 -49.750 -17.534  1.00  0.00           O  
ATOM   1812  CB  LEU   276      10.960 -47.053 -16.611  1.00  0.00           C  
ATOM   1813  CG  LEU   276      10.156 -46.593 -17.829  1.00  0.00           C  
ATOM   1814  CD1 LEU   276       8.710 -46.196 -17.536  1.00  0.00           C  
ATOM   1815  CD2 LEU   276      10.721 -45.371 -18.552  1.00  0.00           C  
ATOM   1816  N   LYS   277      11.453 -50.180 -17.115  1.00  0.00           N  
ATOM   1817  CA  LYS   277      11.466 -51.386 -17.933  1.00  0.00           C  
ATOM   1818  C   LYS   277      10.521 -52.442 -17.374  1.00  0.00           C  
ATOM   1819  O   LYS   277       9.842 -53.142 -18.135  1.00  0.00           O  
ATOM   1820  CB  LYS   277      12.888 -51.935 -18.012  1.00  0.00           C  
ATOM   1821  CG  LYS   277      13.013 -53.181 -18.891  1.00  0.00           C  
ATOM   1822  CD  LYS   277      14.449 -53.688 -19.035  1.00  0.00           C  
ATOM   1823  CE  LYS   277      14.571 -54.951 -19.890  1.00  0.00           C  
ATOM   1824  NZ  LYS   277      15.986 -55.378 -19.964  1.00  0.00           N  
ATOM   1825  N   LYS   278      10.472 -52.577 -16.045  1.00  0.00           N  
ATOM   1826  CA  LYS   278       9.586 -53.562 -15.429  1.00  0.00           C  
ATOM   1827  C   LYS   278       8.123 -53.196 -15.653  1.00  0.00           C  
ATOM   1828  O   LYS   278       7.316 -54.041 -16.062  1.00  0.00           O  
ATOM   1829  CB  LYS   278       9.899 -53.694 -13.935  1.00  0.00           C  
ATOM   1830  CG  LYS   278       9.041 -54.741 -13.222  1.00  0.00           C  
ATOM   1831  CD  LYS   278       9.299 -56.172 -13.699  1.00  0.00           C  
ATOM   1832  CE  LYS   278       8.532 -57.230 -12.904  1.00  0.00           C  
ATOM   1833  NZ  LYS   278       8.820 -58.578 -13.445  1.00  0.00           N  
ATOM   1834  N   GLN   279       7.769 -51.932 -15.404  1.00  0.00           N  
ATOM   1835  CA  GLN   279       6.390 -51.490 -15.585  1.00  0.00           C  
ATOM   1836  C   GLN   279       5.941 -51.662 -17.028  1.00  0.00           C  
ATOM   1837  O   GLN   279       4.798 -52.057 -17.288  1.00  0.00           O  
ATOM   1838  CB  GLN   279       6.252 -50.029 -15.158  1.00  0.00           C  
ATOM   1839  CG  GLN   279       6.366 -49.822 -13.646  1.00  0.00           C  
ATOM   1840  CD  GLN   279       6.330 -48.325 -13.373  1.00  0.00           C  
ATOM   1841  OE1 GLN   279       6.314 -47.512 -14.296  1.00  0.00           O  
ATOM   1842  NE2 GLN   279       6.315 -47.879 -12.088  1.00  0.00           N  
ATOM   1843  N   ALA   280       6.830 -51.376 -17.983  1.00  0.00           N  
ATOM   1844  CA  ALA   280       6.421 -51.424 -19.382  1.00  0.00           C  
ATOM   1845  C   ALA   280       6.398 -52.860 -19.902  1.00  0.00           C  
ATOM   1846  O   ALA   280       5.458 -53.262 -20.596  1.00  0.00           O  
ATOM   1847  CB  ALA   280       7.329 -50.513 -20.228  1.00  0.00           C  
ATOM   1848  N   LYS   281       7.411 -53.661 -19.577  1.00  0.00           N  
ATOM   1849  CA  LYS   281       7.457 -55.026 -20.096  1.00  0.00           C  
ATOM   1850  C   LYS   281       6.451 -55.928 -19.392  1.00  0.00           C  
ATOM   1851  O   LYS   281       5.700 -56.660 -20.046  1.00  0.00           O  
ATOM   1852  CB  LYS   281       8.868 -55.604 -19.964  1.00  0.00           C  
ATOM   1853  CG  LYS   281       9.004 -57.018 -20.533  1.00  0.00           C  
ATOM   1854  CD  LYS   281      10.432 -57.565 -20.479  1.00  0.00           C  
ATOM   1855  CE  LYS   281      10.562 -58.991 -21.017  1.00  0.00           C  
ATOM   1856  NZ  LYS   281      11.958 -59.460 -20.878  1.00  0.00           N  
ATOM   1857  N   GLU   282       6.422 -55.887 -18.060  1.00  0.00           N  
ATOM   1858  CA  GLU   282       5.673 -56.855 -17.266  1.00  0.00           C  
ATOM   1859  C   GLU   282       4.328 -56.332 -16.779  1.00  0.00           C  
ATOM   1860  O   GLU   282       3.342 -57.075 -16.791  1.00  0.00           O  
ATOM   1861  CB  GLU   282       6.505 -57.299 -16.058  1.00  0.00           C  
ATOM   1862  CG  GLU   282       7.798 -58.023 -16.440  1.00  0.00           C  
ATOM   1863  CD  GLU   282       7.429 -59.219 -17.305  1.00  0.00           C  
ATOM   1864  OE1 GLU   282       6.482 -59.957 -16.922  1.00  0.00           O  
ATOM   1865  OE2 GLU   282       8.088 -59.412 -18.361  1.00  0.00           O  
ATOM   1866  N   LEU   283       4.256 -55.075 -16.354  1.00  0.00           N  
ATOM   1867  CA  LEU   283       3.047 -54.565 -15.713  1.00  0.00           C  
ATOM   1868  C   LEU   283       2.078 -53.975 -16.730  1.00  0.00           C  
ATOM   1869  O   LEU   283       0.878 -54.255 -16.682  1.00  0.00           O  
ATOM   1870  CB  LEU   283       3.424 -53.544 -14.617  1.00  0.00           C  
ATOM   1871  CG  LEU   283       4.242 -54.149 -13.475  1.00  0.00           C  
ATOM   1872  CD1 LEU   283       4.758 -53.144 -12.446  1.00  0.00           C  
ATOM   1873  CD2 LEU   283       3.500 -55.178 -12.623  1.00  0.00           C  
ATOM   1874  N   VAL   284       2.579 -53.165 -17.666  1.00  0.00           N  
ATOM   1875  CA  VAL   284       1.722 -52.525 -18.666  1.00  0.00           C  
ATOM   1876  C   VAL   284       0.733 -53.474 -19.335  1.00  0.00           C  
ATOM   1877  O   VAL   284      -0.459 -53.134 -19.400  1.00  0.00           O  
ATOM   1878  CB  VAL   284       2.585 -51.823 -19.726  1.00  0.00           C  
ATOM   1879  CG1 VAL   284       1.782 -51.306 -20.921  1.00  0.00           C  
ATOM   1880  CG2 VAL   284       3.337 -50.603 -19.190  1.00  0.00           C  
ATOM   1881  N   SER   285       1.127 -54.644 -19.850  1.00  0.00           N  
ATOM   1882  CA  SER   285       0.129 -55.511 -20.499  1.00  0.00           C  
ATOM   1883  C   SER   285      -0.975 -55.992 -19.569  1.00  0.00           C  
ATOM   1884  O   SER   285      -2.073 -56.301 -20.051  1.00  0.00           O  
ATOM   1885  CB  SER   285       0.974 -56.680 -21.028  1.00  0.00           C  
ATOM   1886  OG  SER   285       1.522 -57.416 -19.944  1.00  0.00           O  
ATOM   1887  N   THR   286      -0.732 -56.047 -18.259  1.00  0.00           N  
ATOM   1888  CA  THR   286      -1.708 -56.569 -17.310  1.00  0.00           C  
ATOM   1889  C   THR   286      -2.705 -55.518 -16.834  1.00  0.00           C  
ATOM   1890  O   THR   286      -3.604 -55.849 -16.054  1.00  0.00           O  
ATOM   1891  CB  THR   286      -0.997 -57.177 -16.094  1.00  0.00           C  
ATOM   1892  OG1 THR   286      -0.227 -56.184 -15.432  1.00  0.00           O  
ATOM   1893  CG2 THR   286      -0.071 -58.313 -16.561  1.00  0.00           C  
ATOM   1894  N   TRP   287      -2.577 -54.272 -17.279  1.00  0.00           N  
ATOM   1895  CA  TRP   287      -3.461 -53.193 -16.838  1.00  0.00           C  
ATOM   1896  C   TRP   287      -4.746 -53.232 -17.661  1.00  0.00           C  
ATOM   1897  O   TRP   287      -4.699 -53.510 -18.867  1.00  0.00           O  
ATOM   1898  CB  TRP   287      -2.746 -51.831 -16.934  1.00  0.00           C  
ATOM   1899  CG  TRP   287      -1.649 -51.640 -15.914  1.00  0.00           C  
ATOM   1900  CD1 TRP   287      -1.181 -52.510 -14.972  1.00  0.00           C  
ATOM   1901  CD2 TRP   287      -0.848 -50.466 -15.718  1.00  0.00           C  
ATOM   1902  NE1 TRP   287      -0.204 -52.024 -14.231  1.00  0.00           N  
ATOM   1903  CE2 TRP   287       0.050 -50.745 -14.654  1.00  0.00           C  
ATOM   1904  CE3 TRP   287      -0.795 -49.201 -16.339  1.00  0.00           C  
ATOM   1905  CZ2 TRP   287       0.999 -49.794 -14.188  1.00  0.00           C  
ATOM   1906  CZ3 TRP   287       0.155 -48.241 -15.878  1.00  0.00           C  
ATOM   1907  CH2 TRP   287       1.035 -48.554 -14.811  1.00  0.00           C  
ATOM   1908  N   PRO   288      -5.908 -53.003 -17.049  1.00  0.00           N  
ATOM   1909  CA  PRO   288      -7.160 -52.920 -17.816  1.00  0.00           C  
ATOM   1910  C   PRO   288      -7.148 -51.772 -18.818  1.00  0.00           C  
ATOM   1911  O   PRO   288      -6.405 -50.797 -18.686  1.00  0.00           O  
ATOM   1912  CB  PRO   288      -8.225 -52.703 -16.734  1.00  0.00           C  
ATOM   1913  CG  PRO   288      -7.587 -53.238 -15.477  1.00  0.00           C  
ATOM   1914  CD  PRO   288      -6.138 -52.916 -15.599  1.00  0.00           C  
ATOM   1915  N   GLU   289      -8.027 -51.890 -19.819  1.00  0.00           N  
ATOM   1916  CA  GLU   289      -7.949 -51.037 -21.004  1.00  0.00           C  
ATOM   1917  C   GLU   289      -8.019 -49.554 -20.653  1.00  0.00           C  
ATOM   1918  O   GLU   289      -7.294 -48.738 -21.237  1.00  0.00           O  
ATOM   1919  CB  GLU   289      -9.060 -51.414 -21.986  1.00  0.00           C  
ATOM   1920  CG  GLU   289      -8.844 -52.770 -22.661  1.00  0.00           C  
ATOM   1921  CD  GLU   289     -10.072 -53.076 -23.506  1.00  0.00           C  
ATOM   1922  OE1 GLU   289     -11.038 -52.268 -23.460  1.00  0.00           O  
ATOM   1923  OE2 GLU   289     -10.061 -54.123 -24.208  1.00  0.00           O  
ATOM   1924  N   ASP   290      -8.865 -49.184 -19.688  1.00  0.00           N  
ATOM   1925  CA  ASP   290      -9.118 -47.769 -19.434  1.00  0.00           C  
ATOM   1926  C   ASP   290      -7.967 -47.074 -18.712  1.00  0.00           C  
ATOM   1927  O   ASP   290      -8.014 -45.846 -18.556  1.00  0.00           O  
ATOM   1928  CB  ASP   290     -10.418 -47.591 -18.638  1.00  0.00           C  
ATOM   1929  CG  ASP   290     -11.584 -47.893 -19.568  1.00  0.00           C  
ATOM   1930  OD1 ASP   290     -11.351 -47.968 -20.804  1.00  0.00           O  
ATOM   1931  OD2 ASP   290     -12.724 -48.053 -19.055  1.00  0.00           O  
ATOM   1932  N   LEU   291      -6.937 -47.810 -18.283  1.00  0.00           N  
ATOM   1933  CA  LEU   291      -5.765 -47.209 -17.656  1.00  0.00           C  
ATOM   1934  C   LEU   291      -4.480 -47.427 -18.443  1.00  0.00           C  
ATOM   1935  O   LEU   291      -3.450 -46.851 -18.077  1.00  0.00           O  
ATOM   1936  CB  LEU   291      -5.570 -47.743 -16.227  1.00  0.00           C  
ATOM   1937  CG  LEU   291      -6.742 -47.657 -15.247  1.00  0.00           C  
ATOM   1938  CD1 LEU   291      -6.420 -48.435 -13.980  1.00  0.00           C  
ATOM   1939  CD2 LEU   291      -7.085 -46.211 -14.932  1.00  0.00           C  
ATOM   1940  N   GLN   292      -4.513 -48.228 -19.514  1.00  0.00           N  
ATOM   1941  CA  GLN   292      -3.291 -48.572 -20.238  1.00  0.00           C  
ATOM   1942  C   GLN   292      -2.579 -47.329 -20.750  1.00  0.00           C  
ATOM   1943  O   GLN   292      -1.351 -47.223 -20.657  1.00  0.00           O  
ATOM   1944  CB  GLN   292      -3.623 -49.513 -21.397  1.00  0.00           C  
ATOM   1945  CG  GLN   292      -4.031 -50.917 -20.945  1.00  0.00           C  
ATOM   1946  CD  GLN   292      -4.444 -51.706 -22.179  1.00  0.00           C  
ATOM   1947  OE1 GLN   292      -4.499 -51.171 -23.285  1.00  0.00           O  
ATOM   1948  NE2 GLN   292      -4.756 -53.024 -22.057  1.00  0.00           N  
ATOM   1949  N   ASN   293      -3.339 -46.366 -21.284  1.00  0.00           N  
ATOM   1950  CA  ASN   293      -2.706 -45.175 -21.850  1.00  0.00           C  
ATOM   1951  C   ASN   293      -2.081 -44.295 -20.774  1.00  0.00           C  
ATOM   1952  O   ASN   293      -0.865 -44.039 -20.841  1.00  0.00           O  
ATOM   1953  CB  ASN   293      -3.710 -44.417 -22.721  1.00  0.00           C  
ATOM   1954  CG  ASN   293      -3.931 -45.222 -23.994  1.00  0.00           C  
ATOM   1955  OD1 ASN   293      -3.136 -46.096 -24.336  1.00  0.00           O  
ATOM   1956  ND2 ASN   293      -5.023 -44.972 -24.764  1.00  0.00           N  
ATOM   1957  N   LEU   294      -2.820 -43.802 -19.769  1.00  0.00           N  
ATOM   1958  CA  LEU   294      -2.169 -42.951 -18.755  1.00  0.00           C  
ATOM   1959  C   LEU   294      -1.048 -43.656 -18.011  1.00  0.00           C  
ATOM   1960  O   LEU   294      -0.062 -43.011 -17.628  1.00  0.00           O  
ATOM   1961  CB  LEU   294      -3.324 -42.581 -17.813  1.00  0.00           C  
ATOM   1962  CG  LEU   294      -4.359 -41.653 -18.452  1.00  0.00           C  
ATOM   1963  CD1 LEU   294      -5.604 -41.393 -17.605  1.00  0.00           C  
ATOM   1964  CD2 LEU   294      -3.853 -40.249 -18.779  1.00  0.00           C  
ATOM   1965  N   ILE   295      -1.182 -44.969 -17.801  1.00  0.00           N  
ATOM   1966  CA  ILE   295      -0.129 -45.756 -17.167  1.00  0.00           C  
ATOM   1967  C   ILE   295       1.174 -45.654 -17.948  1.00  0.00           C  
ATOM   1968  O   ILE   295       2.205 -45.217 -17.417  1.00  0.00           O  
ATOM   1969  CB  ILE   295      -0.574 -47.218 -17.050  1.00  0.00           C  
ATOM   1970  CG1 ILE   295      -1.823 -47.411 -16.173  1.00  0.00           C  
ATOM   1971  CG2 ILE   295       0.495 -48.137 -16.435  1.00  0.00           C  
ATOM   1972  CD1 ILE   295      -1.620 -46.978 -14.721  1.00  0.00           C  
ATOM   1973  N   ASP   296       1.141 -46.062 -19.218  1.00  0.00           N  
ATOM   1974  CA  ASP   296       2.331 -46.005 -20.061  1.00  0.00           C  
ATOM   1975  C   ASP   296       2.861 -44.579 -20.175  1.00  0.00           C  
ATOM   1976  O   ASP   296       4.052 -44.329 -19.959  1.00  0.00           O  
ATOM   1977  CB  ASP   296       2.011 -46.576 -21.441  1.00  0.00           C  
ATOM   1978  CG  ASP   296       3.292 -46.565 -22.263  1.00  0.00           C  
ATOM   1979  OD1 ASP   296       4.267 -47.247 -21.847  1.00  0.00           O  
ATOM   1980  OD2 ASP   296       3.312 -45.876 -23.318  1.00  0.00           O  
ATOM   1981  N   LEU   297       1.984 -43.628 -20.507  1.00  0.00           N  
ATOM   1982  CA  LEU   297       2.410 -42.238 -20.648  1.00  0.00           C  
ATOM   1983  C   LEU   297       3.098 -41.730 -19.385  1.00  0.00           C  
ATOM   1984  O   LEU   297       4.017 -40.907 -19.466  1.00  0.00           O  
ATOM   1985  CB  LEU   297       1.207 -41.358 -21.003  1.00  0.00           C  
ATOM   1986  CG  LEU   297       0.652 -41.620 -22.404  1.00  0.00           C  
ATOM   1987  CD1 LEU   297      -0.644 -40.881 -22.734  1.00  0.00           C  
ATOM   1988  CD2 LEU   297       1.584 -41.232 -23.551  1.00  0.00           C  
ATOM   1989  N   THR   298       2.683 -42.220 -18.216  1.00  0.00           N  
ATOM   1990  CA  THR   298       3.311 -41.832 -16.960  1.00  0.00           C  
ATOM   1991  C   THR   298       4.601 -42.598 -16.673  1.00  0.00           C  
ATOM   1992  O   THR   298       5.438 -42.099 -15.914  1.00  0.00           O  
ATOM   1993  CB  THR   298       2.327 -42.020 -15.803  1.00  0.00           C  
ATOM   1994  OG1 THR   298       1.945 -43.384 -15.704  1.00  0.00           O  
ATOM   1995  CG2 THR   298       1.078 -41.158 -16.052  1.00  0.00           C  
ATOM   1996  N   PRO   299       4.786 -43.796 -17.247  1.00  0.00           N  
ATOM   1997  CA  PRO   299       6.087 -44.457 -17.122  1.00  0.00           C  
ATOM   1998  C   PRO   299       7.204 -43.585 -17.684  1.00  0.00           C  
ATOM   1999  O   PRO   299       8.358 -43.689 -17.250  1.00  0.00           O  
ATOM   2000  CB  PRO   299       6.090 -45.818 -17.830  1.00  0.00           C  
ATOM   2001  CG  PRO   299       4.712 -46.481 -17.883  1.00  0.00           C  
ATOM   2002  CD  PRO   299       3.564 -45.492 -18.090  1.00  0.00           C  
ATOM   2003  N   ASP   300       7.087 -43.239 -18.961  1.00  0.00           N  
ATOM   2004  CA  ASP   300       8.086 -42.418 -19.635  1.00  0.00           C  
ATOM   2005  C   ASP   300       7.932 -40.968 -19.185  1.00  0.00           C  
ATOM   2006  O   ASP   300       8.907 -40.236 -18.998  1.00  0.00           O  
ATOM   2007  CB  ASP   300       8.025 -42.353 -21.164  1.00  0.00           C  
ATOM   2008  CG  ASP   300       8.342 -43.739 -21.707  1.00  0.00           C  
ATOM   2009  OD1 ASP   300       9.391 -44.308 -21.300  1.00  0.00           O  
ATOM   2010  OD2 ASP   300       7.541 -44.248 -22.535  1.00  0.00           O  
ATOM   2011  N   GLU   301       6.683 -40.537 -19.005  1.00  0.00           N  
ATOM   2012  CA  GLU   301       6.387 -39.169 -18.575  1.00  0.00           C  
ATOM   2013  C   GLU   301       6.839 -38.967 -17.143  1.00  0.00           C  
ATOM   2014  O   GLU   301       7.684 -38.124 -16.828  1.00  0.00           O  
ATOM   2015  CB  GLU   301       4.929 -38.704 -18.531  1.00  0.00           C  
ATOM   2016  CG  GLU   301       4.770 -37.229 -18.156  1.00  0.00           C  
ATOM   2017  CD  GLU   301       3.282 -36.909 -18.125  1.00  0.00           C  
ATOM   2018  OE1 GLU   301       2.473 -37.829 -18.423  1.00  0.00           O  
ATOM   2019  OE2 GLU   301       2.935 -35.742 -17.804  1.00  0.00           O  
ATOM   2020  N   THR   302       6.258 -39.762 -16.251  1.00  0.00           N  
ATOM   2021  CA  THR   302       6.573 -39.684 -14.842  1.00  0.00           C  
ATOM   2022  C   THR   302       7.805 -40.499 -14.492  1.00  0.00           C  
ATOM   2023  O   THR   302       8.578 -40.152 -13.595  1.00  0.00           O  
ATOM   2024  CB  THR   302       6.383 -39.980 -13.342  1.00  0.00           C  
ATOM   2025  OG1 THR   302       6.465 -41.378 -13.106  1.00  0.00           O  
ATOM   2026  CG2 THR   302       5.004 -39.468 -12.893  1.00  0.00           C  
ATOM   2027  N   ILE   303       8.010 -41.607 -15.200  1.00  0.00           N  
ATOM   2028  CA  ILE   303       9.183 -42.430 -14.955  1.00  0.00           C  
ATOM   2029  C   ILE   303      10.350 -41.733 -15.666  1.00  0.00           C  
ATOM   2030  O   ILE   303      11.486 -41.720 -15.184  1.00  0.00           O  
ATOM   2031  CB  ILE   303       9.585 -43.838 -15.449  1.00  0.00           C  
ATOM   2032  CG1 ILE   303       8.591 -44.938 -15.040  1.00  0.00           C  
ATOM   2033  CG2 ILE   303      10.948 -44.309 -14.915  1.00  0.00           C  
ATOM   2034  CD1 ILE   303       8.417 -45.071 -13.528  1.00  0.00           C  
ATOM   2035  N   SER   304      10.080 -41.144 -16.825  1.00  0.00           N  
ATOM   2036  CA  SER   304      11.133 -40.453 -17.550  1.00  0.00           C  
ATOM   2037  C   SER   304      11.768 -39.422 -16.631  1.00  0.00           C  
ATOM   2038  O   SER   304      12.992 -39.284 -16.557  1.00  0.00           O  
ATOM   2039  CB  SER   304      10.973 -39.513 -18.748  1.00  0.00           C  
ATOM   2040  OG  SER   304      12.244 -39.042 -19.172  1.00  0.00           O  
ATOM   2041  N   ARG   305      10.937 -38.679 -15.912  1.00  0.00           N  
ATOM   2042  CA  ARG   305      11.418 -37.664 -14.991  1.00  0.00           C  
ATOM   2043  C   ARG   305      11.977 -38.253 -13.692  1.00  0.00           C  
ATOM   2044  O   ARG   305      12.202 -37.548 -12.704  1.00  0.00           O  
ATOM   2045  CB  ARG   305      10.475 -36.621 -14.385  1.00  0.00           C  
ATOM   2046  CG  ARG   305       9.913 -35.637 -15.413  1.00  0.00           C  
ATOM   2047  CD  ARG   305       8.949 -34.610 -14.814  1.00  0.00           C  
ATOM   2048  NE  ARG   305       8.409 -33.794 -15.938  1.00  0.00           N  
ATOM   2049  CZ  ARG   305       7.511 -32.797 -15.687  1.00  0.00           C  
ATOM   2050  NH1 ARG   305       7.289 -32.766 -14.341  1.00  0.00           N  
ATOM   2051  NH2 ARG   305       7.186 -32.220 -16.880  1.00  0.00           N  
ATOM   2052  N   THR   306      12.207 -39.564 -13.682  1.00  0.00           N  
ATOM   2053  CA  THR   306      12.751 -40.247 -12.511  1.00  0.00           C  
ATOM   2054  C   THR   306      11.849 -40.149 -11.282  1.00  0.00           C  
ATOM   2055  O   THR   306      12.299 -39.939 -10.153  1.00  0.00           O  
ATOM   2056  CB  THR   306      13.718 -40.449 -11.328  1.00  0.00           C  
ATOM   2057  OG1 THR   306      13.648 -39.339 -10.445  1.00  0.00           O  
ATOM   2058  CG2 THR   306      15.154 -40.585 -11.862  1.00  0.00           C  
ATOM   2059  N   PRO   307      10.548 -40.303 -11.507  1.00  0.00           N  
ATOM   2060  CA  PRO   307       9.553 -40.191 -10.453  1.00  0.00           C  
ATOM   2061  C   PRO   307       9.195 -41.504  -9.766  1.00  0.00           C  
ATOM   2062  O   PRO   307       8.619 -41.518  -8.675  1.00  0.00           O  
ATOM   2063  CB  PRO   307       8.078 -40.068 -10.061  1.00  0.00           C  
ATOM   2064  CG  PRO   307       7.129 -40.788 -11.022  1.00  0.00           C  
ATOM   2065  CD  PRO   307       7.557 -40.697 -12.488  1.00  0.00           C  
ATOM   2066  N   LEU   308       9.534 -42.710 -10.436  1.00  0.00           N  
ATOM   2067  CA  LEU   308       9.154 -43.953  -9.775  1.00  0.00           C  
ATOM   2068  C   LEU   308       9.726 -43.964  -8.363  1.00  0.00           C  
ATOM   2069  O   LEU   308      10.941 -43.832  -8.178  1.00  0.00           O  
ATOM   2070  CB  LEU   308       9.653 -45.160 -10.568  1.00  0.00           C  
ATOM   2071  CG  LEU   308       8.730 -45.707 -11.661  1.00  0.00           C  
ATOM   2072  CD1 LEU   308       8.155 -44.607 -12.538  1.00  0.00           C  
ATOM   2073  CD2 LEU   308       9.472 -46.729 -12.505  1.00  0.00           C  
ATOM   2074  N   VAL   309       8.856 -44.114  -7.371  1.00  0.00           N  
ATOM   2075  CA  VAL   309       9.258 -44.078  -5.974  1.00  0.00           C  
ATOM   2076  C   VAL   309       8.929 -45.409  -5.310  1.00  0.00           C  
ATOM   2077  O   VAL   309       7.944 -46.068  -5.655  1.00  0.00           O  
ATOM   2078  CB  VAL   309       8.575 -42.923  -5.243  1.00  0.00           C  
ATOM   2079  CG1 VAL   309       8.894 -42.874  -3.747  1.00  0.00           C  
ATOM   2080  CG2 VAL   309       8.965 -41.545  -5.781  1.00  0.00           C  
ATOM   2081  N   ASP   310       9.770 -45.805  -4.360  1.00  0.00           N  
ATOM   2082  CA  ASP   310       9.671 -47.125  -3.758  1.00  0.00           C  
ATOM   2083  C   ASP   310       9.755 -47.018  -2.244  1.00  0.00           C  
ATOM   2084  O   ASP   310      10.509 -46.199  -1.712  1.00  0.00           O  
ATOM   2085  CB  ASP   310      10.775 -48.057  -4.276  1.00  0.00           C  
ATOM   2086  CG  ASP   310      10.475 -49.464  -3.779  1.00  0.00           C  
ATOM   2087  OD1 ASP   310      10.421 -49.652  -2.534  1.00  0.00           O  
ATOM   2088  OD2 ASP   310      10.295 -50.369  -4.637  1.00  0.00           O  
ATOM   2089  N   ARG   311       8.978 -47.850  -1.563  1.00  0.00           N  
ATOM   2090  CA  ARG   311       8.969 -47.961  -0.114  1.00  0.00           C  
ATOM   2091  C   ARG   311       8.741 -49.419   0.249  1.00  0.00           C  
ATOM   2092  O   ARG   311       8.196 -50.186  -0.553  1.00  0.00           O  
ATOM   2093  CB  ARG   311       7.884 -47.073   0.515  1.00  0.00           C  
ATOM   2094  CG  ARG   311       8.091 -45.580   0.254  1.00  0.00           C  
ATOM   2095  CD  ARG   311       9.299 -44.992   0.985  1.00  0.00           C  
ATOM   2096  NE  ARG   311       9.285 -43.519   0.762  1.00  0.00           N  
ATOM   2097  CZ  ARG   311       9.885 -42.990  -0.345  1.00  0.00           C  
ATOM   2098  NH1 ARG   311      10.412 -44.023  -1.066  1.00  0.00           N  
ATOM   2099  NH2 ARG   311       9.723 -41.636  -0.299  1.00  0.00           N  
ATOM   2100  N   TRP   312       9.182 -49.842   1.430  1.00  0.00           N  
ATOM   2101  CA  TRP   312       9.002 -51.241   1.830  1.00  0.00           C  
ATOM   2102  C   TRP   312       7.594 -51.509   2.342  1.00  0.00           C  
ATOM   2103  O   TRP   312       6.878 -50.609   2.791  1.00  0.00           O  
ATOM   2104  CB  TRP   312      10.033 -51.419   2.952  1.00  0.00           C  
ATOM   2105  CG  TRP   312      11.467 -51.309   2.492  1.00  0.00           C  
ATOM   2106  CD1 TRP   312      12.317 -50.243   2.553  1.00  0.00           C  
ATOM   2107  CD2 TRP   312      12.256 -52.336   1.873  1.00  0.00           C  
ATOM   2108  NE1 TRP   312      13.516 -50.484   2.058  1.00  0.00           N  
ATOM   2109  CE2 TRP   312      13.537 -51.781   1.616  1.00  0.00           C  
ATOM   2110  CE3 TRP   312      12.009 -53.676   1.510  1.00  0.00           C  
ATOM   2111  CZ2 TRP   312      14.582 -52.526   1.004  1.00  0.00           C  
ATOM   2112  CZ3 TRP   312      13.052 -54.431   0.895  1.00  0.00           C  
ATOM   2113  CH2 TRP   312      14.320 -53.844   0.652  1.00  0.00           C  
ATOM   2114  N   LEU   313       7.209 -52.782   2.270  1.00  0.00           N  
ATOM   2115  CA  LEU   313       5.942 -53.275   2.810  1.00  0.00           C  
ATOM   2116  C   LEU   313       6.293 -54.152   4.009  1.00  0.00           C  
ATOM   2117  O   LEU   313       6.431 -55.374   3.887  1.00  0.00           O  
ATOM   2118  CB  LEU   313       5.150 -54.051   1.761  1.00  0.00           C  
ATOM   2119  CG  LEU   313       3.795 -54.551   2.266  1.00  0.00           C  
ATOM   2120  CD1 LEU   313       2.809 -53.453   2.663  1.00  0.00           C  
ATOM   2121  CD2 LEU   313       3.004 -55.393   1.266  1.00  0.00           C  
ATOM   2122  N   TRP   314       6.440 -53.517   5.167  1.00  0.00           N  
ATOM   2123  CA  TRP   314       6.977 -54.184   6.345  1.00  0.00           C  
ATOM   2124  C   TRP   314       5.874 -54.883   7.143  1.00  0.00           C  
ATOM   2125  O   TRP   314       4.680 -54.779   6.847  1.00  0.00           O  
ATOM   2126  CB  TRP   314       7.721 -53.184   7.234  1.00  0.00           C  
ATOM   2127  CG  TRP   314       8.936 -52.568   6.582  1.00  0.00           C  
ATOM   2128  CD1 TRP   314       9.076 -51.344   5.994  1.00  0.00           C  
ATOM   2129  CD2 TRP   314      10.234 -53.161   6.440  1.00  0.00           C  
ATOM   2130  NE1 TRP   314      10.283 -51.113   5.516  1.00  0.00           N  
ATOM   2131  CE2 TRP   314      11.055 -52.219   5.767  1.00  0.00           C  
ATOM   2132  CE3 TRP   314      10.791 -54.401   6.818  1.00  0.00           C  
ATOM   2133  CZ2 TRP   314      12.418 -52.478   5.458  1.00  0.00           C  
ATOM   2134  CZ3 TRP   314      12.159 -54.669   6.511  1.00  0.00           C  
ATOM   2135  CH2 TRP   314      12.948 -53.704   5.836  1.00  0.00           C  
ATOM   2136  N   PRO   315       6.300 -55.612   8.172  1.00  0.00           N  
ATOM   2137  CA  PRO   315       5.388 -56.330   9.051  1.00  0.00           C  
ATOM   2138  C   PRO   315       6.013 -56.415  10.435  1.00  0.00           C  
ATOM   2139  O   PRO   315       7.166 -56.846  10.579  1.00  0.00           O  
ATOM   2140  CB  PRO   315       5.081 -57.735   8.519  1.00  0.00           C  
ATOM   2141  CG  PRO   315       5.251 -57.864   7.004  1.00  0.00           C  
ATOM   2142  CD  PRO   315       6.414 -57.043   6.446  1.00  0.00           C  
ATOM   2143  N   GLY   316       5.239 -56.014  11.444  1.00  0.00           N  
ATOM   2144  CA  GLY   316       5.723 -55.915  12.822  1.00  0.00           C  
ATOM   2145  C   GLY   316       4.563 -56.162  13.767  1.00  0.00           C  
ATOM   2146  O   GLY   316       3.802 -55.242  14.096  1.00  0.00           O  
ATOM   2147  N   ILE   317       4.386 -57.401  14.220  1.00  0.00           N  
ATOM   2148  CA  ILE   317       3.266 -57.700  15.112  1.00  0.00           C  
ATOM   2149  C   ILE   317       3.350 -56.868  16.378  1.00  0.00           C  
ATOM   2150  O   ILE   317       4.437 -56.397  16.760  1.00  0.00           O  
ATOM   2151  CB  ILE   317       3.434 -59.198  15.404  1.00  0.00           C  
ATOM   2152  CG1 ILE   317       4.751 -59.539  16.120  1.00  0.00           C  
ATOM   2153  CG2 ILE   317       3.425 -60.074  14.140  1.00  0.00           C  
ATOM   2154  CD1 ILE   317       4.839 -60.996  16.573  1.00  0.00           C  
ATOM   2155  N   ALA   318       2.221 -56.631  17.038  1.00  0.00           N  
ATOM   2156  CA  ALA   318       2.237 -55.786  18.239  1.00  0.00           C  
ATOM   2157  C   ALA   318       2.800 -56.515  19.454  1.00  0.00           C  
ATOM   2158  O   ALA   318       2.523 -57.696  19.684  1.00  0.00           O  
ATOM   2159  CB  ALA   318       0.758 -55.427  18.430  1.00  0.00           C  
ATOM   2160  N   PRO   319       3.600 -55.790  20.239  1.00  0.00           N  
ATOM   2161  CA  PRO   319       4.237 -56.294  21.451  1.00  0.00           C  
ATOM   2162  C   PRO   319       3.681 -55.552  22.669  1.00  0.00           C  
ATOM   2163  O   PRO   319       2.871 -54.631  22.552  1.00  0.00           O  
ATOM   2164  CB  PRO   319       5.761 -56.147  21.348  1.00  0.00           C  
ATOM   2165  CG  PRO   319       6.204 -54.864  20.643  1.00  0.00           C  
ATOM   2166  CD  PRO   319       5.312 -54.475  19.462  1.00  0.00           C  
ATOM   2167  N   PRO   320       4.115 -55.972  23.855  1.00  0.00           N  
ATOM   2168  CA  PRO   320       3.833 -55.259  25.096  1.00  0.00           C  
ATOM   2169  C   PRO   320       5.002 -54.328  25.405  1.00  0.00           C  
ATOM   2170  O   PRO   320       6.165 -54.741  25.334  1.00  0.00           O  
ATOM   2171  CB  PRO   320       3.591 -56.241  26.246  1.00  0.00           C  
ATOM   2172  CG  PRO   320       4.360 -57.556  26.098  1.00  0.00           C  
ATOM   2173  CD  PRO   320       4.576 -57.978  24.643  1.00  0.00           C  
ATOM   2174  N   ALA   321       4.696 -53.076  25.726  1.00  0.00           N  
ATOM   2175  CA  ALA   321       5.716 -52.078  26.048  1.00  0.00           C  
ATOM   2176  C   ALA   321       5.751 -51.987  27.571  1.00  0.00           C  
ATOM   2177  O   ALA   321       5.030 -51.202  28.192  1.00  0.00           O  
ATOM   2178  CB  ALA   321       5.430 -50.733  25.381  1.00  0.00           C  
ATOM   2179  N   SER   322       6.615 -52.809  28.180  1.00  0.00           N  
ATOM   2180  CA  SER   322       6.647 -52.936  29.635  1.00  0.00           C  
ATOM   2181  C   SER   322       7.265 -51.718  30.305  1.00  0.00           C  
ATOM   2182  O   SER   322       6.918 -51.404  31.450  1.00  0.00           O  
ATOM   2183  CB  SER   322       7.423 -54.193  30.032  1.00  0.00           C  
ATOM   2184  OG  SER   322       8.789 -54.059  29.667  1.00  0.00           O  
ATOM   2185  N   LYS   323       8.181 -51.030  29.619  1.00  0.00           N  
ATOM   2186  CA  LYS   323       8.918 -49.938  30.243  1.00  0.00           C  
ATOM   2187  C   LYS   323       7.971 -48.843  30.722  1.00  0.00           C  
ATOM   2188  O   LYS   323       6.954 -48.552  30.088  1.00  0.00           O  
ATOM   2189  CB  LYS   323       9.945 -49.360  29.266  1.00  0.00           C  
ATOM   2190  CG  LYS   323      11.008 -48.511  29.944  1.00  0.00           C  
ATOM   2191  CD  LYS   323      12.120 -48.110  28.988  1.00  0.00           C  
ATOM   2192  CE  LYS   323      12.984 -49.296  28.615  1.00  0.00           C  
ATOM   2193  NZ  LYS   323      14.202 -48.872  27.871  1.00  0.00           N  
ATOM   2194  N   GLY   324       8.307 -48.239  31.855  1.00  0.00           N  
ATOM   2195  CA  GLY   324       7.441 -47.254  32.483  1.00  0.00           C  
ATOM   2196  C   GLY   324       7.715 -45.865  31.921  1.00  0.00           C  
ATOM   2197  O   GLY   324       8.813 -45.567  31.444  1.00  0.00           O  
ATOM   2198  N   ARG   325       6.689 -45.020  31.964  1.00  0.00           N  
ATOM   2199  CA  ARG   325       6.801 -43.645  31.517  1.00  0.00           C  
ATOM   2200  C   ARG   325       6.901 -43.427  30.023  1.00  0.00           C  
ATOM   2201  O   ARG   325       7.116 -42.287  29.598  1.00  0.00           O  
ATOM   2202  CB  ARG   325       8.020 -43.003  32.185  1.00  0.00           C  
ATOM   2203  CG  ARG   325       7.915 -42.936  33.710  1.00  0.00           C  
ATOM   2204  CD  ARG   325       9.124 -42.278  34.379  1.00  0.00           C  
ATOM   2205  NE  ARG   325       8.904 -42.328  35.851  1.00  0.00           N  
ATOM   2206  CZ  ARG   325       9.862 -41.855  36.701  1.00  0.00           C  
ATOM   2207  NH1 ARG   325      10.902 -41.400  35.944  1.00  0.00           N  
ATOM   2208  NH2 ARG   325       9.405 -42.022  37.977  1.00  0.00           N  
ATOM   2209  N   VAL   326       6.746 -44.471  29.204  1.00  0.00           N  
ATOM   2210  CA  VAL   326       6.820 -44.326  27.754  1.00  0.00           C  
ATOM   2211  C   VAL   326       5.684 -45.097  27.087  1.00  0.00           C  
ATOM   2212  O   VAL   326       5.235 -46.140  27.579  1.00  0.00           O  
ATOM   2213  CB  VAL   326       8.194 -44.783  27.197  1.00  0.00           C  
ATOM   2214  CG1 VAL   326       8.392 -46.285  27.388  1.00  0.00           C  
ATOM   2215  CG2 VAL   326       8.351 -44.390  25.728  1.00  0.00           C  
ATOM   2216  N   VAL   327       5.199 -44.550  25.970  1.00  0.00           N  
ATOM   2217  CA  VAL   327       4.293 -45.237  25.060  1.00  0.00           C  
ATOM   2218  C   VAL   327       4.921 -45.331  23.676  1.00  0.00           C  
ATOM   2219  O   VAL   327       5.596 -44.405  23.211  1.00  0.00           O  
ATOM   2220  CB  VAL   327       2.939 -44.525  24.944  1.00  0.00           C  
ATOM   2221  CG1 VAL   327       1.983 -45.190  23.952  1.00  0.00           C  
ATOM   2222  CG2 VAL   327       2.167 -44.463  26.264  1.00  0.00           C  
ATOM   2223  N   LEU   328       4.686 -46.463  23.022  1.00  0.00           N  
ATOM   2224  CA  LEU   328       5.067 -46.672  21.630  1.00  0.00           C  
ATOM   2225  C   LEU   328       3.794 -46.847  20.813  1.00  0.00           C  
ATOM   2226  O   LEU   328       2.963 -47.708  21.134  1.00  0.00           O  
ATOM   2227  CB  LEU   328       5.995 -47.880  21.493  1.00  0.00           C  
ATOM   2228  CG  LEU   328       6.675 -48.080  20.142  1.00  0.00           C  
ATOM   2229  CD1 LEU   328       7.544 -46.901  19.802  1.00  0.00           C  
ATOM   2230  CD2 LEU   328       7.498 -49.355  20.176  1.00  0.00           C  
ATOM   2231  N   VAL   329       3.633 -46.015  19.777  1.00  0.00           N  
ATOM   2232  CA  VAL   329       2.414 -45.970  18.974  1.00  0.00           C  
ATOM   2233  C   VAL   329       2.743 -45.713  17.508  1.00  0.00           C  
ATOM   2234  O   VAL   329       3.777 -45.134  17.165  1.00  0.00           O  
ATOM   2235  CB  VAL   329       1.441 -44.888  19.465  1.00  0.00           C  
ATOM   2236  CG1 VAL   329       0.940 -45.120  20.892  1.00  0.00           C  
ATOM   2237  CG2 VAL   329       2.046 -43.483  19.477  1.00  0.00           C  
ATOM   2238  N   GLY   330       1.827 -46.133  16.643  1.00  0.00           N  
ATOM   2239  CA  GLY   330       1.982 -45.932  15.215  1.00  0.00           C  
ATOM   2240  C   GLY   330       2.807 -47.029  14.573  1.00  0.00           C  
ATOM   2241  O   GLY   330       3.021 -48.106  15.139  1.00  0.00           O  
ATOM   2242  N   ASP   331       3.285 -46.739  13.361  1.00  0.00           N  
ATOM   2243  CA  ASP   331       4.117 -47.715  12.662  1.00  0.00           C  
ATOM   2244  C   ASP   331       5.473 -47.920  13.320  1.00  0.00           C  
ATOM   2245  O   ASP   331       6.241 -48.785  12.875  1.00  0.00           O  
ATOM   2246  CB  ASP   331       4.274 -47.316  11.195  1.00  0.00           C  
ATOM   2247  CG  ASP   331       3.032 -47.649  10.373  1.00  0.00           C  
ATOM   2248  OD1 ASP   331       1.902 -47.427  10.870  1.00  0.00           O  
ATOM   2249  OD2 ASP   331       3.179 -48.133   9.230  1.00  0.00           O  
ATOM   2250  N   ALA   332       5.777 -47.160  14.371  1.00  0.00           N  
ATOM   2251  CA  ALA   332       6.878 -47.487  15.262  1.00  0.00           C  
ATOM   2252  C   ALA   332       6.531 -48.609  16.238  1.00  0.00           C  
ATOM   2253  O   ALA   332       7.438 -49.153  16.879  1.00  0.00           O  
ATOM   2254  CB  ALA   332       7.300 -46.237  16.037  1.00  0.00           C  
ATOM   2255  N   TRP   333       5.251 -48.972  16.357  1.00  0.00           N  
ATOM   2256  CA  TRP   333       4.779 -49.979  17.305  1.00  0.00           C  
ATOM   2257  C   TRP   333       4.147 -51.194  16.639  1.00  0.00           C  
ATOM   2258  O   TRP   333       4.305 -52.317  17.132  1.00  0.00           O  
ATOM   2259  CB  TRP   333       3.765 -49.342  18.274  1.00  0.00           C  
ATOM   2260  CG  TRP   333       3.247 -50.288  19.331  1.00  0.00           C  
ATOM   2261  CD1 TRP   333       3.820 -50.667  20.510  1.00  0.00           C  
ATOM   2262  CD2 TRP   333       2.007 -51.009  19.311  1.00  0.00           C  
ATOM   2263  NE1 TRP   333       3.096 -51.518  21.210  1.00  0.00           N  
ATOM   2264  CE2 TRP   333       1.945 -51.770  20.508  1.00  0.00           C  
ATOM   2265  CE3 TRP   333       0.933 -51.087  18.399  1.00  0.00           C  
ATOM   2266  CZ2 TRP   333       0.843 -52.610  20.822  1.00  0.00           C  
ATOM   2267  CZ3 TRP   333      -0.178 -51.928  18.707  1.00  0.00           C  
ATOM   2268  CH2 TRP   333      -0.204 -52.675  19.911  1.00  0.00           C  
ATOM   2269  N   HIS   334       3.436 -51.002  15.529  1.00  0.00           N  
ATOM   2270  CA  HIS   334       2.741 -52.083  14.841  1.00  0.00           C  
ATOM   2271  C   HIS   334       2.652 -51.718  13.372  1.00  0.00           C  
ATOM   2272  O   HIS   334       2.242 -50.603  13.035  1.00  0.00           O  
ATOM   2273  CB  HIS   334       1.340 -52.300  15.425  1.00  0.00           C  
ATOM   2274  CG  HIS   334       0.590 -53.412  14.752  1.00  0.00           C  
ATOM   2275  ND1 HIS   334       0.866 -54.751  14.937  1.00  0.00           N  
ATOM   2276  CD2 HIS   334      -0.446 -53.382  13.882  1.00  0.00           C  
ATOM   2277  CE1 HIS   334       0.059 -55.486  14.235  1.00  0.00           C  
ATOM   2278  NE2 HIS   334      -0.756 -54.685  13.576  1.00  0.00           N  
ATOM   2279  N   PRO   335       3.035 -52.652  12.509  1.00  0.00           N  
ATOM   2280  CA  PRO   335       3.008 -52.440  11.071  1.00  0.00           C  
ATOM   2281  C   PRO   335       2.376 -53.644  10.391  1.00  0.00           C  
ATOM   2282  O   PRO   335       2.379 -54.758  10.925  1.00  0.00           O  
ATOM   2283  CB  PRO   335       4.414 -52.199  10.514  1.00  0.00           C  
ATOM   2284  CG  PRO   335       5.518 -52.868  11.335  1.00  0.00           C  
ATOM   2285  CD  PRO   335       5.233 -52.896  12.838  1.00  0.00           C  
ATOM   2286  N   MET   336       1.827 -53.402   9.205  1.00  0.00           N  
ATOM   2287  CA  MET   336       1.179 -54.441   8.419  1.00  0.00           C  
ATOM   2288  C   MET   336       1.226 -54.023   6.958  1.00  0.00           C  
ATOM   2289  O   MET   336       1.478 -52.859   6.634  1.00  0.00           O  
ATOM   2290  CB  MET   336      -0.263 -54.682   8.884  1.00  0.00           C  
ATOM   2291  CG  MET   336      -1.228 -53.565   8.483  1.00  0.00           C  
ATOM   2292  SD  MET   336      -0.966 -51.992   9.357  1.00  0.00           S  
ATOM   2293  CE  MET   336      -1.515 -52.615  10.972  1.00  0.00           C  
ATOM   2294  N   THR   337       0.974 -54.983   6.079  1.00  0.00           N  
ATOM   2295  CA  THR   337       1.157 -54.738   4.659  1.00  0.00           C  
ATOM   2296  C   THR   337       0.176 -53.670   4.176  1.00  0.00           C  
ATOM   2297  O   THR   337      -1.024 -53.754   4.477  1.00  0.00           O  
ATOM   2298  CB  THR   337       0.969 -56.026   3.865  1.00  0.00           C  
ATOM   2299  OG1 THR   337       1.889 -57.012   4.309  1.00  0.00           O  
ATOM   2300  CG2 THR   337       1.207 -55.743   2.372  1.00  0.00           C  
ATOM   2301  N   PRO   338       0.637 -52.657   3.426  1.00  0.00           N  
ATOM   2302  CA  PRO   338      -0.244 -51.539   3.052  1.00  0.00           C  
ATOM   2303  C   PRO   338      -1.200 -51.871   1.919  1.00  0.00           C  
ATOM   2304  O   PRO   338      -1.789 -50.968   1.314  1.00  0.00           O  
ATOM   2305  CB  PRO   338       0.750 -50.451   2.629  1.00  0.00           C  
ATOM   2306  CG  PRO   338       1.906 -51.221   2.093  1.00  0.00           C  
ATOM   2307  CD  PRO   338       2.028 -52.427   2.996  1.00  0.00           C  
ATOM   2308  N   ASN   339      -1.358 -53.162   1.620  1.00  0.00           N  
ATOM   2309  CA  ASN   339      -2.270 -53.561   0.553  1.00  0.00           C  
ATOM   2310  C   ASN   339      -3.691 -53.098   0.846  1.00  0.00           C  
ATOM   2311  O   ASN   339      -4.398 -52.638  -0.057  1.00  0.00           O  
ATOM   2312  CB  ASN   339      -2.226 -55.077   0.351  1.00  0.00           C  
ATOM   2313  CG  ASN   339      -0.908 -55.423  -0.326  1.00  0.00           C  
ATOM   2314  OD1 ASN   339      -0.265 -54.569  -0.935  1.00  0.00           O  
ATOM   2315  ND2 ASN   339      -0.433 -56.696  -0.257  1.00  0.00           N  
ATOM   2316  N   LEU   340      -4.112 -53.185   2.105  1.00  0.00           N  
ATOM   2317  CA  LEU   340      -5.469 -52.849   2.517  1.00  0.00           C  
ATOM   2318  C   LEU   340      -5.594 -51.431   3.067  1.00  0.00           C  
ATOM   2319  O   LEU   340      -6.696 -51.031   3.461  1.00  0.00           O  
ATOM   2320  CB  LEU   340      -5.953 -53.864   3.561  1.00  0.00           C  
ATOM   2321  CG  LEU   340      -6.016 -55.299   3.034  1.00  0.00           C  
ATOM   2322  CD1 LEU   340      -6.397 -56.353   4.072  1.00  0.00           C  
ATOM   2323  CD2 LEU   340      -7.023 -55.530   1.908  1.00  0.00           C  
ATOM   2324  N   GLY   341      -4.501 -50.670   3.091  1.00  0.00           N  
ATOM   2325  CA  GLY   341      -4.489 -49.303   3.580  1.00  0.00           C  
ATOM   2326  C   GLY   341      -5.143 -49.106   4.935  1.00  0.00           C  
ATOM   2327  O   GLY   341      -6.218 -48.506   5.020  1.00  0.00           O  
ATOM   2328  N   GLN   342      -4.502 -49.581   6.003  1.00  0.00           N  
ATOM   2329  CA  GLN   342      -5.105 -49.505   7.322  1.00  0.00           C  
ATOM   2330  C   GLN   342      -4.262 -48.861   8.409  1.00  0.00           C  
ATOM   2331  O   GLN   342      -4.747 -48.665   9.528  1.00  0.00           O  
ATOM   2332  CB  GLN   342      -5.493 -50.916   7.776  1.00  0.00           C  
ATOM   2333  CG  GLN   342      -6.553 -51.572   6.890  1.00  0.00           C  
ATOM   2334  CD  GLN   342      -7.845 -50.780   7.037  1.00  0.00           C  
ATOM   2335  OE1 GLN   342      -8.134 -50.232   8.099  1.00  0.00           O  
ATOM   2336  NE2 GLN   342      -8.692 -50.677   5.977  1.00  0.00           N  
ATOM   2337  N   GLY   343      -3.008 -48.522   8.097  1.00  0.00           N  
ATOM   2338  CA  GLY   343      -2.111 -48.016   9.126  1.00  0.00           C  
ATOM   2339  C   GLY   343      -2.656 -46.795   9.847  1.00  0.00           C  
ATOM   2340  O   GLY   343      -2.646 -46.730  11.083  1.00  0.00           O  
ATOM   2341  N   ALA   344      -3.136 -45.809   9.085  1.00  0.00           N  
ATOM   2342  CA  ALA   344      -3.675 -44.599   9.695  1.00  0.00           C  
ATOM   2343  C   ALA   344      -4.907 -44.914  10.531  1.00  0.00           C  
ATOM   2344  O   ALA   344      -5.125 -44.311  11.592  1.00  0.00           O  
ATOM   2345  CB  ALA   344      -4.000 -43.587   8.603  1.00  0.00           C  
ATOM   2346  N   CYS   345      -5.724 -45.864  10.067  1.00  0.00           N  
ATOM   2347  CA  CYS   345      -6.910 -46.241  10.825  1.00  0.00           C  
ATOM   2348  C   CYS   345      -6.529 -46.853  12.165  1.00  0.00           C  
ATOM   2349  O   CYS   345      -7.099 -46.496  13.205  1.00  0.00           O  
ATOM   2350  CB  CYS   345      -7.769 -47.210  10.020  1.00  0.00           C  
ATOM   2351  SG  CYS   345      -8.968 -47.562  10.694  1.00  0.00           S  
ATOM   2352  N   CYS   346      -5.562 -47.778  12.159  1.00  0.00           N  
ATOM   2353  CA  CYS   346      -5.069 -48.333  13.415  1.00  0.00           C  
ATOM   2354  C   CYS   346      -4.522 -47.220  14.302  1.00  0.00           C  
ATOM   2355  O   CYS   346      -4.733 -47.218  15.524  1.00  0.00           O  
ATOM   2356  CB  CYS   346      -4.012 -49.422  13.143  1.00  0.00           C  
ATOM   2357  SG  CYS   346      -4.572 -50.588  12.558  1.00  0.00           S  
ATOM   2358  N   ALA   347      -3.834 -46.242  13.702  1.00  0.00           N  
ATOM   2359  CA  ALA   347      -3.302 -45.134  14.491  1.00  0.00           C  
ATOM   2360  C   ALA   347      -4.420 -44.395  15.222  1.00  0.00           C  
ATOM   2361  O   ALA   347      -4.343 -44.174  16.436  1.00  0.00           O  
ATOM   2362  CB  ALA   347      -2.513 -44.180  13.595  1.00  0.00           C  
ATOM   2363  N   LEU   348      -5.479 -44.018  14.496  1.00  0.00           N  
ATOM   2364  CA  LEU   348      -6.563 -43.260  15.114  1.00  0.00           C  
ATOM   2365  C   LEU   348      -7.348 -44.105  16.111  1.00  0.00           C  
ATOM   2366  O   LEU   348      -7.852 -43.575  17.108  1.00  0.00           O  
ATOM   2367  CB  LEU   348      -7.503 -42.720  14.041  1.00  0.00           C  
ATOM   2368  CG  LEU   348      -6.868 -41.643  13.159  1.00  0.00           C  
ATOM   2369  CD1 LEU   348      -7.725 -41.186  11.980  1.00  0.00           C  
ATOM   2370  CD2 LEU   348      -6.527 -40.338  13.877  1.00  0.00           C  
ATOM   2371  N   GLU   349      -7.477 -45.409  15.854  1.00  0.00           N  
ATOM   2372  CA  GLU   349      -8.195 -46.273  16.783  1.00  0.00           C  
ATOM   2373  C   GLU   349      -7.436 -46.385  18.097  1.00  0.00           C  
ATOM   2374  O   GLU   349      -8.012 -46.222  19.187  1.00  0.00           O  
ATOM   2375  CB  GLU   349      -8.404 -47.649  16.156  1.00  0.00           C  
ATOM   2376  CG  GLU   349      -9.159 -48.624  17.062  1.00  0.00           C  
ATOM   2377  CD  GLU   349     -10.582 -48.108  17.225  1.00  0.00           C  
ATOM   2378  OE1 GLU   349     -10.958 -47.164  16.480  1.00  0.00           O  
ATOM   2379  OE2 GLU   349     -11.311 -48.650  18.098  1.00  0.00           O  
ATOM   2380  N   ASP   350      -6.130 -46.651  18.006  1.00  0.00           N  
ATOM   2381  CA  ASP   350      -5.291 -46.657  19.194  1.00  0.00           C  
ATOM   2382  C   ASP   350      -5.341 -45.304  19.897  1.00  0.00           C  
ATOM   2383  O   ASP   350      -5.373 -45.242  21.135  1.00  0.00           O  
ATOM   2384  CB  ASP   350      -3.857 -47.029  18.812  1.00  0.00           C  
ATOM   2385  CG  ASP   350      -3.710 -48.513  18.442  1.00  0.00           C  
ATOM   2386  OD1 ASP   350      -4.579 -49.326  18.835  1.00  0.00           O  
ATOM   2387  OD2 ASP   350      -2.720 -48.870  17.766  1.00  0.00           O  
ATOM   2388  N   SER   351      -5.371 -44.210  19.122  1.00  0.00           N  
ATOM   2389  CA  SER   351      -5.448 -42.871  19.707  1.00  0.00           C  
ATOM   2390  C   SER   351      -6.728 -42.723  20.517  1.00  0.00           C  
ATOM   2391  O   SER   351      -6.714 -42.215  21.643  1.00  0.00           O  
ATOM   2392  CB  SER   351      -5.357 -41.793  18.611  1.00  0.00           C  
ATOM   2393  OG  SER   351      -4.069 -41.813  18.013  1.00  0.00           O  
ATOM   2394  N   VAL   352      -7.855 -43.158  19.948  1.00  0.00           N  
ATOM   2395  CA  VAL   352      -9.128 -43.089  20.657  1.00  0.00           C  
ATOM   2396  C   VAL   352      -9.059 -43.850  21.973  1.00  0.00           C  
ATOM   2397  O   VAL   352      -9.451 -43.331  23.036  1.00  0.00           O  
ATOM   2398  CB  VAL   352     -10.239 -43.644  19.770  1.00  0.00           C  
ATOM   2399  CG1 VAL   352     -11.578 -43.797  20.494  1.00  0.00           C  
ATOM   2400  CG2 VAL   352     -10.540 -42.770  18.551  1.00  0.00           C  
ATOM   2401  N   VAL   353      -8.548 -45.089  21.915  1.00  0.00           N  
ATOM   2402  CA  VAL   353      -8.406 -45.897  23.123  1.00  0.00           C  
ATOM   2403  C   VAL   353      -7.570 -45.173  24.170  1.00  0.00           C  
ATOM   2404  O   VAL   353      -7.967 -45.068  25.339  1.00  0.00           O  
ATOM   2405  CB  VAL   353      -7.777 -47.244  22.776  1.00  0.00           C  
ATOM   2406  CG1 VAL   353      -7.409 -48.080  24.004  1.00  0.00           C  
ATOM   2407  CG2 VAL   353      -8.686 -48.144  21.937  1.00  0.00           C  
ATOM   2408  N   LEU   354      -6.405 -44.655  23.760  1.00  0.00           N  
ATOM   2409  CA  LEU   354      -5.496 -44.021  24.710  1.00  0.00           C  
ATOM   2410  C   LEU   354      -6.064 -42.726  25.262  1.00  0.00           C  
ATOM   2411  O   LEU   354      -5.828 -42.399  26.426  1.00  0.00           O  
ATOM   2412  CB  LEU   354      -4.126 -43.779  24.068  1.00  0.00           C  
ATOM   2413  CG  LEU   354      -3.079 -43.246  25.048  1.00  0.00           C  
ATOM   2414  CD1 LEU   354      -2.783 -44.158  26.237  1.00  0.00           C  
ATOM   2415  CD2 LEU   354      -1.699 -42.992  24.443  1.00  0.00           C  
ATOM   2416  N   ALA   355      -6.802 -41.979  24.446  1.00  0.00           N  
ATOM   2417  CA  ALA   355      -7.475 -40.786  24.938  1.00  0.00           C  
ATOM   2418  C   ALA   355      -8.441 -41.137  26.062  1.00  0.00           C  
ATOM   2419  O   ALA   355      -8.432 -40.512  27.136  1.00  0.00           O  
ATOM   2420  CB  ALA   355      -8.209 -40.115  23.783  1.00  0.00           C  
ATOM   2421  N   ASN   356      -9.281 -42.152  25.835  1.00  0.00           N  
ATOM   2422  CA  ASN   356     -10.224 -42.528  26.881  1.00  0.00           C  
ATOM   2423  C   ASN   356      -9.493 -43.014  28.128  1.00  0.00           C  
ATOM   2424  O   ASN   356      -9.880 -42.676  29.255  1.00  0.00           O  
ATOM   2425  CB  ASN   356     -11.194 -43.589  26.371  1.00  0.00           C  
ATOM   2426  CG  ASN   356     -12.165 -42.916  25.412  1.00  0.00           C  
ATOM   2427  OD1 ASN   356     -12.334 -41.698  25.432  1.00  0.00           O  
ATOM   2428  ND2 ASN   356     -12.858 -43.673  24.519  1.00  0.00           N  
ATOM   2429  N   LYS   357      -8.427 -43.799  27.943  1.00  0.00           N  
ATOM   2430  CA  LYS   357      -7.668 -44.311  29.081  1.00  0.00           C  
ATOM   2431  C   LYS   357      -7.033 -43.173  29.875  1.00  0.00           C  
ATOM   2432  O   LYS   357      -7.218 -43.065  31.094  1.00  0.00           O  
ATOM   2433  CB  LYS   357      -6.599 -45.282  28.580  1.00  0.00           C  
ATOM   2434  CG  LYS   357      -7.167 -46.618  28.097  1.00  0.00           C  
ATOM   2435  CD  LYS   357      -6.092 -47.632  27.700  1.00  0.00           C  
ATOM   2436  CE  LYS   357      -5.464 -47.355  26.333  1.00  0.00           C  
ATOM   2437  NZ  LYS   357      -4.463 -48.399  26.014  1.00  0.00           N  
ATOM   2438  N   LEU   358      -6.269 -42.315  29.193  1.00  0.00           N  
ATOM   2439  CA  LEU   358      -5.591 -41.199  29.843  1.00  0.00           C  
ATOM   2440  C   LEU   358      -6.565 -40.228  30.497  1.00  0.00           C  
ATOM   2441  O   LEU   358      -6.166 -39.476  31.392  1.00  0.00           O  
ATOM   2442  CB  LEU   358      -4.717 -40.440  28.836  1.00  0.00           C  
ATOM   2443  CG  LEU   358      -3.449 -41.109  28.295  1.00  0.00           C  
ATOM   2444  CD1 LEU   358      -2.664 -40.135  27.406  1.00  0.00           C  
ATOM   2445  CD2 LEU   358      -2.577 -41.656  29.418  1.00  0.00           C  
ATOM   2446  N   ALA   359      -7.828 -40.210  30.069  1.00  0.00           N  
ATOM   2447  CA  ALA   359      -8.779 -39.358  30.775  1.00  0.00           C  
ATOM   2448  C   ALA   359      -9.059 -39.831  32.200  1.00  0.00           C  
ATOM   2449  O   ALA   359      -9.696 -39.097  32.963  1.00  0.00           O  
ATOM   2450  CB  ALA   359     -10.087 -39.267  29.994  1.00  0.00           C  
ATOM   2451  N   ASN   360      -8.603 -41.025  32.573  1.00  0.00           N  
ATOM   2452  CA  ASN   360      -8.782 -41.529  33.921  1.00  0.00           C  
ATOM   2453  C   ASN   360      -7.533 -41.428  34.774  1.00  0.00           C  
ATOM   2454  O   ASN   360      -7.558 -41.741  35.968  1.00  0.00           O  
ATOM   2455  CB  ASN   360      -9.258 -42.984  33.873  1.00  0.00           C  
ATOM   2456  CG  ASN   360     -10.672 -42.998  33.310  1.00  0.00           C  
ATOM   2457  OD1 ASN   360     -11.428 -42.041  33.471  1.00  0.00           O  
ATOM   2458  ND2 ASN   360     -11.107 -44.085  32.618  1.00  0.00           N  
ATOM   2459  N   ALA   361      -6.434 -40.986  34.168  1.00  0.00           N  
ATOM   2460  CA  ALA   361      -5.156 -40.830  34.861  1.00  0.00           C  
ATOM   2461  C   ALA   361      -4.807 -39.348  34.902  1.00  0.00           C  
ATOM   2462  O   ALA   361      -4.068 -38.860  34.033  1.00  0.00           O  
ATOM   2463  CB  ALA   361      -4.043 -41.647  34.181  1.00  0.00           C  
ATOM   2464  N   ILE   362      -5.318 -38.594  35.880  1.00  0.00           N  
ATOM   2465  CA  ILE   362      -4.973 -37.159  35.953  1.00  0.00           C  
ATOM   2466  C   ILE   362      -3.497 -36.906  36.193  1.00  0.00           C  
ATOM   2467  O   ILE   362      -2.922 -35.987  35.595  1.00  0.00           O  
ATOM   2468  CB  ILE   362      -5.833 -36.653  37.119  1.00  0.00           C  
ATOM   2469  CG1 ILE   362      -7.342 -36.673  36.822  1.00  0.00           C  
ATOM   2470  CG2 ILE   362      -5.522 -35.203  37.526  1.00  0.00           C  
ATOM   2471  CD1 ILE   362      -8.209 -36.435  38.057  1.00  0.00           C  
ATOM   2472  N   ASN   363      -2.908 -37.629  37.142  1.00  0.00           N  
ATOM   2473  CA  ASN   363      -1.504 -37.418  37.486  1.00  0.00           C  
ATOM   2474  C   ASN   363      -0.486 -38.424  36.953  1.00  0.00           C  
ATOM   2475  O   ASN   363       0.669 -38.460  37.384  1.00  0.00           O  
ATOM   2476  CB  ASN   363      -1.274 -37.386  39.000  1.00  0.00           C  
ATOM   2477  CG  ASN   363      -1.914 -36.118  39.546  1.00  0.00           C  
ATOM   2478  OD1 ASN   363      -2.045 -35.119  38.840  1.00  0.00           O  
ATOM   2479  ND2 ASN   363      -2.348 -36.088  40.835  1.00  0.00           N  
ATOM   2480  N   GLY   364      -0.897 -39.256  36.007  1.00  0.00           N  
ATOM   2481  CA  GLY   364       0.018 -40.238  35.458  1.00  0.00           C  
ATOM   2482  C   GLY   364       0.291 -41.348  36.451  1.00  0.00           C  
ATOM   2483  O   GLY   364      -0.588 -41.776  37.204  1.00  0.00           O  
ATOM   2484  N   GLY   365       1.525 -41.837  36.470  1.00  0.00           N  
ATOM   2485  CA  GLY   365       1.868 -42.900  37.393  1.00  0.00           C  
ATOM   2486  C   GLY   365       2.313 -44.166  36.690  1.00  0.00           C  
ATOM   2487  O   GLY   365       1.850 -44.505  35.597  1.00  0.00           O  
ATOM   2488  N   THR   366       3.231 -44.889  37.320  1.00  0.00           N  
ATOM   2489  CA  THR   366       3.756 -46.121  36.753  1.00  0.00           C  
ATOM   2490  C   THR   366       2.784 -47.294  36.905  1.00  0.00           C  
ATOM   2491  O   THR   366       2.897 -48.322  36.233  1.00  0.00           O  
ATOM   2492  CB  THR   366       4.675 -47.357  36.689  1.00  0.00           C  
ATOM   2493  OG1 THR   366       4.469 -48.178  37.829  1.00  0.00           O  
ATOM   2494  CG2 THR   366       6.143 -46.899  36.650  1.00  0.00           C  
ATOM   2495  N   GLU   367       1.739 -47.076  37.841  1.00  0.00           N  
ATOM   2496  CA  GLU   367       0.895 -48.258  37.981  1.00  0.00           C  
ATOM   2497  C   GLU   367      -0.364 -48.151  37.124  1.00  0.00           C  
ATOM   2498  O   GLU   367      -0.702 -49.075  36.369  1.00  0.00           O  
ATOM   2499  CB  GLU   367       0.537 -48.452  39.453  1.00  0.00           C  
ATOM   2500  CG  GLU   367       1.747 -48.749  40.341  1.00  0.00           C  
ATOM   2501  CD  GLU   367       1.259 -48.859  41.779  1.00  0.00           C  
ATOM   2502  OE1 GLU   367       0.017 -48.826  41.986  1.00  0.00           O  
ATOM   2503  OE2 GLU   367       2.123 -48.978  42.689  1.00  0.00           O  
ATOM   2504  N   SER   368      -1.083 -47.031  37.240  1.00  0.00           N  
ATOM   2505  CA  SER   368      -2.314 -46.867  36.473  1.00  0.00           C  
ATOM   2506  C   SER   368      -2.032 -46.846  34.972  1.00  0.00           C  
ATOM   2507  O   SER   368      -2.825 -47.374  34.182  1.00  0.00           O  
ATOM   2508  CB  SER   368      -3.042 -45.597  36.912  1.00  0.00           C  
ATOM   2509  OG  SER   368      -3.488 -45.729  38.253  1.00  0.00           O  
ATOM   2510  N   ILE   369      -0.918 -46.232  34.558  1.00  0.00           N  
ATOM   2511  CA  ILE   369      -0.521 -46.288  33.152  1.00  0.00           C  
ATOM   2512  C   ILE   369      -0.293 -47.733  32.723  1.00  0.00           C  
ATOM   2513  O   ILE   369      -0.643 -48.131  31.604  1.00  0.00           O  
ATOM   2514  CB  ILE   369       0.734 -45.422  32.916  1.00  0.00           C  
ATOM   2515  CG1 ILE   369       0.378 -43.933  32.959  1.00  0.00           C  
ATOM   2516  CG2 ILE   369       1.428 -45.787  31.601  1.00  0.00           C  
ATOM   2517  CD1 ILE   369      -0.180 -43.391  31.665  1.00  0.00           C  
ATOM   2518  N   GLU   370       0.294 -48.541  33.611  1.00  0.00           N  
ATOM   2519  CA  GLU   370       0.528 -49.952  33.313  1.00  0.00           C  
ATOM   2520  C   GLU   370      -0.790 -50.700  33.096  1.00  0.00           C  
ATOM   2521  O   GLU   370      -0.979 -51.388  32.077  1.00  0.00           O  
ATOM   2522  CB  GLU   370       1.345 -50.570  34.451  1.00  0.00           C  
ATOM   2523  CG  GLU   370       1.691 -52.043  34.223  1.00  0.00           C  
ATOM   2524  CD  GLU   370       2.527 -52.517  35.404  1.00  0.00           C  
ATOM   2525  OE1 GLU   370       2.797 -51.685  36.310  1.00  0.00           O  
ATOM   2526  OE2 GLU   370       2.907 -53.719  35.415  1.00  0.00           O  
ATOM   2527  N   VAL   371      -1.721 -50.566  34.047  1.00  0.00           N  
ATOM   2528  CA  VAL   371      -3.030 -51.197  33.895  1.00  0.00           C  
ATOM   2529  C   VAL   371      -3.726 -50.717  32.625  1.00  0.00           C  
ATOM   2530  O   VAL   371      -4.368 -51.505  31.912  1.00  0.00           O  
ATOM   2531  CB  VAL   371      -3.886 -50.904  35.125  1.00  0.00           C  
ATOM   2532  CG1 VAL   371      -5.341 -51.355  34.978  1.00  0.00           C  
ATOM   2533  CG2 VAL   371      -3.382 -51.589  36.397  1.00  0.00           C  
ATOM   2534  N   ALA   372      -3.595 -49.422  32.324  1.00  0.00           N  
ATOM   2535  CA  ALA   372      -4.159 -48.869  31.100  1.00  0.00           C  
ATOM   2536  C   ALA   372      -3.563 -49.536  29.866  1.00  0.00           C  
ATOM   2537  O   ALA   372      -4.274 -49.787  28.887  1.00  0.00           O  
ATOM   2538  CB  ALA   372      -3.935 -47.359  31.063  1.00  0.00           C  
ATOM   2539  N   MET   373      -2.257 -49.820  29.886  1.00  0.00           N  
ATOM   2540  CA  MET   373      -1.666 -50.589  28.796  1.00  0.00           C  
ATOM   2541  C   MET   373      -2.338 -51.949  28.655  1.00  0.00           C  
ATOM   2542  O   MET   373      -2.594 -52.411  27.534  1.00  0.00           O  
ATOM   2543  CB  MET   373      -0.164 -50.759  29.005  1.00  0.00           C  
ATOM   2544  CG  MET   373       0.626 -49.458  28.843  1.00  0.00           C  
ATOM   2545  SD  MET   373       0.506 -48.704  27.194  1.00  0.00           S  
ATOM   2546  CE  MET   373       1.453 -50.006  26.355  1.00  0.00           C  
ATOM   2547  N   GLU   374      -2.624 -52.615  29.780  1.00  0.00           N  
ATOM   2548  CA  GLU   374      -3.357 -53.878  29.698  1.00  0.00           C  
ATOM   2549  C   GLU   374      -4.687 -53.695  28.975  1.00  0.00           C  
ATOM   2550  O   GLU   374      -4.998 -54.419  28.012  1.00  0.00           O  
ATOM   2551  CB  GLU   374      -3.577 -54.445  31.096  1.00  0.00           C  
ATOM   2552  CG  GLU   374      -4.299 -55.794  31.101  1.00  0.00           C  
ATOM   2553  CD  GLU   374      -4.421 -56.257  32.545  1.00  0.00           C  
ATOM   2554  OE1 GLU   374      -3.933 -55.523  33.445  1.00  0.00           O  
ATOM   2555  OE2 GLU   374      -5.003 -57.352  32.768  1.00  0.00           O  
ATOM   2556  N   SER   375      -5.486 -52.722  29.428  1.00  0.00           N  
ATOM   2557  CA  SER   375      -6.755 -52.436  28.765  1.00  0.00           C  
ATOM   2558  C   SER   375      -6.549 -52.160  27.282  1.00  0.00           C  
ATOM   2559  O   SER   375      -7.378 -52.545  26.449  1.00  0.00           O  
ATOM   2560  CB  SER   375      -7.448 -51.251  29.439  1.00  0.00           C  
ATOM   2561  OG  SER   375      -8.015 -51.636  30.681  1.00  0.00           O  
ATOM   2562  N   TYR   376      -5.433 -51.512  26.937  1.00  0.00           N  
ATOM   2563  CA  TYR   376      -5.170 -51.135  25.552  1.00  0.00           C  
ATOM   2564  C   TYR   376      -4.919 -52.367  24.685  1.00  0.00           C  
ATOM   2565  O   TYR   376      -5.546 -52.530  23.627  1.00  0.00           O  
ATOM   2566  CB  TYR   376      -3.982 -50.167  25.498  1.00  0.00           C  
ATOM   2567  CG  TYR   376      -3.740 -49.834  24.066  1.00  0.00           C  
ATOM   2568  CD1 TYR   376      -4.559 -48.898  23.420  1.00  0.00           C  
ATOM   2569  CD2 TYR   376      -2.694 -50.436  23.333  1.00  0.00           C  
ATOM   2570  CE1 TYR   376      -4.361 -48.555  22.068  1.00  0.00           C  
ATOM   2571  CE2 TYR   376      -2.478 -50.098  21.958  1.00  0.00           C  
ATOM   2572  CZ  TYR   376      -3.324 -49.153  21.343  1.00  0.00           C  
ATOM   2573  OH  TYR   376      -3.157 -48.801  20.021  1.00  0.00           O  
ATOM   2574  N   GLY   377      -4.008 -53.251  25.119  1.00  0.00           N  
ATOM   2575  CA  GLY   377      -3.773 -54.488  24.373  1.00  0.00           C  
ATOM   2576  C   GLY   377      -5.068 -55.270  24.209  1.00  0.00           C  
ATOM   2577  O   GLY   377      -5.371 -55.771  23.117  1.00  0.00           O  
ATOM   2578  N   SER   378      -5.852 -55.376  25.287  1.00  0.00           N  
ATOM   2579  CA  SER   378      -7.062 -56.189  25.233  1.00  0.00           C  
ATOM   2580  C   SER   378      -8.086 -55.608  24.263  1.00  0.00           C  
ATOM   2581  O   SER   378      -8.597 -56.318  23.390  1.00  0.00           O  
ATOM   2582  CB  SER   378      -7.658 -56.334  26.629  1.00  0.00           C  
ATOM   2583  OG  SER   378      -6.784 -57.087  27.457  1.00  0.00           O  
ATOM   2584  N   GLU   379      -8.405 -54.319  24.406  1.00  0.00           N  
ATOM   2585  CA  GLU   379      -9.423 -53.713  23.552  1.00  0.00           C  
ATOM   2586  C   GLU   379      -8.993 -53.716  22.089  1.00  0.00           C  
ATOM   2587  O   GLU   379      -9.819 -53.928  21.194  1.00  0.00           O  
ATOM   2588  CB  GLU   379      -9.727 -52.290  24.023  1.00  0.00           C  
ATOM   2589  CG  GLU   379     -10.483 -52.236  25.352  1.00  0.00           C  
ATOM   2590  CD  GLU   379     -10.607 -50.776  25.764  1.00  0.00           C  
ATOM   2591  OE1 GLU   379     -10.041 -49.909  25.045  1.00  0.00           O  
ATOM   2592  OE2 GLU   379     -11.268 -50.508  26.802  1.00  0.00           O  
ATOM   2593  N   ARG   380      -7.703 -53.482  21.823  1.00  0.00           N  
ATOM   2594  CA  ARG   380      -7.244 -53.438  20.436  1.00  0.00           C  
ATOM   2595  C   ARG   380      -7.172 -54.831  19.817  1.00  0.00           C  
ATOM   2596  O   ARG   380      -7.366 -54.976  18.604  1.00  0.00           O  
ATOM   2597  CB  ARG   380      -5.883 -52.738  20.347  1.00  0.00           C  
ATOM   2598  CG  ARG   380      -4.683 -53.626  20.644  1.00  0.00           C  
ATOM   2599  CD  ARG   380      -3.391 -52.827  20.685  1.00  0.00           C  
ATOM   2600  NE  ARG   380      -3.278 -51.891  19.573  1.00  0.00           N  
ATOM   2601  CZ  ARG   380      -2.665 -52.172  18.425  1.00  0.00           C  
ATOM   2602  NH1 ARG   380      -2.601 -51.254  17.467  1.00  0.00           N  
ATOM   2603  NH2 ARG   380      -2.129 -53.374  18.220  1.00  0.00           N  
ATOM   2604  N   TRP   381      -6.893 -55.867  20.615  1.00  0.00           N  
ATOM   2605  CA  TRP   381      -6.782 -57.210  20.052  1.00  0.00           C  
ATOM   2606  C   TRP   381      -8.128 -57.905  19.917  1.00  0.00           C  
ATOM   2607  O   TRP   381      -8.202 -58.945  19.254  1.00  0.00           O  
ATOM   2608  CB  TRP   381      -5.847 -58.083  20.896  1.00  0.00           C  
ATOM   2609  CG  TRP   381      -4.395 -57.675  20.825  1.00  0.00           C  
ATOM   2610  CD1 TRP   381      -3.787 -56.777  19.996  1.00  0.00           C  
ATOM   2611  CD2 TRP   381      -3.320 -58.163  21.640  1.00  0.00           C  
ATOM   2612  NE1 TRP   381      -2.490 -56.653  20.198  1.00  0.00           N  
ATOM   2613  CE2 TRP   381      -2.139 -57.498  21.218  1.00  0.00           C  
ATOM   2614  CE3 TRP   381      -3.236 -59.100  22.692  1.00  0.00           C  
ATOM   2615  CZ2 TRP   381      -0.872 -57.742  21.815  1.00  0.00           C  
ATOM   2616  CZ3 TRP   381      -1.967 -59.350  23.297  1.00  0.00           C  
ATOM   2617  CH2 TRP   381      -0.808 -58.668  22.848  1.00  0.00           C  
ATOM   2618  N   SER   382      -9.173 -57.376  20.544  1.00  0.00           N  
ATOM   2619  CA  SER   382     -10.535 -57.850  20.339  1.00  0.00           C  
ATOM   2620  C   SER   382     -11.237 -57.099  19.217  1.00  0.00           C  
ATOM   2621  O   SER   382     -12.420 -57.350  18.966  1.00  0.00           O  
ATOM   2622  CB  SER   382     -11.353 -57.724  21.633  1.00  0.00           C  
ATOM   2623  OG  SER   382     -11.510 -56.356  21.980  1.00  0.00           O  
ATOM   2624  N   ARG   383     -10.533 -56.191  18.538  1.00  0.00           N  
ATOM   2625  CA  ARG   383     -11.127 -55.413  17.460  1.00  0.00           C  
ATOM   2626  C   ARG   383     -10.127 -55.139  16.338  1.00  0.00           C  
ATOM   2627  O   ARG   383      -9.664 -56.070  15.669  1.00  0.00           O  
ATOM   2628  CB  ARG   383     -11.686 -54.095  17.999  1.00  0.00           C  
ATOM   2629  CG  ARG   383     -12.879 -54.277  18.940  1.00  0.00           C  
ATOM   2630  CD  ARG   383     -13.443 -52.960  19.477  1.00  0.00           C  
ATOM   2631  NE  ARG   383     -14.567 -53.296  20.394  1.00  0.00           N  
ATOM   2632  CZ  ARG   383     -15.222 -52.302  21.063  1.00  0.00           C  
ATOM   2633  NH1 ARG   383     -14.649 -51.115  20.709  1.00  0.00           N  
ATOM   2634  NH2 ARG   383     -16.195 -52.883  21.824  1.00  0.00           N  
ATOM   2635  N   ALA   384      -9.765 -53.864  16.156  1.00  0.00           N  
ATOM   2636  CA  ALA   384      -9.223 -53.407  14.877  1.00  0.00           C  
ATOM   2637  C   ALA   384      -7.847 -53.991  14.569  1.00  0.00           C  
ATOM   2638  O   ALA   384      -7.533 -54.216  13.395  1.00  0.00           O  
ATOM   2639  CB  ALA   384      -9.155 -51.880  14.848  1.00  0.00           C  
ATOM   2640  N   PHE   385      -7.010 -54.230  15.583  1.00  0.00           N  
ATOM   2641  CA  PHE   385      -5.667 -54.750  15.317  1.00  0.00           C  
ATOM   2642  C   PHE   385      -5.734 -56.140  14.694  1.00  0.00           C  
ATOM   2643  O   PHE   385      -5.124 -56.398  13.644  1.00  0.00           O  
ATOM   2644  CB  PHE   385      -4.842 -54.774  16.605  1.00  0.00           C  
ATOM   2645  CG  PHE   385      -3.509 -55.350  16.272  1.00  0.00           C  
ATOM   2646  CD1 PHE   385      -2.495 -54.584  15.653  1.00  0.00           C  
ATOM   2647  CD2 PHE   385      -3.230 -56.695  16.577  1.00  0.00           C  
ATOM   2648  CE1 PHE   385      -1.222 -55.142  15.342  1.00  0.00           C  
ATOM   2649  CE2 PHE   385      -1.962 -57.279  16.276  1.00  0.00           C  
ATOM   2650  CZ  PHE   385      -0.955 -56.497  15.654  1.00  0.00           C  
ATOM   2651  N   PRO   386      -6.474 -57.049  15.342  1.00  0.00           N  
ATOM   2652  CA  PRO   386      -6.685 -58.400  14.827  1.00  0.00           C  
ATOM   2653  C   PRO   386      -7.075 -58.372  13.351  1.00  0.00           C  
ATOM   2654  O   PRO   386      -6.405 -58.972  12.495  1.00  0.00           O  
ATOM   2655  CB  PRO   386      -7.771 -59.091  15.654  1.00  0.00           C  
ATOM   2656  CG  PRO   386      -8.762 -58.117  16.296  1.00  0.00           C  
ATOM   2657  CD  PRO   386      -8.115 -56.821  16.788  1.00  0.00           C  
ATOM   2658  N   LEU   387      -7.104 -57.185  12.758  1.00  0.00           N  
ATOM   2659  CA  LEU   387      -7.416 -57.107  11.342  1.00  0.00           C  
ATOM   2660  C   LEU   387      -6.134 -57.108  10.535  1.00  0.00           C  
ATOM   2661  O   LEU   387      -6.096 -57.544   9.382  1.00  0.00           O  
ATOM   2662  CB  LEU   387      -8.110 -55.882  10.737  1.00  0.00           C  
ATOM   2663  CG  LEU   387      -9.513 -55.637  11.296  1.00  0.00           C  
ATOM   2664  CD1 LEU   387     -10.200 -54.372  10.786  1.00  0.00           C  
ATOM   2665  CD2 LEU   387     -10.529 -56.738  10.996  1.00  0.00           C  
ATOM   2666  N   THR   388      -5.050 -56.616  11.131  1.00  0.00           N  
ATOM   2667  CA  THR   388      -3.748 -56.601  10.450  1.00  0.00           C  
ATOM   2668  C   THR   388      -3.330 -57.970   9.903  1.00  0.00           C  
ATOM   2669  O   THR   388      -2.778 -58.092   8.806  1.00  0.00           O  
ATOM   2670  CB  THR   388      -2.212 -56.512  10.364  1.00  0.00           C  
ATOM   2671  OG1 THR   388      -1.767 -55.259  10.862  1.00  0.00           O  
ATOM   2672  CG2 THR   388      -1.775 -56.661   8.897  1.00  0.00           C  
ATOM   2673  N   VAL   389      -3.596 -59.019  10.675  1.00  0.00           N  
ATOM   2674  CA  VAL   389      -3.270 -60.398  10.279  1.00  0.00           C  
ATOM   2675  C   VAL   389      -4.028 -60.797   9.021  1.00  0.00           C  
ATOM   2676  O   VAL   389      -3.557 -61.582   8.193  1.00  0.00           O  
ATOM   2677  CB  VAL   389      -3.475 -61.870  10.696  1.00  0.00           C  
ATOM   2678  CG1 VAL   389      -2.976 -62.874   9.655  1.00  0.00           C  
ATOM   2679  CG2 VAL   389      -2.751 -62.244  11.991  1.00  0.00           C  
ATOM   2680  N   ARG   390      -5.233 -60.246   8.867  1.00  0.00           N  
ATOM   2681  CA  ARG   390      -6.063 -60.521   7.711  1.00  0.00           C  
ATOM   2682  C   ARG   390      -5.478 -59.894   6.448  1.00  0.00           C  
ATOM   2683  O   ARG   390      -5.470 -60.502   5.374  1.00  0.00           O  
ATOM   2684  CB  ARG   390      -7.498 -59.999   7.601  1.00  0.00           C  
ATOM   2685  CG  ARG   390      -8.475 -60.696   8.550  1.00  0.00           C  
ATOM   2686  CD  ARG   390      -9.893 -60.124   8.497  1.00  0.00           C  
ATOM   2687  NE  ARG   390     -10.722 -60.892   9.468  1.00  0.00           N  
ATOM   2688  CZ  ARG   390     -12.021 -60.535   9.689  1.00  0.00           C  
ATOM   2689  NH1 ARG   390     -12.296 -59.455   8.900  1.00  0.00           N  
ATOM   2690  NH2 ARG   390     -12.538 -61.396  10.613  1.00  0.00           N  
ATOM   2691  N   ALA   391      -4.976 -58.664   6.551  1.00  0.00           N  
ATOM   2692  CA  ALA   391      -4.342 -58.012   5.432  1.00  0.00           C  
ATOM   2693  C   ALA   391      -3.094 -58.832   5.042  1.00  0.00           C  
ATOM   2694  O   ALA   391      -2.867 -59.134   3.867  1.00  0.00           O  
ATOM   2695  CB  ALA   391      -3.918 -56.580   5.741  1.00  0.00           C  
ATOM   2696  N   ASN   392      -2.270 -59.203   6.024  1.00  0.00           N  
ATOM   2697  CA  ASN   392      -1.103 -60.038   5.758  1.00  0.00           C  
ATOM   2698  C   ASN   392      -1.570 -61.293   4.999  1.00  0.00           C  
ATOM   2699  O   ASN   392      -0.949 -61.740   4.030  1.00  0.00           O  
ATOM   2700  CB  ASN   392      -0.350 -60.504   7.009  1.00  0.00           C  
ATOM   2701  CG  ASN   392       0.398 -59.308   7.580  1.00  0.00           C  
ATOM   2702  OD1 ASN   392       0.587 -58.297   6.905  1.00  0.00           O  
ATOM   2703  ND2 ASN   392       0.865 -59.358   8.857  1.00  0.00           N  
ATOM   2704  N   LEU   393      -2.678 -61.898   5.512  1.00  0.00           N  
ATOM   2705  CA  LEU   393      -3.287 -63.041   4.833  1.00  0.00           C  
ATOM   2706  C   LEU   393      -3.672 -62.682   3.407  1.00  0.00           C  
ATOM   2707  O   LEU   393      -3.299 -63.374   2.445  1.00  0.00           O  
ATOM   2708  CB  LEU   393      -4.517 -63.520   5.608  1.00  0.00           C  
ATOM   2709  CG  LEU   393      -5.226 -64.707   4.954  1.00  0.00           C  
ATOM   2710  CD1 LEU   393      -4.382 -65.975   4.829  1.00  0.00           C  
ATOM   2711  CD2 LEU   393      -6.483 -65.188   5.678  1.00  0.00           C  
ATOM   2712  N   VAL   394      -4.428 -61.593   3.259  1.00  0.00           N  
ATOM   2713  CA  VAL   394      -4.855 -61.150   1.941  1.00  0.00           C  
ATOM   2714  C   VAL   394      -3.660 -60.931   1.021  1.00  0.00           C  
ATOM   2715  O   VAL   394      -3.694 -61.326  -0.152  1.00  0.00           O  
ATOM   2716  CB  VAL   394      -5.690 -59.879   2.072  1.00  0.00           C  
ATOM   2717  CG1 VAL   394      -6.021 -59.226   0.729  1.00  0.00           C  
ATOM   2718  CG2 VAL   394      -7.042 -60.105   2.752  1.00  0.00           C  
ATOM   2719  N   GLY   395      -2.584 -60.326   1.538  1.00  0.00           N  
ATOM   2720  CA  GLY   395      -1.400 -60.133   0.706  1.00  0.00           C  
ATOM   2721  C   GLY   395      -0.813 -61.469   0.259  1.00  0.00           C  
ATOM   2722  O   GLY   395      -0.489 -61.649  -0.920  1.00  0.00           O  
ATOM   2723  N   ALA   396      -0.668 -62.418   1.189  1.00  0.00           N  
ATOM   2724  CA  ALA   396      -0.072 -63.706   0.842  1.00  0.00           C  
ATOM   2725  C   ALA   396      -0.918 -64.469  -0.174  1.00  0.00           C  
ATOM   2726  O   ALA   396      -0.375 -65.244  -0.970  1.00  0.00           O  
ATOM   2727  CB  ALA   396       0.159 -64.531   2.115  1.00  0.00           C  
ATOM   2728  N   LEU   397      -2.237 -64.256  -0.177  1.00  0.00           N  
ATOM   2729  CA  LEU   397      -3.082 -64.877  -1.196  1.00  0.00           C  
ATOM   2730  C   LEU   397      -2.952 -64.169  -2.543  1.00  0.00           C  
ATOM   2731  O   LEU   397      -2.751 -64.814  -3.577  1.00  0.00           O  
ATOM   2732  CB  LEU   397      -4.544 -64.886  -0.744  1.00  0.00           C  
ATOM   2733  CG  LEU   397      -5.039 -66.163  -0.064  1.00  0.00           C  
ATOM   2734  CD1 LEU   397      -4.293 -66.413   1.227  1.00  0.00           C  
ATOM   2735  CD2 LEU   397      -6.544 -66.095   0.184  1.00  0.00           C  
ATOM   2736  N   LEU   398      -3.064 -62.839  -2.551  1.00  0.00           N  
ATOM   2737  CA  LEU   398      -3.118 -62.102  -3.808  1.00  0.00           C  
ATOM   2738  C   LEU   398      -1.762 -62.018  -4.502  1.00  0.00           C  
ATOM   2739  O   LEU   398      -1.712 -61.830  -5.723  1.00  0.00           O  
ATOM   2740  CB  LEU   398      -3.659 -60.689  -3.566  1.00  0.00           C  
ATOM   2741  CG  LEU   398      -5.121 -60.664  -3.117  1.00  0.00           C  
ATOM   2742  CD1 LEU   398      -5.662 -59.282  -2.753  1.00  0.00           C  
ATOM   2743  CD2 LEU   398      -6.123 -61.176  -4.151  1.00  0.00           C  
ATOM   2744  N   GLN   399      -0.668 -62.140  -3.749  1.00  0.00           N  
ATOM   2745  CA  GLN   399       0.687 -62.129  -4.289  1.00  0.00           C  
ATOM   2746  C   GLN   399       1.248 -63.535  -4.455  1.00  0.00           C  
ATOM   2747  O   GLN   399       2.469 -63.727  -4.438  1.00  0.00           O  
ATOM   2748  CB  GLN   399       1.607 -61.293  -3.397  1.00  0.00           C  
ATOM   2749  CG  GLN   399       1.287 -59.797  -3.422  1.00  0.00           C  
ATOM   2750  CD  GLN   399       2.250 -59.094  -2.476  1.00  0.00           C  
ATOM   2751  OE1 GLN   399       2.023 -59.036  -1.269  1.00  0.00           O  
ATOM   2752  NE2 GLN   399       3.378 -58.521  -2.974  1.00  0.00           N  
ATOM   2753  N   TRP   400       0.375 -64.517  -4.644  1.00  0.00           N  
ATOM   2754  CA  TRP   400       0.769 -65.911  -4.526  1.00  0.00           C  
ATOM   2755  C   TRP   400       1.685 -66.346  -5.663  1.00  0.00           C  
ATOM   2756  O   TRP   400       1.493 -65.972  -6.825  1.00  0.00           O  
ATOM   2757  CB  TRP   400      -0.471 -66.799  -4.497  1.00  0.00           C  
ATOM   2758  CG  TRP   400      -1.310 -66.641  -3.252  1.00  0.00           C  
ATOM   2759  CD1 TRP   400      -2.533 -66.054  -3.099  1.00  0.00           C  
ATOM   2760  CD2 TRP   400      -0.984 -67.090  -1.928  1.00  0.00           C  
ATOM   2761  NE1 TRP   400      -2.994 -66.087  -1.864  1.00  0.00           N  
ATOM   2762  CE2 TRP   400      -2.065 -66.725  -1.084  1.00  0.00           C  
ATOM   2763  CE3 TRP   400       0.118 -67.770  -1.368  1.00  0.00           C  
ATOM   2764  CZ2 TRP   400      -2.079 -67.017   0.307  1.00  0.00           C  
ATOM   2765  CZ3 TRP   400       0.112 -68.067   0.028  1.00  0.00           C  
ATOM   2766  CH2 TRP   400      -0.985 -67.686   0.841  1.00  0.00           C  
ATOM   2767  N   GLU   401       2.684 -67.153  -5.311  1.00  0.00           N  
ATOM   2768  CA  GLU   401       3.514 -67.868  -6.270  1.00  0.00           C  
ATOM   2769  C   GLU   401       3.323 -69.375  -6.204  1.00  0.00           C  
ATOM   2770  O   GLU   401       3.611 -70.068  -7.181  1.00  0.00           O  
ATOM   2771  CB  GLU   401       4.995 -67.543  -6.039  1.00  0.00           C  
ATOM   2772  CG  GLU   401       5.330 -66.061  -6.222  1.00  0.00           C  
ATOM   2773  CD  GLU   401       6.819 -65.880  -5.960  1.00  0.00           C  
ATOM   2774  OE1 GLU   401       7.493 -66.898  -5.649  1.00  0.00           O  
ATOM   2775  OE2 GLU   401       7.301 -64.721  -6.068  1.00  0.00           O  
ATOM   2776  N   ASN   402       2.833 -69.885  -5.075  1.00  0.00           N  
ATOM   2777  CA  ASN   402       2.538 -71.302  -4.905  1.00  0.00           C  
ATOM   2778  C   ASN   402       1.122 -71.586  -5.407  1.00  0.00           C  
ATOM   2779  O   ASN   402       0.166 -70.921  -4.995  1.00  0.00           O  
ATOM   2780  CB  ASN   402       2.693 -71.672  -3.424  1.00  0.00           C  
ATOM   2781  CG  ASN   402       4.170 -71.579  -3.068  1.00  0.00           C  
ATOM   2782  OD1 ASN   402       5.038 -71.674  -3.935  1.00  0.00           O  
ATOM   2783  ND2 ASN   402       4.536 -71.388  -1.772  1.00  0.00           N  
ATOM   2784  N   PRO   403       0.991 -72.587  -6.288  1.00  0.00           N  
ATOM   2785  CA  PRO   403      -0.263 -72.811  -7.011  1.00  0.00           C  
ATOM   2786  C   PRO   403      -1.463 -73.004  -6.082  1.00  0.00           C  
ATOM   2787  O   PRO   403      -2.585 -72.641  -6.452  1.00  0.00           O  
ATOM   2788  CB  PRO   403      -0.115 -74.003  -7.964  1.00  0.00           C  
ATOM   2789  CG  PRO   403       1.326 -74.247  -8.416  1.00  0.00           C  
ATOM   2790  CD  PRO   403       2.365 -73.975  -7.326  1.00  0.00           C  
ATOM   2791  N   LEU   404      -1.255 -73.555  -4.879  1.00  0.00           N  
ATOM   2792  CA  LEU   404      -2.344 -73.651  -3.906  1.00  0.00           C  
ATOM   2793  C   LEU   404      -2.874 -72.266  -3.537  1.00  0.00           C  
ATOM   2794  O   LEU   404      -4.075 -71.980  -3.670  1.00  0.00           O  
ATOM   2795  CB  LEU   404      -1.877 -74.396  -2.649  1.00  0.00           C  
ATOM   2796  CG  LEU   404      -2.948 -74.487  -1.560  1.00  0.00           C  
ATOM   2797  CD1 LEU   404      -4.202 -75.268  -1.952  1.00  0.00           C  
ATOM   2798  CD2 LEU   404      -2.498 -75.164  -0.267  1.00  0.00           C  
ATOM   2799  N   VAL   405      -1.985 -71.393  -3.051  1.00  0.00           N  
ATOM   2800  CA  VAL   405      -2.384 -70.020  -2.751  1.00  0.00           C  
ATOM   2801  C   VAL   405      -2.961 -69.319  -3.981  1.00  0.00           C  
ATOM   2802  O   VAL   405      -3.818 -68.438  -3.845  1.00  0.00           O  
ATOM   2803  CB  VAL   405      -1.193 -69.240  -2.186  1.00  0.00           C  
ATOM   2804  CG1 VAL   405      -0.643 -69.825  -0.884  1.00  0.00           C  
ATOM   2805  CG2 VAL   405       0.005 -69.183  -3.136  1.00  0.00           C  
ATOM   2806  N   CYS   406      -2.513 -69.694  -5.184  1.00  0.00           N  
ATOM   2807  CA  CYS   406      -3.122 -69.157  -6.399  1.00  0.00           C  
ATOM   2808  C   CYS   406      -4.594 -69.558  -6.497  1.00  0.00           C  
ATOM   2809  O   CYS   406      -5.460 -68.731  -6.828  1.00  0.00           O  
ATOM   2810  CB  CYS   406      -2.345 -69.633  -7.629  1.00  0.00           C  
ATOM   2811  SG  CYS   406      -1.053 -69.051  -7.714  1.00  0.00           S  
ATOM   2812  N   SER   407      -4.895 -70.831  -6.207  1.00  0.00           N  
ATOM   2813  CA  SER   407      -6.289 -71.264  -6.150  1.00  0.00           C  
ATOM   2814  C   SER   407      -7.063 -70.474  -5.107  1.00  0.00           C  
ATOM   2815  O   SER   407      -8.235 -70.137  -5.317  1.00  0.00           O  
ATOM   2816  CB  SER   407      -6.384 -72.755  -5.835  1.00  0.00           C  
ATOM   2817  OG  SER   407      -5.841 -73.515  -6.904  1.00  0.00           O  
ATOM   2818  N   ILE   408      -6.428 -70.186  -3.964  1.00  0.00           N  
ATOM   2819  CA  ILE   408      -7.086 -69.367  -2.948  1.00  0.00           C  
ATOM   2820  C   ILE   408      -7.399 -67.971  -3.478  1.00  0.00           C  
ATOM   2821  O   ILE   408      -8.449 -67.403  -3.161  1.00  0.00           O  
ATOM   2822  CB  ILE   408      -6.228 -69.293  -1.683  1.00  0.00           C  
ATOM   2823  CG1 ILE   408      -6.113 -70.635  -0.940  1.00  0.00           C  
ATOM   2824  CG2 ILE   408      -6.761 -68.299  -0.638  1.00  0.00           C  
ATOM   2825  CD1 ILE   408      -5.053 -70.634   0.160  1.00  0.00           C  
ATOM   2826  N   ARG   409      -6.504 -67.399  -4.285  1.00  0.00           N  
ATOM   2827  CA  ARG   409      -6.811 -66.124  -4.927  1.00  0.00           C  
ATOM   2828  C   ARG   409      -8.051 -66.241  -5.809  1.00  0.00           C  
ATOM   2829  O   ARG   409      -9.006 -65.461  -5.667  1.00  0.00           O  
ATOM   2830  CB  ARG   409      -5.606 -65.643  -5.736  1.00  0.00           C  
ATOM   2831  CG  ARG   409      -5.875 -64.404  -6.563  1.00  0.00           C  
ATOM   2832  CD  ARG   409      -4.588 -63.798  -7.072  1.00  0.00           C  
ATOM   2833  NE  ARG   409      -4.426 -63.971  -8.510  1.00  0.00           N  
ATOM   2834  CZ  ARG   409      -3.561 -63.279  -9.243  1.00  0.00           C  
ATOM   2835  NH1 ARG   409      -2.785 -62.365  -8.669  1.00  0.00           N  
ATOM   2836  NH2 ARG   409      -3.469 -63.501 -10.547  1.00  0.00           N  
ATOM   2837  N   ASN   410      -8.056 -67.219  -6.727  1.00  0.00           N  
ATOM   2838  CA  ASN   410      -9.231 -67.449  -7.569  1.00  0.00           C  
ATOM   2839  C   ASN   410     -10.509 -67.518  -6.735  1.00  0.00           C  
ATOM   2840  O   ASN   410     -11.486 -66.797  -6.995  1.00  0.00           O  
ATOM   2841  CB  ASN   410      -9.072 -68.748  -8.362  1.00  0.00           C  
ATOM   2842  CG  ASN   410      -8.042 -68.508  -9.456  1.00  0.00           C  
ATOM   2843  OD1 ASN   410      -7.719 -67.367  -9.783  1.00  0.00           O  
ATOM   2844  ND2 ASN   410      -7.469 -69.571 -10.082  1.00  0.00           N  
ATOM   2845  N   ASN   411     -10.511 -68.397  -5.725  1.00  0.00           N  
ATOM   2846  CA  ASN   411     -11.701 -68.625  -4.912  1.00  0.00           C  
ATOM   2847  C   ASN   411     -12.098 -67.388  -4.114  1.00  0.00           C  
ATOM   2848  O   ASN   411     -13.279 -67.210  -3.807  1.00  0.00           O  
ATOM   2849  CB  ASN   411     -11.475 -69.811  -3.974  1.00  0.00           C  
ATOM   2850  CG  ASN   411     -11.511 -71.084  -4.808  1.00  0.00           C  
ATOM   2851  OD1 ASN   411     -12.045 -71.100  -5.916  1.00  0.00           O  
ATOM   2852  ND2 ASN   411     -10.944 -72.220  -4.321  1.00  0.00           N  
ATOM   2853  N   ILE   412     -11.137 -66.542  -3.740  1.00  0.00           N  
ATOM   2854  CA  ILE   412     -11.489 -65.260  -3.137  1.00  0.00           C  
ATOM   2855  C   ILE   412     -12.249 -64.393  -4.131  1.00  0.00           C  
ATOM   2856  O   ILE   412     -13.332 -63.861  -3.826  1.00  0.00           O  
ATOM   2857  CB  ILE   412     -10.228 -64.547  -2.658  1.00  0.00           C  
ATOM   2858  CG1 ILE   412      -9.486 -65.298  -1.540  1.00  0.00           C  
ATOM   2859  CG2 ILE   412     -10.495 -63.143  -2.091  1.00  0.00           C  
ATOM   2860  CD1 ILE   412     -10.313 -65.464  -0.265  1.00  0.00           C  
ATOM   2861  N   VAL   413     -11.692 -64.252  -5.338  1.00  0.00           N  
ATOM   2862  CA  VAL   413     -12.324 -63.426  -6.363  1.00  0.00           C  
ATOM   2863  C   VAL   413     -13.757 -63.868  -6.631  1.00  0.00           C  
ATOM   2864  O   VAL   413     -14.682 -63.047  -6.612  1.00  0.00           O  
ATOM   2865  CB  VAL   413     -11.503 -63.462  -7.647  1.00  0.00           C  
ATOM   2866  CG1 VAL   413     -12.194 -62.784  -8.832  1.00  0.00           C  
ATOM   2867  CG2 VAL   413     -10.146 -62.766  -7.523  1.00  0.00           C  
ATOM   2868  N   ILE   414     -13.962 -65.167  -6.883  1.00  0.00           N  
ATOM   2869  CA  ILE   414     -15.315 -65.663  -7.142  1.00  0.00           C  
ATOM   2870  C   ILE   414     -16.188 -65.603  -5.893  1.00  0.00           C  
ATOM   2871  O   ILE   414     -17.405 -65.381  -5.990  1.00  0.00           O  
ATOM   2872  CB  ILE   414     -15.247 -67.090  -7.684  1.00  0.00           C  
ATOM   2873  CG1 ILE   414     -14.401 -67.221  -8.961  1.00  0.00           C  
ATOM   2874  CG2 ILE   414     -16.622 -67.673  -8.051  1.00  0.00           C  
ATOM   2875  CD1 ILE   414     -14.198 -68.667  -9.412  1.00  0.00           C  
TER
