# Supplementary material for: The Flavoproteome of the Model Plant Arabidopsis thaliana
Source: Int J Mol Sci. 2020 Jul 28;21(15):5371. doi: 10.3390/ijms21155371 (PMC7432721; doi:10.3390/ijms21155371)
Supplement: Supplementary file 1 [file ijms-21-05371-s001.zip › Supplements for Table S4 pdb structure prediction evidence code 3/AT2G44160.1.pdb]

REMARK  99  Chain ID : 1
REMARK  99  Residues : 592
REMARK  99  Atoms    : 4994
REMARK  99  File     : c6fcxA_.1.pdb.sc
ATOM      1  N   LYS     2     -12.687  15.253 -31.346  1.00  0.00           N  
ATOM      2  CA  LYS     2     -11.686  16.300 -31.481  1.00  0.00           C  
ATOM      3  C   LYS     2     -12.284  17.539 -32.125  1.00  0.00           C  
ATOM      4  O   LYS     2     -13.198  17.467 -32.951  1.00  0.00           O  
ATOM      5  CB  LYS     2     -10.493  15.821 -32.308  1.00  0.00           C  
ATOM      6  CG  LYS     2      -9.684  14.714 -31.628  1.00  0.00           C  
ATOM      7  CD  LYS     2      -8.476  14.250 -32.443  1.00  0.00           C  
ATOM      8  CE  LYS     2      -7.679  13.128 -31.773  1.00  0.00           C  
ATOM      9  NZ  LYS     2      -6.523  12.754 -32.618  1.00  0.00           N  
ATOM     10  N   VAL     3     -11.737  18.687 -31.734  1.00  0.00           N  
ATOM     11  CA  VAL     3     -12.155  19.962 -32.300  1.00  0.00           C  
ATOM     12  C   VAL     3     -12.180  19.907 -33.820  1.00  0.00           C  
ATOM     13  O   VAL     3     -13.188  20.243 -34.447  1.00  0.00           O  
ATOM     14  CB  VAL     3     -11.234  21.072 -31.786  1.00  0.00           C  
ATOM     15  CG1 VAL     3     -11.454  22.418 -32.480  1.00  0.00           C  
ATOM     16  CG2 VAL     3     -11.400  21.360 -30.293  1.00  0.00           C  
ATOM     17  N   ILE     4     -11.088  19.454 -34.432  1.00  0.00           N  
ATOM     18  CA  ILE     4     -11.036  19.400 -35.887  1.00  0.00           C  
ATOM     19  C   ILE     4     -12.015  18.381 -36.467  1.00  0.00           C  
ATOM     20  O   ILE     4     -12.316  18.454 -37.665  1.00  0.00           O  
ATOM     21  CB  ILE     4      -9.615  19.083 -36.340  1.00  0.00           C  
ATOM     22  CG1 ILE     4      -9.115  17.706 -35.873  1.00  0.00           C  
ATOM     23  CG2 ILE     4      -8.569  20.086 -35.825  1.00  0.00           C  
ATOM     24  CD1 ILE     4      -7.776  17.303 -36.487  1.00  0.00           C  
ATOM     25  N   ASP     5     -12.500  17.421 -35.661  1.00  0.00           N  
ATOM     26  CA  ASP     5     -13.598  16.549 -36.106  1.00  0.00           C  
ATOM     27  C   ASP     5     -14.919  17.310 -36.102  1.00  0.00           C  
ATOM     28  O   ASP     5     -15.670  17.266 -37.079  1.00  0.00           O  
ATOM     29  CB  ASP     5     -13.674  15.282 -35.224  1.00  0.00           C  
ATOM     30  CG  ASP     5     -12.489  14.394 -35.574  1.00  0.00           C  
ATOM     31  OD1 ASP     5     -11.835  14.663 -36.617  1.00  0.00           O  
ATOM     32  OD2 ASP     5     -12.221  13.434 -34.803  1.00  0.00           O  
ATOM     33  N   LYS     6     -15.187  18.066 -35.031  1.00  0.00           N  
ATOM     34  CA  LYS     6     -16.378  18.906 -35.005  1.00  0.00           C  
ATOM     35  C   LYS     6     -16.389  19.876 -36.176  1.00  0.00           C  
ATOM     36  O   LYS     6     -17.439  20.129 -36.773  1.00  0.00           O  
ATOM     37  CB  LYS     6     -16.441  19.676 -33.699  1.00  0.00           C  
ATOM     38  CG  LYS     6     -16.613  18.845 -32.445  1.00  0.00           C  
ATOM     39  CD  LYS     6     -16.558  19.815 -31.266  1.00  0.00           C  
ATOM     40  CE  LYS     6     -16.587  19.170 -29.892  1.00  0.00           C  
ATOM     41  NZ  LYS     6     -16.348  20.224 -28.854  1.00  0.00           N  
ATOM     42  N   ILE     7     -15.218  20.393 -36.546  1.00  0.00           N  
ATOM     43  CA  ILE     7     -15.135  21.488 -37.508  1.00  0.00           C  
ATOM     44  C   ILE     7     -15.437  21.005 -38.928  1.00  0.00           C  
ATOM     45  O   ILE     7     -16.162  21.673 -39.680  1.00  0.00           O  
ATOM     46  CB  ILE     7     -13.749  22.126 -37.399  1.00  0.00           C  
ATOM     47  CG1 ILE     7     -13.512  22.854 -36.065  1.00  0.00           C  
ATOM     48  CG2 ILE     7     -13.471  23.178 -38.486  1.00  0.00           C  
ATOM     49  CD1 ILE     7     -12.056  23.259 -35.842  1.00  0.00           C  
ATOM     50  N   GLN     8     -14.922  19.827 -39.303  1.00  0.00           N  
ATOM     51  CA  GLN     8     -15.189  19.261 -40.627  1.00  0.00           C  
ATOM     52  C   GLN     8     -16.579  18.659 -40.726  1.00  0.00           C  
ATOM     53  O   GLN     8     -17.089  18.492 -41.835  1.00  0.00           O  
ATOM     54  CB  GLN     8     -14.157  18.191 -40.982  1.00  0.00           C  
ATOM     55  CG  GLN     8     -12.742  18.744 -41.160  1.00  0.00           C  
ATOM     56  CD  GLN     8     -11.816  17.576 -41.469  1.00  0.00           C  
ATOM     57  OE1 GLN     8     -12.255  16.433 -41.586  1.00  0.00           O  
ATOM     58  NE2 GLN     8     -10.482  17.799 -41.617  1.00  0.00           N  
ATOM     59  N   SER     9     -17.179  18.301 -39.593  1.00  0.00           N  
ATOM     60  CA  SER     9     -18.594  17.934 -39.550  1.00  0.00           C  
ATOM     61  C   SER     9     -19.498  19.108 -39.908  1.00  0.00           C  
ATOM     62  O   SER     9     -20.351  19.002 -40.799  1.00  0.00           O  
ATOM     63  CB  SER     9     -18.934  17.400 -38.160  1.00  0.00           C  
ATOM     64  OG  SER     9     -18.255  16.175 -37.928  1.00  0.00           O  
ATOM     65  N   LEU    10     -19.352  20.231 -39.188  1.00  0.00           N  
ATOM     66  CA  LEU    10     -20.162  21.400 -39.504  1.00  0.00           C  
ATOM     67  C   LEU    10     -19.802  21.920 -40.886  1.00  0.00           C  
ATOM     68  O   LEU    10     -20.645  22.508 -41.574  1.00  0.00           O  
ATOM     69  CB  LEU    10     -20.003  22.483 -38.427  1.00  0.00           C  
ATOM     70  CG  LEU    10     -20.601  22.091 -37.074  1.00  0.00           C  
ATOM     71  CD1 LEU    10     -20.331  23.077 -35.939  1.00  0.00           C  
ATOM     72  CD2 LEU    10     -22.121  21.940 -37.059  1.00  0.00           C  
ATOM     73  N   ALA    11     -18.571  21.657 -41.329  1.00  0.00           N  
ATOM     74  CA  ALA    11     -18.155  21.908 -42.705  1.00  0.00           C  
ATOM     75  C   ALA    11     -19.042  21.183 -43.702  1.00  0.00           C  
ATOM     76  O   ALA    11     -19.774  21.820 -44.467  1.00  0.00           O  
ATOM     77  CB  ALA    11     -16.718  21.455 -42.930  1.00  0.00           C  
ATOM     78  N   ASP    12     -18.940  19.846 -43.725  1.00  0.00           N  
ATOM     79  CA  ASP    12     -19.793  19.038 -44.593  1.00  0.00           C  
ATOM     80  C   ASP    12     -21.266  19.372 -44.379  1.00  0.00           C  
ATOM     81  O   ASP    12     -22.017  19.566 -45.342  1.00  0.00           O  
ATOM     82  CB  ASP    12     -19.526  17.550 -44.340  1.00  0.00           C  
ATOM     83  CG  ASP    12     -18.169  17.207 -44.939  1.00  0.00           C  
ATOM     84  OD1 ASP    12     -17.629  18.052 -45.702  1.00  0.00           O  
ATOM     85  OD2 ASP    12     -17.655  16.096 -44.641  1.00  0.00           O  
ATOM     86  N   GLU    13     -21.682  19.477 -43.118  1.00  0.00           N  
ATOM     87  CA  GLU    13     -23.064  19.804 -42.786  1.00  0.00           C  
ATOM     88  C   GLU    13     -23.504  21.162 -43.318  1.00  0.00           C  
ATOM     89  O   GLU    13     -24.705  21.425 -43.415  1.00  0.00           O  
ATOM     90  CB  GLU    13     -23.239  19.781 -41.271  1.00  0.00           C  
ATOM     91  CG  GLU    13     -23.184  18.374 -40.672  1.00  0.00           C  
ATOM     92  CD  GLU    13     -23.278  18.504 -39.158  1.00  0.00           C  
ATOM     93  OE1 GLU    13     -23.290  19.662 -38.663  1.00  0.00           O  
ATOM     94  OE2 GLU    13     -23.340  17.446 -38.477  1.00  0.00           O  
ATOM     95  N   GLY    14     -22.563  22.057 -43.603  1.00  0.00           N  
ATOM     96  CA  GLY    14     -22.909  23.412 -43.988  1.00  0.00           C  
ATOM     97  C   GLY    14     -23.332  24.341 -42.865  1.00  0.00           C  
ATOM     98  O   GLY    14     -23.923  25.387 -43.143  1.00  0.00           O  
ATOM     99  N   LYS    15     -23.054  24.006 -41.606  1.00  0.00           N  
ATOM    100  CA  LYS    15     -23.444  24.845 -40.477  1.00  0.00           C  
ATOM    101  C   LYS    15     -22.309  25.783 -40.090  1.00  0.00           C  
ATOM    102  O   LYS    15     -21.218  25.330 -39.736  1.00  0.00           O  
ATOM    103  CB  LYS    15     -23.821  24.022 -39.245  1.00  0.00           C  
ATOM    104  CG  LYS    15     -24.350  24.868 -38.085  1.00  0.00           C  
ATOM    105  CD  LYS    15     -24.737  24.045 -36.854  1.00  0.00           C  
ATOM    106  CE  LYS    15     -25.293  24.888 -35.705  1.00  0.00           C  
ATOM    107  NZ  LYS    15     -25.622  24.019 -34.553  1.00  0.00           N  
ATOM    108  N   THR    16     -22.587  27.082 -40.125  1.00  0.00           N  
ATOM    109  CA  THR    16     -21.633  28.090 -39.693  1.00  0.00           C  
ATOM    110  C   THR    16     -21.619  28.166 -38.170  1.00  0.00           C  
ATOM    111  O   THR    16     -22.658  27.993 -37.522  1.00  0.00           O  
ATOM    112  CB  THR    16     -22.014  29.439 -40.294  1.00  0.00           C  
ATOM    113  OG1 THR    16     -23.325  29.802 -39.886  1.00  0.00           O  
ATOM    114  CG2 THR    16     -21.966  29.345 -41.828  1.00  0.00           C  
ATOM    115  N   ALA    17     -20.427  28.416 -37.605  1.00  0.00           N  
ATOM    116  CA  ALA    17     -20.162  28.476 -36.169  1.00  0.00           C  
ATOM    117  C   ALA    17     -19.350  29.716 -35.840  1.00  0.00           C  
ATOM    118  O   ALA    17     -18.841  30.401 -36.724  1.00  0.00           O  
ATOM    119  CB  ALA    17     -19.398  27.235 -35.696  1.00  0.00           C  
ATOM    120  N   PHE    18     -19.158  29.949 -34.549  1.00  0.00           N  
ATOM    121  CA  PHE    18     -18.510  31.161 -34.057  1.00  0.00           C  
ATOM    122  C   PHE    18     -17.621  30.717 -32.889  1.00  0.00           C  
ATOM    123  O   PHE    18     -17.882  29.677 -32.270  1.00  0.00           O  
ATOM    124  CB  PHE    18     -19.676  32.158 -33.790  1.00  0.00           C  
ATOM    125  CG  PHE    18     -20.170  32.271 -32.377  1.00  0.00           C  
ATOM    126  CD1 PHE    18     -19.392  32.134 -31.275  1.00  0.00           C  
ATOM    127  CD2 PHE    18     -21.527  32.016 -32.196  1.00  0.00           C  
ATOM    128  CE1 PHE    18     -19.928  32.167 -29.993  1.00  0.00           C  
ATOM    129  CE2 PHE    18     -22.107  31.951 -30.914  1.00  0.00           C  
ATOM    130  CZ  PHE    18     -21.290  32.024 -29.801  1.00  0.00           C  
ATOM    131  N   SER    19     -16.567  31.488 -32.589  1.00  0.00           N  
ATOM    132  CA  SER    19     -15.718  31.225 -31.423  1.00  0.00           C  
ATOM    133  C   SER    19     -15.393  32.557 -30.751  1.00  0.00           C  
ATOM    134  O   SER    19     -15.627  33.633 -31.322  1.00  0.00           O  
ATOM    135  CB  SER    19     -14.442  30.444 -31.807  1.00  0.00           C  
ATOM    136  OG  SER    19     -13.617  31.168 -32.730  1.00  0.00           O  
ATOM    137  N   PHE    20     -14.838  32.497 -29.533  1.00  0.00           N  
ATOM    138  CA  PHE    20     -14.632  33.704 -28.713  1.00  0.00           C  
ATOM    139  C   PHE    20     -13.221  33.718 -28.109  1.00  0.00           C  
ATOM    140  O   PHE    20     -12.831  32.763 -27.433  1.00  0.00           O  
ATOM    141  CB  PHE    20     -15.679  33.777 -27.586  1.00  0.00           C  
ATOM    142  CG  PHE    20     -17.022  33.851 -28.226  1.00  0.00           C  
ATOM    143  CD1 PHE    20     -17.795  32.695 -28.482  1.00  0.00           C  
ATOM    144  CD2 PHE    20     -17.556  35.099 -28.594  1.00  0.00           C  
ATOM    145  CE1 PHE    20     -19.080  32.776 -29.092  1.00  0.00           C  
ATOM    146  CE2 PHE    20     -18.842  35.209 -29.206  1.00  0.00           C  
ATOM    147  CZ  PHE    20     -19.605  34.039 -29.457  1.00  0.00           C  
ATOM    148  N   GLU    21     -12.463  34.798 -28.323  1.00  0.00           N  
ATOM    149  CA  GLU    21     -11.114  34.915 -27.781  1.00  0.00           C  
ATOM    150  C   GLU    21     -11.092  35.864 -26.581  1.00  0.00           C  
ATOM    151  O   GLU    21     -11.722  36.925 -26.622  1.00  0.00           O  
ATOM    152  CB  GLU    21     -10.140  35.373 -28.875  1.00  0.00           C  
ATOM    153  CG  GLU    21      -8.772  35.783 -28.366  1.00  0.00           C  
ATOM    154  CD  GLU    21      -7.730  35.975 -29.474  1.00  0.00           C  
ATOM    155  OE1 GLU    21      -7.801  35.342 -30.566  1.00  0.00           O  
ATOM    156  OE2 GLU    21      -6.900  36.897 -29.284  1.00  0.00           O  
ATOM    157  N   PHE    22     -10.366  35.467 -25.509  1.00  0.00           N  
ATOM    158  CA  PHE    22     -10.312  36.112 -24.193  1.00  0.00           C  
ATOM    159  C   PHE    22      -8.863  36.214 -23.688  1.00  0.00           C  
ATOM    160  O   PHE    22      -7.967  35.482 -24.140  1.00  0.00           O  
ATOM    161  CB  PHE    22     -11.091  35.329 -23.138  1.00  0.00           C  
ATOM    162  CG  PHE    22     -12.547  35.193 -23.400  1.00  0.00           C  
ATOM    163  CD1 PHE    22     -13.442  36.205 -23.061  1.00  0.00           C  
ATOM    164  CD2 PHE    22     -13.054  34.017 -23.932  1.00  0.00           C  
ATOM    165  CE1 PHE    22     -14.784  36.063 -23.273  1.00  0.00           C  
ATOM    166  CE2 PHE    22     -14.420  33.878 -24.154  1.00  0.00           C  
ATOM    167  CZ  PHE    22     -15.284  34.909 -23.802  1.00  0.00           C  
ATOM    168  N   PHE    23      -8.634  37.065 -22.666  1.00  0.00           N  
ATOM    169  CA  PHE    23      -7.282  37.277 -22.146  1.00  0.00           C  
ATOM    170  C   PHE    23      -7.321  37.151 -20.627  1.00  0.00           C  
ATOM    171  O   PHE    23      -8.330  37.513 -19.991  1.00  0.00           O  
ATOM    172  CB  PHE    23      -6.814  38.640 -22.708  1.00  0.00           C  
ATOM    173  CG  PHE    23      -7.195  39.892 -21.925  1.00  0.00           C  
ATOM    174  CD1 PHE    23      -7.276  39.976 -20.570  1.00  0.00           C  
ATOM    175  CD2 PHE    23      -7.977  40.815 -22.635  1.00  0.00           C  
ATOM    176  CE1 PHE    23      -7.750  41.149 -19.956  1.00  0.00           C  
ATOM    177  CE2 PHE    23      -8.545  41.958 -22.024  1.00  0.00           C  
ATOM    178  CZ  PHE    23      -8.425  42.135 -20.698  1.00  0.00           C  
ATOM    179  N   PRO    24      -6.290  36.566 -20.025  1.00  0.00           N  
ATOM    180  CA  PRO    24      -6.314  36.322 -18.575  1.00  0.00           C  
ATOM    181  C   PRO    24      -6.205  37.638 -17.828  1.00  0.00           C  
ATOM    182  O   PRO    24      -5.293  38.431 -18.108  1.00  0.00           O  
ATOM    183  CB  PRO    24      -5.077  35.429 -18.345  1.00  0.00           C  
ATOM    184  CG  PRO    24      -4.102  35.827 -19.441  1.00  0.00           C  
ATOM    185  CD  PRO    24      -4.984  36.201 -20.638  1.00  0.00           C  
ATOM    186  N   PRO    25      -7.151  37.948 -16.929  1.00  0.00           N  
ATOM    187  CA  PRO    25      -7.082  39.216 -16.195  1.00  0.00           C  
ATOM    188  C   PRO    25      -5.893  39.245 -15.247  1.00  0.00           C  
ATOM    189  O   PRO    25      -5.240  38.235 -14.964  1.00  0.00           O  
ATOM    190  CB  PRO    25      -8.409  39.255 -15.433  1.00  0.00           C  
ATOM    191  CG  PRO    25      -9.294  38.389 -16.194  1.00  0.00           C  
ATOM    192  CD  PRO    25      -8.442  37.283 -16.689  1.00  0.00           C  
ATOM    193  N   LYS    26      -5.605  40.438 -14.747  1.00  0.00           N  
ATOM    194  CA  LYS    26      -4.430  40.615 -13.915  1.00  0.00           C  
ATOM    195  C   LYS    26      -4.732  40.585 -12.425  1.00  0.00           C  
ATOM    196  O   LYS    26      -3.797  40.513 -11.629  1.00  0.00           O  
ATOM    197  CB  LYS    26      -3.703  41.910 -14.302  1.00  0.00           C  
ATOM    198  CG  LYS    26      -3.131  41.888 -15.721  1.00  0.00           C  
ATOM    199  CD  LYS    26      -2.422  43.185 -16.116  1.00  0.00           C  
ATOM    200  CE  LYS    26      -1.843  43.160 -17.532  1.00  0.00           C  
ATOM    201  NZ  LYS    26      -1.111  44.417 -17.802  1.00  0.00           N  
ATOM    202  N   THR    27      -5.998  40.572 -12.027  1.00  0.00           N  
ATOM    203  CA  THR    27      -6.356  40.436 -10.629  1.00  0.00           C  
ATOM    204  C   THR    27      -7.410  39.361 -10.460  1.00  0.00           C  
ATOM    205  O   THR    27      -8.128  39.000 -11.402  1.00  0.00           O  
ATOM    206  CB  THR    27      -6.916  41.706 -10.063  1.00  0.00           C  
ATOM    207  OG1 THR    27      -8.146  41.993 -10.743  1.00  0.00           O  
ATOM    208  CG2 THR    27      -5.910  42.844 -10.230  1.00  0.00           C  
ATOM    209  N   GLU    28      -7.514  38.898  -9.210  1.00  0.00           N  
ATOM    210  CA  GLU    28      -8.459  37.848  -8.859  1.00  0.00           C  
ATOM    211  C   GLU    28      -9.886  38.275  -9.168  1.00  0.00           C  
ATOM    212  O   GLU    28     -10.633  37.543  -9.826  1.00  0.00           O  
ATOM    213  CB  GLU    28      -8.299  37.480  -7.383  1.00  0.00           C  
ATOM    214  CG  GLU    28      -9.224  36.347  -6.933  1.00  0.00           C  
ATOM    215  CD  GLU    28      -8.938  36.062  -5.466  1.00  0.00           C  
ATOM    216  OE1 GLU    28      -8.042  36.740  -4.894  1.00  0.00           O  
ATOM    217  OE2 GLU    28      -9.611  35.162  -4.896  1.00  0.00           O  
ATOM    218  N   ASP    29     -10.278  39.471  -8.714  1.00  0.00           N  
ATOM    219  CA  ASP    29     -11.623  39.956  -9.004  1.00  0.00           C  
ATOM    220  C   ASP    29     -11.883  39.971 -10.505  1.00  0.00           C  
ATOM    221  O   ASP    29     -12.976  39.605 -10.960  1.00  0.00           O  
ATOM    222  CB  ASP    29     -11.836  41.349  -8.406  1.00  0.00           C  
ATOM    223  CG  ASP    29     -11.959  41.199  -6.896  1.00  0.00           C  
ATOM    224  OD1 ASP    29     -12.115  40.040  -6.428  1.00  0.00           O  
ATOM    225  OD2 ASP    29     -11.899  42.242  -6.192  1.00  0.00           O  
ATOM    226  N   GLY    30     -10.883  40.373 -11.296  1.00  0.00           N  
ATOM    227  CA  GLY    30     -11.019  40.280 -12.741  1.00  0.00           C  
ATOM    228  C   GLY    30     -11.162  38.848 -13.218  1.00  0.00           C  
ATOM    229  O   GLY    30     -12.022  38.532 -14.046  1.00  0.00           O  
ATOM    230  N   VAL    31     -10.322  37.955 -12.697  1.00  0.00           N  
ATOM    231  CA  VAL    31     -10.485  36.539 -13.018  1.00  0.00           C  
ATOM    232  C   VAL    31     -11.883  36.058 -12.664  1.00  0.00           C  
ATOM    233  O   VAL    31     -12.547  35.409 -13.472  1.00  0.00           O  
ATOM    234  CB  VAL    31      -9.429  35.705 -12.289  1.00  0.00           C  
ATOM    235  CG1 VAL    31      -9.650  34.196 -12.414  1.00  0.00           C  
ATOM    236  CG2 VAL    31      -8.006  35.945 -12.796  1.00  0.00           C  
ATOM    237  N   ASP    32     -12.359  36.379 -11.463  1.00  0.00           N  
ATOM    238  CA  ASP    32     -13.656  35.863 -11.041  1.00  0.00           C  
ATOM    239  C   ASP    32     -14.750  36.338 -11.977  1.00  0.00           C  
ATOM    240  O   ASP    32     -15.668  35.578 -12.316  1.00  0.00           O  
ATOM    241  CB  ASP    32     -13.977  36.256  -9.589  1.00  0.00           C  
ATOM    242  CG  ASP    32     -13.092  35.425  -8.670  1.00  0.00           C  
ATOM    243  OD1 ASP    32     -12.475  34.447  -9.170  1.00  0.00           O  
ATOM    244  OD2 ASP    32     -13.023  35.758  -7.457  1.00  0.00           O  
ATOM    245  N   ASN    33     -14.679  37.597 -12.408  1.00  0.00           N  
ATOM    246  CA  ASN    33     -15.732  38.110 -13.268  1.00  0.00           C  
ATOM    247  C   ASN    33     -15.648  37.540 -14.669  1.00  0.00           C  
ATOM    248  O   ASN    33     -16.677  37.382 -15.340  1.00  0.00           O  
ATOM    249  CB  ASN    33     -15.683  39.630 -13.330  1.00  0.00           C  
ATOM    250  CG  ASN    33     -16.056  40.266 -12.020  1.00  0.00           C  
ATOM    251  OD1 ASN    33     -16.891  39.741 -11.277  1.00  0.00           O  
ATOM    252  ND2 ASN    33     -15.471  41.430 -11.743  1.00  0.00           N  
ATOM    253  N   LEU    34     -14.438  37.237 -15.132  1.00  0.00           N  
ATOM    254  CA  LEU    34     -14.299  36.638 -16.452  1.00  0.00           C  
ATOM    255  C   LEU    34     -14.963  35.271 -16.504  1.00  0.00           C  
ATOM    256  O   LEU    34     -15.620  34.940 -17.498  1.00  0.00           O  
ATOM    257  CB  LEU    34     -12.819  36.574 -16.858  1.00  0.00           C  
ATOM    258  CG  LEU    34     -12.538  35.925 -18.218  1.00  0.00           C  
ATOM    259  CD1 LEU    34     -13.273  36.647 -19.307  1.00  0.00           C  
ATOM    260  CD2 LEU    34     -11.054  35.861 -18.544  1.00  0.00           C  
ATOM    261  N   PHE    35     -14.823  34.462 -15.444  1.00  0.00           N  
ATOM    262  CA  PHE    35     -15.442  33.137 -15.464  1.00  0.00           C  
ATOM    263  C   PHE    35     -16.960  33.272 -15.520  1.00  0.00           C  
ATOM    264  O   PHE    35     -17.650  32.451 -16.156  1.00  0.00           O  
ATOM    265  CB  PHE    35     -15.003  32.270 -14.251  1.00  0.00           C  
ATOM    266  CG  PHE    35     -13.569  31.917 -14.448  1.00  0.00           C  
ATOM    267  CD1 PHE    35     -12.922  32.080 -15.694  1.00  0.00           C  
ATOM    268  CD2 PHE    35     -12.819  31.406 -13.373  1.00  0.00           C  
ATOM    269  CE1 PHE    35     -11.549  31.743 -15.872  1.00  0.00           C  
ATOM    270  CE2 PHE    35     -11.441  31.061 -13.524  1.00  0.00           C  
ATOM    271  CZ  PHE    35     -10.805  31.229 -14.782  1.00  0.00           C  
ATOM    272  N   GLU    36     -17.507  34.303 -14.857  1.00  0.00           N  
ATOM    273  CA  GLU    36     -18.940  34.547 -14.938  1.00  0.00           C  
ATOM    274  C   GLU    36     -19.381  34.832 -16.368  1.00  0.00           C  
ATOM    275  O   GLU    36     -20.422  34.317 -16.813  1.00  0.00           O  
ATOM    276  CB  GLU    36     -19.327  35.696 -14.017  1.00  0.00           C  
ATOM    277  CG  GLU    36     -19.239  35.343 -12.531  1.00  0.00           C  
ATOM    278  CD  GLU    36     -19.525  36.605 -11.730  1.00  0.00           C  
ATOM    279  OE1 GLU    36     -19.698  37.681 -12.363  1.00  0.00           O  
ATOM    280  OE2 GLU    36     -19.575  36.510 -10.474  1.00  0.00           O  
ATOM    281  N   ARG    37     -18.621  35.678 -17.094  1.00  0.00           N  
ATOM    282  CA  ARG    37     -18.868  35.876 -18.526  1.00  0.00           C  
ATOM    283  C   ARG    37     -18.777  34.575 -19.308  1.00  0.00           C  
ATOM    284  O   ARG    37     -19.608  34.331 -20.191  1.00  0.00           O  
ATOM    285  CB  ARG    37     -17.915  36.897 -19.148  1.00  0.00           C  
ATOM    286  CG  ARG    37     -18.495  38.244 -19.322  1.00  0.00           C  
ATOM    287  CD  ARG    37     -17.607  39.215 -20.133  1.00  0.00           C  
ATOM    288  NE  ARG    37     -16.377  39.489 -19.414  1.00  0.00           N  
ATOM    289  CZ  ARG    37     -16.273  40.324 -18.383  1.00  0.00           C  
ATOM    290  NH1 ARG    37     -17.330  40.985 -17.922  1.00  0.00           N  
ATOM    291  NH2 ARG    37     -15.097  40.462 -17.783  1.00  0.00           N  
ATOM    292  N   MET    38     -17.738  33.763 -19.063  1.00  0.00           N  
ATOM    293  CA  MET    38     -17.664  32.469 -19.745  1.00  0.00           C  
ATOM    294  C   MET    38     -19.039  31.788 -19.650  1.00  0.00           C  
ATOM    295  O   MET    38     -19.636  31.393 -20.663  1.00  0.00           O  
ATOM    296  CB  MET    38     -16.577  31.538 -19.151  1.00  0.00           C  
ATOM    297  CG  MET    38     -15.151  31.954 -19.518  1.00  0.00           C  
ATOM    298  SD  MET    38     -13.870  30.753 -19.044  1.00  0.00           S  
ATOM    299  CE  MET    38     -14.068  31.008 -17.257  1.00  0.00           C  
ATOM    300  N   ASP    39     -19.593  31.704 -18.432  1.00  0.00           N  
ATOM    301  CA  ASP    39     -20.851  30.980 -18.257  1.00  0.00           C  
ATOM    302  C   ASP    39     -22.006  31.670 -18.987  1.00  0.00           C  
ATOM    303  O   ASP    39     -22.846  30.998 -19.593  1.00  0.00           O  
ATOM    304  CB  ASP    39     -21.158  30.810 -16.769  1.00  0.00           C  
ATOM    305  CG  ASP    39     -20.228  29.799 -16.072  1.00  0.00           C  
ATOM    306  OD1 ASP    39     -19.777  28.802 -16.707  1.00  0.00           O  
ATOM    307  OD2 ASP    39     -19.944  30.009 -14.873  1.00  0.00           O  
ATOM    308  N   ARG    40     -22.064  33.012 -18.962  1.00  0.00           N  
ATOM    309  CA  ARG    40     -23.115  33.703 -19.705  1.00  0.00           C  
ATOM    310  C   ARG    40     -22.958  33.512 -21.220  1.00  0.00           C  
ATOM    311  O   ARG    40     -23.937  33.252 -21.916  1.00  0.00           O  
ATOM    312  CB  ARG    40     -23.141  35.181 -19.320  1.00  0.00           C  
ATOM    313  CG  ARG    40     -23.351  35.392 -17.815  1.00  0.00           C  
ATOM    314  CD  ARG    40     -23.776  36.812 -17.393  1.00  0.00           C  
ATOM    315  NE  ARG    40     -22.811  37.813 -17.834  1.00  0.00           N  
ATOM    316  CZ  ARG    40     -21.722  38.175 -17.157  1.00  0.00           C  
ATOM    317  NH1 ARG    40     -21.475  37.620 -15.972  1.00  0.00           N  
ATOM    318  NH2 ARG    40     -20.886  39.090 -17.672  1.00  0.00           N  
ATOM    319  N   MET    41     -21.747  33.618 -21.767  1.00  0.00           N  
ATOM    320  CA  MET    41     -21.656  33.531 -23.227  1.00  0.00           C  
ATOM    321  C   MET    41     -21.676  32.091 -23.766  1.00  0.00           C  
ATOM    322  O   MET    41     -21.981  31.884 -24.953  1.00  0.00           O  
ATOM    323  CB  MET    41     -20.423  34.291 -23.721  1.00  0.00           C  
ATOM    324  CG  MET    41     -20.556  35.807 -23.414  1.00  0.00           C  
ATOM    325  SD  MET    41     -19.163  36.841 -23.933  1.00  0.00           S  
ATOM    326  CE  MET    41     -19.461  36.920 -25.703  1.00  0.00           C  
ATOM    327  N   VAL    42     -21.406  31.083 -22.930  1.00  0.00           N  
ATOM    328  CA  VAL    42     -21.538  29.718 -23.417  1.00  0.00           C  
ATOM    329  C   VAL    42     -22.948  29.450 -23.935  1.00  0.00           C  
ATOM    330  O   VAL    42     -23.120  28.690 -24.896  1.00  0.00           O  
ATOM    331  CB  VAL    42     -21.163  28.728 -22.320  1.00  0.00           C  
ATOM    332  CG1 VAL    42     -21.459  27.272 -22.685  1.00  0.00           C  
ATOM    333  CG2 VAL    42     -19.677  28.755 -21.956  1.00  0.00           C  
ATOM    334  N   ALA    43     -23.952  30.119 -23.363  1.00  0.00           N  
ATOM    335  CA  ALA    43     -25.350  29.904 -23.754  1.00  0.00           C  
ATOM    336  C   ALA    43     -25.596  30.137 -25.241  1.00  0.00           C  
ATOM    337  O   ALA    43     -26.600  29.624 -25.776  1.00  0.00           O  
ATOM    338  CB  ALA    43     -26.281  30.801 -22.938  1.00  0.00           C  
ATOM    339  N   TYR    44     -24.711  30.894 -25.916  1.00  0.00           N  
ATOM    340  CA  TYR    44     -24.833  31.144 -27.346  1.00  0.00           C  
ATOM    341  C   TYR    44     -24.418  29.994 -28.257  1.00  0.00           C  
ATOM    342  O   TYR    44     -24.831  29.978 -29.425  1.00  0.00           O  
ATOM    343  CB  TYR    44     -24.004  32.383 -27.713  1.00  0.00           C  
ATOM    344  CG  TYR    44     -24.595  33.547 -26.994  1.00  0.00           C  
ATOM    345  CD1 TYR    44     -25.900  33.465 -26.490  1.00  0.00           C  
ATOM    346  CD2 TYR    44     -23.869  34.742 -26.799  1.00  0.00           C  
ATOM    347  CE1 TYR    44     -26.492  34.543 -25.803  1.00  0.00           C  
ATOM    348  CE2 TYR    44     -24.456  35.847 -26.102  1.00  0.00           C  
ATOM    349  CZ  TYR    44     -25.772  35.727 -25.611  1.00  0.00           C  
ATOM    350  OH  TYR    44     -26.379  36.765 -24.939  1.00  0.00           O  
ATOM    351  N   GLY    45     -23.632  29.030 -27.758  1.00  0.00           N  
ATOM    352  CA  GLY    45     -23.153  27.944 -28.581  1.00  0.00           C  
ATOM    353  C   GLY    45     -21.906  28.247 -29.401  1.00  0.00           C  
ATOM    354  O   GLY    45     -21.884  28.064 -30.622  1.00  0.00           O  
ATOM    355  N   PRO    46     -20.854  28.737 -28.755  1.00  0.00           N  
ATOM    356  CA  PRO    46     -19.562  28.866 -29.440  1.00  0.00           C  
ATOM    357  C   PRO    46     -18.988  27.506 -29.782  1.00  0.00           C  
ATOM    358  O   PRO    46     -19.023  26.588 -28.969  1.00  0.00           O  
ATOM    359  CB  PRO    46     -18.694  29.575 -28.397  1.00  0.00           C  
ATOM    360  CG  PRO    46     -19.332  29.203 -27.071  1.00  0.00           C  
ATOM    361  CD  PRO    46     -20.785  29.183 -27.352  1.00  0.00           C  
ATOM    362  N   THR    47     -18.402  27.371 -30.965  1.00  0.00           N  
ATOM    363  CA  THR    47     -17.664  26.136 -31.198  1.00  0.00           C  
ATOM    364  C   THR    47     -16.497  25.971 -30.208  1.00  0.00           C  
ATOM    365  O   THR    47     -16.123  24.841 -29.903  1.00  0.00           O  
ATOM    366  CB  THR    47     -17.159  26.054 -32.646  1.00  0.00           C  
ATOM    367  OG1 THR    47     -18.257  26.057 -33.547  1.00  0.00           O  
ATOM    368  CG2 THR    47     -16.352  24.758 -32.831  1.00  0.00           C  
ATOM    369  N   PHE    48     -15.938  27.068 -29.655  1.00  0.00           N  
ATOM    370  CA  PHE    48     -14.654  26.987 -28.924  1.00  0.00           C  
ATOM    371  C   PHE    48     -14.328  28.382 -28.412  1.00  0.00           C  
ATOM    372  O   PHE    48     -14.840  29.371 -28.957  1.00  0.00           O  
ATOM    373  CB  PHE    48     -13.635  26.358 -29.900  1.00  0.00           C  
ATOM    374  CG  PHE    48     -13.593  27.216 -31.118  1.00  0.00           C  
ATOM    375  CD1 PHE    48     -12.687  28.292 -31.244  1.00  0.00           C  
ATOM    376  CD2 PHE    48     -14.473  26.961 -32.185  1.00  0.00           C  
ATOM    377  CE1 PHE    48     -12.651  29.105 -32.414  1.00  0.00           C  
ATOM    378  CE2 PHE    48     -14.458  27.760 -33.369  1.00  0.00           C  
ATOM    379  CZ  PHE    48     -13.543  28.838 -33.482  1.00  0.00           C  
ATOM    380  N   CYS    49     -13.559  28.469 -27.330  1.00  0.00           N  
ATOM    381  CA  CYS    49     -13.026  29.736 -26.842  1.00  0.00           C  
ATOM    382  C   CYS    49     -11.528  29.576 -26.593  1.00  0.00           C  
ATOM    383  O   CYS    49     -11.011  28.456 -26.472  1.00  0.00           O  
ATOM    384  CB  CYS    49     -13.694  30.213 -25.543  1.00  0.00           C  
ATOM    385  SG  CYS    49     -15.100  30.356 -25.676  1.00  0.00           S  
ATOM    386  N   ASP    50     -10.854  30.736 -26.443  1.00  0.00           N  
ATOM    387  CA  ASP    50      -9.404  30.897 -26.436  1.00  0.00           C  
ATOM    388  C   ASP    50      -8.932  31.719 -25.254  1.00  0.00           C  
ATOM    389  O   ASP    50      -9.615  32.649 -24.826  1.00  0.00           O  
ATOM    390  CB  ASP    50      -8.909  31.639 -27.643  1.00  0.00           C  
ATOM    391  CG  ASP    50      -8.863  30.803 -28.835  1.00  0.00           C  
ATOM    392  OD1 ASP    50      -8.970  29.589 -28.685  1.00  0.00           O  
ATOM    393  OD2 ASP    50      -8.585  31.357 -29.917  1.00  0.00           O  
ATOM    394  N   ILE    51      -7.718  31.423 -24.782  1.00  0.00           N  
ATOM    395  CA  ILE    51      -7.066  32.227 -23.750  1.00  0.00           C  
ATOM    396  C   ILE    51      -5.656  32.623 -24.232  1.00  0.00           C  
ATOM    397  O   ILE    51      -4.820  31.750 -24.499  1.00  0.00           O  
ATOM    398  CB  ILE    51      -7.000  31.477 -22.415  1.00  0.00           C  
ATOM    399  CG1 ILE    51      -8.381  31.086 -21.862  1.00  0.00           C  
ATOM    400  CG2 ILE    51      -6.330  32.285 -21.290  1.00  0.00           C  
ATOM    401  CD1 ILE    51      -9.235  32.285 -21.453  1.00  0.00           C  
ATOM    402  N   THR    52      -5.400  33.925 -24.374  1.00  0.00           N  
ATOM    403  CA  THR    52      -4.106  34.349 -24.894  1.00  0.00           C  
ATOM    404  C   THR    52      -3.006  34.097 -23.859  1.00  0.00           C  
ATOM    405  O   THR    52      -3.265  33.715 -22.722  1.00  0.00           O  
ATOM    406  CB  THR    52      -4.144  35.822 -25.310  1.00  0.00           C  
ATOM    407  OG1 THR    52      -4.436  36.652 -24.189  1.00  0.00           O  
ATOM    408  CG2 THR    52      -5.202  36.039 -26.360  1.00  0.00           C  
ATOM    409  N   TRP    53      -1.757  34.360 -24.243  1.00  0.00           N  
ATOM    410  CA  TRP    53      -0.565  33.948 -23.495  1.00  0.00           C  
ATOM    411  C   TRP    53       0.529  35.010 -23.613  1.00  0.00           C  
ATOM    412  O   TRP    53       0.963  35.328 -24.722  1.00  0.00           O  
ATOM    413  CB  TRP    53      -0.054  32.626 -24.082  1.00  0.00           C  
ATOM    414  CG  TRP    53       1.183  32.059 -23.510  1.00  0.00           C  
ATOM    415  CD1 TRP    53       2.466  32.434 -23.828  1.00  0.00           C  
ATOM    416  CD2 TRP    53       1.308  30.891 -22.679  1.00  0.00           C  
ATOM    417  NE1 TRP    53       3.375  31.639 -23.159  1.00  0.00           N  
ATOM    418  CE2 TRP    53       2.697  30.680 -22.454  1.00  0.00           C  
ATOM    419  CE3 TRP    53       0.399  30.055 -22.058  1.00  0.00           C  
ATOM    420  CZ2 TRP    53       3.183  29.658 -21.645  1.00  0.00           C  
ATOM    421  CZ3 TRP    53       0.879  29.037 -21.253  1.00  0.00           C  
ATOM    422  CH2 TRP    53       2.266  28.835 -21.065  1.00  0.00           C  
ATOM    423  N   GLY    54       1.022  35.518 -22.486  1.00  0.00           N  
ATOM    424  CA  GLY    54       2.180  36.381 -22.548  1.00  0.00           C  
ATOM    425  C   GLY    54       3.137  36.125 -21.379  1.00  0.00           C  
ATOM    426  O   GLY    54       2.695  35.848 -20.260  1.00  0.00           O  
ATOM    427  N   ALA    55       4.445  36.192 -21.605  1.00  0.00           N  
ATOM    428  CA  ALA    55       5.390  35.859 -20.519  1.00  0.00           C  
ATOM    429  C   ALA    55       5.450  36.896 -19.412  1.00  0.00           C  
ATOM    430  O   ALA    55       5.911  36.573 -18.311  1.00  0.00           O  
ATOM    431  CB  ALA    55       6.734  35.741 -21.242  1.00  0.00           C  
ATOM    432  N   GLY    56       6.172  36.600 -18.349  1.00  0.00           N  
ATOM    433  CA  GLY    56       6.300  37.495 -17.212  1.00  0.00           C  
ATOM    434  C   GLY    56       5.102  37.525 -16.272  1.00  0.00           C  
ATOM    435  O   GLY    56       5.161  38.106 -15.185  1.00  0.00           O  
ATOM    436  N   GLY    57       3.993  36.906 -16.660  1.00  0.00           N  
ATOM    437  CA  GLY    57       2.781  36.885 -15.844  1.00  0.00           C  
ATOM    438  C   GLY    57       2.993  36.163 -14.521  1.00  0.00           C  
ATOM    439  O   GLY    57       3.292  34.967 -14.460  1.00  0.00           O  
ATOM    440  N   SER    58       2.833  36.914 -13.434  1.00  0.00           N  
ATOM    441  CA  SER    58       3.059  36.383 -12.103  1.00  0.00           C  
ATOM    442  C   SER    58       1.830  36.351 -11.210  1.00  0.00           C  
ATOM    443  O   SER    58       1.849  35.731 -10.143  1.00  0.00           O  
ATOM    444  CB  SER    58       3.951  37.002 -11.023  1.00  0.00           C  
ATOM    445  OG  SER    58       3.460  38.284 -10.660  1.00  0.00           O  
ATOM    446  N   THR    59       0.735  36.998 -11.590  1.00  0.00           N  
ATOM    447  CA  THR    59      -0.433  37.010 -10.712  1.00  0.00           C  
ATOM    448  C   THR    59      -1.601  36.210 -11.254  1.00  0.00           C  
ATOM    449  O   THR    59      -1.503  35.520 -12.272  1.00  0.00           O  
ATOM    450  CB  THR    59      -1.660  37.634 -10.019  1.00  0.00           C  
ATOM    451  OG1 THR    59      -2.636  37.993 -10.986  1.00  0.00           O  
ATOM    452  CG2 THR    59      -1.224  38.889  -9.245  1.00  0.00           C  
ATOM    453  N   ALA    60      -2.738  36.295 -10.569  1.00  0.00           N  
ATOM    454  CA  ALA    60      -3.971  35.674 -10.961  1.00  0.00           C  
ATOM    455  C   ALA    60      -3.953  34.198 -11.338  1.00  0.00           C  
ATOM    456  O   ALA    60      -3.088  33.420 -10.928  1.00  0.00           O  
ATOM    457  CB  ALA    60      -4.575  36.409 -12.153  1.00  0.00           C  
ATOM    458  N   ASP    61      -4.933  33.813 -12.137  1.00  0.00           N  
ATOM    459  CA  ASP    61      -5.160  32.473 -12.603  1.00  0.00           C  
ATOM    460  C   ASP    61      -4.173  32.049 -13.684  1.00  0.00           C  
ATOM    461  O   ASP    61      -3.996  30.871 -14.008  1.00  0.00           O  
ATOM    462  CB  ASP    61      -6.525  32.195 -13.239  1.00  0.00           C  
ATOM    463  CG  ASP    61      -7.568  32.189 -12.131  1.00  0.00           C  
ATOM    464  OD1 ASP    61      -7.164  32.143 -10.938  1.00  0.00           O  
ATOM    465  OD2 ASP    61      -8.783  32.231 -12.461  1.00  0.00           O  
ATOM    466  N   LEU    62      -3.451  33.147 -14.253  1.00  0.00           N  
ATOM    467  CA  LEU    62      -2.585  32.687 -15.341  1.00  0.00           C  
ATOM    468  C   LEU    62      -3.386  32.176 -16.537  1.00  0.00           C  
ATOM    469  O   LEU    62      -4.498  31.656 -16.388  1.00  0.00           O  
ATOM    470  CB  LEU    62      -1.690  31.554 -14.870  1.00  0.00           C  
ATOM    471  CG  LEU    62      -0.791  31.936 -13.692  1.00  0.00           C  
ATOM    472  CD1 LEU    62       0.072  30.801 -13.144  1.00  0.00           C  
ATOM    473  CD2 LEU    62       0.222  33.042 -13.985  1.00  0.00           C  
ATOM    474  N   THR    63      -2.804  32.314 -17.735  1.00  0.00           N  
ATOM    475  CA  THR    63      -3.446  31.724 -18.894  1.00  0.00           C  
ATOM    476  C   THR    63      -3.803  30.263 -18.634  1.00  0.00           C  
ATOM    477  O   THR    63      -4.900  29.806 -19.000  1.00  0.00           O  
ATOM    478  CB  THR    63      -2.532  31.810 -20.092  1.00  0.00           C  
ATOM    479  OG1 THR    63      -2.248  33.168 -20.393  1.00  0.00           O  
ATOM    480  CG2 THR    63      -3.216  31.153 -21.303  1.00  0.00           C  
ATOM    481  N   LEU    64      -2.863  29.509 -18.009  1.00  0.00           N  
ATOM    482  CA  LEU    64      -3.074  28.088 -17.742  1.00  0.00           C  
ATOM    483  C   LEU    64      -4.255  27.853 -16.785  1.00  0.00           C  
ATOM    484  O   LEU    64      -5.053  26.930 -16.997  1.00  0.00           O  
ATOM    485  CB  LEU    64      -1.794  27.477 -17.192  1.00  0.00           C  
ATOM    486  CG  LEU    64      -1.911  25.980 -16.896  1.00  0.00           C  
ATOM    487  CD1 LEU    64      -2.227  25.105 -18.107  1.00  0.00           C  
ATOM    488  CD2 LEU    64      -0.653  25.338 -16.312  1.00  0.00           C  
ATOM    489  N   ASP    65      -4.388  28.651 -15.715  1.00  0.00           N  
ATOM    490  CA  ASP    65      -5.501  28.359 -14.799  1.00  0.00           C  
ATOM    491  C   ASP    65      -6.861  28.854 -15.333  1.00  0.00           C  
ATOM    492  O   ASP    65      -7.899  28.240 -15.024  1.00  0.00           O  
ATOM    493  CB  ASP    65      -5.248  28.917 -13.388  1.00  0.00           C  
ATOM    494  CG  ASP    65      -4.170  28.066 -12.732  1.00  0.00           C  
ATOM    495  OD1 ASP    65      -3.878  26.964 -13.268  1.00  0.00           O  
ATOM    496  OD2 ASP    65      -3.623  28.507 -11.686  1.00  0.00           O  
ATOM    497  N   ILE    66      -6.889  29.932 -16.139  1.00  0.00           N  
ATOM    498  CA  ILE    66      -8.135  30.361 -16.780  1.00  0.00           C  
ATOM    499  C   ILE    66      -8.616  29.302 -17.778  1.00  0.00           C  
ATOM    500  O   ILE    66      -9.790  28.899 -17.762  1.00  0.00           O  
ATOM    501  CB  ILE    66      -7.957  31.728 -17.476  1.00  0.00           C  
ATOM    502  CG1 ILE    66      -7.463  32.824 -16.520  1.00  0.00           C  
ATOM    503  CG2 ILE    66      -9.256  32.184 -18.105  1.00  0.00           C  
ATOM    504  CD1 ILE    66      -8.408  33.184 -15.410  1.00  0.00           C  
ATOM    505  N   ALA    67      -7.715  28.835 -18.661  1.00  0.00           N  
ATOM    506  CA  ALA    67      -8.076  27.772 -19.603  1.00  0.00           C  
ATOM    507  C   ALA    67      -8.574  26.551 -18.857  1.00  0.00           C  
ATOM    508  O   ALA    67      -9.636  25.987 -19.157  1.00  0.00           O  
ATOM    509  CB  ALA    67      -6.878  27.405 -20.484  1.00  0.00           C  
ATOM    510  N   SER    68      -7.830  26.151 -17.843  1.00  0.00           N  
ATOM    511  CA  SER    68      -8.220  24.978 -17.097  1.00  0.00           C  
ATOM    512  C   SER    68      -9.604  25.159 -16.484  1.00  0.00           C  
ATOM    513  O   SER    68     -10.404  24.224 -16.486  1.00  0.00           O  
ATOM    514  CB  SER    68      -7.165  24.671 -16.051  1.00  0.00           C  
ATOM    515  OG  SER    68      -7.456  23.420 -15.449  1.00  0.00           O  
ATOM    516  N   ARG    69      -9.914  26.344 -15.956  1.00  0.00           N  
ATOM    517  CA  ARG    69     -11.261  26.574 -15.429  1.00  0.00           C  
ATOM    518  C   ARG    69     -12.329  26.411 -16.509  1.00  0.00           C  
ATOM    519  O   ARG    69     -13.373  25.780 -16.272  1.00  0.00           O  
ATOM    520  CB  ARG    69     -11.363  27.956 -14.801  1.00  0.00           C  
ATOM    521  CG  ARG    69     -10.559  28.099 -13.507  1.00  0.00           C  
ATOM    522  CD  ARG    69     -10.691  29.476 -12.853  1.00  0.00           C  
ATOM    523  NE  ARG    69      -9.782  29.500 -11.672  1.00  0.00           N  
ATOM    524  CZ  ARG    69     -10.176  28.931 -10.496  1.00  0.00           C  
ATOM    525  NH1 ARG    69     -11.429  28.420 -10.679  1.00  0.00           N  
ATOM    526  NH2 ARG    69      -9.164  29.095  -9.595  1.00  0.00           N  
ATOM    527  N   MET    70     -12.080  26.972 -17.700  1.00  0.00           N  
ATOM    528  CA  MET    70     -13.023  26.844 -18.803  1.00  0.00           C  
ATOM    529  C   MET    70     -13.379  25.386 -19.061  1.00  0.00           C  
ATOM    530  O   MET    70     -14.568  25.045 -19.217  1.00  0.00           O  
ATOM    531  CB  MET    70     -12.441  27.485 -20.062  1.00  0.00           C  
ATOM    532  CG  MET    70     -13.383  27.429 -21.266  1.00  0.00           C  
ATOM    533  SD  MET    70     -12.685  28.107 -22.802  1.00  0.00           S  
ATOM    534  CE  MET    70     -12.578  29.813 -22.187  1.00  0.00           C  
ATOM    535  N   GLN    71     -12.354  24.506 -19.097  1.00  0.00           N  
ATOM    536  CA  GLN    71     -12.566  23.116 -19.486  1.00  0.00           C  
ATOM    537  C   GLN    71     -13.271  22.342 -18.378  1.00  0.00           C  
ATOM    538  O   GLN    71     -14.262  21.634 -18.623  1.00  0.00           O  
ATOM    539  CB  GLN    71     -11.229  22.445 -19.848  1.00  0.00           C  
ATOM    540  CG  GLN    71     -10.615  22.970 -21.147  1.00  0.00           C  
ATOM    541  CD  GLN    71      -9.238  22.340 -21.305  1.00  0.00           C  
ATOM    542  OE1 GLN    71      -8.756  21.640 -20.416  1.00  0.00           O  
ATOM    543  NE2 GLN    71      -8.530  22.555 -22.446  1.00  0.00           N  
ATOM    544  N   ASN    72     -12.763  22.458 -17.141  1.00  0.00           N  
ATOM    545  CA  ASN    72     -13.154  21.584 -16.043  1.00  0.00           C  
ATOM    546  C   ASN    72     -14.400  22.084 -15.326  1.00  0.00           C  
ATOM    547  O   ASN    72     -15.211  21.260 -14.854  1.00  0.00           O  
ATOM    548  CB  ASN    72     -11.978  21.449 -15.057  1.00  0.00           C  
ATOM    549  CG  ASN    72     -10.801  20.655 -15.649  1.00  0.00           C  
ATOM    550  OD1 ASN    72     -10.998  19.538 -16.089  1.00  0.00           O  
ATOM    551  ND2 ASN    72      -9.617  21.282 -15.779  1.00  0.00           N  
ATOM    552  N   VAL    73     -14.585  23.411 -15.235  1.00  0.00           N  
ATOM    553  CA  VAL    73     -15.774  23.935 -14.559  1.00  0.00           C  
ATOM    554  C   VAL    73     -16.836  24.442 -15.530  1.00  0.00           C  
ATOM    555  O   VAL    73     -18.020  24.180 -15.321  1.00  0.00           O  
ATOM    556  CB  VAL    73     -15.394  25.040 -13.563  1.00  0.00           C  
ATOM    557  CG1 VAL    73     -16.602  25.720 -12.916  1.00  0.00           C  
ATOM    558  CG2 VAL    73     -14.542  24.541 -12.394  1.00  0.00           C  
ATOM    559  N   VAL    74     -16.444  25.094 -16.622  1.00  0.00           N  
ATOM    560  CA  VAL    74     -17.403  25.664 -17.555  1.00  0.00           C  
ATOM    561  C   VAL    74     -17.781  24.711 -18.690  1.00  0.00           C  
ATOM    562  O   VAL    74     -18.686  25.028 -19.452  1.00  0.00           O  
ATOM    563  CB  VAL    74     -16.833  26.965 -18.118  1.00  0.00           C  
ATOM    564  CG1 VAL    74     -17.666  27.553 -19.259  1.00  0.00           C  
ATOM    565  CG2 VAL    74     -16.729  28.085 -17.081  1.00  0.00           C  
ATOM    566  N   CYS    75     -17.114  23.566 -18.830  1.00  0.00           N  
ATOM    567  CA  CYS    75     -17.418  22.579 -19.853  1.00  0.00           C  
ATOM    568  C   CYS    75     -17.119  22.951 -21.297  1.00  0.00           C  
ATOM    569  O   CYS    75     -17.577  22.249 -22.212  1.00  0.00           O  
ATOM    570  CB  CYS    75     -18.901  22.213 -19.754  1.00  0.00           C  
ATOM    571  SG  CYS    75     -19.752  23.320 -20.013  1.00  0.00           S  
ATOM    572  N   VAL    76     -16.320  23.988 -21.540  1.00  0.00           N  
ATOM    573  CA  VAL    76     -16.142  24.539 -22.874  1.00  0.00           C  
ATOM    574  C   VAL    76     -14.954  23.911 -23.596  1.00  0.00           C  
ATOM    575  O   VAL    76     -13.904  23.659 -22.993  1.00  0.00           O  
ATOM    576  CB  VAL    76     -15.959  26.051 -22.751  1.00  0.00           C  
ATOM    577  CG1 VAL    76     -15.662  26.740 -24.084  1.00  0.00           C  
ATOM    578  CG2 VAL    76     -17.189  26.771 -22.194  1.00  0.00           C  
ATOM    579  N   GLU    77     -15.131  23.646 -24.892  1.00  0.00           N  
ATOM    580  CA  GLU    77     -14.016  23.376 -25.800  1.00  0.00           C  
ATOM    581  C   GLU    77     -13.043  24.573 -25.751  1.00  0.00           C  
ATOM    582  O   GLU    77     -13.444  25.714 -25.993  1.00  0.00           O  
ATOM    583  CB  GLU    77     -14.583  23.170 -27.208  1.00  0.00           C  
ATOM    584  CG  GLU    77     -13.652  22.704 -28.238  1.00  0.00           C  
ATOM    585  CD  GLU    77     -13.218  21.254 -28.046  1.00  0.00           C  
ATOM    586  OE1 GLU    77     -14.084  20.340 -27.861  1.00  0.00           O  
ATOM    587  OE2 GLU    77     -11.982  21.033 -27.987  1.00  0.00           O  
ATOM    588  N   SER    78     -11.764  24.342 -25.428  1.00  0.00           N  
ATOM    589  CA  SER    78     -10.915  25.488 -25.107  1.00  0.00           C  
ATOM    590  C   SER    78      -9.555  25.427 -25.793  1.00  0.00           C  
ATOM    591  O   SER    78      -8.911  24.365 -25.836  1.00  0.00           O  
ATOM    592  CB  SER    78     -10.708  25.607 -23.614  1.00  0.00           C  
ATOM    593  OG  SER    78      -9.843  26.696 -23.327  1.00  0.00           O  
ATOM    594  N   MET    79      -9.120  26.568 -26.345  1.00  0.00           N  
ATOM    595  CA  MET    79      -7.813  26.640 -26.990  1.00  0.00           C  
ATOM    596  C   MET    79      -6.878  27.504 -26.152  1.00  0.00           C  
ATOM    597  O   MET    79      -7.136  28.701 -25.950  1.00  0.00           O  
ATOM    598  CB  MET    79      -7.868  27.162 -28.432  1.00  0.00           C  
ATOM    599  CG  MET    79      -8.701  26.283 -29.368  1.00  0.00           C  
ATOM    600  SD  MET    79      -8.732  26.842 -31.097  1.00  0.00           S  
ATOM    601  CE  MET    79     -10.031  25.683 -31.614  1.00  0.00           C  
ATOM    602  N   MET    80      -5.784  26.885 -25.687  1.00  0.00           N  
ATOM    603  CA  MET    80      -4.716  27.574 -24.981  1.00  0.00           C  
ATOM    604  C   MET    80      -3.684  28.065 -25.987  1.00  0.00           C  
ATOM    605  O   MET    80      -3.072  27.248 -26.691  1.00  0.00           O  
ATOM    606  CB  MET    80      -4.065  26.643 -23.961  1.00  0.00           C  
ATOM    607  CG  MET    80      -2.947  27.307 -23.155  1.00  0.00           C  
ATOM    608  SD  MET    80      -2.178  26.234 -21.906  1.00  0.00           S  
ATOM    609  CE  MET    80      -3.568  26.324 -20.741  1.00  0.00           C  
ATOM    610  N   HIS    81      -3.510  29.384 -26.083  1.00  0.00           N  
ATOM    611  CA  HIS    81      -2.417  29.930 -26.887  1.00  0.00           C  
ATOM    612  C   HIS    81      -1.089  29.683 -26.169  1.00  0.00           C  
ATOM    613  O   HIS    81      -1.041  29.504 -24.952  1.00  0.00           O  
ATOM    614  CB  HIS    81      -2.602  31.437 -27.142  1.00  0.00           C  
ATOM    615  CG  HIS    81      -3.868  31.800 -27.875  1.00  0.00           C  
ATOM    616  ND1 HIS    81      -4.109  33.076 -28.354  1.00  0.00           N  
ATOM    617  CD2 HIS    81      -4.985  31.075 -28.163  1.00  0.00           C  
ATOM    618  CE1 HIS    81      -5.289  33.106 -28.951  1.00  0.00           C  
ATOM    619  NE2 HIS    81      -5.841  31.906 -28.851  1.00  0.00           N  
ATOM    620  N   LEU    82       0.005  29.661 -26.929  1.00  0.00           N  
ATOM    621  CA  LEU    82       1.328  29.478 -26.324  1.00  0.00           C  
ATOM    622  C   LEU    82       2.397  29.985 -27.278  1.00  0.00           C  
ATOM    623  O   LEU    82       2.401  29.616 -28.455  1.00  0.00           O  
ATOM    624  CB  LEU    82       1.580  28.006 -25.992  1.00  0.00           C  
ATOM    625  CG  LEU    82       2.948  27.749 -25.356  1.00  0.00           C  
ATOM    626  CD1 LEU    82       3.131  28.338 -23.958  1.00  0.00           C  
ATOM    627  CD2 LEU    82       3.308  26.276 -25.171  1.00  0.00           C  
ATOM    628  N   THR    83       3.308  30.810 -26.768  1.00  0.00           N  
ATOM    629  CA  THR    83       4.342  31.421 -27.590  1.00  0.00           C  
ATOM    630  C   THR    83       5.708  30.927 -27.147  1.00  0.00           C  
ATOM    631  O   THR    83       5.910  30.604 -25.977  1.00  0.00           O  
ATOM    632  CB  THR    83       4.282  32.959 -27.531  1.00  0.00           C  
ATOM    633  OG1 THR    83       4.540  33.420 -26.204  1.00  0.00           O  
ATOM    634  CG2 THR    83       2.926  33.424 -27.940  1.00  0.00           C  
ATOM    635  N   CYS    84       6.643  30.861 -28.100  1.00  0.00           N  
ATOM    636  CA  CYS    84       7.967  30.284 -27.873  1.00  0.00           C  
ATOM    637  C   CYS    84       9.103  31.302 -27.998  1.00  0.00           C  
ATOM    638  O   CYS    84      10.256  30.917 -28.207  1.00  0.00           O  
ATOM    639  CB  CYS    84       8.181  29.091 -28.809  1.00  0.00           C  
ATOM    640  SG  CYS    84       7.861  29.442 -30.531  1.00  0.00           S  
ATOM    641  N   THR    85       8.801  32.590 -27.865  1.00  0.00           N  
ATOM    642  CA  THR    85       9.827  33.616 -27.742  1.00  0.00           C  
ATOM    643  C   THR    85      10.265  33.699 -26.288  1.00  0.00           C  
ATOM    644  O   THR    85       9.418  33.816 -25.395  1.00  0.00           O  
ATOM    645  CB  THR    85       9.303  34.975 -28.211  1.00  0.00           C  
ATOM    646  OG1 THR    85       8.916  34.904 -29.575  1.00  0.00           O  
ATOM    647  CG2 THR    85      10.410  36.031 -28.050  1.00  0.00           C  
ATOM    648  N   ASN    86      11.583  33.640 -26.053  1.00  0.00           N  
ATOM    649  CA  ASN    86      12.161  33.556 -24.705  1.00  0.00           C  
ATOM    650  C   ASN    86      11.674  32.297 -23.971  1.00  0.00           C  
ATOM    651  O   ASN    86      10.974  32.352 -22.953  1.00  0.00           O  
ATOM    652  CB  ASN    86      11.859  34.823 -23.896  1.00  0.00           C  
ATOM    653  CG  ASN    86      12.723  34.798 -22.643  1.00  0.00           C  
ATOM    654  OD1 ASN    86      13.779  34.168 -22.614  1.00  0.00           O  
ATOM    655  ND2 ASN    86      12.322  35.484 -21.539  1.00  0.00           N  
ATOM    656  N   MET    87      12.077  31.145 -24.509  1.00  0.00           N  
ATOM    657  CA  MET    87      11.720  29.849 -23.951  1.00  0.00           C  
ATOM    658  C   MET    87      12.693  28.804 -24.482  1.00  0.00           C  
ATOM    659  O   MET    87      13.164  28.901 -25.618  1.00  0.00           O  
ATOM    660  CB  MET    87      10.275  29.478 -24.309  1.00  0.00           C  
ATOM    661  CG  MET    87       9.779  28.211 -23.609  1.00  0.00           C  
ATOM    662  SD  MET    87       8.109  27.685 -24.097  1.00  0.00           S  
ATOM    663  CE  MET    87       7.257  29.019 -23.206  1.00  0.00           C  
ATOM    664  N   PRO    88      12.999  27.818 -23.641  1.00  0.00           N  
ATOM    665  CA  PRO    88      13.813  26.665 -24.012  1.00  0.00           C  
ATOM    666  C   PRO    88      12.974  25.387 -24.066  1.00  0.00           C  
ATOM    667  O   PRO    88      11.786  25.364 -23.726  1.00  0.00           O  
ATOM    668  CB  PRO    88      14.987  26.492 -23.044  1.00  0.00           C  
ATOM    669  CG  PRO    88      14.633  26.816 -21.591  1.00  0.00           C  
ATOM    670  CD  PRO    88      13.691  28.012 -21.443  1.00  0.00           C  
ATOM    671  N   VAL    89      13.607  24.305 -24.522  1.00  0.00           N  
ATOM    672  CA  VAL    89      12.874  23.057 -24.694  1.00  0.00           C  
ATOM    673  C   VAL    89      12.290  22.576 -23.371  1.00  0.00           C  
ATOM    674  O   VAL    89      11.099  22.249 -23.296  1.00  0.00           O  
ATOM    675  CB  VAL    89      13.768  21.984 -25.326  1.00  0.00           C  
ATOM    676  CG1 VAL    89      13.126  20.595 -25.356  1.00  0.00           C  
ATOM    677  CG2 VAL    89      14.145  22.282 -26.779  1.00  0.00           C  
ATOM    678  N   GLU    90      13.104  22.542 -22.309  1.00  0.00           N  
ATOM    679  CA  GLU    90      12.604  22.039 -21.031  1.00  0.00           C  
ATOM    680  C   GLU    90      11.380  22.830 -20.549  1.00  0.00           C  
ATOM    681  O   GLU    90      10.433  22.247 -20.000  1.00  0.00           O  
ATOM    682  CB  GLU    90      13.719  22.053 -19.987  1.00  0.00           C  
ATOM    683  CG  GLU    90      14.802  21.002 -20.237  1.00  0.00           C  
ATOM    684  CD  GLU    90      15.904  21.208 -19.208  1.00  0.00           C  
ATOM    685  OE1 GLU    90      15.803  22.187 -18.421  1.00  0.00           O  
ATOM    686  OE2 GLU    90      16.863  20.390 -19.195  1.00  0.00           O  
ATOM    687  N   LYS    91      11.367  24.153 -20.771  1.00  0.00           N  
ATOM    688  CA  LYS    91      10.240  24.989 -20.342  1.00  0.00           C  
ATOM    689  C   LYS    91       8.951  24.628 -21.085  1.00  0.00           C  
ATOM    690  O   LYS    91       7.917  24.358 -20.456  1.00  0.00           O  
ATOM    691  CB  LYS    91      10.587  26.470 -20.551  1.00  0.00           C  
ATOM    692  CG  LYS    91       9.484  27.426 -20.092  1.00  0.00           C  
ATOM    693  CD  LYS    91       9.855  28.903 -20.234  1.00  0.00           C  
ATOM    694  CE  LYS    91       8.734  29.859 -19.821  1.00  0.00           C  
ATOM    695  NZ  LYS    91       9.168  31.261 -20.012  1.00  0.00           N  
ATOM    696  N   ILE    92       9.013  24.628 -22.429  1.00  0.00           N  
ATOM    697  CA  ILE    92       7.867  24.343 -23.300  1.00  0.00           C  
ATOM    698  C   ILE    92       7.343  22.923 -23.064  1.00  0.00           C  
ATOM    699  O   ILE    92       6.128  22.691 -22.978  1.00  0.00           O  
ATOM    700  CB  ILE    92       8.253  24.543 -24.784  1.00  0.00           C  
ATOM    701  CG1 ILE    92       8.955  25.868 -25.014  1.00  0.00           C  
ATOM    702  CG2 ILE    92       7.008  24.568 -25.684  1.00  0.00           C  
ATOM    703  CD1 ILE    92       8.088  27.027 -24.814  1.00  0.00           C  
ATOM    704  N   ASP    93       8.244  21.942 -23.000  1.00  0.00           N  
ATOM    705  CA  ASP    93       7.771  20.588 -22.746  1.00  0.00           C  
ATOM    706  C   ASP    93       7.064  20.498 -21.404  1.00  0.00           C  
ATOM    707  O   ASP    93       6.043  19.817 -21.279  1.00  0.00           O  
ATOM    708  CB  ASP    93       8.929  19.605 -22.838  1.00  0.00           C  
ATOM    709  CG  ASP    93       8.365  18.199 -22.693  1.00  0.00           C  
ATOM    710  OD1 ASP    93       7.544  17.798 -23.560  1.00  0.00           O  
ATOM    711  OD2 ASP    93       8.748  17.506 -21.712  1.00  0.00           O  
ATOM    712  N   HIS    94       7.576  21.200 -20.396  1.00  0.00           N  
ATOM    713  CA  HIS    94       6.898  21.220 -19.111  1.00  0.00           C  
ATOM    714  C   HIS    94       5.487  21.777 -19.198  1.00  0.00           C  
ATOM    715  O   HIS    94       4.547  21.206 -18.632  1.00  0.00           O  
ATOM    716  CB  HIS    94       7.712  22.043 -18.106  1.00  0.00           C  
ATOM    717  CG  HIS    94       7.046  22.158 -16.767  1.00  0.00           C  
ATOM    718  ND1 HIS    94       6.978  21.131 -15.848  1.00  0.00           N  
ATOM    719  CD2 HIS    94       6.409  23.199 -16.180  1.00  0.00           C  
ATOM    720  CE1 HIS    94       6.349  21.514 -14.779  1.00  0.00           C  
ATOM    721  NE2 HIS    94       5.985  22.771 -14.946  1.00  0.00           N  
ATOM    722  N   ALA    95       5.326  22.909 -19.903  1.00  0.00           N  
ATOM    723  CA  ALA    95       4.017  23.542 -20.040  1.00  0.00           C  
ATOM    724  C   ALA    95       3.040  22.632 -20.770  1.00  0.00           C  
ATOM    725  O   ALA    95       1.855  22.590 -20.431  1.00  0.00           O  
ATOM    726  CB  ALA    95       4.170  24.861 -20.791  1.00  0.00           C  
ATOM    727  N   LEU    96       3.519  21.925 -21.802  1.00  0.00           N  
ATOM    728  CA  LEU    96       2.662  21.017 -22.566  1.00  0.00           C  
ATOM    729  C   LEU    96       2.175  19.857 -21.702  1.00  0.00           C  
ATOM    730  O   LEU    96       0.984  19.521 -21.728  1.00  0.00           O  
ATOM    731  CB  LEU    96       3.408  20.518 -23.812  1.00  0.00           C  
ATOM    732  CG  LEU    96       3.709  21.610 -24.848  1.00  0.00           C  
ATOM    733  CD1 LEU    96       4.662  21.181 -25.986  1.00  0.00           C  
ATOM    734  CD2 LEU    96       2.398  22.151 -25.416  1.00  0.00           C  
ATOM    735  N   GLU    97       3.067  19.261 -20.896  1.00  0.00           N  
ATOM    736  CA  GLU    97       2.645  18.212 -19.968  1.00  0.00           C  
ATOM    737  C   GLU    97       1.587  18.709 -18.990  1.00  0.00           C  
ATOM    738  O   GLU    97       0.612  18.003 -18.706  1.00  0.00           O  
ATOM    739  CB  GLU    97       3.841  17.645 -19.194  1.00  0.00           C  
ATOM    740  CG  GLU    97       4.782  16.802 -20.057  1.00  0.00           C  
ATOM    741  CD  GLU    97       5.981  16.413 -19.204  1.00  0.00           C  
ATOM    742  OE1 GLU    97       6.048  16.874 -18.033  1.00  0.00           O  
ATOM    743  OE2 GLU    97       6.844  15.648 -19.710  1.00  0.00           O  
ATOM    744  N   THR    98       1.778  19.906 -18.434  1.00  0.00           N  
ATOM    745  CA  THR    98       0.827  20.419 -17.460  1.00  0.00           C  
ATOM    746  C   THR    98      -0.537  20.647 -18.098  1.00  0.00           C  
ATOM    747  O   THR    98      -1.574  20.350 -17.489  1.00  0.00           O  
ATOM    748  CB  THR    98       1.369  21.704 -16.847  1.00  0.00           C  
ATOM    749  OG1 THR    98       2.589  21.444 -16.168  1.00  0.00           O  
ATOM    750  CG2 THR    98       0.341  22.266 -15.850  1.00  0.00           C  
ATOM    751  N   ILE    99      -0.566  21.176 -19.320  1.00  0.00           N  
ATOM    752  CA  ILE    99      -1.850  21.389 -19.970  1.00  0.00           C  
ATOM    753  C   ILE    99      -2.531  20.051 -20.285  1.00  0.00           C  
ATOM    754  O   ILE    99      -3.757  19.930 -20.158  1.00  0.00           O  
ATOM    755  CB  ILE    99      -1.681  22.244 -21.226  1.00  0.00           C  
ATOM    756  CG1 ILE    99      -1.260  23.693 -20.929  1.00  0.00           C  
ATOM    757  CG2 ILE    99      -2.965  22.362 -22.065  1.00  0.00           C  
ATOM    758  CD1 ILE    99      -0.834  24.471 -22.174  1.00  0.00           C  
ATOM    759  N   ARG   100      -1.753  19.031 -20.666  1.00  0.00           N  
ATOM    760  CA  ARG   100      -2.325  17.707 -20.868  1.00  0.00           C  
ATOM    761  C   ARG   100      -2.939  17.155 -19.577  1.00  0.00           C  
ATOM    762  O   ARG   100      -4.091  16.708 -19.578  1.00  0.00           O  
ATOM    763  CB  ARG   100      -1.264  16.772 -21.442  1.00  0.00           C  
ATOM    764  CG  ARG   100      -1.791  15.370 -21.753  1.00  0.00           C  
ATOM    765  CD  ARG   100      -0.709  14.404 -22.242  1.00  0.00           C  
ATOM    766  NE  ARG   100       0.237  14.182 -21.113  1.00  0.00           N  
ATOM    767  CZ  ARG   100      -0.100  13.336 -20.096  1.00  0.00           C  
ATOM    768  NH1 ARG   100      -1.342  12.837 -20.364  1.00  0.00           N  
ATOM    769  NH2 ARG   100       0.936  13.320 -19.207  1.00  0.00           N  
ATOM    770  N   SER   101      -2.213  17.214 -18.452  1.00  0.00           N  
ATOM    771  CA  SER   101      -2.781  16.729 -17.190  1.00  0.00           C  
ATOM    772  C   SER   101      -4.129  17.386 -16.864  1.00  0.00           C  
ATOM    773  O   SER   101      -5.085  16.705 -16.471  1.00  0.00           O  
ATOM    774  CB  SER   101      -1.789  16.926 -16.043  1.00  0.00           C  
ATOM    775  OG  SER   101      -0.656  16.090 -16.229  1.00  0.00           O  
ATOM    776  N   ASN   102      -4.226  18.707 -17.024  1.00  0.00           N  
ATOM    777  CA  ASN   102      -5.404  19.450 -16.622  1.00  0.00           C  
ATOM    778  C   ASN   102      -6.563  19.301 -17.591  1.00  0.00           C  
ATOM    779  O   ASN   102      -7.641  19.868 -17.340  1.00  0.00           O  
ATOM    780  CB  ASN   102      -5.036  20.923 -16.475  1.00  0.00           C  
ATOM    781  CG  ASN   102      -4.162  21.068 -15.237  1.00  0.00           C  
ATOM    782  OD1 ASN   102      -4.180  20.220 -14.346  1.00  0.00           O  
ATOM    783  ND2 ASN   102      -3.350  22.152 -15.115  1.00  0.00           N  
ATOM    784  N   GLY   103      -6.368  18.624 -18.719  1.00  0.00           N  
ATOM    785  CA  GLY   103      -7.455  18.409 -19.665  1.00  0.00           C  
ATOM    786  C   GLY   103      -7.465  19.253 -20.935  1.00  0.00           C  
ATOM    787  O   GLY   103      -8.403  19.111 -21.750  1.00  0.00           O  
ATOM    788  N   ILE   104      -6.466  20.110 -21.139  1.00  0.00           N  
ATOM    789  CA  ILE   104      -6.420  20.873 -22.370  1.00  0.00           C  
ATOM    790  C   ILE   104      -6.101  19.932 -23.521  1.00  0.00           C  
ATOM    791  O   ILE   104      -5.514  18.856 -23.342  1.00  0.00           O  
ATOM    792  CB  ILE   104      -5.384  22.007 -22.291  1.00  0.00           C  
ATOM    793  CG1 ILE   104      -5.772  23.125 -21.308  1.00  0.00           C  
ATOM    794  CG2 ILE   104      -5.148  22.717 -23.635  1.00  0.00           C  
ATOM    795  CD1 ILE   104      -4.647  24.126 -21.050  1.00  0.00           C  
ATOM    796  N   GLN   105      -6.514  20.331 -24.715  1.00  0.00           N  
ATOM    797  CA  GLN   105      -6.301  19.427 -25.825  1.00  0.00           C  
ATOM    798  C   GLN   105      -6.233  20.224 -27.123  1.00  0.00           C  
ATOM    799  O   GLN   105      -6.080  19.659 -28.203  1.00  0.00           O  
ATOM    800  CB  GLN   105      -7.363  18.315 -25.816  1.00  0.00           C  
ATOM    801  CG  GLN   105      -8.785  18.828 -26.053  1.00  0.00           C  
ATOM    802  CD  GLN   105      -9.734  17.641 -25.964  1.00  0.00           C  
ATOM    803  OE1 GLN   105      -9.306  16.499 -25.799  1.00  0.00           O  
ATOM    804  NE2 GLN   105     -11.074  17.845 -26.069  1.00  0.00           N  
ATOM    805  N   ASN   106      -6.211  21.551 -27.029  1.00  0.00           N  
ATOM    806  CA  ASN   106      -6.010  22.401 -28.198  1.00  0.00           C  
ATOM    807  C   ASN   106      -4.966  23.444 -27.859  1.00  0.00           C  
ATOM    808  O   ASN   106      -5.150  24.203 -26.897  1.00  0.00           O  
ATOM    809  CB  ASN   106      -7.295  23.114 -28.617  1.00  0.00           C  
ATOM    810  CG  ASN   106      -8.397  22.158 -28.963  1.00  0.00           C  
ATOM    811  OD1 ASN   106      -8.195  21.142 -29.632  1.00  0.00           O  
ATOM    812  ND2 ASN   106      -9.581  22.465 -28.466  1.00  0.00           N  
ATOM    813  N   VAL   107      -3.906  23.513 -28.671  1.00  0.00           N  
ATOM    814  CA  VAL   107      -2.874  24.524 -28.524  1.00  0.00           C  
ATOM    815  C   VAL   107      -2.851  25.387 -29.773  1.00  0.00           C  
ATOM    816  O   VAL   107      -2.809  24.858 -30.891  1.00  0.00           O  
ATOM    817  CB  VAL   107      -1.484  23.905 -28.322  1.00  0.00           C  
ATOM    818  CG1 VAL   107      -0.365  24.942 -28.207  1.00  0.00           C  
ATOM    819  CG2 VAL   107      -1.373  23.055 -27.055  1.00  0.00           C  
ATOM    820  N   LEU   108      -2.820  26.704 -29.598  1.00  0.00           N  
ATOM    821  CA  LEU   108      -2.416  27.558 -30.704  1.00  0.00           C  
ATOM    822  C   LEU   108      -0.919  27.888 -30.572  1.00  0.00           C  
ATOM    823  O   LEU   108      -0.496  28.486 -29.567  1.00  0.00           O  
ATOM    824  CB  LEU   108      -3.228  28.845 -30.778  1.00  0.00           C  
ATOM    825  CG  LEU   108      -2.785  29.782 -31.904  1.00  0.00           C  
ATOM    826  CD1 LEU   108      -2.993  29.237 -33.316  1.00  0.00           C  
ATOM    827  CD2 LEU   108      -3.498  31.133 -31.937  1.00  0.00           C  
ATOM    828  N   ALA   109      -0.132  27.530 -31.609  1.00  0.00           N  
ATOM    829  CA  ALA   109       1.330  27.622 -31.590  1.00  0.00           C  
ATOM    830  C   ALA   109       1.801  28.980 -32.129  1.00  0.00           C  
ATOM    831  O   ALA   109       1.663  29.259 -33.326  1.00  0.00           O  
ATOM    832  CB  ALA   109       1.913  26.469 -32.398  1.00  0.00           C  
ATOM    833  N   LEU   110       2.364  29.822 -31.256  1.00  0.00           N  
ATOM    834  CA  LEU   110       2.684  31.216 -31.590  1.00  0.00           C  
ATOM    835  C   LEU   110       4.186  31.502 -31.487  1.00  0.00           C  
ATOM    836  O   LEU   110       4.904  30.868 -30.713  1.00  0.00           O  
ATOM    837  CB  LEU   110       1.912  32.191 -30.682  1.00  0.00           C  
ATOM    838  CG  LEU   110       0.397  32.143 -30.954  1.00  0.00           C  
ATOM    839  CD1 LEU   110      -0.419  32.685 -29.798  1.00  0.00           C  
ATOM    840  CD2 LEU   110       0.076  32.904 -32.218  1.00  0.00           C  
ATOM    841  N   ARG   111       4.669  32.472 -32.266  1.00  0.00           N  
ATOM    842  CA  ARG   111       6.029  32.924 -31.998  1.00  0.00           C  
ATOM    843  C   ARG   111       6.067  33.816 -30.760  1.00  0.00           C  
ATOM    844  O   ARG   111       6.844  33.574 -29.840  1.00  0.00           O  
ATOM    845  CB  ARG   111       6.645  33.651 -33.210  1.00  0.00           C  
ATOM    846  CG  ARG   111       8.171  33.948 -33.049  1.00  0.00           C  
ATOM    847  CD  ARG   111       8.844  34.790 -34.193  1.00  0.00           C  
ATOM    848  NE  ARG   111       8.451  36.210 -34.182  1.00  0.00           N  
ATOM    849  CZ  ARG   111       8.662  37.106 -35.158  1.00  0.00           C  
ATOM    850  NH1 ARG   111       9.286  36.775 -36.292  1.00  0.00           N  
ATOM    851  NH2 ARG   111       8.244  38.356 -34.995  1.00  0.00           N  
ATOM    852  N   GLY   112       5.225  34.824 -30.691  1.00  0.00           N  
ATOM    853  CA  GLY   112       5.394  35.861 -29.694  1.00  0.00           C  
ATOM    854  C   GLY   112       6.221  36.995 -30.261  1.00  0.00           C  
ATOM    855  O   GLY   112       6.763  36.905 -31.360  1.00  0.00           O  
ATOM    856  N   ASP   113       6.291  38.110 -29.513  1.00  0.00           N  
ATOM    857  CA  ASP   113       7.082  39.267 -29.986  1.00  0.00           C  
ATOM    858  C   ASP   113       8.138  39.698 -28.981  1.00  0.00           C  
ATOM    859  O   ASP   113       7.842  39.840 -27.794  1.00  0.00           O  
ATOM    860  CB  ASP   113       6.237  40.511 -30.310  1.00  0.00           C  
ATOM    861  CG  ASP   113       5.589  40.440 -31.672  1.00  0.00           C  
ATOM    862  OD1 ASP   113       5.938  39.538 -32.453  1.00  0.00           O  
ATOM    863  OD2 ASP   113       4.817  41.356 -32.025  1.00  0.00           O  
ATOM    864  N   PRO   114       9.340  40.037 -29.451  1.00  0.00           N  
ATOM    865  CA  PRO   114      10.485  40.405 -28.611  1.00  0.00           C  
ATOM    866  C   PRO   114      10.231  41.646 -27.740  1.00  0.00           C  
ATOM    867  O   PRO   114      10.549  41.645 -26.543  1.00  0.00           O  
ATOM    868  CB  PRO   114      11.593  40.674 -29.639  1.00  0.00           C  
ATOM    869  CG  PRO   114      10.853  41.136 -30.862  1.00  0.00           C  
ATOM    870  CD  PRO   114       9.554  40.381 -30.871  1.00  0.00           C  
ATOM    871  N   PRO   115       9.294  42.496 -28.164  1.00  0.00           N  
ATOM    872  CA  PRO   115       8.980  43.705 -27.408  1.00  0.00           C  
ATOM    873  C   PRO   115       8.410  43.385 -26.034  1.00  0.00           C  
ATOM    874  O   PRO   115       8.592  44.136 -25.072  1.00  0.00           O  
ATOM    875  CB  PRO   115       8.006  44.850 -27.119  1.00  0.00           C  
ATOM    876  CG  PRO   115       7.098  45.192 -28.302  1.00  0.00           C  
ATOM    877  CD  PRO   115       6.662  43.970 -29.113  1.00  0.00           C  
ATOM    878  N   HIS   116       7.708  42.262 -25.912  1.00  0.00           N  
ATOM    879  CA  HIS   116       7.111  41.883 -24.633  1.00  0.00           C  
ATOM    880  C   HIS   116       8.142  41.261 -23.704  1.00  0.00           C  
ATOM    881  O   HIS   116       7.835  40.818 -22.594  1.00  0.00           O  
ATOM    882  CB  HIS   116       6.011  40.817 -24.567  1.00  0.00           C  
ATOM    883  CG  HIS   116       4.741  41.243 -25.241  1.00  0.00           C  
ATOM    884  ND1 HIS   116       3.912  42.239 -24.766  1.00  0.00           N  
ATOM    885  CD2 HIS   116       4.147  40.802 -26.375  1.00  0.00           C  
ATOM    886  CE1 HIS   116       2.890  42.398 -25.551  1.00  0.00           C  
ATOM    887  NE2 HIS   116       2.999  41.537 -26.544  1.00  0.00           N  
ATOM    888  N   GLY   117       9.391  41.220 -24.154  1.00  0.00           N  
ATOM    889  CA  GLY   117      10.475  40.675 -23.349  1.00  0.00           C  
ATOM    890  C   GLY   117      11.632  41.663 -23.337  1.00  0.00           C  
ATOM    891  O   GLY   117      12.809  41.302 -23.431  1.00  0.00           O  
ATOM    892  N   GLN   118      11.290  42.941 -23.218  1.00  0.00           N  
ATOM    893  CA  GLN   118      12.266  44.020 -23.188  1.00  0.00           C  
ATOM    894  C   GLN   118      13.449  43.891 -24.146  1.00  0.00           C  
ATOM    895  O   GLN   118      14.617  43.961 -23.755  1.00  0.00           O  
ATOM    896  CB  GLN   118      13.083  44.329 -21.929  1.00  0.00           C  
ATOM    897  CG  GLN   118      12.239  44.862 -20.769  1.00  0.00           C  
ATOM    898  CD  GLN   118      13.148  45.018 -19.559  1.00  0.00           C  
ATOM    899  OE1 GLN   118      14.358  44.811 -19.644  1.00  0.00           O  
ATOM    900  NE2 GLN   118      12.615  45.393 -18.365  1.00  0.00           N  
ATOM    901  N   ASP   119      13.144  43.698 -25.425  1.00  0.00           N  
ATOM    902  CA  ASP   119      14.186  43.596 -26.430  1.00  0.00           C  
ATOM    903  C   ASP   119      15.217  42.508 -26.230  1.00  0.00           C  
ATOM    904  O   ASP   119      16.282  42.511 -26.853  1.00  0.00           O  
ATOM    905  CB  ASP   119      15.057  44.843 -26.604  1.00  0.00           C  
ATOM    906  CG  ASP   119      14.170  45.969 -27.115  1.00  0.00           C  
ATOM    907  OD1 ASP   119      13.431  45.736 -28.109  1.00  0.00           O  
ATOM    908  OD2 ASP   119      14.218  47.078 -26.518  1.00  0.00           O  
ATOM    909  N   LYS   120      14.929  41.551 -25.358  1.00  0.00           N  
ATOM    910  CA  LYS   120      15.879  40.470 -25.122  1.00  0.00           C  
ATOM    911  C   LYS   120      15.563  39.303 -26.049  1.00  0.00           C  
ATOM    912  O   LYS   120      15.214  38.203 -25.610  1.00  0.00           O  
ATOM    913  CB  LYS   120      15.951  39.742 -23.776  1.00  0.00           C  
ATOM    914  CG  LYS   120      16.378  40.644 -22.616  1.00  0.00           C  
ATOM    915  CD  LYS   120      16.544  39.900 -21.290  1.00  0.00           C  
ATOM    916  CE  LYS   120      17.020  40.792 -20.142  1.00  0.00           C  
ATOM    917  NZ  LYS   120      17.103  40.006 -18.891  1.00  0.00           N  
ATOM    918  N   PHE   121      15.683  39.528 -27.354  1.00  0.00           N  
ATOM    919  CA  PHE   121      15.389  38.488 -28.337  1.00  0.00           C  
ATOM    920  C   PHE   121      16.549  37.534 -28.624  1.00  0.00           C  
ATOM    921  O   PHE   121      16.359  36.435 -29.153  1.00  0.00           O  
ATOM    922  CB  PHE   121      15.039  38.841 -29.788  1.00  0.00           C  
ATOM    923  CG  PHE   121      16.218  39.536 -30.377  1.00  0.00           C  
ATOM    924  CD1 PHE   121      17.339  38.828 -30.865  1.00  0.00           C  
ATOM    925  CD2 PHE   121      16.234  40.941 -30.459  1.00  0.00           C  
ATOM    926  CE1 PHE   121      18.460  39.502 -31.430  1.00  0.00           C  
ATOM    927  CE2 PHE   121      17.345  41.641 -31.021  1.00  0.00           C  
ATOM    928  CZ  PHE   121      18.464  40.916 -31.506  1.00  0.00           C  
ATOM    929  N   VAL   122      17.770  37.935 -28.283  1.00  0.00           N  
ATOM    930  CA  VAL   122      18.932  37.080 -28.520  1.00  0.00           C  
ATOM    931  C   VAL   122      19.069  36.048 -27.404  1.00  0.00           C  
ATOM    932  O   VAL   122      19.763  35.036 -27.539  1.00  0.00           O  
ATOM    933  CB  VAL   122      20.476  37.086 -28.518  1.00  0.00           C  
ATOM    934  CG1 VAL   122      21.083  38.125 -29.463  1.00  0.00           C  
ATOM    935  CG2 VAL   122      21.083  37.389 -27.147  1.00  0.00           C  
ATOM    936  N   GLN   123      18.405  36.292 -26.282  1.00  0.00           N  
ATOM    937  CA  GLN   123      18.481  35.363 -25.162  1.00  0.00           C  
ATOM    938  C   GLN   123      17.395  34.295 -25.202  1.00  0.00           C  
ATOM    939  O   GLN   123      17.410  33.329 -24.435  1.00  0.00           O  
ATOM    940  CB  GLN   123      18.285  35.810 -23.709  1.00  0.00           C  
ATOM    941  CG  GLN   123      19.327  36.826 -23.237  1.00  0.00           C  
ATOM    942  CD  GLN   123      18.996  37.207 -21.801  1.00  0.00           C  
ATOM    943  OE1 GLN   123      18.066  36.671 -21.202  1.00  0.00           O  
ATOM    944  NE2 GLN   123      19.741  38.155 -21.171  1.00  0.00           N  
ATOM    945  N   VAL   124      16.429  34.451 -26.104  1.00  0.00           N  
ATOM    946  CA  VAL   124      15.347  33.479 -26.210  1.00  0.00           C  
ATOM    947  C   VAL   124      15.840  32.242 -26.950  1.00  0.00           C  
ATOM    948  O   VAL   124      16.664  32.315 -27.866  1.00  0.00           O  
ATOM    949  CB  VAL   124      14.004  33.213 -26.924  1.00  0.00           C  
ATOM    950  CG1 VAL   124      12.952  34.293 -26.666  1.00  0.00           C  
ATOM    951  CG2 VAL   124      14.128  33.131 -28.447  1.00  0.00           C  
ATOM    952  N   GLU   125      15.332  31.081 -26.552  1.00  0.00           N  
ATOM    953  CA  GLU   125      15.718  29.807 -27.154  1.00  0.00           C  
ATOM    954  C   GLU   125      15.829  29.878 -28.675  1.00  0.00           C  
ATOM    955  O   GLU   125      15.020  30.506 -29.364  1.00  0.00           O  
ATOM    956  CB  GLU   125      14.786  28.604 -26.970  1.00  0.00           C  
ATOM    957  CG  GLU   125      15.332  27.310 -27.577  1.00  0.00           C  
ATOM    958  CD  GLU   125      16.488  26.834 -26.709  1.00  0.00           C  
ATOM    959  OE1 GLU   125      16.695  27.433 -25.620  1.00  0.00           O  
ATOM    960  OE2 GLU   125      17.179  25.865 -27.123  1.00  0.00           O  
ATOM    961  N   GLY   126      16.854  29.221 -29.209  1.00  0.00           N  
ATOM    962  CA  GLY   126      17.096  29.201 -30.643  1.00  0.00           C  
ATOM    963  C   GLY   126      16.081  28.318 -31.356  1.00  0.00           C  
ATOM    964  O   GLY   126      15.632  28.613 -32.467  1.00  0.00           O  
ATOM    965  N   GLY   127      15.702  27.214 -30.721  1.00  0.00           N  
ATOM    966  CA  GLY   127      14.738  26.291 -31.308  1.00  0.00           C  
ATOM    967  C   GLY   127      13.319  26.863 -31.312  1.00  0.00           C  
ATOM    968  O   GLY   127      12.351  26.205 -31.700  1.00  0.00           O  
ATOM    969  N   PHE   128      13.191  28.110 -30.874  1.00  0.00           N  
ATOM    970  CA  PHE   128      11.897  28.774 -30.815  1.00  0.00           C  
ATOM    971  C   PHE   128      11.895  30.004 -31.710  1.00  0.00           C  
ATOM    972  O   PHE   128      11.104  30.935 -31.534  1.00  0.00           O  
ATOM    973  CB  PHE   128      11.358  29.403 -29.525  1.00  0.00           C  
ATOM    974  CG  PHE   128      11.081  28.295 -28.568  1.00  0.00           C  
ATOM    975  CD1 PHE   128      10.784  26.985 -29.005  1.00  0.00           C  
ATOM    976  CD2 PHE   128      11.113  28.541 -27.183  1.00  0.00           C  
ATOM    977  CE1 PHE   128      10.525  25.930 -28.082  1.00  0.00           C  
ATOM    978  CE2 PHE   128      10.857  27.503 -26.237  1.00  0.00           C  
ATOM    979  CZ  PHE   128      10.560  26.192 -26.690  1.00  0.00           C  
ATOM    980  N   ASP   129      12.792  29.948 -32.771  1.00  0.00           N  
ATOM    981  CA  ASP   129      12.847  31.172 -33.550  1.00  0.00           C  
ATOM    982  C   ASP   129      11.610  31.415 -34.378  1.00  0.00           C  
ATOM    983  O   ASP   129      11.358  32.566 -34.755  1.00  0.00           O  
ATOM    984  CB  ASP   129      14.033  31.135 -34.514  1.00  0.00           C  
ATOM    985  CG  ASP   129      15.307  31.303 -33.699  1.00  0.00           C  
ATOM    986  OD1 ASP   129      15.198  31.684 -32.502  1.00  0.00           O  
ATOM    987  OD2 ASP   129      16.407  31.054 -34.261  1.00  0.00           O  
ATOM    988  N   CYS   130      10.849  30.371 -34.694  1.00  0.00           N  
ATOM    989  CA  CYS   130       9.650  30.516 -35.495  1.00  0.00           C  
ATOM    990  C   CYS   130       8.622  29.489 -35.054  1.00  0.00           C  
ATOM    991  O   CYS   130       8.981  28.364 -34.681  1.00  0.00           O  
ATOM    992  CB  CYS   130       9.933  30.330 -36.981  1.00  0.00           C  
ATOM    993  SG  CYS   130      10.819  31.314 -37.493  1.00  0.00           S  
ATOM    994  N   ALA   131       7.334  29.888 -35.131  1.00  0.00           N  
ATOM    995  CA  ALA   131       6.227  29.060 -34.640  1.00  0.00           C  
ATOM    996  C   ALA   131       6.342  27.610 -35.095  1.00  0.00           C  
ATOM    997  O   ALA   131       5.981  26.690 -34.347  1.00  0.00           O  
ATOM    998  CB  ALA   131       4.890  29.640 -35.117  1.00  0.00           C  
ATOM    999  N   LEU   132       6.840  27.402 -36.320  1.00  0.00           N  
ATOM   1000  CA  LEU   132       6.975  26.069 -36.897  1.00  0.00           C  
ATOM   1001  C   LEU   132       7.793  25.161 -35.984  1.00  0.00           C  
ATOM   1002  O   LEU   132       7.480  23.973 -35.814  1.00  0.00           O  
ATOM   1003  CB  LEU   132       7.587  26.190 -38.308  1.00  0.00           C  
ATOM   1004  CG  LEU   132       7.758  24.845 -39.016  1.00  0.00           C  
ATOM   1005  CD1 LEU   132       6.462  24.073 -39.259  1.00  0.00           C  
ATOM   1006  CD2 LEU   132       8.391  24.922 -40.405  1.00  0.00           C  
ATOM   1007  N   ASP   133       8.846  25.701 -35.372  1.00  0.00           N  
ATOM   1008  CA  ASP   133       9.612  24.914 -34.416  1.00  0.00           C  
ATOM   1009  C   ASP   133       8.733  24.422 -33.276  1.00  0.00           C  
ATOM   1010  O   ASP   133       8.960  23.331 -32.749  1.00  0.00           O  
ATOM   1011  CB  ASP   133      10.775  25.746 -33.878  1.00  0.00           C  
ATOM   1012  CG  ASP   133      11.797  26.093 -34.952  1.00  0.00           C  
ATOM   1013  OD1 ASP   133      12.094  25.232 -35.813  1.00  0.00           O  
ATOM   1014  OD2 ASP   133      12.269  27.257 -34.968  1.00  0.00           O  
ATOM   1015  N   LEU   134       7.720  25.196 -32.883  1.00  0.00           N  
ATOM   1016  CA  LEU   134       6.838  24.726 -31.817  1.00  0.00           C  
ATOM   1017  C   LEU   134       5.842  23.680 -32.331  1.00  0.00           C  
ATOM   1018  O   LEU   134       5.573  22.687 -31.641  1.00  0.00           O  
ATOM   1019  CB  LEU   134       6.116  25.907 -31.160  1.00  0.00           C  
ATOM   1020  CG  LEU   134       5.225  25.621 -29.942  1.00  0.00           C  
ATOM   1021  CD1 LEU   134       6.041  25.084 -28.761  1.00  0.00           C  
ATOM   1022  CD2 LEU   134       4.464  26.886 -29.557  1.00  0.00           C  
ATOM   1023  N   VAL   135       5.282  23.886 -33.531  1.00  0.00           N  
ATOM   1024  CA  VAL   135       4.458  22.856 -34.160  1.00  0.00           C  
ATOM   1025  C   VAL   135       5.234  21.543 -34.273  1.00  0.00           C  
ATOM   1026  O   VAL   135       4.783  20.489 -33.792  1.00  0.00           O  
ATOM   1027  CB  VAL   135       3.971  23.333 -35.535  1.00  0.00           C  
ATOM   1028  CG1 VAL   135       3.260  22.206 -36.258  1.00  0.00           C  
ATOM   1029  CG2 VAL   135       3.076  24.515 -35.383  1.00  0.00           C  
ATOM   1030  N   ASN   136       6.420  21.587 -34.908  1.00  0.00           N  
ATOM   1031  CA  ASN   136       7.196  20.363 -35.099  1.00  0.00           C  
ATOM   1032  C   ASN   136       7.543  19.715 -33.765  1.00  0.00           C  
ATOM   1033  O   ASN   136       7.689  18.484 -33.682  1.00  0.00           O  
ATOM   1034  CB  ASN   136       8.479  20.652 -35.883  1.00  0.00           C  
ATOM   1035  CG  ASN   136       9.126  19.320 -36.234  1.00  0.00           C  
ATOM   1036  OD1 ASN   136       8.556  18.513 -36.967  1.00  0.00           O  
ATOM   1037  ND2 ASN   136      10.352  19.017 -35.731  1.00  0.00           N  
ATOM   1038  N   HIS   137       7.698  20.534 -32.719  1.00  0.00           N  
ATOM   1039  CA  HIS   137       8.098  20.037 -31.411  1.00  0.00           C  
ATOM   1040  C   HIS   137       6.931  19.373 -30.701  1.00  0.00           C  
ATOM   1041  O   HIS   137       7.085  18.279 -30.153  1.00  0.00           O  
ATOM   1042  CB  HIS   137       8.681  21.184 -30.587  1.00  0.00           C  
ATOM   1043  CG  HIS   137       8.959  20.840 -29.154  1.00  0.00           C  
ATOM   1044  ND1 HIS   137      10.031  20.075 -28.758  1.00  0.00           N  
ATOM   1045  CD2 HIS   137       8.304  21.180 -28.016  1.00  0.00           C  
ATOM   1046  CE1 HIS   137      10.026  19.956 -27.442  1.00  0.00           C  
ATOM   1047  NE2 HIS   137       8.990  20.621 -26.967  1.00  0.00           N  
ATOM   1048  N   ILE   138       5.746  20.004 -30.728  1.00  0.00           N  
ATOM   1049  CA  ILE   138       4.567  19.381 -30.137  1.00  0.00           C  
ATOM   1050  C   ILE   138       4.340  18.012 -30.756  1.00  0.00           C  
ATOM   1051  O   ILE   138       3.980  17.053 -30.061  1.00  0.00           O  
ATOM   1052  CB  ILE   138       3.323  20.291 -30.295  1.00  0.00           C  
ATOM   1053  CG1 ILE   138       3.487  21.620 -29.556  1.00  0.00           C  
ATOM   1054  CG2 ILE   138       2.050  19.598 -29.815  1.00  0.00           C  
ATOM   1055  CD1 ILE   138       2.445  22.627 -29.991  1.00  0.00           C  
ATOM   1056  N   ARG   139       4.545  17.898 -32.073  1.00  0.00           N  
ATOM   1057  CA  ARG   139       4.304  16.621 -32.744  1.00  0.00           C  
ATOM   1058  C   ARG   139       5.337  15.573 -32.355  1.00  0.00           C  
ATOM   1059  O   ARG   139       4.987  14.410 -32.120  1.00  0.00           O  
ATOM   1060  CB  ARG   139       4.262  16.789 -34.268  1.00  0.00           C  
ATOM   1061  CG  ARG   139       3.053  17.584 -34.800  1.00  0.00           C  
ATOM   1062  CD  ARG   139       1.715  16.908 -34.454  1.00  0.00           C  
ATOM   1063  NE  ARG   139       0.568  17.713 -34.887  1.00  0.00           N  
ATOM   1064  CZ  ARG   139      -0.673  17.634 -34.385  1.00  0.00           C  
ATOM   1065  NH1 ARG   139      -0.963  16.803 -33.383  1.00  0.00           N  
ATOM   1066  NH2 ARG   139      -1.629  18.427 -34.862  1.00  0.00           N  
ATOM   1067  N   SER   140       6.609  15.949 -32.267  1.00  0.00           N  
ATOM   1068  CA  SER   140       7.597  14.923 -31.955  1.00  0.00           C  
ATOM   1069  C   SER   140       7.499  14.496 -30.494  1.00  0.00           C  
ATOM   1070  O   SER   140       7.686  13.318 -30.171  1.00  0.00           O  
ATOM   1071  CB  SER   140       9.012  15.401 -32.304  1.00  0.00           C  
ATOM   1072  OG  SER   140       9.479  16.396 -31.416  1.00  0.00           O  
ATOM   1073  N   LYS   141       7.175  15.420 -29.602  1.00  0.00           N  
ATOM   1074  CA  LYS   141       7.203  15.091 -28.183  1.00  0.00           C  
ATOM   1075  C   LYS   141       5.870  14.569 -27.651  1.00  0.00           C  
ATOM   1076  O   LYS   141       5.857  13.819 -26.667  1.00  0.00           O  
ATOM   1077  CB  LYS   141       7.619  16.316 -27.373  1.00  0.00           C  
ATOM   1078  CG  LYS   141       9.066  16.748 -27.619  1.00  0.00           C  
ATOM   1079  CD  LYS   141      10.098  15.704 -27.188  1.00  0.00           C  
ATOM   1080  CE  LYS   141      11.545  16.134 -27.439  1.00  0.00           C  
ATOM   1081  NZ  LYS   141      12.470  15.043 -27.057  1.00  0.00           N  
ATOM   1082  N   TYR   142       4.747  14.958 -28.257  1.00  0.00           N  
ATOM   1083  CA  TYR   142       3.422  14.500 -27.832  1.00  0.00           C  
ATOM   1084  C   TYR   142       2.680  13.771 -28.939  1.00  0.00           C  
ATOM   1085  O   TYR   142       1.508  13.417 -28.754  1.00  0.00           O  
ATOM   1086  CB  TYR   142       2.595  15.676 -27.309  1.00  0.00           C  
ATOM   1087  CG  TYR   142       3.313  16.240 -26.131  1.00  0.00           C  
ATOM   1088  CD1 TYR   142       4.063  17.415 -26.270  1.00  0.00           C  
ATOM   1089  CD2 TYR   142       3.254  15.621 -24.864  1.00  0.00           C  
ATOM   1090  CE1 TYR   142       4.753  17.980 -25.179  1.00  0.00           C  
ATOM   1091  CE2 TYR   142       3.950  16.182 -23.744  1.00  0.00           C  
ATOM   1092  CZ  TYR   142       4.695  17.365 -23.924  1.00  0.00           C  
ATOM   1093  OH  TYR   142       5.384  17.939 -22.877  1.00  0.00           O  
ATOM   1094  N   GLY   143       3.347  13.514 -30.063  1.00  0.00           N  
ATOM   1095  CA  GLY   143       2.701  12.876 -31.184  1.00  0.00           C  
ATOM   1096  C   GLY   143       1.498  13.670 -31.622  1.00  0.00           C  
ATOM   1097  O   GLY   143       1.528  14.905 -31.709  1.00  0.00           O  
ATOM   1098  N   ASP   144       0.408  12.961 -31.866  1.00  0.00           N  
ATOM   1099  CA  ASP   144      -0.809  13.546 -32.392  1.00  0.00           C  
ATOM   1100  C   ASP   144      -1.840  13.860 -31.307  1.00  0.00           C  
ATOM   1101  O   ASP   144      -2.990  14.162 -31.634  1.00  0.00           O  
ATOM   1102  CB  ASP   144      -1.381  12.597 -33.443  1.00  0.00           C  
ATOM   1103  CG  ASP   144      -2.623  13.133 -34.109  1.00  0.00           C  
ATOM   1104  OD1 ASP   144      -2.517  14.160 -34.813  1.00  0.00           O  
ATOM   1105  OD2 ASP   144      -3.691  12.492 -33.959  1.00  0.00           O  
ATOM   1106  N   TYR   145      -1.450  13.824 -30.025  1.00  0.00           N  
ATOM   1107  CA  TYR   145      -2.420  13.996 -28.943  1.00  0.00           C  
ATOM   1108  C   TYR   145      -3.188  15.312 -29.053  1.00  0.00           C  
ATOM   1109  O   TYR   145      -4.392  15.343 -28.788  1.00  0.00           O  
ATOM   1110  CB  TYR   145      -1.732  13.917 -27.578  1.00  0.00           C  
ATOM   1111  CG  TYR   145      -2.707  14.099 -26.437  1.00  0.00           C  
ATOM   1112  CD1 TYR   145      -3.406  13.017 -25.916  1.00  0.00           C  
ATOM   1113  CD2 TYR   145      -3.003  15.384 -25.935  1.00  0.00           C  
ATOM   1114  CE1 TYR   145      -4.325  13.188 -24.891  1.00  0.00           C  
ATOM   1115  CE2 TYR   145      -3.911  15.568 -24.919  1.00  0.00           C  
ATOM   1116  CZ  TYR   145      -4.587  14.469 -24.395  1.00  0.00           C  
ATOM   1117  OH  TYR   145      -5.534  14.643 -23.379  1.00  0.00           O  
ATOM   1118  N   PHE   146      -2.505  16.416 -29.379  1.00  0.00           N  
ATOM   1119  CA  PHE   146      -3.084  17.763 -29.412  1.00  0.00           C  
ATOM   1120  C   PHE   146      -3.609  18.113 -30.791  1.00  0.00           C  
ATOM   1121  O   PHE   146      -2.985  17.801 -31.805  1.00  0.00           O  
ATOM   1122  CB  PHE   146      -2.065  18.857 -29.044  1.00  0.00           C  
ATOM   1123  CG  PHE   146      -1.688  18.898 -27.595  1.00  0.00           C  
ATOM   1124  CD1 PHE   146      -2.554  19.470 -26.644  1.00  0.00           C  
ATOM   1125  CD2 PHE   146      -0.446  18.433 -27.178  1.00  0.00           C  
ATOM   1126  CE1 PHE   146      -2.190  19.510 -25.289  1.00  0.00           C  
ATOM   1127  CE2 PHE   146      -0.082  18.472 -25.858  1.00  0.00           C  
ATOM   1128  CZ  PHE   146      -0.937  19.007 -24.907  1.00  0.00           C  
ATOM   1129  N   GLY   147      -4.741  18.812 -30.819  1.00  0.00           N  
ATOM   1130  CA  GLY   147      -5.054  19.633 -31.977  1.00  0.00           C  
ATOM   1131  C   GLY   147      -4.278  20.937 -31.876  1.00  0.00           C  
ATOM   1132  O   GLY   147      -4.118  21.495 -30.777  1.00  0.00           O  
ATOM   1133  N   ILE   148      -3.782  21.401 -33.033  1.00  0.00           N  
ATOM   1134  CA  ILE   148      -2.882  22.549 -33.157  1.00  0.00           C  
ATOM   1135  C   ILE   148      -3.440  23.512 -34.204  1.00  0.00           C  
ATOM   1136  O   ILE   148      -3.812  23.086 -35.307  1.00  0.00           O  
ATOM   1137  CB  ILE   148      -1.455  22.107 -33.564  1.00  0.00           C  
ATOM   1138  CG1 ILE   148      -0.816  21.204 -32.486  1.00  0.00           C  
ATOM   1139  CG2 ILE   148      -0.566  23.336 -33.943  1.00  0.00           C  
ATOM   1140  CD1 ILE   148       0.559  20.573 -32.887  1.00  0.00           C  
ATOM   1141  N   THR   149      -3.473  24.811 -33.875  1.00  0.00           N  
ATOM   1142  CA  THR   149      -3.736  25.845 -34.872  1.00  0.00           C  
ATOM   1143  C   THR   149      -2.629  26.892 -34.815  1.00  0.00           C  
ATOM   1144  O   THR   149      -1.832  26.923 -33.876  1.00  0.00           O  
ATOM   1145  CB  THR   149      -5.133  26.465 -34.693  1.00  0.00           C  
ATOM   1146  OG1 THR   149      -5.210  27.142 -33.447  1.00  0.00           O  
ATOM   1147  CG2 THR   149      -6.193  25.352 -34.734  1.00  0.00           C  
ATOM   1148  N   VAL   150      -2.591  27.757 -35.842  1.00  0.00           N  
ATOM   1149  CA  VAL   150      -1.481  28.682 -36.101  1.00  0.00           C  
ATOM   1150  C   VAL   150      -2.015  29.945 -36.758  1.00  0.00           C  
ATOM   1151  O   VAL   150      -3.060  29.934 -37.413  1.00  0.00           O  
ATOM   1152  CB  VAL   150      -0.400  28.089 -37.030  1.00  0.00           C  
ATOM   1153  CG1 VAL   150       0.170  26.805 -36.459  1.00  0.00           C  
ATOM   1154  CG2 VAL   150      -0.978  27.888 -38.416  1.00  0.00           C  
ATOM   1155  N   ALA   151      -1.254  31.031 -36.628  1.00  0.00           N  
ATOM   1156  CA  ALA   151      -1.729  32.337 -37.048  1.00  0.00           C  
ATOM   1157  C   ALA   151      -1.400  32.616 -38.511  1.00  0.00           C  
ATOM   1158  O   ALA   151      -0.395  32.148 -39.050  1.00  0.00           O  
ATOM   1159  CB  ALA   151      -1.144  33.432 -36.162  1.00  0.00           C  
ATOM   1160  N   GLY   152      -2.275  33.400 -39.149  1.00  0.00           N  
ATOM   1161  CA  GLY   152      -2.048  33.872 -40.505  1.00  0.00           C  
ATOM   1162  C   GLY   152      -2.432  35.337 -40.616  1.00  0.00           C  
ATOM   1163  O   GLY   152      -3.140  35.879 -39.756  1.00  0.00           O  
ATOM   1164  N   TYR   153      -1.953  35.978 -41.686  1.00  0.00           N  
ATOM   1165  CA  TYR   153      -1.999  37.440 -41.808  1.00  0.00           C  
ATOM   1166  C   TYR   153      -2.498  37.840 -43.190  1.00  0.00           C  
ATOM   1167  O   TYR   153      -1.741  37.766 -44.176  1.00  0.00           O  
ATOM   1168  CB  TYR   153      -0.628  38.042 -41.515  1.00  0.00           C  
ATOM   1169  CG  TYR   153      -0.159  37.642 -40.149  1.00  0.00           C  
ATOM   1170  CD1 TYR   153      -0.504  38.365 -39.010  1.00  0.00           C  
ATOM   1171  CD2 TYR   153       0.558  36.467 -39.989  1.00  0.00           C  
ATOM   1172  CE1 TYR   153      -0.085  37.941 -37.739  1.00  0.00           C  
ATOM   1173  CE2 TYR   153       0.964  36.029 -38.737  1.00  0.00           C  
ATOM   1174  CZ  TYR   153       0.652  36.758 -37.618  1.00  0.00           C  
ATOM   1175  OH  TYR   153       1.103  36.266 -36.417  1.00  0.00           O  
ATOM   1176  N   PRO   154      -3.756  38.277 -43.305  1.00  0.00           N  
ATOM   1177  CA  PRO   154      -4.329  38.491 -44.648  1.00  0.00           C  
ATOM   1178  C   PRO   154      -3.531  39.457 -45.501  1.00  0.00           C  
ATOM   1179  O   PRO   154      -3.451  39.268 -46.722  1.00  0.00           O  
ATOM   1180  CB  PRO   154      -5.748  39.007 -44.352  1.00  0.00           C  
ATOM   1181  CG  PRO   154      -5.678  39.564 -42.955  1.00  0.00           C  
ATOM   1182  CD  PRO   154      -4.678  38.693 -42.228  1.00  0.00           C  
ATOM   1183  N   GLU   155      -2.920  40.482 -44.908  1.00  0.00           N  
ATOM   1184  CA  GLU   155      -2.128  41.441 -45.669  1.00  0.00           C  
ATOM   1185  C   GLU   155      -0.629  41.217 -45.512  1.00  0.00           C  
ATOM   1186  O   GLU   155       0.164  42.095 -45.869  1.00  0.00           O  
ATOM   1187  CB  GLU   155      -2.498  42.868 -45.274  1.00  0.00           C  
ATOM   1188  CG  GLU   155      -3.933  43.250 -45.641  1.00  0.00           C  
ATOM   1189  CD  GLU   155      -4.172  44.680 -45.178  1.00  0.00           C  
ATOM   1190  OE1 GLU   155      -3.205  45.307 -44.671  1.00  0.00           O  
ATOM   1191  OE2 GLU   155      -5.326  45.165 -45.326  1.00  0.00           O  
ATOM   1192  N   ALA   156      -0.226  40.051 -45.026  1.00  0.00           N  
ATOM   1193  CA  ALA   156       1.176  39.743 -44.819  1.00  0.00           C  
ATOM   1194  C   ALA   156       1.645  40.180 -43.446  1.00  0.00           C  
ATOM   1195  O   ALA   156       1.191  41.180 -42.885  1.00  0.00           O  
ATOM   1196  CB  ALA   156       2.024  40.410 -45.897  1.00  0.00           C  
ATOM   1197  N   HIS   157       2.550  39.390 -42.879  1.00  0.00           N  
ATOM   1198  CA  HIS   157       3.184  39.757 -41.622  1.00  0.00           C  
ATOM   1199  C   HIS   157       4.107  40.974 -41.811  1.00  0.00           C  
ATOM   1200  O   HIS   157       4.816  41.074 -42.829  1.00  0.00           O  
ATOM   1201  CB  HIS   157       4.015  38.594 -41.100  1.00  0.00           C  
ATOM   1202  CG  HIS   157       4.345  38.711 -39.652  1.00  0.00           C  
ATOM   1203  ND1 HIS   157       5.626  38.559 -39.168  1.00  0.00           N  
ATOM   1204  CD2 HIS   157       3.543  38.847 -38.571  1.00  0.00           C  
ATOM   1205  CE1 HIS   157       5.608  38.691 -37.855  1.00  0.00           C  
ATOM   1206  NE2 HIS   157       4.355  38.846 -37.464  1.00  0.00           N  
ATOM   1207  N   PRO   158       4.175  41.886 -40.826  1.00  0.00           N  
ATOM   1208  CA  PRO   158       5.004  43.091 -41.012  1.00  0.00           C  
ATOM   1209  C   PRO   158       6.490  42.812 -41.186  1.00  0.00           C  
ATOM   1210  O   PRO   158       7.117  43.399 -42.076  1.00  0.00           O  
ATOM   1211  CB  PRO   158       4.715  43.906 -39.747  1.00  0.00           C  
ATOM   1212  CG  PRO   158       4.258  42.899 -38.748  1.00  0.00           C  
ATOM   1213  CD  PRO   158       3.509  41.878 -39.517  1.00  0.00           C  
ATOM   1214  N   ASP   159       7.075  41.930 -40.374  1.00  0.00           N  
ATOM   1215  CA  ASP   159       8.497  41.639 -40.489  1.00  0.00           C  
ATOM   1216  C   ASP   159       8.869  40.904 -41.772  1.00  0.00           C  
ATOM   1217  O   ASP   159      10.062  40.801 -42.073  1.00  0.00           O  
ATOM   1218  CB  ASP   159       8.979  40.826 -39.290  1.00  0.00           C  
ATOM   1219  CG  ASP   159       9.016  41.749 -38.080  1.00  0.00           C  
ATOM   1220  OD1 ASP   159       8.916  42.989 -38.279  1.00  0.00           O  
ATOM   1221  OD2 ASP   159       9.145  41.226 -36.941  1.00  0.00           O  
ATOM   1222  N   VAL   160       7.848  40.260 -42.325  1.00  0.00           N  
ATOM   1223  CA  VAL   160       8.077  39.434 -43.518  1.00  0.00           C  
ATOM   1224  C   VAL   160       8.398  40.249 -44.757  1.00  0.00           C  
ATOM   1225  O   VAL   160       9.133  39.812 -45.647  1.00  0.00           O  
ATOM   1226  CB  VAL   160       7.346  38.513 -44.518  1.00  0.00           C  
ATOM   1227  CG1 VAL   160       8.217  38.083 -45.700  1.00  0.00           C  
ATOM   1228  CG2 VAL   160       6.847  37.208 -43.893  1.00  0.00           C  
ATOM   1229  N   ILE   161       7.850  41.451 -44.837  1.00  0.00           N  
ATOM   1230  CA  ILE   161       8.142  42.342 -45.957  1.00  0.00           C  
ATOM   1231  C   ILE   161       9.579  42.831 -45.966  1.00  0.00           C  
ATOM   1232  O   ILE   161      10.219  42.898 -47.019  1.00  0.00           O  
ATOM   1233  CB  ILE   161       7.617  43.757 -46.288  1.00  0.00           C  
ATOM   1234  CG1 ILE   161       6.121  43.789 -46.643  1.00  0.00           C  
ATOM   1235  CG2 ILE   161       8.328  44.410 -47.485  1.00  0.00           C  
ATOM   1236  CD1 ILE   161       5.540  45.200 -46.709  1.00  0.00           C  
ATOM   1237  N   GLY   162      10.135  43.190 -44.797  1.00  0.00           N  
ATOM   1238  CA  GLY   162      11.531  43.644 -44.754  1.00  0.00           C  
ATOM   1239  C   GLY   162      12.455  42.497 -45.157  1.00  0.00           C  
ATOM   1240  O   GLY   162      13.419  42.697 -45.902  1.00  0.00           O  
ATOM   1241  N   GLU   163      12.203  41.290 -44.696  1.00  0.00           N  
ATOM   1242  CA  GLU   163      12.921  40.088 -45.089  1.00  0.00           C  
ATOM   1243  C   GLU   163      12.883  39.880 -46.609  1.00  0.00           C  
ATOM   1244  O   GLU   163      13.905  39.735 -47.286  1.00  0.00           O  
ATOM   1245  CB  GLU   163      12.425  38.735 -44.571  1.00  0.00           C  
ATOM   1246  CG  GLU   163      13.291  37.556 -45.018  1.00  0.00           C  
ATOM   1247  CD  GLU   163      12.710  36.288 -44.409  1.00  0.00           C  
ATOM   1248  OE1 GLU   163      11.692  36.397 -43.675  1.00  0.00           O  
ATOM   1249  OE2 GLU   163      13.277  35.193 -44.669  1.00  0.00           O  
ATOM   1250  N   ASN   164      11.655  39.869 -47.146  1.00  0.00           N  
ATOM   1251  CA  ASN   164      11.462  39.585 -48.551  1.00  0.00           C  
ATOM   1252  C   ASN   164      12.126  40.636 -49.430  1.00  0.00           C  
ATOM   1253  O   ASN   164      12.685  40.331 -50.486  1.00  0.00           O  
ATOM   1254  CB  ASN   164       9.991  39.520 -48.976  1.00  0.00           C  
ATOM   1255  CG  ASN   164       9.430  38.179 -48.525  1.00  0.00           C  
ATOM   1256  OD1 ASN   164       9.861  37.124 -48.988  1.00  0.00           O  
ATOM   1257  ND2 ASN   164       8.437  38.147 -47.596  1.00  0.00           N  
ATOM   1258  N   GLY   165      12.079  41.904 -49.008  1.00  0.00           N  
ATOM   1259  CA  GLY   165      12.594  42.990 -49.837  1.00  0.00           C  
ATOM   1260  C   GLY   165      14.121  42.928 -49.907  1.00  0.00           C  
ATOM   1261  O   GLY   165      14.739  43.532 -50.788  1.00  0.00           O  
ATOM   1262  N   LEU   166      14.771  42.202 -48.988  1.00  0.00           N  
ATOM   1263  CA  LEU   166      16.220  42.041 -49.011  1.00  0.00           C  
ATOM   1264  C   LEU   166      16.709  41.542 -50.367  1.00  0.00           C  
ATOM   1265  O   LEU   166      17.736  41.982 -50.891  1.00  0.00           O  
ATOM   1266  CB  LEU   166      16.922  41.025 -48.104  1.00  0.00           C  
ATOM   1267  CG  LEU   166      16.894  41.408 -46.623  1.00  0.00           C  
ATOM   1268  CD1 LEU   166      17.439  40.344 -45.671  1.00  0.00           C  
ATOM   1269  CD2 LEU   166      17.702  42.654 -46.263  1.00  0.00           C  
ATOM   1270  N   ALA   167      15.966  40.605 -50.955  1.00  0.00           N  
ATOM   1271  CA  ALA   167      16.388  39.987 -52.215  1.00  0.00           C  
ATOM   1272  C   ALA   167      15.382  40.169 -53.341  1.00  0.00           C  
ATOM   1273  O   ALA   167      15.279  39.359 -54.266  1.00  0.00           O  
ATOM   1274  CB  ALA   167      16.633  38.491 -52.053  1.00  0.00           C  
ATOM   1275  N   SER   168      14.617  41.262 -53.264  1.00  0.00           N  
ATOM   1276  CA  SER   168      13.741  41.673 -54.353  1.00  0.00           C  
ATOM   1277  C   SER   168      12.389  41.028 -54.363  1.00  0.00           C  
ATOM   1278  O   SER   168      11.629  41.145 -55.329  1.00  0.00           O  
ATOM   1279  CB  SER   168      13.979  41.421 -55.844  1.00  0.00           C  
ATOM   1280  OG  SER   168      13.932  40.028 -56.117  1.00  0.00           O  
ATOM   1281  N   ASN   169      12.039  40.321 -53.285  1.00  0.00           N  
ATOM   1282  CA  ASN   169      10.689  39.781 -53.134  1.00  0.00           C  
ATOM   1283  C   ASN   169       9.823  40.736 -52.322  1.00  0.00           C  
ATOM   1284  O   ASN   169      10.259  41.825 -51.938  1.00  0.00           O  
ATOM   1285  CB  ASN   169      10.632  38.418 -52.437  1.00  0.00           C  
ATOM   1286  CG  ASN   169      11.191  37.376 -53.395  1.00  0.00           C  
ATOM   1287  OD1 ASN   169      11.106  37.525 -54.613  1.00  0.00           O  
ATOM   1288  ND2 ASN   169      11.794  36.263 -52.897  1.00  0.00           N  
ATOM   1289  N   GLU   170       8.587  40.355 -52.043  1.00  0.00           N  
ATOM   1290  CA  GLU   170       7.594  40.976 -51.203  1.00  0.00           C  
ATOM   1291  C   GLU   170       7.033  39.979 -50.205  1.00  0.00           C  
ATOM   1292  O   GLU   170       7.026  38.768 -50.445  1.00  0.00           O  
ATOM   1293  CB  GLU   170       6.324  41.536 -51.851  1.00  0.00           C  
ATOM   1294  CG  GLU   170       6.590  42.695 -52.813  1.00  0.00           C  
ATOM   1295  CD  GLU   170       5.253  43.160 -53.371  1.00  0.00           C  
ATOM   1296  OE1 GLU   170       4.217  42.532 -53.025  1.00  0.00           O  
ATOM   1297  OE2 GLU   170       5.249  44.150 -54.151  1.00  0.00           O  
ATOM   1298  N   ALA   171       6.553  40.455 -49.072  1.00  0.00           N  
ATOM   1299  CA  ALA   171       6.113  39.530 -48.022  1.00  0.00           C  
ATOM   1300  C   ALA   171       5.063  38.555 -48.511  1.00  0.00           C  
ATOM   1301  O   ALA   171       5.029  37.381 -48.134  1.00  0.00           O  
ATOM   1302  CB  ALA   171       5.538  40.270 -46.819  1.00  0.00           C  
ATOM   1303  N   TYR   172       4.180  39.049 -49.373  1.00  0.00           N  
ATOM   1304  CA  TYR   172       3.083  38.324 -49.965  1.00  0.00           C  
ATOM   1305  C   TYR   172       3.566  36.974 -50.528  1.00  0.00           C  
ATOM   1306  O   TYR   172       2.967  35.915 -50.321  1.00  0.00           O  
ATOM   1307  CB  TYR   172       2.298  38.764 -51.209  1.00  0.00           C  
ATOM   1308  CG  TYR   172       1.389  39.870 -50.797  1.00  0.00           C  
ATOM   1309  CD1 TYR   172       1.744  41.199 -51.061  1.00  0.00           C  
ATOM   1310  CD2 TYR   172       0.162  39.615 -50.145  1.00  0.00           C  
ATOM   1311  CE1 TYR   172       0.910  42.272 -50.689  1.00  0.00           C  
ATOM   1312  CE2 TYR   172      -0.698  40.694 -49.761  1.00  0.00           C  
ATOM   1313  CZ  TYR   172      -0.305  42.018 -50.043  1.00  0.00           C  
ATOM   1314  OH  TYR   172      -1.097  43.088 -49.688  1.00  0.00           O  
ATOM   1315  N   GLN   173       4.685  37.038 -51.259  1.00  0.00           N  
ATOM   1316  CA  GLN   173       5.179  35.836 -51.924  1.00  0.00           C  
ATOM   1317  C   GLN   173       5.884  34.894 -50.955  1.00  0.00           C  
ATOM   1318  O   GLN   173       5.728  33.671 -50.999  1.00  0.00           O  
ATOM   1319  CB  GLN   173       6.257  35.878 -53.012  1.00  0.00           C  
ATOM   1320  CG  GLN   173       5.783  36.522 -54.316  1.00  0.00           C  
ATOM   1321  CD  GLN   173       6.959  36.550 -55.282  1.00  0.00           C  
ATOM   1322  OE1 GLN   173       8.082  36.202 -54.922  1.00  0.00           O  
ATOM   1323  NE2 GLN   173       6.765  36.967 -56.562  1.00  0.00           N  
ATOM   1324  N   SER   174       6.655  35.536 -50.010  1.00  0.00           N  
ATOM   1325  CA  SER   174       7.480  34.663 -49.179  1.00  0.00           C  
ATOM   1326  C   SER   174       6.768  34.279 -47.891  1.00  0.00           C  
ATOM   1327  O   SER   174       6.947  33.165 -47.390  1.00  0.00           O  
ATOM   1328  CB  SER   174       8.812  35.339 -48.861  1.00  0.00           C  
ATOM   1329  OG  SER   174       9.601  34.498 -48.032  1.00  0.00           O  
ATOM   1330  N   ASP   175       5.975  35.195 -47.328  1.00  0.00           N  
ATOM   1331  CA  ASP   175       5.259  34.886 -46.098  1.00  0.00           C  
ATOM   1332  C   ASP   175       4.371  33.662 -46.304  1.00  0.00           C  
ATOM   1333  O   ASP   175       4.283  32.791 -45.435  1.00  0.00           O  
ATOM   1334  CB  ASP   175       4.437  36.103 -45.654  1.00  0.00           C  
ATOM   1335  CG  ASP   175       4.144  36.108 -44.150  1.00  0.00           C  
ATOM   1336  OD1 ASP   175       4.729  35.273 -43.435  1.00  0.00           O  
ATOM   1337  OD2 ASP   175       3.310  36.922 -43.675  1.00  0.00           O  
ATOM   1338  N   LEU   176       3.752  33.554 -47.481  1.00  0.00           N  
ATOM   1339  CA  LEU   176       2.919  32.396 -47.783  1.00  0.00           C  
ATOM   1340  C   LEU   176       3.724  31.101 -47.706  1.00  0.00           C  
ATOM   1341  O   LEU   176       3.344  30.167 -46.997  1.00  0.00           O  
ATOM   1342  CB  LEU   176       2.272  32.566 -49.163  1.00  0.00           C  
ATOM   1343  CG  LEU   176       1.037  33.477 -49.260  1.00  0.00           C  
ATOM   1344  CD1 LEU   176      -0.108  32.987 -48.392  1.00  0.00           C  
ATOM   1345  CD2 LEU   176       1.390  34.902 -48.890  1.00  0.00           C  
ATOM   1346  N   GLU   177       4.845  31.023 -48.430  1.00  0.00           N  
ATOM   1347  CA  GLU   177       5.676  29.817 -48.381  1.00  0.00           C  
ATOM   1348  C   GLU   177       5.978  29.396 -46.942  1.00  0.00           C  
ATOM   1349  O   GLU   177       5.948  28.204 -46.614  1.00  0.00           O  
ATOM   1350  CB  GLU   177       6.975  30.039 -49.164  1.00  0.00           C  
ATOM   1351  CG  GLU   177       7.877  28.804 -49.212  1.00  0.00           C  
ATOM   1352  CD  GLU   177       9.090  29.141 -50.067  1.00  0.00           C  
ATOM   1353  OE1 GLU   177       9.149  30.288 -50.585  1.00  0.00           O  
ATOM   1354  OE2 GLU   177       9.974  28.255 -50.214  1.00  0.00           O  
ATOM   1355  N   TYR   178       6.263  30.366 -46.066  1.00  0.00           N  
ATOM   1356  CA  TYR   178       6.503  30.053 -44.661  1.00  0.00           C  
ATOM   1357  C   TYR   178       5.262  29.454 -44.013  1.00  0.00           C  
ATOM   1358  O   TYR   178       5.322  28.380 -43.404  1.00  0.00           O  
ATOM   1359  CB  TYR   178       6.934  31.305 -43.897  1.00  0.00           C  
ATOM   1360  CG  TYR   178       7.119  30.918 -42.470  1.00  0.00           C  
ATOM   1361  CD1 TYR   178       8.295  30.270 -42.071  1.00  0.00           C  
ATOM   1362  CD2 TYR   178       6.134  31.193 -41.496  1.00  0.00           C  
ATOM   1363  CE1 TYR   178       8.508  29.890 -40.731  1.00  0.00           C  
ATOM   1364  CE2 TYR   178       6.335  30.814 -40.129  1.00  0.00           C  
ATOM   1365  CZ  TYR   178       7.531  30.163 -39.767  1.00  0.00           C  
ATOM   1366  OH  TYR   178       7.766  29.775 -38.465  1.00  0.00           O  
ATOM   1367  N   LEU   179       4.131  30.159 -44.103  1.00  0.00           N  
ATOM   1368  CA  LEU   179       2.866  29.614 -43.631  1.00  0.00           C  
ATOM   1369  C   LEU   179       2.712  28.165 -44.069  1.00  0.00           C  
ATOM   1370  O   LEU   179       2.531  27.264 -43.242  1.00  0.00           O  
ATOM   1371  CB  LEU   179       1.713  30.483 -44.144  1.00  0.00           C  
ATOM   1372  CG  LEU   179       0.293  30.049 -43.805  1.00  0.00           C  
ATOM   1373  CD1 LEU   179       0.145  29.928 -42.316  1.00  0.00           C  
ATOM   1374  CD2 LEU   179      -0.688  31.071 -44.332  1.00  0.00           C  
ATOM   1375  N   LYS   180       2.831  27.925 -45.375  1.00  0.00           N  
ATOM   1376  CA  LYS   180       2.762  26.569 -45.906  1.00  0.00           C  
ATOM   1377  C   LYS   180       3.570  25.598 -45.054  1.00  0.00           C  
ATOM   1378  O   LYS   180       3.047  24.569 -44.611  1.00  0.00           O  
ATOM   1379  CB  LYS   180       3.247  26.548 -47.359  1.00  0.00           C  
ATOM   1380  CG  LYS   180       3.134  25.173 -48.020  1.00  0.00           C  
ATOM   1381  CD  LYS   180       3.570  25.160 -49.486  1.00  0.00           C  
ATOM   1382  CE  LYS   180       3.490  23.778 -50.138  1.00  0.00           C  
ATOM   1383  NZ  LYS   180       3.919  23.859 -51.552  1.00  0.00           N  
ATOM   1384  N   LYS   181       4.839  25.929 -44.775  1.00  0.00           N  
ATOM   1385  CA  LYS   181       5.711  24.976 -44.083  1.00  0.00           C  
ATOM   1386  C   LYS   181       5.229  24.681 -42.656  1.00  0.00           C  
ATOM   1387  O   LYS   181       5.260  23.524 -42.218  1.00  0.00           O  
ATOM   1388  CB  LYS   181       7.159  25.475 -44.081  1.00  0.00           C  
ATOM   1389  CG  LYS   181       7.821  25.431 -45.460  1.00  0.00           C  
ATOM   1390  CD  LYS   181       9.269  25.927 -45.460  1.00  0.00           C  
ATOM   1391  CE  LYS   181       9.923  25.906 -46.843  1.00  0.00           C  
ATOM   1392  NZ  LYS   181      11.304  26.431 -46.757  1.00  0.00           N  
ATOM   1393  N   LYS   182       4.774  25.693 -41.904  1.00  0.00           N  
ATOM   1394  CA  LYS   182       4.342  25.359 -40.546  1.00  0.00           C  
ATOM   1395  C   LYS   182       3.022  24.594 -40.561  1.00  0.00           C  
ATOM   1396  O   LYS   182       2.808  23.720 -39.710  1.00  0.00           O  
ATOM   1397  CB  LYS   182       4.264  26.599 -39.623  1.00  0.00           C  
ATOM   1398  CG  LYS   182       3.179  27.626 -39.861  1.00  0.00           C  
ATOM   1399  CD  LYS   182       3.254  28.776 -38.816  1.00  0.00           C  
ATOM   1400  CE  LYS   182       2.138  29.829 -39.038  1.00  0.00           C  
ATOM   1401  NZ  LYS   182       2.211  31.062 -38.200  1.00  0.00           N  
ATOM   1402  N   ILE   183       2.134  24.878 -41.520  1.00  0.00           N  
ATOM   1403  CA  ILE   183       0.931  24.059 -41.623  1.00  0.00           C  
ATOM   1404  C   ILE   183       1.324  22.622 -41.953  1.00  0.00           C  
ATOM   1405  O   ILE   183       0.833  21.666 -41.333  1.00  0.00           O  
ATOM   1406  CB  ILE   183      -0.053  24.643 -42.659  1.00  0.00           C  
ATOM   1407  CG1 ILE   183      -0.600  26.028 -42.273  1.00  0.00           C  
ATOM   1408  CG2 ILE   183      -1.297  23.768 -42.884  1.00  0.00           C  
ATOM   1409  CD1 ILE   183      -1.392  26.027 -40.966  1.00  0.00           C  
ATOM   1410  N   ASP   184       2.251  22.455 -42.904  1.00  0.00           N  
ATOM   1411  CA  ASP   184       2.729  21.126 -43.281  1.00  0.00           C  
ATOM   1412  C   ASP   184       3.467  20.437 -42.138  1.00  0.00           C  
ATOM   1413  O   ASP   184       3.509  19.200 -42.082  1.00  0.00           O  
ATOM   1414  CB  ASP   184       3.647  21.213 -44.508  1.00  0.00           C  
ATOM   1415  CG  ASP   184       2.780  21.504 -45.725  1.00  0.00           C  
ATOM   1416  OD1 ASP   184       1.531  21.386 -45.603  1.00  0.00           O  
ATOM   1417  OD2 ASP   184       3.354  21.846 -46.792  1.00  0.00           O  
ATOM   1418  N   ALA   185       4.078  21.211 -41.241  1.00  0.00           N  
ATOM   1419  CA  ALA   185       4.754  20.618 -40.095  1.00  0.00           C  
ATOM   1420  C   ALA   185       3.781  19.915 -39.148  1.00  0.00           C  
ATOM   1421  O   ALA   185       4.203  19.039 -38.387  1.00  0.00           O  
ATOM   1422  CB  ALA   185       5.551  21.691 -39.341  1.00  0.00           C  
ATOM   1423  N   GLY   186       2.499  20.276 -39.164  1.00  0.00           N  
ATOM   1424  CA  GLY   186       1.551  19.546 -38.353  1.00  0.00           C  
ATOM   1425  C   GLY   186       0.373  20.317 -37.778  1.00  0.00           C  
ATOM   1426  O   GLY   186      -0.225  19.865 -36.791  1.00  0.00           O  
ATOM   1427  N   ALA   187       0.008  21.454 -38.378  1.00  0.00           N  
ATOM   1428  CA  ALA   187      -1.119  22.240 -37.888  1.00  0.00           C  
ATOM   1429  C   ALA   187      -2.422  21.768 -38.532  1.00  0.00           C  
ATOM   1430  O   ALA   187      -2.431  21.183 -39.619  1.00  0.00           O  
ATOM   1431  CB  ALA   187      -0.903  23.730 -38.158  1.00  0.00           C  
ATOM   1432  N   ASP   188      -3.533  22.040 -37.848  1.00  0.00           N  
ATOM   1433  CA  ASP   188      -4.845  21.575 -38.281  1.00  0.00           C  
ATOM   1434  C   ASP   188      -5.721  22.657 -38.892  1.00  0.00           C  
ATOM   1435  O   ASP   188      -6.557  22.335 -39.746  1.00  0.00           O  
ATOM   1436  CB  ASP   188      -5.596  20.935 -37.107  1.00  0.00           C  
ATOM   1437  CG  ASP   188      -4.924  19.680 -36.625  1.00  0.00           C  
ATOM   1438  OD1 ASP   188      -4.449  18.909 -37.488  1.00  0.00           O  
ATOM   1439  OD2 ASP   188      -4.784  19.495 -35.398  1.00  0.00           O  
ATOM   1440  N   LEU   189      -5.583  23.918 -38.475  1.00  0.00           N  
ATOM   1441  CA  LEU   189      -6.301  24.998 -39.146  1.00  0.00           C  
ATOM   1442  C   LEU   189      -5.595  26.317 -38.837  1.00  0.00           C  
ATOM   1443  O   LEU   189      -4.657  26.366 -38.033  1.00  0.00           O  
ATOM   1444  CB  LEU   189      -7.789  25.005 -38.751  1.00  0.00           C  
ATOM   1445  CG  LEU   189      -8.040  25.508 -37.328  1.00  0.00           C  
ATOM   1446  CD1 LEU   189      -9.498  25.832 -37.006  1.00  0.00           C  
ATOM   1447  CD2 LEU   189      -7.639  24.536 -36.219  1.00  0.00           C  
ATOM   1448  N   ILE   190      -6.044  27.385 -39.506  1.00  0.00           N  
ATOM   1449  CA  ILE   190      -5.453  28.722 -39.417  1.00  0.00           C  
ATOM   1450  C   ILE   190      -6.499  29.706 -38.888  1.00  0.00           C  
ATOM   1451  O   ILE   190      -7.637  29.710 -39.358  1.00  0.00           O  
ATOM   1452  CB  ILE   190      -4.946  29.189 -40.797  1.00  0.00           C  
ATOM   1453  CG1 ILE   190      -3.838  28.280 -41.330  1.00  0.00           C  
ATOM   1454  CG2 ILE   190      -4.490  30.629 -40.734  1.00  0.00           C  
ATOM   1455  CD1 ILE   190      -3.474  28.555 -42.773  1.00  0.00           C  
ATOM   1456  N   VAL   191      -6.110  30.556 -37.937  1.00  0.00           N  
ATOM   1457  CA  VAL   191      -6.914  31.699 -37.504  1.00  0.00           C  
ATOM   1458  C   VAL   191      -6.209  32.971 -37.985  1.00  0.00           C  
ATOM   1459  O   VAL   191      -5.007  33.144 -37.741  1.00  0.00           O  
ATOM   1460  CB  VAL   191      -7.102  31.712 -35.971  1.00  0.00           C  
ATOM   1461  CG1 VAL   191      -7.897  32.917 -35.464  1.00  0.00           C  
ATOM   1462  CG2 VAL   191      -7.848  30.488 -35.437  1.00  0.00           C  
ATOM   1463  N   THR   192      -6.945  33.870 -38.654  1.00  0.00           N  
ATOM   1464  CA  THR   192      -6.307  35.047 -39.224  1.00  0.00           C  
ATOM   1465  C   THR   192      -6.366  36.248 -38.298  1.00  0.00           C  
ATOM   1466  O   THR   192      -7.189  36.340 -37.390  1.00  0.00           O  
ATOM   1467  CB  THR   192      -6.949  35.491 -40.528  1.00  0.00           C  
ATOM   1468  OG1 THR   192      -8.210  36.090 -40.221  1.00  0.00           O  
ATOM   1469  CG2 THR   192      -7.094  34.326 -41.532  1.00  0.00           C  
ATOM   1470  N   GLN   193      -5.486  37.196 -38.594  1.00  0.00           N  
ATOM   1471  CA  GLN   193      -5.523  38.552 -38.065  1.00  0.00           C  
ATOM   1472  C   GLN   193      -6.771  39.279 -38.562  1.00  0.00           C  
ATOM   1473  O   GLN   193      -7.362  38.917 -39.586  1.00  0.00           O  
ATOM   1474  CB  GLN   193      -4.252  39.309 -38.508  1.00  0.00           C  
ATOM   1475  CG  GLN   193      -4.141  40.731 -37.993  1.00  0.00           C  
ATOM   1476  CD  GLN   193      -4.143  40.743 -36.503  1.00  0.00           C  
ATOM   1477  OE1 GLN   193      -5.211  40.898 -35.878  1.00  0.00           O  
ATOM   1478  NE2 GLN   193      -2.956  40.591 -35.904  1.00  0.00           N  
ATOM   1479  N   LEU   194      -7.144  40.344 -37.848  1.00  0.00           N  
ATOM   1480  CA  LEU   194      -8.296  41.162 -38.240  1.00  0.00           C  
ATOM   1481  C   LEU   194      -8.028  41.955 -39.508  1.00  0.00           C  
ATOM   1482  O   LEU   194      -6.902  42.368 -39.778  1.00  0.00           O  
ATOM   1483  CB  LEU   194      -8.664  42.149 -37.145  1.00  0.00           C  
ATOM   1484  CG  LEU   194      -7.589  43.198 -36.932  1.00  0.00           C  
ATOM   1485  CD1 LEU   194      -7.805  44.429 -37.814  1.00  0.00           C  
ATOM   1486  CD2 LEU   194      -7.539  43.545 -35.450  1.00  0.00           C  
ATOM   1487  N   PHE   195      -9.099  42.233 -40.249  1.00  0.00           N  
ATOM   1488  CA  PHE   195      -9.027  42.976 -41.502  1.00  0.00           C  
ATOM   1489  C   PHE   195     -10.228  43.922 -41.603  1.00  0.00           C  
ATOM   1490  O   PHE   195     -11.047  44.016 -40.687  1.00  0.00           O  
ATOM   1491  CB  PHE   195      -8.914  41.996 -42.683  1.00  0.00           C  
ATOM   1492  CG  PHE   195      -9.994  40.920 -42.723  1.00  0.00           C  
ATOM   1493  CD1 PHE   195      -9.827  39.729 -42.033  1.00  0.00           C  
ATOM   1494  CD2 PHE   195     -11.148  41.087 -43.489  1.00  0.00           C  
ATOM   1495  CE1 PHE   195     -10.795  38.731 -42.079  1.00  0.00           C  
ATOM   1496  CE2 PHE   195     -12.133  40.086 -43.550  1.00  0.00           C  
ATOM   1497  CZ  PHE   195     -11.951  38.904 -42.838  1.00  0.00           C  
ATOM   1498  N   TYR   196     -10.319  44.656 -42.722  1.00  0.00           N  
ATOM   1499  CA  TYR   196     -11.382  45.638 -42.917  1.00  0.00           C  
ATOM   1500  C   TYR   196     -12.235  45.404 -44.149  1.00  0.00           C  
ATOM   1501  O   TYR   196     -13.361  45.912 -44.200  1.00  0.00           O  
ATOM   1502  CB  TYR   196     -10.807  47.061 -42.994  1.00  0.00           C  
ATOM   1503  CG  TYR   196     -10.094  47.326 -41.713  1.00  0.00           C  
ATOM   1504  CD1 TYR   196      -8.695  47.265 -41.668  1.00  0.00           C  
ATOM   1505  CD2 TYR   196     -10.795  47.647 -40.529  1.00  0.00           C  
ATOM   1506  CE1 TYR   196      -7.985  47.512 -40.476  1.00  0.00           C  
ATOM   1507  CE2 TYR   196     -10.089  47.901 -39.309  1.00  0.00           C  
ATOM   1508  CZ  TYR   196      -8.681  47.828 -39.304  1.00  0.00           C  
ATOM   1509  OH  TYR   196      -7.960  48.060 -38.153  1.00  0.00           O  
ATOM   1510  N   ASP   197     -11.749  44.650 -45.126  1.00  0.00           N  
ATOM   1511  CA  ASP   197     -12.474  44.419 -46.361  1.00  0.00           C  
ATOM   1512  C   ASP   197     -12.505  42.926 -46.612  1.00  0.00           C  
ATOM   1513  O   ASP   197     -11.454  42.288 -46.690  1.00  0.00           O  
ATOM   1514  CB  ASP   197     -11.806  45.169 -47.515  1.00  0.00           C  
ATOM   1515  CG  ASP   197     -12.653  44.964 -48.762  1.00  0.00           C  
ATOM   1516  OD1 ASP   197     -13.601  44.135 -48.704  1.00  0.00           O  
ATOM   1517  OD2 ASP   197     -12.364  45.632 -49.791  1.00  0.00           O  
ATOM   1518  N   THR   198     -13.709  42.370 -46.699  1.00  0.00           N  
ATOM   1519  CA  THR   198     -13.898  40.984 -47.105  1.00  0.00           C  
ATOM   1520  C   THR   198     -12.935  40.594 -48.222  1.00  0.00           C  
ATOM   1521  O   THR   198     -12.358  39.502 -48.204  1.00  0.00           O  
ATOM   1522  CB  THR   198     -15.342  40.754 -47.562  1.00  0.00           C  
ATOM   1523  OG1 THR   198     -16.242  41.064 -46.509  1.00  0.00           O  
ATOM   1524  CG2 THR   198     -15.520  39.281 -47.966  1.00  0.00           C  
ATOM   1525  N   ASP   199     -12.749  41.485 -49.198  1.00  0.00           N  
ATOM   1526  CA  ASP   199     -11.969  41.118 -50.371  1.00  0.00           C  
ATOM   1527  C   ASP   199     -10.551  40.745 -49.981  1.00  0.00           C  
ATOM   1528  O   ASP   199      -9.936  39.886 -50.617  1.00  0.00           O  
ATOM   1529  CB  ASP   199     -11.984  42.267 -51.378  1.00  0.00           C  
ATOM   1530  CG  ASP   199     -11.565  41.837 -52.768  1.00  0.00           C  
ATOM   1531  OD1 ASP   199     -12.391  41.200 -53.470  1.00  0.00           O  
ATOM   1532  OD2 ASP   199     -10.419  42.147 -53.166  1.00  0.00           O  
ATOM   1533  N   ILE   200     -10.030  41.366 -48.928  1.00  0.00           N  
ATOM   1534  CA  ILE   200      -8.700  41.023 -48.431  1.00  0.00           C  
ATOM   1535  C   ILE   200      -8.631  39.553 -48.003  1.00  0.00           C  
ATOM   1536  O   ILE   200      -7.749  38.807 -48.437  1.00  0.00           O  
ATOM   1537  CB  ILE   200      -8.334  41.946 -47.262  1.00  0.00           C  
ATOM   1538  CG1 ILE   200      -8.133  43.413 -47.679  1.00  0.00           C  
ATOM   1539  CG2 ILE   200      -7.030  41.547 -46.551  1.00  0.00           C  
ATOM   1540  CD1 ILE   200      -8.040  44.375 -46.495  1.00  0.00           C  
ATOM   1541  N   PHE   201      -9.553  39.121 -47.138  1.00  0.00           N  
ATOM   1542  CA  PHE   201      -9.631  37.710 -46.771  1.00  0.00           C  
ATOM   1543  C   PHE   201      -9.691  36.816 -48.001  1.00  0.00           C  
ATOM   1544  O   PHE   201      -9.027  35.779 -48.076  1.00  0.00           O  
ATOM   1545  CB  PHE   201     -10.853  37.452 -45.889  1.00  0.00           C  
ATOM   1546  CG  PHE   201     -10.907  36.054 -45.351  1.00  0.00           C  
ATOM   1547  CD1 PHE   201     -10.071  35.676 -44.304  1.00  0.00           C  
ATOM   1548  CD2 PHE   201     -11.757  35.114 -45.895  1.00  0.00           C  
ATOM   1549  CE1 PHE   201     -10.095  34.373 -43.793  1.00  0.00           C  
ATOM   1550  CE2 PHE   201     -11.793  33.809 -45.389  1.00  0.00           C  
ATOM   1551  CZ  PHE   201     -10.951  33.444 -44.340  1.00  0.00           C  
ATOM   1552  N   LEU   202     -10.496  37.207 -48.975  1.00  0.00           N  
ATOM   1553  CA  LEU   202     -10.749  36.349 -50.121  1.00  0.00           C  
ATOM   1554  C   LEU   202      -9.478  36.101 -50.925  1.00  0.00           C  
ATOM   1555  O   LEU   202      -9.140  34.952 -51.230  1.00  0.00           O  
ATOM   1556  CB  LEU   202     -11.833  36.986 -50.982  1.00  0.00           C  
ATOM   1557  CG  LEU   202     -12.173  36.175 -52.234  1.00  0.00           C  
ATOM   1558  CD1 LEU   202     -12.724  34.775 -51.967  1.00  0.00           C  
ATOM   1559  CD2 LEU   202     -13.228  36.803 -53.144  1.00  0.00           C  
ATOM   1560  N   LYS   203      -8.774  37.169 -51.306  1.00  0.00           N  
ATOM   1561  CA  LYS   203      -7.515  36.988 -52.023  1.00  0.00           C  
ATOM   1562  C   LYS   203      -6.536  36.163 -51.193  1.00  0.00           C  
ATOM   1563  O   LYS   203      -5.911  35.223 -51.700  1.00  0.00           O  
ATOM   1564  CB  LYS   203      -6.890  38.340 -52.405  1.00  0.00           C  
ATOM   1565  CG  LYS   203      -5.587  38.208 -53.196  1.00  0.00           C  
ATOM   1566  CD  LYS   203      -5.000  39.550 -53.638  1.00  0.00           C  
ATOM   1567  CE  LYS   203      -3.672  39.421 -54.387  1.00  0.00           C  
ATOM   1568  NZ  LYS   203      -3.166  40.762 -54.754  1.00  0.00           N  
ATOM   1569  N   PHE   204      -6.393  36.497 -49.908  1.00  0.00           N  
ATOM   1570  CA  PHE   204      -5.535  35.700 -49.040  1.00  0.00           C  
ATOM   1571  C   PHE   204      -5.908  34.227 -49.096  1.00  0.00           C  
ATOM   1572  O   PHE   204      -5.032  33.354 -49.126  1.00  0.00           O  
ATOM   1573  CB  PHE   204      -5.626  36.195 -47.602  1.00  0.00           C  
ATOM   1574  CG  PHE   204      -4.921  35.309 -46.609  1.00  0.00           C  
ATOM   1575  CD1 PHE   204      -3.537  35.310 -46.508  1.00  0.00           C  
ATOM   1576  CD2 PHE   204      -5.646  34.486 -45.765  1.00  0.00           C  
ATOM   1577  CE1 PHE   204      -2.880  34.514 -45.585  1.00  0.00           C  
ATOM   1578  CE2 PHE   204      -4.997  33.679 -44.830  1.00  0.00           C  
ATOM   1579  CZ  PHE   204      -3.604  33.698 -44.740  1.00  0.00           C  
ATOM   1580  N   VAL   205      -7.207  33.924 -49.089  1.00  0.00           N  
ATOM   1581  CA  VAL   205      -7.611  32.529 -49.161  1.00  0.00           C  
ATOM   1582  C   VAL   205      -7.197  31.935 -50.501  1.00  0.00           C  
ATOM   1583  O   VAL   205      -6.642  30.834 -50.561  1.00  0.00           O  
ATOM   1584  CB  VAL   205      -9.121  32.400 -48.903  1.00  0.00           C  
ATOM   1585  CG1 VAL   205      -9.549  30.953 -49.002  1.00  0.00           C  
ATOM   1586  CG2 VAL   205      -9.453  32.948 -47.532  1.00  0.00           C  
ATOM   1587  N   ASN   206      -7.419  32.658 -51.594  1.00  0.00           N  
ATOM   1588  CA  ASN   206      -7.039  32.083 -52.877  1.00  0.00           C  
ATOM   1589  C   ASN   206      -5.523  31.971 -53.011  1.00  0.00           C  
ATOM   1590  O   ASN   206      -5.036  31.108 -53.751  1.00  0.00           O  
ATOM   1591  CB  ASN   206      -7.633  32.888 -54.033  1.00  0.00           C  
ATOM   1592  CG  ASN   206      -9.128  32.608 -54.082  1.00  0.00           C  
ATOM   1593  OD1 ASN   206      -9.601  31.598 -53.562  1.00  0.00           O  
ATOM   1594  ND2 ASN   206      -9.954  33.487 -54.710  1.00  0.00           N  
ATOM   1595  N   ASP   207      -4.758  32.816 -52.311  1.00  0.00           N  
ATOM   1596  CA  ASP   207      -3.311  32.633 -52.300  1.00  0.00           C  
ATOM   1597  C   ASP   207      -2.944  31.329 -51.618  1.00  0.00           C  
ATOM   1598  O   ASP   207      -2.087  30.584 -52.100  1.00  0.00           O  
ATOM   1599  CB  ASP   207      -2.629  33.806 -51.601  1.00  0.00           C  
ATOM   1600  CG  ASP   207      -2.707  35.014 -52.524  1.00  0.00           C  
ATOM   1601  OD1 ASP   207      -3.047  34.821 -53.722  1.00  0.00           O  
ATOM   1602  OD2 ASP   207      -2.429  36.145 -52.044  1.00  0.00           O  
ATOM   1603  N   CYS   208      -3.591  31.040 -50.490  1.00  0.00           N  
ATOM   1604  CA  CYS   208      -3.336  29.796 -49.770  1.00  0.00           C  
ATOM   1605  C   CYS   208      -3.832  28.601 -50.564  1.00  0.00           C  
ATOM   1606  O   CYS   208      -3.167  27.561 -50.621  1.00  0.00           O  
ATOM   1607  CB  CYS   208      -4.013  29.819 -48.391  1.00  0.00           C  
ATOM   1608  SG  CYS   208      -3.434  31.088 -47.237  1.00  0.00           S  
ATOM   1609  N   ARG   209      -5.014  28.720 -51.161  1.00  0.00           N  
ATOM   1610  CA  ARG   209      -5.522  27.634 -51.983  1.00  0.00           C  
ATOM   1611  C   ARG   209      -4.555  27.319 -53.118  1.00  0.00           C  
ATOM   1612  O   ARG   209      -4.306  26.144 -53.417  1.00  0.00           O  
ATOM   1613  CB  ARG   209      -6.913  27.991 -52.510  1.00  0.00           C  
ATOM   1614  CG  ARG   209      -7.996  27.982 -51.429  1.00  0.00           C  
ATOM   1615  CD  ARG   209      -9.374  28.409 -51.939  1.00  0.00           C  
ATOM   1616  NE  ARG   209     -10.309  28.379 -50.779  1.00  0.00           N  
ATOM   1617  CZ  ARG   209     -11.601  28.793 -50.934  1.00  0.00           C  
ATOM   1618  NH1 ARG   209     -11.762  29.177 -52.234  1.00  0.00           N  
ATOM   1619  NH2 ARG   209     -12.227  28.662 -49.728  1.00  0.00           N  
ATOM   1620  N   GLN   210      -3.967  28.357 -53.736  1.00  0.00           N  
ATOM   1621  CA  GLN   210      -3.042  28.146 -54.852  1.00  0.00           C  
ATOM   1622  C   GLN   210      -1.673  27.658 -54.380  1.00  0.00           C  
ATOM   1623  O   GLN   210      -0.947  27.026 -55.155  1.00  0.00           O  
ATOM   1624  CB  GLN   210      -2.872  29.430 -55.672  1.00  0.00           C  
ATOM   1625  CG  GLN   210      -4.133  29.836 -56.438  1.00  0.00           C  
ATOM   1626  CD  GLN   210      -3.850  31.154 -57.144  1.00  0.00           C  
ATOM   1627  OE1 GLN   210      -2.771  31.729 -57.005  1.00  0.00           O  
ATOM   1628  NE2 GLN   210      -4.803  31.705 -57.942  1.00  0.00           N  
ATOM   1629  N   ILE   211      -1.294  27.961 -53.133  1.00  0.00           N  
ATOM   1630  CA  ILE   211      -0.088  27.418 -52.505  1.00  0.00           C  
ATOM   1631  C   ILE   211      -0.194  25.931 -52.171  1.00  0.00           C  
ATOM   1632  O   ILE   211       0.832  25.303 -51.886  1.00  0.00           O  
ATOM   1633  CB  ILE   211       0.231  28.192 -51.213  1.00  0.00           C  
ATOM   1634  CG1 ILE   211       1.680  28.009 -50.730  1.00  0.00           C  
ATOM   1635  CG2 ILE   211      -0.646  27.780 -50.019  1.00  0.00           C  
ATOM   1636  CD1 ILE   211       2.719  28.585 -51.690  1.00  0.00           C  
ATOM   1637  N   GLY   212      -1.397  25.360 -52.167  1.00  0.00           N  
ATOM   1638  CA  GLY   212      -1.594  24.004 -51.702  1.00  0.00           C  
ATOM   1639  C   GLY   212      -2.024  23.867 -50.254  1.00  0.00           C  
ATOM   1640  O   GLY   212      -2.209  22.736 -49.786  1.00  0.00           O  
ATOM   1641  N   ILE   213      -2.184  24.972 -49.525  1.00  0.00           N  
ATOM   1642  CA  ILE   213      -2.677  24.905 -48.151  1.00  0.00           C  
ATOM   1643  C   ILE   213      -4.122  24.429 -48.195  1.00  0.00           C  
ATOM   1644  O   ILE   213      -4.980  25.077 -48.801  1.00  0.00           O  
ATOM   1645  CB  ILE   213      -2.582  26.270 -47.455  1.00  0.00           C  
ATOM   1646  CG1 ILE   213      -1.182  26.877 -47.559  1.00  0.00           C  
ATOM   1647  CG2 ILE   213      -2.953  26.129 -45.998  1.00  0.00           C  
ATOM   1648  CD1 ILE   213      -0.123  26.100 -46.872  1.00  0.00           C  
ATOM   1649  N   SER   214      -4.404  23.302 -47.550  1.00  0.00           N  
ATOM   1650  CA  SER   214      -5.699  22.652 -47.694  1.00  0.00           C  
ATOM   1651  C   SER   214      -6.530  22.661 -46.420  1.00  0.00           C  
ATOM   1652  O   SER   214      -7.661  22.165 -46.434  1.00  0.00           O  
ATOM   1653  CB  SER   214      -5.510  21.206 -48.179  1.00  0.00           C  
ATOM   1654  OG  SER   214      -4.778  20.461 -47.218  1.00  0.00           O  
ATOM   1655  N   CYS   215      -6.017  23.202 -45.322  1.00  0.00           N  
ATOM   1656  CA  CYS   215      -6.742  23.160 -44.051  1.00  0.00           C  
ATOM   1657  C   CYS   215      -7.726  24.320 -43.950  1.00  0.00           C  
ATOM   1658  O   CYS   215      -7.745  25.215 -44.802  1.00  0.00           O  
ATOM   1659  CB  CYS   215      -5.752  23.177 -42.892  1.00  0.00           C  
ATOM   1660  SG  CYS   215      -4.714  24.647 -42.848  1.00  0.00           S  
ATOM   1661  N   PRO   216      -8.576  24.324 -42.920  1.00  0.00           N  
ATOM   1662  CA  PRO   216      -9.513  25.445 -42.740  1.00  0.00           C  
ATOM   1663  C   PRO   216      -8.795  26.736 -42.376  1.00  0.00           C  
ATOM   1664  O   PRO   216      -7.800  26.717 -41.644  1.00  0.00           O  
ATOM   1665  CB  PRO   216     -10.420  24.965 -41.602  1.00  0.00           C  
ATOM   1666  CG  PRO   216     -10.295  23.474 -41.649  1.00  0.00           C  
ATOM   1667  CD  PRO   216      -8.889  23.195 -42.034  1.00  0.00           C  
ATOM   1668  N   ILE   217      -9.308  27.861 -42.906  1.00  0.00           N  
ATOM   1669  CA  ILE   217      -8.821  29.208 -42.574  1.00  0.00           C  
ATOM   1670  C   ILE   217      -9.973  29.992 -41.952  1.00  0.00           C  
ATOM   1671  O   ILE   217     -10.909  30.378 -42.657  1.00  0.00           O  
ATOM   1672  CB  ILE   217      -8.269  29.953 -43.801  1.00  0.00           C  
ATOM   1673  CG1 ILE   217      -7.067  29.228 -44.393  1.00  0.00           C  
ATOM   1674  CG2 ILE   217      -7.876  31.387 -43.432  1.00  0.00           C  
ATOM   1675  CD1 ILE   217      -6.694  29.712 -45.797  1.00  0.00           C  
ATOM   1676  N   VAL   218      -9.894  30.265 -40.657  1.00  0.00           N  
ATOM   1677  CA  VAL   218     -10.956  30.965 -39.934  1.00  0.00           C  
ATOM   1678  C   VAL   218     -10.618  32.454 -39.899  1.00  0.00           C  
ATOM   1679  O   VAL   218      -9.546  32.825 -39.391  1.00  0.00           O  
ATOM   1680  CB  VAL   218     -11.141  30.416 -38.508  1.00  0.00           C  
ATOM   1681  CG1 VAL   218     -12.328  31.135 -37.779  1.00  0.00           C  
ATOM   1682  CG2 VAL   218     -11.276  28.875 -38.524  1.00  0.00           C  
ATOM   1683  N   PRO   219     -11.499  33.328 -40.379  1.00  0.00           N  
ATOM   1684  CA  PRO   219     -11.244  34.765 -40.265  1.00  0.00           C  
ATOM   1685  C   PRO   219     -11.482  35.234 -38.840  1.00  0.00           C  
ATOM   1686  O   PRO   219     -12.471  34.859 -38.207  1.00  0.00           O  
ATOM   1687  CB  PRO   219     -12.277  35.371 -41.214  1.00  0.00           C  
ATOM   1688  CG  PRO   219     -13.429  34.393 -41.139  1.00  0.00           C  
ATOM   1689  CD  PRO   219     -12.819  33.035 -40.966  1.00  0.00           C  
ATOM   1690  N   GLY   220     -10.567  36.057 -38.329  1.00  0.00           N  
ATOM   1691  CA  GLY   220     -10.771  36.729 -37.039  1.00  0.00           C  
ATOM   1692  C   GLY   220     -11.415  38.102 -37.216  1.00  0.00           C  
ATOM   1693  O   GLY   220     -11.057  38.866 -38.106  1.00  0.00           O  
ATOM   1694  N   ILE   221     -12.367  38.413 -36.354  1.00  0.00           N  
ATOM   1695  CA  ILE   221     -13.170  39.628 -36.458  1.00  0.00           C  
ATOM   1696  C   ILE   221     -12.987  40.433 -35.186  1.00  0.00           C  
ATOM   1697  O   ILE   221     -13.181  39.901 -34.086  1.00  0.00           O  
ATOM   1698  CB  ILE   221     -14.669  39.312 -36.676  1.00  0.00           C  
ATOM   1699  CG1 ILE   221     -14.908  38.780 -38.103  1.00  0.00           C  
ATOM   1700  CG2 ILE   221     -15.528  40.524 -36.388  1.00  0.00           C  
ATOM   1701  CD1 ILE   221     -14.805  37.283 -38.228  1.00  0.00           C  
ATOM   1702  N   MET   222     -12.654  41.714 -35.331  1.00  0.00           N  
ATOM   1703  CA  MET   222     -12.491  42.608 -34.177  1.00  0.00           C  
ATOM   1704  C   MET   222     -13.569  43.684 -34.162  1.00  0.00           C  
ATOM   1705  O   MET   222     -13.623  44.540 -35.066  1.00  0.00           O  
ATOM   1706  CB  MET   222     -11.043  43.143 -34.134  1.00  0.00           C  
ATOM   1707  CG  MET   222     -10.752  44.019 -32.914  1.00  0.00           C  
ATOM   1708  SD  MET   222     -10.635  43.111 -31.344  1.00  0.00           S  
ATOM   1709  CE  MET   222     -10.538  44.598 -30.307  1.00  0.00           C  
ATOM   1710  N   PRO   223     -14.479  43.630 -33.198  1.00  0.00           N  
ATOM   1711  CA  PRO   223     -15.595  44.574 -33.147  1.00  0.00           C  
ATOM   1712  C   PRO   223     -15.166  45.863 -32.467  1.00  0.00           C  
ATOM   1713  O   PRO   223     -14.511  45.847 -31.425  1.00  0.00           O  
ATOM   1714  CB  PRO   223     -16.627  43.835 -32.280  1.00  0.00           C  
ATOM   1715  CG  PRO   223     -16.190  42.448 -32.217  1.00  0.00           C  
ATOM   1716  CD  PRO   223     -14.689  42.490 -32.288  1.00  0.00           C  
ATOM   1717  N   ILE   224     -15.550  46.999 -33.059  1.00  0.00           N  
ATOM   1718  CA  ILE   224     -15.275  48.299 -32.446  1.00  0.00           C  
ATOM   1719  C   ILE   224     -16.306  48.525 -31.350  1.00  0.00           C  
ATOM   1720  O   ILE   224     -17.511  48.507 -31.619  1.00  0.00           O  
ATOM   1721  CB  ILE   224     -15.285  49.450 -33.479  1.00  0.00           C  
ATOM   1722  CG1 ILE   224     -14.028  49.423 -34.361  1.00  0.00           C  
ATOM   1723  CG2 ILE   224     -15.338  50.801 -32.790  1.00  0.00           C  
ATOM   1724  CD1 ILE   224     -14.176  48.678 -35.662  1.00  0.00           C  
ATOM   1725  N   ASN   225     -15.839  48.736 -30.109  1.00  0.00           N  
ATOM   1726  CA  ASN   225     -16.752  48.754 -28.969  1.00  0.00           C  
ATOM   1727  C   ASN   225     -16.664  50.053 -28.164  1.00  0.00           C  
ATOM   1728  O   ASN   225     -17.040  50.081 -26.986  1.00  0.00           O  
ATOM   1729  CB  ASN   225     -16.498  47.542 -28.055  1.00  0.00           C  
ATOM   1730  CG  ASN   225     -15.124  47.710 -27.422  1.00  0.00           C  
ATOM   1731  OD1 ASN   225     -14.157  48.068 -28.092  1.00  0.00           O  
ATOM   1732  ND2 ASN   225     -14.963  47.460 -26.095  1.00  0.00           N  
ATOM   1733  N   ASN   226     -16.214  51.141 -28.780  1.00  0.00           N  
ATOM   1734  CA  ASN   226     -15.953  52.380 -28.066  1.00  0.00           C  
ATOM   1735  C   ASN   226     -14.692  53.019 -28.604  1.00  0.00           C  
ATOM   1736  O   ASN   226     -14.144  52.533 -29.599  1.00  0.00           O  
ATOM   1737  CB  ASN   226     -15.834  52.128 -26.560  1.00  0.00           C  
ATOM   1738  CG  ASN   226     -14.612  51.251 -26.325  1.00  0.00           C  
ATOM   1739  OD1 ASN   226     -13.898  50.896 -27.261  1.00  0.00           O  
ATOM   1740  ND2 ASN   226     -14.305  50.855 -25.061  1.00  0.00           N  
ATOM   1741  N   TYR   227     -14.196  54.078 -27.952  1.00  0.00           N  
ATOM   1742  CA  TYR   227     -13.118  54.870 -28.547  1.00  0.00           C  
ATOM   1743  C   TYR   227     -11.765  54.175 -28.395  1.00  0.00           C  
ATOM   1744  O   TYR   227     -10.958  54.175 -29.337  1.00  0.00           O  
ATOM   1745  CB  TYR   227     -13.099  56.276 -27.940  1.00  0.00           C  
ATOM   1746  CG  TYR   227     -12.092  57.244 -28.551  1.00  0.00           C  
ATOM   1747  CD1 TYR   227     -12.276  57.747 -29.833  1.00  0.00           C  
ATOM   1748  CD2 TYR   227     -10.984  57.685 -27.832  1.00  0.00           C  
ATOM   1749  CE1 TYR   227     -11.373  58.635 -30.396  1.00  0.00           C  
ATOM   1750  CE2 TYR   227     -10.070  58.584 -28.383  1.00  0.00           C  
ATOM   1751  CZ  TYR   227     -10.272  59.063 -29.669  1.00  0.00           C  
ATOM   1752  OH  TYR   227      -9.388  59.970 -30.253  1.00  0.00           O  
ATOM   1753  N   ARG   228     -11.499  53.582 -27.216  1.00  0.00           N  
ATOM   1754  CA  ARG   228     -10.258  52.834 -26.994  1.00  0.00           C  
ATOM   1755  C   ARG   228     -10.016  51.783 -28.066  1.00  0.00           C  
ATOM   1756  O   ARG   228      -8.863  51.456 -28.370  1.00  0.00           O  
ATOM   1757  CB  ARG   228     -10.257  52.158 -25.617  1.00  0.00           C  
ATOM   1758  CG  ARG   228     -10.151  53.145 -24.453  1.00  0.00           C  
ATOM   1759  CD  ARG   228     -10.155  52.474 -23.078  1.00  0.00           C  
ATOM   1760  NE  ARG   228     -10.109  53.553 -22.052  1.00  0.00           N  
ATOM   1761  CZ  ARG   228     -10.232  53.242 -20.729  1.00  0.00           C  
ATOM   1762  NH1 ARG   228     -10.383  51.889 -20.631  1.00  0.00           N  
ATOM   1763  NH2 ARG   228     -10.156  54.406 -20.019  1.00  0.00           N  
ATOM   1764  N   GLY   229     -11.087  51.242 -28.648  1.00  0.00           N  
ATOM   1765  CA  GLY   229     -10.934  50.183 -29.637  1.00  0.00           C  
ATOM   1766  C   GLY   229      -9.979  50.584 -30.759  1.00  0.00           C  
ATOM   1767  O   GLY   229      -9.230  49.739 -31.267  1.00  0.00           O  
ATOM   1768  N   PHE   230      -9.972  51.858 -31.158  1.00  0.00           N  
ATOM   1769  CA  PHE   230      -9.095  52.247 -32.259  1.00  0.00           C  
ATOM   1770  C   PHE   230      -7.624  52.062 -31.901  1.00  0.00           C  
ATOM   1771  O   PHE   230      -6.864  51.451 -32.665  1.00  0.00           O  
ATOM   1772  CB  PHE   230      -9.360  53.682 -32.691  1.00  0.00           C  
ATOM   1773  CG  PHE   230      -8.399  54.006 -33.783  1.00  0.00           C  
ATOM   1774  CD1 PHE   230      -8.607  53.581 -35.114  1.00  0.00           C  
ATOM   1775  CD2 PHE   230      -7.244  54.758 -33.500  1.00  0.00           C  
ATOM   1776  CE1 PHE   230      -7.684  53.899 -36.152  1.00  0.00           C  
ATOM   1777  CE2 PHE   230      -6.304  55.091 -34.522  1.00  0.00           C  
ATOM   1778  CZ  PHE   230      -6.526  54.656 -35.854  1.00  0.00           C  
ATOM   1779  N   LEU   231      -7.191  52.608 -30.756  1.00  0.00           N  
ATOM   1780  CA  LEU   231      -5.790  52.437 -30.363  1.00  0.00           C  
ATOM   1781  C   LEU   231      -5.477  50.969 -30.091  1.00  0.00           C  
ATOM   1782  O   LEU   231      -4.380  50.491 -30.410  1.00  0.00           O  
ATOM   1783  CB  LEU   231      -5.456  53.305 -29.140  1.00  0.00           C  
ATOM   1784  CG  LEU   231      -5.444  54.805 -29.441  1.00  0.00           C  
ATOM   1785  CD1 LEU   231      -5.292  55.708 -28.218  1.00  0.00           C  
ATOM   1786  CD2 LEU   231      -4.320  55.269 -30.367  1.00  0.00           C  
ATOM   1787  N   ARG   232      -6.441  50.234 -29.537  1.00  0.00           N  
ATOM   1788  CA  ARG   232      -6.231  48.817 -29.270  1.00  0.00           C  
ATOM   1789  C   ARG   232      -5.965  48.036 -30.557  1.00  0.00           C  
ATOM   1790  O   ARG   232      -4.985  47.285 -30.642  1.00  0.00           O  
ATOM   1791  CB  ARG   232      -7.435  48.246 -28.519  1.00  0.00           C  
ATOM   1792  CG  ARG   232      -7.544  48.740 -27.075  1.00  0.00           C  
ATOM   1793  CD  ARG   232      -8.772  48.206 -26.336  1.00  0.00           C  
ATOM   1794  NE  ARG   232      -8.771  48.808 -24.973  1.00  0.00           N  
ATOM   1795  CZ  ARG   232      -9.798  48.547 -24.111  1.00  0.00           C  
ATOM   1796  NH1 ARG   232     -10.676  47.719 -24.748  1.00  0.00           N  
ATOM   1797  NH2 ARG   232      -9.545  49.217 -22.949  1.00  0.00           N  
ATOM   1798  N   MET   233      -6.815  48.194 -31.580  1.00  0.00           N  
ATOM   1799  CA  MET   233      -6.639  47.305 -32.723  1.00  0.00           C  
ATOM   1800  C   MET   233      -5.386  47.645 -33.514  1.00  0.00           C  
ATOM   1801  O   MET   233      -4.846  46.765 -34.197  1.00  0.00           O  
ATOM   1802  CB  MET   233      -7.850  47.297 -33.661  1.00  0.00           C  
ATOM   1803  CG  MET   233      -8.109  48.646 -34.334  1.00  0.00           C  
ATOM   1804  SD  MET   233      -9.588  48.690 -35.391  1.00  0.00           S  
ATOM   1805  CE  MET   233      -8.884  47.635 -36.691  1.00  0.00           C  
ATOM   1806  N   THR   234      -4.897  48.885 -33.440  1.00  0.00           N  
ATOM   1807  CA  THR   234      -3.620  49.145 -34.088  1.00  0.00           C  
ATOM   1808  C   THR   234      -2.472  48.561 -33.262  1.00  0.00           C  
ATOM   1809  O   THR   234      -1.463  48.103 -33.821  1.00  0.00           O  
ATOM   1810  CB  THR   234      -3.434  50.649 -34.387  1.00  0.00           C  
ATOM   1811  OG1 THR   234      -3.473  51.395 -33.179  1.00  0.00           O  
ATOM   1812  CG2 THR   234      -4.562  51.127 -35.317  1.00  0.00           C  
ATOM   1813  N   GLY   235      -2.590  48.559 -31.930  1.00  0.00           N  
ATOM   1814  CA  GLY   235      -1.578  47.865 -31.141  1.00  0.00           C  
ATOM   1815  C   GLY   235      -1.632  46.367 -31.373  1.00  0.00           C  
ATOM   1816  O   GLY   235      -0.611  45.687 -31.308  1.00  0.00           O  
ATOM   1817  N   PHE   236      -2.817  45.824 -31.594  1.00  0.00           N  
ATOM   1818  CA  PHE   236      -2.899  44.378 -31.732  1.00  0.00           C  
ATOM   1819  C   PHE   236      -2.347  43.903 -33.061  1.00  0.00           C  
ATOM   1820  O   PHE   236      -1.894  42.758 -33.166  1.00  0.00           O  
ATOM   1821  CB  PHE   236      -4.345  43.894 -31.591  1.00  0.00           C  
ATOM   1822  CG  PHE   236      -4.320  42.404 -31.582  1.00  0.00           C  
ATOM   1823  CD1 PHE   236      -3.856  41.670 -30.468  1.00  0.00           C  
ATOM   1824  CD2 PHE   236      -4.768  41.689 -32.707  1.00  0.00           C  
ATOM   1825  CE1 PHE   236      -3.840  40.245 -30.467  1.00  0.00           C  
ATOM   1826  CE2 PHE   236      -4.763  40.261 -32.733  1.00  0.00           C  
ATOM   1827  CZ  PHE   236      -4.294  39.537 -31.606  1.00  0.00           C  
ATOM   1828  N   CYS   237      -2.378  44.745 -34.069  1.00  0.00           N  
ATOM   1829  CA  CYS   237      -2.213  44.280 -35.427  1.00  0.00           C  
ATOM   1830  C   CYS   237      -1.229  45.091 -36.222  1.00  0.00           C  
ATOM   1831  O   CYS   237      -0.710  44.574 -37.213  1.00  0.00           O  
ATOM   1832  CB  CYS   237      -3.560  44.299 -36.164  1.00  0.00           C  
ATOM   1833  SG  CYS   237      -4.020  45.618 -36.422  1.00  0.00           S  
ATOM   1834  N   LYS   238      -0.953  46.330 -35.833  1.00  0.00           N  
ATOM   1835  CA  LYS   238      -0.037  47.185 -36.566  1.00  0.00           C  
ATOM   1836  C   LYS   238      -0.585  47.489 -37.953  1.00  0.00           C  
ATOM   1837  O   LYS   238       0.177  47.654 -38.906  1.00  0.00           O  
ATOM   1838  CB  LYS   238       1.354  46.556 -36.650  1.00  0.00           C  
ATOM   1839  CG  LYS   238       1.849  46.081 -35.295  1.00  0.00           C  
ATOM   1840  CD  LYS   238       1.870  47.228 -34.284  1.00  0.00           C  
ATOM   1841  CE  LYS   238       2.615  46.887 -32.962  1.00  0.00           C  
ATOM   1842  NZ  LYS   238       1.987  46.030 -31.948  1.00  0.00           N  
ATOM   1843  N   THR   239      -1.913  47.532 -38.079  1.00  0.00           N  
ATOM   1844  CA  THR   239      -2.566  48.049 -39.276  1.00  0.00           C  
ATOM   1845  C   THR   239      -2.964  49.511 -39.085  1.00  0.00           C  
ATOM   1846  O   THR   239      -2.945  50.055 -37.981  1.00  0.00           O  
ATOM   1847  CB  THR   239      -3.804  47.220 -39.637  1.00  0.00           C  
ATOM   1848  OG1 THR   239      -4.786  47.340 -38.618  1.00  0.00           O  
ATOM   1849  CG2 THR   239      -3.402  45.743 -39.785  1.00  0.00           C  
ATOM   1850  N   LYS   240      -3.307  50.148 -40.192  1.00  0.00           N  
ATOM   1851  CA  LYS   240      -3.847  51.491 -40.161  1.00  0.00           C  
ATOM   1852  C   LYS   240      -5.367  51.410 -40.068  1.00  0.00           C  
ATOM   1853  O   LYS   240      -5.994  50.540 -40.681  1.00  0.00           O  
ATOM   1854  CB  LYS   240      -3.411  52.264 -41.407  1.00  0.00           C  
ATOM   1855  CG  LYS   240      -1.906  52.536 -41.461  1.00  0.00           C  
ATOM   1856  CD  LYS   240      -1.463  53.277 -42.724  1.00  0.00           C  
ATOM   1857  CE  LYS   240       0.047  53.512 -42.797  1.00  0.00           C  
ATOM   1858  NZ  LYS   240       0.388  54.227 -44.047  1.00  0.00           N  
ATOM   1859  N   ILE   241      -5.949  52.289 -39.264  1.00  0.00           N  
ATOM   1860  CA  ILE   241      -7.408  52.439 -39.206  1.00  0.00           C  
ATOM   1861  C   ILE   241      -7.853  53.393 -40.318  1.00  0.00           C  
ATOM   1862  O   ILE   241      -7.289  54.491 -40.442  1.00  0.00           O  
ATOM   1863  CB  ILE   241      -7.835  52.947 -37.828  1.00  0.00           C  
ATOM   1864  CG1 ILE   241      -7.491  51.979 -36.684  1.00  0.00           C  
ATOM   1865  CG2 ILE   241      -9.349  53.191 -37.706  1.00  0.00           C  
ATOM   1866  CD1 ILE   241      -7.700  52.579 -35.294  1.00  0.00           C  
ATOM   1867  N   PRO   242      -8.843  53.021 -41.136  1.00  0.00           N  
ATOM   1868  CA  PRO   242      -9.190  53.841 -42.309  1.00  0.00           C  
ATOM   1869  C   PRO   242      -9.905  55.144 -41.957  1.00  0.00           C  
ATOM   1870  O   PRO   242     -10.735  55.188 -41.045  1.00  0.00           O  
ATOM   1871  CB  PRO   242     -10.109  52.916 -43.116  1.00  0.00           C  
ATOM   1872  CG  PRO   242      -9.775  51.549 -42.661  1.00  0.00           C  
ATOM   1873  CD  PRO   242      -9.472  51.690 -41.198  1.00  0.00           C  
ATOM   1874  N   VAL   243      -9.602  56.201 -42.738  1.00  0.00           N  
ATOM   1875  CA  VAL   243     -10.219  57.520 -42.542  1.00  0.00           C  
ATOM   1876  C   VAL   243     -11.747  57.450 -42.514  1.00  0.00           C  
ATOM   1877  O   VAL   243     -12.394  58.202 -41.771  1.00  0.00           O  
ATOM   1878  CB  VAL   243      -9.766  58.510 -43.635  1.00  0.00           C  
ATOM   1879  CG1 VAL   243     -10.529  59.836 -43.612  1.00  0.00           C  
ATOM   1880  CG2 VAL   243      -8.289  58.897 -43.534  1.00  0.00           C  
ATOM   1881  N   GLU   244     -12.337  56.590 -43.357  1.00  0.00           N  
ATOM   1882  CA  GLU   244     -13.776  56.322 -43.317  1.00  0.00           C  
ATOM   1883  C   GLU   244     -14.244  56.125 -41.881  1.00  0.00           C  
ATOM   1884  O   GLU   244     -15.058  56.893 -41.353  1.00  0.00           O  
ATOM   1885  CB  GLU   244     -14.100  55.071 -44.131  1.00  0.00           C  
ATOM   1886  CG  GLU   244     -13.628  55.071 -45.564  1.00  0.00           C  
ATOM   1887  CD  GLU   244     -12.103  54.909 -45.668  1.00  0.00           C  
ATOM   1888  OE1 GLU   244     -11.421  54.960 -44.621  1.00  0.00           O  
ATOM   1889  OE2 GLU   244     -11.579  54.710 -46.787  1.00  0.00           O  
ATOM   1890  N   VAL   245     -13.732  55.081 -41.234  1.00  0.00           N  
ATOM   1891  CA  VAL   245     -14.111  54.814 -39.855  1.00  0.00           C  
ATOM   1892  C   VAL   245     -13.689  55.970 -38.979  1.00  0.00           C  
ATOM   1893  O   VAL   245     -14.420  56.386 -38.069  1.00  0.00           O  
ATOM   1894  CB  VAL   245     -13.490  53.492 -39.366  1.00  0.00           C  
ATOM   1895  CG1 VAL   245     -13.683  53.245 -37.869  1.00  0.00           C  
ATOM   1896  CG2 VAL   245     -14.070  52.254 -40.054  1.00  0.00           C  
ATOM   1897  N   MET   246     -12.496  56.508 -39.245  1.00  0.00           N  
ATOM   1898  CA  MET   246     -11.962  57.591 -38.429  1.00  0.00           C  
ATOM   1899  C   MET   246     -12.813  58.843 -38.571  1.00  0.00           C  
ATOM   1900  O   MET   246     -13.105  59.520 -37.579  1.00  0.00           O  
ATOM   1901  CB  MET   246     -10.505  57.868 -38.817  1.00  0.00           C  
ATOM   1902  CG  MET   246      -9.811  58.878 -37.901  1.00  0.00           C  
ATOM   1903  SD  MET   246      -8.084  59.233 -38.342  1.00  0.00           S  
ATOM   1904  CE  MET   246      -7.456  57.602 -37.850  1.00  0.00           C  
ATOM   1905  N   ALA   247     -13.257  59.143 -39.790  1.00  0.00           N  
ATOM   1906  CA  ALA   247     -14.015  60.365 -39.982  1.00  0.00           C  
ATOM   1907  C   ALA   247     -15.397  60.268 -39.360  1.00  0.00           C  
ATOM   1908  O   ALA   247     -15.914  61.268 -38.864  1.00  0.00           O  
ATOM   1909  CB  ALA   247     -14.091  60.707 -41.465  1.00  0.00           C  
ATOM   1910  N   ALA   248     -16.004  59.088 -39.342  1.00  0.00           N  
ATOM   1911  CA  ALA   248     -17.304  59.015 -38.697  1.00  0.00           C  
ATOM   1912  C   ALA   248     -17.142  59.046 -37.179  1.00  0.00           C  
ATOM   1913  O   ALA   248     -18.027  59.536 -36.467  1.00  0.00           O  
ATOM   1914  CB  ALA   248     -18.061  57.758 -39.155  1.00  0.00           C  
ATOM   1915  N   LEU   249     -16.019  58.537 -36.658  1.00  0.00           N  
ATOM   1916  CA  LEU   249     -15.881  58.390 -35.212  1.00  0.00           C  
ATOM   1917  C   LEU   249     -15.374  59.684 -34.569  1.00  0.00           C  
ATOM   1918  O   LEU   249     -15.853  60.073 -33.498  1.00  0.00           O  
ATOM   1919  CB  LEU   249     -14.982  57.181 -34.877  1.00  0.00           C  
ATOM   1920  CG  LEU   249     -15.556  55.844 -35.350  1.00  0.00           C  
ATOM   1921  CD1 LEU   249     -14.638  54.640 -35.150  1.00  0.00           C  
ATOM   1922  CD2 LEU   249     -16.853  55.419 -34.663  1.00  0.00           C  
ATOM   1923  N   GLU   250     -14.427  60.383 -35.206  1.00  0.00           N  
ATOM   1924  CA  GLU   250     -13.879  61.600 -34.602  1.00  0.00           C  
ATOM   1925  C   GLU   250     -14.934  62.655 -34.279  1.00  0.00           C  
ATOM   1926  O   GLU   250     -14.729  63.410 -33.313  1.00  0.00           O  
ATOM   1927  CB  GLU   250     -12.796  62.208 -35.508  1.00  0.00           C  
ATOM   1928  CG  GLU   250     -11.589  61.276 -35.731  1.00  0.00           C  
ATOM   1929  CD  GLU   250     -10.866  60.874 -34.441  1.00  0.00           C  
ATOM   1930  OE1 GLU   250     -10.851  61.676 -33.478  1.00  0.00           O  
ATOM   1931  OE2 GLU   250     -10.307  59.752 -34.406  1.00  0.00           O  
ATOM   1932  N   PRO   251     -16.034  62.775 -35.024  1.00  0.00           N  
ATOM   1933  CA  PRO   251     -17.126  63.659 -34.587  1.00  0.00           C  
ATOM   1934  C   PRO   251     -17.777  63.238 -33.281  1.00  0.00           C  
ATOM   1935  O   PRO   251     -18.288  64.100 -32.556  1.00  0.00           O  
ATOM   1936  CB  PRO   251     -18.125  63.584 -35.753  1.00  0.00           C  
ATOM   1937  CG  PRO   251     -17.304  63.219 -36.930  1.00  0.00           C  
ATOM   1938  CD  PRO   251     -16.233  62.294 -36.398  1.00  0.00           C  
ATOM   1939  N   ILE   252     -17.801  61.947 -32.964  1.00  0.00           N  
ATOM   1940  CA  ILE   252     -18.437  61.471 -31.740  1.00  0.00           C  
ATOM   1941  C   ILE   252     -17.367  60.939 -30.796  1.00  0.00           C  
ATOM   1942  O   ILE   252     -17.631  60.070 -29.960  1.00  0.00           O  
ATOM   1943  CB  ILE   252     -19.517  60.416 -32.057  1.00  0.00           C  
ATOM   1944  CG1 ILE   252     -18.937  59.286 -32.911  1.00  0.00           C  
ATOM   1945  CG2 ILE   252     -20.702  61.048 -32.765  1.00  0.00           C  
ATOM   1946  CD1 ILE   252     -19.915  58.165 -33.178  1.00  0.00           C  
ATOM   1947  N   LYS   253     -16.163  61.509 -30.896  1.00  0.00           N  
ATOM   1948  CA  LYS   253     -14.989  61.013 -30.182  1.00  0.00           C  
ATOM   1949  C   LYS   253     -15.252  60.733 -28.712  1.00  0.00           C  
ATOM   1950  O   LYS   253     -14.465  60.015 -28.080  1.00  0.00           O  
ATOM   1951  CB  LYS   253     -13.839  62.021 -30.298  1.00  0.00           C  
ATOM   1952  CG  LYS   253     -14.084  63.318 -29.524  1.00  0.00           C  
ATOM   1953  CD  LYS   253     -12.948  64.334 -29.656  1.00  0.00           C  
ATOM   1954  CE  LYS   253     -13.152  65.594 -28.813  1.00  0.00           C  
ATOM   1955  NZ  LYS   253     -12.046  66.548 -29.051  1.00  0.00           N  
ATOM   1956  N   ASP   254     -16.325  61.276 -28.145  1.00  0.00           N  
ATOM   1957  CA  ASP   254     -16.522  61.212 -26.705  1.00  0.00           C  
ATOM   1958  C   ASP   254     -17.896  60.644 -26.363  1.00  0.00           C  
ATOM   1959  O   ASP   254     -18.525  61.033 -25.376  1.00  0.00           O  
ATOM   1960  CB  ASP   254     -16.306  62.587 -26.081  1.00  0.00           C  
ATOM   1961  CG  ASP   254     -14.889  63.094 -26.292  1.00  0.00           C  
ATOM   1962  OD1 ASP   254     -13.977  62.257 -26.436  1.00  0.00           O  
ATOM   1963  OD2 ASP   254     -14.685  64.328 -26.329  1.00  0.00           O  
ATOM   1964  N   ASN   255     -18.361  59.661 -27.158  1.00  0.00           N  
ATOM   1965  CA  ASN   255     -19.655  58.996 -26.967  1.00  0.00           C  
ATOM   1966  C   ASN   255     -19.546  57.471 -27.201  1.00  0.00           C  
ATOM   1967  O   ASN   255     -20.154  56.909 -28.107  1.00  0.00           O  
ATOM   1968  CB  ASN   255     -20.707  59.627 -27.886  1.00  0.00           C  
ATOM   1969  CG  ASN   255     -22.074  59.006 -27.720  1.00  0.00           C  
ATOM   1970  OD1 ASN   255     -22.268  58.066 -26.922  1.00  0.00           O  
ATOM   1971  ND2 ASN   255     -23.030  59.497 -28.495  1.00  0.00           N  
ATOM   1972  N   GLU   256     -18.786  56.772 -26.346  1.00  0.00           N  
ATOM   1973  CA  GLU   256     -18.551  55.328 -26.539  1.00  0.00           C  
ATOM   1974  C   GLU   256     -19.821  54.558 -26.901  1.00  0.00           C  
ATOM   1975  O   GLU   256     -19.787  53.661 -27.749  1.00  0.00           O  
ATOM   1976  CB  GLU   256     -17.916  54.699 -25.291  1.00  0.00           C  
ATOM   1977  CG  GLU   256     -16.439  55.055 -25.113  1.00  0.00           C  
ATOM   1978  CD  GLU   256     -15.931  54.345 -23.866  1.00  0.00           C  
ATOM   1979  OE1 GLU   256     -16.758  53.684 -23.183  1.00  0.00           O  
ATOM   1980  OE2 GLU   256     -14.709  54.454 -23.580  1.00  0.00           O  
ATOM   1981  N   GLU   257     -20.949  54.889 -26.271  1.00  0.00           N  
ATOM   1982  CA  GLU   257     -22.194  54.192 -26.576  1.00  0.00           C  
ATOM   1983  C   GLU   257     -22.528  54.269 -28.063  1.00  0.00           C  
ATOM   1984  O   GLU   257     -22.820  53.253 -28.701  1.00  0.00           O  
ATOM   1985  CB  GLU   257     -23.325  54.771 -25.732  1.00  0.00           C  
ATOM   1986  CG  GLU   257     -24.668  54.071 -25.949  1.00  0.00           C  
ATOM   1987  CD  GLU   257     -25.691  54.720 -25.027  1.00  0.00           C  
ATOM   1988  OE1 GLU   257     -25.301  55.652 -24.275  1.00  0.00           O  
ATOM   1989  OE2 GLU   257     -26.875  54.291 -25.063  1.00  0.00           O  
ATOM   1990  N   ALA   258     -22.485  55.472 -28.637  1.00  0.00           N  
ATOM   1991  CA  ALA   258     -22.821  55.611 -30.051  1.00  0.00           C  
ATOM   1992  C   ALA   258     -21.818  54.880 -30.940  1.00  0.00           C  
ATOM   1993  O   ALA   258     -22.187  54.323 -31.980  1.00  0.00           O  
ATOM   1994  CB  ALA   258     -22.897  57.091 -30.430  1.00  0.00           C  
ATOM   1995  N   VAL   259     -20.542  54.884 -30.552  1.00  0.00           N  
ATOM   1996  CA  VAL   259     -19.508  54.210 -31.338  1.00  0.00           C  
ATOM   1997  C   VAL   259     -19.832  52.726 -31.529  1.00  0.00           C  
ATOM   1998  O   VAL   259     -19.645  52.166 -32.619  1.00  0.00           O  
ATOM   1999  CB  VAL   259     -18.122  54.406 -30.679  1.00  0.00           C  
ATOM   2000  CG1 VAL   259     -17.015  53.572 -31.327  1.00  0.00           C  
ATOM   2001  CG2 VAL   259     -17.619  55.850 -30.734  1.00  0.00           C  
ATOM   2002  N   LYS   260     -20.314  52.063 -30.474  1.00  0.00           N  
ATOM   2003  CA  LYS   260     -20.471  50.613 -30.527  1.00  0.00           C  
ATOM   2004  C   LYS   260     -21.586  50.189 -31.482  1.00  0.00           C  
ATOM   2005  O   LYS   260     -21.522  49.100 -32.060  1.00  0.00           O  
ATOM   2006  CB  LYS   260     -20.697  50.075 -29.114  1.00  0.00           C  
ATOM   2007  CG  LYS   260     -20.644  48.548 -29.027  1.00  0.00           C  
ATOM   2008  CD  LYS   260     -20.918  48.005 -27.623  1.00  0.00           C  
ATOM   2009  CE  LYS   260     -19.775  48.253 -26.636  1.00  0.00           C  
ATOM   2010  NZ  LYS   260     -20.062  47.580 -25.350  1.00  0.00           N  
ATOM   2011  N   ALA   261     -22.593  51.033 -31.688  1.00  0.00           N  
ATOM   2012  CA  ALA   261     -23.611  50.711 -32.685  1.00  0.00           C  
ATOM   2013  C   ALA   261     -23.052  50.774 -34.099  1.00  0.00           C  
ATOM   2014  O   ALA   261     -23.555  50.089 -35.001  1.00  0.00           O  
ATOM   2015  CB  ALA   261     -24.799  51.662 -32.561  1.00  0.00           C  
ATOM   2016  N   TYR   262     -22.039  51.614 -34.314  1.00  0.00           N  
ATOM   2017  CA  TYR   262     -21.356  51.665 -35.599  1.00  0.00           C  
ATOM   2018  C   TYR   262     -20.421  50.467 -35.766  1.00  0.00           C  
ATOM   2019  O   TYR   262     -20.397  49.835 -36.829  1.00  0.00           O  
ATOM   2020  CB  TYR   262     -20.638  53.013 -35.720  1.00  0.00           C  
ATOM   2021  CG  TYR   262     -19.793  53.190 -36.946  1.00  0.00           C  
ATOM   2022  CD1 TYR   262     -20.355  53.188 -38.204  1.00  0.00           C  
ATOM   2023  CD2 TYR   262     -18.427  53.411 -36.837  1.00  0.00           C  
ATOM   2024  CE1 TYR   262     -19.582  53.359 -39.319  1.00  0.00           C  
ATOM   2025  CE2 TYR   262     -17.643  53.592 -37.948  1.00  0.00           C  
ATOM   2026  CZ  TYR   262     -18.226  53.567 -39.188  1.00  0.00           C  
ATOM   2027  OH  TYR   262     -17.445  53.752 -40.303  1.00  0.00           O  
ATOM   2028  N   GLY   263     -19.700  50.096 -34.709  1.00  0.00           N  
ATOM   2029  CA  GLY   263     -18.943  48.854 -34.754  1.00  0.00           C  
ATOM   2030  C   GLY   263     -19.810  47.655 -35.101  1.00  0.00           C  
ATOM   2031  O   GLY   263     -19.400  46.773 -35.862  1.00  0.00           O  
ATOM   2032  N   ILE   264     -21.024  47.607 -34.555  1.00  0.00           N  
ATOM   2033  CA  ILE   264     -21.907  46.475 -34.818  1.00  0.00           C  
ATOM   2034  C   ILE   264     -22.346  46.472 -36.278  1.00  0.00           C  
ATOM   2035  O   ILE   264     -22.226  45.457 -36.968  1.00  0.00           O  
ATOM   2036  CB  ILE   264     -23.086  46.488 -33.824  1.00  0.00           C  
ATOM   2037  CG1 ILE   264     -22.543  46.152 -32.427  1.00  0.00           C  
ATOM   2038  CG2 ILE   264     -24.236  45.554 -34.269  1.00  0.00           C  
ATOM   2039  CD1 ILE   264     -23.515  46.360 -31.351  1.00  0.00           C  
ATOM   2040  N   HIS   265     -22.800  47.622 -36.789  1.00  0.00           N  
ATOM   2041  CA  HIS   265     -23.155  47.701 -38.203  1.00  0.00           C  
ATOM   2042  C   HIS   265     -22.003  47.254 -39.094  1.00  0.00           C  
ATOM   2043  O   HIS   265     -22.218  46.555 -40.092  1.00  0.00           O  
ATOM   2044  CB  HIS   265     -23.577  49.116 -38.574  1.00  0.00           C  
ATOM   2045  CG  HIS   265     -23.915  49.265 -40.028  1.00  0.00           C  
ATOM   2046  ND1 HIS   265     -25.085  48.807 -40.599  1.00  0.00           N  
ATOM   2047  CD2 HIS   265     -23.225  49.833 -41.045  1.00  0.00           C  
ATOM   2048  CE1 HIS   265     -25.110  49.076 -41.869  1.00  0.00           C  
ATOM   2049  NE2 HIS   265     -23.990  49.701 -42.178  1.00  0.00           N  
ATOM   2050  N   LEU   266     -20.776  47.658 -38.758  1.00  0.00           N  
ATOM   2051  CA  LEU   266     -19.612  47.293 -39.565  1.00  0.00           C  
ATOM   2052  C   LEU   266     -19.353  45.788 -39.520  1.00  0.00           C  
ATOM   2053  O   LEU   266     -19.187  45.137 -40.563  1.00  0.00           O  
ATOM   2054  CB  LEU   266     -18.381  48.062 -39.069  1.00  0.00           C  
ATOM   2055  CG  LEU   266     -18.342  49.579 -39.257  1.00  0.00           C  
ATOM   2056  CD1 LEU   266     -17.122  50.147 -38.554  1.00  0.00           C  
ATOM   2057  CD2 LEU   266     -18.341  49.909 -40.726  1.00  0.00           C  
ATOM   2058  N   GLY   267     -19.312  45.227 -38.313  1.00  0.00           N  
ATOM   2059  CA  GLY   267     -19.072  43.803 -38.155  1.00  0.00           C  
ATOM   2060  C   GLY   267     -20.145  42.969 -38.858  1.00  0.00           C  
ATOM   2061  O   GLY   267     -19.833  42.035 -39.605  1.00  0.00           O  
ATOM   2062  N   THR   268     -21.421  43.294 -38.639  1.00  0.00           N  
ATOM   2063  CA  THR   268     -22.501  42.561 -39.307  1.00  0.00           C  
ATOM   2064  C   THR   268     -22.284  42.542 -40.815  1.00  0.00           C  
ATOM   2065  O   THR   268     -22.229  41.474 -41.440  1.00  0.00           O  
ATOM   2066  CB  THR   268     -23.870  43.156 -38.927  1.00  0.00           C  
ATOM   2067  OG1 THR   268     -24.074  43.054 -37.525  1.00  0.00           O  
ATOM   2068  CG2 THR   268     -24.981  42.386 -39.661  1.00  0.00           C  
ATOM   2069  N   GLU   269     -22.131  43.729 -41.415  1.00  0.00           N  
ATOM   2070  CA  GLU   269     -21.912  43.839 -42.858  1.00  0.00           C  
ATOM   2071  C   GLU   269     -20.717  43.010 -43.323  1.00  0.00           C  
ATOM   2072  O   GLU   269     -20.782  42.349 -44.369  1.00  0.00           O  
ATOM   2073  CB  GLU   269     -21.696  45.300 -43.241  1.00  0.00           C  
ATOM   2074  CG  GLU   269     -21.516  45.516 -44.745  1.00  0.00           C  
ATOM   2075  CD  GLU   269     -21.376  47.012 -44.992  1.00  0.00           C  
ATOM   2076  OE1 GLU   269     -21.449  47.784 -43.999  1.00  0.00           O  
ATOM   2077  OE2 GLU   269     -21.195  47.401 -46.176  1.00  0.00           O  
ATOM   2078  N   MET   270     -19.601  43.067 -42.584  1.00  0.00           N  
ATOM   2079  CA  MET   270     -18.419  42.301 -42.972  1.00  0.00           C  
ATOM   2080  C   MET   270     -18.702  40.799 -42.894  1.00  0.00           C  
ATOM   2081  O   MET   270     -18.560  40.067 -43.883  1.00  0.00           O  
ATOM   2082  CB  MET   270     -17.221  42.665 -42.079  1.00  0.00           C  
ATOM   2083  CG  MET   270     -15.940  41.909 -42.439  1.00  0.00           C  
ATOM   2084  SD  MET   270     -14.513  42.300 -41.383  1.00  0.00           S  
ATOM   2085  CE  MET   270     -15.165  41.454 -39.915  1.00  0.00           C  
ATOM   2086  N   CYS   271     -19.082  40.316 -41.711  1.00  0.00           N  
ATOM   2087  CA  CYS   271     -19.362  38.894 -41.564  1.00  0.00           C  
ATOM   2088  C   CYS   271     -20.367  38.430 -42.613  1.00  0.00           C  
ATOM   2089  O   CYS   271     -20.169  37.405 -43.274  1.00  0.00           O  
ATOM   2090  CB  CYS   271     -19.866  38.596 -40.147  1.00  0.00           C  
ATOM   2091  SG  CYS   271     -18.592  38.820 -38.860  1.00  0.00           S  
ATOM   2092  N   LYS   272     -21.454  39.182 -42.791  1.00  0.00           N  
ATOM   2093  CA  LYS   272     -22.448  38.778 -43.777  1.00  0.00           C  
ATOM   2094  C   LYS   272     -21.820  38.627 -45.154  1.00  0.00           C  
ATOM   2095  O   LYS   272     -22.203  37.739 -45.925  1.00  0.00           O  
ATOM   2096  CB  LYS   272     -23.605  39.775 -43.788  1.00  0.00           C  
ATOM   2097  CG  LYS   272     -24.722  39.403 -44.766  1.00  0.00           C  
ATOM   2098  CD  LYS   272     -25.917  40.358 -44.723  1.00  0.00           C  
ATOM   2099  CE  LYS   272     -27.021  40.002 -45.721  1.00  0.00           C  
ATOM   2100  NZ  LYS   272     -28.126  40.981 -45.622  1.00  0.00           N  
ATOM   2101  N   LYS   273     -20.843  39.474 -45.476  1.00  0.00           N  
ATOM   2102  CA  LYS   273     -20.122  39.311 -46.732  1.00  0.00           C  
ATOM   2103  C   LYS   273     -19.177  38.115 -46.685  1.00  0.00           C  
ATOM   2104  O   LYS   273     -18.932  37.487 -47.722  1.00  0.00           O  
ATOM   2105  CB  LYS   273     -19.354  40.588 -47.064  1.00  0.00           C  
ATOM   2106  CG  LYS   273     -20.257  41.759 -47.457  1.00  0.00           C  
ATOM   2107  CD  LYS   273     -19.490  43.041 -47.785  1.00  0.00           C  
ATOM   2108  CE  LYS   273     -20.394  44.212 -48.178  1.00  0.00           C  
ATOM   2109  NZ  LYS   273     -19.575  45.414 -48.450  1.00  0.00           N  
ATOM   2110  N   MET   274     -18.644  37.782 -45.499  1.00  0.00           N  
ATOM   2111  CA  MET   274     -17.847  36.564 -45.341  1.00  0.00           C  
ATOM   2112  C   MET   274     -18.731  35.316 -45.401  1.00  0.00           C  
ATOM   2113  O   MET   274     -18.547  34.454 -46.271  1.00  0.00           O  
ATOM   2114  CB  MET   274     -17.054  36.610 -44.030  1.00  0.00           C  
ATOM   2115  CG  MET   274     -15.915  37.631 -44.042  1.00  0.00           C  
ATOM   2116  SD  MET   274     -14.835  37.572 -42.580  1.00  0.00           S  
ATOM   2117  CE  MET   274     -16.013  38.406 -41.479  1.00  0.00           C  
ATOM   2118  N   LEU   275     -19.714  35.207 -44.494  1.00  0.00           N  
ATOM   2119  CA  LEU   275     -20.583  34.027 -44.487  1.00  0.00           C  
ATOM   2120  C   LEU   275     -21.128  33.741 -45.877  1.00  0.00           C  
ATOM   2121  O   LEU   275     -21.121  32.593 -46.326  1.00  0.00           O  
ATOM   2122  CB  LEU   275     -21.750  34.186 -43.499  1.00  0.00           C  
ATOM   2123  CG  LEU   275     -21.507  33.912 -42.006  1.00  0.00           C  
ATOM   2124  CD1 LEU   275     -21.013  32.510 -41.780  1.00  0.00           C  
ATOM   2125  CD2 LEU   275     -20.517  34.910 -41.415  1.00  0.00           C  
ATOM   2126  N   ALA   276     -21.656  34.763 -46.483  1.00  0.00           N  
ATOM   2127  CA  ALA   276     -22.198  34.632 -47.833  1.00  0.00           C  
ATOM   2128  C   ALA   276     -21.095  34.277 -48.824  1.00  0.00           C  
ATOM   2129  O   ALA   276     -21.290  33.507 -49.768  1.00  0.00           O  
ATOM   2130  CB  ALA   276     -22.878  35.911 -48.310  1.00  0.00           C  
ATOM   2131  N   HIS   277     -19.914  34.842 -48.613  1.00  0.00           N  
ATOM   2132  CA  HIS   277     -18.783  34.555 -49.482  1.00  0.00           C  
ATOM   2133  C   HIS   277     -18.384  33.089 -49.399  1.00  0.00           C  
ATOM   2134  O   HIS   277     -17.810  32.518 -50.330  1.00  0.00           O  
ATOM   2135  CB  HIS   277     -17.422  35.219 -49.243  1.00  0.00           C  
ATOM   2136  CG  HIS   277     -16.404  34.861 -50.285  1.00  0.00           C  
ATOM   2137  ND1 HIS   277     -15.531  33.798 -50.178  1.00  0.00           N  
ATOM   2138  CD2 HIS   277     -16.116  35.435 -51.477  1.00  0.00           C  
ATOM   2139  CE1 HIS   277     -14.769  33.724 -51.226  1.00  0.00           C  
ATOM   2140  NE2 HIS   277     -15.096  34.708 -52.041  1.00  0.00           N  
ATOM   2141  N   GLY   278     -18.687  32.458 -48.271  1.00  0.00           N  
ATOM   2142  CA  GLY   278     -18.358  31.053 -48.115  1.00  0.00           C  
ATOM   2143  C   GLY   278     -17.552  30.702 -46.877  1.00  0.00           C  
ATOM   2144  O   GLY   278     -17.079  29.574 -46.716  1.00  0.00           O  
ATOM   2145  N   VAL   279     -17.377  31.666 -45.971  1.00  0.00           N  
ATOM   2146  CA  VAL   279     -16.635  31.419 -44.736  1.00  0.00           C  
ATOM   2147  C   VAL   279     -17.441  30.428 -43.887  1.00  0.00           C  
ATOM   2148  O   VAL   279     -18.675  30.454 -43.866  1.00  0.00           O  
ATOM   2149  CB  VAL   279     -16.229  32.067 -43.394  1.00  0.00           C  
ATOM   2150  CG1 VAL   279     -17.404  32.271 -42.435  1.00  0.00           C  
ATOM   2151  CG2 VAL   279     -15.207  31.247 -42.605  1.00  0.00           C  
ATOM   2152  N   LYS   280     -16.753  29.541 -43.176  1.00  0.00           N  
ATOM   2153  CA  LYS   280     -17.438  28.539 -42.356  1.00  0.00           C  
ATOM   2154  C   LYS   280     -17.616  28.903 -40.881  1.00  0.00           C  
ATOM   2155  O   LYS   280     -18.571  28.479 -40.225  1.00  0.00           O  
ATOM   2156  CB  LYS   280     -16.830  27.145 -42.172  1.00  0.00           C  
ATOM   2157  CG  LYS   280     -16.653  26.378 -43.484  1.00  0.00           C  
ATOM   2158  CD  LYS   280     -17.970  26.097 -44.211  1.00  0.00           C  
ATOM   2159  CE  LYS   280     -17.792  25.347 -45.533  1.00  0.00           C  
ATOM   2160  NZ  LYS   280     -19.102  25.176 -46.199  1.00  0.00           N  
ATOM   2161  N   SER   281     -16.642  29.620 -40.309  1.00  0.00           N  
ATOM   2162  CA  SER   281     -16.876  30.114 -38.962  1.00  0.00           C  
ATOM   2163  C   SER   281     -16.260  31.481 -38.737  1.00  0.00           C  
ATOM   2164  O   SER   281     -15.643  32.074 -39.627  1.00  0.00           O  
ATOM   2165  CB  SER   281     -16.318  29.126 -37.935  1.00  0.00           C  
ATOM   2166  OG  SER   281     -14.903  29.068 -38.032  1.00  0.00           O  
ATOM   2167  N   LEU   282     -16.421  31.967 -37.507  1.00  0.00           N  
ATOM   2168  CA  LEU   282     -16.088  33.339 -37.131  1.00  0.00           C  
ATOM   2169  C   LEU   282     -15.425  33.368 -35.751  1.00  0.00           C  
ATOM   2170  O   LEU   282     -15.977  32.841 -34.779  1.00  0.00           O  
ATOM   2171  CB  LEU   282     -17.349  34.212 -37.146  1.00  0.00           C  
ATOM   2172  CG  LEU   282     -17.682  34.971 -38.416  1.00  0.00           C  
ATOM   2173  CD1 LEU   282     -17.849  34.050 -39.555  1.00  0.00           C  
ATOM   2174  CD2 LEU   282     -18.973  35.703 -38.184  1.00  0.00           C  
ATOM   2175  N   HIS   283     -14.252  34.012 -35.668  1.00  0.00           N  
ATOM   2176  CA  HIS   283     -13.425  34.081 -34.466  1.00  0.00           C  
ATOM   2177  C   HIS   283     -13.470  35.524 -33.978  1.00  0.00           C  
ATOM   2178  O   HIS   283     -12.906  36.401 -34.628  1.00  0.00           O  
ATOM   2179  CB  HIS   283     -12.003  33.651 -34.832  1.00  0.00           C  
ATOM   2180  CG  HIS   283     -11.036  33.591 -33.687  1.00  0.00           C  
ATOM   2181  ND1 HIS   283     -10.835  32.449 -32.939  1.00  0.00           N  
ATOM   2182  CD2 HIS   283     -10.203  34.532 -33.165  1.00  0.00           C  
ATOM   2183  CE1 HIS   283      -9.906  32.686 -32.023  1.00  0.00           C  
ATOM   2184  NE2 HIS   283      -9.524  33.944 -32.121  1.00  0.00           N  
ATOM   2185  N   LEU   284     -14.132  35.801 -32.856  1.00  0.00           N  
ATOM   2186  CA  LEU   284     -14.276  37.191 -32.413  1.00  0.00           C  
ATOM   2187  C   LEU   284     -13.251  37.580 -31.347  1.00  0.00           C  
ATOM   2188  O   LEU   284     -13.126  36.898 -30.322  1.00  0.00           O  
ATOM   2189  CB  LEU   284     -15.672  37.524 -31.870  1.00  0.00           C  
ATOM   2190  CG  LEU   284     -16.788  37.339 -32.900  1.00  0.00           C  
ATOM   2191  CD1 LEU   284     -18.200  37.589 -32.375  1.00  0.00           C  
ATOM   2192  CD2 LEU   284     -16.696  38.252 -34.122  1.00  0.00           C  
ATOM   2193  N   TYR   285     -12.558  38.703 -31.565  1.00  0.00           N  
ATOM   2194  CA  TYR   285     -11.682  39.300 -30.541  1.00  0.00           C  
ATOM   2195  C   TYR   285     -12.540  40.111 -29.564  1.00  0.00           C  
ATOM   2196  O   TYR   285     -12.872  41.262 -29.826  1.00  0.00           O  
ATOM   2197  CB  TYR   285     -10.612  40.194 -31.173  1.00  0.00           C  
ATOM   2198  CG  TYR   285      -9.754  39.489 -32.199  1.00  0.00           C  
ATOM   2199  CD1 TYR   285      -8.902  38.435 -31.813  1.00  0.00           C  
ATOM   2200  CD2 TYR   285      -9.742  39.899 -33.541  1.00  0.00           C  
ATOM   2201  CE1 TYR   285      -8.111  37.761 -32.731  1.00  0.00           C  
ATOM   2202  CE2 TYR   285      -8.937  39.241 -34.478  1.00  0.00           C  
ATOM   2203  CZ  TYR   285      -8.118  38.168 -34.052  1.00  0.00           C  
ATOM   2204  OH  TYR   285      -7.320  37.480 -34.938  1.00  0.00           O  
ATOM   2205  N   THR   286     -12.871  39.540 -28.416  1.00  0.00           N  
ATOM   2206  CA  THR   286     -13.848  40.153 -27.529  1.00  0.00           C  
ATOM   2207  C   THR   286     -13.300  41.213 -26.579  1.00  0.00           C  
ATOM   2208  O   THR   286     -14.106  41.951 -25.996  1.00  0.00           O  
ATOM   2209  CB  THR   286     -14.486  39.086 -26.649  1.00  0.00           C  
ATOM   2210  OG1 THR   286     -13.495  38.594 -25.744  1.00  0.00           O  
ATOM   2211  CG2 THR   286     -15.029  37.931 -27.494  1.00  0.00           C  
ATOM   2212  N   LEU   287     -11.983  41.242 -26.317  1.00  0.00           N  
ATOM   2213  CA  LEU   287     -11.399  42.067 -25.248  1.00  0.00           C  
ATOM   2214  C   LEU   287     -12.150  41.908 -23.929  1.00  0.00           C  
ATOM   2215  O   LEU   287     -12.425  42.879 -23.225  1.00  0.00           O  
ATOM   2216  CB  LEU   287     -11.326  43.546 -25.667  1.00  0.00           C  
ATOM   2217  CG  LEU   287     -10.036  43.906 -26.418  1.00  0.00           C  
ATOM   2218  CD1 LEU   287      -8.829  43.694 -25.502  1.00  0.00           C  
ATOM   2219  CD2 LEU   287      -9.885  42.996 -27.613  1.00  0.00           C  
ATOM   2220  N   ASN   288     -12.493  40.665 -23.597  1.00  0.00           N  
ATOM   2221  CA  ASN   288     -13.234  40.312 -22.381  1.00  0.00           C  
ATOM   2222  C   ASN   288     -14.482  41.173 -22.134  1.00  0.00           C  
ATOM   2223  O   ASN   288     -14.755  41.564 -20.991  1.00  0.00           O  
ATOM   2224  CB  ASN   288     -12.369  40.388 -21.133  1.00  0.00           C  
ATOM   2225  CG  ASN   288     -11.199  39.470 -21.166  1.00  0.00           C  
ATOM   2226  OD1 ASN   288     -11.098  38.578 -22.013  1.00  0.00           O  
ATOM   2227  ND2 ASN   288     -10.381  39.566 -20.134  1.00  0.00           N  
ATOM   2228  N   MET   289     -15.276  41.440 -23.188  1.00  0.00           N  
ATOM   2229  CA  MET   289     -16.514  42.214 -23.062  1.00  0.00           C  
ATOM   2230  C   MET   289     -17.650  41.535 -23.818  1.00  0.00           C  
ATOM   2231  O   MET   289     -17.448  41.058 -24.939  1.00  0.00           O  
ATOM   2232  CB  MET   289     -16.342  43.620 -23.615  1.00  0.00           C  
ATOM   2233  CG  MET   289     -17.583  44.499 -23.444  1.00  0.00           C  
ATOM   2234  SD  MET   289     -17.385  46.206 -24.036  1.00  0.00           S  
ATOM   2235  CE  MET   289     -16.225  46.695 -22.727  1.00  0.00           C  
ATOM   2236  N   GLU   290     -18.858  41.542 -23.242  1.00  0.00           N  
ATOM   2237  CA  GLU   290     -19.947  40.686 -23.733  1.00  0.00           C  
ATOM   2238  C   GLU   290     -20.904  41.369 -24.718  1.00  0.00           C  
ATOM   2239  O   GLU   290     -21.282  40.790 -25.744  1.00  0.00           O  
ATOM   2240  CB  GLU   290     -20.740  40.146 -22.531  1.00  0.00           C  
ATOM   2241  CG  GLU   290     -21.930  39.268 -22.869  1.00  0.00           C  
ATOM   2242  CD  GLU   290     -22.818  38.983 -21.664  1.00  0.00           C  
ATOM   2243  OE1 GLU   290     -22.533  39.503 -20.553  1.00  0.00           O  
ATOM   2244  OE2 GLU   290     -23.806  38.233 -21.842  1.00  0.00           O  
ATOM   2245  N   LYS   291     -21.325  42.584 -24.420  1.00  0.00           N  
ATOM   2246  CA  LYS   291     -22.519  43.142 -25.062  1.00  0.00           C  
ATOM   2247  C   LYS   291     -22.407  43.161 -26.593  1.00  0.00           C  
ATOM   2248  O   LYS   291     -23.247  42.579 -27.307  1.00  0.00           O  
ATOM   2249  CB  LYS   291     -22.781  44.553 -24.528  1.00  0.00           C  
ATOM   2250  CG  LYS   291     -24.015  45.218 -25.142  1.00  0.00           C  
ATOM   2251  CD  LYS   291     -24.300  46.614 -24.583  1.00  0.00           C  
ATOM   2252  CE  LYS   291     -25.523  47.286 -25.209  1.00  0.00           C  
ATOM   2253  NZ  LYS   291     -25.706  48.638 -24.636  1.00  0.00           N  
ATOM   2254  N   SER   292     -21.385  43.864 -27.107  1.00  0.00           N  
ATOM   2255  CA  SER   292     -21.248  44.074 -28.542  1.00  0.00           C  
ATOM   2256  C   SER   292     -21.184  42.752 -29.317  1.00  0.00           C  
ATOM   2257  O   SER   292     -21.913  42.559 -30.305  1.00  0.00           O  
ATOM   2258  CB  SER   292     -20.019  44.929 -28.794  1.00  0.00           C  
ATOM   2259  OG  SER   292     -19.845  45.135 -30.188  1.00  0.00           O  
ATOM   2260  N   ALA   293     -20.321  41.818 -28.882  1.00  0.00           N  
ATOM   2261  CA  ALA   293     -20.199  40.543 -29.592  1.00  0.00           C  
ATOM   2262  C   ALA   293     -21.496  39.726 -29.573  1.00  0.00           C  
ATOM   2263  O   ALA   293     -21.802  39.034 -30.553  1.00  0.00           O  
ATOM   2264  CB  ALA   293     -19.050  39.708 -29.021  1.00  0.00           C  
ATOM   2265  N   LEU   294     -22.268  39.764 -28.485  1.00  0.00           N  
ATOM   2266  CA  LEU   294     -23.536  39.035 -28.504  1.00  0.00           C  
ATOM   2267  C   LEU   294     -24.531  39.649 -29.494  1.00  0.00           C  
ATOM   2268  O   LEU   294     -25.293  38.929 -30.156  1.00  0.00           O  
ATOM   2269  CB  LEU   294     -24.146  38.993 -27.105  1.00  0.00           C  
ATOM   2270  CG  LEU   294     -25.464  38.220 -27.037  1.00  0.00           C  
ATOM   2271  CD1 LEU   294     -25.372  36.749 -27.440  1.00  0.00           C  
ATOM   2272  CD2 LEU   294     -26.113  38.168 -25.655  1.00  0.00           C  
ATOM   2273  N   ALA   295     -24.571  40.974 -29.604  1.00  0.00           N  
ATOM   2274  CA  ALA   295     -25.598  41.505 -30.494  1.00  0.00           C  
ATOM   2275  C   ALA   295     -25.226  41.284 -31.953  1.00  0.00           C  
ATOM   2276  O   ALA   295     -26.104  41.002 -32.778  1.00  0.00           O  
ATOM   2277  CB  ALA   295     -25.872  42.971 -30.184  1.00  0.00           C  
ATOM   2278  N   ILE   296     -23.932  41.350 -32.270  1.00  0.00           N  
ATOM   2279  CA  ILE   296     -23.459  41.038 -33.622  1.00  0.00           C  
ATOM   2280  C   ILE   296     -23.858  39.609 -34.014  1.00  0.00           C  
ATOM   2281  O   ILE   296     -24.421  39.382 -35.096  1.00  0.00           O  
ATOM   2282  CB  ILE   296     -21.928  41.274 -33.726  1.00  0.00           C  
ATOM   2283  CG1 ILE   296     -21.526  42.754 -33.609  1.00  0.00           C  
ATOM   2284  CG2 ILE   296     -21.323  40.797 -35.057  1.00  0.00           C  
ATOM   2285  CD1 ILE   296     -20.023  42.966 -33.437  1.00  0.00           C  
ATOM   2286  N   LEU   297     -23.599  38.630 -33.127  1.00  0.00           N  
ATOM   2287  CA  LEU   297     -23.960  37.230 -33.407  1.00  0.00           C  
ATOM   2288  C   LEU   297     -25.484  37.018 -33.478  1.00  0.00           C  
ATOM   2289  O   LEU   297     -25.965  36.246 -34.318  1.00  0.00           O  
ATOM   2290  CB  LEU   297     -23.329  36.289 -32.363  1.00  0.00           C  
ATOM   2291  CG  LEU   297     -21.804  36.099 -32.464  1.00  0.00           C  
ATOM   2292  CD1 LEU   297     -21.164  35.313 -31.298  1.00  0.00           C  
ATOM   2293  CD2 LEU   297     -21.447  35.436 -33.789  1.00  0.00           C  
ATOM   2294  N   MET   298     -26.271  37.666 -32.609  1.00  0.00           N  
ATOM   2295  CA  MET   298     -27.718  37.474 -32.711  1.00  0.00           C  
ATOM   2296  C   MET   298     -28.257  38.038 -34.021  1.00  0.00           C  
ATOM   2297  O   MET   298     -29.130  37.430 -34.650  1.00  0.00           O  
ATOM   2298  CB  MET   298     -28.442  38.113 -31.528  1.00  0.00           C  
ATOM   2299  CG  MET   298     -28.192  37.395 -30.200  1.00  0.00           C  
ATOM   2300  SD  MET   298     -28.986  38.174 -28.762  1.00  0.00           S  
ATOM   2301  CE  MET   298     -30.676  37.724 -29.251  1.00  0.00           C  
ATOM   2302  N   ASN   299     -27.754  39.198 -34.449  1.00  0.00           N  
ATOM   2303  CA  ASN   299     -28.260  39.772 -35.688  1.00  0.00           C  
ATOM   2304  C   ASN   299     -27.927  38.884 -36.869  1.00  0.00           C  
ATOM   2305  O   ASN   299     -28.667  38.866 -37.861  1.00  0.00           O  
ATOM   2306  CB  ASN   299     -27.700  41.175 -35.901  1.00  0.00           C  
ATOM   2307  CG  ASN   299     -28.388  42.110 -34.917  1.00  0.00           C  
ATOM   2308  OD1 ASN   299     -29.461  41.806 -34.398  1.00  0.00           O  
ATOM   2309  ND2 ASN   299     -27.807  43.300 -34.606  1.00  0.00           N  
ATOM   2310  N   LEU   300     -26.834  38.133 -36.771  1.00  0.00           N  
ATOM   2311  CA  LEU   300     -26.418  37.199 -37.811  1.00  0.00           C  
ATOM   2312  C   LEU   300     -27.215  35.896 -37.829  1.00  0.00           C  
ATOM   2313  O   LEU   300     -27.147  35.165 -38.825  1.00  0.00           O  
ATOM   2314  CB  LEU   300     -24.925  36.887 -37.636  1.00  0.00           C  
ATOM   2315  CG  LEU   300     -23.975  37.837 -38.348  1.00  0.00           C  
ATOM   2316  CD1 LEU   300     -24.228  39.246 -37.856  1.00  0.00           C  
ATOM   2317  CD2 LEU   300     -22.541  37.426 -38.062  1.00  0.00           C  
ATOM   2318  N   GLY   301     -27.959  35.587 -36.768  1.00  0.00           N  
ATOM   2319  CA  GLY   301     -28.654  34.315 -36.668  1.00  0.00           C  
ATOM   2320  C   GLY   301     -27.809  33.167 -36.163  1.00  0.00           C  
ATOM   2321  O   GLY   301     -28.154  32.007 -36.401  1.00  0.00           O  
ATOM   2322  N   MET   302     -26.710  33.446 -35.473  1.00  0.00           N  
ATOM   2323  CA  MET   302     -25.782  32.408 -35.055  1.00  0.00           C  
ATOM   2324  C   MET   302     -25.786  32.180 -33.548  1.00  0.00           C  
ATOM   2325  O   MET   302     -25.050  31.306 -33.059  1.00  0.00           O  
ATOM   2326  CB  MET   302     -24.364  32.757 -35.536  1.00  0.00           C  
ATOM   2327  CG  MET   302     -24.209  32.751 -37.062  1.00  0.00           C  
ATOM   2328  SD  MET   302     -22.569  33.305 -37.544  1.00  0.00           S  
ATOM   2329  CE  MET   302     -21.537  31.994 -36.877  1.00  0.00           C  
ATOM   2330  N   ILE   303     -26.580  32.952 -32.806  1.00  0.00           N  
ATOM   2331  CA  ILE   303     -26.739  32.789 -31.367  1.00  0.00           C  
ATOM   2332  C   ILE   303     -27.913  31.836 -31.087  1.00  0.00           C  
ATOM   2333  O   ILE   303     -29.002  31.979 -31.680  1.00  0.00           O  
ATOM   2334  CB  ILE   303     -26.980  34.151 -30.715  1.00  0.00           C  
ATOM   2335  CG1 ILE   303     -25.857  35.167 -30.983  1.00  0.00           C  
ATOM   2336  CG2 ILE   303     -27.104  34.084 -29.183  1.00  0.00           C  
ATOM   2337  CD1 ILE   303     -24.493  34.720 -30.460  1.00  0.00           C  
ATOM   2338  N   ASP   304     -27.690  30.875 -30.180  1.00  0.00           N  
ATOM   2339  CA  ASP   304     -28.673  29.824 -29.952  1.00  0.00           C  
ATOM   2340  C   ASP   304     -29.973  30.398 -29.409  1.00  0.00           C  
ATOM   2341  O   ASP   304     -29.965  31.176 -28.453  1.00  0.00           O  
ATOM   2342  CB  ASP   304     -28.118  28.771 -28.992  1.00  0.00           C  
ATOM   2343  CG  ASP   304     -29.113  27.621 -28.929  1.00  0.00           C  
ATOM   2344  OD1 ASP   304     -30.186  27.731 -29.580  1.00  0.00           O  
ATOM   2345  OD2 ASP   304     -28.814  26.617 -28.229  1.00  0.00           O  
ATOM   2346  N   GLU   305     -31.095  29.965 -30.003  1.00  0.00           N  
ATOM   2347  CA  GLU   305     -32.407  30.571 -29.763  1.00  0.00           C  
ATOM   2348  C   GLU   305     -33.029  30.104 -28.448  1.00  0.00           C  
ATOM   2349  O   GLU   305     -33.544  30.922 -27.677  1.00  0.00           O  
ATOM   2350  CB  GLU   305     -33.355  30.263 -30.932  1.00  0.00           C  
ATOM   2351  CG  GLU   305     -32.958  30.955 -32.238  1.00  0.00           C  
ATOM   2352  CD  GLU   305     -33.961  30.549 -33.309  1.00  0.00           C  
ATOM   2353  OE1 GLU   305     -34.892  29.765 -32.981  1.00  0.00           O  
ATOM   2354  OE2 GLU   305     -33.809  31.016 -34.469  1.00  0.00           O  
ATOM   2355  N   SER   306     -33.016  28.796 -28.182  1.00  0.00           N  
ATOM   2356  CA  SER   306     -33.641  28.221 -26.987  1.00  0.00           C  
ATOM   2357  C   SER   306     -32.626  27.379 -26.222  1.00  0.00           C  
ATOM   2358  O   SER   306     -32.777  26.156 -26.118  1.00  0.00           O  
ATOM   2359  CB  SER   306     -34.875  27.389 -27.351  1.00  0.00           C  
ATOM   2360  OG  SER   306     -35.841  28.205 -27.997  1.00  0.00           O  
ATOM   2361  N   LYS   307     -31.799  28.029 -25.403  1.00  0.00           N  
ATOM   2362  CA  LYS   307     -30.828  27.294 -24.594  1.00  0.00           C  
ATOM   2363  C   LYS   307     -31.568  26.610 -23.443  1.00  0.00           C  
ATOM   2364  O   LYS   307     -31.403  25.418 -23.171  1.00  0.00           O  
ATOM   2365  CB  LYS   307     -29.710  28.007 -23.827  1.00  0.00           C  
ATOM   2366  CG  LYS   307     -28.775  27.051 -23.083  1.00  0.00           C  
ATOM   2367  CD  LYS   307     -27.608  27.755 -22.386  1.00  0.00           C  
ATOM   2368  CE  LYS   307     -26.692  26.803 -21.614  1.00  0.00           C  
ATOM   2369  NZ  LYS   307     -25.628  27.569 -20.929  1.00  0.00           N  
ATOM   2370  N   ILE   308     -32.404  27.387 -22.754  1.00  0.00           N  
ATOM   2371  CA  ILE   308     -33.196  26.889 -21.626  1.00  0.00           C  
ATOM   2372  C   ILE   308     -34.004  25.640 -21.995  1.00  0.00           C  
ATOM   2373  O   ILE   308     -34.239  24.754 -21.169  1.00  0.00           O  
ATOM   2374  CB  ILE   308     -34.400  27.505 -20.879  1.00  0.00           C  
ATOM   2375  CG1 ILE   308     -34.041  28.761 -20.067  1.00  0.00           C  
ATOM   2376  CG2 ILE   308     -35.051  26.546 -19.868  1.00  0.00           C  
ATOM   2377  CD1 ILE   308     -35.261  29.517 -19.543  1.00  0.00           C  
ATOM   2378  N   SER   309     -34.441  25.559 -23.247  1.00  0.00           N  
ATOM   2379  CA  SER   309     -35.217  24.410 -23.698  1.00  0.00           C  
ATOM   2380  C   SER   309     -34.470  23.088 -23.482  1.00  0.00           C  
ATOM   2381  O   SER   309     -35.049  22.079 -23.068  1.00  0.00           O  
ATOM   2382  CB  SER   309     -35.623  24.091 -25.140  1.00  0.00           C  
ATOM   2383  OG  SER   309     -36.526  25.075 -25.622  1.00  0.00           O  
ATOM   2384  N   ARG   310     -33.167  23.078 -23.761  1.00  0.00           N  
ATOM   2385  CA  ARG   310     -32.374  21.860 -23.603  1.00  0.00           C  
ATOM   2386  C   ARG   310     -31.500  21.806 -22.342  1.00  0.00           C  
ATOM   2387  O   ARG   310     -30.744  20.855 -22.126  1.00  0.00           O  
ATOM   2388  CB  ARG   310     -31.297  21.483 -24.624  1.00  0.00           C  
ATOM   2389  CG  ARG   310     -31.848  21.243 -26.031  1.00  0.00           C  
ATOM   2390  CD  ARG   310     -30.778  20.835 -27.046  1.00  0.00           C  
ATOM   2391  NE  ARG   310     -30.294  19.478 -26.667  1.00  0.00           N  
ATOM   2392  CZ  ARG   310     -29.276  18.897 -27.365  1.00  0.00           C  
ATOM   2393  NH1 ARG   310     -28.893  19.767 -28.345  1.00  0.00           N  
ATOM   2394  NH2 ARG   310     -29.038  17.672 -26.812  1.00  0.00           N  
ATOM   2395  N   SER   311     -31.589  22.826 -21.491  1.00  0.00           N  
ATOM   2396  CA  SER   311     -30.794  22.875 -20.265  1.00  0.00           C  
ATOM   2397  C   SER   311     -30.782  21.533 -19.558  1.00  0.00           C  
ATOM   2398  O   SER   311     -31.828  20.955 -19.248  1.00  0.00           O  
ATOM   2399  CB  SER   311     -31.102  23.686 -19.004  1.00  0.00           C  
ATOM   2400  OG  SER   311     -30.100  23.463 -18.023  1.00  0.00           O  
ATOM   2401  N   LEU   312     -29.587  21.008 -19.290  1.00  0.00           N  
ATOM   2402  CA  LEU   312     -29.447  19.721 -18.616  1.00  0.00           C  
ATOM   2403  C   LEU   312     -29.042  19.916 -17.150  1.00  0.00           C  
ATOM   2404  O   LEU   312     -28.749  21.029 -16.704  1.00  0.00           O  
ATOM   2405  CB  LEU   312     -28.381  18.707 -19.044  1.00  0.00           C  
ATOM   2406  CG  LEU   312     -28.470  18.315 -20.520  1.00  0.00           C  
ATOM   2407  CD1 LEU   312     -27.384  17.352 -20.999  1.00  0.00           C  
ATOM   2408  CD2 LEU   312     -29.767  17.617 -20.926  1.00  0.00           C  
ATOM   2409  N   PRO   313     -29.020  18.828 -16.381  1.00  0.00           N  
ATOM   2410  CA  PRO   313     -28.644  18.909 -14.970  1.00  0.00           C  
ATOM   2411  C   PRO   313     -27.190  19.320 -14.714  1.00  0.00           C  
ATOM   2412  O   PRO   313     -26.415  19.622 -15.626  1.00  0.00           O  
ATOM   2413  CB  PRO   313     -28.225  18.182 -13.689  1.00  0.00           C  
ATOM   2414  CG  PRO   313     -28.554  16.688 -13.700  1.00  0.00           C  
ATOM   2415  CD  PRO   313     -28.468  16.052 -15.089  1.00  0.00           C  
ATOM   2416  N   TRP   314     -26.766  19.312 -13.445  1.00  0.00           N  
ATOM   2417  CA  TRP   314     -25.476  19.730 -12.920  1.00  0.00           C  
ATOM   2418  C   TRP   314     -24.596  20.009 -14.134  1.00  0.00           C  
ATOM   2419  O   TRP   314     -24.943  19.644 -15.265  1.00  0.00           O  
ATOM   2420  CB  TRP   314     -24.900  18.666 -11.932  1.00  0.00           C  
ATOM   2421  CG  TRP   314     -25.056  17.158 -12.399  1.00  0.00           C  
ATOM   2422  CD1 TRP   314     -26.108  16.318 -12.088  1.00  0.00           C  
ATOM   2423  CD2 TRP   314     -24.165  16.389 -13.235  1.00  0.00           C  
ATOM   2424  NE1 TRP   314     -25.927  15.108 -12.675  1.00  0.00           N  
ATOM   2425  CE2 TRP   314     -24.747  15.108 -13.381  1.00  0.00           C  
ATOM   2426  CE3 TRP   314     -22.951  16.670 -13.881  1.00  0.00           C  
ATOM   2427  CZ2 TRP   314     -24.137  14.080 -14.132  1.00  0.00           C  
ATOM   2428  CZ3 TRP   314     -22.341  15.684 -14.620  1.00  0.00           C  
ATOM   2429  CH2 TRP   314     -22.932  14.387 -14.746  1.00  0.00           C  
ATOM   2430  N   ARG   315     -23.516  20.775 -13.945  1.00  0.00           N  
ATOM   2431  CA  ARG   315     -22.766  21.216 -15.125  1.00  0.00           C  
ATOM   2432  C   ARG   315     -21.757  20.150 -15.562  1.00  0.00           C  
ATOM   2433  O   ARG   315     -21.082  19.552 -14.732  1.00  0.00           O  
ATOM   2434  CB  ARG   315     -22.073  22.543 -14.834  1.00  0.00           C  
ATOM   2435  CG  ARG   315     -23.045  23.705 -14.620  1.00  0.00           C  
ATOM   2436  CD  ARG   315     -22.353  25.032 -14.304  1.00  0.00           C  
ATOM   2437  NE  ARG   315     -21.733  24.904 -12.955  1.00  0.00           N  
ATOM   2438  CZ  ARG   315     -20.833  25.837 -12.526  1.00  0.00           C  
ATOM   2439  NH1 ARG   315     -20.688  26.763 -13.519  1.00  0.00           N  
ATOM   2440  NH2 ARG   315     -20.429  25.479 -11.272  1.00  0.00           N  
ATOM   2441  N   ARG   316     -21.665  19.904 -16.867  1.00  0.00           N  
ATOM   2442  CA  ARG   316     -20.746  18.890 -17.400  1.00  0.00           C  
ATOM   2443  C   ARG   316     -19.288  19.359 -17.449  1.00  0.00           C  
ATOM   2444  O   ARG   316     -18.994  20.480 -17.878  1.00  0.00           O  
ATOM   2445  CB  ARG   316     -21.119  18.506 -18.825  1.00  0.00           C  
ATOM   2446  CG  ARG   316     -22.463  17.783 -18.930  1.00  0.00           C  
ATOM   2447  CD  ARG   316     -22.852  17.418 -20.364  1.00  0.00           C  
ATOM   2448  NE  ARG   316     -23.135  18.688 -21.089  1.00  0.00           N  
ATOM   2449  CZ  ARG   316     -23.251  18.686 -22.449  1.00  0.00           C  
ATOM   2450  NH1 ARG   316     -23.065  17.405 -22.881  1.00  0.00           N  
ATOM   2451  NH2 ARG   316     -23.507  19.967 -22.847  1.00  0.00           N  
ATOM   2452  N   PRO   317     -18.370  18.457 -17.093  1.00  0.00           N  
ATOM   2453  CA  PRO   317     -16.953  18.662 -17.351  1.00  0.00           C  
ATOM   2454  C   PRO   317     -16.619  18.348 -18.800  1.00  0.00           C  
ATOM   2455  O   PRO   317     -17.222  17.470 -19.412  1.00  0.00           O  
ATOM   2456  CB  PRO   317     -16.103  17.779 -16.446  1.00  0.00           C  
ATOM   2457  CG  PRO   317     -16.878  17.189 -15.267  1.00  0.00           C  
ATOM   2458  CD  PRO   317     -18.364  16.968 -15.559  1.00  0.00           C  
ATOM   2459  N   ALA   318     -15.630  19.056 -19.342  1.00  0.00           N  
ATOM   2460  CA  ALA   318     -15.096  18.761 -20.660  1.00  0.00           C  
ATOM   2461  C   ALA   318     -13.757  18.028 -20.598  1.00  0.00           C  
ATOM   2462  O   ALA   318     -13.071  17.913 -21.629  1.00  0.00           O  
ATOM   2463  CB  ALA   318     -14.936  20.055 -21.484  1.00  0.00           C  
ATOM   2464  N   ASN   319     -13.368  17.537 -19.417  1.00  0.00           N  
ATOM   2465  CA  ASN   319     -12.110  16.795 -19.339  1.00  0.00           C  
ATOM   2466  C   ASN   319     -12.201  15.556 -20.220  1.00  0.00           C  
ATOM   2467  O   ASN   319     -13.244  14.891 -20.250  1.00  0.00           O  
ATOM   2468  CB  ASN   319     -11.784  16.372 -17.911  1.00  0.00           C  
ATOM   2469  CG  ASN   319     -10.361  15.832 -17.894  1.00  0.00           C  
ATOM   2470  OD1 ASN   319      -9.531  16.207 -18.720  1.00  0.00           O  
ATOM   2471  ND2 ASN   319     -10.002  14.921 -16.950  1.00  0.00           N  
ATOM   2472  N   VAL   320     -11.165  15.255 -20.991  1.00  0.00           N  
ATOM   2473  CA  VAL   320     -11.228  14.066 -21.863  1.00  0.00           C  
ATOM   2474  C   VAL   320     -11.512  12.758 -21.134  1.00  0.00           C  
ATOM   2475  O   VAL   320     -12.209  11.896 -21.697  1.00  0.00           O  
ATOM   2476  CB  VAL   320      -9.847  14.054 -22.523  1.00  0.00           C  
ATOM   2477  CG1 VAL   320      -9.574  12.792 -23.344  1.00  0.00           C  
ATOM   2478  CG2 VAL   320      -9.624  15.217 -23.491  1.00  0.00           C  
ATOM   2479  N   PHE   321     -11.003  12.571 -19.906  1.00  0.00           N  
ATOM   2480  CA  PHE   321     -11.278  11.323 -19.186  1.00  0.00           C  
ATOM   2481  C   PHE   321     -12.705  11.213 -18.675  1.00  0.00           C  
ATOM   2482  O   PHE   321     -13.117  10.134 -18.242  1.00  0.00           O  
ATOM   2483  CB  PHE   321     -10.294  11.133 -18.023  1.00  0.00           C  
ATOM   2484  CG  PHE   321      -8.965  10.803 -18.610  1.00  0.00           C  
ATOM   2485  CD1 PHE   321      -7.943  11.771 -18.741  1.00  0.00           C  
ATOM   2486  CD2 PHE   321      -8.699   9.494 -19.052  1.00  0.00           C  
ATOM   2487  CE1 PHE   321      -6.674  11.445 -19.300  1.00  0.00           C  
ATOM   2488  CE2 PHE   321      -7.435   9.141 -19.616  1.00  0.00           C  
ATOM   2489  CZ  PHE   321      -6.419  10.124 -19.742  1.00  0.00           C  
ATOM   2490  N   ARG   322     -13.479  12.265 -18.729  1.00  0.00           N  
ATOM   2491  CA  ARG   322     -14.677  12.285 -17.927  1.00  0.00           C  
ATOM   2492  C   ARG   322     -15.910  12.426 -18.815  1.00  0.00           C  
ATOM   2493  O   ARG   322     -16.975  12.824 -18.337  1.00  0.00           O  
ATOM   2494  CB  ARG   322     -14.539  13.405 -16.882  1.00  0.00           C  
ATOM   2495  CG  ARG   322     -15.627  13.453 -15.828  1.00  0.00           C  
ATOM   2496  CD  ARG   322     -15.446  14.640 -14.873  1.00  0.00           C  
ATOM   2497  NE  ARG   322     -14.539  14.472 -13.750  1.00  0.00           N  
ATOM   2498  CZ  ARG   322     -14.909  14.155 -12.501  1.00  0.00           C  
ATOM   2499  NH1 ARG   322     -16.181  13.931 -12.167  1.00  0.00           N  
ATOM   2500  NH2 ARG   322     -13.971  14.066 -11.557  1.00  0.00           N  
ATOM   2501  N   THR   323     -15.766  12.105 -20.114  1.00  0.00           N  
ATOM   2502  CA  THR   323     -16.839  12.176 -21.110  1.00  0.00           C  
ATOM   2503  C   THR   323     -17.938  11.149 -20.923  1.00  0.00           C  
ATOM   2504  O   THR   323     -18.970  11.271 -21.578  1.00  0.00           O  
ATOM   2505  CB  THR   323     -16.343  11.951 -22.525  1.00  0.00           C  
ATOM   2506  OG1 THR   323     -15.741  10.669 -22.633  1.00  0.00           O  
ATOM   2507  CG2 THR   323     -15.307  13.031 -22.879  1.00  0.00           C  
ATOM   2508  N   LYS   324     -17.738  10.121 -20.126  1.00  0.00           N  
ATOM   2509  CA  LYS   324     -18.835   9.186 -19.948  1.00  0.00           C  
ATOM   2510  C   LYS   324     -19.688   9.496 -18.722  1.00  0.00           C  
ATOM   2511  O   LYS   324     -20.649   8.758 -18.472  1.00  0.00           O  
ATOM   2512  CB  LYS   324     -18.315   7.732 -19.860  1.00  0.00           C  
ATOM   2513  CG  LYS   324     -17.656   7.240 -21.151  1.00  0.00           C  
ATOM   2514  CD  LYS   324     -17.137   5.804 -21.064  1.00  0.00           C  
ATOM   2515  CE  LYS   324     -16.431   5.331 -22.337  1.00  0.00           C  
ATOM   2516  NZ  LYS   324     -15.986   3.928 -22.177  1.00  0.00           N  
ATOM   2517  N   GLU   325     -19.390  10.535 -17.930  1.00  0.00           N  
ATOM   2518  CA  GLU   325     -20.160  10.642 -16.701  1.00  0.00           C  
ATOM   2519  C   GLU   325     -21.506  11.304 -16.968  1.00  0.00           C  
ATOM   2520  O   GLU   325     -21.567  12.414 -17.504  1.00  0.00           O  
ATOM   2521  CB  GLU   325     -19.451  11.355 -15.541  1.00  0.00           C  
ATOM   2522  CG  GLU   325     -19.182  12.794 -15.601  1.00  0.00           C  
ATOM   2523  CD  GLU   325     -18.716  13.420 -14.238  1.00  0.00           C  
ATOM   2524  OE1 GLU   325     -18.965  12.917 -13.114  1.00  0.00           O  
ATOM   2525  OE2 GLU   325     -18.000  14.424 -14.329  1.00  0.00           O  
ATOM   2526  N   ASP   326     -22.592  10.601 -16.572  1.00  0.00           N  
ATOM   2527  CA  ASP   326     -23.911  11.203 -16.627  1.00  0.00           C  
ATOM   2528  C   ASP   326     -24.800  10.833 -15.448  1.00  0.00           C  
ATOM   2529  O   ASP   326     -26.031  10.948 -15.559  1.00  0.00           O  
ATOM   2530  CB  ASP   326     -24.602  10.866 -17.930  1.00  0.00           C  
ATOM   2531  CG  ASP   326     -24.970   9.368 -18.096  1.00  0.00           C  
ATOM   2532  OD1 ASP   326     -24.579   8.442 -17.341  1.00  0.00           O  
ATOM   2533  OD2 ASP   326     -25.745   9.144 -19.045  1.00  0.00           O  
ATOM   2534  N   VAL   327     -24.232  10.455 -14.300  1.00  0.00           N  
ATOM   2535  CA  VAL   327     -25.002  10.268 -13.061  1.00  0.00           C  
ATOM   2536  C   VAL   327     -24.107  10.666 -11.887  1.00  0.00           C  
ATOM   2537  O   VAL   327     -22.928  10.357 -11.904  1.00  0.00           O  
ATOM   2538  CB  VAL   327     -25.553   8.811 -12.956  1.00  0.00           C  
ATOM   2539  CG1 VAL   327     -24.498   7.777 -13.326  1.00  0.00           C  
ATOM   2540  CG2 VAL   327     -26.080   8.483 -11.535  1.00  0.00           C  
ATOM   2541  N   ARG   328     -24.641  11.390 -10.895  1.00  0.00           N  
ATOM   2542  CA  ARG   328     -23.884  11.738  -9.689  1.00  0.00           C  
ATOM   2543  C   ARG   328     -24.749  11.592  -8.448  1.00  0.00           C  
ATOM   2544  O   ARG   328     -25.974  11.664  -8.544  1.00  0.00           O  
ATOM   2545  CB  ARG   328     -23.352  13.189  -9.691  1.00  0.00           C  
ATOM   2546  CG  ARG   328     -22.152  13.488 -10.581  1.00  0.00           C  
ATOM   2547  CD  ARG   328     -21.769  15.021 -10.608  1.00  0.00           C  
ATOM   2548  NE  ARG   328     -20.725  15.247 -11.613  1.00  0.00           N  
ATOM   2549  CZ  ARG   328     -20.143  16.404 -11.924  1.00  0.00           C  
ATOM   2550  NH1 ARG   328     -20.484  17.521 -11.332  1.00  0.00           N  
ATOM   2551  NH2 ARG   328     -19.223  16.442 -12.846  1.00  0.00           N  
ATOM   2552  N   PRO   329     -24.149  11.425  -7.269  1.00  0.00           N  
ATOM   2553  CA  PRO   329     -24.945  11.449  -6.040  1.00  0.00           C  
ATOM   2554  C   PRO   329     -25.333  12.885  -5.776  1.00  0.00           C  
ATOM   2555  O   PRO   329     -24.625  13.808  -6.180  1.00  0.00           O  
ATOM   2556  CB  PRO   329     -23.977  10.959  -4.965  1.00  0.00           C  
ATOM   2557  CG  PRO   329     -22.785  10.446  -5.706  1.00  0.00           C  
ATOM   2558  CD  PRO   329     -22.727  11.210  -6.967  1.00  0.00           C  
ATOM   2559  N   ILE   330     -26.438  13.075  -5.050  1.00  0.00           N  
ATOM   2560  CA  ILE   330     -26.996  14.421  -4.904  1.00  0.00           C  
ATOM   2561  C   ILE   330     -26.214  15.267  -3.900  1.00  0.00           C  
ATOM   2562  O   ILE   330     -26.391  16.477  -3.880  1.00  0.00           O  
ATOM   2563  CB  ILE   330     -28.500  14.306  -4.542  1.00  0.00           C  
ATOM   2564  CG1 ILE   330     -29.223  15.645  -4.689  1.00  0.00           C  
ATOM   2565  CG2 ILE   330     -28.703  13.896  -3.090  1.00  0.00           C  
ATOM   2566  CD1 ILE   330     -30.795  15.508  -4.526  1.00  0.00           C  
ATOM   2567  N   PHE   331     -25.282  14.675  -3.123  1.00  0.00           N  
ATOM   2568  CA  PHE   331     -24.809  15.312  -1.899  1.00  0.00           C  
ATOM   2569  C   PHE   331     -23.889  16.519  -2.170  1.00  0.00           C  
ATOM   2570  O   PHE   331     -23.850  17.446  -1.339  1.00  0.00           O  
ATOM   2571  CB  PHE   331     -24.115  14.261  -1.016  1.00  0.00           C  
ATOM   2572  CG  PHE   331     -24.960  12.972  -0.781  1.00  0.00           C  
ATOM   2573  CD1 PHE   331     -26.206  13.018  -0.127  1.00  0.00           C  
ATOM   2574  CD2 PHE   331     -24.474  11.717  -1.213  1.00  0.00           C  
ATOM   2575  CE1 PHE   331     -26.973  11.828   0.057  1.00  0.00           C  
ATOM   2576  CE2 PHE   331     -25.220  10.523  -1.002  1.00  0.00           C  
ATOM   2577  CZ  PHE   331     -26.454  10.562  -0.381  1.00  0.00           C  
ATOM   2578  N   TRP   332     -23.164  16.541  -3.307  1.00  0.00           N  
ATOM   2579  CA  TRP   332     -22.261  17.624  -3.655  1.00  0.00           C  
ATOM   2580  C   TRP   332     -22.905  18.661  -4.630  1.00  0.00           C  
ATOM   2581  O   TRP   332     -22.189  19.456  -5.274  1.00  0.00           O  
ATOM   2582  CB  TRP   332     -20.951  17.048  -4.247  1.00  0.00           C  
ATOM   2583  CG  TRP   332     -20.016  16.296  -3.273  1.00  0.00           C  
ATOM   2584  CD1 TRP   332     -18.956  16.821  -2.546  1.00  0.00           C  
ATOM   2585  CD2 TRP   332     -20.066  14.901  -2.942  1.00  0.00           C  
ATOM   2586  NE1 TRP   332     -18.348  15.823  -1.792  1.00  0.00           N  
ATOM   2587  CE2 TRP   332     -19.008  14.641  -2.021  1.00  0.00           C  
ATOM   2588  CE3 TRP   332     -20.872  13.839  -3.349  1.00  0.00           C  
ATOM   2589  CZ2 TRP   332     -18.783  13.360  -1.484  1.00  0.00           C  
ATOM   2590  CZ3 TRP   332     -20.642  12.581  -2.801  1.00  0.00           C  
ATOM   2591  CH2 TRP   332     -19.610  12.354  -1.888  1.00  0.00           C  
ATOM   2592  N   ALA   333     -24.248  18.665  -4.736  1.00  0.00           N  
ATOM   2593  CA  ALA   333     -24.939  19.597  -5.629  1.00  0.00           C  
ATOM   2594  C   ALA   333     -24.473  21.063  -5.444  1.00  0.00           C  
ATOM   2595  O   ALA   333     -24.314  21.796  -6.413  1.00  0.00           O  
ATOM   2596  CB  ALA   333     -26.443  19.454  -5.422  1.00  0.00           C  
ATOM   2597  N   ASN   334     -24.223  21.508  -4.236  1.00  0.00           N  
ATOM   2598  CA  ASN   334     -23.720  22.866  -4.092  1.00  0.00           C  
ATOM   2599  C   ASN   334     -22.212  22.941  -4.040  1.00  0.00           C  
ATOM   2600  O   ASN   334     -21.670  24.024  -3.824  1.00  0.00           O  
ATOM   2601  CB  ASN   334     -24.267  23.527  -2.817  1.00  0.00           C  
ATOM   2602  CG  ASN   334     -25.753  23.784  -3.021  1.00  0.00           C  
ATOM   2603  OD1 ASN   334     -26.218  23.954  -4.147  1.00  0.00           O  
ATOM   2604  ND2 ASN   334     -26.580  23.825  -1.942  1.00  0.00           N  
ATOM   2605  N   ARG   335     -21.529  21.835  -4.153  1.00  0.00           N  
ATOM   2606  CA  ARG   335     -20.083  21.863  -4.027  1.00  0.00           C  
ATOM   2607  C   ARG   335     -19.481  21.033  -5.140  1.00  0.00           C  
ATOM   2608  O   ARG   335     -18.617  20.178  -4.899  1.00  0.00           O  
ATOM   2609  CB  ARG   335     -19.675  21.376  -2.647  1.00  0.00           C  
ATOM   2610  CG  ARG   335     -19.829  22.481  -1.572  1.00  0.00           C  
ATOM   2611  CD  ARG   335     -19.635  21.955  -0.167  1.00  0.00           C  
ATOM   2612  NE  ARG   335     -18.318  21.380   0.049  1.00  0.00           N  
ATOM   2613  CZ  ARG   335     -17.245  22.110   0.316  1.00  0.00           C  
ATOM   2614  NH1 ARG   335     -17.369  23.418   0.342  1.00  0.00           N  
ATOM   2615  NH2 ARG   335     -16.044  21.548   0.515  1.00  0.00           N  
ATOM   2616  N   PRO   336     -19.867  21.302  -6.388  1.00  0.00           N  
ATOM   2617  CA  PRO   336     -19.300  20.522  -7.500  1.00  0.00           C  
ATOM   2618  C   PRO   336     -17.780  20.598  -7.609  1.00  0.00           C  
ATOM   2619  O   PRO   336     -17.177  19.677  -8.187  1.00  0.00           O  
ATOM   2620  CB  PRO   336     -19.995  21.129  -8.725  1.00  0.00           C  
ATOM   2621  CG  PRO   336     -20.334  22.569  -8.282  1.00  0.00           C  
ATOM   2622  CD  PRO   336     -20.728  22.422  -6.859  1.00  0.00           C  
ATOM   2623  N   LYS   337     -17.130  21.656  -7.119  1.00  0.00           N  
ATOM   2624  CA  LYS   337     -15.664  21.664  -7.175  1.00  0.00           C  
ATOM   2625  C   LYS   337     -15.057  20.603  -6.252  1.00  0.00           C  
ATOM   2626  O   LYS   337     -14.065  19.955  -6.613  1.00  0.00           O  
ATOM   2627  CB  LYS   337     -15.109  23.039  -6.834  1.00  0.00           C  
ATOM   2628  CG  LYS   337     -15.301  24.044  -7.930  1.00  0.00           C  
ATOM   2629  CD  LYS   337     -14.779  25.417  -7.524  1.00  0.00           C  
ATOM   2630  CE  LYS   337     -14.910  26.401  -8.677  1.00  0.00           C  
ATOM   2631  NZ  LYS   337     -16.350  26.598  -9.078  1.00  0.00           N  
ATOM   2632  N   SER   338     -15.635  20.421  -5.053  1.00  0.00           N  
ATOM   2633  CA  SER   338     -15.198  19.349  -4.170  1.00  0.00           C  
ATOM   2634  C   SER   338     -15.436  17.969  -4.811  1.00  0.00           C  
ATOM   2635  O   SER   338     -14.563  17.089  -4.765  1.00  0.00           O  
ATOM   2636  CB  SER   338     -15.924  19.484  -2.836  1.00  0.00           C  
ATOM   2637  OG  SER   338     -15.517  18.535  -1.860  1.00  0.00           O  
ATOM   2638  N   TYR   339     -16.573  17.788  -5.482  1.00  0.00           N  
ATOM   2639  CA  TYR   339     -16.842  16.496  -6.106  1.00  0.00           C  
ATOM   2640  C   TYR   339     -15.790  16.163  -7.142  1.00  0.00           C  
ATOM   2641  O   TYR   339     -15.253  15.047  -7.170  1.00  0.00           O  
ATOM   2642  CB  TYR   339     -18.209  16.483  -6.769  1.00  0.00           C  
ATOM   2643  CG  TYR   339     -18.585  15.136  -7.298  1.00  0.00           C  
ATOM   2644  CD1 TYR   339     -19.056  14.136  -6.431  1.00  0.00           C  
ATOM   2645  CD2 TYR   339     -18.448  14.838  -8.648  1.00  0.00           C  
ATOM   2646  CE1 TYR   339     -19.389  12.898  -6.895  1.00  0.00           C  
ATOM   2647  CE2 TYR   339     -18.784  13.602  -9.132  1.00  0.00           C  
ATOM   2648  CZ  TYR   339     -19.257  12.627  -8.259  1.00  0.00           C  
ATOM   2649  OH  TYR   339     -19.618  11.379  -8.750  1.00  0.00           O  
ATOM   2650  N   ILE   340     -15.523  17.104  -8.046  1.00  0.00           N  
ATOM   2651  CA  ILE   340     -14.530  16.846  -9.087  1.00  0.00           C  
ATOM   2652  C   ILE   340     -13.176  16.558  -8.457  1.00  0.00           C  
ATOM   2653  O   ILE   340     -12.493  15.611  -8.848  1.00  0.00           O  
ATOM   2654  CB  ILE   340     -14.478  18.008 -10.091  1.00  0.00           C  
ATOM   2655  CG1 ILE   340     -15.807  18.053 -10.864  1.00  0.00           C  
ATOM   2656  CG2 ILE   340     -13.285  17.868 -11.054  1.00  0.00           C  
ATOM   2657  CD1 ILE   340     -16.130  19.366 -11.508  1.00  0.00           C  
ATOM   2658  N   SER   341     -12.786  17.340  -7.445  1.00  0.00           N  
ATOM   2659  CA  SER   341     -11.523  17.073  -6.769  1.00  0.00           C  
ATOM   2660  C   SER   341     -11.483  15.666  -6.157  1.00  0.00           C  
ATOM   2661  O   SER   341     -10.464  14.962  -6.253  1.00  0.00           O  
ATOM   2662  CB  SER   341     -11.253  18.108  -5.686  1.00  0.00           C  
ATOM   2663  OG  SER   341     -11.054  19.386  -6.271  1.00  0.00           O  
ATOM   2664  N   ARG   342     -12.566  15.253  -5.483  1.00  0.00           N  
ATOM   2665  CA  ARG   342     -12.527  13.980  -4.778  1.00  0.00           C  
ATOM   2666  C   ARG   342     -12.633  12.777  -5.719  1.00  0.00           C  
ATOM   2667  O   ARG   342     -12.413  11.645  -5.277  1.00  0.00           O  
ATOM   2668  CB  ARG   342     -13.638  13.931  -3.708  1.00  0.00           C  
ATOM   2669  CG  ARG   342     -13.461  15.014  -2.615  1.00  0.00           C  
ATOM   2670  CD  ARG   342     -14.388  14.861  -1.420  1.00  0.00           C  
ATOM   2671  NE  ARG   342     -14.061  13.707  -0.583  1.00  0.00           N  
ATOM   2672  CZ  ARG   342     -14.792  13.282   0.459  1.00  0.00           C  
ATOM   2673  NH1 ARG   342     -15.896  13.923   0.834  1.00  0.00           N  
ATOM   2674  NH2 ARG   342     -14.401  12.204   1.157  1.00  0.00           N  
ATOM   2675  N   THR   343     -12.942  12.992  -6.999  1.00  0.00           N  
ATOM   2676  CA  THR   343     -13.140  11.922  -7.961  1.00  0.00           C  
ATOM   2677  C   THR   343     -12.117  11.955  -9.073  1.00  0.00           C  
ATOM   2678  O   THR   343     -12.203  11.147  -9.989  1.00  0.00           O  
ATOM   2679  CB  THR   343     -14.541  12.001  -8.588  1.00  0.00           C  
ATOM   2680  OG1 THR   343     -14.762  13.315  -9.150  1.00  0.00           O  
ATOM   2681  CG2 THR   343     -15.635  11.671  -7.585  1.00  0.00           C  
ATOM   2682  N   LYS   344     -11.146  12.849  -9.025  1.00  0.00           N  
ATOM   2683  CA  LYS   344     -10.382  13.091 -10.235  1.00  0.00           C  
ATOM   2684  C   LYS   344      -9.302  12.044 -10.495  1.00  0.00           C  
ATOM   2685  O   LYS   344      -8.772  11.990 -11.613  1.00  0.00           O  
ATOM   2686  CB  LYS   344      -9.781  14.482 -10.175  1.00  0.00           C  
ATOM   2687  CG  LYS   344      -8.652  14.615  -9.151  1.00  0.00           C  
ATOM   2688  CD  LYS   344      -8.030  16.012  -9.104  1.00  0.00           C  
ATOM   2689  CE  LYS   344      -6.849  16.124  -8.137  1.00  0.00           C  
ATOM   2690  NZ  LYS   344      -6.305  17.500  -8.160  1.00  0.00           N  
ATOM   2691  N   GLY   345      -8.999  11.195  -9.519  1.00  0.00           N  
ATOM   2692  CA  GLY   345      -8.080  10.087  -9.730  1.00  0.00           C  
ATOM   2693  C   GLY   345      -8.768   8.838 -10.261  1.00  0.00           C  
ATOM   2694  O   GLY   345      -8.090   7.827 -10.447  1.00  0.00           O  
ATOM   2695  N   TRP   346     -10.086   8.886 -10.512  1.00  0.00           N  
ATOM   2696  CA  TRP   346     -10.816   7.710 -10.961  1.00  0.00           C  
ATOM   2697  C   TRP   346     -10.474   7.349 -12.406  1.00  0.00           C  
ATOM   2698  O   TRP   346     -10.272   8.220 -13.258  1.00  0.00           O  
ATOM   2699  CB  TRP   346     -12.328   7.916 -10.841  1.00  0.00           C  
ATOM   2700  CG  TRP   346     -12.850   7.893  -9.438  1.00  0.00           C  
ATOM   2701  CD1 TRP   346     -12.120   7.727  -8.309  1.00  0.00           C  
ATOM   2702  CD2 TRP   346     -14.233   8.007  -9.016  1.00  0.00           C  
ATOM   2703  NE1 TRP   346     -12.942   7.752  -7.201  1.00  0.00           N  
ATOM   2704  CE2 TRP   346     -14.244   7.926  -7.609  1.00  0.00           C  
ATOM   2705  CE3 TRP   346     -15.456   8.166  -9.694  1.00  0.00           C  
ATOM   2706  CZ2 TRP   346     -15.436   8.012  -6.855  1.00  0.00           C  
ATOM   2707  CZ3 TRP   346     -16.644   8.247  -8.943  1.00  0.00           C  
ATOM   2708  CH2 TRP   346     -16.621   8.171  -7.543  1.00  0.00           C  
ATOM   2709  N   GLU   347     -10.449   6.037 -12.682  1.00  0.00           N  
ATOM   2710  CA  GLU   347     -10.132   5.555 -14.021  1.00  0.00           C  
ATOM   2711  C   GLU   347     -11.341   5.639 -14.940  1.00  0.00           C  
ATOM   2712  O   GLU   347     -11.215   6.039 -16.101  1.00  0.00           O  
ATOM   2713  CB  GLU   347      -9.595   4.123 -13.945  1.00  0.00           C  
ATOM   2714  CG  GLU   347      -8.229   4.019 -13.265  1.00  0.00           C  
ATOM   2715  CD  GLU   347      -7.847   2.547 -13.199  1.00  0.00           C  
ATOM   2716  OE1 GLU   347      -8.679   1.701 -13.622  1.00  0.00           O  
ATOM   2717  OE2 GLU   347      -6.718   2.250 -12.725  1.00  0.00           O  
ATOM   2718  N   ASP   348     -12.523   5.310 -14.437  1.00  0.00           N  
ATOM   2719  CA  ASP   348     -13.744   5.445 -15.220  1.00  0.00           C  
ATOM   2720  C   ASP   348     -14.823   6.146 -14.401  1.00  0.00           C  
ATOM   2721  O   ASP   348     -14.757   6.244 -13.175  1.00  0.00           O  
ATOM   2722  CB  ASP   348     -14.209   4.065 -15.723  1.00  0.00           C  
ATOM   2723  CG  ASP   348     -13.172   3.551 -16.711  1.00  0.00           C  
ATOM   2724  OD1 ASP   348     -12.976   4.216 -17.763  1.00  0.00           O  
ATOM   2725  OD2 ASP   348     -12.562   2.485 -16.428  1.00  0.00           O  
ATOM   2726  N   PHE   349     -15.814   6.650 -15.093  1.00  0.00           N  
ATOM   2727  CA  PHE   349     -16.874   7.252 -14.324  1.00  0.00           C  
ATOM   2728  C   PHE   349     -18.181   6.530 -14.592  1.00  0.00           C  
ATOM   2729  O   PHE   349     -18.392   6.026 -15.694  1.00  0.00           O  
ATOM   2730  CB  PHE   349     -17.004   8.736 -14.675  1.00  0.00           C  
ATOM   2731  CG  PHE   349     -15.813   9.493 -14.292  1.00  0.00           C  
ATOM   2732  CD1 PHE   349     -15.708  10.050 -13.028  1.00  0.00           C  
ATOM   2733  CD2 PHE   349     -14.710   9.538 -15.138  1.00  0.00           C  
ATOM   2734  CE1 PHE   349     -14.554  10.711 -12.645  1.00  0.00           C  
ATOM   2735  CE2 PHE   349     -13.578  10.180 -14.756  1.00  0.00           C  
ATOM   2736  CZ  PHE   349     -13.495  10.767 -13.521  1.00  0.00           C  
ATOM   2737  N   PRO   350     -19.084   6.484 -13.618  1.00  0.00           N  
ATOM   2738  CA  PRO   350     -20.403   5.890 -13.872  1.00  0.00           C  
ATOM   2739  C   PRO   350     -21.114   6.526 -15.065  1.00  0.00           C  
ATOM   2740  O   PRO   350     -21.132   7.753 -15.235  1.00  0.00           O  
ATOM   2741  CB  PRO   350     -21.148   6.123 -12.549  1.00  0.00           C  
ATOM   2742  CG  PRO   350     -20.002   6.105 -11.491  1.00  0.00           C  
ATOM   2743  CD  PRO   350     -18.864   6.808 -12.191  1.00  0.00           C  
ATOM   2744  N   GLN   351     -21.693   5.655 -15.900  1.00  0.00           N  
ATOM   2745  CA  GLN   351     -22.569   5.950 -17.028  1.00  0.00           C  
ATOM   2746  C   GLN   351     -23.876   5.151 -16.893  1.00  0.00           C  
ATOM   2747  O   GLN   351     -23.870   3.947 -16.604  1.00  0.00           O  
ATOM   2748  CB  GLN   351     -21.823   5.643 -18.362  1.00  0.00           C  
ATOM   2749  CG  GLN   351     -22.648   5.963 -19.610  1.00  0.00           C  
ATOM   2750  CD  GLN   351     -21.767   5.731 -20.829  1.00  0.00           C  
ATOM   2751  OE1 GLN   351     -20.617   5.311 -20.708  1.00  0.00           O  
ATOM   2752  NE2 GLN   351     -22.258   5.991 -22.070  1.00  0.00           N  
ATOM   2753  N   GLY   352     -24.999   5.821 -17.109  1.00  0.00           N  
ATOM   2754  CA  GLY   352     -26.282   5.163 -17.020  1.00  0.00           C  
ATOM   2755  C   GLY   352     -26.745   5.019 -15.587  1.00  0.00           C  
ATOM   2756  O   GLY   352     -27.489   5.858 -15.100  1.00  0.00           O  
ATOM   2757  N   ARG   353     -27.672   4.064 -15.516  1.00  0.00           N  
ATOM   2758  CA  ARG   353     -28.293   3.663 -14.274  1.00  0.00           C  
ATOM   2759  C   ARG   353     -27.696   2.324 -13.908  1.00  0.00           C  
ATOM   2760  O   ARG   353     -27.975   1.240 -14.428  1.00  0.00           O  
ATOM   2761  CB  ARG   353     -29.787   3.352 -14.153  1.00  0.00           C  
ATOM   2762  CG  ARG   353     -30.239   3.077 -12.717  1.00  0.00           C  
ATOM   2763  CD  ARG   353     -31.746   2.856 -12.581  1.00  0.00           C  
ATOM   2764  NE  ARG   353     -32.079   1.585 -13.283  1.00  0.00           N  
ATOM   2765  CZ  ARG   353     -33.363   1.335 -13.671  1.00  0.00           C  
ATOM   2766  NH1 ARG   353     -34.126   2.403 -13.296  1.00  0.00           N  
ATOM   2767  NH2 ARG   353     -33.383   0.115 -14.283  1.00  0.00           N  
ATOM   2768  N   TRP   354     -26.823   2.515 -12.932  1.00  0.00           N  
ATOM   2769  CA  TRP   354     -26.046   1.436 -12.361  1.00  0.00           C  
ATOM   2770  C   TRP   354     -26.870   0.747 -11.315  1.00  0.00           C  
ATOM   2771  O   TRP   354     -27.595   1.381 -10.544  1.00  0.00           O  
ATOM   2772  CB  TRP   354     -24.757   1.686 -11.568  1.00  0.00           C  
ATOM   2773  CG  TRP   354     -23.607   2.188 -12.408  1.00  0.00           C  
ATOM   2774  CD1 TRP   354     -23.114   3.455 -12.533  1.00  0.00           C  
ATOM   2775  CD2 TRP   354     -22.769   1.412 -13.276  1.00  0.00           C  
ATOM   2776  NE1 TRP   354     -22.090   3.553 -13.358  1.00  0.00           N  
ATOM   2777  CE2 TRP   354     -21.827   2.303 -13.855  1.00  0.00           C  
ATOM   2778  CE3 TRP   354     -22.717   0.046 -13.624  1.00  0.00           C  
ATOM   2779  CZ2 TRP   354     -20.834   1.870 -14.775  1.00  0.00           C  
ATOM   2780  CZ3 TRP   354     -21.722  -0.396 -14.547  1.00  0.00           C  
ATOM   2781  CH2 TRP   354     -20.799   0.522 -15.107  1.00  0.00           C  
ATOM   2782  N   GLY   355     -26.784  -0.577 -11.257  1.00  0.00           N  
ATOM   2783  CA  GLY   355     -27.527  -1.276 -10.226  1.00  0.00           C  
ATOM   2784  C   GLY   355     -26.680  -1.386  -8.954  1.00  0.00           C  
ATOM   2785  O   GLY   355     -25.559  -0.874  -8.902  1.00  0.00           O  
ATOM   2786  N   ASP   356     -27.177  -2.046  -7.900  1.00  0.00           N  
ATOM   2787  CA  ASP   356     -26.434  -2.180  -6.647  1.00  0.00           C  
ATOM   2788  C   ASP   356     -25.049  -2.774  -6.751  1.00  0.00           C  
ATOM   2789  O   ASP   356     -24.113  -2.442  -6.019  1.00  0.00           O  
ATOM   2790  CB  ASP   356     -27.090  -3.062  -5.581  1.00  0.00           C  
ATOM   2791  CG  ASP   356     -27.227  -4.466  -6.152  1.00  0.00           C  
ATOM   2792  OD1 ASP   356     -27.868  -4.607  -7.228  1.00  0.00           O  
ATOM   2793  OD2 ASP   356     -26.694  -5.417  -5.520  1.00  0.00           O  
ATOM   2794  N   SER   357     -24.934  -3.692  -7.710  1.00  0.00           N  
ATOM   2795  CA  SER   357     -23.694  -4.374  -7.969  1.00  0.00           C  
ATOM   2796  C   SER   357     -22.667  -3.419  -8.522  1.00  0.00           C  
ATOM   2797  O   SER   357     -21.523  -3.376  -8.062  1.00  0.00           O  
ATOM   2798  CB  SER   357     -23.444  -5.466  -9.011  1.00  0.00           C  
ATOM   2799  OG  SER   357     -24.174  -6.637  -8.675  1.00  0.00           O  
ATOM   2800  N   ARG   358     -23.037  -2.623  -9.525  1.00  0.00           N  
ATOM   2801  CA  ARG   358     -22.092  -1.687 -10.082  1.00  0.00           C  
ATOM   2802  C   ARG   358     -21.734  -0.559  -9.123  1.00  0.00           C  
ATOM   2803  O   ARG   358     -20.614  -0.042  -9.133  1.00  0.00           O  
ATOM   2804  CB  ARG   358     -22.432  -0.843 -11.313  1.00  0.00           C  
ATOM   2805  CG  ARG   358     -22.507  -1.655 -12.608  1.00  0.00           C  
ATOM   2806  CD  ARG   358     -22.927  -0.829 -13.825  1.00  0.00           C  
ATOM   2807  NE  ARG   358     -22.966  -1.747 -14.998  1.00  0.00           N  
ATOM   2808  CZ  ARG   358     -23.446  -1.304 -16.196  1.00  0.00           C  
ATOM   2809  NH1 ARG   358     -23.818  -0.000 -16.039  1.00  0.00           N  
ATOM   2810  NH2 ARG   358     -23.367  -2.338 -17.084  1.00  0.00           N  
ATOM   2811  N   SER   359     -22.680  -0.147  -8.266  1.00  0.00           N  
ATOM   2812  CA  SER   359     -22.466   0.899  -7.277  1.00  0.00           C  
ATOM   2813  C   SER   359     -21.308   0.484  -6.393  1.00  0.00           C  
ATOM   2814  O   SER   359     -20.423   1.271  -6.049  1.00  0.00           O  
ATOM   2815  CB  SER   359     -23.402   1.307  -6.135  1.00  0.00           C  
ATOM   2816  OG  SER   359     -24.600   1.860  -6.660  1.00  0.00           O  
ATOM   2817  N   ALA   360     -21.315  -0.805  -6.012  1.00  0.00           N  
ATOM   2818  CA  ALA   360     -20.286  -1.403  -5.168  1.00  0.00           C  
ATOM   2819  C   ALA   360     -18.896  -1.494  -5.807  1.00  0.00           C  
ATOM   2820  O   ALA   360     -17.890  -1.633  -5.107  1.00  0.00           O  
ATOM   2821  CB  ALA   360     -20.676  -2.813  -4.740  1.00  0.00           C  
ATOM   2822  N   SER   361     -18.795  -1.420  -7.142  1.00  0.00           N  
ATOM   2823  CA  SER   361     -17.518  -1.486  -7.820  1.00  0.00           C  
ATOM   2824  C   SER   361     -16.910  -0.121  -8.051  1.00  0.00           C  
ATOM   2825  O   SER   361     -15.744  -0.012  -8.440  1.00  0.00           O  
ATOM   2826  CB  SER   361     -17.268  -1.973  -9.250  1.00  0.00           C  
ATOM   2827  OG  SER   361     -17.878  -1.090 -10.180  1.00  0.00           O  
ATOM   2828  N   TYR   362     -17.658   0.972  -7.827  1.00  0.00           N  
ATOM   2829  CA  TYR   362     -17.126   2.310  -8.032  1.00  0.00           C  
ATOM   2830  C   TYR   362     -16.023   2.619  -7.038  1.00  0.00           C  
ATOM   2831  O   TYR   362     -16.159   2.350  -5.842  1.00  0.00           O  
ATOM   2832  CB  TYR   362     -17.911   3.614  -7.828  1.00  0.00           C  
ATOM   2833  CG  TYR   362     -18.906   3.716  -8.933  1.00  0.00           C  
ATOM   2834  CD1 TYR   362     -20.240   3.354  -8.705  1.00  0.00           C  
ATOM   2835  CD2 TYR   362     -18.540   4.177 -10.217  1.00  0.00           C  
ATOM   2836  CE1 TYR   362     -21.210   3.438  -9.723  1.00  0.00           C  
ATOM   2837  CE2 TYR   362     -19.514   4.269 -11.263  1.00  0.00           C  
ATOM   2838  CZ  TYR   362     -20.846   3.894 -10.995  1.00  0.00           C  
ATOM   2839  OH  TYR   362     -21.816   3.962 -11.971  1.00  0.00           O  
ATOM   2840  N   GLY   363     -14.892   3.194  -7.489  1.00  0.00           N  
ATOM   2841  CA  GLY   363     -13.726   3.417  -6.650  1.00  0.00           C  
ATOM   2842  C   GLY   363     -14.105   4.224  -5.410  1.00  0.00           C  
ATOM   2843  O   GLY   363     -15.239   4.669  -5.208  1.00  0.00           O  
ATOM   2844  N   ALA   364     -12.974   4.403  -4.559  1.00  0.00           N  
ATOM   2845  CA  ALA   364     -13.311   5.132  -3.345  1.00  0.00           C  
ATOM   2846  C   ALA   364     -13.226   6.634  -3.573  1.00  0.00           C  
ATOM   2847  O   ALA   364     -12.477   7.114  -4.423  1.00  0.00           O  
ATOM   2848  CB  ALA   364     -12.398   4.736  -2.191  1.00  0.00           C  
ATOM   2849  N   LEU   365     -14.028   7.379  -2.820  1.00  0.00           N  
ATOM   2850  CA  LEU   365     -13.942   8.833  -2.879  1.00  0.00           C  
ATOM   2851  C   LEU   365     -12.639   9.270  -2.217  1.00  0.00           C  
ATOM   2852  O   LEU   365     -12.314   8.832  -1.113  1.00  0.00           O  
ATOM   2853  CB  LEU   365     -15.168   9.509  -2.223  1.00  0.00           C  
ATOM   2854  CG  LEU   365     -16.528   9.858  -2.921  1.00  0.00           C  
ATOM   2855  CD1 LEU   365     -16.339  10.712  -4.189  1.00  0.00           C  
ATOM   2856  CD2 LEU   365     -17.604   8.765  -3.143  1.00  0.00           C  
ATOM   2857  N   SER   366     -11.884  10.122  -2.901  1.00  0.00           N  
ATOM   2858  CA  SER   366     -10.609  10.572  -2.374  1.00  0.00           C  
ATOM   2859  C   SER   366     -10.804  11.544  -1.204  1.00  0.00           C  
ATOM   2860  O   SER   366     -11.892  12.074  -0.962  1.00  0.00           O  
ATOM   2861  CB  SER   366      -9.775  11.213  -3.480  1.00  0.00           C  
ATOM   2862  OG  SER   366      -9.469  10.252  -4.480  1.00  0.00           O  
ATOM   2863  N   ASP   367      -9.720  11.766  -0.467  1.00  0.00           N  
ATOM   2864  CA  ASP   367      -9.744  12.589   0.729  1.00  0.00           C  
ATOM   2865  C   ASP   367      -9.198  13.965   0.352  1.00  0.00           C  
ATOM   2866  O   ASP   367      -8.849  14.216  -0.803  1.00  0.00           O  
ATOM   2867  CB  ASP   367      -8.954  11.902   1.851  1.00  0.00           C  
ATOM   2868  CG  ASP   367      -9.473  12.250   3.250  1.00  0.00           C  
ATOM   2869  OD1 ASP   367     -10.576  11.755   3.599  1.00  0.00           O  
ATOM   2870  OD2 ASP   367      -8.785  12.979   4.008  1.00  0.00           O  
ATOM   2871  N   HIS   368      -9.122  14.874   1.321  1.00  0.00           N  
ATOM   2872  CA  HIS   368      -9.022  16.289   0.983  1.00  0.00           C  
ATOM   2873  C   HIS   368      -8.100  17.063   1.920  1.00  0.00           C  
ATOM   2874  O   HIS   368      -8.025  16.785   3.121  1.00  0.00           O  
ATOM   2875  CB  HIS   368     -10.431  16.917   0.970  1.00  0.00           C  
ATOM   2876  CG  HIS   368     -10.426  18.359   0.558  1.00  0.00           C  
ATOM   2877  ND1 HIS   368     -10.195  18.792  -0.732  1.00  0.00           N  
ATOM   2878  CD2 HIS   368     -10.630  19.488   1.277  1.00  0.00           C  
ATOM   2879  CE1 HIS   368     -10.255  20.088  -0.798  1.00  0.00           C  
ATOM   2880  NE2 HIS   368     -10.518  20.547   0.410  1.00  0.00           N  
ATOM   2881  N   GLN   369      -7.384  18.026   1.335  1.00  0.00           N  
ATOM   2882  CA  GLN   369      -6.686  19.091   2.044  1.00  0.00           C  
ATOM   2883  C   GLN   369      -7.486  20.386   2.062  1.00  0.00           C  
ATOM   2884  O   GLN   369      -8.248  20.703   1.145  1.00  0.00           O  
ATOM   2885  CB  GLN   369      -5.297  19.357   1.459  1.00  0.00           C  
ATOM   2886  CG  GLN   369      -4.364  18.146   1.527  1.00  0.00           C  
ATOM   2887  CD  GLN   369      -4.137  17.809   2.994  1.00  0.00           C  
ATOM   2888  OE1 GLN   369      -3.738  18.662   3.785  1.00  0.00           O  
ATOM   2889  NE2 GLN   369      -4.379  16.546   3.436  1.00  0.00           N  
ATOM   2890  N   PHE   370      -7.223  21.169   3.099  1.00  0.00           N  
ATOM   2891  CA  PHE   370      -8.210  22.035   3.726  1.00  0.00           C  
ATOM   2892  C   PHE   370      -8.687  23.196   2.854  1.00  0.00           C  
ATOM   2893  O   PHE   370      -9.692  23.824   3.199  1.00  0.00           O  
ATOM   2894  CB  PHE   370      -7.606  22.547   5.034  1.00  0.00           C  
ATOM   2895  CG  PHE   370      -7.572  21.404   5.990  1.00  0.00           C  
ATOM   2896  CD1 PHE   370      -6.390  20.672   6.239  1.00  0.00           C  
ATOM   2897  CD2 PHE   370      -8.742  21.028   6.674  1.00  0.00           C  
ATOM   2898  CE1 PHE   370      -6.367  19.583   7.158  1.00  0.00           C  
ATOM   2899  CE2 PHE   370      -8.746  19.941   7.600  1.00  0.00           C  
ATOM   2900  CZ  PHE   370      -7.552  19.214   7.840  1.00  0.00           C  
ATOM   2901  N   SER   371      -8.032  23.487   1.732  1.00  0.00           N  
ATOM   2902  CA  SER   371      -8.292  24.757   1.059  1.00  0.00           C  
ATOM   2903  C   SER   371      -9.703  24.773   0.465  1.00  0.00           C  
ATOM   2904  O   SER   371     -10.255  25.857   0.231  1.00  0.00           O  
ATOM   2905  CB  SER   371      -7.142  24.989   0.046  1.00  0.00           C  
ATOM   2906  OG  SER   371      -7.196  24.014  -0.985  1.00  0.00           O  
ATOM   2907  N   ARG   372     -10.298  23.576   0.265  1.00  0.00           N  
ATOM   2908  CA  ARG   372     -11.669  23.334  -0.198  1.00  0.00           C  
ATOM   2909  C   ARG   372     -12.720  23.459   0.901  1.00  0.00           C  
ATOM   2910  O   ARG   372     -13.915  23.525   0.584  1.00  0.00           O  
ATOM   2911  CB  ARG   372     -11.803  21.932  -0.817  1.00  0.00           C  
ATOM   2912  CG  ARG   372     -10.916  21.720  -2.046  1.00  0.00           C  
ATOM   2913  CD  ARG   372     -11.340  22.552  -3.258  1.00  0.00           C  
ATOM   2914  NE  ARG   372     -10.405  22.229  -4.372  1.00  0.00           N  
ATOM   2915  CZ  ARG   372     -10.530  22.864  -5.574  1.00  0.00           C  
ATOM   2916  NH1 ARG   372     -11.579  23.732  -5.478  1.00  0.00           N  
ATOM   2917  NH2 ARG   372      -9.558  22.382  -6.402  1.00  0.00           N  
ATOM   2918  N   PRO   373     -12.314  23.220   2.142  1.00  0.00           N  
ATOM   2919  CA  PRO   373     -13.239  23.267   3.263  1.00  0.00           C  
ATOM   2920  C   PRO   373     -14.105  24.530   3.332  1.00  0.00           C  
ATOM   2921  O   PRO   373     -15.228  24.509   3.842  1.00  0.00           O  
ATOM   2922  CB  PRO   373     -13.469  23.532   4.753  1.00  0.00           C  
ATOM   2923  CG  PRO   373     -12.395  24.418   5.388  1.00  0.00           C  
ATOM   2924  CD  PRO   373     -11.000  24.209   4.796  1.00  0.00           C  
ATOM   2925  N   ARG   374     -13.602  25.643   2.824  1.00  0.00           N  
ATOM   2926  CA  ARG   374     -14.371  26.868   2.872  1.00  0.00           C  
ATOM   2927  C   ARG   374     -14.030  27.850   3.995  1.00  0.00           C  
ATOM   2928  O   ARG   374     -14.744  27.960   4.995  1.00  0.00           O  
ATOM   2929  CB  ARG   374     -15.886  26.831   3.093  1.00  0.00           C  
ATOM   2930  CG  ARG   374     -16.546  28.210   3.031  1.00  0.00           C  
ATOM   2931  CD  ARG   374     -18.066  28.170   3.198  1.00  0.00           C  
ATOM   2932  NE  ARG   374     -18.560  29.575   3.143  1.00  0.00           N  
ATOM   2933  CZ  ARG   374     -18.821  30.160   1.937  1.00  0.00           C  
ATOM   2934  NH1 ARG   374     -18.547  29.244   0.963  1.00  0.00           N  
ATOM   2935  NH2 ARG   374     -19.255  31.432   2.177  1.00  0.00           N  
ATOM   2936  N   ALA   375     -12.929  28.580   3.844  1.00  0.00           N  
ATOM   2937  CA  ALA   375     -12.509  29.622   4.784  1.00  0.00           C  
ATOM   2938  C   ALA   375     -13.374  30.872   4.631  1.00  0.00           C  
ATOM   2939  O   ALA   375     -14.093  31.053   3.645  1.00  0.00           O  
ATOM   2940  CB  ALA   375     -11.051  30.023   4.588  1.00  0.00           C  
ATOM   2941  N   ARG   376     -13.307  31.747   5.615  1.00  0.00           N  
ATOM   2942  CA  ARG   376     -14.078  32.965   5.571  1.00  0.00           C  
ATOM   2943  C   ARG   376     -13.366  34.117   6.258  1.00  0.00           C  
ATOM   2944  O   ARG   376     -12.673  33.947   7.264  1.00  0.00           O  
ATOM   2945  CB  ARG   376     -15.440  33.082   6.262  1.00  0.00           C  
ATOM   2946  CG  ARG   376     -16.482  32.096   5.728  1.00  0.00           C  
ATOM   2947  CD  ARG   376     -16.989  32.440   4.326  1.00  0.00           C  
ATOM   2948  NE  ARG   376     -18.071  31.473   3.991  1.00  0.00           N  
ATOM   2949  CZ  ARG   376     -17.758  30.258   3.453  1.00  0.00           C  
ATOM   2950  NH1 ARG   376     -16.400  30.195   3.330  1.00  0.00           N  
ATOM   2951  NH2 ARG   376     -18.925  29.581   3.247  1.00  0.00           N  
ATOM   2952  N   ASP   377     -13.531  35.318   5.712  1.00  0.00           N  
ATOM   2953  CA  ASP   377     -12.920  36.544   6.228  1.00  0.00           C  
ATOM   2954  C   ASP   377     -13.993  37.506   6.709  1.00  0.00           C  
ATOM   2955  O   ASP   377     -15.115  37.118   7.047  1.00  0.00           O  
ATOM   2956  CB  ASP   377     -12.087  37.372   5.246  1.00  0.00           C  
ATOM   2957  CG  ASP   377     -13.001  37.817   4.113  1.00  0.00           C  
ATOM   2958  OD1 ASP   377     -14.232  37.570   4.214  1.00  0.00           O  
ATOM   2959  OD2 ASP   377     -12.480  38.411   3.131  1.00  0.00           O  
ATOM   2960  N   LYS   378     -13.652  38.789   6.744  1.00  0.00           N  
ATOM   2961  CA  LYS   378     -14.534  39.860   7.212  1.00  0.00           C  
ATOM   2962  C   LYS   378     -15.816  40.069   6.439  1.00  0.00           C  
ATOM   2963  O   LYS   378     -15.867  40.591   5.322  1.00  0.00           O  
ATOM   2964  CB  LYS   378     -14.043  41.311   7.213  1.00  0.00           C  
ATOM   2965  CG  LYS   378     -15.048  42.295   7.816  1.00  0.00           C  
ATOM   2966  CD  LYS   378     -14.506  43.719   7.950  1.00  0.00           C  
ATOM   2967  CE  LYS   378     -15.547  44.727   8.441  1.00  0.00           C  
ATOM   2968  NZ  LYS   378     -14.915  46.051   8.640  1.00  0.00           N  
ATOM   2969  N   LYS   379     -16.906  39.715   7.152  1.00  0.00           N  
ATOM   2970  CA  LYS   379     -18.218  39.646   6.519  1.00  0.00           C  
ATOM   2971  C   LYS   379     -19.025  38.469   7.046  1.00  0.00           C  
ATOM   2972  O   LYS   379     -20.211  38.618   7.367  1.00  0.00           O  
ATOM   2973  CB  LYS   379     -18.090  39.543   5.004  1.00  0.00           C  
ATOM   2974  CG  LYS   379     -19.437  39.516   4.278  1.00  0.00           C  
ATOM   2975  CD  LYS   379     -19.311  39.479   2.754  1.00  0.00           C  
ATOM   2976  CE  LYS   379     -20.656  39.410   2.030  1.00  0.00           C  
ATOM   2977  NZ  LYS   379     -20.442  39.373   0.566  1.00  0.00           N  
ATOM   2978  N   LEU   380     -18.396  37.291   7.140  1.00  0.00           N  
ATOM   2979  CA  LEU   380     -19.063  36.146   7.738  1.00  0.00           C  
ATOM   2980  C   LEU   380     -19.586  36.476   9.134  1.00  0.00           C  
ATOM   2981  O   LEU   380     -20.731  36.133   9.477  1.00  0.00           O  
ATOM   2982  CB  LEU   380     -18.109  34.948   7.754  1.00  0.00           C  
ATOM   2983  CG  LEU   380     -17.699  34.498   6.337  1.00  0.00           C  
ATOM   2984  CD1 LEU   380     -16.644  33.409   6.362  1.00  0.00           C  
ATOM   2985  CD2 LEU   380     -18.895  34.102   5.449  1.00  0.00           C  
ATOM   2986  N   GLN   381     -18.769  37.154   9.954  1.00  0.00           N  
ATOM   2987  CA  GLN   381     -19.215  37.458  11.309  1.00  0.00           C  
ATOM   2988  C   GLN   381     -20.429  38.367  11.302  1.00  0.00           C  
ATOM   2989  O   GLN   381     -21.326  38.202  12.131  1.00  0.00           O  
ATOM   2990  CB  GLN   381     -18.101  38.086  12.130  1.00  0.00           C  
ATOM   2991  CG  GLN   381     -16.981  37.107  12.488  1.00  0.00           C  
ATOM   2992  CD  GLN   381     -15.885  37.887  13.201  1.00  0.00           C  
ATOM   2993  OE1 GLN   381     -15.953  39.109  13.321  1.00  0.00           O  
ATOM   2994  NE2 GLN   381     -14.816  37.222  13.714  1.00  0.00           N  
ATOM   2995  N   GLN   382     -20.478  39.339  10.385  1.00  0.00           N  
ATOM   2996  CA  GLN   382     -21.657  40.198  10.323  1.00  0.00           C  
ATOM   2997  C   GLN   382     -22.904  39.411   9.954  1.00  0.00           C  
ATOM   2998  O   GLN   382     -23.998  39.764  10.398  1.00  0.00           O  
ATOM   2999  CB  GLN   382     -21.458  41.356   9.336  1.00  0.00           C  
ATOM   3000  CG  GLN   382     -20.456  42.406   9.821  1.00  0.00           C  
ATOM   3001  CD  GLN   382     -20.295  43.446   8.722  1.00  0.00           C  
ATOM   3002  OE1 GLN   382     -20.887  43.331   7.649  1.00  0.00           O  
ATOM   3003  NE2 GLN   382     -19.485  44.518   8.928  1.00  0.00           N  
ATOM   3004  N   GLU   383     -22.762  38.339   9.170  1.00  0.00           N  
ATOM   3005  CA  GLU   383     -23.898  37.564   8.673  1.00  0.00           C  
ATOM   3006  C   GLU   383     -24.320  36.450   9.623  1.00  0.00           C  
ATOM   3007  O   GLU   383     -25.499  36.343   9.958  1.00  0.00           O  
ATOM   3008  CB  GLU   383     -23.580  36.983   7.298  1.00  0.00           C  
ATOM   3009  CG  GLU   383     -23.402  38.047   6.212  1.00  0.00           C  
ATOM   3010  CD  GLU   383     -23.095  37.335   4.903  1.00  0.00           C  
ATOM   3011  OE1 GLU   383     -23.053  36.076   4.909  1.00  0.00           O  
ATOM   3012  OE2 GLU   383     -22.897  38.041   3.878  1.00  0.00           O  
ATOM   3013  N   TRP   384     -23.365  35.660  10.108  1.00  0.00           N  
ATOM   3014  CA  TRP   384     -23.612  34.523  10.984  1.00  0.00           C  
ATOM   3015  C   TRP   384     -23.647  34.896  12.468  1.00  0.00           C  
ATOM   3016  O   TRP   384     -24.108  34.079  13.278  1.00  0.00           O  
ATOM   3017  CB  TRP   384     -22.538  33.438  10.715  1.00  0.00           C  
ATOM   3018  CG  TRP   384     -22.575  32.981   9.268  1.00  0.00           C  
ATOM   3019  CD1 TRP   384     -23.549  33.283   8.334  1.00  0.00           C  
ATOM   3020  CD2 TRP   384     -21.595  32.201   8.570  1.00  0.00           C  
ATOM   3021  NE1 TRP   384     -23.254  32.691   7.123  1.00  0.00           N  
ATOM   3022  CE2 TRP   384     -22.051  32.047   7.235  1.00  0.00           C  
ATOM   3023  CE3 TRP   384     -20.389  31.607   8.946  1.00  0.00           C  
ATOM   3024  CZ2 TRP   384     -21.349  31.331   6.288  1.00  0.00           C  
ATOM   3025  CZ3 TRP   384     -19.686  30.886   8.018  1.00  0.00           C  
ATOM   3026  CH2 TRP   384     -20.162  30.745   6.693  1.00  0.00           C  
ATOM   3027  N   VAL   385     -23.185  36.097  12.848  1.00  0.00           N  
ATOM   3028  CA  VAL   385     -23.266  36.547  14.232  1.00  0.00           C  
ATOM   3029  C   VAL   385     -21.934  36.638  14.972  1.00  0.00           C  
ATOM   3030  O   VAL   385     -21.227  35.641  15.105  1.00  0.00           O  
ATOM   3031  CB  VAL   385     -24.212  35.622  15.027  1.00  0.00           C  
ATOM   3032  CG1 VAL   385     -24.283  35.958  16.518  1.00  0.00           C  
ATOM   3033  CG2 VAL   385     -25.661  35.665  14.538  1.00  0.00           C  
ATOM   3034  N   VAL   386     -21.566  37.838  15.439  1.00  0.00           N  
ATOM   3035  CA  VAL   386     -20.341  38.026  16.203  1.00  0.00           C  
ATOM   3036  C   VAL   386     -20.343  37.232  17.485  1.00  0.00           C  
ATOM   3037  O   VAL   386     -19.281  36.998  18.061  1.00  0.00           O  
ATOM   3038  CB  VAL   386     -20.162  39.503  16.573  1.00  0.00           C  
ATOM   3039  CG1 VAL   386     -20.051  40.427  15.359  1.00  0.00           C  
ATOM   3040  CG2 VAL   386     -21.317  40.069  17.402  1.00  0.00           C  
ATOM   3041  N   PRO   387     -21.518  36.885  17.983  1.00  0.00           N  
ATOM   3042  CA  PRO   387     -21.681  36.108  19.201  1.00  0.00           C  
ATOM   3043  C   PRO   387     -22.962  35.322  19.060  1.00  0.00           C  
ATOM   3044  O   PRO   387     -23.913  35.791  18.435  1.00  0.00           O  
ATOM   3045  CB  PRO   387     -21.764  36.985  20.449  1.00  0.00           C  
ATOM   3046  CG  PRO   387     -22.307  38.389  20.173  1.00  0.00           C  
ATOM   3047  CD  PRO   387     -21.893  38.949  18.811  1.00  0.00           C  
ATOM   3048  N   LEU   388     -22.977  34.134  19.634  1.00  0.00           N  
ATOM   3049  CA  LEU   388     -24.147  33.275  19.663  1.00  0.00           C  
ATOM   3050  C   LEU   388     -24.539  33.140  21.123  1.00  0.00           C  
ATOM   3051  O   LEU   388     -23.664  33.100  21.985  1.00  0.00           O  
ATOM   3052  CB  LEU   388     -23.828  31.903  19.051  1.00  0.00           C  
ATOM   3053  CG  LEU   388     -23.307  31.945  17.607  1.00  0.00           C  
ATOM   3054  CD1 LEU   388     -22.734  30.556  17.144  1.00  0.00           C  
ATOM   3055  CD2 LEU   388     -24.379  32.473  16.631  1.00  0.00           C  
ATOM   3056  N   LYS   389     -25.839  33.076  21.426  1.00  0.00           N  
ATOM   3057  CA  LYS   389     -26.230  32.874  22.815  1.00  0.00           C  
ATOM   3058  C   LYS   389     -26.793  31.501  23.085  1.00  0.00           C  
ATOM   3059  O   LYS   389     -26.904  31.127  24.251  1.00  0.00           O  
ATOM   3060  CB  LYS   389     -27.277  33.895  23.242  1.00  0.00           C  
ATOM   3061  CG  LYS   389     -26.780  35.341  23.181  1.00  0.00           C  
ATOM   3062  CD  LYS   389     -27.819  36.366  23.639  1.00  0.00           C  
ATOM   3063  CE  LYS   389     -27.319  37.811  23.585  1.00  0.00           C  
ATOM   3064  NZ  LYS   389     -28.414  38.739  23.949  1.00  0.00           N  
ATOM   3065  N   SER   390     -27.181  30.763  22.055  1.00  0.00           N  
ATOM   3066  CA  SER   390     -27.610  29.377  22.211  1.00  0.00           C  
ATOM   3067  C   SER   390     -27.742  28.783  20.809  1.00  0.00           C  
ATOM   3068  O   SER   390     -27.497  29.465  19.806  1.00  0.00           O  
ATOM   3069  CB  SER   390     -28.921  29.274  23.001  1.00  0.00           C  
ATOM   3070  OG  SER   390     -29.988  29.753  22.214  1.00  0.00           O  
ATOM   3071  N   VAL   391     -28.157  27.509  20.748  1.00  0.00           N  
ATOM   3072  CA  VAL   391     -28.405  26.852  19.469  1.00  0.00           C  
ATOM   3073  C   VAL   391     -29.457  27.574  18.651  1.00  0.00           C  
ATOM   3074  O   VAL   391     -29.394  27.586  17.413  1.00  0.00           O  
ATOM   3075  CB  VAL   391     -28.883  25.443  19.695  1.00  0.00           C  
ATOM   3076  CG1 VAL   391     -29.351  24.745  18.416  1.00  0.00           C  
ATOM   3077  CG2 VAL   391     -27.812  24.523  20.284  1.00  0.00           C  
ATOM   3078  N   GLU   392     -30.453  28.146  19.315  1.00  0.00           N  
ATOM   3079  CA  GLU   392     -31.458  28.908  18.589  1.00  0.00           C  
ATOM   3080  C   GLU   392     -30.826  30.062  17.820  1.00  0.00           C  
ATOM   3081  O   GLU   392     -31.360  30.496  16.791  1.00  0.00           O  
ATOM   3082  CB  GLU   392     -32.518  29.440  19.553  1.00  0.00           C  
ATOM   3083  CG  GLU   392     -33.431  28.350  20.117  1.00  0.00           C  
ATOM   3084  CD  GLU   392     -34.368  28.998  21.128  1.00  0.00           C  
ATOM   3085  OE1 GLU   392     -34.209  30.221  21.382  1.00  0.00           O  
ATOM   3086  OE2 GLU   392     -35.254  28.277  21.659  1.00  0.00           O  
ATOM   3087  N   ASP   393     -29.703  30.590  18.306  1.00  0.00           N  
ATOM   3088  CA  ASP   393     -29.028  31.598  17.507  1.00  0.00           C  
ATOM   3089  C   ASP   393     -28.696  30.999  16.156  1.00  0.00           C  
ATOM   3090  O   ASP   393     -28.832  31.653  15.126  1.00  0.00           O  
ATOM   3091  CB  ASP   393     -27.754  32.106  18.199  1.00  0.00           C  
ATOM   3092  CG  ASP   393     -28.173  32.985  19.369  1.00  0.00           C  
ATOM   3093  OD1 ASP   393     -29.378  33.346  19.436  1.00  0.00           O  
ATOM   3094  OD2 ASP   393     -27.293  33.308  20.211  1.00  0.00           O  
ATOM   3095  N   ILE   394     -28.300  29.729  16.138  1.00  0.00           N  
ATOM   3096  CA  ILE   394     -27.932  29.116  14.872  1.00  0.00           C  
ATOM   3097  C   ILE   394     -29.170  28.895  13.994  1.00  0.00           C  
ATOM   3098  O   ILE   394     -29.124  29.097  12.776  1.00  0.00           O  
ATOM   3099  CB  ILE   394     -27.142  27.812  15.124  1.00  0.00           C  
ATOM   3100  CG1 ILE   394     -25.759  28.045  15.756  1.00  0.00           C  
ATOM   3101  CG2 ILE   394     -26.868  27.004  13.844  1.00  0.00           C  
ATOM   3102  CD1 ILE   394     -25.091  26.762  16.249  1.00  0.00           C  
ATOM   3103  N   GLN   395     -30.286  28.471  14.585  1.00  0.00           N  
ATOM   3104  CA  GLN   395     -31.468  28.210  13.778  1.00  0.00           C  
ATOM   3105  C   GLN   395     -31.817  29.440  12.938  1.00  0.00           C  
ATOM   3106  O   GLN   395     -32.084  29.329  11.733  1.00  0.00           O  
ATOM   3107  CB  GLN   395     -32.669  27.809  14.669  1.00  0.00           C  
ATOM   3108  CG  GLN   395     -32.557  26.396  15.244  1.00  0.00           C  
ATOM   3109  CD  GLN   395     -33.781  26.143  16.113  1.00  0.00           C  
ATOM   3110  OE1 GLN   395     -34.660  26.995  16.231  1.00  0.00           O  
ATOM   3111  NE2 GLN   395     -33.904  24.957  16.768  1.00  0.00           N  
ATOM   3112  N   GLU   396     -31.806  30.637  13.545  1.00  0.00           N  
ATOM   3113  CA  GLU   396     -32.212  31.812  12.778  1.00  0.00           C  
ATOM   3114  C   GLU   396     -31.293  32.112  11.602  1.00  0.00           C  
ATOM   3115  O   GLU   396     -31.765  32.654  10.587  1.00  0.00           O  
ATOM   3116  CB  GLU   396     -32.332  33.041  13.667  1.00  0.00           C  
ATOM   3117  CG  GLU   396     -33.724  33.241  14.245  1.00  0.00           C  
ATOM   3118  CD  GLU   396     -34.751  33.744  13.199  1.00  0.00           C  
ATOM   3119  OE1 GLU   396     -34.411  34.604  12.335  1.00  0.00           O  
ATOM   3120  OE2 GLU   396     -35.900  33.242  13.241  1.00  0.00           O  
ATOM   3121  N   LYS   397     -29.998  31.805  11.701  1.00  0.00           N  
ATOM   3122  CA  LYS   397     -29.146  32.040  10.540  1.00  0.00           C  
ATOM   3123  C   LYS   397     -29.614  31.222   9.339  1.00  0.00           C  
ATOM   3124  O   LYS   397     -29.683  31.759   8.221  1.00  0.00           O  
ATOM   3125  CB  LYS   397     -27.658  31.796  10.860  1.00  0.00           C  
ATOM   3126  CG  LYS   397     -26.731  32.030   9.666  1.00  0.00           C  
ATOM   3127  CD  LYS   397     -26.711  33.481   9.180  1.00  0.00           C  
ATOM   3128  CE  LYS   397     -25.541  33.799   8.247  1.00  0.00           C  
ATOM   3129  NZ  LYS   397     -25.675  33.032   6.988  1.00  0.00           N  
ATOM   3130  N   PHE   398     -30.005  29.935   9.533  1.00  0.00           N  
ATOM   3131  CA  PHE   398     -30.561  29.201   8.377  1.00  0.00           C  
ATOM   3132  C   PHE   398     -31.880  29.826   7.898  1.00  0.00           C  
ATOM   3133  O   PHE   398     -32.092  30.016   6.693  1.00  0.00           O  
ATOM   3134  CB  PHE   398     -30.851  27.709   8.608  1.00  0.00           C  
ATOM   3135  CG  PHE   398     -29.660  26.820   8.903  1.00  0.00           C  
ATOM   3136  CD1 PHE   398     -28.706  27.134   9.851  1.00  0.00           C  
ATOM   3137  CD2 PHE   398     -29.413  25.720   8.063  1.00  0.00           C  
ATOM   3138  CE1 PHE   398     -27.631  26.244  10.089  1.00  0.00           C  
ATOM   3139  CE2 PHE   398     -28.332  24.881   8.242  1.00  0.00           C  
ATOM   3140  CZ  PHE   398     -27.428  25.126   9.265  1.00  0.00           C  
ATOM   3141  N   LYS   399     -32.809  30.089   8.819  1.00  0.00           N  
ATOM   3142  CA  LYS   399     -34.055  30.767   8.456  1.00  0.00           C  
ATOM   3143  C   LYS   399     -33.783  32.003   7.600  1.00  0.00           C  
ATOM   3144  O   LYS   399     -34.484  32.263   6.607  1.00  0.00           O  
ATOM   3145  CB  LYS   399     -34.845  31.142   9.718  1.00  0.00           C  
ATOM   3146  CG  LYS   399     -36.184  31.820   9.421  1.00  0.00           C  
ATOM   3147  CD  LYS   399     -37.001  32.138  10.674  1.00  0.00           C  
ATOM   3148  CE  LYS   399     -38.318  32.859  10.380  1.00  0.00           C  
ATOM   3149  NZ  LYS   399     -39.052  33.107  11.641  1.00  0.00           N  
ATOM   3150  N   GLU   400     -32.797  32.825   8.004  1.00  0.00           N  
ATOM   3151  CA  GLU   400     -32.588  34.073   7.255  1.00  0.00           C  
ATOM   3152  C   GLU   400     -31.915  33.805   5.919  1.00  0.00           C  
ATOM   3153  O   GLU   400     -32.196  34.498   4.937  1.00  0.00           O  
ATOM   3154  CB  GLU   400     -31.759  35.068   8.054  1.00  0.00           C  
ATOM   3155  CG  GLU   400     -32.500  35.651   9.259  1.00  0.00           C  
ATOM   3156  CD  GLU   400     -31.533  36.549  10.016  1.00  0.00           C  
ATOM   3157  OE1 GLU   400     -30.343  36.616   9.606  1.00  0.00           O  
ATOM   3158  OE2 GLU   400     -31.971  37.180  11.015  1.00  0.00           O  
ATOM   3159  N   LEU   401     -31.048  32.786   5.857  1.00  0.00           N  
ATOM   3160  CA  LEU   401     -30.514  32.385   4.566  1.00  0.00           C  
ATOM   3161  C   LEU   401     -31.643  32.104   3.575  1.00  0.00           C  
ATOM   3162  O   LEU   401     -31.582  32.537   2.419  1.00  0.00           O  
ATOM   3163  CB  LEU   401     -29.588  31.162   4.720  1.00  0.00           C  
ATOM   3164  CG  LEU   401     -28.973  30.692   3.400  1.00  0.00           C  
ATOM   3165  CD1 LEU   401     -28.061  31.708   2.714  1.00  0.00           C  
ATOM   3166  CD2 LEU   401     -28.099  29.444   3.503  1.00  0.00           C  
ATOM   3167  N   CYS   402     -32.703  31.402   4.022  1.00  0.00           N  
ATOM   3168  CA  CYS   402     -33.822  31.065   3.139  1.00  0.00           C  
ATOM   3169  C   CYS   402     -34.751  32.245   2.878  1.00  0.00           C  
ATOM   3170  O   CYS   402     -35.139  32.470   1.743  1.00  0.00           O  
ATOM   3171  CB  CYS   402     -34.599  29.916   3.738  1.00  0.00           C  
ATOM   3172  SG  CYS   402     -33.838  28.719   3.799  1.00  0.00           S  
ATOM   3173  N   LEU   403     -34.359  33.465   3.300  1.00  0.00           N  
ATOM   3174  CA  LEU   403     -35.287  34.633   3.232  1.00  0.00           C  
ATOM   3175  C   LEU   403     -34.779  36.051   2.830  1.00  0.00           C  
ATOM   3176  O   LEU   403     -35.524  37.032   2.898  1.00  0.00           O  
ATOM   3177  CB  LEU   403     -36.021  35.072   4.502  1.00  0.00           C  
ATOM   3178  CG  LEU   403     -37.033  34.042   5.009  1.00  0.00           C  
ATOM   3179  CD1 LEU   403     -37.591  34.318   6.404  1.00  0.00           C  
ATOM   3180  CD2 LEU   403     -38.286  33.891   4.148  1.00  0.00           C  
ATOM   3181  N   GLY   404     -33.527  36.175   2.412  1.00  0.00           N  
ATOM   3182  CA  GLY   404     -33.050  37.473   1.959  1.00  0.00           C  
ATOM   3183  C   GLY   404     -32.094  38.239   2.860  1.00  0.00           C  
ATOM   3184  O   GLY   404     -31.682  39.359   2.545  1.00  0.00           O  
ATOM   3185  N   ASN   405     -31.715  37.666   3.998  1.00  0.00           N  
ATOM   3186  CA  ASN   405     -30.645  38.263   4.805  1.00  0.00           C  
ATOM   3187  C   ASN   405     -29.544  37.192   4.846  1.00  0.00           C  
ATOM   3188  O   ASN   405     -29.850  36.011   4.661  1.00  0.00           O  
ATOM   3189  CB  ASN   405     -31.026  38.632   6.242  1.00  0.00           C  
ATOM   3190  CG  ASN   405     -32.120  39.688   6.182  1.00  0.00           C  
ATOM   3191  OD1 ASN   405     -31.889  40.816   5.748  1.00  0.00           O  
ATOM   3192  ND2 ASN   405     -33.372  39.381   6.615  1.00  0.00           N  
ATOM   3193  N   LEU   406     -28.219  37.478   5.015  1.00  0.00           N  
ATOM   3194  CA  LEU   406     -27.408  36.269   5.065  1.00  0.00           C  
ATOM   3195  C   LEU   406     -27.334  35.736   3.648  1.00  0.00           C  
ATOM   3196  O   LEU   406     -28.286  35.132   3.183  1.00  0.00           O  
ATOM   3197  CB  LEU   406     -28.029  35.226   5.997  1.00  0.00           C  
ATOM   3198  CG  LEU   406     -28.168  35.706   7.443  1.00  0.00           C  
ATOM   3199  CD1 LEU   406     -28.859  34.722   8.386  1.00  0.00           C  
ATOM   3200  CD2 LEU   406     -26.850  36.011   8.152  1.00  0.00           C  
ATOM   3201  N   LYS   407     -26.199  35.879   2.974  1.00  0.00           N  
ATOM   3202  CA  LYS   407     -26.142  35.486   1.563  1.00  0.00           C  
ATOM   3203  C   LYS   407     -25.552  34.094   1.317  1.00  0.00           C  
ATOM   3204  O   LYS   407     -25.526  33.634   0.163  1.00  0.00           O  
ATOM   3205  CB  LYS   407     -25.328  36.507   0.754  1.00  0.00           C  
ATOM   3206  CG  LYS   407     -25.956  37.902   0.724  1.00  0.00           C  
ATOM   3207  CD  LYS   407     -25.152  38.918  -0.089  1.00  0.00           C  
ATOM   3208  CE  LYS   407     -25.749  40.327  -0.072  1.00  0.00           C  
ATOM   3209  NZ  LYS   407     -24.938  41.231  -0.917  1.00  0.00           N  
ATOM   3210  N   SER   408     -25.092  33.404   2.358  1.00  0.00           N  
ATOM   3211  CA  SER   408     -24.467  32.105   2.188  1.00  0.00           C  
ATOM   3212  C   SER   408     -24.525  31.374   3.514  1.00  0.00           C  
ATOM   3213  O   SER   408     -24.773  31.975   4.571  1.00  0.00           O  
ATOM   3214  CB  SER   408     -23.022  32.237   1.723  1.00  0.00           C  
ATOM   3215  OG  SER   408     -22.233  32.831   2.743  1.00  0.00           O  
ATOM   3216  N   SER   409     -24.296  30.064   3.432  1.00  0.00           N  
ATOM   3217  CA  SER   409     -24.026  29.172   4.551  1.00  0.00           C  
ATOM   3218  C   SER   409     -22.765  28.366   4.259  1.00  0.00           C  
ATOM   3219  O   SER   409     -22.364  28.228   3.099  1.00  0.00           O  
ATOM   3220  CB  SER   409     -25.200  28.208   4.800  1.00  0.00           C  
ATOM   3221  OG  SER   409     -25.373  27.351   3.681  1.00  0.00           O  
ATOM   3222  N   PRO   410     -22.131  27.782   5.291  1.00  0.00           N  
ATOM   3223  CA  PRO   410     -20.933  26.961   5.041  1.00  0.00           C  
ATOM   3224  C   PRO   410     -21.122  25.929   3.950  1.00  0.00           C  
ATOM   3225  O   PRO   410     -20.149  25.595   3.247  1.00  0.00           O  
ATOM   3226  CB  PRO   410     -20.681  26.326   6.407  1.00  0.00           C  
ATOM   3227  CG  PRO   410     -21.261  27.356   7.412  1.00  0.00           C  
ATOM   3228  CD  PRO   410     -22.464  27.898   6.739  1.00  0.00           C  
ATOM   3229  N   TRP   411     -22.352  25.446   3.743  1.00  0.00           N  
ATOM   3230  CA  TRP   411     -22.642  24.407   2.757  1.00  0.00           C  
ATOM   3231  C   TRP   411     -23.081  24.956   1.393  1.00  0.00           C  
ATOM   3232  O   TRP   411     -23.091  24.191   0.414  1.00  0.00           O  
ATOM   3233  CB  TRP   411     -23.733  23.454   3.351  1.00  0.00           C  
ATOM   3234  CG  TRP   411     -23.253  22.885   4.665  1.00  0.00           C  
ATOM   3235  CD1 TRP   411     -22.473  21.772   4.840  1.00  0.00           C  
ATOM   3236  CD2 TRP   411     -23.458  23.444   5.971  1.00  0.00           C  
ATOM   3237  NE1 TRP   411     -22.188  21.604   6.183  1.00  0.00           N  
ATOM   3238  CE2 TRP   411     -22.770  22.627   6.890  1.00  0.00           C  
ATOM   3239  CE3 TRP   411     -24.125  24.584   6.448  1.00  0.00           C  
ATOM   3240  CZ2 TRP   411     -22.743  22.907   8.254  1.00  0.00           C  
ATOM   3241  CZ3 TRP   411     -24.110  24.854   7.805  1.00  0.00           C  
ATOM   3242  CH2 TRP   411     -23.428  24.023   8.692  1.00  0.00           C  
ATOM   3243  N   SER   412     -23.434  26.251   1.317  1.00  0.00           N  
ATOM   3244  CA  SER   412     -24.146  26.882   0.196  1.00  0.00           C  
ATOM   3245  C   SER   412     -23.573  28.284   0.006  1.00  0.00           C  
ATOM   3246  O   SER   412     -23.889  29.182   0.784  1.00  0.00           O  
ATOM   3247  CB  SER   412     -25.659  26.989   0.461  1.00  0.00           C  
ATOM   3248  OG  SER   412     -26.301  27.636  -0.628  1.00  0.00           O  
ATOM   3249  N   GLU   413     -22.745  28.490  -1.012  1.00  0.00           N  
ATOM   3250  CA  GLU   413     -22.129  29.788  -1.238  1.00  0.00           C  
ATOM   3251  C   GLU   413     -22.749  30.553  -2.397  1.00  0.00           C  
ATOM   3252  O   GLU   413     -22.275  31.640  -2.725  1.00  0.00           O  
ATOM   3253  CB  GLU   413     -20.618  29.632  -1.484  1.00  0.00           C  
ATOM   3254  CG  GLU   413     -19.857  29.082  -0.276  1.00  0.00           C  
ATOM   3255  CD  GLU   413     -18.378  29.033  -0.634  1.00  0.00           C  
ATOM   3256  OE1 GLU   413     -18.028  29.475  -1.761  1.00  0.00           O  
ATOM   3257  OE2 GLU   413     -17.580  28.553   0.214  1.00  0.00           O  
ATOM   3258  N   LEU   414     -21.946  31.374  -3.089  1.00  0.00           N  
ATOM   3259  CA  LEU   414     -22.450  32.152  -4.225  1.00  0.00           C  
ATOM   3260  C   LEU   414     -23.205  31.285  -5.229  1.00  0.00           C  
ATOM   3261  O   LEU   414     -22.926  30.097  -5.408  1.00  0.00           O  
ATOM   3262  CB  LEU   414     -21.492  32.862  -5.186  1.00  0.00           C  
ATOM   3263  CG  LEU   414     -20.749  34.038  -4.549  1.00  0.00           C  
ATOM   3264  CD1 LEU   414     -19.676  34.677  -5.429  1.00  0.00           C  
ATOM   3265  CD2 LEU   414     -21.632  35.221  -4.152  1.00  0.00           C  
ATOM   3266  N   ASP   415     -24.180  31.890  -5.899  1.00  0.00           N  
ATOM   3267  CA  ASP   415     -24.976  31.211  -6.913  1.00  0.00           C  
ATOM   3268  C   ASP   415     -25.672  29.923  -6.486  1.00  0.00           C  
ATOM   3269  O   ASP   415     -25.476  28.860  -7.082  1.00  0.00           O  
ATOM   3270  CB  ASP   415     -24.210  30.768  -8.163  1.00  0.00           C  
ATOM   3271  CG  ASP   415     -25.228  30.425  -9.241  1.00  0.00           C  
ATOM   3272  OD1 ASP   415     -26.420  30.792  -9.067  1.00  0.00           O  
ATOM   3273  OD2 ASP   415     -24.826  29.791 -10.254  1.00  0.00           O  
ATOM   3274  N   GLY   416     -26.507  29.989  -5.437  1.00  0.00           N  
ATOM   3275  CA  GLY   416     -27.213  28.785  -4.990  1.00  0.00           C  
ATOM   3276  C   GLY   416     -28.319  28.452  -6.004  1.00  0.00           C  
ATOM   3277  O   GLY   416     -28.856  29.338  -6.675  1.00  0.00           O  
ATOM   3278  N   LEU   417     -28.681  27.167  -6.135  1.00  0.00           N  
ATOM   3279  CA  LEU   417     -29.720  26.724  -7.074  1.00  0.00           C  
ATOM   3280  C   LEU   417     -31.123  26.928  -6.505  1.00  0.00           C  
ATOM   3281  O   LEU   417     -31.722  26.030  -5.907  1.00  0.00           O  
ATOM   3282  CB  LEU   417     -29.835  25.256  -7.496  1.00  0.00           C  
ATOM   3283  CG  LEU   417     -28.613  24.743  -8.261  1.00  0.00           C  
ATOM   3284  CD1 LEU   417     -28.662  23.264  -8.640  1.00  0.00           C  
ATOM   3285  CD2 LEU   417     -28.345  25.442  -9.593  1.00  0.00           C  
ATOM   3286  N   GLN   418     -31.663  28.128  -6.692  1.00  0.00           N  
ATOM   3287  CA  GLN   418     -32.975  28.496  -6.159  1.00  0.00           C  
ATOM   3288  C   GLN   418     -34.183  28.345  -7.085  1.00  0.00           C  
ATOM   3289  O   GLN   418     -35.335  28.363  -6.642  1.00  0.00           O  
ATOM   3290  CB  GLN   418     -33.281  29.928  -5.710  1.00  0.00           C  
ATOM   3291  CG  GLN   418     -32.378  30.418  -4.576  1.00  0.00           C  
ATOM   3292  CD  GLN   418     -32.564  29.484  -3.389  1.00  0.00           C  
ATOM   3293  OE1 GLN   418     -33.688  29.168  -3.002  1.00  0.00           O  
ATOM   3294  NE2 GLN   418     -31.471  28.991  -2.747  1.00  0.00           N  
ATOM   3295  N   PRO   419     -33.947  28.195  -8.382  1.00  0.00           N  
ATOM   3296  CA  PRO   419     -35.043  28.059  -9.338  1.00  0.00           C  
ATOM   3297  C   PRO   419     -36.206  27.198  -8.831  1.00  0.00           C  
ATOM   3298  O   PRO   419     -37.378  27.566  -8.949  1.00  0.00           O  
ATOM   3299  CB  PRO   419     -35.611  27.371 -10.582  1.00  0.00           C  
ATOM   3300  CG  PRO   419     -34.541  26.968 -11.598  1.00  0.00           C  
ATOM   3301  CD  PRO   419     -33.289  26.362 -10.962  1.00  0.00           C  
ATOM   3302  N   GLU   420     -35.984  26.081  -8.295  1.00  0.00           N  
ATOM   3303  CA  GLU   420     -36.889  25.072  -7.743  1.00  0.00           C  
ATOM   3304  C   GLU   420     -37.193  25.290  -6.264  1.00  0.00           C  
ATOM   3305  O   GLU   420     -38.241  24.843  -5.783  1.00  0.00           O  
ATOM   3306  CB  GLU   420     -36.322  23.652  -7.939  1.00  0.00           C  
ATOM   3307  CG  GLU   420     -35.001  23.338  -7.246  1.00  0.00           C  
ATOM   3308  CD  GLU   420     -34.538  21.876  -7.480  1.00  0.00           C  
ATOM   3309  OE1 GLU   420     -35.323  21.095  -8.098  1.00  0.00           O  
ATOM   3310  OE2 GLU   420     -33.378  21.505  -7.072  1.00  0.00           O  
ATOM   3311  N   THR   421     -36.303  25.950  -5.509  1.00  0.00           N  
ATOM   3312  CA  THR   421     -36.602  26.014  -4.097  1.00  0.00           C  
ATOM   3313  C   THR   421     -37.789  26.921  -3.824  1.00  0.00           C  
ATOM   3314  O   THR   421     -38.418  26.797  -2.764  1.00  0.00           O  
ATOM   3315  CB  THR   421     -35.372  26.442  -3.334  1.00  0.00           C  
ATOM   3316  OG1 THR   421     -34.339  25.511  -3.640  1.00  0.00           O  
ATOM   3317  CG2 THR   421     -35.628  26.343  -1.833  1.00  0.00           C  
ATOM   3318  N   ARG   422     -38.146  27.787  -4.773  1.00  0.00           N  
ATOM   3319  CA  ARG   422     -39.314  28.634  -4.586  1.00  0.00           C  
ATOM   3320  C   ARG   422     -40.593  27.816  -4.457  1.00  0.00           C  
ATOM   3321  O   ARG   422     -41.583  28.295  -3.897  1.00  0.00           O  
ATOM   3322  CB  ARG   422     -39.443  29.614  -5.754  1.00  0.00           C  
ATOM   3323  CG  ARG   422     -38.356  30.690  -5.770  1.00  0.00           C  
ATOM   3324  CD  ARG   422     -38.445  31.633  -6.972  1.00  0.00           C  
ATOM   3325  NE  ARG   422     -37.286  32.567  -6.896  1.00  0.00           N  
ATOM   3326  CZ  ARG   422     -36.965  33.344  -7.971  1.00  0.00           C  
ATOM   3327  NH1 ARG   422     -37.858  33.069  -8.966  1.00  0.00           N  
ATOM   3328  NH2 ARG   422     -35.876  34.094  -7.631  1.00  0.00           N  
ATOM   3329  N   ILE   423     -40.603  26.587  -4.989  1.00  0.00           N  
ATOM   3330  CA  ILE   423     -41.753  25.716  -4.828  1.00  0.00           C  
ATOM   3331  C   ILE   423     -41.990  25.318  -3.382  1.00  0.00           C  
ATOM   3332  O   ILE   423     -43.065  24.800  -3.078  1.00  0.00           O  
ATOM   3333  CB  ILE   423     -41.574  24.479  -5.700  1.00  0.00           C  
ATOM   3334  CG1 ILE   423     -42.890  23.739  -5.992  1.00  0.00           C  
ATOM   3335  CG2 ILE   423     -40.647  23.420  -5.080  1.00  0.00           C  
ATOM   3336  CD1 ILE   423     -42.762  22.675  -7.082  1.00  0.00           C  
ATOM   3337  N   ILE   424     -41.036  25.555  -2.465  1.00  0.00           N  
ATOM   3338  CA  ILE   424     -41.223  25.012  -1.118  1.00  0.00           C  
ATOM   3339  C   ILE   424     -40.643  25.895  -0.014  1.00  0.00           C  
ATOM   3340  O   ILE   424     -40.413  25.413   1.108  1.00  0.00           O  
ATOM   3341  CB  ILE   424     -40.683  23.566  -1.102  1.00  0.00           C  
ATOM   3342  CG1 ILE   424     -39.188  23.466  -1.451  1.00  0.00           C  
ATOM   3343  CG2 ILE   424     -41.392  22.635  -2.100  1.00  0.00           C  
ATOM   3344  CD1 ILE   424     -38.599  22.077  -1.211  1.00  0.00           C  
ATOM   3345  N   ASN   425     -40.487  27.187  -0.302  1.00  0.00           N  
ATOM   3346  CA  ASN   425     -39.978  28.187   0.635  1.00  0.00           C  
ATOM   3347  C   ASN   425     -40.675  28.155   2.006  1.00  0.00           C  
ATOM   3348  O   ASN   425     -40.018  28.131   3.053  1.00  0.00           O  
ATOM   3349  CB  ASN   425     -40.172  29.546  -0.012  1.00  0.00           C  
ATOM   3350  CG  ASN   425     -39.578  30.597   0.914  1.00  0.00           C  
ATOM   3351  OD1 ASN   425     -38.372  30.617   1.159  1.00  0.00           O  
ATOM   3352  ND2 ASN   425     -40.391  31.529   1.480  1.00  0.00           N  
ATOM   3353  N   GLU   426     -42.007  28.214   2.031  1.00  0.00           N  
ATOM   3354  CA  GLU   426     -42.658  28.300   3.331  1.00  0.00           C  
ATOM   3355  C   GLU   426     -42.468  27.016   4.127  1.00  0.00           C  
ATOM   3356  O   GLU   426     -42.204  27.069   5.337  1.00  0.00           O  
ATOM   3357  CB  GLU   426     -44.138  28.653   3.177  1.00  0.00           C  
ATOM   3358  CG  GLU   426     -44.345  30.031   2.583  1.00  0.00           C  
ATOM   3359  CD  GLU   426     -43.724  31.173   3.428  1.00  0.00           C  
ATOM   3360  OE1 GLU   426     -43.765  31.169   4.697  1.00  0.00           O  
ATOM   3361  OE2 GLU   426     -43.148  32.073   2.784  1.00  0.00           O  
ATOM   3362  N   GLN   427     -42.569  25.852   3.470  1.00  0.00           N  
ATOM   3363  CA  GLN   427     -42.311  24.603   4.176  1.00  0.00           C  
ATOM   3364  C   GLN   427     -40.902  24.589   4.751  1.00  0.00           C  
ATOM   3365  O   GLN   427     -40.687  24.145   5.887  1.00  0.00           O  
ATOM   3366  CB  GLN   427     -42.517  23.415   3.243  1.00  0.00           C  
ATOM   3367  CG  GLN   427     -43.983  23.172   2.879  1.00  0.00           C  
ATOM   3368  CD  GLN   427     -44.034  22.043   1.860  1.00  0.00           C  
ATOM   3369  OE1 GLN   427     -43.001  21.555   1.403  1.00  0.00           O  
ATOM   3370  NE2 GLN   427     -45.239  21.566   1.449  1.00  0.00           N  
ATOM   3371  N   LEU   428     -39.920  25.069   3.984  1.00  0.00           N  
ATOM   3372  CA  LEU   428     -38.558  25.071   4.505  1.00  0.00           C  
ATOM   3373  C   LEU   428     -38.421  26.041   5.676  1.00  0.00           C  
ATOM   3374  O   LEU   428     -37.740  25.742   6.672  1.00  0.00           O  
ATOM   3375  CB  LEU   428     -37.560  25.382   3.383  1.00  0.00           C  
ATOM   3376  CG  LEU   428     -37.286  24.306   2.303  1.00  0.00           C  
ATOM   3377  CD1 LEU   428     -36.396  24.855   1.240  1.00  0.00           C  
ATOM   3378  CD2 LEU   428     -36.603  23.033   2.871  1.00  0.00           C  
ATOM   3379  N   ILE   429     -39.060  27.203   5.593  1.00  0.00           N  
ATOM   3380  CA  ILE   429     -38.939  28.113   6.720  1.00  0.00           C  
ATOM   3381  C   ILE   429     -39.506  27.457   7.966  1.00  0.00           C  
ATOM   3382  O   ILE   429     -38.909  27.538   9.054  1.00  0.00           O  
ATOM   3383  CB  ILE   429     -39.639  29.457   6.433  1.00  0.00           C  
ATOM   3384  CG1 ILE   429     -38.950  30.285   5.335  1.00  0.00           C  
ATOM   3385  CG2 ILE   429     -39.706  30.387   7.656  1.00  0.00           C  
ATOM   3386  CD1 ILE   429     -39.779  31.478   4.861  1.00  0.00           C  
ATOM   3387  N   LYS   430     -40.658  26.784   7.820  1.00  0.00           N  
ATOM   3388  CA  LYS   430     -41.286  26.134   8.968  1.00  0.00           C  
ATOM   3389  C   LYS   430     -40.314  25.183   9.689  1.00  0.00           C  
ATOM   3390  O   LYS   430     -40.164  25.260  10.922  1.00  0.00           O  
ATOM   3391  CB  LYS   430     -42.559  25.399   8.524  1.00  0.00           C  
ATOM   3392  CG  LYS   430     -43.305  24.722   9.675  1.00  0.00           C  
ATOM   3393  CD  LYS   430     -44.607  24.042   9.245  1.00  0.00           C  
ATOM   3394  CE  LYS   430     -45.329  23.324  10.387  1.00  0.00           C  
ATOM   3395  NZ  LYS   430     -46.583  22.716   9.890  1.00  0.00           N  
ATOM   3396  N   VAL   431     -39.644  24.277   8.944  1.00  0.00           N  
ATOM   3397  CA  VAL   431     -38.832  23.258   9.622  1.00  0.00           C  
ATOM   3398  C   VAL   431     -37.521  23.861  10.158  1.00  0.00           C  
ATOM   3399  O   VAL   431     -37.075  23.513  11.260  1.00  0.00           O  
ATOM   3400  CB  VAL   431     -38.563  22.002   8.728  1.00  0.00           C  
ATOM   3401  CG1 VAL   431     -39.856  21.446   8.091  1.00  0.00           C  
ATOM   3402  CG2 VAL   431     -37.463  22.207   7.667  1.00  0.00           C  
ATOM   3403  N   ASN   432     -36.864  24.771   9.420  1.00  0.00           N  
ATOM   3404  CA  ASN   432     -35.645  25.379   9.977  1.00  0.00           C  
ATOM   3405  C   ASN   432     -35.958  26.104  11.274  1.00  0.00           C  
ATOM   3406  O   ASN   432     -35.175  26.082  12.232  1.00  0.00           O  
ATOM   3407  CB  ASN   432     -35.024  26.316   8.956  1.00  0.00           C  
ATOM   3408  CG  ASN   432     -34.214  25.580   7.923  1.00  0.00           C  
ATOM   3409  OD1 ASN   432     -33.061  25.251   8.174  1.00  0.00           O  
ATOM   3410  ND2 ASN   432     -34.872  25.125   6.844  1.00  0.00           N  
ATOM   3411  N   SER   433     -37.129  26.704  11.343  1.00  0.00           N  
ATOM   3412  CA  SER   433     -37.477  27.468  12.513  1.00  0.00           C  
ATOM   3413  C   SER   433     -37.663  26.550  13.726  1.00  0.00           C  
ATOM   3414  O   SER   433     -37.434  26.963  14.857  1.00  0.00           O  
ATOM   3415  CB  SER   433     -38.718  28.275  12.134  1.00  0.00           C  
ATOM   3416  OG  SER   433     -38.398  29.213  11.117  1.00  0.00           O  
ATOM   3417  N   LYS   434     -38.010  25.283  13.523  1.00  0.00           N  
ATOM   3418  CA  LYS   434     -38.101  24.308  14.607  1.00  0.00           C  
ATOM   3419  C   LYS   434     -36.841  23.436  14.752  1.00  0.00           C  
ATOM   3420  O   LYS   434     -36.879  22.414  15.448  1.00  0.00           O  
ATOM   3421  CB  LYS   434     -39.335  23.423  14.408  1.00  0.00           C  
ATOM   3422  CG  LYS   434     -40.655  24.196  14.458  1.00  0.00           C  
ATOM   3423  CD  LYS   434     -41.892  23.304  14.337  1.00  0.00           C  
ATOM   3424  CE  LYS   434     -43.211  24.079  14.366  1.00  0.00           C  
ATOM   3425  NZ  LYS   434     -44.350  23.143  14.239  1.00  0.00           N  
ATOM   3426  N   GLY   435     -35.728  23.807  14.124  1.00  0.00           N  
ATOM   3427  CA  GLY   435     -34.477  23.117  14.404  1.00  0.00           C  
ATOM   3428  C   GLY   435     -34.149  21.951  13.494  1.00  0.00           C  
ATOM   3429  O   GLY   435     -33.340  21.089  13.878  1.00  0.00           O  
ATOM   3430  N   PHE   436     -34.766  21.880  12.316  1.00  0.00           N  
ATOM   3431  CA  PHE   436     -34.405  20.943  11.257  1.00  0.00           C  
ATOM   3432  C   PHE   436     -33.662  21.777  10.219  1.00  0.00           C  
ATOM   3433  O   PHE   436     -34.280  22.482   9.410  1.00  0.00           O  
ATOM   3434  CB  PHE   436     -35.640  20.211  10.687  1.00  0.00           C  
ATOM   3435  CG  PHE   436     -36.173  19.328  11.762  1.00  0.00           C  
ATOM   3436  CD1 PHE   436     -37.162  19.767  12.671  1.00  0.00           C  
ATOM   3437  CD2 PHE   436     -35.691  18.013  11.893  1.00  0.00           C  
ATOM   3438  CE1 PHE   436     -37.669  18.914  13.693  1.00  0.00           C  
ATOM   3439  CE2 PHE   436     -36.181  17.137  12.908  1.00  0.00           C  
ATOM   3440  CZ  PHE   436     -37.174  17.593  13.814  1.00  0.00           C  
ATOM   3441  N   LEU   437     -32.322  21.705  10.236  1.00  0.00           N  
ATOM   3442  CA  LEU   437     -31.470  22.717   9.576  1.00  0.00           C  
ATOM   3443  C   LEU   437     -31.061  22.199   8.198  1.00  0.00           C  
ATOM   3444  O   LEU   437     -30.151  21.378   8.082  1.00  0.00           O  
ATOM   3445  CB  LEU   437     -30.243  23.022  10.447  1.00  0.00           C  
ATOM   3446  CG  LEU   437     -30.474  23.340  11.931  1.00  0.00           C  
ATOM   3447  CD1 LEU   437     -29.171  23.544  12.628  1.00  0.00           C  
ATOM   3448  CD2 LEU   437     -31.397  24.539  12.150  1.00  0.00           C  
ATOM   3449  N   THR   438     -31.711  22.686   7.155  1.00  0.00           N  
ATOM   3450  CA  THR   438     -31.574  22.085   5.843  1.00  0.00           C  
ATOM   3451  C   THR   438     -30.380  22.635   5.042  1.00  0.00           C  
ATOM   3452  O   THR   438     -29.947  23.778   5.201  1.00  0.00           O  
ATOM   3453  CB  THR   438     -32.882  22.266   5.078  1.00  0.00           C  
ATOM   3454  OG1 THR   438     -33.190  23.664   4.940  1.00  0.00           O  
ATOM   3455  CG2 THR   438     -33.986  21.643   5.857  1.00  0.00           C  
ATOM   3456  N   ILE   439     -29.842  21.790   4.163  1.00  0.00           N  
ATOM   3457  CA  ILE   439     -28.678  22.167   3.375  1.00  0.00           C  
ATOM   3458  C   ILE   439     -28.846  21.738   1.917  1.00  0.00           C  
ATOM   3459  O   ILE   439     -28.008  22.070   1.055  1.00  0.00           O  
ATOM   3460  CB  ILE   439     -27.403  21.558   3.996  1.00  0.00           C  
ATOM   3461  CG1 ILE   439     -27.472  20.022   4.051  1.00  0.00           C  
ATOM   3462  CG2 ILE   439     -27.208  22.046   5.391  1.00  0.00           C  
ATOM   3463  CD1 ILE   439     -26.194  19.462   4.588  1.00  0.00           C  
ATOM   3464  N   ASN   440     -29.932  20.999   1.626  1.00  0.00           N  
ATOM   3465  CA  ASN   440     -30.198  20.456   0.288  1.00  0.00           C  
ATOM   3466  C   ASN   440     -31.654  19.995   0.266  1.00  0.00           C  
ATOM   3467  O   ASN   440     -32.184  19.557   1.293  1.00  0.00           O  
ATOM   3468  CB  ASN   440     -29.220  19.293  -0.007  1.00  0.00           C  
ATOM   3469  CG  ASN   440     -29.140  18.965  -1.462  1.00  0.00           C  
ATOM   3470  OD1 ASN   440     -30.036  19.367  -2.241  1.00  0.00           O  
ATOM   3471  ND2 ASN   440     -28.014  18.374  -1.883  1.00  0.00           N  
ATOM   3472  N   SER   441     -32.307  20.127  -0.888  1.00  0.00           N  
ATOM   3473  CA  SER   441     -33.723  19.771  -0.995  1.00  0.00           C  
ATOM   3474  C   SER   441     -34.049  19.729  -2.470  1.00  0.00           C  
ATOM   3475  O   SER   441     -33.290  20.273  -3.277  1.00  0.00           O  
ATOM   3476  CB  SER   441     -34.639  20.792  -0.292  1.00  0.00           C  
ATOM   3477  OG  SER   441     -34.626  22.039  -0.998  1.00  0.00           O  
ATOM   3478  N   GLN   442     -35.169  19.083  -2.829  1.00  0.00           N  
ATOM   3479  CA  GLN   442     -35.772  19.342  -4.136  1.00  0.00           C  
ATOM   3480  C   GLN   442     -37.247  18.960  -4.092  1.00  0.00           C  
ATOM   3481  O   GLN   442     -37.627  18.031  -3.348  1.00  0.00           O  
ATOM   3482  CB  GLN   442     -35.061  18.588  -5.270  1.00  0.00           C  
ATOM   3483  CG  GLN   442     -35.288  17.094  -5.290  1.00  0.00           C  
ATOM   3484  CD  GLN   442     -34.628  16.371  -6.470  1.00  0.00           C  
ATOM   3485  OE1 GLN   442     -33.775  16.963  -7.183  1.00  0.00           O  
ATOM   3486  NE2 GLN   442     -35.100  15.107  -6.757  1.00  0.00           N  
ATOM   3487  N   PRO   443     -38.110  19.674  -4.835  1.00  0.00           N  
ATOM   3488  CA  PRO   443     -39.542  19.300  -4.899  1.00  0.00           C  
ATOM   3489  C   PRO   443     -39.736  18.009  -5.675  1.00  0.00           C  
ATOM   3490  O   PRO   443     -38.893  17.641  -6.486  1.00  0.00           O  
ATOM   3491  CB  PRO   443     -40.180  20.471  -5.666  1.00  0.00           C  
ATOM   3492  CG  PRO   443     -39.003  20.967  -6.591  1.00  0.00           C  
ATOM   3493  CD  PRO   443     -37.790  20.848  -5.678  1.00  0.00           C  
ATOM   3494  N   SER   444     -40.879  17.336  -5.484  1.00  0.00           N  
ATOM   3495  CA  SER   444     -41.230  16.318  -6.485  1.00  0.00           C  
ATOM   3496  C   SER   444     -41.860  16.954  -7.723  1.00  0.00           C  
ATOM   3497  O   SER   444     -42.481  18.006  -7.651  1.00  0.00           O  
ATOM   3498  CB  SER   444     -42.196  15.233  -5.996  1.00  0.00           C  
ATOM   3499  OG  SER   444     -42.562  14.383  -7.074  1.00  0.00           O  
ATOM   3500  N   VAL   445     -41.723  16.260  -8.857  1.00  0.00           N  
ATOM   3501  CA  VAL   445     -42.169  16.709 -10.176  1.00  0.00           C  
ATOM   3502  C   VAL   445     -42.655  15.451 -10.888  1.00  0.00           C  
ATOM   3503  O   VAL   445     -41.931  14.448 -10.937  1.00  0.00           O  
ATOM   3504  CB  VAL   445     -41.021  17.397 -10.964  1.00  0.00           C  
ATOM   3505  CG1 VAL   445     -41.438  17.876 -12.356  1.00  0.00           C  
ATOM   3506  CG2 VAL   445     -40.460  18.637 -10.266  1.00  0.00           C  
ATOM   3507  N   ASN   446     -43.882  15.491 -11.425  1.00  0.00           N  
ATOM   3508  CA  ASN   446     -44.523  14.356 -12.073  1.00  0.00           C  
ATOM   3509  C   ASN   446     -44.620  14.597 -13.577  1.00  0.00           C  
ATOM   3510  O   ASN   446     -45.698  14.834 -14.118  1.00  0.00           O  
ATOM   3511  CB  ASN   446     -45.933  14.120 -11.478  1.00  0.00           C  
ATOM   3512  CG  ASN   446     -46.489  12.704 -11.835  1.00  0.00           C  
ATOM   3513  OD1 ASN   446     -45.750  11.840 -12.351  1.00  0.00           O  
ATOM   3514  ND2 ASN   446     -47.772  12.505 -11.632  1.00  0.00           N  
ATOM   3515  N   ALA   447     -43.483  14.530 -14.266  1.00  0.00           N  
ATOM   3516  CA  ALA   447     -43.490  14.592 -15.718  1.00  0.00           C  
ATOM   3517  C   ALA   447     -43.877  15.939 -16.303  1.00  0.00           C  
ATOM   3518  O   ALA   447     -44.739  16.023 -17.186  1.00  0.00           O  
ATOM   3519  CB  ALA   447     -44.434  13.524 -16.259  1.00  0.00           C  
ATOM   3520  N   GLU   448     -43.231  17.010 -15.835  1.00  0.00           N  
ATOM   3521  CA  GLU   448     -43.382  18.300 -16.483  1.00  0.00           C  
ATOM   3522  C   GLU   448     -42.624  18.340 -17.812  1.00  0.00           C  
ATOM   3523  O   GLU   448     -41.669  17.593 -18.032  1.00  0.00           O  
ATOM   3524  CB  GLU   448     -42.907  19.422 -15.564  1.00  0.00           C  
ATOM   3525  CG  GLU   448     -43.793  19.618 -14.332  1.00  0.00           C  
ATOM   3526  CD  GLU   448     -43.242  20.794 -13.538  1.00  0.00           C  
ATOM   3527  OE1 GLU   448     -42.199  21.358 -13.964  1.00  0.00           O  
ATOM   3528  OE2 GLU   448     -43.856  21.143 -12.495  1.00  0.00           O  
ATOM   3529  N   ARG   449     -43.044  19.207 -18.725  1.00  0.00           N  
ATOM   3530  CA  ARG   449     -42.324  19.321 -20.006  1.00  0.00           C  
ATOM   3531  C   ARG   449     -40.841  19.615 -19.775  1.00  0.00           C  
ATOM   3532  O   ARG   449     -40.480  20.432 -18.921  1.00  0.00           O  
ATOM   3533  CB  ARG   449     -43.023  20.494 -20.706  1.00  0.00           C  
ATOM   3534  CG  ARG   449     -44.443  20.167 -21.173  1.00  0.00           C  
ATOM   3535  CD  ARG   449     -45.139  21.333 -21.878  1.00  0.00           C  
ATOM   3536  NE  ARG   449     -46.512  20.882 -22.240  1.00  0.00           N  
ATOM   3537  CZ  ARG   449     -47.394  21.760 -22.802  1.00  0.00           C  
ATOM   3538  NH1 ARG   449     -46.764  22.966 -22.916  1.00  0.00           N  
ATOM   3539  NH2 ARG   449     -48.561  21.090 -23.030  1.00  0.00           N  
ATOM   3540  N   SER   450     -39.985  18.962 -20.569  1.00  0.00           N  
ATOM   3541  CA  SER   450     -38.543  19.126 -20.391  1.00  0.00           C  
ATOM   3542  C   SER   450     -38.048  20.564 -20.678  1.00  0.00           C  
ATOM   3543  O   SER   450     -36.953  20.927 -20.217  1.00  0.00           O  
ATOM   3544  CB  SER   450     -37.778  18.085 -21.235  1.00  0.00           C  
ATOM   3545  OG  SER   450     -37.766  18.334 -22.636  1.00  0.00           O  
ATOM   3546  N   ASP   451     -38.846  21.403 -21.362  1.00  0.00           N  
ATOM   3547  CA  ASP   451     -38.528  22.816 -21.578  1.00  0.00           C  
ATOM   3548  C   ASP   451     -38.980  23.705 -20.419  1.00  0.00           C  
ATOM   3549  O   ASP   451     -38.880  24.930 -20.511  1.00  0.00           O  
ATOM   3550  CB  ASP   451     -39.166  23.335 -22.869  1.00  0.00           C  
ATOM   3551  CG  ASP   451     -40.678  23.246 -22.715  1.00  0.00           C  
ATOM   3552  OD1 ASP   451     -41.136  22.774 -21.641  1.00  0.00           O  
ATOM   3553  OD2 ASP   451     -41.394  23.649 -23.670  1.00  0.00           O  
ATOM   3554  N   SER   452     -39.453  23.126 -19.326  1.00  0.00           N  
ATOM   3555  CA  SER   452     -39.907  23.941 -18.218  1.00  0.00           C  
ATOM   3556  C   SER   452     -38.787  24.849 -17.694  1.00  0.00           C  
ATOM   3557  O   SER   452     -37.643  24.401 -17.518  1.00  0.00           O  
ATOM   3558  CB  SER   452     -40.480  22.997 -17.161  1.00  0.00           C  
ATOM   3559  OG  SER   452     -40.898  23.735 -16.022  1.00  0.00           O  
ATOM   3560  N   PRO   453     -39.065  26.138 -17.444  1.00  0.00           N  
ATOM   3561  CA  PRO   453     -37.968  27.055 -17.086  1.00  0.00           C  
ATOM   3562  C   PRO   453     -37.475  26.936 -15.655  1.00  0.00           C  
ATOM   3563  O   PRO   453     -36.395  27.457 -15.372  1.00  0.00           O  
ATOM   3564  CB  PRO   453     -38.556  28.454 -17.364  1.00  0.00           C  
ATOM   3565  CG  PRO   453     -39.999  28.292 -17.209  1.00  0.00           C  
ATOM   3566  CD  PRO   453     -40.333  26.857 -17.645  1.00  0.00           C  
ATOM   3567  N   THR   454     -38.190  26.270 -14.757  1.00  0.00           N  
ATOM   3568  CA  THR   454     -37.739  26.073 -13.384  1.00  0.00           C  
ATOM   3569  C   THR   454     -37.060  24.718 -13.135  1.00  0.00           C  
ATOM   3570  O   THR   454     -36.198  24.613 -12.254  1.00  0.00           O  
ATOM   3571  CB  THR   454     -38.911  26.196 -12.414  1.00  0.00           C  
ATOM   3572  OG1 THR   454     -39.895  25.217 -12.711  1.00  0.00           O  
ATOM   3573  CG2 THR   454     -39.532  27.597 -12.541  1.00  0.00           C  
ATOM   3574  N   VAL   455     -37.486  23.650 -13.821  1.00  0.00           N  
ATOM   3575  CA  VAL   455     -36.883  22.345 -13.608  1.00  0.00           C  
ATOM   3576  C   VAL   455     -36.468  21.631 -14.893  1.00  0.00           C  
ATOM   3577  O   VAL   455     -35.893  20.539 -14.816  1.00  0.00           O  
ATOM   3578  CB  VAL   455     -37.789  21.430 -12.754  1.00  0.00           C  
ATOM   3579  CG1 VAL   455     -37.996  22.035 -11.408  1.00  0.00           C  
ATOM   3580  CG2 VAL   455     -39.101  21.140 -13.445  1.00  0.00           C  
ATOM   3581  N   GLY   456     -36.688  22.220 -16.075  1.00  0.00           N  
ATOM   3582  CA  GLY   456     -36.337  21.537 -17.313  1.00  0.00           C  
ATOM   3583  C   GLY   456     -34.840  21.280 -17.436  1.00  0.00           C  
ATOM   3584  O   GLY   456     -34.042  21.886 -16.734  1.00  0.00           O  
ATOM   3585  N   TRP   457     -34.461  20.418 -18.381  1.00  0.00           N  
ATOM   3586  CA  TRP   457     -33.087  20.031 -18.702  1.00  0.00           C  
ATOM   3587  C   TRP   457     -33.165  18.936 -19.778  1.00  0.00           C  
ATOM   3588  O   TRP   457     -34.238  18.389 -20.064  1.00  0.00           O  
ATOM   3589  CB  TRP   457     -32.254  19.535 -17.476  1.00  0.00           C  
ATOM   3590  CG  TRP   457     -32.869  18.316 -16.719  1.00  0.00           C  
ATOM   3591  CD1 TRP   457     -33.724  18.381 -15.634  1.00  0.00           C  
ATOM   3592  CD2 TRP   457     -32.672  16.903 -16.988  1.00  0.00           C  
ATOM   3593  NE1 TRP   457     -34.066  17.117 -15.233  1.00  0.00           N  
ATOM   3594  CE2 TRP   457     -33.443  16.192 -16.047  1.00  0.00           C  
ATOM   3595  CE3 TRP   457     -31.947  16.188 -17.942  1.00  0.00           C  
ATOM   3596  CZ2 TRP   457     -33.524  14.766 -16.040  1.00  0.00           C  
ATOM   3597  CZ3 TRP   457     -32.012  14.767 -17.936  1.00  0.00           C  
ATOM   3598  CH2 TRP   457     -32.792  14.079 -16.977  1.00  0.00           C  
ATOM   3599  N   GLY   458     -32.005  18.617 -20.376  1.00  0.00           N  
ATOM   3600  CA  GLY   458     -31.947  17.616 -21.416  1.00  0.00           C  
ATOM   3601  C   GLY   458     -32.644  18.011 -22.700  1.00  0.00           C  
ATOM   3602  O   GLY   458     -33.119  19.138 -22.850  1.00  0.00           O  
ATOM   3603  N   GLY   459     -32.673  17.096 -23.673  1.00  0.00           N  
ATOM   3604  CA  GLY   459     -33.257  17.410 -24.980  1.00  0.00           C  
ATOM   3605  C   GLY   459     -34.674  17.951 -24.885  1.00  0.00           C  
ATOM   3606  O   GLY   459     -35.413  17.703 -23.929  1.00  0.00           O  
ATOM   3607  N   PRO   460     -35.047  18.694 -25.913  1.00  0.00           N  
ATOM   3608  CA  PRO   460     -36.387  19.237 -25.958  1.00  0.00           C  
ATOM   3609  C   PRO   460     -37.420  18.155 -26.291  1.00  0.00           C  
ATOM   3610  O   PRO   460     -37.147  17.183 -27.022  1.00  0.00           O  
ATOM   3611  CB  PRO   460     -36.429  20.344 -26.977  1.00  0.00           C  
ATOM   3612  CG  PRO   460     -35.385  20.193 -28.085  1.00  0.00           C  
ATOM   3613  CD  PRO   460     -34.068  19.578 -27.607  1.00  0.00           C  
ATOM   3614  N   VAL   461     -38.615  18.332 -25.726  1.00  0.00           N  
ATOM   3615  CA  VAL   461     -39.757  17.557 -26.145  1.00  0.00           C  
ATOM   3616  C   VAL   461     -40.016  16.321 -25.331  1.00  0.00           C  
ATOM   3617  O   VAL   461     -40.708  15.445 -25.807  1.00  0.00           O  
ATOM   3618  CB  VAL   461     -39.605  17.155 -27.628  1.00  0.00           C  
ATOM   3619  CG1 VAL   461     -39.540  18.351 -28.581  1.00  0.00           C  
ATOM   3620  CG2 VAL   461     -38.338  16.346 -27.914  1.00  0.00           C  
ATOM   3621  N   GLY   462     -39.487  16.228 -24.120  1.00  0.00           N  
ATOM   3622  CA  GLY   462     -39.643  15.056 -23.304  1.00  0.00           C  
ATOM   3623  C   GLY   462     -40.213  15.431 -21.969  1.00  0.00           C  
ATOM   3624  O   GLY   462     -40.830  16.500 -21.842  1.00  0.00           O  
ATOM   3625  N   TYR   463     -39.974  14.613 -20.946  1.00  0.00           N  
ATOM   3626  CA  TYR   463     -40.684  14.759 -19.680  1.00  0.00           C  
ATOM   3627  C   TYR   463     -39.735  14.528 -18.521  1.00  0.00           C  
ATOM   3628  O   TYR   463     -38.975  13.549 -18.553  1.00  0.00           O  
ATOM   3629  CB  TYR   463     -41.811  13.739 -19.644  1.00  0.00           C  
ATOM   3630  CG  TYR   463     -42.793  13.944 -20.762  1.00  0.00           C  
ATOM   3631  CD1 TYR   463     -43.811  14.896 -20.658  1.00  0.00           C  
ATOM   3632  CD2 TYR   463     -42.700  13.219 -21.928  1.00  0.00           C  
ATOM   3633  CE1 TYR   463     -44.741  15.075 -21.683  1.00  0.00           C  
ATOM   3634  CE2 TYR   463     -43.639  13.391 -22.970  1.00  0.00           C  
ATOM   3635  CZ  TYR   463     -44.658  14.316 -22.831  1.00  0.00           C  
ATOM   3636  OH  TYR   463     -45.570  14.519 -23.849  1.00  0.00           O  
ATOM   3637  N   VAL   464     -39.751  15.408 -17.505  1.00  0.00           N  
ATOM   3638  CA  VAL   464     -38.780  15.296 -16.408  1.00  0.00           C  
ATOM   3639  C   VAL   464     -39.513  14.976 -15.118  1.00  0.00           C  
ATOM   3640  O   VAL   464     -40.668  15.380 -14.926  1.00  0.00           O  
ATOM   3641  CB  VAL   464     -37.849  16.524 -16.204  1.00  0.00           C  
ATOM   3642  CG1 VAL   464     -36.892  16.669 -17.387  1.00  0.00           C  
ATOM   3643  CG2 VAL   464     -38.634  17.838 -15.950  1.00  0.00           C  
ATOM   3644  N   TYR   465     -38.829  14.190 -14.255  1.00  0.00           N  
ATOM   3645  CA  TYR   465     -39.380  13.589 -13.033  1.00  0.00           C  
ATOM   3646  C   TYR   465     -38.386  13.797 -11.894  1.00  0.00           C  
ATOM   3647  O   TYR   465     -37.173  13.764 -12.126  1.00  0.00           O  
ATOM   3648  CB  TYR   465     -39.655  12.069 -13.222  1.00  0.00           C  
ATOM   3649  CG  TYR   465     -40.204  11.550 -11.938  1.00  0.00           C  
ATOM   3650  CD1 TYR   465     -41.540  11.798 -11.600  1.00  0.00           C  
ATOM   3651  CD2 TYR   465     -39.408  10.801 -11.043  1.00  0.00           C  
ATOM   3652  CE1 TYR   465     -42.096  11.321 -10.396  1.00  0.00           C  
ATOM   3653  CE2 TYR   465     -39.957  10.309  -9.814  1.00  0.00           C  
ATOM   3654  CZ  TYR   465     -41.306  10.581  -9.510  1.00  0.00           C  
ATOM   3655  OH  TYR   465     -41.877  10.132  -8.338  1.00  0.00           O  
ATOM   3656  N   GLN   466     -38.898  14.099 -10.686  1.00  0.00           N  
ATOM   3657  CA  GLN   466     -38.115  14.160  -9.451  1.00  0.00           C  
ATOM   3658  C   GLN   466     -38.907  13.566  -8.288  1.00  0.00           C  
ATOM   3659  O   GLN   466     -40.093  13.855  -8.121  1.00  0.00           O  
ATOM   3660  CB  GLN   466     -37.708  15.611  -9.073  1.00  0.00           C  
ATOM   3661  CG  GLN   466     -36.775  16.247 -10.095  1.00  0.00           C  
ATOM   3662  CD  GLN   466     -36.375  17.755  -9.833  1.00  0.00           C  
ATOM   3663  OE1 GLN   466     -36.574  18.339  -8.746  1.00  0.00           O  
ATOM   3664  NE2 GLN   466     -35.874  18.375 -10.887  1.00  0.00           N  
ATOM   3665  N   LYS   467     -38.224  12.801  -7.452  1.00  0.00           N  
ATOM   3666  CA  LYS   467     -38.724  12.469  -6.129  1.00  0.00           C  
ATOM   3667  C   LYS   467     -38.333  13.548  -5.114  1.00  0.00           C  
ATOM   3668  O   LYS   467     -37.242  14.112  -5.162  1.00  0.00           O  
ATOM   3669  CB  LYS   467     -38.183  11.107  -5.693  1.00  0.00           C  
ATOM   3670  CG  LYS   467     -38.690   9.980  -6.563  1.00  0.00           C  
ATOM   3671  CD  LYS   467     -38.185   8.625  -6.067  1.00  0.00           C  
ATOM   3672  CE  LYS   467     -38.819   7.457  -6.834  1.00  0.00           C  
ATOM   3673  NZ  LYS   467     -38.386   6.173  -6.185  1.00  0.00           N  
ATOM   3674  N   ALA   468     -39.227  13.856  -4.203  1.00  0.00           N  
ATOM   3675  CA  ALA   468     -38.941  14.894  -3.228  1.00  0.00           C  
ATOM   3676  C   ALA   468     -37.786  14.457  -2.314  1.00  0.00           C  
ATOM   3677  O   ALA   468     -37.704  13.281  -1.901  1.00  0.00           O  
ATOM   3678  CB  ALA   468     -40.207  15.226  -2.416  1.00  0.00           C  
ATOM   3679  N   TYR   469     -36.888  15.419  -1.988  1.00  0.00           N  
ATOM   3680  CA  TYR   469     -35.681  15.148  -1.212  1.00  0.00           C  
ATOM   3681  C   TYR   469     -35.518  16.168  -0.104  1.00  0.00           C  
ATOM   3682  O   TYR   469     -35.914  17.319  -0.258  1.00  0.00           O  
ATOM   3683  CB  TYR   469     -34.443  15.157  -2.141  1.00  0.00           C  
ATOM   3684  CG  TYR   469     -33.127  14.888  -1.449  1.00  0.00           C  
ATOM   3685  CD1 TYR   469     -32.826  13.607  -0.947  1.00  0.00           C  
ATOM   3686  CD2 TYR   469     -32.156  15.902  -1.344  1.00  0.00           C  
ATOM   3687  CE1 TYR   469     -31.585  13.358  -0.306  1.00  0.00           C  
ATOM   3688  CE2 TYR   469     -30.951  15.690  -0.715  1.00  0.00           C  
ATOM   3689  CZ  TYR   469     -30.654  14.418  -0.211  1.00  0.00           C  
ATOM   3690  OH  TYR   469     -29.436  14.214   0.420  1.00  0.00           O  
ATOM   3691  N   LEU   470     -34.909  15.769   1.012  1.00  0.00           N  
ATOM   3692  CA  LEU   470     -34.656  16.710   2.114  1.00  0.00           C  
ATOM   3693  C   LEU   470     -33.399  16.269   2.901  1.00  0.00           C  
ATOM   3694  O   LEU   470     -33.249  15.083   3.192  1.00  0.00           O  
ATOM   3695  CB  LEU   470     -35.893  16.791   3.030  1.00  0.00           C  
ATOM   3696  CG  LEU   470     -35.925  18.045   3.916  1.00  0.00           C  
ATOM   3697  CD1 LEU   470     -35.972  19.294   3.007  1.00  0.00           C  
ATOM   3698  CD2 LEU   470     -37.111  18.072   4.905  1.00  0.00           C  
ATOM   3699  N   GLU   471     -32.479  17.201   3.234  1.00  0.00           N  
ATOM   3700  CA  GLU   471     -31.256  16.810   3.939  1.00  0.00           C  
ATOM   3701  C   GLU   471     -30.907  17.845   5.001  1.00  0.00           C  
ATOM   3702  O   GLU   471     -30.983  19.047   4.720  1.00  0.00           O  
ATOM   3703  CB  GLU   471     -30.072  16.647   2.965  1.00  0.00           C  
ATOM   3704  CG  GLU   471     -28.786  16.210   3.676  1.00  0.00           C  
ATOM   3705  CD  GLU   471     -27.534  16.089   2.758  1.00  0.00           C  
ATOM   3706  OE1 GLU   471     -27.683  16.102   1.511  1.00  0.00           O  
ATOM   3707  OE2 GLU   471     -26.381  16.021   3.295  1.00  0.00           O  
ATOM   3708  N   PHE   472     -30.475  17.418   6.201  1.00  0.00           N  
ATOM   3709  CA  PHE   472     -30.519  18.392   7.297  1.00  0.00           C  
ATOM   3710  C   PHE   472     -29.789  17.883   8.540  1.00  0.00           C  
ATOM   3711  O   PHE   472     -29.612  16.675   8.730  1.00  0.00           O  
ATOM   3712  CB  PHE   472     -31.996  18.728   7.466  1.00  0.00           C  
ATOM   3713  CG  PHE   472     -32.867  17.682   8.201  1.00  0.00           C  
ATOM   3714  CD1 PHE   472     -32.508  17.011   9.333  1.00  0.00           C  
ATOM   3715  CD2 PHE   472     -33.840  17.049   7.416  1.00  0.00           C  
ATOM   3716  CE1 PHE   472     -33.357  16.030   9.866  1.00  0.00           C  
ATOM   3717  CE2 PHE   472     -34.622  16.038   7.890  1.00  0.00           C  
ATOM   3718  CZ  PHE   472     -34.389  15.523   9.119  1.00  0.00           C  
ATOM   3719  N   PHE   473     -29.312  18.826   9.361  1.00  0.00           N  
ATOM   3720  CA  PHE   473     -28.707  18.528  10.658  1.00  0.00           C  
ATOM   3721  C   PHE   473     -29.767  18.688  11.744  1.00  0.00           C  
ATOM   3722  O   PHE   473     -30.590  19.612  11.679  1.00  0.00           O  
ATOM   3723  CB  PHE   473     -27.540  19.476  10.958  1.00  0.00           C  
ATOM   3724  CG  PHE   473     -26.281  19.271  10.111  1.00  0.00           C  
ATOM   3725  CD1 PHE   473     -25.345  18.295  10.441  1.00  0.00           C  
ATOM   3726  CD2 PHE   473     -26.007  20.114   9.034  1.00  0.00           C  
ATOM   3727  CE1 PHE   473     -24.160  18.144   9.695  1.00  0.00           C  
ATOM   3728  CE2 PHE   473     -24.845  19.959   8.268  1.00  0.00           C  
ATOM   3729  CZ  PHE   473     -23.914  18.967   8.600  1.00  0.00           C  
ATOM   3730  N   CYS   474     -29.759  17.799  12.747  1.00  0.00           N  
ATOM   3731  CA  CYS   474     -30.690  18.007  13.852  1.00  0.00           C  
ATOM   3732  C   CYS   474     -30.144  17.341  15.098  1.00  0.00           C  
ATOM   3733  O   CYS   474     -29.241  16.497  15.022  1.00  0.00           O  
ATOM   3734  CB  CYS   474     -32.119  17.509  13.522  1.00  0.00           C  
ATOM   3735  SG  CYS   474     -32.170  16.106  13.310  1.00  0.00           S  
ATOM   3736  N   SER   475     -30.679  17.742  16.252  1.00  0.00           N  
ATOM   3737  CA  SER   475     -30.176  17.234  17.524  1.00  0.00           C  
ATOM   3738  C   SER   475     -30.489  15.744  17.686  1.00  0.00           C  
ATOM   3739  O   SER   475     -31.339  15.166  16.988  1.00  0.00           O  
ATOM   3740  CB  SER   475     -30.776  17.993  18.706  1.00  0.00           C  
ATOM   3741  OG  SER   475     -32.166  17.732  18.856  1.00  0.00           O  
ATOM   3742  N   LYS   476     -29.782  15.117  18.635  1.00  0.00           N  
ATOM   3743  CA  LYS   476     -30.013  13.702  18.915  1.00  0.00           C  
ATOM   3744  C   LYS   476     -31.462  13.449  19.344  1.00  0.00           C  
ATOM   3745  O   LYS   476     -32.124  12.533  18.832  1.00  0.00           O  
ATOM   3746  CB  LYS   476     -29.009  13.210  19.964  1.00  0.00           C  
ATOM   3747  CG  LYS   476     -29.149  11.722  20.292  1.00  0.00           C  
ATOM   3748  CD  LYS   476     -28.103  11.213  21.286  1.00  0.00           C  
ATOM   3749  CE  LYS   476     -28.273   9.737  21.650  1.00  0.00           C  
ATOM   3750  NZ  LYS   476     -27.239   9.336  22.631  1.00  0.00           N  
ATOM   3751  N   GLU   477     -31.977  14.275  20.264  1.00  0.00           N  
ATOM   3752  CA  GLU   477     -33.367  14.160  20.694  1.00  0.00           C  
ATOM   3753  C   GLU   477     -34.322  14.169  19.515  1.00  0.00           C  
ATOM   3754  O   GLU   477     -35.259  13.379  19.462  1.00  0.00           O  
ATOM   3755  CB  GLU   477     -33.715  15.286  21.657  1.00  0.00           C  
ATOM   3756  CG  GLU   477     -32.937  15.223  22.940  1.00  0.00           C  
ATOM   3757  CD  GLU   477     -31.522  15.821  22.818  1.00  0.00           C  
ATOM   3758  OE1 GLU   477     -31.175  16.424  21.766  1.00  0.00           O  
ATOM   3759  OE2 GLU   477     -30.745  15.656  23.787  1.00  0.00           O  
ATOM   3760  N   LYS   478     -34.107  15.055  18.558  1.00  0.00           N  
ATOM   3761  CA  LYS   478     -35.013  15.117  17.420  1.00  0.00           C  
ATOM   3762  C   LYS   478     -34.868  13.904  16.518  1.00  0.00           C  
ATOM   3763  O   LYS   478     -35.872  13.376  16.027  1.00  0.00           O  
ATOM   3764  CB  LYS   478     -34.762  16.388  16.619  1.00  0.00           C  
ATOM   3765  CG  LYS   478     -35.230  17.660  17.330  1.00  0.00           C  
ATOM   3766  CD  LYS   478     -35.010  18.934  16.513  1.00  0.00           C  
ATOM   3767  CE  LYS   478     -35.413  20.212  17.251  1.00  0.00           C  
ATOM   3768  NZ  LYS   478     -36.876  20.229  17.474  1.00  0.00           N  
ATOM   3769  N   LEU   479     -33.632  13.459  16.278  1.00  0.00           N  
ATOM   3770  CA  LEU   479     -33.387  12.312  15.408  1.00  0.00           C  
ATOM   3771  C   LEU   479     -34.006  11.055  15.983  1.00  0.00           C  
ATOM   3772  O   LEU   479     -34.621  10.256  15.279  1.00  0.00           O  
ATOM   3773  CB  LEU   479     -31.894  12.078  15.259  1.00  0.00           C  
ATOM   3774  CG  LEU   479     -31.550  10.879  14.373  1.00  0.00           C  
ATOM   3775  CD1 LEU   479     -32.028  10.987  12.926  1.00  0.00           C  
ATOM   3776  CD2 LEU   479     -30.056  10.588  14.232  1.00  0.00           C  
ATOM   3777  N   ASP   480     -33.794  10.853  17.264  1.00  0.00           N  
ATOM   3778  CA  ASP   480     -34.373   9.744  17.981  1.00  0.00           C  
ATOM   3779  C   ASP   480     -35.894   9.757  17.859  1.00  0.00           C  
ATOM   3780  O   ASP   480     -36.524   8.723  17.646  1.00  0.00           O  
ATOM   3781  CB  ASP   480     -33.822   9.883  19.394  1.00  0.00           C  
ATOM   3782  CG  ASP   480     -32.352   9.490  19.366  1.00  0.00           C  
ATOM   3783  OD1 ASP   480     -31.913   8.913  18.336  1.00  0.00           O  
ATOM   3784  OD2 ASP   480     -31.648   9.761  20.376  1.00  0.00           O  
ATOM   3785  N   ALA   481     -36.503  10.935  17.889  1.00  0.00           N  
ATOM   3786  CA  ALA   481     -37.954  10.997  17.678  1.00  0.00           C  
ATOM   3787  C   ALA   481     -38.313  10.714  16.223  1.00  0.00           C  
ATOM   3788  O   ALA   481     -39.304  10.025  15.936  1.00  0.00           O  
ATOM   3789  CB  ALA   481     -38.483  12.362  18.120  1.00  0.00           C  
ATOM   3790  N   VAL   482     -37.508  11.250  15.293  1.00  0.00           N  
ATOM   3791  CA  VAL   482     -37.710  10.977  13.873  1.00  0.00           C  
ATOM   3792  C   VAL   482     -37.742   9.470  13.561  1.00  0.00           C  
ATOM   3793  O   VAL   482     -38.602   9.010  12.792  1.00  0.00           O  
ATOM   3794  CB  VAL   482     -36.647  11.699  13.056  1.00  0.00           C  
ATOM   3795  CG1 VAL   482     -36.646  11.310  11.576  1.00  0.00           C  
ATOM   3796  CG2 VAL   482     -36.797  13.222  13.069  1.00  0.00           C  
ATOM   3797  N   VAL   483     -36.828   8.685  14.153  1.00  0.00           N  
ATOM   3798  CA  VAL   483     -36.785   7.251  13.859  1.00  0.00           C  
ATOM   3799  C   VAL   483     -38.078   6.547  14.244  1.00  0.00           C  
ATOM   3800  O   VAL   483     -38.579   5.712  13.490  1.00  0.00           O  
ATOM   3801  CB  VAL   483     -35.611   6.572  14.559  1.00  0.00           C  
ATOM   3802  CG1 VAL   483     -35.633   5.046  14.446  1.00  0.00           C  
ATOM   3803  CG2 VAL   483     -34.247   6.995  14.011  1.00  0.00           C  
ATOM   3804  N   GLU   484     -38.612   6.843  15.432  1.00  0.00           N  
ATOM   3805  CA  GLU   484     -39.890   6.265  15.837  1.00  0.00           C  
ATOM   3806  C   GLU   484     -40.993   6.608  14.829  1.00  0.00           C  
ATOM   3807  O   GLU   484     -41.735   5.728  14.380  1.00  0.00           O  
ATOM   3808  CB  GLU   484     -40.232   6.737  17.254  1.00  0.00           C  
ATOM   3809  CG  GLU   484     -39.339   6.122  18.334  1.00  0.00           C  
ATOM   3810  CD  GLU   484     -39.699   6.767  19.665  1.00  0.00           C  
ATOM   3811  OE1 GLU   484     -40.553   7.694  19.661  1.00  0.00           O  
ATOM   3812  OE2 GLU   484     -39.124   6.343  20.702  1.00  0.00           O  
ATOM   3813  N   LYS   485     -41.057   7.865  14.398  1.00  0.00           N  
ATOM   3814  CA  LYS   485     -42.071   8.300  13.448  1.00  0.00           C  
ATOM   3815  C   LYS   485     -41.936   7.577  12.112  1.00  0.00           C  
ATOM   3816  O   LYS   485     -42.947   7.232  11.484  1.00  0.00           O  
ATOM   3817  CB  LYS   485     -41.978   9.831  13.278  1.00  0.00           C  
ATOM   3818  CG  LYS   485     -42.421  10.611  14.518  1.00  0.00           C  
ATOM   3819  CD  LYS   485     -43.912  10.467  14.831  1.00  0.00           C  
ATOM   3820  CE  LYS   485     -44.364  11.285  16.042  1.00  0.00           C  
ATOM   3821  NZ  LYS   485     -45.797  11.033  16.317  1.00  0.00           N  
ATOM   3822  N   CYS   486     -40.685   7.392  11.628  1.00  0.00           N  
ATOM   3823  CA  CYS   486     -40.409   6.729  10.344  1.00  0.00           C  
ATOM   3824  C   CYS   486     -40.974   5.301  10.246  1.00  0.00           C  
ATOM   3825  O   CYS   486     -41.098   4.769   9.137  1.00  0.00           O  
ATOM   3826  CB  CYS   486     -38.899   6.733  10.064  1.00  0.00           C  
ATOM   3827  SG  CYS   486     -38.381   8.044   9.897  1.00  0.00           S  
ATOM   3828  N   LYS   487     -41.371   4.690  11.356  1.00  0.00           N  
ATOM   3829  CA  LYS   487     -41.948   3.358  11.262  1.00  0.00           C  
ATOM   3830  C   LYS   487     -43.277   3.371  10.511  1.00  0.00           C  
ATOM   3831  O   LYS   487     -43.590   2.431   9.769  1.00  0.00           O  
ATOM   3832  CB  LYS   487     -42.107   2.772  12.662  1.00  0.00           C  
ATOM   3833  CG  LYS   487     -40.779   2.584  13.346  1.00  0.00           C  
ATOM   3834  CD  LYS   487     -40.896   1.955  14.708  1.00  0.00           C  
ATOM   3835  CE  LYS   487     -39.492   1.776  15.294  1.00  0.00           C  
ATOM   3836  NZ  LYS   487     -39.462   1.028  16.609  1.00  0.00           N  
ATOM   3837  N   ALA   488     -43.900   4.542  10.442  1.00  0.00           N  
ATOM   3838  CA  ALA   488     -45.152   4.691   9.729  1.00  0.00           C  
ATOM   3839  C   ALA   488     -44.976   5.010   8.247  1.00  0.00           C  
ATOM   3840  O   ALA   488     -45.942   5.151   7.492  1.00  0.00           O  
ATOM   3841  CB  ALA   488     -46.014   5.793  10.336  1.00  0.00           C  
ATOM   3842  N   LEU   489     -43.719   5.127   7.814  1.00  0.00           N  
ATOM   3843  CA  LEU   489     -43.404   5.427   6.408  1.00  0.00           C  
ATOM   3844  C   LEU   489     -42.388   4.440   5.849  1.00  0.00           C  
ATOM   3845  O   LEU   489     -41.252   4.806   5.537  1.00  0.00           O  
ATOM   3846  CB  LEU   489     -42.728   6.741   6.006  1.00  0.00           C  
ATOM   3847  CG  LEU   489     -43.556   7.982   6.346  1.00  0.00           C  
ATOM   3848  CD1 LEU   489     -42.823   9.312   6.181  1.00  0.00           C  
ATOM   3849  CD2 LEU   489     -44.819   8.166   5.505  1.00  0.00           C  
ATOM   3850  N   PRO   490     -42.761   3.181   5.708  1.00  0.00           N  
ATOM   3851  CA  PRO   490     -41.812   2.174   5.219  1.00  0.00           C  
ATOM   3852  C   PRO   490     -41.431   2.435   3.738  1.00  0.00           C  
ATOM   3853  O   PRO   490     -40.471   1.876   3.200  1.00  0.00           O  
ATOM   3854  CB  PRO   490     -41.570   0.777   4.641  1.00  0.00           C  
ATOM   3855  CG  PRO   490     -42.762   0.227   3.855  1.00  0.00           C  
ATOM   3856  CD  PRO   490     -44.118   0.645   4.427  1.00  0.00           C  
ATOM   3857  N   SER   491     -42.206   3.302   3.080  1.00  0.00           N  
ATOM   3858  CA  SER   491     -42.006   3.664   1.686  1.00  0.00           C  
ATOM   3859  C   SER   491     -41.005   4.806   1.562  1.00  0.00           C  
ATOM   3860  O   SER   491     -40.574   5.184   0.470  1.00  0.00           O  
ATOM   3861  CB  SER   491     -43.038   4.283   0.740  1.00  0.00           C  
ATOM   3862  OG  SER   491     -43.377   5.591   1.176  1.00  0.00           O  
ATOM   3863  N   ILE   492     -40.624   5.372   2.707  1.00  0.00           N  
ATOM   3864  CA  ILE   492     -39.689   6.496   2.735  1.00  0.00           C  
ATOM   3865  C   ILE   492     -38.308   5.925   2.929  1.00  0.00           C  
ATOM   3866  O   ILE   492     -38.084   5.024   3.743  1.00  0.00           O  
ATOM   3867  CB  ILE   492     -39.467   7.631   3.759  1.00  0.00           C  
ATOM   3868  CG1 ILE   492     -40.686   8.554   3.925  1.00  0.00           C  
ATOM   3869  CG2 ILE   492     -38.301   8.566   3.395  1.00  0.00           C  
ATOM   3870  CD1 ILE   492     -40.574   9.502   5.119  1.00  0.00           C  
ATOM   3871  N   THR   493     -37.349   6.541   2.167  1.00  0.00           N  
ATOM   3872  CA  THR   493     -36.010   6.033   2.431  1.00  0.00           C  
ATOM   3873  C   THR   493     -35.259   7.065   3.259  1.00  0.00           C  
ATOM   3874  O   THR   493     -35.331   8.268   2.996  1.00  0.00           O  
ATOM   3875  CB  THR   493     -35.237   5.732   1.138  1.00  0.00           C  
ATOM   3876  OG1 THR   493     -35.912   4.733   0.387  1.00  0.00           O  
ATOM   3877  CG2 THR   493     -33.825   5.236   1.493  1.00  0.00           C  
ATOM   3878  N   TYR   494     -34.470   6.588   4.204  1.00  0.00           N  
ATOM   3879  CA  TYR   494     -33.936   7.430   5.265  1.00  0.00           C  
ATOM   3880  C   TYR   494     -32.504   6.989   5.585  1.00  0.00           C  
ATOM   3881  O   TYR   494     -32.168   5.817   5.425  1.00  0.00           O  
ATOM   3882  CB  TYR   494     -34.966   7.336   6.385  1.00  0.00           C  
ATOM   3883  CG  TYR   494     -35.074   6.014   7.165  1.00  0.00           C  
ATOM   3884  CD1 TYR   494     -34.398   4.913   6.814  1.00  0.00           C  
ATOM   3885  CD2 TYR   494     -36.183   5.786   7.939  1.00  0.00           C  
ATOM   3886  CE1 TYR   494     -34.583   3.710   7.498  1.00  0.00           C  
ATOM   3887  CE2 TYR   494     -36.406   4.614   8.583  1.00  0.00           C  
ATOM   3888  CZ  TYR   494     -35.614   3.564   8.358  1.00  0.00           C  
ATOM   3889  OH  TYR   494     -35.850   2.364   9.004  1.00  0.00           O  
ATOM   3890  N   MET   495     -31.641   7.946   5.964  1.00  0.00           N  
ATOM   3891  CA  MET   495     -30.278   7.629   6.380  1.00  0.00           C  
ATOM   3892  C   MET   495     -29.825   8.678   7.389  1.00  0.00           C  
ATOM   3893  O   MET   495     -29.793   9.876   7.088  1.00  0.00           O  
ATOM   3894  CB  MET   495     -29.315   7.533   5.167  1.00  0.00           C  
ATOM   3895  CG  MET   495     -27.888   7.138   5.551  1.00  0.00           C  
ATOM   3896  SD  MET   495     -26.758   6.931   4.142  1.00  0.00           S  
ATOM   3897  CE  MET   495     -25.359   6.351   5.144  1.00  0.00           C  
ATOM   3898  N   ALA   496     -29.494   8.217   8.591  1.00  0.00           N  
ATOM   3899  CA  ALA   496     -29.068   9.046   9.706  1.00  0.00           C  
ATOM   3900  C   ALA   496     -27.626   8.680  10.031  1.00  0.00           C  
ATOM   3901  O   ALA   496     -27.272   7.484  10.073  1.00  0.00           O  
ATOM   3902  CB  ALA   496     -29.955   8.800  10.938  1.00  0.00           C  
ATOM   3903  N   VAL   497     -26.785   9.688  10.242  1.00  0.00           N  
ATOM   3904  CA  VAL   497     -25.402   9.408  10.619  1.00  0.00           C  
ATOM   3905  C   VAL   497     -24.892  10.557  11.473  1.00  0.00           C  
ATOM   3906  O   VAL   497     -25.304  11.717  11.300  1.00  0.00           O  
ATOM   3907  CB  VAL   497     -24.504   9.184   9.388  1.00  0.00           C  
ATOM   3908  CG1 VAL   497     -24.489  10.389   8.487  1.00  0.00           C  
ATOM   3909  CG2 VAL   497     -23.092   8.889   9.840  1.00  0.00           C  
ATOM   3910  N   ASN   498     -24.019  10.238  12.421  1.00  0.00           N  
ATOM   3911  CA  ASN   498     -23.425  11.290  13.239  1.00  0.00           C  
ATOM   3912  C   ASN   498     -21.939  11.447  12.884  1.00  0.00           C  
ATOM   3913  O   ASN   498     -21.397  10.727  12.047  1.00  0.00           O  
ATOM   3914  CB  ASN   498     -23.654  11.000  14.719  1.00  0.00           C  
ATOM   3915  CG  ASN   498     -22.990   9.782  15.138  1.00  0.00           C  
ATOM   3916  OD1 ASN   498     -22.252   9.189  14.357  1.00  0.00           O  
ATOM   3917  ND2 ASN   498     -23.250   9.349  16.359  1.00  0.00           N  
ATOM   3918  N   LYS   499     -21.265  12.410  13.515  1.00  0.00           N  
ATOM   3919  CA  LYS   499     -19.855  12.582  13.174  1.00  0.00           C  
ATOM   3920  C   LYS   499     -19.019  11.356  13.580  1.00  0.00           C  
ATOM   3921  O   LYS   499     -17.959  11.117  12.991  1.00  0.00           O  
ATOM   3922  CB  LYS   499     -19.239  13.839  13.815  1.00  0.00           C  
ATOM   3923  CG  LYS   499     -17.784  14.081  13.408  1.00  0.00           C  
ATOM   3924  CD  LYS   499     -17.200  15.381  13.964  1.00  0.00           C  
ATOM   3925  CE  LYS   499     -15.747  15.625  13.553  1.00  0.00           C  
ATOM   3926  NZ  LYS   499     -15.270  16.907  14.118  1.00  0.00           N  
ATOM   3927  N   GLY   500     -19.460  10.577  14.581  1.00  0.00           N  
ATOM   3928  CA  GLY   500     -18.739   9.376  14.993  1.00  0.00           C  
ATOM   3929  C   GLY   500     -18.896   8.237  13.990  1.00  0.00           C  
ATOM   3930  O   GLY   500     -18.109   7.290  14.017  1.00  0.00           O  
ATOM   3931  N   GLU   501     -19.895   8.309  13.102  1.00  0.00           N  
ATOM   3932  CA  GLU   501     -20.155   7.268  12.138  1.00  0.00           C  
ATOM   3933  C   GLU   501     -21.250   6.274  12.503  1.00  0.00           C  
ATOM   3934  O   GLU   501     -21.481   5.354  11.716  1.00  0.00           O  
ATOM   3935  CB  GLU   501     -18.858   6.496  11.876  1.00  0.00           C  
ATOM   3936  CG  GLU   501     -18.350   5.724  13.096  1.00  0.00           C  
ATOM   3937  CD  GLU   501     -17.022   5.080  12.725  1.00  0.00           C  
ATOM   3938  OE1 GLU   501     -16.555   5.307  11.577  1.00  0.00           O  
ATOM   3939  OE2 GLU   501     -16.457   4.354  13.586  1.00  0.00           O  
ATOM   3940  N   GLN   502     -21.909   6.391  13.669  1.00  0.00           N  
ATOM   3941  CA  GLN   502     -23.118   5.604  13.906  1.00  0.00           C  
ATOM   3942  C   GLN   502     -24.152   5.997  12.861  1.00  0.00           C  
ATOM   3943  O   GLN   502     -24.387   7.171  12.636  1.00  0.00           O  
ATOM   3944  CB  GLN   502     -23.694   5.882  15.280  1.00  0.00           C  
ATOM   3945  CG  GLN   502     -24.902   5.008  15.623  1.00  0.00           C  
ATOM   3946  CD  GLN   502     -25.296   5.296  17.065  1.00  0.00           C  
ATOM   3947  OE1 GLN   502     -24.707   6.151  17.724  1.00  0.00           O  
ATOM   3948  NE2 GLN   502     -26.315   4.596  17.633  1.00  0.00           N  
ATOM   3949  N   TRP   503     -24.738   5.035  12.181  1.00  0.00           N  
ATOM   3950  CA  TRP   503     -25.686   5.372  11.147  1.00  0.00           C  
ATOM   3951  C   TRP   503     -26.712   4.264  11.037  1.00  0.00           C  
ATOM   3952  O   TRP   503     -26.466   3.137  11.450  1.00  0.00           O  
ATOM   3953  CB  TRP   503     -25.076   5.586   9.755  1.00  0.00           C  
ATOM   3954  CG  TRP   503     -24.348   4.380   9.211  1.00  0.00           C  
ATOM   3955  CD1 TRP   503     -23.050   3.998   9.390  1.00  0.00           C  
ATOM   3956  CD2 TRP   503     -24.888   3.354   8.366  1.00  0.00           C  
ATOM   3957  NE1 TRP   503     -22.729   2.879   8.770  1.00  0.00           N  
ATOM   3958  CE2 TRP   503     -23.843   2.428   8.111  1.00  0.00           C  
ATOM   3959  CE3 TRP   503     -26.158   3.121   7.797  1.00  0.00           C  
ATOM   3960  CZ2 TRP   503     -24.027   1.275   7.301  1.00  0.00           C  
ATOM   3961  CZ3 TRP   503     -26.351   1.965   6.983  1.00  0.00           C  
ATOM   3962  CH2 TRP   503     -25.283   1.063   6.748  1.00  0.00           C  
ATOM   3963  N   VAL   504     -27.874   4.610  10.472  1.00  0.00           N  
ATOM   3964  CA  VAL   504     -28.941   3.663  10.183  1.00  0.00           C  
ATOM   3965  C   VAL   504     -29.695   4.137   8.948  1.00  0.00           C  
ATOM   3966  O   VAL   504     -29.820   5.339   8.687  1.00  0.00           O  
ATOM   3967  CB  VAL   504     -29.860   3.470  11.407  1.00  0.00           C  
ATOM   3968  CG1 VAL   504     -30.611   4.740  11.812  1.00  0.00           C  
ATOM   3969  CG2 VAL   504     -30.946   2.413  11.194  1.00  0.00           C  
ATOM   3970  N   SER   505     -30.175   3.178   8.170  1.00  0.00           N  
ATOM   3971  CA  SER   505     -30.739   3.417   6.849  1.00  0.00           C  
ATOM   3972  C   SER   505     -31.566   2.199   6.483  1.00  0.00           C  
ATOM   3973  O   SER   505     -31.173   1.079   6.809  1.00  0.00           O  
ATOM   3974  CB  SER   505     -29.649   3.658   5.780  1.00  0.00           C  
ATOM   3975  OG  SER   505     -30.247   3.837   4.505  1.00  0.00           O  
ATOM   3976  N   ASN   506     -32.696   2.419   5.799  1.00  0.00           N  
ATOM   3977  CA  ASN   506     -33.444   1.333   5.170  1.00  0.00           C  
ATOM   3978  C   ASN   506     -33.167   1.241   3.671  1.00  0.00           C  
ATOM   3979  O   ASN   506     -34.002   0.722   2.930  1.00  0.00           O  
ATOM   3980  CB  ASN   506     -34.958   1.455   5.415  1.00  0.00           C  
ATOM   3981  CG  ASN   506     -35.596   2.687   4.707  1.00  0.00           C  
ATOM   3982  OD1 ASN   506     -34.881   3.563   4.167  1.00  0.00           O  
ATOM   3983  ND2 ASN   506     -36.926   2.727   4.660  1.00  0.00           N  
ATOM   3984  N   THR   507     -32.043   1.756   3.199  1.00  0.00           N  
ATOM   3985  CA  THR   507     -31.691   1.506   1.795  1.00  0.00           C  
ATOM   3986  C   THR   507     -31.599  -0.004   1.526  1.00  0.00           C  
ATOM   3987  O   THR   507     -30.812  -0.705   2.198  1.00  0.00           O  
ATOM   3988  CB  THR   507     -30.369   2.190   1.427  1.00  0.00           C  
ATOM   3989  OG1 THR   507     -30.462   3.588   1.659  1.00  0.00           O  
ATOM   3990  CG2 THR   507     -30.063   1.940  -0.059  1.00  0.00           C  
ATOM   3991  N   ALA   508     -32.373  -0.549   0.580  1.00  0.00           N  
ATOM   3992  CA  ALA   508     -32.415  -2.035   0.396  1.00  0.00           C  
ATOM   3993  C   ALA   508     -31.109  -2.601  -0.158  1.00  0.00           C  
ATOM   3994  O   ALA   508     -30.724  -2.311  -1.286  1.00  0.00           O  
ATOM   3995  CB  ALA   508     -33.580  -2.244  -0.582  1.00  0.00           C  
ATOM   3996  N   GLN   509     -30.461  -3.472   0.617  1.00  0.00           N  
ATOM   3997  CA  GLN   509     -29.132  -4.004   0.279  1.00  0.00           C  
ATOM   3998  C   GLN   509     -28.151  -2.883  -0.030  1.00  0.00           C  
ATOM   3999  O   GLN   509     -27.237  -3.055  -0.840  1.00  0.00           O  
ATOM   4000  CB  GLN   509     -29.152  -4.989  -0.902  1.00  0.00           C  
ATOM   4001  CG  GLN   509     -29.980  -6.247  -0.633  1.00  0.00           C  
ATOM   4002  CD  GLN   509     -29.876  -7.149  -1.855  1.00  0.00           C  
ATOM   4003  OE1 GLN   509     -29.070  -6.909  -2.753  1.00  0.00           O  
ATOM   4004  NE2 GLN   509     -30.686  -8.237  -1.955  1.00  0.00           N  
ATOM   4005  N   ALA   510     -28.345  -1.721   0.608  1.00  0.00           N  
ATOM   4006  CA  ALA   510     -27.424  -0.597   0.490  1.00  0.00           C  
ATOM   4007  C   ALA   510     -27.270  -0.125  -0.948  1.00  0.00           C  
ATOM   4008  O   ALA   510     -26.257   0.456  -1.308  1.00  0.00           O  
ATOM   4009  CB  ALA   510     -26.062  -0.936   1.083  1.00  0.00           C  
ATOM   4010  N   ASP   511     -28.276  -0.347  -1.763  1.00  0.00           N  
ATOM   4011  CA  ASP   511     -28.333   0.056  -3.157  1.00  0.00           C  
ATOM   4012  C   ASP   511     -28.663   1.550  -3.310  1.00  0.00           C  
ATOM   4013  O   ASP   511     -29.251   2.156  -2.414  1.00  0.00           O  
ATOM   4014  CB  ASP   511     -29.384  -0.803  -3.844  1.00  0.00           C  
ATOM   4015  CG  ASP   511     -29.121  -0.759  -5.343  1.00  0.00           C  
ATOM   4016  OD1 ASP   511     -28.099  -0.142  -5.746  1.00  0.00           O  
ATOM   4017  OD2 ASP   511     -29.939  -1.341  -6.104  1.00  0.00           O  
ATOM   4018  N   VAL   512     -28.281   2.171  -4.430  1.00  0.00           N  
ATOM   4019  CA  VAL   512     -28.640   3.583  -4.661  1.00  0.00           C  
ATOM   4020  C   VAL   512     -30.062   3.705  -5.200  1.00  0.00           C  
ATOM   4021  O   VAL   512     -30.595   2.772  -5.804  1.00  0.00           O  
ATOM   4022  CB  VAL   512     -27.628   4.043  -5.721  1.00  0.00           C  
ATOM   4023  CG1 VAL   512     -26.172   3.920  -5.268  1.00  0.00           C  
ATOM   4024  CG2 VAL   512     -27.709   3.250  -7.027  1.00  0.00           C  
ATOM   4025  N   ASN   513     -30.659   4.886  -4.993  1.00  0.00           N  
ATOM   4026  CA  ASN   513     -32.038   5.191  -5.363  1.00  0.00           C  
ATOM   4027  C   ASN   513     -32.048   6.367  -6.359  1.00  0.00           C  
ATOM   4028  O   ASN   513     -31.609   7.477  -6.007  1.00  0.00           O  
ATOM   4029  CB  ASN   513     -32.807   5.548  -4.077  1.00  0.00           C  
ATOM   4030  CG  ASN   513     -34.320   5.832  -4.294  1.00  0.00           C  
ATOM   4031  OD1 ASN   513     -34.897   5.557  -5.352  1.00  0.00           O  
ATOM   4032  ND2 ASN   513     -34.939   6.477  -3.286  1.00  0.00           N  
ATOM   4033  N   ALA   514     -32.559   6.156  -7.593  1.00  0.00           N  
ATOM   4034  CA  ALA   514     -32.690   7.282  -8.548  1.00  0.00           C  
ATOM   4035  C   ALA   514     -33.718   8.330  -8.067  1.00  0.00           C  
ATOM   4036  O   ALA   514     -34.868   7.991  -7.766  1.00  0.00           O  
ATOM   4037  CB  ALA   514     -33.129   6.790  -9.919  1.00  0.00           C  
ATOM   4038  N   VAL   515     -33.359   9.613  -8.056  1.00  0.00           N  
ATOM   4039  CA  VAL   515     -34.327  10.624  -7.644  1.00  0.00           C  
ATOM   4040  C   VAL   515     -34.618  11.695  -8.687  1.00  0.00           C  
ATOM   4041  O   VAL   515     -35.625  12.420  -8.524  1.00  0.00           O  
ATOM   4042  CB  VAL   515     -33.942  11.292  -6.309  1.00  0.00           C  
ATOM   4043  CG1 VAL   515     -33.861  10.232  -5.171  1.00  0.00           C  
ATOM   4044  CG2 VAL   515     -32.618  12.100  -6.456  1.00  0.00           C  
ATOM   4045  N   THR   516     -33.829  11.828  -9.763  1.00  0.00           N  
ATOM   4046  CA  THR   516     -34.206  12.689 -10.896  1.00  0.00           C  
ATOM   4047  C   THR   516     -33.992  11.898 -12.181  1.00  0.00           C  
ATOM   4048  O   THR   516     -32.976  11.188 -12.293  1.00  0.00           O  
ATOM   4049  CB  THR   516     -33.342  14.000 -10.965  1.00  0.00           C  
ATOM   4050  OG1 THR   516     -33.387  14.670  -9.701  1.00  0.00           O  
ATOM   4051  CG2 THR   516     -33.878  14.984 -12.066  1.00  0.00           C  
ATOM   4052  N   TRP   517     -34.918  12.013 -13.152  1.00  0.00           N  
ATOM   4053  CA  TRP   517     -34.728  11.286 -14.414  1.00  0.00           C  
ATOM   4054  C   TRP   517     -35.586  11.892 -15.530  1.00  0.00           C  
ATOM   4055  O   TRP   517     -36.476  12.716 -15.288  1.00  0.00           O  
ATOM   4056  CB  TRP   517     -35.011   9.785 -14.217  1.00  0.00           C  
ATOM   4057  CG  TRP   517     -36.458   9.486 -13.887  1.00  0.00           C  
ATOM   4058  CD1 TRP   517     -37.431   9.191 -14.786  1.00  0.00           C  
ATOM   4059  CD2 TRP   517     -37.101   9.508 -12.589  1.00  0.00           C  
ATOM   4060  NE1 TRP   517     -38.632   8.976 -14.144  1.00  0.00           N  
ATOM   4061  CE2 TRP   517     -38.469   9.140 -12.796  1.00  0.00           C  
ATOM   4062  CE3 TRP   517     -36.663   9.767 -11.284  1.00  0.00           C  
ATOM   4063  CZ2 TRP   517     -39.431   9.082 -11.745  1.00  0.00           C  
ATOM   4064  CZ3 TRP   517     -37.621   9.690 -10.208  1.00  0.00           C  
ATOM   4065  CH2 TRP   517     -38.994   9.360 -10.461  1.00  0.00           C  
ATOM   4066  N   GLY   518     -35.300  11.498 -16.768  1.00  0.00           N  
ATOM   4067  CA  GLY   518     -35.950  12.175 -17.893  1.00  0.00           C  
ATOM   4068  C   GLY   518     -36.178  11.241 -19.079  1.00  0.00           C  
ATOM   4069  O   GLY   518     -35.328  10.411 -19.371  1.00  0.00           O  
ATOM   4070  N   VAL   519     -37.308  11.346 -19.768  1.00  0.00           N  
ATOM   4071  CA  VAL   519     -37.677  10.424 -20.831  1.00  0.00           C  
ATOM   4072  C   VAL   519     -37.765  11.258 -22.091  1.00  0.00           C  
ATOM   4073  O   VAL   519     -38.542  12.215 -22.134  1.00  0.00           O  
ATOM   4074  CB  VAL   519     -39.022   9.737 -20.517  1.00  0.00           C  
ATOM   4075  CG1 VAL   519     -39.488   8.779 -21.615  1.00  0.00           C  
ATOM   4076  CG2 VAL   519     -38.994   8.898 -19.238  1.00  0.00           C  
ATOM   4077  N   PHE   520     -37.007  10.903 -23.117  1.00  0.00           N  
ATOM   4078  CA  PHE   520     -36.822  11.869 -24.193  1.00  0.00           C  
ATOM   4079  C   PHE   520     -37.142  11.205 -25.516  1.00  0.00           C  
ATOM   4080  O   PHE   520     -36.786  10.054 -25.722  1.00  0.00           O  
ATOM   4081  CB  PHE   520     -35.378  12.414 -24.244  1.00  0.00           C  
ATOM   4082  CG  PHE   520     -35.001  13.186 -23.016  1.00  0.00           C  
ATOM   4083  CD1 PHE   520     -35.320  14.512 -22.895  1.00  0.00           C  
ATOM   4084  CD2 PHE   520     -34.368  12.554 -21.961  1.00  0.00           C  
ATOM   4085  CE1 PHE   520     -35.005  15.201 -21.758  1.00  0.00           C  
ATOM   4086  CE2 PHE   520     -34.057  13.242 -20.827  1.00  0.00           C  
ATOM   4087  CZ  PHE   520     -34.376  14.576 -20.728  1.00  0.00           C  
ATOM   4088  N   PRO   521     -37.778  11.905 -26.444  1.00  0.00           N  
ATOM   4089  CA  PRO   521     -38.238  11.224 -27.656  1.00  0.00           C  
ATOM   4090  C   PRO   521     -37.057  10.625 -28.427  1.00  0.00           C  
ATOM   4091  O   PRO   521     -35.987  11.230 -28.553  1.00  0.00           O  
ATOM   4092  CB  PRO   521     -38.947  12.329 -28.441  1.00  0.00           C  
ATOM   4093  CG  PRO   521     -38.312  13.629 -27.905  1.00  0.00           C  
ATOM   4094  CD  PRO   521     -38.047  13.351 -26.442  1.00  0.00           C  
ATOM   4095  N   ALA   522     -37.257   9.413 -28.928  1.00  0.00           N  
ATOM   4096  CA  ALA   522     -36.228   8.730 -29.681  1.00  0.00           C  
ATOM   4097  C   ALA   522     -34.991   8.270 -28.931  1.00  0.00           C  
ATOM   4098  O   ALA   522     -34.028   7.913 -29.584  1.00  0.00           O  
ATOM   4099  CB  ALA   522     -35.786   9.637 -30.825  1.00  0.00           C  
ATOM   4100  N   LYS   523     -34.981   8.223 -27.598  1.00  0.00           N  
ATOM   4101  CA  LYS   523     -33.730   8.001 -26.873  1.00  0.00           C  
ATOM   4102  C   LYS   523     -33.960   7.059 -25.692  1.00  0.00           C  
ATOM   4103  O   LYS   523     -35.105   6.770 -25.307  1.00  0.00           O  
ATOM   4104  CB  LYS   523     -33.129   9.318 -26.351  1.00  0.00           C  
ATOM   4105  CG  LYS   523     -32.771  10.308 -27.462  1.00  0.00           C  
ATOM   4106  CD  LYS   523     -32.178  11.620 -26.945  1.00  0.00           C  
ATOM   4107  CE  LYS   523     -31.770  12.588 -28.057  1.00  0.00           C  
ATOM   4108  NZ  LYS   523     -31.074  13.759 -27.479  1.00  0.00           N  
ATOM   4109  N   GLU   524     -32.853   6.597 -25.084  1.00  0.00           N  
ATOM   4110  CA  GLU   524     -32.926   5.843 -23.839  1.00  0.00           C  
ATOM   4111  C   GLU   524     -32.908   6.811 -22.662  1.00  0.00           C  
ATOM   4112  O   GLU   524     -32.651   8.016 -22.831  1.00  0.00           O  
ATOM   4113  CB  GLU   524     -31.800   4.817 -23.727  1.00  0.00           C  
ATOM   4114  CG  GLU   524     -31.694   3.856 -24.935  1.00  0.00           C  
ATOM   4115  CD  GLU   524     -30.783   2.632 -24.681  1.00  0.00           C  
ATOM   4116  OE1 GLU   524     -30.889   1.965 -23.638  1.00  0.00           O  
ATOM   4117  OE2 GLU   524     -29.794   2.483 -25.434  1.00  0.00           O  
ATOM   4118  N   ILE   525     -33.205   6.274 -21.465  1.00  0.00           N  
ATOM   4119  CA  ILE   525     -33.426   7.090 -20.274  1.00  0.00           C  
ATOM   4120  C   ILE   525     -32.126   7.687 -19.718  1.00  0.00           C  
ATOM   4121  O   ILE   525     -31.045   7.072 -19.767  1.00  0.00           O  
ATOM   4122  CB  ILE   525     -34.122   6.225 -19.207  1.00  0.00           C  
ATOM   4123  CG1 ILE   525     -35.419   5.646 -19.762  1.00  0.00           C  
ATOM   4124  CG2 ILE   525     -34.489   7.077 -17.959  1.00  0.00           C  
ATOM   4125  CD1 ILE   525     -36.263   4.953 -18.698  1.00  0.00           C  
ATOM   4126  N   ILE   526     -32.230   8.896 -19.154  1.00  0.00           N  
ATOM   4127  CA  ILE   526     -31.117   9.554 -18.439  1.00  0.00           C  
ATOM   4128  C   ILE   526     -31.587   9.752 -17.014  1.00  0.00           C  
ATOM   4129  O   ILE   526     -32.706  10.256 -16.821  1.00  0.00           O  
ATOM   4130  CB  ILE   526     -30.722  10.907 -19.067  1.00  0.00           C  
ATOM   4131  CG1 ILE   526     -30.375  10.739 -20.561  1.00  0.00           C  
ATOM   4132  CG2 ILE   526     -29.544  11.457 -18.324  1.00  0.00           C  
ATOM   4133  CD1 ILE   526     -30.223  12.037 -21.323  1.00  0.00           C  
ATOM   4134  N   GLN   527     -30.788   9.270 -16.031  1.00  0.00           N  
ATOM   4135  CA  GLN   527     -31.097   9.357 -14.593  1.00  0.00           C  
ATOM   4136  C   GLN   527     -29.865   9.996 -13.926  1.00  0.00           C  
ATOM   4137  O   GLN   527     -29.014   9.321 -13.323  1.00  0.00           O  
ATOM   4138  CB  GLN   527     -31.491   7.986 -13.945  1.00  0.00           C  
ATOM   4139  CG  GLN   527     -30.283   7.153 -13.594  1.00  0.00           C  
ATOM   4140  CD  GLN   527     -30.369   5.988 -12.626  1.00  0.00           C  
ATOM   4141  OE1 GLN   527     -31.353   5.207 -12.528  1.00  0.00           O  
ATOM   4142  NE2 GLN   527     -29.335   5.947 -11.782  1.00  0.00           N  
ATOM   4143  N   PRO   528     -29.735  11.317 -13.997  1.00  0.00           N  
ATOM   4144  CA  PRO   528     -28.457  11.931 -13.603  1.00  0.00           C  
ATOM   4145  C   PRO   528     -28.230  12.141 -12.097  1.00  0.00           C  
ATOM   4146  O   PRO   528     -27.124  12.558 -11.722  1.00  0.00           O  
ATOM   4147  CB  PRO   528     -28.482  13.267 -14.346  1.00  0.00           C  
ATOM   4148  CG  PRO   528     -29.914  13.622 -14.443  1.00  0.00           C  
ATOM   4149  CD  PRO   528     -30.674  12.291 -14.593  1.00  0.00           C  
ATOM   4150  N   THR   529     -29.182  11.829 -11.215  1.00  0.00           N  
ATOM   4151  CA  THR   529     -29.049  12.151  -9.794  1.00  0.00           C  
ATOM   4152  C   THR   529     -29.604  11.004  -8.952  1.00  0.00           C  
ATOM   4153  O   THR   529     -30.742  10.574  -9.166  1.00  0.00           O  
ATOM   4154  CB  THR   529     -29.771  13.494  -9.475  1.00  0.00           C  
ATOM   4155  OG1 THR   529     -29.244  14.536 -10.316  1.00  0.00           O  
ATOM   4156  CG2 THR   529     -29.616  13.943  -7.979  1.00  0.00           C  
ATOM   4157  N   ILE   530     -28.821  10.529  -7.968  1.00  0.00           N  
ATOM   4158  CA  ILE   530     -29.212   9.403  -7.113  1.00  0.00           C  
ATOM   4159  C   ILE   530     -28.859   9.699  -5.653  1.00  0.00           C  
ATOM   4160  O   ILE   530     -28.070  10.596  -5.335  1.00  0.00           O  
ATOM   4161  CB  ILE   530     -28.538   8.063  -7.523  1.00  0.00           C  
ATOM   4162  CG1 ILE   530     -27.002   8.108  -7.469  1.00  0.00           C  
ATOM   4163  CG2 ILE   530     -28.877   7.619  -8.956  1.00  0.00           C  
ATOM   4164  CD1 ILE   530     -26.345   6.742  -7.670  1.00  0.00           C  
ATOM   4165  N   VAL   531     -29.469   8.927  -4.757  1.00  0.00           N  
ATOM   4166  CA  VAL   531     -29.155   8.968  -3.336  1.00  0.00           C  
ATOM   4167  C   VAL   531     -28.433   7.664  -3.021  1.00  0.00           C  
ATOM   4168  O   VAL   531     -29.016   6.579  -3.127  1.00  0.00           O  
ATOM   4169  CB  VAL   531     -30.416   9.165  -2.490  1.00  0.00           C  
ATOM   4170  CG1 VAL   531     -30.103   9.165  -1.010  1.00  0.00           C  
ATOM   4171  CG2 VAL   531     -31.081  10.496  -2.882  1.00  0.00           C  
ATOM   4172  N   ASP   532     -27.148   7.748  -2.689  1.00  0.00           N  
ATOM   4173  CA  ASP   532     -26.312   6.559  -2.506  1.00  0.00           C  
ATOM   4174  C   ASP   532     -25.815   6.417  -1.074  1.00  0.00           C  
ATOM   4175  O   ASP   532     -25.033   7.262  -0.607  1.00  0.00           O  
ATOM   4176  CB  ASP   532     -25.134   6.593  -3.463  1.00  0.00           C  
ATOM   4177  CG  ASP   532     -24.236   5.429  -3.277  1.00  0.00           C  
ATOM   4178  OD1 ASP   532     -24.751   4.299  -3.458  1.00  0.00           O  
ATOM   4179  OD2 ASP   532     -23.029   5.635  -2.953  1.00  0.00           O  
ATOM   4180  N   PRO   533     -26.193   5.371  -0.344  1.00  0.00           N  
ATOM   4181  CA  PRO   533     -25.749   5.269   1.064  1.00  0.00           C  
ATOM   4182  C   PRO   533     -24.246   5.130   1.230  1.00  0.00           C  
ATOM   4183  O   PRO   533     -23.703   5.596   2.239  1.00  0.00           O  
ATOM   4184  CB  PRO   533     -26.468   4.018   1.582  1.00  0.00           C  
ATOM   4185  CG  PRO   533     -27.561   3.784   0.635  1.00  0.00           C  
ATOM   4186  CD  PRO   533     -27.098   4.274  -0.715  1.00  0.00           C  
ATOM   4187  N   ALA   534     -23.548   4.480   0.299  1.00  0.00           N  
ATOM   4188  CA  ALA   534     -22.106   4.399   0.428  1.00  0.00           C  
ATOM   4189  C   ALA   534     -21.496   5.802   0.268  1.00  0.00           C  
ATOM   4190  O   ALA   534     -20.791   6.303   1.157  1.00  0.00           O  
ATOM   4191  CB  ALA   534     -21.534   3.359  -0.569  1.00  0.00           C  
ATOM   4192  N   SER   535     -21.795   6.482  -0.844  1.00  0.00           N  
ATOM   4193  CA  SER   535     -21.311   7.852  -0.995  1.00  0.00           C  
ATOM   4194  C   SER   535     -21.664   8.733   0.198  1.00  0.00           C  
ATOM   4195  O   SER   535     -20.919   9.666   0.543  1.00  0.00           O  
ATOM   4196  CB  SER   535     -21.918   8.474  -2.247  1.00  0.00           C  
ATOM   4197  OG  SER   535     -21.567   7.715  -3.371  1.00  0.00           O  
ATOM   4198  N   PHE   536     -22.821   8.488   0.817  1.00  0.00           N  
ATOM   4199  CA  PHE   536     -23.238   9.366   1.903  1.00  0.00           C  
ATOM   4200  C   PHE   536     -22.246   9.328   3.060  1.00  0.00           C  
ATOM   4201  O   PHE   536     -22.051  10.354   3.745  1.00  0.00           O  
ATOM   4202  CB  PHE   536     -24.639   8.968   2.368  1.00  0.00           C  
ATOM   4203  CG  PHE   536     -25.275   9.922   3.337  1.00  0.00           C  
ATOM   4204  CD1 PHE   536     -25.595  11.214   2.941  1.00  0.00           C  
ATOM   4205  CD2 PHE   536     -25.675   9.493   4.582  1.00  0.00           C  
ATOM   4206  CE1 PHE   536     -26.222  12.073   3.799  1.00  0.00           C  
ATOM   4207  CE2 PHE   536     -26.324  10.329   5.447  1.00  0.00           C  
ATOM   4208  CZ  PHE   536     -26.585  11.634   5.064  1.00  0.00           C  
ATOM   4209  N   ASN   537     -21.613   8.157   3.291  1.00  0.00           N  
ATOM   4210  CA  ASN   537     -20.709   8.035   4.421  1.00  0.00           C  
ATOM   4211  C   ASN   537     -19.387   8.780   4.186  1.00  0.00           C  
ATOM   4212  O   ASN   537     -18.767   9.251   5.152  1.00  0.00           O  
ATOM   4213  CB  ASN   537     -20.471   6.564   4.739  1.00  0.00           C  
ATOM   4214  CG  ASN   537     -21.738   6.009   5.375  1.00  0.00           C  
ATOM   4215  OD1 ASN   537     -22.563   6.756   5.898  1.00  0.00           O  
ATOM   4216  ND2 ASN   537     -21.960   4.668   5.366  1.00  0.00           N  
ATOM   4217  N   VAL   538     -18.953   8.943   2.931  1.00  0.00           N  
ATOM   4218  CA  VAL   538     -17.829   9.842   2.649  1.00  0.00           C  
ATOM   4219  C   VAL   538     -18.237  11.310   2.669  1.00  0.00           C  
ATOM   4220  O   VAL   538     -17.462  12.161   3.119  1.00  0.00           O  
ATOM   4221  CB  VAL   538     -17.237   9.544   1.291  1.00  0.00           C  
ATOM   4222  CG1 VAL   538     -16.145  10.530   0.872  1.00  0.00           C  
ATOM   4223  CG2 VAL   538     -16.585   8.163   1.199  1.00  0.00           C  
ATOM   4224  N   TRP   539     -19.440  11.630   2.179  1.00  0.00           N  
ATOM   4225  CA  TRP   539     -19.901  13.022   2.171  1.00  0.00           C  
ATOM   4226  C   TRP   539     -20.040  13.578   3.570  1.00  0.00           C  
ATOM   4227  O   TRP   539     -19.755  14.759   3.803  1.00  0.00           O  
ATOM   4228  CB  TRP   539     -21.230  13.155   1.423  1.00  0.00           C  
ATOM   4229  CG  TRP   539     -22.083  14.390   1.743  1.00  0.00           C  
ATOM   4230  CD1 TRP   539     -23.306  14.379   2.369  1.00  0.00           C  
ATOM   4231  CD2 TRP   539     -21.769  15.786   1.521  1.00  0.00           C  
ATOM   4232  NE1 TRP   539     -23.794  15.672   2.519  1.00  0.00           N  
ATOM   4233  CE2 TRP   539     -22.873  16.551   2.012  1.00  0.00           C  
ATOM   4234  CE3 TRP   539     -20.687  16.464   0.935  1.00  0.00           C  
ATOM   4235  CZ2 TRP   539     -22.934  17.947   1.914  1.00  0.00           C  
ATOM   4236  CZ3 TRP   539     -20.735  17.869   0.864  1.00  0.00           C  
ATOM   4237  CH2 TRP   539     -21.876  18.593   1.348  1.00  0.00           C  
ATOM   4238  N   LYS   540     -20.510  12.770   4.513  1.00  0.00           N  
ATOM   4239  CA  LYS   540     -20.774  13.343   5.834  1.00  0.00           C  
ATOM   4240  C   LYS   540     -19.482  13.776   6.533  1.00  0.00           C  
ATOM   4241  O   LYS   540     -19.542  14.642   7.420  1.00  0.00           O  
ATOM   4242  CB  LYS   540     -21.605  12.347   6.691  1.00  0.00           C  
ATOM   4243  CG  LYS   540     -20.915  11.039   6.878  1.00  0.00           C  
ATOM   4244  CD  LYS   540     -20.126  10.913   8.161  1.00  0.00           C  
ATOM   4245  CE  LYS   540     -19.243   9.620   8.011  1.00  0.00           C  
ATOM   4246  NZ  LYS   540     -18.295   9.230   9.055  1.00  0.00           N  
ATOM   4247  N   ASP   541     -18.325  13.207   6.149  1.00  0.00           N  
ATOM   4248  CA  ASP   541     -17.069  13.731   6.664  1.00  0.00           C  
ATOM   4249  C   ASP   541     -16.858  15.214   6.288  1.00  0.00           C  
ATOM   4250  O   ASP   541     -16.496  16.009   7.155  1.00  0.00           O  
ATOM   4251  CB  ASP   541     -15.907  12.854   6.195  1.00  0.00           C  
ATOM   4252  CG  ASP   541     -15.931  11.391   6.821  1.00  0.00           C  
ATOM   4253  OD1 ASP   541     -16.416  11.207   7.970  1.00  0.00           O  
ATOM   4254  OD2 ASP   541     -15.454  10.446   6.151  1.00  0.00           O  
ATOM   4255  N   GLU   542     -17.149  15.640   5.040  1.00  0.00           N  
ATOM   4256  CA  GLU   542     -17.060  17.081   4.772  1.00  0.00           C  
ATOM   4257  C   GLU   542     -18.149  17.833   5.512  1.00  0.00           C  
ATOM   4258  O   GLU   542     -17.888  18.832   6.181  1.00  0.00           O  
ATOM   4259  CB  GLU   542     -17.243  17.498   3.298  1.00  0.00           C  
ATOM   4260  CG  GLU   542     -16.530  16.819   2.217  1.00  0.00           C  
ATOM   4261  CD  GLU   542     -16.729  17.537   0.905  1.00  0.00           C  
ATOM   4262  OE1 GLU   542     -17.134  18.703   0.880  1.00  0.00           O  
ATOM   4263  OE2 GLU   542     -16.569  16.884  -0.126  1.00  0.00           O  
ATOM   4264  N   ALA   543     -19.398  17.471   5.256  1.00  0.00           N  
ATOM   4265  CA  ALA   543     -20.520  18.205   5.818  1.00  0.00           C  
ATOM   4266  C   ALA   543     -20.233  18.570   7.274  1.00  0.00           C  
ATOM   4267  O   ALA   543     -20.347  19.744   7.656  1.00  0.00           O  
ATOM   4268  CB  ALA   543     -21.802  17.378   5.673  1.00  0.00           C  
ATOM   4269  N   PHE   544     -19.797  17.587   8.099  1.00  0.00           N  
ATOM   4270  CA  PHE   544     -19.533  17.912   9.505  1.00  0.00           C  
ATOM   4271  C   PHE   544     -18.301  18.822   9.676  1.00  0.00           C  
ATOM   4272  O   PHE   544     -18.314  19.748  10.495  1.00  0.00           O  
ATOM   4273  CB  PHE   544     -19.393  16.634  10.346  1.00  0.00           C  
ATOM   4274  CG  PHE   544     -20.717  16.065  10.867  1.00  0.00           C  
ATOM   4275  CD1 PHE   544     -21.336  16.608  11.990  1.00  0.00           C  
ATOM   4276  CD2 PHE   544     -21.314  14.970  10.264  1.00  0.00           C  
ATOM   4277  CE1 PHE   544     -22.527  16.096  12.486  1.00  0.00           C  
ATOM   4278  CE2 PHE   544     -22.526  14.448  10.757  1.00  0.00           C  
ATOM   4279  CZ  PHE   544     -23.123  15.014  11.871  1.00  0.00           C  
ATOM   4280  N   GLU   545     -17.239  18.590   8.914  1.00  0.00           N  
ATOM   4281  CA  GLU   545     -16.041  19.414   9.068  1.00  0.00           C  
ATOM   4282  C   GLU   545     -16.325  20.888   8.758  1.00  0.00           C  
ATOM   4283  O   GLU   545     -15.765  21.772   9.416  1.00  0.00           O  
ATOM   4284  CB  GLU   545     -14.899  18.860   8.200  1.00  0.00           C  
ATOM   4285  CG  GLU   545     -14.327  17.538   8.716  1.00  0.00           C  
ATOM   4286  CD  GLU   545     -13.282  17.057   7.719  1.00  0.00           C  
ATOM   4287  OE1 GLU   545     -13.115  17.729   6.666  1.00  0.00           O  
ATOM   4288  OE2 GLU   545     -12.636  16.012   7.998  1.00  0.00           O  
ATOM   4289  N   THR   546     -17.225  21.179   7.802  1.00  0.00           N  
ATOM   4290  CA  THR   546     -17.538  22.569   7.490  1.00  0.00           C  
ATOM   4291  C   THR   546     -18.086  23.339   8.697  1.00  0.00           C  
ATOM   4292  O   THR   546     -17.847  24.554   8.797  1.00  0.00           O  
ATOM   4293  CB  THR   546     -18.506  22.645   6.323  1.00  0.00           C  
ATOM   4294  OG1 THR   546     -17.919  22.072   5.164  1.00  0.00           O  
ATOM   4295  CG2 THR   546     -18.852  24.117   6.044  1.00  0.00           C  
ATOM   4296  N   TRP   547     -18.795  22.686   9.633  1.00  0.00           N  
ATOM   4297  CA  TRP   547     -19.186  23.419  10.845  1.00  0.00           C  
ATOM   4298  C   TRP   547     -17.992  24.119  11.500  1.00  0.00           C  
ATOM   4299  O   TRP   547     -18.113  25.245  11.989  1.00  0.00           O  
ATOM   4300  CB  TRP   547     -19.854  22.514  11.891  1.00  0.00           C  
ATOM   4301  CG  TRP   547     -21.312  22.208  11.658  1.00  0.00           C  
ATOM   4302  CD1 TRP   547     -21.814  21.071  11.151  1.00  0.00           C  
ATOM   4303  CD2 TRP   547     -22.445  23.065  11.933  1.00  0.00           C  
ATOM   4304  NE1 TRP   547     -23.186  21.139  11.081  1.00  0.00           N  
ATOM   4305  CE2 TRP   547     -23.595  22.361  11.542  1.00  0.00           C  
ATOM   4306  CE3 TRP   547     -22.588  24.368  12.446  1.00  0.00           C  
ATOM   4307  CZ2 TRP   547     -24.857  22.880  11.669  1.00  0.00           C  
ATOM   4308  CZ3 TRP   547     -23.856  24.884  12.566  1.00  0.00           C  
ATOM   4309  CH2 TRP   547     -24.977  24.132  12.178  1.00  0.00           C  
ATOM   4310  N   SER   548     -16.853  23.446  11.567  1.00  0.00           N  
ATOM   4311  CA  SER   548     -15.728  23.931  12.347  1.00  0.00           C  
ATOM   4312  C   SER   548     -14.827  24.779  11.474  1.00  0.00           C  
ATOM   4313  O   SER   548     -14.305  25.808  11.913  1.00  0.00           O  
ATOM   4314  CB  SER   548     -14.917  22.757  12.961  1.00  0.00           C  
ATOM   4315  OG  SER   548     -14.329  21.978  11.930  1.00  0.00           O  
ATOM   4316  N   ARG   549     -14.621  24.369  10.229  1.00  0.00           N  
ATOM   4317  CA  ARG   549     -13.602  25.035   9.443  1.00  0.00           C  
ATOM   4318  C   ARG   549     -14.058  26.402   8.939  1.00  0.00           C  
ATOM   4319  O   ARG   549     -13.224  27.305   8.827  1.00  0.00           O  
ATOM   4320  CB  ARG   549     -13.157  24.127   8.310  1.00  0.00           C  
ATOM   4321  CG  ARG   549     -12.369  22.904   8.782  1.00  0.00           C  
ATOM   4322  CD  ARG   549     -11.930  21.981   7.644  1.00  0.00           C  
ATOM   4323  NE  ARG   549     -11.160  20.858   8.249  1.00  0.00           N  
ATOM   4324  CZ  ARG   549     -10.809  19.782   7.486  1.00  0.00           C  
ATOM   4325  NH1 ARG   549     -11.286  19.993   6.224  1.00  0.00           N  
ATOM   4326  NH2 ARG   549     -10.119  18.914   8.282  1.00  0.00           N  
ATOM   4327  N   SER   550     -15.353  26.599   8.652  1.00  0.00           N  
ATOM   4328  CA  SER   550     -15.829  27.913   8.239  1.00  0.00           C  
ATOM   4329  C   SER   550     -16.564  28.680   9.323  1.00  0.00           C  
ATOM   4330  O   SER   550     -16.446  29.912   9.356  1.00  0.00           O  
ATOM   4331  CB  SER   550     -16.759  27.832   7.041  1.00  0.00           C  
ATOM   4332  OG  SER   550     -17.907  27.061   7.365  1.00  0.00           O  
ATOM   4333  N   TRP   551     -17.372  28.030  10.181  1.00  0.00           N  
ATOM   4334  CA  TRP   551     -18.100  28.818  11.178  1.00  0.00           C  
ATOM   4335  C   TRP   551     -17.343  28.864  12.511  1.00  0.00           C  
ATOM   4336  O   TRP   551     -16.928  29.933  12.948  1.00  0.00           O  
ATOM   4337  CB  TRP   551     -19.512  28.260  11.415  1.00  0.00           C  
ATOM   4338  CG  TRP   551     -20.594  29.278  11.928  1.00  0.00           C  
ATOM   4339  CD1 TRP   551     -20.416  30.264  12.871  1.00  0.00           C  
ATOM   4340  CD2 TRP   551     -22.027  29.136  11.793  1.00  0.00           C  
ATOM   4341  NE1 TRP   551     -21.628  30.873  13.177  1.00  0.00           N  
ATOM   4342  CE2 TRP   551     -22.634  30.172  12.553  1.00  0.00           C  
ATOM   4343  CE3 TRP   551     -22.848  28.280  11.054  1.00  0.00           C  
ATOM   4344  CZ2 TRP   551     -24.032  30.377  12.578  1.00  0.00           C  
ATOM   4345  CZ3 TRP   551     -24.231  28.486  11.092  1.00  0.00           C  
ATOM   4346  CH2 TRP   551     -24.804  29.528  11.853  1.00  0.00           C  
ATOM   4347  N   ALA   552     -17.129  27.707  13.150  1.00  0.00           N  
ATOM   4348  CA  ALA   552     -16.564  27.698  14.493  1.00  0.00           C  
ATOM   4349  C   ALA   552     -15.213  28.397  14.614  1.00  0.00           C  
ATOM   4350  O   ALA   552     -14.942  29.070  15.617  1.00  0.00           O  
ATOM   4351  CB  ALA   552     -16.429  26.257  14.974  1.00  0.00           C  
ATOM   4352  N   ASN   553     -14.320  28.224  13.631  1.00  0.00           N  
ATOM   4353  CA  ASN   553     -13.057  28.953  13.785  1.00  0.00           C  
ATOM   4354  C   ASN   553     -13.221  30.480  13.732  1.00  0.00           C  
ATOM   4355  O   ASN   553     -12.242  31.189  13.976  1.00  0.00           O  
ATOM   4356  CB  ASN   553     -12.028  28.595  12.715  1.00  0.00           C  
ATOM   4357  CG  ASN   553     -11.510  27.194  13.010  1.00  0.00           C  
ATOM   4358  OD1 ASN   553     -11.644  26.692  14.125  1.00  0.00           O  
ATOM   4359  ND2 ASN   553     -10.891  26.488  12.027  1.00  0.00           N  
ATOM   4360  N   LEU   554     -14.395  31.021  13.409  1.00  0.00           N  
ATOM   4361  CA  LEU   554     -14.517  32.472  13.446  1.00  0.00           C  
ATOM   4362  C   LEU   554     -14.425  33.015  14.871  1.00  0.00           C  
ATOM   4363  O   LEU   554     -14.263  34.222  15.051  1.00  0.00           O  
ATOM   4364  CB  LEU   554     -15.846  32.929  12.798  1.00  0.00           C  
ATOM   4365  CG  LEU   554     -16.076  32.577  11.318  1.00  0.00           C  
ATOM   4366  CD1 LEU   554     -17.501  32.898  10.831  1.00  0.00           C  
ATOM   4367  CD2 LEU   554     -15.068  33.214  10.404  1.00  0.00           C  
ATOM   4368  N   TYR   555     -14.538  32.159  15.879  1.00  0.00           N  
ATOM   4369  CA  TYR   555     -14.580  32.567  17.270  1.00  0.00           C  
ATOM   4370  C   TYR   555     -13.355  32.052  18.002  1.00  0.00           C  
ATOM   4371  O   TYR   555     -12.717  31.083  17.595  1.00  0.00           O  
ATOM   4372  CB  TYR   555     -15.827  32.026  17.966  1.00  0.00           C  
ATOM   4373  CG  TYR   555     -17.125  32.301  17.228  1.00  0.00           C  
ATOM   4374  CD1 TYR   555     -17.583  33.617  17.032  1.00  0.00           C  
ATOM   4375  CD2 TYR   555     -17.931  31.240  16.794  1.00  0.00           C  
ATOM   4376  CE1 TYR   555     -18.765  33.874  16.373  1.00  0.00           C  
ATOM   4377  CE2 TYR   555     -19.120  31.471  16.142  1.00  0.00           C  
ATOM   4378  CZ  TYR   555     -19.537  32.813  15.933  1.00  0.00           C  
ATOM   4379  OH  TYR   555     -20.729  33.063  15.288  1.00  0.00           O  
ATOM   4380  N   PRO   556     -13.049  32.681  19.112  1.00  0.00           N  
ATOM   4381  CA  PRO   556     -11.942  32.216  19.919  1.00  0.00           C  
ATOM   4382  C   PRO   556     -12.280  30.887  20.558  1.00  0.00           C  
ATOM   4383  O   PRO   556     -13.445  30.594  20.848  1.00  0.00           O  
ATOM   4384  CB  PRO   556     -11.619  33.244  20.986  1.00  0.00           C  
ATOM   4385  CG  PRO   556     -12.817  34.109  21.382  1.00  0.00           C  
ATOM   4386  CD  PRO   556     -13.763  34.415  20.219  1.00  0.00           C  
ATOM   4387  N   GLU   557     -11.226  30.107  20.826  1.00  0.00           N  
ATOM   4388  CA  GLU   557     -11.390  28.734  21.291  1.00  0.00           C  
ATOM   4389  C   GLU   557     -12.179  28.660  22.595  1.00  0.00           C  
ATOM   4390  O   GLU   557     -13.005  27.760  22.762  1.00  0.00           O  
ATOM   4391  CB  GLU   557     -10.029  28.054  21.459  1.00  0.00           C  
ATOM   4392  CG  GLU   557     -10.156  26.535  21.606  1.00  0.00           C  
ATOM   4393  CD  GLU   557      -8.842  25.788  21.793  1.00  0.00           C  
ATOM   4394  OE1 GLU   557      -7.772  26.395  22.036  1.00  0.00           O  
ATOM   4395  OE2 GLU   557      -8.877  24.549  21.675  1.00  0.00           O  
ATOM   4396  N   ALA   558     -11.945  29.576  23.530  1.00  0.00           N  
ATOM   4397  CA  ALA   558     -12.641  29.519  24.808  1.00  0.00           C  
ATOM   4398  C   ALA   558     -13.982  30.253  24.815  1.00  0.00           C  
ATOM   4399  O   ALA   558     -14.609  30.338  25.874  1.00  0.00           O  
ATOM   4400  CB  ALA   558     -11.759  30.072  25.920  1.00  0.00           C  
ATOM   4401  N   ASP   559     -14.470  30.745  23.676  1.00  0.00           N  
ATOM   4402  CA  ASP   559     -15.635  31.612  23.705  1.00  0.00           C  
ATOM   4403  C   ASP   559     -16.922  30.802  23.808  1.00  0.00           C  
ATOM   4404  O   ASP   559     -16.976  29.634  23.408  1.00  0.00           O  
ATOM   4405  CB  ASP   559     -15.702  32.459  22.451  1.00  0.00           C  
ATOM   4406  CG  ASP   559     -16.603  33.652  22.737  1.00  0.00           C  
ATOM   4407  OD1 ASP   559     -17.045  33.792  23.908  1.00  0.00           O  
ATOM   4408  OD2 ASP   559     -16.860  34.440  21.788  1.00  0.00           O  
ATOM   4409  N   PRO   560     -17.989  31.413  24.334  1.00  0.00           N  
ATOM   4410  CA  PRO   560     -19.291  30.726  24.330  1.00  0.00           C  
ATOM   4411  C   PRO   560     -19.783  30.450  22.938  1.00  0.00           C  
ATOM   4412  O   PRO   560     -20.425  29.412  22.708  1.00  0.00           O  
ATOM   4413  CB  PRO   560     -20.212  31.703  25.073  1.00  0.00           C  
ATOM   4414  CG  PRO   560     -19.284  32.414  25.962  1.00  0.00           C  
ATOM   4415  CD  PRO   560     -18.011  32.601  25.192  1.00  0.00           C  
ATOM   4416  N   SER   561     -19.475  31.325  21.989  1.00  0.00           N  
ATOM   4417  CA  SER   561     -19.918  31.058  20.635  1.00  0.00           C  
ATOM   4418  C   SER   561     -19.242  29.808  20.092  1.00  0.00           C  
ATOM   4419  O   SER   561     -19.887  28.997  19.424  1.00  0.00           O  
ATOM   4420  CB  SER   561     -19.682  32.274  19.748  1.00  0.00           C  
ATOM   4421  OG  SER   561     -20.442  33.356  20.259  1.00  0.00           O  
ATOM   4422  N   ARG   562     -17.969  29.579  20.408  1.00  0.00           N  
ATOM   4423  CA  ARG   562     -17.400  28.345  19.875  1.00  0.00           C  
ATOM   4424  C   ARG   562     -17.981  27.108  20.563  1.00  0.00           C  
ATOM   4425  O   ARG   562     -18.242  26.093  19.905  1.00  0.00           O  
ATOM   4426  CB  ARG   562     -15.878  28.280  19.965  1.00  0.00           C  
ATOM   4427  CG  ARG   562     -15.545  27.084  19.097  1.00  0.00           C  
ATOM   4428  CD  ARG   562     -14.174  26.797  18.859  1.00  0.00           C  
ATOM   4429  NE  ARG   562     -13.461  27.803  18.114  1.00  0.00           N  
ATOM   4430  CZ  ARG   562     -12.148  27.707  17.978  1.00  0.00           C  
ATOM   4431  NH1 ARG   562     -11.532  26.662  18.507  1.00  0.00           N  
ATOM   4432  NH2 ARG   562     -11.444  28.629  17.343  1.00  0.00           N  
ATOM   4433  N   ASN   563     -18.172  27.161  21.880  1.00  0.00           N  
ATOM   4434  CA  ASN   563     -18.765  26.029  22.569  1.00  0.00           C  
ATOM   4435  C   ASN   563     -20.056  25.563  21.894  1.00  0.00           C  
ATOM   4436  O   ASN   563     -20.309  24.362  21.791  1.00  0.00           O  
ATOM   4437  CB  ASN   563     -19.017  26.389  24.024  1.00  0.00           C  
ATOM   4438  CG  ASN   563     -17.674  26.425  24.739  1.00  0.00           C  
ATOM   4439  OD1 ASN   563     -16.674  25.917  24.235  1.00  0.00           O  
ATOM   4440  ND2 ASN   563     -17.578  27.029  25.954  1.00  0.00           N  
ATOM   4441  N   LEU   564     -20.866  26.496  21.401  1.00  0.00           N  
ATOM   4442  CA  LEU   564     -22.139  26.122  20.812  1.00  0.00           C  
ATOM   4443  C   LEU   564     -21.923  25.398  19.496  1.00  0.00           C  
ATOM   4444  O   LEU   564     -22.446  24.293  19.299  1.00  0.00           O  
ATOM   4445  CB  LEU   564     -23.036  27.359  20.641  1.00  0.00           C  
ATOM   4446  CG  LEU   564     -23.537  27.937  21.966  1.00  0.00           C  
ATOM   4447  CD1 LEU   564     -24.277  29.269  21.851  1.00  0.00           C  
ATOM   4448  CD2 LEU   564     -24.521  27.050  22.727  1.00  0.00           C  
ATOM   4449  N   LEU   565     -21.159  26.003  18.573  1.00  0.00           N  
ATOM   4450  CA  LEU   565     -20.870  25.355  17.290  1.00  0.00           C  
ATOM   4451  C   LEU   565     -20.214  23.988  17.508  1.00  0.00           C  
ATOM   4452  O   LEU   565     -20.546  23.006  16.829  1.00  0.00           O  
ATOM   4453  CB  LEU   565     -19.977  26.256  16.409  1.00  0.00           C  
ATOM   4454  CG  LEU   565     -20.696  27.499  15.882  1.00  0.00           C  
ATOM   4455  CD1 LEU   565     -19.801  28.508  15.164  1.00  0.00           C  
ATOM   4456  CD2 LEU   565     -21.804  27.222  14.866  1.00  0.00           C  
ATOM   4457  N   GLU   566     -19.233  23.915  18.415  1.00  0.00           N  
ATOM   4458  CA  GLU   566     -18.579  22.638  18.672  1.00  0.00           C  
ATOM   4459  C   GLU   566     -19.583  21.606  19.190  1.00  0.00           C  
ATOM   4460  O   GLU   566     -19.542  20.422  18.807  1.00  0.00           O  
ATOM   4461  CB  GLU   566     -17.441  22.838  19.673  1.00  0.00           C  
ATOM   4462  CG  GLU   566     -16.650  21.560  19.961  1.00  0.00           C  
ATOM   4463  CD  GLU   566     -15.520  21.912  20.918  1.00  0.00           C  
ATOM   4464  OE1 GLU   566     -15.406  23.113  21.282  1.00  0.00           O  
ATOM   4465  OE2 GLU   566     -14.756  20.985  21.298  1.00  0.00           O  
ATOM   4466  N   GLU   567     -20.489  22.043  20.072  1.00  0.00           N  
ATOM   4467  CA  GLU   567     -21.522  21.157  20.595  1.00  0.00           C  
ATOM   4468  C   GLU   567     -22.340  20.532  19.465  1.00  0.00           C  
ATOM   4469  O   GLU   567     -22.534  19.308  19.430  1.00  0.00           O  
ATOM   4470  CB  GLU   567     -22.425  21.936  21.538  1.00  0.00           C  
ATOM   4471  CG  GLU   567     -23.520  21.081  22.179  1.00  0.00           C  
ATOM   4472  CD  GLU   567     -24.322  21.971  23.118  1.00  0.00           C  
ATOM   4473  OE1 GLU   567     -23.978  23.178  23.226  1.00  0.00           O  
ATOM   4474  OE2 GLU   567     -25.288  21.455  23.740  1.00  0.00           O  
ATOM   4475  N   VAL   568     -22.820  21.374  18.532  1.00  0.00           N  
ATOM   4476  CA  VAL   568     -23.610  20.916  17.388  1.00  0.00           C  
ATOM   4477  C   VAL   568     -22.833  19.880  16.571  1.00  0.00           C  
ATOM   4478  O   VAL   568     -23.355  18.797  16.247  1.00  0.00           O  
ATOM   4479  CB  VAL   568     -24.048  22.125  16.523  1.00  0.00           C  
ATOM   4480  CG1 VAL   568     -24.710  21.723  15.203  1.00  0.00           C  
ATOM   4481  CG2 VAL   568     -25.062  23.037  17.217  1.00  0.00           C  
ATOM   4482  N   LYS   569     -21.567  20.189  16.251  1.00  0.00           N  
ATOM   4483  CA  LYS   569     -20.724  19.276  15.486  1.00  0.00           C  
ATOM   4484  C   LYS   569     -20.576  17.908  16.179  1.00  0.00           C  
ATOM   4485  O   LYS   569     -20.556  16.864  15.517  1.00  0.00           O  
ATOM   4486  CB  LYS   569     -19.371  19.947  15.263  1.00  0.00           C  
ATOM   4487  CG  LYS   569     -18.415  19.120  14.401  1.00  0.00           C  
ATOM   4488  CD  LYS   569     -17.080  19.816  14.128  1.00  0.00           C  
ATOM   4489  CE  LYS   569     -16.168  19.039  13.176  1.00  0.00           C  
ATOM   4490  NZ  LYS   569     -15.739  17.771  13.807  1.00  0.00           N  
ATOM   4491  N   ASN   570     -20.471  17.892  17.508  1.00  0.00           N  
ATOM   4492  CA  ASN   570     -20.201  16.658  18.241  1.00  0.00           C  
ATOM   4493  C   ASN   570     -21.459  15.854  18.574  1.00  0.00           C  
ATOM   4494  O   ASN   570     -21.336  14.743  19.091  1.00  0.00           O  
ATOM   4495  CB  ASN   570     -19.466  16.962  19.559  1.00  0.00           C  
ATOM   4496  CG  ASN   570     -18.057  17.425  19.216  1.00  0.00           C  
ATOM   4497  OD1 ASN   570     -17.507  17.064  18.177  1.00  0.00           O  
ATOM   4498  ND2 ASN   570     -17.397  18.250  20.071  1.00  0.00           N  
ATOM   4499  N   SER   571     -22.658  16.372  18.305  1.00  0.00           N  
ATOM   4500  CA  SER   571     -23.877  15.731  18.797  1.00  0.00           C  
ATOM   4501  C   SER   571     -24.962  15.598  17.721  1.00  0.00           C  
ATOM   4502  O   SER   571     -25.688  14.603  17.725  1.00  0.00           O  
ATOM   4503  CB  SER   571     -24.405  16.519  19.993  1.00  0.00           C  
ATOM   4504  OG  SER   571     -25.598  15.924  20.481  1.00  0.00           O  
ATOM   4505  N   TYR   572     -25.100  16.570  16.793  1.00  0.00           N  
ATOM   4506  CA  TYR   572     -26.212  16.494  15.847  1.00  0.00           C  
ATOM   4507  C   TYR   572     -26.111  15.288  14.896  1.00  0.00           C  
ATOM   4508  O   TYR   572     -25.044  14.720  14.677  1.00  0.00           O  
ATOM   4509  CB  TYR   572     -26.347  17.775  15.022  1.00  0.00           C  
ATOM   4510  CG  TYR   572     -27.053  18.891  15.749  1.00  0.00           C  
ATOM   4511  CD1 TYR   572     -27.166  18.875  17.118  1.00  0.00           C  
ATOM   4512  CD2 TYR   572     -27.780  19.848  15.049  1.00  0.00           C  
ATOM   4513  CE1 TYR   572     -27.845  19.865  17.774  1.00  0.00           C  
ATOM   4514  CE2 TYR   572     -28.474  20.836  15.704  1.00  0.00           C  
ATOM   4515  CZ  TYR   572     -28.503  20.837  17.068  1.00  0.00           C  
ATOM   4516  OH  TYR   572     -29.206  21.805  17.757  1.00  0.00           O  
ATOM   4517  N   TYR   573     -27.257  14.895  14.324  1.00  0.00           N  
ATOM   4518  CA  TYR   573     -27.224  13.911  13.252  1.00  0.00           C  
ATOM   4519  C   TYR   573     -27.399  14.633  11.936  1.00  0.00           C  
ATOM   4520  O   TYR   573     -28.108  15.640  11.883  1.00  0.00           O  
ATOM   4521  CB  TYR   573     -28.291  12.790  13.323  1.00  0.00           C  
ATOM   4522  CG  TYR   573     -27.958  11.928  14.492  1.00  0.00           C  
ATOM   4523  CD1 TYR   573     -28.561  12.173  15.733  1.00  0.00           C  
ATOM   4524  CD2 TYR   573     -27.046  10.855  14.384  1.00  0.00           C  
ATOM   4525  CE1 TYR   573     -28.274  11.379  16.860  1.00  0.00           C  
ATOM   4526  CE2 TYR   573     -26.743  10.037  15.520  1.00  0.00           C  
ATOM   4527  CZ  TYR   573     -27.370  10.317  16.752  1.00  0.00           C  
ATOM   4528  OH  TYR   573     -27.106   9.560  17.873  1.00  0.00           O  
ATOM   4529  N   LEU   574     -26.703  14.133  10.887  1.00  0.00           N  
ATOM   4530  CA  LEU   574     -27.024  14.442   9.492  1.00  0.00           C  
ATOM   4531  C   LEU   574     -28.026  13.423   8.971  1.00  0.00           C  
ATOM   4532  O   LEU   574     -27.866  12.225   9.214  1.00  0.00           O  
ATOM   4533  CB  LEU   574     -25.776  14.414   8.613  1.00  0.00           C  
ATOM   4534  CG  LEU   574     -25.824  14.833   7.138  1.00  0.00           C  
ATOM   4535  CD1 LEU   574     -26.140  16.314   6.908  1.00  0.00           C  
ATOM   4536  CD2 LEU   574     -24.513  14.530   6.512  1.00  0.00           C  
ATOM   4537  N   VAL   575     -29.057  13.897   8.260  1.00  0.00           N  
ATOM   4538  CA  VAL   575     -30.222  13.087   7.873  1.00  0.00           C  
ATOM   4539  C   VAL   575     -30.551  13.417   6.427  1.00  0.00           C  
ATOM   4540  O   VAL   575     -30.588  14.603   6.074  1.00  0.00           O  
ATOM   4541  CB  VAL   575     -31.495  13.372   8.725  1.00  0.00           C  
ATOM   4542  CG1 VAL   575     -32.688  12.421   8.296  1.00  0.00           C  
ATOM   4543  CG2 VAL   575     -31.248  13.245  10.215  1.00  0.00           C  
ATOM   4544  N   SER   576     -30.804  12.373   5.584  1.00  0.00           N  
ATOM   4545  CA  SER   576     -31.432  12.616   4.287  1.00  0.00           C  
ATOM   4546  C   SER   576     -32.670  11.731   4.196  1.00  0.00           C  
ATOM   4547  O   SER   576     -32.692  10.607   4.728  1.00  0.00           O  
ATOM   4548  CB  SER   576     -30.425  12.419   3.095  1.00  0.00           C  
ATOM   4549  OG  SER   576     -29.991  11.068   3.041  1.00  0.00           O  
ATOM   4550  N   LEU   577     -33.710  12.278   3.558  1.00  0.00           N  
ATOM   4551  CA  LEU   577     -35.012  11.641   3.416  1.00  0.00           C  
ATOM   4552  C   LEU   577     -35.451  11.775   1.964  1.00  0.00           C  
ATOM   4553  O   LEU   577     -35.275  12.840   1.364  1.00  0.00           O  
ATOM   4554  CB  LEU   577     -36.079  12.314   4.301  1.00  0.00           C  
ATOM   4555  CG  LEU   577     -35.945  12.353   5.807  1.00  0.00           C  
ATOM   4556  CD1 LEU   577     -37.089  13.164   6.322  1.00  0.00           C  
ATOM   4557  CD2 LEU   577     -35.935  10.928   6.379  1.00  0.00           C  
ATOM   4558  N   VAL   578     -36.021  10.701   1.414  1.00  0.00           N  
ATOM   4559  CA  VAL   578     -36.626  10.699   0.080  1.00  0.00           C  
ATOM   4560  C   VAL   578     -38.067  10.168   0.171  1.00  0.00           C  
ATOM   4561  O   VAL   578     -38.307   9.117   0.798  1.00  0.00           O  
ATOM   4562  CB  VAL   578     -35.822   9.831  -0.914  1.00  0.00           C  
ATOM   4563  CG1 VAL   578     -36.627   9.663  -2.221  1.00  0.00           C  
ATOM   4564  CG2 VAL   578     -34.378  10.358  -1.159  1.00  0.00           C  
ATOM   4565  N   GLU   579     -39.009  10.866  -0.484  1.00  0.00           N  
ATOM   4566  CA  GLU   579     -40.388  10.383  -0.626  1.00  0.00           C  
ATOM   4567  C   GLU   579     -40.491   9.638  -1.952  1.00  0.00           C  
ATOM   4568  O   GLU   579     -40.369  10.243  -3.011  1.00  0.00           O  
ATOM   4569  CB  GLU   579     -41.395  11.544  -0.557  1.00  0.00           C  
ATOM   4570  CG  GLU   579     -42.855  11.090  -0.622  1.00  0.00           C  
ATOM   4571  CD  GLU   579     -43.149  10.272   0.627  1.00  0.00           C  
ATOM   4572  OE1 GLU   579     -42.914  10.798   1.748  1.00  0.00           O  
ATOM   4573  OE2 GLU   579     -43.612   9.109   0.478  1.00  0.00           O  
ATOM   4574  N   ASN   580     -40.706   8.329  -1.906  1.00  0.00           N  
ATOM   4575  CA  ASN   580     -40.691   7.551  -3.150  1.00  0.00           C  
ATOM   4576  C   ASN   580     -41.908   7.771  -4.040  1.00  0.00           C  
ATOM   4577  O   ASN   580     -41.793   7.572  -5.254  1.00  0.00           O  
ATOM   4578  CB  ASN   580     -40.527   6.074  -2.826  1.00  0.00           C  
ATOM   4579  CG  ASN   580     -39.092   5.720  -2.591  1.00  0.00           C  
ATOM   4580  OD1 ASN   580     -38.217   5.940  -3.446  1.00  0.00           O  
ATOM   4581  ND2 ASN   580     -38.808   5.283  -1.373  1.00  0.00           N  
ATOM   4582  N   ASP   581     -43.035   8.238  -3.486  1.00  0.00           N  
ATOM   4583  CA  ASP   581     -44.283   8.372  -4.246  1.00  0.00           C  
ATOM   4584  C   ASP   581     -44.407   9.723  -4.960  1.00  0.00           C  
ATOM   4585  O   ASP   581     -45.234  10.557  -4.628  1.00  0.00           O  
ATOM   4586  CB  ASP   581     -45.456   8.133  -3.322  1.00  0.00           C  
ATOM   4587  CG  ASP   581     -45.573   6.701  -2.944  1.00  0.00           C  
ATOM   4588  OD1 ASP   581     -45.355   5.859  -3.838  1.00  0.00           O  
ATOM   4589  OD2 ASP   581     -45.806   6.415  -1.748  1.00  0.00           O  
ATOM   4590  N   TYR   582     -45.449   9.918  -5.762  1.00  0.00           N  
ATOM   4591  CA  TYR   582     -45.652  11.165  -6.482  1.00  0.00           C  
ATOM   4592  C   TYR   582     -46.426  12.206  -5.691  1.00  0.00           C  
ATOM   4593  O   TYR   582     -46.588  13.343  -6.141  1.00  0.00           O  
ATOM   4594  CB  TYR   582     -46.481  11.305  -7.766  1.00  0.00           C  
ATOM   4595  CG  TYR   582     -47.881  10.913  -7.440  1.00  0.00           C  
ATOM   4596  CD1 TYR   582     -48.744  11.841  -6.842  1.00  0.00           C  
ATOM   4597  CD2 TYR   582     -48.372   9.620  -7.725  1.00  0.00           C  
ATOM   4598  CE1 TYR   582     -50.075  11.509  -6.522  1.00  0.00           C  
ATOM   4599  CE2 TYR   582     -49.723   9.265  -7.406  1.00  0.00           C  
ATOM   4600  CZ  TYR   582     -50.559  10.227  -6.804  1.00  0.00           C  
ATOM   4601  OH  TYR   582     -51.865   9.930  -6.475  1.00  0.00           O  
ATOM   4602  N   ILE   583     -46.928  11.869  -4.501  1.00  0.00           N  
ATOM   4603  CA  ILE   583     -47.632  12.847  -3.675  1.00  0.00           C  
ATOM   4604  C   ILE   583     -46.642  13.633  -2.826  1.00  0.00           C  
ATOM   4605  O   ILE   583     -46.490  13.426  -1.619  1.00  0.00           O  
ATOM   4606  CB  ILE   583     -48.609  12.671  -2.491  1.00  0.00           C  
ATOM   4607  CG1 ILE   583     -49.852  11.836  -2.841  1.00  0.00           C  
ATOM   4608  CG2 ILE   583     -49.158  14.000  -1.946  1.00  0.00           C  
ATOM   4609  CD1 ILE   583     -50.677  11.430  -1.620  1.00  0.00           C  
ATOM   4610  N   ASN   584     -45.953  14.562  -3.489  1.00  0.00           N  
ATOM   4611  CA  ASN   584     -44.928  15.412  -2.915  1.00  0.00           C  
ATOM   4612  C   ASN   584     -45.446  16.382  -1.868  1.00  0.00           C  
ATOM   4613  O   ASN   584     -44.670  16.955  -1.099  1.00  0.00           O  
ATOM   4614  CB  ASN   584     -44.196  16.265  -3.956  1.00  0.00           C  
ATOM   4615  CG  ASN   584     -45.199  17.242  -4.552  1.00  0.00           C  
ATOM   4616  OD1 ASN   584     -46.222  16.842  -5.104  1.00  0.00           O  
ATOM   4617  ND2 ASN   584     -44.959  18.579  -4.474  1.00  0.00           N  
ATOM   4618  N   GLY   585     -46.756  16.598  -1.797  1.00  0.00           N  
ATOM   4619  CA  GLY   585     -47.392  17.421  -0.785  1.00  0.00           C  
ATOM   4620  C   GLY   585     -47.424  16.735   0.579  1.00  0.00           C  
ATOM   4621  O   GLY   585     -47.734  17.363   1.595  1.00  0.00           O  
ATOM   4622  N   ASP   586     -47.110  15.444   0.647  1.00  0.00           N  
ATOM   4623  CA  ASP   586     -46.966  14.712   1.893  1.00  0.00           C  
ATOM   4624  C   ASP   586     -45.637  15.045   2.574  1.00  0.00           C  
ATOM   4625  O   ASP   586     -45.471  14.842   3.779  1.00  0.00           O  
ATOM   4626  CB  ASP   586     -46.961  13.183   1.801  1.00  0.00           C  
ATOM   4627  CG  ASP   586     -48.375  12.727   1.472  1.00  0.00           C  
ATOM   4628  OD1 ASP   586     -49.310  13.563   1.595  1.00  0.00           O  
ATOM   4629  OD2 ASP   586     -48.540  11.537   1.092  1.00  0.00           O  
ATOM   4630  N   ILE   587     -44.666  15.561   1.822  1.00  0.00           N  
ATOM   4631  CA  ILE   587     -43.380  15.946   2.386  1.00  0.00           C  
ATOM   4632  C   ILE   587     -43.611  17.059   3.408  1.00  0.00           C  
ATOM   4633  O   ILE   587     -44.195  18.101   3.102  1.00  0.00           O  
ATOM   4634  CB  ILE   587     -42.156  16.657   1.766  1.00  0.00           C  
ATOM   4635  CG1 ILE   587     -41.501  15.865   0.622  1.00  0.00           C  
ATOM   4636  CG2 ILE   587     -41.024  16.919   2.773  1.00  0.00           C  
ATOM   4637  CD1 ILE   587     -40.905  14.531   1.068  1.00  0.00           C  
ATOM   4638  N   PHE   588     -43.088  16.845   4.678  1.00  0.00           N  
ATOM   4639  CA  PHE   588     -43.449  17.864   5.649  1.00  0.00           C  
ATOM   4640  C   PHE   588     -44.240  17.227   6.783  1.00  0.00           C  
ATOM   4641  O   PHE   588     -44.066  17.591   7.956  1.00  0.00           O  
ATOM   4642  CB  PHE   588     -44.259  19.013   5.005  1.00  0.00           C  
ATOM   4643  CG  PHE   588     -43.337  19.762   4.105  1.00  0.00           C  
ATOM   4644  CD1 PHE   588     -41.934  19.612   4.178  1.00  0.00           C  
ATOM   4645  CD2 PHE   588     -43.860  20.648   3.146  1.00  0.00           C  
ATOM   4646  CE1 PHE   588     -41.060  20.329   3.311  1.00  0.00           C  
ATOM   4647  CE2 PHE   588     -43.007  21.379   2.264  1.00  0.00           C  
ATOM   4648  CZ  PHE   588     -41.600  21.219   2.350  1.00  0.00           C  
ATOM   4649  N   ALA   589     -45.112  16.269   6.464  1.00  0.00           N  
ATOM   4650  CA  ALA   589     -45.881  15.633   7.530  1.00  0.00           C  
ATOM   4651  C   ALA   589     -44.997  14.750   8.409  1.00  0.00           C  
ATOM   4652  O   ALA   589     -45.329  14.528   9.584  1.00  0.00           O  
ATOM   4653  CB  ALA   589     -47.016  14.808   6.938  1.00  0.00           C  
ATOM   4654  N   VAL   590     -43.884  14.225   7.866  1.00  0.00           N  
ATOM   4655  CA  VAL   590     -42.983  13.442   8.700  1.00  0.00           C  
ATOM   4656  C   VAL   590     -42.418  14.314   9.812  1.00  0.00           C  
ATOM   4657  O   VAL   590     -42.354  13.905  10.986  1.00  0.00           O  
ATOM   4658  CB  VAL   590     -41.858  12.803   7.853  1.00  0.00           C  
ATOM   4659  CG1 VAL   590     -40.753  12.257   8.771  1.00  0.00           C  
ATOM   4660  CG2 VAL   590     -42.439  11.621   6.959  1.00  0.00           C  
ATOM   4661  N   PHE   591     -41.988  15.532   9.451  1.00  0.00           N  
ATOM   4662  CA  PHE   591     -41.465  16.472  10.438  1.00  0.00           C  
ATOM   4663  C   PHE   591     -42.547  16.867  11.441  1.00  0.00           C  
ATOM   4664  O   PHE   591     -42.301  16.902  12.657  1.00  0.00           O  
ATOM   4665  CB  PHE   591     -40.864  17.708   9.743  1.00  0.00           C  
ATOM   4666  CG  PHE   591     -39.622  17.270   9.046  1.00  0.00           C  
ATOM   4667  CD1 PHE   591     -39.017  16.020   9.307  1.00  0.00           C  
ATOM   4668  CD2 PHE   591     -39.019  18.112   8.094  1.00  0.00           C  
ATOM   4669  CE1 PHE   591     -37.832  15.609   8.632  1.00  0.00           C  
ATOM   4670  CE2 PHE   591     -37.831  17.724   7.403  1.00  0.00           C  
ATOM   4671  CZ  PHE   591     -37.234  16.466   7.677  1.00  0.00           C  
ATOM   4672  N   ALA   592     -43.753  17.209  10.963  1.00  0.00           N  
ATOM   4673  CA  ALA   592     -44.785  17.567  11.938  1.00  0.00           C  
ATOM   4674  C   ALA   592     -45.028  16.419  12.912  1.00  0.00           C  
ATOM   4675  O   ALA   592     -45.276  16.656  14.107  1.00  0.00           O  
ATOM   4676  CB  ALA   592     -46.098  17.963  11.273  1.00  0.00           C  
ATOM   4677  N   ASP   593     -44.944  15.160  12.430  1.00  0.00           N  
ATOM   4678  CA  ASP   593     -45.183  14.035  13.344  1.00  0.00           C  
ATOM   4679  C   ASP   593     -44.080  13.930  14.377  1.00  0.00           C  
ATOM   4680  O   ASP   593     -44.332  13.582  15.537  1.00  0.00           O  
ATOM   4681  CB  ASP   593     -45.334  12.719  12.592  1.00  0.00           C  
ATOM   4682  CG  ASP   593     -46.637  12.637  11.832  1.00  0.00           C  
ATOM   4683  OD1 ASP   593     -47.583  13.366  12.197  1.00  0.00           O  
ATOM   4684  OD2 ASP   593     -46.734  11.820  10.890  1.00  0.00           O  
TER
