# Supplementary material for: The Flavoproteome of the Model Plant Arabidopsis thaliana
Source: Int J Mol Sci. 2020 Jul 28;21(15):5371. doi: 10.3390/ijms21155371 (PMC7432721; doi:10.3390/ijms21155371)
Supplement: Supplementary file 1 [file ijms-21-05371-s001.zip › Supplements for Table S4 pdb structure prediction evidence code 3/AT2G47590.1.pdb]

REMARK  99  Chain ID : 1
REMARK  99  Residues : 347
REMARK  99  Atoms    : 2891
REMARK  99  File     : c2j4dA_.1.pdb.sc
ATOM      1  N   ILE    88       5.729  23.757  -1.134  1.00  0.00           N  
ATOM      2  CA  ILE    88       7.149  23.764  -1.479  1.00  0.00           C  
ATOM      3  C   ILE    88       7.503  25.234  -1.599  1.00  0.00           C  
ATOM      4  O   ILE    88       6.962  25.932  -2.456  1.00  0.00           O  
ATOM      5  CB  ILE    88       7.446  23.079  -2.829  1.00  0.00           C  
ATOM      6  CG1 ILE    88       7.123  21.575  -2.838  1.00  0.00           C  
ATOM      7  CG2 ILE    88       8.921  23.176  -3.255  1.00  0.00           C  
ATOM      8  CD1 ILE    88       7.201  20.943  -4.227  1.00  0.00           C  
ATOM      9  N   ALA    89       8.360  25.744  -0.701  1.00  0.00           N  
ATOM     10  CA  ALA    89       9.008  25.035   0.414  1.00  0.00           C  
ATOM     11  C   ALA    89       7.965  24.742   1.495  1.00  0.00           C  
ATOM     12  O   ALA    89       6.884  25.333   1.488  1.00  0.00           O  
ATOM     13  CB  ALA    89      10.057  26.031   0.889  1.00  0.00           C  
ATOM     14  N   ALA    90       8.283  23.845   2.422  1.00  0.00           N  
ATOM     15  CA  ALA    90       7.332  23.495   3.479  1.00  0.00           C  
ATOM     16  C   ALA    90       7.406  24.442   4.676  1.00  0.00           C  
ATOM     17  O   ALA    90       6.641  24.315   5.632  1.00  0.00           O  
ATOM     18  CB  ALA    90       7.563  22.049   3.932  1.00  0.00           C  
ATOM     19  N   ASN    91       8.315  25.406   4.609  1.00  0.00           N  
ATOM     20  CA  ASN    91       8.507  26.372   5.684  1.00  0.00           C  
ATOM     21  C   ASN    91       7.261  27.196   6.017  1.00  0.00           C  
ATOM     22  O   ASN    91       6.411  27.440   5.160  1.00  0.00           O  
ATOM     23  CB  ASN    91       9.636  27.335   5.313  1.00  0.00           C  
ATOM     24  CG  ASN    91      10.958  26.671   5.672  1.00  0.00           C  
ATOM     25  OD1 ASN    91      11.070  25.446   5.678  1.00  0.00           O  
ATOM     26  ND2 ASN    91      12.030  27.444   5.991  1.00  0.00           N  
ATOM     27  N   PRO    92       7.173  27.637   7.268  1.00  0.00           N  
ATOM     28  CA  PRO    92       6.053  28.462   7.705  1.00  0.00           C  
ATOM     29  C   PRO    92       6.303  29.871   7.187  1.00  0.00           C  
ATOM     30  O   PRO    92       7.420  30.193   6.784  1.00  0.00           O  
ATOM     31  CB  PRO    92       5.966  28.534   9.233  1.00  0.00           C  
ATOM     32  CG  PRO    92       6.806  27.470   9.943  1.00  0.00           C  
ATOM     33  CD  PRO    92       8.045  27.041   9.154  1.00  0.00           C  
ATOM     34  N   LEU    93       5.269  30.708   7.200  1.00  0.00           N  
ATOM     35  CA  LEU    93       5.404  32.083   6.734  1.00  0.00           C  
ATOM     36  C   LEU    93       6.460  32.838   7.534  1.00  0.00           C  
ATOM     37  O   LEU    93       7.159  33.693   6.990  1.00  0.00           O  
ATOM     38  CB  LEU    93       4.061  32.817   6.819  1.00  0.00           C  
ATOM     39  CG  LEU    93       3.019  32.300   5.825  1.00  0.00           C  
ATOM     40  CD1 LEU    93       1.621  32.894   5.988  1.00  0.00           C  
ATOM     41  CD2 LEU    93       3.345  32.560   4.355  1.00  0.00           C  
ATOM     42  N   GLN    94       6.583  32.527   8.822  1.00  0.00           N  
ATOM     43  CA  GLN    94       7.583  33.194   9.649  1.00  0.00           C  
ATOM     44  C   GLN    94       8.972  32.693   9.303  1.00  0.00           C  
ATOM     45  O   GLN    94       9.930  33.463   9.280  1.00  0.00           O  
ATOM     46  CB  GLN    94       7.328  32.958  11.139  1.00  0.00           C  
ATOM     47  CG  GLN    94       6.083  33.675  11.666  1.00  0.00           C  
ATOM     48  CD  GLN    94       5.884  33.266  13.118  1.00  0.00           C  
ATOM     49  OE1 GLN    94       6.597  32.409  13.638  1.00  0.00           O  
ATOM     50  NE2 GLN    94       4.903  33.856  13.852  1.00  0.00           N  
ATOM     51  N   SER    95       9.081  31.392   9.054  1.00  0.00           N  
ATOM     52  CA  SER    95      10.362  30.800   8.699  1.00  0.00           C  
ATOM     53  C   SER    95      10.846  31.367   7.373  1.00  0.00           C  
ATOM     54  O   SER    95      12.027  31.659   7.209  1.00  0.00           O  
ATOM     55  CB  SER    95      10.235  29.290   8.570  1.00  0.00           C  
ATOM     56  OG  SER    95      11.486  28.724   8.208  1.00  0.00           O  
ATOM     57  N   PRO    96       9.926  31.505   6.423  1.00  0.00           N  
ATOM     58  CA  PRO    96      10.283  32.050   5.124  1.00  0.00           C  
ATOM     59  C   PRO    96      10.776  33.475   5.305  1.00  0.00           C  
ATOM     60  O   PRO    96      11.790  33.859   4.737  1.00  0.00           O  
ATOM     61  CB  PRO    96       9.082  32.037   4.149  1.00  0.00           C  
ATOM     62  CG  PRO    96       8.068  30.931   4.445  1.00  0.00           C  
ATOM     63  CD  PRO    96       7.851  30.682   5.939  1.00  0.00           C  
ATOM     64  N   LEU    97      10.076  34.265   6.115  1.00  0.00           N  
ATOM     65  CA  LEU    97      10.504  35.644   6.316  1.00  0.00           C  
ATOM     66  C   LEU    97      11.866  35.783   7.000  1.00  0.00           C  
ATOM     67  O   LEU    97      12.654  36.657   6.635  1.00  0.00           O  
ATOM     68  CB  LEU    97       9.446  36.435   7.095  1.00  0.00           C  
ATOM     69  CG  LEU    97       9.826  37.899   7.326  1.00  0.00           C  
ATOM     70  CD1 LEU    97      10.018  38.725   6.055  1.00  0.00           C  
ATOM     71  CD2 LEU    97       8.810  38.712   8.127  1.00  0.00           C  
ATOM     72  N   SER    98      12.162  34.932   7.981  1.00  0.00           N  
ATOM     73  CA  SER    98      13.449  35.048   8.663  1.00  0.00           C  
ATOM     74  C   SER    98      14.597  34.543   7.791  1.00  0.00           C  
ATOM     75  O   SER    98      15.701  35.092   7.831  1.00  0.00           O  
ATOM     76  CB  SER    98      13.436  34.301  10.003  1.00  0.00           C  
ATOM     77  OG  SER    98      13.235  32.915   9.815  1.00  0.00           O  
ATOM     78  N   ILE    99      14.340  33.498   7.008  1.00  0.00           N  
ATOM     79  CA  ILE    99      15.368  32.957   6.124  1.00  0.00           C  
ATOM     80  C   ILE    99      15.690  33.975   5.028  1.00  0.00           C  
ATOM     81  O   ILE    99      16.849  34.164   4.668  1.00  0.00           O  
ATOM     82  CB  ILE    99      14.914  31.629   5.471  1.00  0.00           C  
ATOM     83  CG1 ILE    99      14.769  30.471   6.473  1.00  0.00           C  
ATOM     84  CG2 ILE    99      15.884  31.112   4.395  1.00  0.00           C  
ATOM     85  CD1 ILE    99      14.073  29.243   5.888  1.00  0.00           C  
ATOM     86  N   VAL   100      14.658  34.631   4.509  1.00  0.00           N  
ATOM     87  CA  VAL   100      14.842  35.636   3.468  1.00  0.00           C  
ATOM     88  C   VAL   100      15.681  36.787   4.023  1.00  0.00           C  
ATOM     89  O   VAL   100      16.614  37.260   3.375  1.00  0.00           O  
ATOM     90  CB  VAL   100      13.481  36.154   2.987  1.00  0.00           C  
ATOM     91  CG1 VAL   100      13.584  37.349   2.037  1.00  0.00           C  
ATOM     92  CG2 VAL   100      12.664  35.108   2.226  1.00  0.00           C  
ATOM     93  N   PRO   101      15.345  37.234   5.228  1.00  0.00           N  
ATOM     94  CA  PRO   101      16.086  38.315   5.854  1.00  0.00           C  
ATOM     95  C   PRO   101      17.548  37.928   6.047  1.00  0.00           C  
ATOM     96  O   PRO   101      18.444  38.721   5.760  1.00  0.00           O  
ATOM     97  CB  PRO   101      15.472  38.699   7.222  1.00  0.00           C  
ATOM     98  CG  PRO   101      13.972  38.413   7.319  1.00  0.00           C  
ATOM     99  CD  PRO   101      13.548  37.121   6.618  1.00  0.00           C  
ATOM    100  N   ARG   102      17.801  36.713   6.523  1.00  0.00           N  
ATOM    101  CA  ARG   102      19.186  36.286   6.728  1.00  0.00           C  
ATOM    102  C   ARG   102      19.931  36.169   5.403  1.00  0.00           C  
ATOM    103  O   ARG   102      21.096  36.548   5.302  1.00  0.00           O  
ATOM    104  CB  ARG   102      19.250  34.946   7.464  1.00  0.00           C  
ATOM    105  CG  ARG   102      18.759  35.021   8.911  1.00  0.00           C  
ATOM    106  CD  ARG   102      18.799  33.677   9.642  1.00  0.00           C  
ATOM    107  NE  ARG   102      18.215  33.886  10.997  1.00  0.00           N  
ATOM    108  CZ  ARG   102      18.208  32.864  11.902  1.00  0.00           C  
ATOM    109  NH1 ARG   102      18.791  31.781  11.311  1.00  0.00           N  
ATOM    110  NH2 ARG   102      17.621  33.325  13.045  1.00  0.00           N  
ATOM    111  N   ARG   103      19.281  36.619   4.333  1.00  0.00           N  
ATOM    112  CA  ARG   103      19.853  36.560   2.999  1.00  0.00           C  
ATOM    113  C   ARG   103      20.080  37.928   2.360  1.00  0.00           C  
ATOM    114  O   ARG   103      20.176  38.060   1.137  1.00  0.00           O  
ATOM    115  CB  ARG   103      19.105  35.896   1.841  1.00  0.00           C  
ATOM    116  CG  ARG   103      18.947  34.383   2.005  1.00  0.00           C  
ATOM    117  CD  ARG   103      20.275  33.623   1.988  1.00  0.00           C  
ATOM    118  NE  ARG   103      19.961  32.170   2.092  1.00  0.00           N  
ATOM    119  CZ  ARG   103      19.875  31.576   3.318  1.00  0.00           C  
ATOM    120  NH1 ARG   103      20.117  32.532   4.261  1.00  0.00           N  
ATOM    121  NH2 ARG   103      19.579  30.258   3.121  1.00  0.00           N  
ATOM    122  N   PRO   104      20.169  38.969   3.180  1.00  0.00           N  
ATOM    123  CA  PRO   104      20.418  40.308   2.663  1.00  0.00           C  
ATOM    124  C   PRO   104      21.812  40.730   3.108  1.00  0.00           C  
ATOM    125  O   PRO   104      22.255  40.428   4.220  1.00  0.00           O  
ATOM    126  CB  PRO   104      20.277  41.824   2.829  1.00  0.00           C  
ATOM    127  CG  PRO   104      20.251  42.278   4.290  1.00  0.00           C  
ATOM    128  CD  PRO   104      19.609  41.261   5.236  1.00  0.00           C  
ATOM    129  N   VAL   105      22.528  41.439   2.243  1.00  0.00           N  
ATOM    130  CA  VAL   105      23.878  41.857   2.583  1.00  0.00           C  
ATOM    131  C   VAL   105      23.948  43.268   3.156  1.00  0.00           C  
ATOM    132  O   VAL   105      23.965  44.268   2.433  1.00  0.00           O  
ATOM    133  CB  VAL   105      25.232  42.232   1.942  1.00  0.00           C  
ATOM    134  CG1 VAL   105      26.303  42.621   2.963  1.00  0.00           C  
ATOM    135  CG2 VAL   105      25.853  41.100   1.122  1.00  0.00           C  
ATOM    136  N   ASP   106      23.990  43.355   4.484  1.00  0.00           N  
ATOM    137  CA  ASP   106      24.084  44.638   5.178  1.00  0.00           C  
ATOM    138  C   ASP   106      25.542  45.061   5.320  1.00  0.00           C  
ATOM    139  O   ASP   106      25.865  46.066   5.959  1.00  0.00           O  
ATOM    140  CB  ASP   106      23.538  44.696   6.607  1.00  0.00           C  
ATOM    141  CG  ASP   106      24.368  43.753   7.466  1.00  0.00           C  
ATOM    142  OD1 ASP   106      25.291  43.102   6.908  1.00  0.00           O  
ATOM    143  OD2 ASP   106      24.090  43.671   8.692  1.00  0.00           O  
ATOM    144  N   PRO   107      26.447  44.295   4.720  1.00  0.00           N  
ATOM    145  CA  PRO   107      27.873  44.591   4.832  1.00  0.00           C  
ATOM    146  C   PRO   107      28.484  45.203   3.592  1.00  0.00           C  
ATOM    147  O   PRO   107      29.686  45.474   3.514  1.00  0.00           O  
ATOM    148  CB  PRO   107      29.317  44.083   4.791  1.00  0.00           C  
ATOM    149  CG  PRO   107      29.551  42.994   3.742  1.00  0.00           C  
ATOM    150  CD  PRO   107      28.377  42.025   3.593  1.00  0.00           C  
ATOM    151  N   SER   108      27.643  45.430   2.597  1.00  0.00           N  
ATOM    152  CA  SER   108      28.085  46.020   1.354  1.00  0.00           C  
ATOM    153  C   SER   108      27.823  47.521   1.426  1.00  0.00           C  
ATOM    154  O   SER   108      26.692  47.966   1.640  1.00  0.00           O  
ATOM    155  CB  SER   108      27.485  45.816  -0.040  1.00  0.00           C  
ATOM    156  OG  SER   108      28.156  46.637  -0.985  1.00  0.00           O  
ATOM    157  N   SER   109      28.897  48.407   1.308  1.00  0.00           N  
ATOM    158  CA  SER   109      28.783  49.854   1.273  1.00  0.00           C  
ATOM    159  C   SER   109      28.574  50.373  -0.139  1.00  0.00           C  
ATOM    160  O   SER   109      29.026  49.771  -1.112  1.00  0.00           O  
ATOM    161  CB  SER   109      30.038  50.503   1.862  1.00  0.00           C  
ATOM    162  OG  SER   109      29.999  51.911   1.706  1.00  0.00           O  
ATOM    163  N   ALA   110      27.356  50.821  -0.431  1.00  0.00           N  
ATOM    164  CA  ALA   110      26.984  51.207  -1.787  1.00  0.00           C  
ATOM    165  C   ALA   110      26.178  52.495  -1.849  1.00  0.00           C  
ATOM    166  O   ALA   110      25.664  53.009  -0.852  1.00  0.00           O  
ATOM    167  CB  ALA   110      26.165  50.120  -2.475  1.00  0.00           C  
ATOM    168  N   ALA   111      26.072  53.021  -3.061  1.00  0.00           N  
ATOM    169  CA  ALA   111      25.291  54.211  -3.355  1.00  0.00           C  
ATOM    170  C   ALA   111      25.035  54.253  -4.872  1.00  0.00           C  
ATOM    171  O   ALA   111      25.872  53.847  -5.683  1.00  0.00           O  
ATOM    172  CB  ALA   111      25.990  55.499  -2.934  1.00  0.00           C  
ATOM    173  N   ALA   112      23.868  54.749  -5.263  1.00  0.00           N  
ATOM    174  CA  ALA   112      23.616  55.090  -6.652  1.00  0.00           C  
ATOM    175  C   ALA   112      23.151  56.538  -6.775  1.00  0.00           C  
ATOM    176  O   ALA   112      22.724  57.172  -5.806  1.00  0.00           O  
ATOM    177  CB  ALA   112      22.559  54.192  -7.287  1.00  0.00           C  
ATOM    178  N   LEU   113      23.234  57.072  -7.987  1.00  0.00           N  
ATOM    179  CA  LEU   113      22.767  58.419  -8.267  1.00  0.00           C  
ATOM    180  C   LEU   113      22.710  58.622  -9.764  1.00  0.00           C  
ATOM    181  O   LEU   113      23.352  57.915 -10.545  1.00  0.00           O  
ATOM    182  CB  LEU   113      23.574  59.655  -7.858  1.00  0.00           C  
ATOM    183  CG  LEU   113      24.973  59.702  -8.476  1.00  0.00           C  
ATOM    184  CD1 LEU   113      25.045  60.339  -9.863  1.00  0.00           C  
ATOM    185  CD2 LEU   113      26.008  60.486  -7.671  1.00  0.00           C  
ATOM    186  N   ARG   114      21.926  59.606 -10.186  1.00  0.00           N  
ATOM    187  CA  ARG   114      21.964  60.057 -11.566  1.00  0.00           C  
ATOM    188  C   ARG   114      20.694  60.757 -11.943  1.00  0.00           C  
ATOM    189  O   ARG   114      20.341  61.811 -11.408  1.00  0.00           O  
ATOM    190  CB  ARG   114      22.060  59.075 -12.736  1.00  0.00           C  
ATOM    191  CG  ARG   114      22.160  59.760 -14.101  1.00  0.00           C  
ATOM    192  CD  ARG   114      23.469  60.524 -14.308  1.00  0.00           C  
ATOM    193  NE  ARG   114      23.454  61.070 -15.694  1.00  0.00           N  
ATOM    194  CZ  ARG   114      24.418  61.951 -16.091  1.00  0.00           C  
ATOM    195  NH1 ARG   114      25.257  62.155 -15.033  1.00  0.00           N  
ATOM    196  NH2 ARG   114      24.167  62.286 -17.390  1.00  0.00           N  
ATOM    197  N   ARG   115      19.977  60.173 -12.883  1.00  0.00           N  
ATOM    198  CA  ARG   115      18.770  60.782 -13.390  1.00  0.00           C  
ATOM    199  C   ARG   115      17.709  59.690 -13.309  1.00  0.00           C  
ATOM    200  O   ARG   115      18.017  58.531 -13.020  1.00  0.00           O  
ATOM    201  CB  ARG   115      18.608  61.246 -14.840  1.00  0.00           C  
ATOM    202  CG  ARG   115      19.541  62.398 -15.220  1.00  0.00           C  
ATOM    203  CD  ARG   115      19.421  62.826 -16.684  1.00  0.00           C  
ATOM    204  NE  ARG   115      20.376  63.948 -16.902  1.00  0.00           N  
ATOM    205  CZ  ARG   115      20.513  64.496 -18.145  1.00  0.00           C  
ATOM    206  NH1 ARG   115      19.667  63.834 -18.987  1.00  0.00           N  
ATOM    207  NH2 ARG   115      21.442  65.492 -18.061  1.00  0.00           N  
ATOM    208  N   ALA   116      16.391  60.076 -13.615  1.00  0.00           N  
ATOM    209  CA  ALA   116      15.467  58.962 -13.497  1.00  0.00           C  
ATOM    210  C   ALA   116      15.730  57.808 -14.458  1.00  0.00           C  
ATOM    211  O   ALA   116      16.120  58.012 -15.609  1.00  0.00           O  
ATOM    212  CB  ALA   116      14.018  59.443 -13.722  1.00  0.00           C  
ATOM    213  N   ALA   117      15.514  56.591 -13.968  1.00  0.00           N  
ATOM    214  CA  ALA   117      15.659  55.401 -14.794  1.00  0.00           C  
ATOM    215  C   ALA   117      14.461  54.502 -14.509  1.00  0.00           C  
ATOM    216  O   ALA   117      13.889  54.527 -13.416  1.00  0.00           O  
ATOM    217  CB  ALA   117      16.951  54.604 -14.486  1.00  0.00           C  
ATOM    218  N   VAL   118      14.070  53.725 -15.505  1.00  0.00           N  
ATOM    219  CA  VAL   118      12.967  52.799 -15.346  1.00  0.00           C  
ATOM    220  C   VAL   118      13.571  51.402 -15.388  1.00  0.00           C  
ATOM    221  O   VAL   118      14.403  51.119 -16.249  1.00  0.00           O  
ATOM    222  CB  VAL   118      11.948  52.943 -16.503  1.00  0.00           C  
ATOM    223  CG1 VAL   118      10.783  51.955 -16.416  1.00  0.00           C  
ATOM    224  CG2 VAL   118      11.296  54.326 -16.574  1.00  0.00           C  
ATOM    225  N   VAL   119      13.181  50.550 -14.443  1.00  0.00           N  
ATOM    226  CA  VAL   119      13.651  49.168 -14.415  1.00  0.00           C  
ATOM    227  C   VAL   119      12.463  48.307 -14.843  1.00  0.00           C  
ATOM    228  O   VAL   119      11.453  48.218 -14.139  1.00  0.00           O  
ATOM    229  CB  VAL   119      14.103  48.758 -13.007  1.00  0.00           C  
ATOM    230  CG1 VAL   119      14.578  47.306 -12.917  1.00  0.00           C  
ATOM    231  CG2 VAL   119      15.267  49.594 -12.472  1.00  0.00           C  
ATOM    232  N   TRP   120      12.592  47.684 -16.006  1.00  0.00           N  
ATOM    233  CA  TRP   120      11.529  46.850 -16.560  1.00  0.00           C  
ATOM    234  C   TRP   120      11.758  45.367 -16.253  1.00  0.00           C  
ATOM    235  O   TRP   120      12.693  44.747 -16.769  1.00  0.00           O  
ATOM    236  CB  TRP   120      11.437  47.112 -18.071  1.00  0.00           C  
ATOM    237  CG  TRP   120      10.553  46.178 -18.853  1.00  0.00           C  
ATOM    238  CD1 TRP   120       9.388  45.602 -18.444  1.00  0.00           C  
ATOM    239  CD2 TRP   120      10.772  45.733 -20.196  1.00  0.00           C  
ATOM    240  NE1 TRP   120       8.866  44.818 -19.452  1.00  0.00           N  
ATOM    241  CE2 TRP   120       9.696  44.883 -20.538  1.00  0.00           C  
ATOM    242  CE3 TRP   120      11.775  45.976 -21.149  1.00  0.00           C  
ATOM    243  CZ2 TRP   120       9.593  44.269 -21.795  1.00  0.00           C  
ATOM    244  CZ3 TRP   120      11.673  45.369 -22.398  1.00  0.00           C  
ATOM    245  CH2 TRP   120      10.588  44.524 -22.709  1.00  0.00           C  
ATOM    246  N   PHE   121      10.892  44.826 -15.397  1.00  0.00           N  
ATOM    247  CA  PHE   121      10.943  43.428 -14.976  1.00  0.00           C  
ATOM    248  C   PHE   121      10.190  42.512 -15.937  1.00  0.00           C  
ATOM    249  O   PHE   121       9.136  42.872 -16.461  1.00  0.00           O  
ATOM    250  CB  PHE   121      10.301  43.264 -13.587  1.00  0.00           C  
ATOM    251  CG  PHE   121      11.197  43.650 -12.430  1.00  0.00           C  
ATOM    252  CD1 PHE   121      12.058  42.715 -11.857  1.00  0.00           C  
ATOM    253  CD2 PHE   121      11.126  44.924 -11.871  1.00  0.00           C  
ATOM    254  CE1 PHE   121      12.832  43.034 -10.740  1.00  0.00           C  
ATOM    255  CE2 PHE   121      11.896  45.262 -10.750  1.00  0.00           C  
ATOM    256  CZ  PHE   121      12.752  44.313 -10.181  1.00  0.00           C  
ATOM    257  N   ARG   122      10.743  41.326 -16.161  1.00  0.00           N  
ATOM    258  CA  ARG   122      10.094  40.325 -16.992  1.00  0.00           C  
ATOM    259  C   ARG   122      10.189  39.005 -16.239  1.00  0.00           C  
ATOM    260  O   ARG   122       9.373  38.756 -15.353  1.00  0.00           O  
ATOM    261  CB  ARG   122      10.740  40.254 -18.373  1.00  0.00           C  
ATOM    262  CG  ARG   122      10.183  41.338 -19.309  1.00  0.00           C  
ATOM    263  CD  ARG   122      10.384  41.000 -20.788  1.00  0.00           C  
ATOM    264  NE  ARG   122      11.780  41.142 -21.170  1.00  0.00           N  
ATOM    265  CZ  ARG   122      12.237  41.029 -22.410  1.00  0.00           C  
ATOM    266  NH1 ARG   122      11.408  40.760 -23.411  1.00  0.00           N  
ATOM    267  NH2 ARG   122      13.529  41.224 -22.650  1.00  0.00           N  
ATOM    268  N   ASN   123      11.170  38.165 -16.557  1.00  0.00           N  
ATOM    269  CA  ASN   123      11.309  36.914 -15.819  1.00  0.00           C  
ATOM    270  C   ASN   123      12.571  36.947 -14.970  1.00  0.00           C  
ATOM    271  O   ASN   123      13.411  36.055 -15.019  1.00  0.00           O  
ATOM    272  CB  ASN   123      11.285  35.711 -16.768  1.00  0.00           C  
ATOM    273  CG  ASN   123       9.857  35.276 -17.103  1.00  0.00           C  
ATOM    274  OD1 ASN   123       9.144  34.729 -16.252  1.00  0.00           O  
ATOM    275  ND2 ASN   123       9.426  35.544 -18.326  1.00  0.00           N  
ATOM    276  N   ASP   124      12.668  38.009 -14.179  1.00  0.00           N  
ATOM    277  CA  ASP   124      13.788  38.248 -13.282  1.00  0.00           C  
ATOM    278  C   ASP   124      13.183  38.880 -12.030  1.00  0.00           C  
ATOM    279  O   ASP   124      13.670  39.896 -11.526  1.00  0.00           O  
ATOM    280  CB  ASP   124      14.792  39.199 -13.954  1.00  0.00           C  
ATOM    281  CG  ASP   124      14.145  40.501 -14.454  1.00  0.00           C  
ATOM    282  OD1 ASP   124      12.903  40.602 -14.495  1.00  0.00           O  
ATOM    283  OD2 ASP   124      14.894  41.428 -14.826  1.00  0.00           O  
ATOM    284  N   LEU   125      12.115  38.258 -11.527  1.00  0.00           N  
ATOM    285  CA  LEU   125      11.384  38.781 -10.371  1.00  0.00           C  
ATOM    286  C   LEU   125      12.082  38.587  -9.026  1.00  0.00           C  
ATOM    287  O   LEU   125      11.616  37.837  -8.163  1.00  0.00           O  
ATOM    288  CB  LEU   125       9.975  38.167 -10.338  1.00  0.00           C  
ATOM    289  CG  LEU   125       9.257  38.230 -11.696  1.00  0.00           C  
ATOM    290  CD1 LEU   125       7.854  37.634 -11.572  1.00  0.00           C  
ATOM    291  CD2 LEU   125       9.201  39.677 -12.185  1.00  0.00           C  
ATOM    292  N   ARG   126      13.201  39.281  -8.849  1.00  0.00           N  
ATOM    293  CA  ARG   126      13.972  39.180  -7.612  1.00  0.00           C  
ATOM    294  C   ARG   126      14.799  40.439  -7.432  1.00  0.00           C  
ATOM    295  O   ARG   126      14.973  41.225  -8.374  1.00  0.00           O  
ATOM    296  CB  ARG   126      14.946  37.994  -7.671  1.00  0.00           C  
ATOM    297  CG  ARG   126      16.033  38.173  -8.749  1.00  0.00           C  
ATOM    298  CD  ARG   126      17.084  37.066  -8.751  1.00  0.00           C  
ATOM    299  NE  ARG   126      18.171  37.390  -9.684  1.00  0.00           N  
ATOM    300  CZ  ARG   126      18.104  37.243 -11.007  1.00  0.00           C  
ATOM    301  NH1 ARG   126      17.003  36.754 -11.577  1.00  0.00           N  
ATOM    302  NH2 ARG   126      19.123  37.622 -11.771  1.00  0.00           N  
ATOM    303  N   VAL   127      15.312  40.605  -6.216  1.00  0.00           N  
ATOM    304  CA  VAL   127      16.170  41.722  -5.868  1.00  0.00           C  
ATOM    305  C   VAL   127      17.603  41.191  -5.823  1.00  0.00           C  
ATOM    306  O   VAL   127      18.521  41.814  -6.353  1.00  0.00           O  
ATOM    307  CB  VAL   127      15.791  42.304  -4.487  1.00  0.00           C  
ATOM    308  CG1 VAL   127      16.821  43.328  -4.047  1.00  0.00           C  
ATOM    309  CG2 VAL   127      14.421  42.942  -4.563  1.00  0.00           C  
ATOM    310  N   HIS   128      17.793  40.023  -5.215  1.00  0.00           N  
ATOM    311  CA  HIS   128      19.131  39.434  -5.116  1.00  0.00           C  
ATOM    312  C   HIS   128      19.794  39.150  -6.458  1.00  0.00           C  
ATOM    313  O   HIS   128      19.135  38.745  -7.419  1.00  0.00           O  
ATOM    314  CB  HIS   128      19.098  38.110  -4.344  1.00  0.00           C  
ATOM    315  CG  HIS   128      20.465  37.606  -3.986  1.00  0.00           C  
ATOM    316  ND1 HIS   128      21.308  36.967  -4.872  1.00  0.00           N  
ATOM    317  CD2 HIS   128      21.148  37.650  -2.818  1.00  0.00           C  
ATOM    318  CE1 HIS   128      22.424  36.646  -4.291  1.00  0.00           C  
ATOM    319  NE2 HIS   128      22.362  37.046  -3.035  1.00  0.00           N  
ATOM    320  N   ASP   129      21.107  39.358  -6.506  1.00  0.00           N  
ATOM    321  CA  ASP   129      21.897  39.065  -7.694  1.00  0.00           C  
ATOM    322  C   ASP   129      21.202  39.478  -8.987  1.00  0.00           C  
ATOM    323  O   ASP   129      21.115  38.698  -9.940  1.00  0.00           O  
ATOM    324  CB  ASP   129      22.210  37.562  -7.707  1.00  0.00           C  
ATOM    325  CG  ASP   129      23.106  37.158  -8.860  1.00  0.00           C  
ATOM    326  OD1 ASP   129      24.024  37.930  -9.199  1.00  0.00           O  
ATOM    327  OD2 ASP   129      22.903  36.060  -9.416  1.00  0.00           O  
ATOM    328  N   ASN   130      20.710  40.711  -9.010  1.00  0.00           N  
ATOM    329  CA  ASN   130      20.016  41.248 -10.174  1.00  0.00           C  
ATOM    330  C   ASN   130      20.865  42.363 -10.785  1.00  0.00           C  
ATOM    331  O   ASN   130      20.871  43.484 -10.271  1.00  0.00           O  
ATOM    332  CB  ASN   130      18.656  41.821  -9.755  1.00  0.00           C  
ATOM    333  CG  ASN   130      17.809  42.240 -10.947  1.00  0.00           C  
ATOM    334  OD1 ASN   130      18.328  42.707 -11.951  1.00  0.00           O  
ATOM    335  ND2 ASN   130      16.501  42.083 -10.830  1.00  0.00           N  
ATOM    336  N   GLU   131      21.574  42.050 -11.872  1.00  0.00           N  
ATOM    337  CA  GLU   131      22.429  43.025 -12.549  1.00  0.00           C  
ATOM    338  C   GLU   131      21.680  44.191 -13.174  1.00  0.00           C  
ATOM    339  O   GLU   131      22.213  45.303 -13.251  1.00  0.00           O  
ATOM    340  CB  GLU   131      23.266  42.355 -13.642  1.00  0.00           C  
ATOM    341  CG  GLU   131      24.257  43.304 -14.320  1.00  0.00           C  
ATOM    342  CD  GLU   131      25.087  42.492 -15.304  1.00  0.00           C  
ATOM    343  OE1 GLU   131      24.864  41.255 -15.386  1.00  0.00           O  
ATOM    344  OE2 GLU   131      25.956  43.099 -15.986  1.00  0.00           O  
ATOM    345  N   CYS   132      20.464  43.946 -13.654  1.00  0.00           N  
ATOM    346  CA  CYS   132      19.696  45.035 -14.257  1.00  0.00           C  
ATOM    347  C   CYS   132      19.374  46.062 -13.168  1.00  0.00           C  
ATOM    348  O   CYS   132      19.521  47.271 -13.373  1.00  0.00           O  
ATOM    349  CB  CYS   132      18.412  44.495 -14.895  1.00  0.00           C  
ATOM    350  SG  CYS   132      17.662  45.509 -15.548  1.00  0.00           S  
ATOM    351  N   LEU   133      18.934  45.569 -12.012  1.00  0.00           N  
ATOM    352  CA  LEU   133      18.619  46.421 -10.870  1.00  0.00           C  
ATOM    353  C   LEU   133      19.880  47.157 -10.420  1.00  0.00           C  
ATOM    354  O   LEU   133      19.853  48.356 -10.145  1.00  0.00           O  
ATOM    355  CB  LEU   133      18.091  45.574  -9.710  1.00  0.00           C  
ATOM    356  CG  LEU   133      17.910  46.278  -8.361  1.00  0.00           C  
ATOM    357  CD1 LEU   133      16.902  47.406  -8.500  1.00  0.00           C  
ATOM    358  CD2 LEU   133      17.435  45.275  -7.312  1.00  0.00           C  
ATOM    359  N   ASN   134      20.996  46.441 -10.340  1.00  0.00           N  
ATOM    360  CA  ASN   134      22.230  47.093  -9.922  1.00  0.00           C  
ATOM    361  C   ASN   134      22.648  48.206 -10.888  1.00  0.00           C  
ATOM    362  O   ASN   134      23.008  49.304 -10.460  1.00  0.00           O  
ATOM    363  CB  ASN   134      23.384  46.091  -9.807  1.00  0.00           C  
ATOM    364  CG  ASN   134      23.147  45.241  -8.567  1.00  0.00           C  
ATOM    365  OD1 ASN   134      22.391  45.620  -7.674  1.00  0.00           O  
ATOM    366  ND2 ASN   134      23.780  44.043  -8.445  1.00  0.00           N  
ATOM    367  N   SER   135      22.614  47.922 -12.186  1.00  0.00           N  
ATOM    368  CA  SER   135      23.019  48.917 -13.181  1.00  0.00           C  
ATOM    369  C   SER   135      22.078  50.116 -13.203  1.00  0.00           C  
ATOM    370  O   SER   135      22.506  51.257 -13.429  1.00  0.00           O  
ATOM    371  CB  SER   135      23.100  48.269 -14.567  1.00  0.00           C  
ATOM    372  OG  SER   135      21.807  47.863 -14.992  1.00  0.00           O  
ATOM    373  N   ALA   136      20.798  49.858 -12.966  1.00  0.00           N  
ATOM    374  CA  ALA   136      19.797  50.920 -12.938  1.00  0.00           C  
ATOM    375  C   ALA   136      20.084  51.850 -11.758  1.00  0.00           C  
ATOM    376  O   ALA   136      20.083  53.078 -11.888  1.00  0.00           O  
ATOM    377  CB  ALA   136      18.413  50.319 -12.796  1.00  0.00           C  
ATOM    378  N   ASN   137      20.336  51.247 -10.604  1.00  0.00           N  
ATOM    379  CA  ASN   137      20.623  51.991  -9.388  1.00  0.00           C  
ATOM    380  C   ASN   137      21.905  52.809  -9.482  1.00  0.00           C  
ATOM    381  O   ASN   137      21.933  53.974  -9.093  1.00  0.00           O  
ATOM    382  CB  ASN   137      20.726  51.020  -8.213  1.00  0.00           C  
ATOM    383  CG  ASN   137      19.322  50.535  -7.879  1.00  0.00           C  
ATOM    384  OD1 ASN   137      18.331  51.167  -8.242  1.00  0.00           O  
ATOM    385  ND2 ASN   137      19.162  49.387  -7.169  1.00  0.00           N  
ATOM    386  N   ASP   138      22.960  52.205 -10.010  1.00  0.00           N  
ATOM    387  CA  ASP   138      24.243  52.886 -10.097  1.00  0.00           C  
ATOM    388  C   ASP   138      24.342  53.931 -11.202  1.00  0.00           C  
ATOM    389  O   ASP   138      25.294  54.705 -11.237  1.00  0.00           O  
ATOM    390  CB  ASP   138      25.374  51.863 -10.255  1.00  0.00           C  
ATOM    391  CG  ASP   138      25.543  51.139  -8.927  1.00  0.00           C  
ATOM    392  OD1 ASP   138      24.998  51.641  -7.907  1.00  0.00           O  
ATOM    393  OD2 ASP   138      26.218  50.076  -8.914  1.00  0.00           O  
ATOM    394  N   GLU   139      23.358  53.973 -12.092  1.00  0.00           N  
ATOM    395  CA  GLU   139      23.400  54.945 -13.174  1.00  0.00           C  
ATOM    396  C   GLU   139      22.259  55.959 -13.109  1.00  0.00           C  
ATOM    397  O   GLU   139      21.938  56.606 -14.107  1.00  0.00           O  
ATOM    398  CB  GLU   139      23.368  54.217 -14.516  1.00  0.00           C  
ATOM    399  CG  GLU   139      24.582  53.316 -14.751  1.00  0.00           C  
ATOM    400  CD  GLU   139      25.802  54.209 -14.933  1.00  0.00           C  
ATOM    401  OE1 GLU   139      25.616  55.452 -15.024  1.00  0.00           O  
ATOM    402  OE2 GLU   139      26.934  53.660 -14.985  1.00  0.00           O  
ATOM    403  N   CYS   140      21.659  56.104 -11.935  1.00  0.00           N  
ATOM    404  CA  CYS   140      20.546  57.029 -11.748  1.00  0.00           C  
ATOM    405  C   CYS   140      20.528  57.565 -10.321  1.00  0.00           C  
ATOM    406  O   CYS   140      21.334  57.151  -9.487  1.00  0.00           O  
ATOM    407  CB  CYS   140      19.226  56.303 -11.983  1.00  0.00           C  
ATOM    408  SG  CYS   140      18.979  55.296 -11.013  1.00  0.00           S  
ATOM    409  N   VAL   141      19.618  58.495 -10.051  1.00  0.00           N  
ATOM    410  CA  VAL   141      19.463  59.010  -8.696  1.00  0.00           C  
ATOM    411  C   VAL   141      18.066  58.640  -8.228  1.00  0.00           C  
ATOM    412  O   VAL   141      17.736  58.774  -7.044  1.00  0.00           O  
ATOM    413  CB  VAL   141      19.676  60.534  -8.612  1.00  0.00           C  
ATOM    414  CG1 VAL   141      21.082  60.977  -9.021  1.00  0.00           C  
ATOM    415  CG2 VAL   141      18.729  61.333  -9.509  1.00  0.00           C  
ATOM    416  N   SER   142      17.261  58.128  -9.159  1.00  0.00           N  
ATOM    417  CA  SER   142      15.882  57.730  -8.873  1.00  0.00           C  
ATOM    418  C   SER   142      15.473  56.561  -9.773  1.00  0.00           C  
ATOM    419  O   SER   142      15.748  56.571 -10.970  1.00  0.00           O  
ATOM    420  CB  SER   142      14.924  58.909  -9.122  1.00  0.00           C  
ATOM    421  OG  SER   142      13.584  58.510  -8.872  1.00  0.00           O  
ATOM    422  N   VAL   143      14.809  55.559  -9.205  1.00  0.00           N  
ATOM    423  CA  VAL   143      14.397  54.392  -9.993  1.00  0.00           C  
ATOM    424  C   VAL   143      12.902  54.155  -9.979  1.00  0.00           C  
ATOM    425  O   VAL   143      12.267  54.265  -8.938  1.00  0.00           O  
ATOM    426  CB  VAL   143      15.029  53.081  -9.460  1.00  0.00           C  
ATOM    427  CG1 VAL   143      14.579  51.833 -10.222  1.00  0.00           C  
ATOM    428  CG2 VAL   143      16.557  53.066  -9.535  1.00  0.00           C  
ATOM    429  N   LEU   144      12.346  53.811 -11.137  1.00  0.00           N  
ATOM    430  CA  LEU   144      10.926  53.492 -11.229  1.00  0.00           C  
ATOM    431  C   LEU   144      10.803  52.042 -11.713  1.00  0.00           C  
ATOM    432  O   LEU   144      10.885  51.779 -12.908  1.00  0.00           O  
ATOM    433  CB  LEU   144      10.207  54.419 -12.219  1.00  0.00           C  
ATOM    434  CG  LEU   144       8.748  54.042 -12.496  1.00  0.00           C  
ATOM    435  CD1 LEU   144       7.987  53.928 -11.186  1.00  0.00           C  
ATOM    436  CD2 LEU   144       8.100  55.092 -13.392  1.00  0.00           C  
ATOM    437  N   PRO   145      10.639  51.085 -10.785  1.00  0.00           N  
ATOM    438  CA  PRO   145      10.506  49.661 -11.137  1.00  0.00           C  
ATOM    439  C   PRO   145       9.119  49.399 -11.720  1.00  0.00           C  
ATOM    440  O   PRO   145       8.109  49.828 -11.160  1.00  0.00           O  
ATOM    441  CB  PRO   145      10.699  48.943  -9.798  1.00  0.00           C  
ATOM    442  CG  PRO   145      11.465  49.946  -8.957  1.00  0.00           C  
ATOM    443  CD  PRO   145      10.809  51.250  -9.332  1.00  0.00           C  
ATOM    444  N   VAL   146       9.067  48.681 -12.834  1.00  0.00           N  
ATOM    445  CA  VAL   146       7.795  48.413 -13.486  1.00  0.00           C  
ATOM    446  C   VAL   146       7.637  46.980 -13.974  1.00  0.00           C  
ATOM    447  O   VAL   146       8.600  46.365 -14.426  1.00  0.00           O  
ATOM    448  CB  VAL   146       7.622  49.303 -14.737  1.00  0.00           C  
ATOM    449  CG1 VAL   146       6.233  49.104 -15.332  1.00  0.00           C  
ATOM    450  CG2 VAL   146       7.865  50.763 -14.385  1.00  0.00           C  
ATOM    451  N   TYR   147       6.420  46.456 -13.866  1.00  0.00           N  
ATOM    452  CA  TYR   147       6.118  45.139 -14.406  1.00  0.00           C  
ATOM    453  C   TYR   147       4.853  45.343 -15.221  1.00  0.00           C  
ATOM    454  O   TYR   147       3.884  45.938 -14.736  1.00  0.00           O  
ATOM    455  CB  TYR   147       5.836  44.083 -13.340  1.00  0.00           C  
ATOM    456  CG  TYR   147       5.477  42.748 -13.974  1.00  0.00           C  
ATOM    457  CD1 TYR   147       6.468  41.891 -14.461  1.00  0.00           C  
ATOM    458  CD2 TYR   147       4.144  42.379 -14.160  1.00  0.00           C  
ATOM    459  CE1 TYR   147       6.137  40.702 -15.122  1.00  0.00           C  
ATOM    460  CE2 TYR   147       3.800  41.194 -14.817  1.00  0.00           C  
ATOM    461  CZ  TYR   147       4.798  40.365 -15.296  1.00  0.00           C  
ATOM    462  OH  TYR   147       4.452  39.212 -15.962  1.00  0.00           O  
ATOM    463  N   CYS   148       4.871  44.873 -16.463  1.00  0.00           N  
ATOM    464  CA  CYS   148       3.710  44.994 -17.335  1.00  0.00           C  
ATOM    465  C   CYS   148       3.069  43.639 -17.515  1.00  0.00           C  
ATOM    466  O   CYS   148       3.729  42.676 -17.908  1.00  0.00           O  
ATOM    467  CB  CYS   148       4.104  45.513 -18.719  1.00  0.00           C  
ATOM    468  SG  CYS   148       4.902  47.118 -18.715  1.00  0.00           S  
ATOM    469  N   PHE   149       1.781  43.553 -17.222  1.00  0.00           N  
ATOM    470  CA  PHE   149       1.101  42.297 -17.424  1.00  0.00           C  
ATOM    471  C   PHE   149       0.682  42.340 -18.896  1.00  0.00           C  
ATOM    472  O   PHE   149      -0.338  42.932 -19.253  1.00  0.00           O  
ATOM    473  CB  PHE   149      -0.110  42.192 -16.518  1.00  0.00           C  
ATOM    474  CG  PHE   149       0.385  42.115 -15.115  1.00  0.00           C  
ATOM    475  CD1 PHE   149       0.503  43.263 -14.298  1.00  0.00           C  
ATOM    476  CD2 PHE   149       0.752  40.872 -14.568  1.00  0.00           C  
ATOM    477  CE1 PHE   149       0.974  43.179 -12.956  1.00  0.00           C  
ATOM    478  CE2 PHE   149       1.227  40.760 -13.226  1.00  0.00           C  
ATOM    479  CZ  PHE   149       1.340  41.921 -12.418  1.00  0.00           C  
ATOM    480  N   ASP   150       1.514  41.729 -19.735  1.00  0.00           N  
ATOM    481  CA  ASP   150       1.345  41.682 -21.188  1.00  0.00           C  
ATOM    482  C   ASP   150       0.135  40.837 -21.567  1.00  0.00           C  
ATOM    483  O   ASP   150       0.104  39.642 -21.287  1.00  0.00           O  
ATOM    484  CB  ASP   150       2.610  41.065 -21.796  1.00  0.00           C  
ATOM    485  CG  ASP   150       2.717  41.270 -23.297  1.00  0.00           C  
ATOM    486  OD1 ASP   150       1.681  41.228 -23.990  1.00  0.00           O  
ATOM    487  OD2 ASP   150       3.861  41.453 -23.778  1.00  0.00           O  
ATOM    488  N   PRO   151      -0.871  41.442 -22.220  1.00  0.00           N  
ATOM    489  CA  PRO   151      -2.068  40.688 -22.616  1.00  0.00           C  
ATOM    490  C   PRO   151      -1.777  39.448 -23.471  1.00  0.00           C  
ATOM    491  O   PRO   151      -2.522  38.466 -23.443  1.00  0.00           O  
ATOM    492  CB  PRO   151      -2.911  41.736 -23.359  1.00  0.00           C  
ATOM    493  CG  PRO   151      -1.886  42.712 -23.885  1.00  0.00           C  
ATOM    494  CD  PRO   151      -0.927  42.829 -22.718  1.00  0.00           C  
ATOM    495  N   ARG   152      -0.686  39.484 -24.224  1.00  0.00           N  
ATOM    496  CA  ARG   152      -0.328  38.355 -25.072  1.00  0.00           C  
ATOM    497  C   ARG   152       0.045  37.117 -24.247  1.00  0.00           C  
ATOM    498  O   ARG   152      -0.041  35.998 -24.734  1.00  0.00           O  
ATOM    499  CB  ARG   152       0.824  38.749 -26.001  1.00  0.00           C  
ATOM    500  CG  ARG   152       0.410  39.773 -27.054  1.00  0.00           C  
ATOM    501  CD  ARG   152       1.604  40.457 -27.714  1.00  0.00           C  
ATOM    502  NE  ARG   152       2.350  41.264 -26.752  1.00  0.00           N  
ATOM    503  CZ  ARG   152       3.044  42.352 -27.063  1.00  0.00           C  
ATOM    504  NH1 ARG   152       3.095  42.774 -28.321  1.00  0.00           N  
ATOM    505  NH2 ARG   152       3.674  43.027 -26.113  1.00  0.00           N  
ATOM    506  N   ASP   153       0.440  37.326 -22.993  1.00  0.00           N  
ATOM    507  CA  ASP   153       0.822  36.222 -22.116  1.00  0.00           C  
ATOM    508  C   ASP   153      -0.396  35.364 -21.755  1.00  0.00           C  
ATOM    509  O   ASP   153      -0.263  34.218 -21.317  1.00  0.00           O  
ATOM    510  CB  ASP   153       1.460  36.779 -20.842  1.00  0.00           C  
ATOM    511  CG  ASP   153       2.841  37.310 -21.201  1.00  0.00           C  
ATOM    512  OD1 ASP   153       3.320  36.999 -22.324  1.00  0.00           O  
ATOM    513  OD2 ASP   153       3.434  38.033 -20.357  1.00  0.00           O  
ATOM    514  N   TYR   154      -1.584  35.921 -21.954  1.00  0.00           N  
ATOM    515  CA  TYR   154      -2.799  35.198 -21.637  1.00  0.00           C  
ATOM    516  C   TYR   154      -3.705  34.963 -22.823  1.00  0.00           C  
ATOM    517  O   TYR   154      -4.929  34.942 -22.686  1.00  0.00           O  
ATOM    518  CB  TYR   154      -3.540  35.915 -20.516  1.00  0.00           C  
ATOM    519  CG  TYR   154      -2.645  35.930 -19.325  1.00  0.00           C  
ATOM    520  CD1 TYR   154      -1.964  37.105 -18.979  1.00  0.00           C  
ATOM    521  CD2 TYR   154      -2.464  34.783 -18.521  1.00  0.00           C  
ATOM    522  CE1 TYR   154      -1.111  37.159 -17.859  1.00  0.00           C  
ATOM    523  CE2 TYR   154      -1.601  34.821 -17.379  1.00  0.00           C  
ATOM    524  CZ  TYR   154      -0.932  36.021 -17.065  1.00  0.00           C  
ATOM    525  OH  TYR   154      -0.089  36.104 -15.978  1.00  0.00           O  
ATOM    526  N   GLY   155      -3.095  34.807 -23.993  1.00  0.00           N  
ATOM    527  CA  GLY   155      -3.846  34.493 -25.195  1.00  0.00           C  
ATOM    528  C   GLY   155      -3.669  32.992 -25.380  1.00  0.00           C  
ATOM    529  O   GLY   155      -3.914  32.249 -24.438  1.00  0.00           O  
ATOM    530  N   LYS   156      -3.223  32.528 -26.546  1.00  0.00           N  
ATOM    531  CA  LYS   156      -3.076  31.080 -26.739  1.00  0.00           C  
ATOM    532  C   LYS   156      -1.736  30.639 -27.312  1.00  0.00           C  
ATOM    533  O   LYS   156      -0.976  31.455 -27.839  1.00  0.00           O  
ATOM    534  CB  LYS   156      -4.180  30.543 -27.662  1.00  0.00           C  
ATOM    535  CG  LYS   156      -5.586  30.678 -27.074  1.00  0.00           C  
ATOM    536  CD  LYS   156      -6.691  30.183 -28.009  1.00  0.00           C  
ATOM    537  CE  LYS   156      -8.098  30.329 -27.426  1.00  0.00           C  
ATOM    538  NZ  LYS   156      -9.094  29.748 -28.354  1.00  0.00           N  
ATOM    539  N   SER   157      -1.447  29.344 -27.218  1.00  0.00           N  
ATOM    540  CA  SER   157      -0.192  28.829 -27.749  1.00  0.00           C  
ATOM    541  C   SER   157      -0.173  28.941 -29.270  1.00  0.00           C  
ATOM    542  O   SER   157      -1.215  28.975 -29.923  1.00  0.00           O  
ATOM    543  CB  SER   157       0.076  27.380 -27.289  1.00  0.00           C  
ATOM    544  OG  SER   157      -0.869  26.498 -27.878  1.00  0.00           O  
ATOM    545  N   SER   158       1.034  29.003 -29.814  1.00  0.00           N  
ATOM    546  CA  SER   158       1.285  29.213 -31.235  1.00  0.00           C  
ATOM    547  C   SER   158       0.636  28.320 -32.284  1.00  0.00           C  
ATOM    548  O   SER   158      -0.111  28.802 -33.146  1.00  0.00           O  
ATOM    549  CB  SER   158       2.803  29.243 -31.455  1.00  0.00           C  
ATOM    550  OG  SER   158       3.367  27.979 -31.139  1.00  0.00           O  
ATOM    551  N   SER   159       0.008  27.275 -31.763  1.00  0.00           N  
ATOM    552  CA  SER   159      -0.754  26.274 -32.463  1.00  0.00           C  
ATOM    553  C   SER   159      -1.708  25.599 -31.455  1.00  0.00           C  
ATOM    554  O   SER   159      -1.837  24.374 -31.380  1.00  0.00           O  
ATOM    555  CB  SER   159      -0.235  24.976 -33.087  1.00  0.00           C  
ATOM    556  OG  SER   159       0.363  24.160 -32.090  1.00  0.00           O  
ATOM    557  N   GLY   160      -2.395  26.462 -30.653  1.00  0.00           N  
ATOM    558  CA  GLY   160      -3.413  26.140 -29.650  1.00  0.00           C  
ATOM    559  C   GLY   160      -3.355  26.590 -28.162  1.00  0.00           C  
ATOM    560  O   GLY   160      -2.942  27.707 -27.839  1.00  0.00           O  
ATOM    561  N   PHE   161      -3.769  25.715 -27.258  1.00  0.00           N  
ATOM    562  CA  PHE   161      -3.989  25.916 -25.822  1.00  0.00           C  
ATOM    563  C   PHE   161      -3.853  27.327 -25.221  1.00  0.00           C  
ATOM    564  O   PHE   161      -3.493  28.301 -25.886  1.00  0.00           O  
ATOM    565  CB  PHE   161      -3.090  25.208 -24.800  1.00  0.00           C  
ATOM    566  CG  PHE   161      -1.695  25.681 -25.026  1.00  0.00           C  
ATOM    567  CD1 PHE   161      -1.167  26.804 -24.351  1.00  0.00           C  
ATOM    568  CD2 PHE   161      -0.863  25.002 -25.935  1.00  0.00           C  
ATOM    569  CE1 PHE   161       0.170  27.247 -24.571  1.00  0.00           C  
ATOM    570  CE2 PHE   161       0.479  25.424 -26.174  1.00  0.00           C  
ATOM    571  CZ  PHE   161       0.996  26.554 -25.489  1.00  0.00           C  
ATOM    572  N   ASP   162      -4.208  27.408 -23.798  1.00  0.00           N  
ATOM    573  CA  ASP   162      -3.993  28.691 -23.105  1.00  0.00           C  
ATOM    574  C   ASP   162      -2.488  29.020 -23.075  1.00  0.00           C  
ATOM    575  O   ASP   162      -1.672  28.140 -22.800  1.00  0.00           O  
ATOM    576  CB  ASP   162      -4.541  28.428 -21.708  1.00  0.00           C  
ATOM    577  CG  ASP   162      -6.059  28.379 -21.800  1.00  0.00           C  
ATOM    578  OD1 ASP   162      -6.599  28.744 -22.879  1.00  0.00           O  
ATOM    579  OD2 ASP   162      -6.700  27.977 -20.792  1.00  0.00           O  
ATOM    580  N   LYS   163      -2.122  30.271 -23.359  1.00  0.00           N  
ATOM    581  CA  LYS   163      -0.710  30.656 -23.368  1.00  0.00           C  
ATOM    582  C   LYS   163      -0.114  30.459 -21.973  1.00  0.00           C  
ATOM    583  O   LYS   163       1.010  29.972 -21.824  1.00  0.00           O  
ATOM    584  CB  LYS   163      -0.560  32.109 -23.833  1.00  0.00           C  
ATOM    585  CG  LYS   163       0.883  32.609 -23.931  1.00  0.00           C  
ATOM    586  CD  LYS   163       1.710  31.836 -24.968  1.00  0.00           C  
ATOM    587  CE  LYS   163       3.064  32.528 -25.199  1.00  0.00           C  
ATOM    588  NZ  LYS   163       3.973  31.762 -26.115  1.00  0.00           N  
ATOM    589  N   THR   164      -0.882  30.840 -20.957  1.00  0.00           N  
ATOM    590  CA  THR   164      -0.476  30.672 -19.571  1.00  0.00           C  
ATOM    591  C   THR   164      -1.624  30.007 -18.801  1.00  0.00           C  
ATOM    592  O   THR   164      -2.698  30.591 -18.625  1.00  0.00           O  
ATOM    593  CB  THR   164      -0.139  32.014 -18.894  1.00  0.00           C  
ATOM    594  OG1 THR   164       1.005  32.600 -19.528  1.00  0.00           O  
ATOM    595  CG2 THR   164       0.173  31.797 -17.417  1.00  0.00           C  
ATOM    596  N   GLY   165      -1.391  28.777 -18.360  1.00  0.00           N  
ATOM    597  CA  GLY   165      -2.403  28.057 -17.609  1.00  0.00           C  
ATOM    598  C   GLY   165      -2.620  28.676 -16.239  1.00  0.00           C  
ATOM    599  O   GLY   165      -1.792  29.454 -15.748  1.00  0.00           O  
ATOM    600  N   PRO   166      -3.732  28.307 -15.616  1.00  0.00           N  
ATOM    601  CA  PRO   166      -4.118  28.828 -14.309  1.00  0.00           C  
ATOM    602  C   PRO   166      -3.080  28.648 -13.205  1.00  0.00           C  
ATOM    603  O   PRO   166      -2.847  29.570 -12.420  1.00  0.00           O  
ATOM    604  CB  PRO   166      -5.447  28.200 -13.880  1.00  0.00           C  
ATOM    605  CG  PRO   166      -6.334  27.785 -15.056  1.00  0.00           C  
ATOM    606  CD  PRO   166      -5.553  27.207 -16.238  1.00  0.00           C  
ATOM    607  N   PHE   167      -2.456  27.476 -13.130  1.00  0.00           N  
ATOM    608  CA  PHE   167      -1.478  27.260 -12.070  1.00  0.00           C  
ATOM    609  C   PHE   167      -0.244  28.152 -12.206  1.00  0.00           C  
ATOM    610  O   PHE   167       0.209  28.716 -11.213  1.00  0.00           O  
ATOM    611  CB  PHE   167      -1.076  25.783 -11.985  1.00  0.00           C  
ATOM    612  CG  PHE   167      -0.094  25.649 -10.873  1.00  0.00           C  
ATOM    613  CD1 PHE   167      -0.493  25.641  -9.517  1.00  0.00           C  
ATOM    614  CD2 PHE   167       1.278  25.525 -11.160  1.00  0.00           C  
ATOM    615  CE1 PHE   167       0.453  25.509  -8.460  1.00  0.00           C  
ATOM    616  CE2 PHE   167       2.247  25.391 -10.120  1.00  0.00           C  
ATOM    617  CZ  PHE   167       1.831  25.385  -8.763  1.00  0.00           C  
ATOM    618  N   ARG   168       0.309  28.296 -13.410  1.00  0.00           N  
ATOM    619  CA  ARG   168       1.473  29.171 -13.540  1.00  0.00           C  
ATOM    620  C   ARG   168       1.028  30.614 -13.340  1.00  0.00           C  
ATOM    621  O   ARG   168       1.764  31.433 -12.792  1.00  0.00           O  
ATOM    622  CB  ARG   168       2.174  29.024 -14.903  1.00  0.00           C  
ATOM    623  CG  ARG   168       3.434  29.908 -14.981  1.00  0.00           C  
ATOM    624  CD  ARG   168       4.385  29.568 -16.141  1.00  0.00           C  
ATOM    625  NE  ARG   168       3.839  29.943 -17.445  1.00  0.00           N  
ATOM    626  CZ  ARG   168       3.317  29.082 -18.316  1.00  0.00           C  
ATOM    627  NH1 ARG   168       3.266  27.787 -18.023  1.00  0.00           N  
ATOM    628  NH2 ARG   168       2.862  29.515 -19.492  1.00  0.00           N  
ATOM    629  N   ALA   169      -0.182  30.930 -13.781  1.00  0.00           N  
ATOM    630  CA  ALA   169      -0.684  32.274 -13.577  1.00  0.00           C  
ATOM    631  C   ALA   169      -0.763  32.586 -12.090  1.00  0.00           C  
ATOM    632  O   ALA   169      -0.404  33.675 -11.649  1.00  0.00           O  
ATOM    633  CB  ALA   169      -2.054  32.435 -14.227  1.00  0.00           C  
ATOM    634  N   GLN   170      -1.244  31.628 -11.307  1.00  0.00           N  
ATOM    635  CA  GLN   170      -1.340  31.837  -9.872  1.00  0.00           C  
ATOM    636  C   GLN   170       0.038  32.028  -9.251  1.00  0.00           C  
ATOM    637  O   GLN   170       0.225  32.863  -8.365  1.00  0.00           O  
ATOM    638  CB  GLN   170      -2.055  30.656  -9.207  1.00  0.00           C  
ATOM    639  CG  GLN   170      -2.299  30.855  -7.710  1.00  0.00           C  
ATOM    640  CD  GLN   170      -3.239  32.040  -7.540  1.00  0.00           C  
ATOM    641  OE1 GLN   170      -4.250  32.150  -8.231  1.00  0.00           O  
ATOM    642  NE2 GLN   170      -2.956  32.991  -6.610  1.00  0.00           N  
ATOM    643  N   PHE   171       1.005  31.247  -9.715  1.00  0.00           N  
ATOM    644  CA  PHE   171       2.375  31.342  -9.212  1.00  0.00           C  
ATOM    645  C   PHE   171       2.939  32.730  -9.565  1.00  0.00           C  
ATOM    646  O   PHE   171       3.601  33.368  -8.742  1.00  0.00           O  
ATOM    647  CB  PHE   171       3.226  30.227  -9.835  1.00  0.00           C  
ATOM    648  CG  PHE   171       4.613  30.110  -9.254  1.00  0.00           C  
ATOM    649  CD1 PHE   171       4.848  29.333  -8.112  1.00  0.00           C  
ATOM    650  CD2 PHE   171       5.690  30.736  -9.871  1.00  0.00           C  
ATOM    651  CE1 PHE   171       6.139  29.176  -7.599  1.00  0.00           C  
ATOM    652  CE2 PHE   171       6.999  30.591  -9.367  1.00  0.00           C  
ATOM    653  CZ  PHE   171       7.224  29.808  -8.231  1.00  0.00           C  
ATOM    654  N   LEU   172       2.668  33.206 -10.782  1.00  0.00           N  
ATOM    655  CA  LEU   172       3.140  34.534 -11.185  1.00  0.00           C  
ATOM    656  C   LEU   172       2.610  35.622 -10.249  1.00  0.00           C  
ATOM    657  O   LEU   172       3.363  36.501  -9.831  1.00  0.00           O  
ATOM    658  CB  LEU   172       2.710  34.867 -12.627  1.00  0.00           C  
ATOM    659  CG  LEU   172       2.810  36.350 -13.041  1.00  0.00           C  
ATOM    660  CD1 LEU   172       4.253  36.829 -12.943  1.00  0.00           C  
ATOM    661  CD2 LEU   172       2.312  36.530 -14.477  1.00  0.00           C  
ATOM    662  N   ILE   173       1.320  35.576  -9.914  1.00  0.00           N  
ATOM    663  CA  ILE   173       0.764  36.602  -9.030  1.00  0.00           C  
ATOM    664  C   ILE   173       1.487  36.607  -7.684  1.00  0.00           C  
ATOM    665  O   ILE   173       1.805  37.672  -7.153  1.00  0.00           O  
ATOM    666  CB  ILE   173      -0.748  36.404  -8.817  1.00  0.00           C  
ATOM    667  CG1 ILE   173      -1.584  36.653 -10.084  1.00  0.00           C  
ATOM    668  CG2 ILE   173      -1.345  37.339  -7.752  1.00  0.00           C  
ATOM    669  CD1 ILE   173      -3.038  36.202  -9.953  1.00  0.00           C  
ATOM    670  N   GLU   174       1.742  35.428  -7.125  1.00  0.00           N  
ATOM    671  CA  GLU   174       2.458  35.364  -5.855  1.00  0.00           C  
ATOM    672  C   GLU   174       3.853  35.972  -6.021  1.00  0.00           C  
ATOM    673  O   GLU   174       4.338  36.659  -5.122  1.00  0.00           O  
ATOM    674  CB  GLU   174       2.546  33.915  -5.353  1.00  0.00           C  
ATOM    675  CG  GLU   174       1.169  33.324  -5.051  1.00  0.00           C  
ATOM    676  CD  GLU   174       1.212  31.917  -4.482  1.00  0.00           C  
ATOM    677  OE1 GLU   174       1.896  31.046  -5.057  1.00  0.00           O  
ATOM    678  OE2 GLU   174       0.539  31.678  -3.458  1.00  0.00           O  
ATOM    679  N   SER   175       4.490  35.733  -7.171  1.00  0.00           N  
ATOM    680  CA  SER   175       5.822  36.295  -7.435  1.00  0.00           C  
ATOM    681  C   SER   175       5.784  37.821  -7.428  1.00  0.00           C  
ATOM    682  O   SER   175       6.680  38.472  -6.891  1.00  0.00           O  
ATOM    683  CB  SER   175       6.357  35.842  -8.799  1.00  0.00           C  
ATOM    684  OG  SER   175       6.585  34.440  -8.793  1.00  0.00           O  
ATOM    685  N   VAL   176       4.751  38.387  -8.046  1.00  0.00           N  
ATOM    686  CA  VAL   176       4.616  39.840  -8.113  1.00  0.00           C  
ATOM    687  C   VAL   176       4.356  40.441  -6.737  1.00  0.00           C  
ATOM    688  O   VAL   176       4.938  41.462  -6.393  1.00  0.00           O  
ATOM    689  CB  VAL   176       3.495  40.226  -9.081  1.00  0.00           C  
ATOM    690  CG1 VAL   176       3.165  41.720  -9.068  1.00  0.00           C  
ATOM    691  CG2 VAL   176       3.811  39.899 -10.542  1.00  0.00           C  
ATOM    692  N   SER   177       3.482  39.812  -5.957  1.00  0.00           N  
ATOM    693  CA  SER   177       3.192  40.306  -4.611  1.00  0.00           C  
ATOM    694  C   SER   177       4.491  40.358  -3.811  1.00  0.00           C  
ATOM    695  O   SER   177       4.793  41.361  -3.158  1.00  0.00           O  
ATOM    696  CB  SER   177       2.192  39.382  -3.866  1.00  0.00           C  
ATOM    697  OG  SER   177       1.950  39.879  -2.558  1.00  0.00           O  
ATOM    698  N   GLU   178       5.266  39.279  -3.881  1.00  0.00           N  
ATOM    699  CA  GLU   178       6.519  39.186  -3.140  1.00  0.00           C  
ATOM    700  C   GLU   178       7.580  40.183  -3.616  1.00  0.00           C  
ATOM    701  O   GLU   178       8.321  40.746  -2.799  1.00  0.00           O  
ATOM    702  CB  GLU   178       7.061  37.753  -3.227  1.00  0.00           C  
ATOM    703  CG  GLU   178       6.235  36.739  -2.433  1.00  0.00           C  
ATOM    704  CD  GLU   178       6.214  37.185  -0.978  1.00  0.00           C  
ATOM    705  OE1 GLU   178       7.317  37.426  -0.418  1.00  0.00           O  
ATOM    706  OE2 GLU   178       5.096  37.291  -0.408  1.00  0.00           O  
ATOM    707  N   LEU   179       7.663  40.400  -4.927  1.00  0.00           N  
ATOM    708  CA  LEU   179       8.641  41.346  -5.460  1.00  0.00           C  
ATOM    709  C   LEU   179       8.330  42.753  -4.948  1.00  0.00           C  
ATOM    710  O   LEU   179       9.225  43.475  -4.516  1.00  0.00           O  
ATOM    711  CB  LEU   179       8.631  41.338  -6.998  1.00  0.00           C  
ATOM    712  CG  LEU   179       9.543  42.367  -7.688  1.00  0.00           C  
ATOM    713  CD1 LEU   179      10.997  42.203  -7.227  1.00  0.00           C  
ATOM    714  CD2 LEU   179       9.451  42.177  -9.206  1.00  0.00           C  
ATOM    715  N   ARG   180       7.066  43.150  -5.006  1.00  0.00           N  
ATOM    716  CA  ARG   180       6.700  44.471  -4.504  1.00  0.00           C  
ATOM    717  C   ARG   180       7.115  44.573  -3.033  1.00  0.00           C  
ATOM    718  O   ARG   180       7.699  45.560  -2.610  1.00  0.00           O  
ATOM    719  CB  ARG   180       5.191  44.698  -4.644  1.00  0.00           C  
ATOM    720  CG  ARG   180       4.649  45.861  -3.807  1.00  0.00           C  
ATOM    721  CD  ARG   180       3.193  46.155  -4.148  1.00  0.00           C  
ATOM    722  NE  ARG   180       3.085  46.942  -5.375  1.00  0.00           N  
ATOM    723  CZ  ARG   180       1.959  47.135  -6.058  1.00  0.00           C  
ATOM    724  NH1 ARG   180       0.816  46.592  -5.648  1.00  0.00           N  
ATOM    725  NH2 ARG   180       1.973  47.892  -7.148  1.00  0.00           N  
ATOM    726  N   LYS   181       6.813  43.540  -2.258  1.00  0.00           N  
ATOM    727  CA  LYS   181       7.162  43.537  -0.844  1.00  0.00           C  
ATOM    728  C   LYS   181       8.665  43.700  -0.624  1.00  0.00           C  
ATOM    729  O   LYS   181       9.098  44.509   0.199  1.00  0.00           O  
ATOM    730  CB  LYS   181       6.674  42.240  -0.200  1.00  0.00           C  
ATOM    731  CG  LYS   181       7.170  42.003   1.214  1.00  0.00           C  
ATOM    732  CD  LYS   181       6.555  40.733   1.784  1.00  0.00           C  
ATOM    733  CE  LYS   181       7.571  39.920   2.580  1.00  0.00           C  
ATOM    734  NZ  LYS   181       6.959  38.685   3.155  1.00  0.00           N  
ATOM    735  N   ASN   182       9.468  42.937  -1.357  1.00  0.00           N  
ATOM    736  CA  ASN   182      10.915  43.017  -1.193  1.00  0.00           C  
ATOM    737  C   ASN   182      11.506  44.326  -1.708  1.00  0.00           C  
ATOM    738  O   ASN   182      12.516  44.804  -1.185  1.00  0.00           O  
ATOM    739  CB  ASN   182      11.589  41.816  -1.860  1.00  0.00           C  
ATOM    740  CG  ASN   182      11.314  40.527  -1.116  1.00  0.00           C  
ATOM    741  OD1 ASN   182      11.328  40.512   0.116  1.00  0.00           O  
ATOM    742  ND2 ASN   182      11.070  39.442  -1.845  1.00  0.00           N  
ATOM    743  N   LEU   183      10.885  44.910  -2.729  1.00  0.00           N  
ATOM    744  CA  LEU   183      11.372  46.186  -3.240  1.00  0.00           C  
ATOM    745  C   LEU   183      11.069  47.249  -2.181  1.00  0.00           C  
ATOM    746  O   LEU   183      11.902  48.116  -1.890  1.00  0.00           O  
ATOM    747  CB  LEU   183      10.685  46.535  -4.565  1.00  0.00           C  
ATOM    748  CG  LEU   183      11.205  45.738  -5.767  1.00  0.00           C  
ATOM    749  CD1 LEU   183      10.328  46.005  -6.983  1.00  0.00           C  
ATOM    750  CD2 LEU   183      12.646  46.133  -6.050  1.00  0.00           C  
ATOM    751  N   GLN   184       9.881  47.171  -1.589  1.00  0.00           N  
ATOM    752  CA  GLN   184       9.517  48.140  -0.563  1.00  0.00           C  
ATOM    753  C   GLN   184      10.489  48.102   0.613  1.00  0.00           C  
ATOM    754  O   GLN   184      10.810  49.137   1.197  1.00  0.00           O  
ATOM    755  CB  GLN   184       8.093  47.890  -0.074  1.00  0.00           C  
ATOM    756  CG  GLN   184       7.022  48.243  -1.108  1.00  0.00           C  
ATOM    757  CD  GLN   184       5.669  47.839  -0.541  1.00  0.00           C  
ATOM    758  OE1 GLN   184       5.584  47.243   0.532  1.00  0.00           O  
ATOM    759  NE2 GLN   184       4.536  48.141  -1.230  1.00  0.00           N  
ATOM    760  N   ALA   185      10.976  46.916   0.956  1.00  0.00           N  
ATOM    761  CA  ALA   185      11.909  46.813   2.070  1.00  0.00           C  
ATOM    762  C   ALA   185      13.205  47.569   1.803  1.00  0.00           C  
ATOM    763  O   ALA   185      13.903  47.966   2.740  1.00  0.00           O  
ATOM    764  CB  ALA   185      12.198  45.347   2.387  1.00  0.00           C  
ATOM    765  N   ARG   186      13.523  47.775   0.529  1.00  0.00           N  
ATOM    766  CA  ARG   186      14.734  48.496   0.161  1.00  0.00           C  
ATOM    767  C   ARG   186      14.443  49.947  -0.239  1.00  0.00           C  
ATOM    768  O   ARG   186      15.287  50.614  -0.841  1.00  0.00           O  
ATOM    769  CB  ARG   186      15.454  47.777  -0.982  1.00  0.00           C  
ATOM    770  CG  ARG   186      15.615  46.284  -0.744  1.00  0.00           C  
ATOM    771  CD  ARG   186      17.051  45.817  -0.845  1.00  0.00           C  
ATOM    772  NE  ARG   186      17.132  44.368  -0.666  1.00  0.00           N  
ATOM    773  CZ  ARG   186      18.257  43.655  -0.699  1.00  0.00           C  
ATOM    774  NH1 ARG   186      19.427  44.250  -0.906  1.00  0.00           N  
ATOM    775  NH2 ARG   186      18.208  42.337  -0.527  1.00  0.00           N  
ATOM    776  N   GLY   187      13.247  50.432   0.087  1.00  0.00           N  
ATOM    777  CA  GLY   187      12.903  51.810  -0.236  1.00  0.00           C  
ATOM    778  C   GLY   187      12.306  52.082  -1.607  1.00  0.00           C  
ATOM    779  O   GLY   187      12.190  53.236  -2.021  1.00  0.00           O  
ATOM    780  N   SER   188      11.926  51.035  -2.328  1.00  0.00           N  
ATOM    781  CA  SER   188      11.333  51.225  -3.653  1.00  0.00           C  
ATOM    782  C   SER   188       9.915  50.686  -3.631  1.00  0.00           C  
ATOM    783  O   SER   188       9.310  50.538  -2.575  1.00  0.00           O  
ATOM    784  CB  SER   188      12.145  50.469  -4.718  1.00  0.00           C  
ATOM    785  OG  SER   188      11.684  50.811  -6.017  1.00  0.00           O  
ATOM    786  N   ASN   189       9.385  50.403  -4.811  1.00  0.00           N  
ATOM    787  CA  ASN   189       8.057  49.826  -4.935  1.00  0.00           C  
ATOM    788  C   ASN   189       7.998  49.293  -6.356  1.00  0.00           C  
ATOM    789  O   ASN   189       8.930  49.491  -7.130  1.00  0.00           O  
ATOM    790  CB  ASN   189       6.962  50.874  -4.743  1.00  0.00           C  
ATOM    791  CG  ASN   189       5.608  50.250  -4.419  1.00  0.00           C  
ATOM    792  OD1 ASN   189       5.347  49.088  -4.737  1.00  0.00           O  
ATOM    793  ND2 ASN   189       4.736  51.028  -3.790  1.00  0.00           N  
ATOM    794  N   LEU   190       6.908  48.623  -6.698  1.00  0.00           N  
ATOM    795  CA  LEU   190       6.753  48.082  -8.041  1.00  0.00           C  
ATOM    796  C   LEU   190       5.492  48.638  -8.676  1.00  0.00           C  
ATOM    797  O   LEU   190       4.395  48.455  -8.159  1.00  0.00           O  
ATOM    798  CB  LEU   190       6.666  46.552  -7.991  1.00  0.00           C  
ATOM    799  CG  LEU   190       6.472  45.807  -9.318  1.00  0.00           C  
ATOM    800  CD1 LEU   190       7.718  45.948 -10.195  1.00  0.00           C  
ATOM    801  CD2 LEU   190       6.206  44.338  -9.015  1.00  0.00           C  
ATOM    802  N   VAL   191       5.658  49.337  -9.788  1.00  0.00           N  
ATOM    803  CA  VAL   191       4.522  49.880 -10.504  1.00  0.00           C  
ATOM    804  C   VAL   191       3.982  48.737 -11.359  1.00  0.00           C  
ATOM    805  O   VAL   191       4.713  48.158 -12.168  1.00  0.00           O  
ATOM    806  CB  VAL   191       4.959  51.042 -11.400  1.00  0.00           C  
ATOM    807  CG1 VAL   191       3.822  51.623 -12.243  1.00  0.00           C  
ATOM    808  CG2 VAL   191       5.529  52.231 -10.623  1.00  0.00           C  
ATOM    809  N   VAL   192       2.714  48.396 -11.176  1.00  0.00           N  
ATOM    810  CA  VAL   192       2.130  47.318 -11.955  1.00  0.00           C  
ATOM    811  C   VAL   192       1.068  47.870 -12.900  1.00  0.00           C  
ATOM    812  O   VAL   192       0.152  48.571 -12.471  1.00  0.00           O  
ATOM    813  CB  VAL   192       1.493  46.248 -11.037  1.00  0.00           C  
ATOM    814  CG1 VAL   192       0.818  45.109 -11.804  1.00  0.00           C  
ATOM    815  CG2 VAL   192       2.498  45.564 -10.109  1.00  0.00           C  
ATOM    816  N   ARG   193       1.206  47.563 -14.186  1.00  0.00           N  
ATOM    817  CA  ARG   193       0.256  48.015 -15.194  1.00  0.00           C  
ATOM    818  C   ARG   193      -0.097  46.847 -16.094  1.00  0.00           C  
ATOM    819  O   ARG   193       0.733  45.965 -16.331  1.00  0.00           O  
ATOM    820  CB  ARG   193       0.867  49.127 -16.049  1.00  0.00           C  
ATOM    821  CG  ARG   193       1.048  50.456 -15.333  1.00  0.00           C  
ATOM    822  CD  ARG   193      -0.281  51.172 -15.166  1.00  0.00           C  
ATOM    823  NE  ARG   193      -0.134  52.452 -14.480  1.00  0.00           N  
ATOM    824  CZ  ARG   193      -0.066  52.597 -13.158  1.00  0.00           C  
ATOM    825  NH1 ARG   193      -0.132  51.537 -12.359  1.00  0.00           N  
ATOM    826  NH2 ARG   193       0.056  53.808 -12.634  1.00  0.00           N  
ATOM    827  N   VAL   194      -1.329  46.828 -16.584  1.00  0.00           N  
ATOM    828  CA  VAL   194      -1.761  45.773 -17.495  1.00  0.00           C  
ATOM    829  C   VAL   194      -1.715  46.357 -18.898  1.00  0.00           C  
ATOM    830  O   VAL   194      -2.326  47.386 -19.159  1.00  0.00           O  
ATOM    831  CB  VAL   194      -3.187  45.314 -17.171  1.00  0.00           C  
ATOM    832  CG1 VAL   194      -3.710  44.234 -18.119  1.00  0.00           C  
ATOM    833  CG2 VAL   194      -3.333  44.720 -15.769  1.00  0.00           C  
ATOM    834  N   GLY   195      -0.981  45.708 -19.797  1.00  0.00           N  
ATOM    835  CA  GLY   195      -0.882  46.209 -21.157  1.00  0.00           C  
ATOM    836  C   GLY   195       0.440  45.836 -21.803  1.00  0.00           C  
ATOM    837  O   GLY   195       1.280  45.195 -21.174  1.00  0.00           O  
ATOM    838  N   LYS   196       0.625  46.236 -23.057  1.00  0.00           N  
ATOM    839  CA  LYS   196       1.853  45.934 -23.780  1.00  0.00           C  
ATOM    840  C   LYS   196       2.999  46.837 -23.337  1.00  0.00           C  
ATOM    841  O   LYS   196       2.840  48.051 -23.234  1.00  0.00           O  
ATOM    842  CB  LYS   196       1.629  46.101 -25.285  1.00  0.00           C  
ATOM    843  CG  LYS   196       0.656  45.094 -25.863  1.00  0.00           C  
ATOM    844  CD  LYS   196       0.339  45.406 -27.317  1.00  0.00           C  
ATOM    845  CE  LYS   196      -0.668  44.405 -27.871  1.00  0.00           C  
ATOM    846  NZ  LYS   196      -1.072  44.704 -29.282  1.00  0.00           N  
ATOM    847  N   PRO   197       4.174  46.246 -23.067  1.00  0.00           N  
ATOM    848  CA  PRO   197       5.355  47.000 -22.636  1.00  0.00           C  
ATOM    849  C   PRO   197       5.706  48.125 -23.612  1.00  0.00           C  
ATOM    850  O   PRO   197       6.107  49.214 -23.194  1.00  0.00           O  
ATOM    851  CB  PRO   197       6.453  45.936 -22.604  1.00  0.00           C  
ATOM    852  CG  PRO   197       5.706  44.689 -22.260  1.00  0.00           C  
ATOM    853  CD  PRO   197       4.469  44.802 -23.132  1.00  0.00           C  
ATOM    854  N   GLU   198       5.570  47.850 -24.912  1.00  0.00           N  
ATOM    855  CA  GLU   198       5.906  48.843 -25.930  1.00  0.00           C  
ATOM    856  C   GLU   198       4.967  50.037 -25.911  1.00  0.00           C  
ATOM    857  O   GLU   198       5.244  51.053 -26.546  1.00  0.00           O  
ATOM    858  CB  GLU   198       5.935  48.223 -27.335  1.00  0.00           C  
ATOM    859  CG  GLU   198       4.613  47.661 -27.819  1.00  0.00           C  
ATOM    860  CD  GLU   198       4.474  46.170 -27.553  1.00  0.00           C  
ATOM    861  OE1 GLU   198       4.966  45.697 -26.506  1.00  0.00           O  
ATOM    862  OE2 GLU   198       3.860  45.471 -28.388  1.00  0.00           O  
ATOM    863  N   ALA   199       3.853  49.919 -25.199  1.00  0.00           N  
ATOM    864  CA  ALA   199       2.919  51.036 -25.097  1.00  0.00           C  
ATOM    865  C   ALA   199       3.069  51.698 -23.730  1.00  0.00           C  
ATOM    866  O   ALA   199       3.102  52.927 -23.619  1.00  0.00           O  
ATOM    867  CB  ALA   199       1.480  50.551 -25.331  1.00  0.00           C  
ATOM    868  N   VAL   200       3.208  50.884 -22.692  1.00  0.00           N  
ATOM    869  CA  VAL   200       3.342  51.399 -21.332  1.00  0.00           C  
ATOM    870  C   VAL   200       4.676  52.088 -21.042  1.00  0.00           C  
ATOM    871  O   VAL   200       4.706  53.196 -20.499  1.00  0.00           O  
ATOM    872  CB  VAL   200       3.162  50.267 -20.302  1.00  0.00           C  
ATOM    873  CG1 VAL   200       3.471  50.694 -18.866  1.00  0.00           C  
ATOM    874  CG2 VAL   200       1.740  49.705 -20.255  1.00  0.00           C  
ATOM    875  N   LEU   201       5.777  51.433 -21.400  1.00  0.00           N  
ATOM    876  CA  LEU   201       7.100  51.977 -21.117  1.00  0.00           C  
ATOM    877  C   LEU   201       7.446  53.315 -21.770  1.00  0.00           C  
ATOM    878  O   LEU   201       7.939  54.214 -21.095  1.00  0.00           O  
ATOM    879  CB  LEU   201       8.174  50.928 -21.433  1.00  0.00           C  
ATOM    880  CG  LEU   201       8.011  49.620 -20.641  1.00  0.00           C  
ATOM    881  CD1 LEU   201       9.044  48.604 -21.111  1.00  0.00           C  
ATOM    882  CD2 LEU   201       8.173  49.891 -19.147  1.00  0.00           C  
ATOM    883  N   VAL   202       7.198  53.475 -23.081  1.00  0.00           N  
ATOM    884  CA  VAL   202       7.537  54.772 -23.682  1.00  0.00           C  
ATOM    885  C   VAL   202       6.769  55.906 -23.007  1.00  0.00           C  
ATOM    886  O   VAL   202       7.290  57.005 -22.840  1.00  0.00           O  
ATOM    887  CB  VAL   202       7.137  54.596 -25.148  1.00  0.00           C  
ATOM    888  CG1 VAL   202       7.211  55.890 -25.960  1.00  0.00           C  
ATOM    889  CG2 VAL   202       8.016  53.598 -25.905  1.00  0.00           C  
ATOM    890  N   GLU   203       5.528  55.620 -22.619  1.00  0.00           N  
ATOM    891  CA  GLU   203       4.675  56.596 -21.960  1.00  0.00           C  
ATOM    892  C   GLU   203       5.246  57.000 -20.601  1.00  0.00           C  
ATOM    893  O   GLU   203       5.315  58.191 -20.266  1.00  0.00           O  
ATOM    894  CB  GLU   203       3.275  56.017 -21.773  1.00  0.00           C  
ATOM    895  CG  GLU   203       2.292  56.995 -21.126  1.00  0.00           C  
ATOM    896  CD  GLU   203       0.938  56.307 -21.032  1.00  0.00           C  
ATOM    897  OE1 GLU   203       0.838  55.133 -21.480  1.00  0.00           O  
ATOM    898  OE2 GLU   203      -0.015  56.945 -20.511  1.00  0.00           O  
ATOM    899  N   LEU   204       5.642  56.004 -19.811  1.00  0.00           N  
ATOM    900  CA  LEU   204       6.214  56.273 -18.501  1.00  0.00           C  
ATOM    901  C   LEU   204       7.534  57.010 -18.640  1.00  0.00           C  
ATOM    902  O   LEU   204       7.830  57.908 -17.852  1.00  0.00           O  
ATOM    903  CB  LEU   204       6.428  54.970 -17.721  1.00  0.00           C  
ATOM    904  CG  LEU   204       5.169  54.231 -17.252  1.00  0.00           C  
ATOM    905  CD1 LEU   204       5.556  52.860 -16.688  1.00  0.00           C  
ATOM    906  CD2 LEU   204       4.449  55.061 -16.188  1.00  0.00           C  
ATOM    907  N   ALA   205       8.330  56.634 -19.639  1.00  0.00           N  
ATOM    908  CA  ALA   205       9.624  57.280 -19.842  1.00  0.00           C  
ATOM    909  C   ALA   205       9.438  58.774 -20.096  1.00  0.00           C  
ATOM    910  O   ALA   205      10.151  59.606 -19.523  1.00  0.00           O  
ATOM    911  CB  ALA   205      10.359  56.636 -21.006  1.00  0.00           C  
ATOM    912  N   LYS   206       8.478  59.108 -20.951  1.00  0.00           N  
ATOM    913  CA  LYS   206       8.199  60.506 -21.263  1.00  0.00           C  
ATOM    914  C   LYS   206       7.671  61.217 -20.021  1.00  0.00           C  
ATOM    915  O   LYS   206       8.155  62.281 -19.650  1.00  0.00           O  
ATOM    916  CB  LYS   206       7.159  60.604 -22.378  1.00  0.00           C  
ATOM    917  CG  LYS   206       6.746  62.034 -22.716  1.00  0.00           C  
ATOM    918  CD  LYS   206       5.663  62.055 -23.786  1.00  0.00           C  
ATOM    919  CE  LYS   206       5.200  63.474 -24.094  1.00  0.00           C  
ATOM    920  NZ  LYS   206       6.303  64.313 -24.643  1.00  0.00           N  
ATOM    921  N   GLU   207       6.675  60.619 -19.382  1.00  0.00           N  
ATOM    922  CA  GLU   207       6.081  61.197 -18.187  1.00  0.00           C  
ATOM    923  C   GLU   207       7.092  61.533 -17.092  1.00  0.00           C  
ATOM    924  O   GLU   207       7.049  62.627 -16.521  1.00  0.00           O  
ATOM    925  CB  GLU   207       5.019  60.256 -17.610  1.00  0.00           C  
ATOM    926  CG  GLU   207       4.328  60.809 -16.362  1.00  0.00           C  
ATOM    927  CD  GLU   207       3.276  59.800 -15.922  1.00  0.00           C  
ATOM    928  OE1 GLU   207       3.122  58.763 -16.620  1.00  0.00           O  
ATOM    929  OE2 GLU   207       2.612  60.054 -14.881  1.00  0.00           O  
ATOM    930  N   ILE   208       8.000  60.605 -16.802  1.00  0.00           N  
ATOM    931  CA  ILE   208       8.985  60.817 -15.749  1.00  0.00           C  
ATOM    932  C   ILE   208      10.358  61.272 -16.224  1.00  0.00           C  
ATOM    933  O   ILE   208      11.274  61.428 -15.419  1.00  0.00           O  
ATOM    934  CB  ILE   208       9.104  59.541 -14.915  1.00  0.00           C  
ATOM    935  CG1 ILE   208       9.627  58.334 -15.712  1.00  0.00           C  
ATOM    936  CG2 ILE   208       7.768  59.076 -14.312  1.00  0.00           C  
ATOM    937  CD1 ILE   208       9.948  57.121 -14.840  1.00  0.00           C  
ATOM    938  N   GLY   209      10.497  61.494 -17.526  1.00  0.00           N  
ATOM    939  CA  GLY   209      11.773  61.936 -18.065  1.00  0.00           C  
ATOM    940  C   GLY   209      12.921  60.974 -17.813  1.00  0.00           C  
ATOM    941  O   GLY   209      14.050  61.395 -17.554  1.00  0.00           O  
ATOM    942  N   ALA   210      12.639  59.676 -17.888  1.00  0.00           N  
ATOM    943  CA  ALA   210      13.659  58.655 -17.675  1.00  0.00           C  
ATOM    944  C   ALA   210      14.703  58.706 -18.785  1.00  0.00           C  
ATOM    945  O   ALA   210      14.369  58.853 -19.949  1.00  0.00           O  
ATOM    946  CB  ALA   210      13.008  57.280 -17.640  1.00  0.00           C  
ATOM    947  N   ASP   211      15.974  58.584 -18.432  1.00  0.00           N  
ATOM    948  CA  ASP   211      17.022  58.612 -19.445  1.00  0.00           C  
ATOM    949  C   ASP   211      17.192  57.226 -20.052  1.00  0.00           C  
ATOM    950  O   ASP   211      17.622  57.078 -21.195  1.00  0.00           O  
ATOM    951  CB  ASP   211      18.355  59.024 -18.822  1.00  0.00           C  
ATOM    952  CG  ASP   211      19.337  59.300 -19.952  1.00  0.00           C  
ATOM    953  OD1 ASP   211      19.038  60.191 -20.791  1.00  0.00           O  
ATOM    954  OD2 ASP   211      20.399  58.623 -19.991  1.00  0.00           O  
ATOM    955  N   ALA   212      16.838  56.209 -19.278  1.00  0.00           N  
ATOM    956  CA  ALA   212      17.013  54.838 -19.724  1.00  0.00           C  
ATOM    957  C   ALA   212      15.952  53.891 -19.183  1.00  0.00           C  
ATOM    958  O   ALA   212      15.254  54.196 -18.216  1.00  0.00           O  
ATOM    959  CB  ALA   212      18.352  54.297 -19.221  1.00  0.00           C  
ATOM    960  N   VAL   213      15.831  52.744 -19.843  1.00  0.00           N  
ATOM    961  CA  VAL   213      14.946  51.677 -19.398  1.00  0.00           C  
ATOM    962  C   VAL   213      15.884  50.470 -19.405  1.00  0.00           C  
ATOM    963  O   VAL   213      16.442  50.120 -20.449  1.00  0.00           O  
ATOM    964  CB  VAL   213      13.782  51.400 -20.367  1.00  0.00           C  
ATOM    965  CG1 VAL   213      12.996  50.173 -19.881  1.00  0.00           C  
ATOM    966  CG2 VAL   213      12.861  52.612 -20.450  1.00  0.00           C  
ATOM    967  N   TYR   214      16.085  49.877 -18.234  1.00  0.00           N  
ATOM    968  CA  TYR   214      16.946  48.708 -18.072  1.00  0.00           C  
ATOM    969  C   TYR   214      16.097  47.444 -17.984  1.00  0.00           C  
ATOM    970  O   TYR   214      15.016  47.455 -17.400  1.00  0.00           O  
ATOM    971  CB  TYR   214      17.765  48.830 -16.781  1.00  0.00           C  
ATOM    972  CG  TYR   214      18.740  49.940 -16.972  1.00  0.00           C  
ATOM    973  CD1 TYR   214      18.418  51.233 -16.540  1.00  0.00           C  
ATOM    974  CD2 TYR   214      19.997  49.723 -17.579  1.00  0.00           C  
ATOM    975  CE1 TYR   214      19.315  52.308 -16.701  1.00  0.00           C  
ATOM    976  CE2 TYR   214      20.921  50.805 -17.750  1.00  0.00           C  
ATOM    977  CZ  TYR   214      20.560  52.092 -17.303  1.00  0.00           C  
ATOM    978  OH  TYR   214      21.414  53.164 -17.451  1.00  0.00           O  
ATOM    979  N   ALA   215      16.597  46.357 -18.561  1.00  0.00           N  
ATOM    980  CA  ALA   215      15.896  45.084 -18.511  1.00  0.00           C  
ATOM    981  C   ALA   215      16.879  43.985 -18.869  1.00  0.00           C  
ATOM    982  O   ALA   215      17.948  44.248 -19.422  1.00  0.00           O  
ATOM    983  CB  ALA   215      14.729  45.075 -19.489  1.00  0.00           C  
ATOM    984  N   HIS   216      16.521  42.753 -18.537  1.00  0.00           N  
ATOM    985  CA  HIS   216      17.371  41.627 -18.872  1.00  0.00           C  
ATOM    986  C   HIS   216      17.086  41.223 -20.302  1.00  0.00           C  
ATOM    987  O   HIS   216      15.949  41.294 -20.763  1.00  0.00           O  
ATOM    988  CB  HIS   216      17.104  40.456 -17.932  1.00  0.00           C  
ATOM    989  CG  HIS   216      17.832  40.569 -16.633  1.00  0.00           C  
ATOM    990  ND1 HIS   216      19.206  40.496 -16.545  1.00  0.00           N  
ATOM    991  CD2 HIS   216      17.384  40.768 -15.373  1.00  0.00           C  
ATOM    992  CE1 HIS   216      19.573  40.644 -15.284  1.00  0.00           C  
ATOM    993  NE2 HIS   216      18.486  40.811 -14.551  1.00  0.00           N  
ATOM    994  N   ARG   217      18.134  40.801 -20.997  1.00  0.00           N  
ATOM    995  CA  ARG   217      18.034  40.370 -22.383  1.00  0.00           C  
ATOM    996  C   ARG   217      17.398  38.990 -22.449  1.00  0.00           C  
ATOM    997  O   ARG   217      17.737  38.109 -21.655  1.00  0.00           O  
ATOM    998  CB  ARG   217      19.435  40.294 -22.993  1.00  0.00           C  
ATOM    999  CG  ARG   217      19.437  39.883 -24.467  1.00  0.00           C  
ATOM   1000  CD  ARG   217      20.833  39.851 -25.092  1.00  0.00           C  
ATOM   1001  NE  ARG   217      20.687  39.360 -26.491  1.00  0.00           N  
ATOM   1002  CZ  ARG   217      21.788  39.228 -27.286  1.00  0.00           C  
ATOM   1003  NH1 ARG   217      22.877  39.610 -26.557  1.00  0.00           N  
ATOM   1004  NH2 ARG   217      21.371  38.766 -28.501  1.00  0.00           N  
ATOM   1005  N   GLU   218      16.465  38.799 -23.372  1.00  0.00           N  
ATOM   1006  CA  GLU   218      15.855  37.485 -23.535  1.00  0.00           C  
ATOM   1007  C   GLU   218      16.374  36.900 -24.849  1.00  0.00           C  
ATOM   1008  O   GLU   218      17.071  37.585 -25.606  1.00  0.00           O  
ATOM   1009  CB  GLU   218      14.331  37.585 -23.523  1.00  0.00           C  
ATOM   1010  CG  GLU   218      13.769  37.781 -22.124  1.00  0.00           C  
ATOM   1011  CD  GLU   218      13.888  36.529 -21.252  1.00  0.00           C  
ATOM   1012  OE1 GLU   218      14.549  35.556 -21.674  1.00  0.00           O  
ATOM   1013  OE2 GLU   218      13.317  36.519 -20.138  1.00  0.00           O  
ATOM   1014  N   VAL   219      16.038  35.649 -25.136  1.00  0.00           N  
ATOM   1015  CA  VAL   219      16.570  35.020 -26.341  1.00  0.00           C  
ATOM   1016  C   VAL   219      15.626  34.588 -27.461  1.00  0.00           C  
ATOM   1017  O   VAL   219      16.021  34.600 -28.627  1.00  0.00           O  
ATOM   1018  CB  VAL   219      17.414  33.777 -25.969  1.00  0.00           C  
ATOM   1019  CG1 VAL   219      18.612  34.099 -25.074  1.00  0.00           C  
ATOM   1020  CG2 VAL   219      16.624  32.708 -25.211  1.00  0.00           C  
ATOM   1021  N   SER   220      14.399  34.197 -27.136  1.00  0.00           N  
ATOM   1022  CA  SER   220      13.493  33.718 -28.178  1.00  0.00           C  
ATOM   1023  C   SER   220      12.675  34.773 -28.912  1.00  0.00           C  
ATOM   1024  O   SER   220      12.456  35.876 -28.415  1.00  0.00           O  
ATOM   1025  CB  SER   220      12.569  32.642 -27.599  1.00  0.00           C  
ATOM   1026  OG  SER   220      13.330  31.516 -27.186  1.00  0.00           O  
ATOM   1027  N   HIS   221      12.243  34.397 -30.113  1.00  0.00           N  
ATOM   1028  CA  HIS   221      11.451  35.239 -31.014  1.00  0.00           C  
ATOM   1029  C   HIS   221      10.450  36.215 -30.393  1.00  0.00           C  
ATOM   1030  O   HIS   221      10.526  37.427 -30.619  1.00  0.00           O  
ATOM   1031  CB  HIS   221      10.701  34.342 -32.012  1.00  0.00           C  
ATOM   1032  CG  HIS   221       9.857  35.119 -32.979  1.00  0.00           C  
ATOM   1033  ND1 HIS   221      10.360  35.798 -34.069  1.00  0.00           N  
ATOM   1034  CD2 HIS   221       8.520  35.326 -33.021  1.00  0.00           C  
ATOM   1035  CE1 HIS   221       9.403  36.375 -34.730  1.00  0.00           C  
ATOM   1036  NE2 HIS   221       8.265  36.110 -34.119  1.00  0.00           N  
ATOM   1037  N   ASP   222       9.499  35.687 -29.629  1.00  0.00           N  
ATOM   1038  CA  ASP   222       8.474  36.523 -29.022  1.00  0.00           C  
ATOM   1039  C   ASP   222       9.024  37.602 -28.099  1.00  0.00           C  
ATOM   1040  O   ASP   222       8.630  38.768 -28.196  1.00  0.00           O  
ATOM   1041  CB  ASP   222       7.464  35.643 -28.268  1.00  0.00           C  
ATOM   1042  CG  ASP   222       6.616  34.912 -29.299  1.00  0.00           C  
ATOM   1043  OD1 ASP   222       6.681  35.295 -30.497  1.00  0.00           O  
ATOM   1044  OD2 ASP   222       5.892  33.960 -28.901  1.00  0.00           O  
ATOM   1045  N   GLU   223       9.940  37.214 -27.217  1.00  0.00           N  
ATOM   1046  CA  GLU   223      10.521  38.154 -26.274  1.00  0.00           C  
ATOM   1047  C   GLU   223      11.416  39.195 -26.952  1.00  0.00           C  
ATOM   1048  O   GLU   223      11.419  40.359 -26.562  1.00  0.00           O  
ATOM   1049  CB  GLU   223      11.306  37.404 -25.192  1.00  0.00           C  
ATOM   1050  CG  GLU   223      10.417  36.626 -24.222  1.00  0.00           C  
ATOM   1051  CD  GLU   223      10.128  35.195 -24.669  1.00  0.00           C  
ATOM   1052  OE1 GLU   223      10.183  34.894 -25.876  1.00  0.00           O  
ATOM   1053  OE2 GLU   223       9.839  34.356 -23.792  1.00  0.00           O  
ATOM   1054  N   VAL   224      12.169  38.791 -27.970  1.00  0.00           N  
ATOM   1055  CA  VAL   224      13.037  39.753 -28.639  1.00  0.00           C  
ATOM   1056  C   VAL   224      12.215  40.698 -29.507  1.00  0.00           C  
ATOM   1057  O   VAL   224      12.623  41.830 -29.776  1.00  0.00           O  
ATOM   1058  CB  VAL   224      14.133  39.046 -29.470  1.00  0.00           C  
ATOM   1059  CG1 VAL   224      15.064  38.269 -28.518  1.00  0.00           C  
ATOM   1060  CG2 VAL   224      13.511  38.121 -30.493  1.00  0.00           C  
ATOM   1061  N   LYS   225      11.042  40.249 -29.933  1.00  0.00           N  
ATOM   1062  CA  LYS   225      10.192  41.116 -30.731  1.00  0.00           C  
ATOM   1063  C   LYS   225       9.669  42.231 -29.819  1.00  0.00           C  
ATOM   1064  O   LYS   225       9.582  43.387 -30.217  1.00  0.00           O  
ATOM   1065  CB  LYS   225       9.028  40.332 -31.329  1.00  0.00           C  
ATOM   1066  CG  LYS   225       8.127  41.174 -32.234  1.00  0.00           C  
ATOM   1067  CD  LYS   225       7.013  40.370 -32.908  1.00  0.00           C  
ATOM   1068  CE  LYS   225       6.097  41.216 -33.795  1.00  0.00           C  
ATOM   1069  NZ  LYS   225       5.040  40.366 -34.387  1.00  0.00           N  
ATOM   1070  N   ALA   226       9.327  41.885 -28.585  1.00  0.00           N  
ATOM   1071  CA  ALA   226       8.853  42.894 -27.651  1.00  0.00           C  
ATOM   1072  C   ALA   226       9.983  43.887 -27.355  1.00  0.00           C  
ATOM   1073  O   ALA   226       9.738  45.083 -27.222  1.00  0.00           O  
ATOM   1074  CB  ALA   226       8.331  42.257 -26.346  1.00  0.00           C  
ATOM   1075  N   GLU   227      11.222  43.403 -27.270  1.00  0.00           N  
ATOM   1076  CA  GLU   227      12.364  44.292 -27.036  1.00  0.00           C  
ATOM   1077  C   GLU   227      12.438  45.300 -28.185  1.00  0.00           C  
ATOM   1078  O   GLU   227      12.655  46.500 -27.974  1.00  0.00           O  
ATOM   1079  CB  GLU   227      13.671  43.492 -26.968  1.00  0.00           C  
ATOM   1080  CG  GLU   227      13.724  42.542 -25.791  1.00  0.00           C  
ATOM   1081  CD  GLU   227      14.933  41.615 -25.807  1.00  0.00           C  
ATOM   1082  OE1 GLU   227      15.687  41.609 -26.810  1.00  0.00           O  
ATOM   1083  OE2 GLU   227      15.123  40.886 -24.805  1.00  0.00           O  
ATOM   1084  N   GLY   228      12.263  44.799 -29.404  1.00  0.00           N  
ATOM   1085  CA  GLY   228      12.294  45.650 -30.587  1.00  0.00           C  
ATOM   1086  C   GLY   228      11.178  46.698 -30.523  1.00  0.00           C  
ATOM   1087  O   GLY   228      11.414  47.880 -30.758  1.00  0.00           O  
ATOM   1088  N   LYS   229       9.964  46.262 -30.200  1.00  0.00           N  
ATOM   1089  CA  LYS   229       8.838  47.190 -30.144  1.00  0.00           C  
ATOM   1090  C   LYS   229       9.018  48.246 -29.055  1.00  0.00           C  
ATOM   1091  O   LYS   229       8.655  49.414 -29.244  1.00  0.00           O  
ATOM   1092  CB  LYS   229       7.536  46.412 -29.959  1.00  0.00           C  
ATOM   1093  CG  LYS   229       7.123  45.610 -31.195  1.00  0.00           C  
ATOM   1094  CD  LYS   229       5.819  44.832 -31.013  1.00  0.00           C  
ATOM   1095  CE  LYS   229       5.419  44.011 -32.241  1.00  0.00           C  
ATOM   1096  NZ  LYS   229       4.169  43.268 -31.967  1.00  0.00           N  
ATOM   1097  N   ILE   230       9.590  47.850 -27.924  1.00  0.00           N  
ATOM   1098  CA  ILE   230       9.832  48.805 -26.846  1.00  0.00           C  
ATOM   1099  C   ILE   230      10.921  49.793 -27.271  1.00  0.00           C  
ATOM   1100  O   ILE   230      10.807  51.004 -27.060  1.00  0.00           O  
ATOM   1101  CB  ILE   230      10.277  48.082 -25.543  1.00  0.00           C  
ATOM   1102  CG1 ILE   230       9.172  47.218 -24.913  1.00  0.00           C  
ATOM   1103  CG2 ILE   230      10.719  49.045 -24.428  1.00  0.00           C  
ATOM   1104  CD1 ILE   230       9.675  46.304 -23.796  1.00  0.00           C  
ATOM   1105  N   GLU   231      11.981  49.277 -27.877  1.00  0.00           N  
ATOM   1106  CA  GLU   231      13.074  50.134 -28.314  1.00  0.00           C  
ATOM   1107  C   GLU   231      12.568  51.165 -29.338  1.00  0.00           C  
ATOM   1108  O   GLU   231      12.901  52.347 -29.252  1.00  0.00           O  
ATOM   1109  CB  GLU   231      14.190  49.284 -28.925  1.00  0.00           C  
ATOM   1110  CG  GLU   231      15.411  50.099 -29.356  1.00  0.00           C  
ATOM   1111  CD  GLU   231      16.459  49.131 -29.886  1.00  0.00           C  
ATOM   1112  OE1 GLU   231      16.189  47.900 -29.871  1.00  0.00           O  
ATOM   1113  OE2 GLU   231      17.544  49.609 -30.314  1.00  0.00           O  
ATOM   1114  N   THR   232      11.755  50.721 -30.293  1.00  0.00           N  
ATOM   1115  CA  THR   232      11.219  51.628 -31.307  1.00  0.00           C  
ATOM   1116  C   THR   232      10.201  52.600 -30.704  1.00  0.00           C  
ATOM   1117  O   THR   232      10.045  53.733 -31.176  1.00  0.00           O  
ATOM   1118  CB  THR   232      10.597  50.825 -32.457  1.00  0.00           C  
ATOM   1119  OG1 THR   232       9.570  49.979 -31.962  1.00  0.00           O  
ATOM   1120  CG2 THR   232      11.685  49.968 -33.126  1.00  0.00           C  
ATOM   1121  N   ALA   233      10.630  53.295 -29.663  1.00  0.00           N  
ATOM   1122  CA  ALA   233       9.766  54.289 -29.013  1.00  0.00           C  
ATOM   1123  C   ALA   233      10.572  55.296 -28.195  1.00  0.00           C  
ATOM   1124  O   ALA   233      11.029  56.333 -28.684  1.00  0.00           O  
ATOM   1125  CB  ALA   233       8.745  53.639 -28.085  1.00  0.00           C  
ATOM   1126  N   MET   234      10.742  54.979 -26.946  1.00  0.00           N  
ATOM   1127  CA  MET   234      11.490  55.821 -26.030  1.00  0.00           C  
ATOM   1128  C   MET   234      12.786  56.357 -26.700  1.00  0.00           C  
ATOM   1129  O   MET   234      13.016  57.566 -26.790  1.00  0.00           O  
ATOM   1130  CB  MET   234      12.148  55.348 -24.731  1.00  0.00           C  
ATOM   1131  CG  MET   234      11.144  55.009 -23.627  1.00  0.00           C  
ATOM   1132  SD  MET   234      11.897  54.607 -22.022  1.00  0.00           S  
ATOM   1133  CE  MET   234      12.613  53.032 -22.573  1.00  0.00           C  
ATOM   1134  N   LYS   235      13.637  55.446 -27.171  1.00  0.00           N  
ATOM   1135  CA  LYS   235      14.919  55.791 -27.866  1.00  0.00           C  
ATOM   1136  C   LYS   235      14.749  57.098 -28.653  1.00  0.00           C  
ATOM   1137  O   LYS   235      15.709  57.791 -29.000  1.00  0.00           O  
ATOM   1138  CB  LYS   235      15.507  54.891 -28.957  1.00  0.00           C  
ATOM   1139  CG  LYS   235      14.651  54.829 -30.224  1.00  0.00           C  
ATOM   1140  CD  LYS   235      15.220  53.906 -31.303  1.00  0.00           C  
ATOM   1141  CE  LYS   235      14.374  53.859 -32.577  1.00  0.00           C  
ATOM   1142  NZ  LYS   235      14.995  52.946 -33.563  1.00  0.00           N  
ATOM   1143  N   GLU   236      13.483  57.431 -28.935  1.00  0.00           N  
ATOM   1144  CA  GLU   236      13.091  58.637 -29.692  1.00  0.00           C  
ATOM   1145  C   GLU   236      13.147  59.936 -28.910  1.00  0.00           C  
ATOM   1146  O   GLU   236      13.273  61.011 -29.501  1.00  0.00           O  
ATOM   1147  CB  GLU   236      11.667  58.698 -30.252  1.00  0.00           C  
ATOM   1148  CG  GLU   236      11.395  57.659 -31.341  1.00  0.00           C  
ATOM   1149  CD  GLU   236       9.949  57.815 -31.790  1.00  0.00           C  
ATOM   1150  OE1 GLU   236       9.266  58.739 -31.273  1.00  0.00           O  
ATOM   1151  OE2 GLU   236       9.507  57.012 -32.654  1.00  0.00           O  
ATOM   1152  N   GLU   237      13.059  59.909 -27.595  1.00  0.00           N  
ATOM   1153  CA  GLU   237      13.097  61.069 -26.767  1.00  0.00           C  
ATOM   1154  C   GLU   237      14.377  61.028 -25.890  1.00  0.00           C  
ATOM   1155  O   GLU   237      14.276  61.155 -24.666  1.00  0.00           O  
ATOM   1156  CB  GLU   237      11.987  61.287 -25.734  1.00  0.00           C  
ATOM   1157  CG  GLU   237      10.621  61.580 -26.359  1.00  0.00           C  
ATOM   1158  CD  GLU   237       9.599  61.665 -25.235  1.00  0.00           C  
ATOM   1159  OE1 GLU   237       9.996  61.460 -24.056  1.00  0.00           O  
ATOM   1160  OE2 GLU   237       8.406  61.936 -25.539  1.00  0.00           O  
ATOM   1161  N   GLY   238      15.582  60.858 -26.431  1.00  0.00           N  
ATOM   1162  CA  GLY   238      16.758  60.642 -25.602  1.00  0.00           C  
ATOM   1163  C   GLY   238      16.654  59.520 -24.565  1.00  0.00           C  
ATOM   1164  O   GLY   238      17.459  59.427 -23.634  1.00  0.00           O  
ATOM   1165  N   VAL   239      15.731  58.741 -24.656  1.00  0.00           N  
ATOM   1166  CA  VAL   239      15.507  57.507 -23.860  1.00  0.00           C  
ATOM   1167  C   VAL   239      15.962  56.206 -24.561  1.00  0.00           C  
ATOM   1168  O   VAL   239      15.412  55.787 -25.579  1.00  0.00           O  
ATOM   1169  CB  VAL   239      14.031  57.311 -23.383  1.00  0.00           C  
ATOM   1170  CG1 VAL   239      13.810  56.016 -22.598  1.00  0.00           C  
ATOM   1171  CG2 VAL   239      13.534  58.427 -22.462  1.00  0.00           C  
ATOM   1172  N   GLU   240      16.957  55.463 -24.057  1.00  0.00           N  
ATOM   1173  CA  GLU   240      17.582  54.245 -24.420  1.00  0.00           C  
ATOM   1174  C   GLU   240      17.210  53.010 -23.641  1.00  0.00           C  
ATOM   1175  O   GLU   240      17.139  53.025 -22.415  1.00  0.00           O  
ATOM   1176  CB  GLU   240      19.085  54.512 -24.344  1.00  0.00           C  
ATOM   1177  CG  GLU   240      19.581  55.512 -25.390  1.00  0.00           C  
ATOM   1178  CD  GLU   240      21.072  55.724 -25.170  1.00  0.00           C  
ATOM   1179  OE1 GLU   240      21.621  55.112 -24.214  1.00  0.00           O  
ATOM   1180  OE2 GLU   240      21.681  56.500 -25.953  1.00  0.00           O  
ATOM   1181  N   VAL   241      16.971  51.938 -24.387  1.00  0.00           N  
ATOM   1182  CA  VAL   241      16.678  50.652 -23.784  1.00  0.00           C  
ATOM   1183  C   VAL   241      18.026  49.949 -23.604  1.00  0.00           C  
ATOM   1184  O   VAL   241      18.753  49.733 -24.572  1.00  0.00           O  
ATOM   1185  CB  VAL   241      15.778  49.799 -24.688  1.00  0.00           C  
ATOM   1186  CG1 VAL   241      15.483  48.410 -24.119  1.00  0.00           C  
ATOM   1187  CG2 VAL   241      14.406  50.424 -24.948  1.00  0.00           C  
ATOM   1188  N   LYS   242      18.357  49.606 -22.366  1.00  0.00           N  
ATOM   1189  CA  LYS   242      19.617  48.933 -22.054  1.00  0.00           C  
ATOM   1190  C   LYS   242      19.303  47.509 -21.618  1.00  0.00           C  
ATOM   1191  O   LYS   242      18.780  47.317 -20.523  1.00  0.00           O  
ATOM   1192  CB  LYS   242      20.323  49.639 -20.895  1.00  0.00           C  
ATOM   1193  CG  LYS   242      21.655  48.994 -20.508  1.00  0.00           C  
ATOM   1194  CD  LYS   242      22.785  49.279 -21.501  1.00  0.00           C  
ATOM   1195  CE  LYS   242      24.160  48.820 -21.012  1.00  0.00           C  
ATOM   1196  NZ  LYS   242      25.186  49.114 -22.038  1.00  0.00           N  
ATOM   1197  N   TYR   243      19.625  46.531 -22.461  1.00  0.00           N  
ATOM   1198  CA  TYR   243      19.359  45.122 -22.153  1.00  0.00           C  
ATOM   1199  C   TYR   243      20.611  44.489 -21.555  1.00  0.00           C  
ATOM   1200  O   TYR   243      21.696  44.577 -22.120  1.00  0.00           O  
ATOM   1201  CB  TYR   243      18.917  44.388 -23.427  1.00  0.00           C  
ATOM   1202  CG  TYR   243      17.575  44.914 -23.805  1.00  0.00           C  
ATOM   1203  CD1 TYR   243      17.474  45.992 -24.694  1.00  0.00           C  
ATOM   1204  CD2 TYR   243      16.388  44.348 -23.290  1.00  0.00           C  
ATOM   1205  CE1 TYR   243      16.223  46.515 -25.077  1.00  0.00           C  
ATOM   1206  CE2 TYR   243      15.108  44.868 -23.669  1.00  0.00           C  
ATOM   1207  CZ  TYR   243      15.048  45.954 -24.566  1.00  0.00           C  
ATOM   1208  OH  TYR   243      13.839  46.491 -24.955  1.00  0.00           O  
ATOM   1209  N   PHE   244      20.451  43.848 -20.403  1.00  0.00           N  
ATOM   1210  CA  PHE   244      21.571  43.247 -19.699  1.00  0.00           C  
ATOM   1211  C   PHE   244      21.513  41.725 -19.729  1.00  0.00           C  
ATOM   1212  O   PHE   244      20.463  41.138 -19.472  1.00  0.00           O  
ATOM   1213  CB  PHE   244      21.557  43.695 -18.223  1.00  0.00           C  
ATOM   1214  CG  PHE   244      21.847  45.156 -18.196  1.00  0.00           C  
ATOM   1215  CD1 PHE   244      20.819  46.125 -18.245  1.00  0.00           C  
ATOM   1216  CD2 PHE   244      23.178  45.606 -18.117  1.00  0.00           C  
ATOM   1217  CE1 PHE   244      21.105  47.520 -18.214  1.00  0.00           C  
ATOM   1218  CE2 PHE   244      23.492  46.998 -18.085  1.00  0.00           C  
ATOM   1219  CZ  PHE   244      22.450  47.959 -18.136  1.00  0.00           C  
ATOM   1220  N   TRP   245      22.629  41.075 -20.038  1.00  0.00           N  
ATOM   1221  CA  TRP   245      22.614  39.620 -20.035  1.00  0.00           C  
ATOM   1222  C   TRP   245      22.528  39.121 -18.597  1.00  0.00           C  
ATOM   1223  O   TRP   245      23.195  39.645 -17.705  1.00  0.00           O  
ATOM   1224  CB  TRP   245      23.871  39.027 -20.678  1.00  0.00           C  
ATOM   1225  CG  TRP   245      23.786  37.537 -20.710  1.00  0.00           C  
ATOM   1226  CD1 TRP   245      24.273  36.656 -19.779  1.00  0.00           C  
ATOM   1227  CD2 TRP   245      23.046  36.757 -21.649  1.00  0.00           C  
ATOM   1228  NE1 TRP   245      23.869  35.373 -20.081  1.00  0.00           N  
ATOM   1229  CE2 TRP   245      23.113  35.408 -21.223  1.00  0.00           C  
ATOM   1230  CE3 TRP   245      22.323  37.068 -22.810  1.00  0.00           C  
ATOM   1231  CZ2 TRP   245      22.485  34.376 -21.915  1.00  0.00           C  
ATOM   1232  CZ3 TRP   245      21.695  36.037 -23.501  1.00  0.00           C  
ATOM   1233  CH2 TRP   245      21.781  34.707 -23.048  1.00  0.00           C  
ATOM   1234  N   GLY   246      21.704  38.106 -18.378  1.00  0.00           N  
ATOM   1235  CA  GLY   246      21.570  37.531 -17.049  1.00  0.00           C  
ATOM   1236  C   GLY   246      21.074  36.110 -17.213  1.00  0.00           C  
ATOM   1237  O   GLY   246      21.341  35.478 -18.227  1.00  0.00           O  
ATOM   1238  N   SER   247      20.360  35.606 -16.216  1.00  0.00           N  
ATOM   1239  CA  SER   247      19.783  34.264 -16.250  1.00  0.00           C  
ATOM   1240  C   SER   247      20.703  33.037 -16.233  1.00  0.00           C  
ATOM   1241  O   SER   247      20.336  32.034 -15.638  1.00  0.00           O  
ATOM   1242  CB  SER   247      18.804  34.135 -17.436  1.00  0.00           C  
ATOM   1243  OG  SER   247      19.464  34.090 -18.696  1.00  0.00           O  
ATOM   1244  N   THR   248      21.883  33.092 -16.850  1.00  0.00           N  
ATOM   1245  CA  THR   248      22.753  31.900 -16.876  1.00  0.00           C  
ATOM   1246  C   THR   248      23.829  31.813 -15.795  1.00  0.00           C  
ATOM   1247  O   THR   248      24.237  32.828 -15.241  1.00  0.00           O  
ATOM   1248  CB  THR   248      23.436  31.763 -18.241  1.00  0.00           C  
ATOM   1249  OG1 THR   248      24.207  32.941 -18.504  1.00  0.00           O  
ATOM   1250  CG2 THR   248      22.395  31.572 -19.341  1.00  0.00           C  
ATOM   1251  N   LEU   249      24.295  30.595 -15.503  1.00  0.00           N  
ATOM   1252  CA  LEU   249      25.318  30.413 -14.476  1.00  0.00           C  
ATOM   1253  C   LEU   249      26.649  30.870 -15.040  1.00  0.00           C  
ATOM   1254  O   LEU   249      27.416  31.543 -14.361  1.00  0.00           O  
ATOM   1255  CB  LEU   249      25.411  28.958 -14.022  1.00  0.00           C  
ATOM   1256  CG  LEU   249      26.452  28.727 -12.924  1.00  0.00           C  
ATOM   1257  CD1 LEU   249      26.206  29.499 -11.629  1.00  0.00           C  
ATOM   1258  CD2 LEU   249      26.583  27.279 -12.454  1.00  0.00           C  
ATOM   1259  N   TYR   250      26.922  30.477 -16.279  1.00  0.00           N  
ATOM   1260  CA  TYR   250      28.116  30.923 -16.972  1.00  0.00           C  
ATOM   1261  C   TYR   250      27.635  32.088 -17.837  1.00  0.00           C  
ATOM   1262  O   TYR   250      26.656  31.959 -18.568  1.00  0.00           O  
ATOM   1263  CB  TYR   250      28.693  29.819 -17.863  1.00  0.00           C  
ATOM   1264  CG  TYR   250      29.432  28.763 -17.087  1.00  0.00           C  
ATOM   1265  CD1 TYR   250      28.794  27.594 -16.680  1.00  0.00           C  
ATOM   1266  CD2 TYR   250      30.768  28.948 -16.726  1.00  0.00           C  
ATOM   1267  CE1 TYR   250      29.469  26.632 -15.929  1.00  0.00           C  
ATOM   1268  CE2 TYR   250      31.454  27.990 -15.972  1.00  0.00           C  
ATOM   1269  CZ  TYR   250      30.795  26.837 -15.579  1.00  0.00           C  
ATOM   1270  OH  TYR   250      31.462  25.891 -14.838  1.00  0.00           O  
ATOM   1271  N   HIS   251      28.324  33.218 -17.754  1.00  0.00           N  
ATOM   1272  CA  HIS   251      27.947  34.406 -18.516  1.00  0.00           C  
ATOM   1273  C   HIS   251      28.254  34.268 -20.005  1.00  0.00           C  
ATOM   1274  O   HIS   251      29.300  33.748 -20.385  1.00  0.00           O  
ATOM   1275  CB  HIS   251      28.672  35.631 -17.940  1.00  0.00           C  
ATOM   1276  CG  HIS   251      28.069  36.940 -18.344  1.00  0.00           C  
ATOM   1277  ND1 HIS   251      28.134  37.426 -19.631  1.00  0.00           N  
ATOM   1278  CD2 HIS   251      27.394  37.868 -17.625  1.00  0.00           C  
ATOM   1279  CE1 HIS   251      27.526  38.598 -19.690  1.00  0.00           C  
ATOM   1280  NE2 HIS   251      27.069  38.890 -18.485  1.00  0.00           N  
ATOM   1281  N   LEU   252      27.346  34.750 -20.850  1.00  0.00           N  
ATOM   1282  CA  LEU   252      27.535  34.658 -22.295  1.00  0.00           C  
ATOM   1283  C   LEU   252      28.864  35.270 -22.763  1.00  0.00           C  
ATOM   1284  O   LEU   252      29.538  34.712 -23.631  1.00  0.00           O  
ATOM   1285  CB  LEU   252      26.368  35.343 -23.018  1.00  0.00           C  
ATOM   1286  CG  LEU   252      26.474  35.280 -24.543  1.00  0.00           C  
ATOM   1287  CD1 LEU   252      26.444  33.872 -25.135  1.00  0.00           C  
ATOM   1288  CD2 LEU   252      25.361  36.006 -25.298  1.00  0.00           C  
ATOM   1289  N   ASP   253      29.240  36.407 -22.182  1.00  0.00           N  
ATOM   1290  CA  ASP   253      30.472  37.093 -22.562  1.00  0.00           C  
ATOM   1291  C   ASP   253      31.751  36.364 -22.155  1.00  0.00           C  
ATOM   1292  O   ASP   253      32.826  36.657 -22.692  1.00  0.00           O  
ATOM   1293  CB  ASP   253      30.510  38.500 -21.959  1.00  0.00           C  
ATOM   1294  CG  ASP   253      29.416  39.393 -22.493  1.00  0.00           C  
ATOM   1295  OD1 ASP   253      28.873  39.082 -23.566  1.00  0.00           O  
ATOM   1296  OD2 ASP   253      29.110  40.412 -21.843  1.00  0.00           O  
ATOM   1297  N   ASP   254      31.639  35.421 -21.217  1.00  0.00           N  
ATOM   1298  CA  ASP   254      32.805  34.681 -20.732  1.00  0.00           C  
ATOM   1299  C   ASP   254      33.035  33.342 -21.420  1.00  0.00           C  
ATOM   1300  O   ASP   254      34.041  32.685 -21.153  1.00  0.00           O  
ATOM   1301  CB  ASP   254      32.699  34.406 -19.222  1.00  0.00           C  
ATOM   1302  CG  ASP   254      32.612  35.666 -18.385  1.00  0.00           C  
ATOM   1303  OD1 ASP   254      33.101  36.726 -18.823  1.00  0.00           O  
ATOM   1304  OD2 ASP   254      32.066  35.588 -17.263  1.00  0.00           O  
ATOM   1305  N   LEU   255      32.101  32.925 -22.273  1.00  0.00           N  
ATOM   1306  CA  LEU   255      32.206  31.644 -22.973  1.00  0.00           C  
ATOM   1307  C   LEU   255      33.428  31.534 -23.877  1.00  0.00           C  
ATOM   1308  O   LEU   255      33.935  32.535 -24.377  1.00  0.00           O  
ATOM   1309  CB  LEU   255      30.952  31.396 -23.812  1.00  0.00           C  
ATOM   1310  CG  LEU   255      29.642  31.221 -23.041  1.00  0.00           C  
ATOM   1311  CD1 LEU   255      28.499  31.050 -24.031  1.00  0.00           C  
ATOM   1312  CD2 LEU   255      29.737  30.004 -22.134  1.00  0.00           C  
ATOM   1313  N   PRO   256      33.921  30.304 -24.089  1.00  0.00           N  
ATOM   1314  CA  PRO   256      35.090  30.082 -24.946  1.00  0.00           C  
ATOM   1315  C   PRO   256      34.715  30.019 -26.424  1.00  0.00           C  
ATOM   1316  O   PRO   256      35.472  29.509 -27.240  1.00  0.00           O  
ATOM   1317  CB  PRO   256      35.648  28.760 -24.430  1.00  0.00           C  
ATOM   1318  CG  PRO   256      34.411  28.019 -24.024  1.00  0.00           C  
ATOM   1319  CD  PRO   256      33.580  29.085 -23.330  1.00  0.00           C  
ATOM   1320  N   PHE   257      33.529  30.524 -26.755  1.00  0.00           N  
ATOM   1321  CA  PHE   257      33.048  30.552 -28.135  1.00  0.00           C  
ATOM   1322  C   PHE   257      31.819  31.448 -28.249  1.00  0.00           C  
ATOM   1323  O   PHE   257      31.121  31.672 -27.261  1.00  0.00           O  
ATOM   1324  CB  PHE   257      32.708  29.130 -28.639  1.00  0.00           C  
ATOM   1325  CG  PHE   257      32.220  28.181 -27.559  1.00  0.00           C  
ATOM   1326  CD1 PHE   257      31.100  28.485 -26.788  1.00  0.00           C  
ATOM   1327  CD2 PHE   257      32.903  26.994 -27.303  1.00  0.00           C  
ATOM   1328  CE1 PHE   257      30.672  27.623 -25.773  1.00  0.00           C  
ATOM   1329  CE2 PHE   257      32.486  26.123 -26.291  1.00  0.00           C  
ATOM   1330  CZ  PHE   257      31.367  26.438 -25.522  1.00  0.00           C  
ATOM   1331  N   LYS   258      31.576  32.004 -29.434  1.00  0.00           N  
ATOM   1332  CA  LYS   258      30.379  32.818 -29.616  1.00  0.00           C  
ATOM   1333  C   LYS   258      29.279  31.766 -29.691  1.00  0.00           C  
ATOM   1334  O   LYS   258      29.544  30.647 -30.131  1.00  0.00           O  
ATOM   1335  CB  LYS   258      30.415  33.601 -30.930  1.00  0.00           C  
ATOM   1336  CG  LYS   258      31.491  34.688 -30.963  1.00  0.00           C  
ATOM   1337  CD  LYS   258      31.517  35.485 -32.269  1.00  0.00           C  
ATOM   1338  CE  LYS   258      32.582  36.583 -32.295  1.00  0.00           C  
ATOM   1339  NZ  LYS   258      32.546  37.292 -33.594  1.00  0.00           N  
ATOM   1340  N   ILE   259      28.057  32.107 -29.284  1.00  0.00           N  
ATOM   1341  CA  ILE   259      26.965  31.131 -29.302  1.00  0.00           C  
ATOM   1342  C   ILE   259      26.641  30.560 -30.675  1.00  0.00           C  
ATOM   1343  O   ILE   259      26.079  29.468 -30.781  1.00  0.00           O  
ATOM   1344  CB  ILE   259      25.670  31.708 -28.679  1.00  0.00           C  
ATOM   1345  CG1 ILE   259      25.128  32.941 -29.422  1.00  0.00           C  
ATOM   1346  CG2 ILE   259      25.841  32.162 -27.219  1.00  0.00           C  
ATOM   1347  CD1 ILE   259      23.764  33.406 -28.916  1.00  0.00           C  
ATOM   1348  N   GLU   260      26.990  31.292 -31.727  1.00  0.00           N  
ATOM   1349  CA  GLU   260      26.756  30.812 -33.085  1.00  0.00           C  
ATOM   1350  C   GLU   260      27.553  29.526 -33.279  1.00  0.00           C  
ATOM   1351  O   GLU   260      27.196  28.672 -34.081  1.00  0.00           O  
ATOM   1352  CB  GLU   260      27.212  31.860 -34.106  1.00  0.00           C  
ATOM   1353  CG  GLU   260      26.314  33.098 -34.152  1.00  0.00           C  
ATOM   1354  CD  GLU   260      26.931  34.090 -35.127  1.00  0.00           C  
ATOM   1355  OE1 GLU   260      28.039  33.796 -35.649  1.00  0.00           O  
ATOM   1356  OE2 GLU   260      26.302  35.156 -35.364  1.00  0.00           O  
ATOM   1357  N   ASP   261      28.644  29.399 -32.534  1.00  0.00           N  
ATOM   1358  CA  ASP   261      29.476  28.209 -32.629  1.00  0.00           C  
ATOM   1359  C   ASP   261      29.376  27.344 -31.384  1.00  0.00           C  
ATOM   1360  O   ASP   261      30.334  26.674 -30.997  1.00  0.00           O  
ATOM   1361  CB  ASP   261      30.927  28.603 -32.893  1.00  0.00           C  
ATOM   1362  CG  ASP   261      31.185  28.883 -34.361  1.00  0.00           C  
ATOM   1363  OD1 ASP   261      31.353  27.914 -35.134  1.00  0.00           O  
ATOM   1364  OD2 ASP   261      31.197  30.070 -34.741  1.00  0.00           O  
ATOM   1365  N   LEU   262      28.210  27.364 -30.750  1.00  0.00           N  
ATOM   1366  CA  LEU   262      28.004  26.549 -29.558  1.00  0.00           C  
ATOM   1367  C   LEU   262      28.074  25.088 -30.002  1.00  0.00           C  
ATOM   1368  O   LEU   262      27.533  24.731 -31.048  1.00  0.00           O  
ATOM   1369  CB  LEU   262      26.618  26.823 -28.967  1.00  0.00           C  
ATOM   1370  CG  LEU   262      26.351  26.305 -27.555  1.00  0.00           C  
ATOM   1371  CD1 LEU   262      27.021  27.239 -26.568  1.00  0.00           C  
ATOM   1372  CD2 LEU   262      24.843  26.237 -27.288  1.00  0.00           C  
ATOM   1373  N   PRO   263      28.753  24.226 -29.227  1.00  0.00           N  
ATOM   1374  CA  PRO   263      28.842  22.810 -29.607  1.00  0.00           C  
ATOM   1375  C   PRO   263      27.447  22.182 -29.642  1.00  0.00           C  
ATOM   1376  O   PRO   263      26.610  22.489 -28.794  1.00  0.00           O  
ATOM   1377  CB  PRO   263      29.709  22.210 -28.499  1.00  0.00           C  
ATOM   1378  CG  PRO   263      30.612  23.359 -28.134  1.00  0.00           C  
ATOM   1379  CD  PRO   263      29.651  24.526 -28.098  1.00  0.00           C  
ATOM   1380  N   SER   264      27.186  21.316 -30.621  1.00  0.00           N  
ATOM   1381  CA  SER   264      25.878  20.666 -30.706  1.00  0.00           C  
ATOM   1382  C   SER   264      25.775  19.463 -29.775  1.00  0.00           C  
ATOM   1383  O   SER   264      24.737  18.807 -29.703  1.00  0.00           O  
ATOM   1384  CB  SER   264      25.566  20.237 -32.145  1.00  0.00           C  
ATOM   1385  OG  SER   264      26.463  19.215 -32.555  1.00  0.00           O  
ATOM   1386  N   ASN   265      26.863  19.173 -29.073  1.00  0.00           N  
ATOM   1387  CA  ASN   265      26.897  18.067 -28.121  1.00  0.00           C  
ATOM   1388  C   ASN   265      27.103  18.652 -26.725  1.00  0.00           C  
ATOM   1389  O   ASN   265      28.093  19.333 -26.469  1.00  0.00           O  
ATOM   1390  CB  ASN   265      28.046  17.099 -28.439  1.00  0.00           C  
ATOM   1391  CG  ASN   265      27.959  15.930 -27.468  1.00  0.00           C  
ATOM   1392  OD1 ASN   265      27.370  16.041 -26.394  1.00  0.00           O  
ATOM   1393  ND2 ASN   265      28.541  14.745 -27.793  1.00  0.00           N  
ATOM   1394  N   TYR   266      26.162  18.390 -25.827  1.00  0.00           N  
ATOM   1395  CA  TYR   266      26.246  18.920 -24.468  1.00  0.00           C  
ATOM   1396  C   TYR   266      27.560  18.633 -23.760  1.00  0.00           C  
ATOM   1397  O   TYR   266      28.138  19.517 -23.127  1.00  0.00           O  
ATOM   1398  CB  TYR   266      25.112  18.368 -23.609  1.00  0.00           C  
ATOM   1399  CG  TYR   266      25.267  18.699 -22.136  1.00  0.00           C  
ATOM   1400  CD1 TYR   266      24.899  19.950 -21.632  1.00  0.00           C  
ATOM   1401  CD2 TYR   266      25.799  17.762 -21.250  1.00  0.00           C  
ATOM   1402  CE1 TYR   266      25.056  20.251 -20.274  1.00  0.00           C  
ATOM   1403  CE2 TYR   266      25.963  18.054 -19.900  1.00  0.00           C  
ATOM   1404  CZ  TYR   266      25.589  19.296 -19.422  1.00  0.00           C  
ATOM   1405  OH  TYR   266      25.753  19.565 -18.089  1.00  0.00           O  
ATOM   1406  N   GLY   267      28.020  17.389 -23.848  1.00  0.00           N  
ATOM   1407  CA  GLY   267      29.252  17.000 -23.182  1.00  0.00           C  
ATOM   1408  C   GLY   267      30.409  17.901 -23.572  1.00  0.00           C  
ATOM   1409  O   GLY   267      31.224  18.279 -22.728  1.00  0.00           O  
ATOM   1410  N   ALA   268      30.481  18.248 -24.850  1.00  0.00           N  
ATOM   1411  CA  ALA   268      31.551  19.116 -25.312  1.00  0.00           C  
ATOM   1412  C   ALA   268      31.402  20.531 -24.771  1.00  0.00           C  
ATOM   1413  O   ALA   268      32.389  21.163 -24.397  1.00  0.00           O  
ATOM   1414  CB  ALA   268      31.601  19.118 -26.834  1.00  0.00           C  
ATOM   1415  N   PHE   269      30.166  21.025 -24.729  1.00  0.00           N  
ATOM   1416  CA  PHE   269      29.899  22.357 -24.192  1.00  0.00           C  
ATOM   1417  C   PHE   269      30.310  22.369 -22.723  1.00  0.00           C  
ATOM   1418  O   PHE   269      31.030  23.254 -22.267  1.00  0.00           O  
ATOM   1419  CB  PHE   269      28.405  22.681 -24.297  1.00  0.00           C  
ATOM   1420  CG  PHE   269      27.979  23.845 -23.453  1.00  0.00           C  
ATOM   1421  CD1 PHE   269      28.267  25.149 -23.843  1.00  0.00           C  
ATOM   1422  CD2 PHE   269      27.283  23.639 -22.260  1.00  0.00           C  
ATOM   1423  CE1 PHE   269      27.866  26.234 -23.059  1.00  0.00           C  
ATOM   1424  CE2 PHE   269      26.879  24.717 -21.469  1.00  0.00           C  
ATOM   1425  CZ  PHE   269      27.170  26.015 -21.869  1.00  0.00           C  
ATOM   1426  N   LYS   270      29.855  21.368 -21.983  1.00  0.00           N  
ATOM   1427  CA  LYS   270      30.173  21.290 -20.564  1.00  0.00           C  
ATOM   1428  C   LYS   270      31.670  21.213 -20.291  1.00  0.00           C  
ATOM   1429  O   LYS   270      32.203  21.975 -19.474  1.00  0.00           O  
ATOM   1430  CB  LYS   270      29.482  20.086 -19.924  1.00  0.00           C  
ATOM   1431  CG  LYS   270      29.752  19.954 -18.424  1.00  0.00           C  
ATOM   1432  CD  LYS   270      29.120  21.068 -17.587  1.00  0.00           C  
ATOM   1433  CE  LYS   270      29.267  20.860 -16.079  1.00  0.00           C  
ATOM   1434  NZ  LYS   270      28.626  21.977 -15.349  1.00  0.00           N  
ATOM   1435  N   ASP   271      32.353  20.292 -20.963  1.00  0.00           N  
ATOM   1436  CA  ASP   271      33.788  20.153 -20.744  1.00  0.00           C  
ATOM   1437  C   ASP   271      34.511  21.463 -21.015  1.00  0.00           C  
ATOM   1438  O   ASP   271      35.441  21.821 -20.292  1.00  0.00           O  
ATOM   1439  CB  ASP   271      34.375  19.050 -21.632  1.00  0.00           C  
ATOM   1440  CG  ASP   271      33.923  17.708 -21.075  1.00  0.00           C  
ATOM   1441  OD1 ASP   271      33.401  17.688 -19.929  1.00  0.00           O  
ATOM   1442  OD2 ASP   271      34.093  16.683 -21.789  1.00  0.00           O  
ATOM   1443  N   LYS   272      34.068  22.187 -22.042  1.00  0.00           N  
ATOM   1444  CA  LYS   272      34.698  23.454 -22.402  1.00  0.00           C  
ATOM   1445  C   LYS   272      34.518  24.565 -21.384  1.00  0.00           C  
ATOM   1446  O   LYS   272      35.489  25.217 -21.002  1.00  0.00           O  
ATOM   1447  CB  LYS   272      34.193  23.945 -23.761  1.00  0.00           C  
ATOM   1448  CG  LYS   272      34.679  23.094 -24.936  1.00  0.00           C  
ATOM   1449  CD  LYS   272      34.168  23.577 -26.295  1.00  0.00           C  
ATOM   1450  CE  LYS   272      34.614  22.699 -27.465  1.00  0.00           C  
ATOM   1451  NZ  LYS   272      34.064  23.227 -28.733  1.00  0.00           N  
ATOM   1452  N   VAL   273      33.286  24.807 -20.947  1.00  0.00           N  
ATOM   1453  CA  VAL   273      33.087  25.871 -19.975  1.00  0.00           C  
ATOM   1454  C   VAL   273      33.737  25.529 -18.642  1.00  0.00           C  
ATOM   1455  O   VAL   273      34.307  26.404 -17.993  1.00  0.00           O  
ATOM   1456  CB  VAL   273      31.585  26.205 -19.763  1.00  0.00           C  
ATOM   1457  CG1 VAL   273      30.988  26.702 -21.076  1.00  0.00           C  
ATOM   1458  CG2 VAL   273      30.829  24.985 -19.255  1.00  0.00           C  
ATOM   1459  N   GLN   274      33.676  24.261 -18.239  1.00  0.00           N  
ATOM   1460  CA  GLN   274      34.273  23.858 -16.966  1.00  0.00           C  
ATOM   1461  C   GLN   274      35.788  23.953 -17.001  1.00  0.00           C  
ATOM   1462  O   GLN   274      36.431  24.181 -15.981  1.00  0.00           O  
ATOM   1463  CB  GLN   274      33.852  22.432 -16.594  1.00  0.00           C  
ATOM   1464  CG  GLN   274      32.353  22.290 -16.321  1.00  0.00           C  
ATOM   1465  CD  GLN   274      32.079  20.842 -15.942  1.00  0.00           C  
ATOM   1466  OE1 GLN   274      32.980  20.004 -15.950  1.00  0.00           O  
ATOM   1467  NE2 GLN   274      30.820  20.468 -15.590  1.00  0.00           N  
ATOM   1468  N   LYS   275      36.435  23.604 -15.896  1.00  0.00           N  
ATOM   1469  CA  LYS   275      37.890  23.700 -15.723  1.00  0.00           C  
ATOM   1470  C   LYS   275      38.463  25.113 -15.808  1.00  0.00           C  
ATOM   1471  O   LYS   275      39.651  25.311 -16.075  1.00  0.00           O  
ATOM   1472  CB  LYS   275      38.835  23.011 -16.713  1.00  0.00           C  
ATOM   1473  CG  LYS   275      38.705  21.487 -16.721  1.00  0.00           C  
ATOM   1474  CD  LYS   275      39.654  20.796 -17.702  1.00  0.00           C  
ATOM   1475  CE  LYS   275      39.441  19.284 -17.798  1.00  0.00           C  
ATOM   1476  NZ  LYS   275      40.362  18.706 -18.802  1.00  0.00           N  
ATOM   1477  N   LEU   276      37.622  26.122 -15.581  1.00  0.00           N  
ATOM   1478  CA  LEU   276      38.061  27.516 -15.604  1.00  0.00           C  
ATOM   1479  C   LEU   276      37.909  28.158 -14.221  1.00  0.00           C  
ATOM   1480  O   LEU   276      37.272  27.620 -13.312  1.00  0.00           O  
ATOM   1481  CB  LEU   276      37.341  28.567 -16.455  1.00  0.00           C  
ATOM   1482  CG  LEU   276      37.330  28.239 -17.949  1.00  0.00           C  
ATOM   1483  CD1 LEU   276      36.494  29.183 -18.812  1.00  0.00           C  
ATOM   1484  CD2 LEU   276      38.700  28.261 -18.625  1.00  0.00           C  
ATOM   1485  N   GLU   277      38.511  29.335 -14.068  1.00  0.00           N  
ATOM   1486  CA  GLU   277      38.434  30.123 -12.843  1.00  0.00           C  
ATOM   1487  C   GLU   277      37.134  30.899 -13.019  1.00  0.00           C  
ATOM   1488  O   GLU   277      37.051  31.855 -13.794  1.00  0.00           O  
ATOM   1489  CB  GLU   277      39.485  31.194 -12.537  1.00  0.00           C  
ATOM   1490  CG  GLU   277      39.309  31.846 -11.164  1.00  0.00           C  
ATOM   1491  CD  GLU   277      40.399  32.896 -11.000  1.00  0.00           C  
ATOM   1492  OE1 GLU   277      41.227  33.042 -11.938  1.00  0.00           O  
ATOM   1493  OE2 GLU   277      40.418  33.567  -9.933  1.00  0.00           O  
ATOM   1494  N   ILE   278      36.096  30.495 -12.298  1.00  0.00           N  
ATOM   1495  CA  ILE   278      34.795  31.145 -12.406  1.00  0.00           C  
ATOM   1496  C   ILE   278      34.441  32.061 -11.232  1.00  0.00           C  
ATOM   1497  O   ILE   278      33.299  32.504 -11.086  1.00  0.00           O  
ATOM   1498  CB  ILE   278      33.370  30.548 -12.399  1.00  0.00           C  
ATOM   1499  CG1 ILE   278      33.011  29.833 -11.086  1.00  0.00           C  
ATOM   1500  CG2 ILE   278      33.138  29.503 -13.503  1.00  0.00           C  
ATOM   1501  CD1 ILE   278      31.541  29.428 -10.994  1.00  0.00           C  
ATOM   1502  N   ARG   279      35.414  32.361 -10.376  1.00  0.00           N  
ATOM   1503  CA  ARG   279      35.161  33.211  -9.218  1.00  0.00           C  
ATOM   1504  C   ARG   279      34.660  34.580  -9.620  1.00  0.00           C  
ATOM   1505  O   ARG   279      33.857  35.218  -8.933  1.00  0.00           O  
ATOM   1506  CB  ARG   279      36.285  33.637  -8.269  1.00  0.00           C  
ATOM   1507  CG  ARG   279      36.818  32.494  -7.403  1.00  0.00           C  
ATOM   1508  CD  ARG   279      37.997  32.897  -6.515  1.00  0.00           C  
ATOM   1509  NE  ARG   279      38.420  31.687  -5.756  1.00  0.00           N  
ATOM   1510  CZ  ARG   279      39.534  31.730  -4.967  1.00  0.00           C  
ATOM   1511  NH1 ARG   279      40.060  32.987  -5.059  1.00  0.00           N  
ATOM   1512  NH2 ARG   279      39.687  30.500  -4.395  1.00  0.00           N  
ATOM   1513  N   LYS   280      35.145  35.048 -10.763  1.00  0.00           N  
ATOM   1514  CA  LYS   280      34.774  36.356 -11.272  1.00  0.00           C  
ATOM   1515  C   LYS   280      33.267  36.564 -11.404  1.00  0.00           C  
ATOM   1516  O   LYS   280      32.780  37.697 -11.433  1.00  0.00           O  
ATOM   1517  CB  LYS   280      35.200  36.798 -12.676  1.00  0.00           C  
ATOM   1518  CG  LYS   280      36.709  37.006 -12.819  1.00  0.00           C  
ATOM   1519  CD  LYS   280      37.139  37.433 -14.224  1.00  0.00           C  
ATOM   1520  CE  LYS   280      38.647  37.647 -14.364  1.00  0.00           C  
ATOM   1521  NZ  LYS   280      38.972  38.064 -15.747  1.00  0.00           N  
ATOM   1522  N   THR   281      32.493  35.482 -11.486  1.00  0.00           N  
ATOM   1523  CA  THR   281      31.044  35.613 -11.633  1.00  0.00           C  
ATOM   1524  C   THR   281      30.305  35.994 -10.349  1.00  0.00           C  
ATOM   1525  O   THR   281      29.197  36.537 -10.378  1.00  0.00           O  
ATOM   1526  CB  THR   281      29.607  35.101 -11.852  1.00  0.00           C  
ATOM   1527  OG1 THR   281      29.247  34.200 -10.815  1.00  0.00           O  
ATOM   1528  CG2 THR   281      29.525  34.377 -13.206  1.00  0.00           C  
ATOM   1529  N   ILE   282      30.908  35.791  -9.232  1.00  0.00           N  
ATOM   1530  CA  ILE   282      30.305  35.907  -7.907  1.00  0.00           C  
ATOM   1531  C   ILE   282      28.959  36.574  -8.155  1.00  0.00           C  
ATOM   1532  O   ILE   282      28.792  37.288  -9.147  1.00  0.00           O  
ATOM   1533  CB  ILE   282      31.153  36.814  -7.002  1.00  0.00           C  
ATOM   1534  CG1 ILE   282      30.694  36.818  -5.534  1.00  0.00           C  
ATOM   1535  CG2 ILE   282      31.142  38.291  -7.431  1.00  0.00           C  
ATOM   1536  CD1 ILE   282      31.700  37.464  -4.583  1.00  0.00           C  
ATOM   1537  N   ALA   283      27.997  36.351  -7.270  1.00  0.00           N  
ATOM   1538  CA  ALA   283      26.697  36.970  -7.456  1.00  0.00           C  
ATOM   1539  C   ALA   283      26.851  38.468  -7.195  1.00  0.00           C  
ATOM   1540  O   ALA   283      27.702  38.883  -6.408  1.00  0.00           O  
ATOM   1541  CB  ALA   283      25.668  36.350  -6.501  1.00  0.00           C  
ATOM   1542  N   ALA   284      26.050  39.277  -7.876  1.00  0.00           N  
ATOM   1543  CA  ALA   284      26.112  40.724  -7.701  1.00  0.00           C  
ATOM   1544  C   ALA   284      25.478  41.141  -6.369  1.00  0.00           C  
ATOM   1545  O   ALA   284      24.353  40.737  -6.052  1.00  0.00           O  
ATOM   1546  CB  ALA   284      25.403  41.436  -8.876  1.00  0.00           C  
ATOM   1547  N   LEU   285      26.211  41.932  -5.585  1.00  0.00           N  
ATOM   1548  CA  LEU   285      25.725  42.396  -4.288  1.00  0.00           C  
ATOM   1549  C   LEU   285      24.863  43.633  -4.459  1.00  0.00           C  
ATOM   1550  O   LEU   285      25.243  44.574  -5.148  1.00  0.00           O  
ATOM   1551  CB  LEU   285      26.889  42.712  -3.344  1.00  0.00           C  
ATOM   1552  CG  LEU   285      27.737  41.489  -2.990  1.00  0.00           C  
ATOM   1553  CD1 LEU   285      28.977  41.784  -2.147  1.00  0.00           C  
ATOM   1554  CD2 LEU   285      27.011  40.410  -2.187  1.00  0.00           C  
ATOM   1555  N   ASP   286      23.707  43.620  -3.811  1.00  0.00           N  
ATOM   1556  CA  ASP   286      22.745  44.704  -3.906  1.00  0.00           C  
ATOM   1557  C   ASP   286      22.650  45.479  -2.592  1.00  0.00           C  
ATOM   1558  O   ASP   286      22.548  44.883  -1.517  1.00  0.00           O  
ATOM   1559  CB  ASP   286      21.342  44.140  -4.241  1.00  0.00           C  
ATOM   1560  CG  ASP   286      20.394  45.316  -4.426  1.00  0.00           C  
ATOM   1561  OD1 ASP   286      20.835  46.473  -4.193  1.00  0.00           O  
ATOM   1562  OD2 ASP   286      19.216  45.074  -4.802  1.00  0.00           O  
ATOM   1563  N   GLN   287      22.673  46.819  -2.660  1.00  0.00           N  
ATOM   1564  CA  GLN   287      22.581  47.620  -1.432  1.00  0.00           C  
ATOM   1565  C   GLN   287      21.234  47.488  -0.739  1.00  0.00           C  
ATOM   1566  O   GLN   287      20.221  47.197  -1.376  1.00  0.00           O  
ATOM   1567  CB  GLN   287      22.850  49.043  -1.920  1.00  0.00           C  
ATOM   1568  CG  GLN   287      21.741  49.601  -2.814  1.00  0.00           C  
ATOM   1569  CD  GLN   287      22.186  50.967  -3.318  1.00  0.00           C  
ATOM   1570  OE1 GLN   287      23.256  51.456  -2.961  1.00  0.00           O  
ATOM   1571  NE2 GLN   287      21.388  51.656  -4.177  1.00  0.00           N  
ATOM   1572  N   LEU   288      21.225  47.698   0.573  1.00  0.00           N  
ATOM   1573  CA  LEU   288      19.996  47.595   1.350  1.00  0.00           C  
ATOM   1574  C   LEU   288      19.066  48.775   1.101  1.00  0.00           C  
ATOM   1575  O   LEU   288      17.866  48.687   1.336  1.00  0.00           O  
ATOM   1576  CB  LEU   288      20.325  47.494   2.842  1.00  0.00           C  
ATOM   1577  CG  LEU   288      20.988  46.177   3.257  1.00  0.00           C  
ATOM   1578  CD1 LEU   288      21.314  46.199   4.747  1.00  0.00           C  
ATOM   1579  CD2 LEU   288      20.053  45.021   2.929  1.00  0.00           C  
ATOM   1580  N   LYS   289      19.626  49.877   0.620  1.00  0.00           N  
ATOM   1581  CA  LYS   289      18.847  51.081   0.331  1.00  0.00           C  
ATOM   1582  C   LYS   289      18.942  51.357  -1.163  1.00  0.00           C  
ATOM   1583  O   LYS   289      20.030  51.621  -1.678  1.00  0.00           O  
ATOM   1584  CB  LYS   289      19.407  52.271   1.117  1.00  0.00           C  
ATOM   1585  CG  LYS   289      19.286  52.112   2.634  1.00  0.00           C  
ATOM   1586  CD  LYS   289      19.787  53.325   3.419  1.00  0.00           C  
ATOM   1587  CE  LYS   289      19.679  53.160   4.936  1.00  0.00           C  
ATOM   1588  NZ  LYS   289      20.099  54.408   5.613  1.00  0.00           N  
ATOM   1589  N   SER   290      17.806  51.299  -1.852  1.00  0.00           N  
ATOM   1590  CA  SER   290      17.774  51.510  -3.298  1.00  0.00           C  
ATOM   1591  C   SER   290      16.921  52.690  -3.749  1.00  0.00           C  
ATOM   1592  O   SER   290      16.937  53.054  -4.929  1.00  0.00           O  
ATOM   1593  CB  SER   290      17.255  50.246  -3.985  1.00  0.00           C  
ATOM   1594  OG  SER   290      15.925  49.975  -3.568  1.00  0.00           O  
ATOM   1595  N   LEU   291      16.158  53.265  -2.821  1.00  0.00           N  
ATOM   1596  CA  LEU   291      15.299  54.388  -3.154  1.00  0.00           C  
ATOM   1597  C   LEU   291      16.056  55.658  -3.502  1.00  0.00           C  
ATOM   1598  O   LEU   291      17.288  55.688  -3.465  1.00  0.00           O  
ATOM   1599  CB  LEU   291      14.351  54.672  -1.984  1.00  0.00           C  
ATOM   1600  CG  LEU   291      13.417  53.505  -1.658  1.00  0.00           C  
ATOM   1601  CD1 LEU   291      12.563  53.691  -0.405  1.00  0.00           C  
ATOM   1602  CD2 LEU   291      12.391  53.177  -2.741  1.00  0.00           C  
ATOM   1603  N   PRO   292      15.341  56.744  -3.816  1.00  0.00           N  
ATOM   1604  CA  PRO   292      13.882  56.835  -3.856  1.00  0.00           C  
ATOM   1605  C   PRO   292      13.332  56.558  -5.252  1.00  0.00           C  
ATOM   1606  O   PRO   292      14.088  56.379  -6.207  1.00  0.00           O  
ATOM   1607  CB  PRO   292      13.638  58.281  -3.450  1.00  0.00           C  
ATOM   1608  CG  PRO   292      14.726  58.979  -4.220  1.00  0.00           C  
ATOM   1609  CD  PRO   292      15.946  58.073  -4.031  1.00  0.00           C  
ATOM   1610  N   SER   293      12.009  56.536  -5.351  1.00  0.00           N  
ATOM   1611  CA  SER   293      11.328  56.338  -6.623  1.00  0.00           C  
ATOM   1612  C   SER   293      10.730  57.699  -6.953  1.00  0.00           C  
ATOM   1613  O   SER   293      10.761  58.612  -6.127  1.00  0.00           O  
ATOM   1614  CB  SER   293      10.150  55.374  -6.493  1.00  0.00           C  
ATOM   1615  OG  SER   293       9.152  55.934  -5.652  1.00  0.00           O  
ATOM   1616  N   ARG   294      10.191  57.863  -8.171  1.00  0.00           N  
ATOM   1617  CA  ARG   294       9.600  59.167  -8.481  1.00  0.00           C  
ATOM   1618  C   ARG   294       8.296  59.206  -7.697  1.00  0.00           C  
ATOM   1619  O   ARG   294       7.883  58.191  -7.130  1.00  0.00           O  
ATOM   1620  CB  ARG   294       9.342  59.091  -9.986  1.00  0.00           C  
ATOM   1621  CG  ARG   294       8.250  58.090 -10.368  1.00  0.00           C  
ATOM   1622  CD  ARG   294       7.947  58.056 -11.867  1.00  0.00           C  
ATOM   1623  NE  ARG   294       6.911  57.009 -12.092  1.00  0.00           N  
ATOM   1624  CZ  ARG   294       5.588  57.324 -11.981  1.00  0.00           C  
ATOM   1625  NH1 ARG   294       5.500  58.648 -11.661  1.00  0.00           N  
ATOM   1626  NH2 ARG   294       4.868  56.192 -12.234  1.00  0.00           N  
ATOM   1627  N   GLY   295       7.651  60.364  -7.650  1.00  0.00           N  
ATOM   1628  CA  GLY   295       6.383  60.462  -6.950  1.00  0.00           C  
ATOM   1629  C   GLY   295       5.343  59.808  -7.858  1.00  0.00           C  
ATOM   1630  O   GLY   295       5.143  60.230  -8.996  1.00  0.00           O  
ATOM   1631  N   ASP   296       4.689  58.771  -7.356  1.00  0.00           N  
ATOM   1632  CA  ASP   296       3.693  58.051  -8.132  1.00  0.00           C  
ATOM   1633  C   ASP   296       2.359  58.069  -7.413  1.00  0.00           C  
ATOM   1634  O   ASP   296       2.279  57.736  -6.236  1.00  0.00           O  
ATOM   1635  CB  ASP   296       4.136  56.589  -8.356  1.00  0.00           C  
ATOM   1636  CG  ASP   296       3.109  55.919  -9.258  1.00  0.00           C  
ATOM   1637  OD1 ASP   296       2.061  56.560  -9.538  1.00  0.00           O  
ATOM   1638  OD2 ASP   296       3.360  54.759  -9.680  1.00  0.00           O  
ATOM   1639  N   VAL   297       1.310  58.448  -8.131  1.00  0.00           N  
ATOM   1640  CA  VAL   297      -0.020  58.518  -7.542  1.00  0.00           C  
ATOM   1641  C   VAL   297      -0.695  57.158  -7.391  1.00  0.00           C  
ATOM   1642  O   VAL   297      -1.415  56.926  -6.419  1.00  0.00           O  
ATOM   1643  CB  VAL   297      -0.909  59.459  -8.365  1.00  0.00           C  
ATOM   1644  CG1 VAL   297      -2.365  59.489  -7.895  1.00  0.00           C  
ATOM   1645  CG2 VAL   297      -0.448  60.917  -8.333  1.00  0.00           C  
ATOM   1646  N   GLU   298      -0.469  56.257  -8.341  1.00  0.00           N  
ATOM   1647  CA  GLU   298      -1.073  54.930  -8.267  1.00  0.00           C  
ATOM   1648  C   GLU   298      -0.087  53.859  -8.703  1.00  0.00           C  
ATOM   1649  O   GLU   298       0.232  53.744  -9.891  1.00  0.00           O  
ATOM   1650  CB  GLU   298      -2.328  54.877  -9.143  1.00  0.00           C  
ATOM   1651  CG  GLU   298      -3.041  53.524  -9.106  1.00  0.00           C  
ATOM   1652  CD  GLU   298      -4.258  53.608 -10.016  1.00  0.00           C  
ATOM   1653  OE1 GLU   298      -4.496  54.707 -10.585  1.00  0.00           O  
ATOM   1654  OE2 GLU   298      -4.966  52.575 -10.156  1.00  0.00           O  
ATOM   1655  N   LEU   299       0.391  53.077  -7.736  1.00  0.00           N  
ATOM   1656  CA  LEU   299       1.355  52.018  -8.014  1.00  0.00           C  
ATOM   1657  C   LEU   299       0.739  50.796  -8.676  1.00  0.00           C  
ATOM   1658  O   LEU   299       1.460  49.924  -9.161  1.00  0.00           O  
ATOM   1659  CB  LEU   299       2.099  51.621  -6.733  1.00  0.00           C  
ATOM   1660  CG  LEU   299       2.953  52.748  -6.149  1.00  0.00           C  
ATOM   1661  CD1 LEU   299       3.626  52.425  -4.816  1.00  0.00           C  
ATOM   1662  CD2 LEU   299       4.115  53.202  -7.032  1.00  0.00           C  
ATOM   1663  N   GLY   300      -0.591  50.743  -8.692  1.00  0.00           N  
ATOM   1664  CA  GLY   300      -1.305  49.650  -9.329  1.00  0.00           C  
ATOM   1665  C   GLY   300      -1.590  48.428  -8.478  1.00  0.00           C  
ATOM   1666  O   GLY   300      -0.777  48.038  -7.642  1.00  0.00           O  
ATOM   1667  N   ASP   301      -2.749  47.816  -8.686  1.00  0.00           N  
ATOM   1668  CA  ASP   301      -3.099  46.614  -7.939  1.00  0.00           C  
ATOM   1669  C   ASP   301      -2.500  45.424  -8.667  1.00  0.00           C  
ATOM   1670  O   ASP   301      -2.262  45.489  -9.873  1.00  0.00           O  
ATOM   1671  CB  ASP   301      -4.616  46.395  -7.890  1.00  0.00           C  
ATOM   1672  CG  ASP   301      -5.369  47.582  -7.339  1.00  0.00           C  
ATOM   1673  OD1 ASP   301      -4.781  48.357  -6.554  1.00  0.00           O  
ATOM   1674  OD2 ASP   301      -6.562  47.725  -7.683  1.00  0.00           O  
ATOM   1675  N   ILE   302      -2.249  44.342  -7.942  1.00  0.00           N  
ATOM   1676  CA  ILE   302      -1.745  43.137  -8.585  1.00  0.00           C  
ATOM   1677  C   ILE   302      -2.995  42.653  -9.300  1.00  0.00           C  
ATOM   1678  O   ILE   302      -4.071  42.600  -8.706  1.00  0.00           O  
ATOM   1679  CB  ILE   302      -1.314  42.084  -7.556  1.00  0.00           C  
ATOM   1680  CG1 ILE   302      -0.139  42.535  -6.673  1.00  0.00           C  
ATOM   1681  CG2 ILE   302      -0.856  40.759  -8.189  1.00  0.00           C  
ATOM   1682  CD1 ILE   302       0.136  41.597  -5.498  1.00  0.00           C  
ATOM   1683  N   PRO   303      -2.886  42.306 -10.586  1.00  0.00           N  
ATOM   1684  CA  PRO   303      -4.101  41.851 -11.258  1.00  0.00           C  
ATOM   1685  C   PRO   303      -4.589  40.525 -10.703  1.00  0.00           C  
ATOM   1686  O   PRO   303      -3.855  39.812 -10.019  1.00  0.00           O  
ATOM   1687  CB  PRO   303      -3.662  41.744 -12.713  1.00  0.00           C  
ATOM   1688  CG  PRO   303      -2.253  41.251 -12.574  1.00  0.00           C  
ATOM   1689  CD  PRO   303      -1.708  42.137 -11.455  1.00  0.00           C  
ATOM   1690  N   SER   304      -5.847  40.215 -10.974  1.00  0.00           N  
ATOM   1691  CA  SER   304      -6.422  38.962 -10.529  1.00  0.00           C  
ATOM   1692  C   SER   304      -6.545  38.130 -11.787  1.00  0.00           C  
ATOM   1693  O   SER   304      -6.766  38.669 -12.873  1.00  0.00           O  
ATOM   1694  CB  SER   304      -7.832  39.152  -9.928  1.00  0.00           C  
ATOM   1695  OG  SER   304      -7.762  39.967  -8.767  1.00  0.00           O  
ATOM   1696  N   LEU   305      -6.397  36.821 -11.654  1.00  0.00           N  
ATOM   1697  CA  LEU   305      -6.504  35.957 -12.807  1.00  0.00           C  
ATOM   1698  C   LEU   305      -7.837  36.169 -13.509  1.00  0.00           C  
ATOM   1699  O   LEU   305      -7.904  36.169 -14.739  1.00  0.00           O  
ATOM   1700  CB  LEU   305      -6.351  34.495 -12.391  1.00  0.00           C  
ATOM   1701  CG  LEU   305      -4.954  34.138 -11.879  1.00  0.00           C  
ATOM   1702  CD1 LEU   305      -4.874  32.633 -11.615  1.00  0.00           C  
ATOM   1703  CD2 LEU   305      -3.908  34.554 -12.906  1.00  0.00           C  
ATOM   1704  N   LEU   306      -8.895  36.369 -12.727  1.00  0.00           N  
ATOM   1705  CA  LEU   306     -10.218  36.580 -13.300  1.00  0.00           C  
ATOM   1706  C   LEU   306     -10.274  37.804 -14.212  1.00  0.00           C  
ATOM   1707  O   LEU   306     -10.897  37.756 -15.271  1.00  0.00           O  
ATOM   1708  CB  LEU   306     -11.261  36.681 -12.185  1.00  0.00           C  
ATOM   1709  CG  LEU   306     -12.687  36.887 -12.700  1.00  0.00           C  
ATOM   1710  CD1 LEU   306     -13.223  35.761 -13.583  1.00  0.00           C  
ATOM   1711  CD2 LEU   306     -13.753  37.023 -11.614  1.00  0.00           C  
ATOM   1712  N   ASP   307      -9.634  38.898 -13.809  1.00  0.00           N  
ATOM   1713  CA  ASP   307      -9.609  40.099 -14.642  1.00  0.00           C  
ATOM   1714  C   ASP   307      -8.900  39.770 -15.951  1.00  0.00           C  
ATOM   1715  O   ASP   307      -9.189  40.364 -16.993  1.00  0.00           O  
ATOM   1716  CB  ASP   307      -8.835  41.233 -13.963  1.00  0.00           C  
ATOM   1717  CG  ASP   307      -9.689  41.768 -12.822  1.00  0.00           C  
ATOM   1718  OD1 ASP   307     -10.896  41.410 -12.769  1.00  0.00           O  
ATOM   1719  OD2 ASP   307      -9.146  42.542 -11.989  1.00  0.00           O  
ATOM   1720  N   LEU   308      -7.960  38.829 -15.878  1.00  0.00           N  
ATOM   1721  CA  LEU   308      -7.177  38.410 -17.033  1.00  0.00           C  
ATOM   1722  C   LEU   308      -7.866  37.374 -17.887  1.00  0.00           C  
ATOM   1723  O   LEU   308      -7.343  36.980 -18.927  1.00  0.00           O  
ATOM   1724  CB  LEU   308      -5.834  37.860 -16.573  1.00  0.00           C  
ATOM   1725  CG  LEU   308      -5.073  38.896 -15.760  1.00  0.00           C  
ATOM   1726  CD1 LEU   308      -3.759  38.319 -15.256  1.00  0.00           C  
ATOM   1727  CD2 LEU   308      -4.854  40.113 -16.634  1.00  0.00           C  
ATOM   1728  N   GLY   309      -9.033  36.921 -17.446  1.00  0.00           N  
ATOM   1729  CA  GLY   309      -9.764  35.937 -18.218  1.00  0.00           C  
ATOM   1730  C   GLY   309      -9.359  34.502 -17.950  1.00  0.00           C  
ATOM   1731  O   GLY   309      -9.585  33.621 -18.779  1.00  0.00           O  
ATOM   1732  N   ILE   310      -8.756  34.260 -16.791  1.00  0.00           N  
ATOM   1733  CA  ILE   310      -8.337  32.912 -16.433  1.00  0.00           C  
ATOM   1734  C   ILE   310      -9.103  32.472 -15.191  1.00  0.00           C  
ATOM   1735  O   ILE   310      -9.180  33.208 -14.212  1.00  0.00           O  
ATOM   1736  CB  ILE   310      -6.812  32.852 -16.129  1.00  0.00           C  
ATOM   1737  CG1 ILE   310      -5.934  33.330 -17.298  1.00  0.00           C  
ATOM   1738  CG2 ILE   310      -6.308  31.437 -15.800  1.00  0.00           C  
ATOM   1739  CD1 ILE   310      -6.077  32.475 -18.556  1.00  0.00           C  
ATOM   1740  N   SER   311      -9.686  31.281 -15.240  1.00  0.00           N  
ATOM   1741  CA  SER   311     -10.415  30.767 -14.089  1.00  0.00           C  
ATOM   1742  C   SER   311      -9.372  30.250 -13.103  1.00  0.00           C  
ATOM   1743  O   SER   311      -8.594  29.351 -13.426  1.00  0.00           O  
ATOM   1744  CB  SER   311     -11.341  29.625 -14.511  1.00  0.00           C  
ATOM   1745  OG  SER   311     -11.944  29.038 -13.367  1.00  0.00           O  
ATOM   1746  N   PRO   312      -9.332  30.823 -11.892  1.00  0.00           N  
ATOM   1747  CA  PRO   312      -8.353  30.369 -10.904  1.00  0.00           C  
ATOM   1748  C   PRO   312      -8.437  28.867 -10.688  1.00  0.00           C  
ATOM   1749  O   PRO   312      -9.510  28.272 -10.809  1.00  0.00           O  
ATOM   1750  CB  PRO   312      -8.743  31.144  -9.652  1.00  0.00           C  
ATOM   1751  CG  PRO   312      -9.275  32.434 -10.210  1.00  0.00           C  
ATOM   1752  CD  PRO   312     -10.127  31.949 -11.371  1.00  0.00           C  
ATOM   1753  N   THR   313      -7.299  28.259 -10.375  1.00  0.00           N  
ATOM   1754  CA  THR   313      -7.237  26.831 -10.112  1.00  0.00           C  
ATOM   1755  C   THR   313      -6.316  26.659  -8.917  1.00  0.00           C  
ATOM   1756  O   THR   313      -5.279  27.312  -8.830  1.00  0.00           O  
ATOM   1757  CB  THR   313      -6.663  26.086 -11.319  1.00  0.00           C  
ATOM   1758  OG1 THR   313      -7.465  26.325 -12.466  1.00  0.00           O  
ATOM   1759  CG2 THR   313      -6.638  24.577 -11.021  1.00  0.00           C  
ATOM   1760  N   PRO   314      -6.696  25.808  -7.976  1.00  0.00           N  
ATOM   1761  CA  PRO   314      -5.837  25.591  -6.825  1.00  0.00           C  
ATOM   1762  C   PRO   314      -5.337  24.157  -6.882  1.00  0.00           C  
ATOM   1763  O   PRO   314      -5.937  23.310  -7.540  1.00  0.00           O  
ATOM   1764  CB  PRO   314      -6.602  25.844  -5.523  1.00  0.00           C  
ATOM   1765  CG  PRO   314      -8.089  25.495  -5.611  1.00  0.00           C  
ATOM   1766  CD  PRO   314      -8.693  25.734  -6.997  1.00  0.00           C  
ATOM   1767  N   ARG   315      -4.219  23.902  -6.217  1.00  0.00           N  
ATOM   1768  CA  ARG   315      -3.628  22.570  -6.182  1.00  0.00           C  
ATOM   1769  C   ARG   315      -4.414  21.736  -5.180  1.00  0.00           C  
ATOM   1770  O   ARG   315      -4.489  22.074  -4.002  1.00  0.00           O  
ATOM   1771  CB  ARG   315      -2.150  22.644  -5.749  1.00  0.00           C  
ATOM   1772  CG  ARG   315      -1.269  23.434  -6.719  1.00  0.00           C  
ATOM   1773  CD  ARG   315      -0.998  22.702  -8.035  1.00  0.00           C  
ATOM   1774  NE  ARG   315      -0.093  23.563  -8.848  1.00  0.00           N  
ATOM   1775  CZ  ARG   315       0.277  23.171 -10.102  1.00  0.00           C  
ATOM   1776  NH1 ARG   315      -0.318  21.969 -10.354  1.00  0.00           N  
ATOM   1777  NH2 ARG   315       1.097  24.134 -10.614  1.00  0.00           N  
ATOM   1778  N   THR   316      -5.735  21.878  -5.170  1.00  0.00           N  
ATOM   1779  CA  THR   316      -6.591  21.096  -4.281  1.00  0.00           C  
ATOM   1780  C   THR   316      -7.823  20.630  -5.019  1.00  0.00           C  
ATOM   1781  O   THR   316      -8.382  21.335  -5.863  1.00  0.00           O  
ATOM   1782  CB  THR   316      -7.597  20.870  -3.136  1.00  0.00           C  
ATOM   1783  OG1 THR   316      -7.071  21.374  -1.917  1.00  0.00           O  
ATOM   1784  CG2 THR   316      -7.870  19.364  -2.988  1.00  0.00           C  
ATOM   1785  N   SER   317      -8.276  19.407  -4.706  1.00  0.00           N  
ATOM   1786  CA  SER   317      -9.548  18.873  -5.225  1.00  0.00           C  
ATOM   1787  C   SER   317      -9.767  17.497  -4.654  1.00  0.00           C  
ATOM   1788  O   SER   317     -10.818  17.186  -4.087  1.00  0.00           O  
ATOM   1789  CB  SER   317      -9.875  18.494  -6.672  1.00  0.00           C  
ATOM   1790  OG  SER   317     -11.192  17.970  -6.753  1.00  0.00           O  
ATOM   1791  N   GLN   318      -8.763  16.636  -4.795  1.00  0.00           N  
ATOM   1792  CA  GLN   318      -8.848  15.296  -4.174  1.00  0.00           C  
ATOM   1793  C   GLN   318      -7.494  14.861  -3.599  1.00  0.00           C  
ATOM   1794  O   GLN   318      -7.151  13.678  -3.524  1.00  0.00           O  
ATOM   1795  CB  GLN   318      -9.170  14.030  -4.973  1.00  0.00           C  
ATOM   1796  CG  GLN   318     -10.545  14.065  -5.643  1.00  0.00           C  
ATOM   1797  CD  GLN   318     -10.722  12.769  -6.422  1.00  0.00           C  
ATOM   1798  OE1 GLN   318     -10.943  11.707  -5.842  1.00  0.00           O  
ATOM   1799  NE2 GLN   318     -10.633  12.786  -7.779  1.00  0.00           N  
ATOM   1800  N   GLU   319      -6.715  15.868  -3.186  1.00  0.00           N  
ATOM   1801  CA  GLU   319      -5.367  15.822  -2.588  1.00  0.00           C  
ATOM   1802  C   GLU   319      -4.693  17.113  -3.041  1.00  0.00           C  
ATOM   1803  O   GLU   319      -4.987  17.672  -4.101  1.00  0.00           O  
ATOM   1804  CB  GLU   319      -4.380  14.725  -2.999  1.00  0.00           C  
ATOM   1805  CG  GLU   319      -3.053  14.782  -2.239  1.00  0.00           C  
ATOM   1806  CD  GLU   319      -2.195  13.614  -2.704  1.00  0.00           C  
ATOM   1807  OE1 GLU   319      -2.673  12.838  -3.573  1.00  0.00           O  
ATOM   1808  OE2 GLU   319      -1.049  13.484  -2.195  1.00  0.00           O  
ATOM   1809  N   GLY   320      -3.772  17.596  -2.221  1.00  0.00           N  
ATOM   1810  CA  GLY   320      -2.896  18.723  -2.606  1.00  0.00           C  
ATOM   1811  C   GLY   320      -1.603  18.088  -3.063  1.00  0.00           C  
ATOM   1812  O   GLY   320      -0.617  17.968  -2.331  1.00  0.00           O  
ATOM   1813  N   LYS   321      -1.622  17.672  -4.317  1.00  0.00           N  
ATOM   1814  CA  LYS   321      -0.576  16.738  -4.789  1.00  0.00           C  
ATOM   1815  C   LYS   321       0.742  17.362  -5.215  1.00  0.00           C  
ATOM   1816  O   LYS   321       1.812  16.757  -5.106  1.00  0.00           O  
ATOM   1817  CB  LYS   321      -0.820  15.875  -6.031  1.00  0.00           C  
ATOM   1818  CG  LYS   321      -1.891  14.802  -5.827  1.00  0.00           C  
ATOM   1819  CD  LYS   321      -2.121  13.924  -7.059  1.00  0.00           C  
ATOM   1820  CE  LYS   321      -3.191  12.849  -6.855  1.00  0.00           C  
ATOM   1821  NZ  LYS   321      -3.338  12.041  -8.086  1.00  0.00           N  
ATOM   1822  N   PRO   322       0.680  18.603  -5.714  1.00  0.00           N  
ATOM   1823  CA  PRO   322       1.906  19.312  -6.067  1.00  0.00           C  
ATOM   1824  C   PRO   322       1.796  20.749  -5.583  1.00  0.00           C  
ATOM   1825  O   PRO   322       0.884  21.490  -5.961  1.00  0.00           O  
ATOM   1826  CB  PRO   322       2.715  20.093  -7.106  1.00  0.00           C  
ATOM   1827  CG  PRO   322       2.322  19.775  -8.550  1.00  0.00           C  
ATOM   1828  CD  PRO   322       0.824  19.525  -8.737  1.00  0.00           C  
ATOM   1829  N   THR   323       2.727  21.171  -4.736  1.00  0.00           N  
ATOM   1830  CA  THR   323       2.656  22.505  -4.140  1.00  0.00           C  
ATOM   1831  C   THR   323       3.859  23.325  -4.563  1.00  0.00           C  
ATOM   1832  O   THR   323       5.003  22.862  -4.535  1.00  0.00           O  
ATOM   1833  CB  THR   323       2.754  23.550  -3.011  1.00  0.00           C  
ATOM   1834  OG1 THR   323       1.843  23.230  -1.970  1.00  0.00           O  
ATOM   1835  CG2 THR   323       2.416  24.941  -3.574  1.00  0.00           C  
ATOM   1836  N   MET   324       3.617  24.584  -5.066  1.00  0.00           N  
ATOM   1837  CA  MET   324       4.747  25.516  -5.103  1.00  0.00           C  
ATOM   1838  C   MET   324       4.267  26.912  -4.741  1.00  0.00           C  
ATOM   1839  O   MET   324       3.191  27.326  -5.162  1.00  0.00           O  
ATOM   1840  CB  MET   324       5.371  25.536  -6.502  1.00  0.00           C  
ATOM   1841  CG  MET   324       6.042  24.217  -6.890  1.00  0.00           C  
ATOM   1842  SD  MET   324       6.792  24.210  -8.546  1.00  0.00           S  
ATOM   1843  CE  MET   324       7.101  22.421  -8.573  1.00  0.00           C  
ATOM   1844  N   VAL   325       5.085  27.639  -3.985  1.00  0.00           N  
ATOM   1845  CA  VAL   325       4.758  28.986  -3.521  1.00  0.00           C  
ATOM   1846  C   VAL   325       5.581  30.026  -4.283  1.00  0.00           C  
ATOM   1847  O   VAL   325       6.799  30.036  -4.190  1.00  0.00           O  
ATOM   1848  CB  VAL   325       5.061  29.090  -2.008  1.00  0.00           C  
ATOM   1849  CG1 VAL   325       4.671  30.465  -1.464  1.00  0.00           C  
ATOM   1850  CG2 VAL   325       4.314  27.982  -1.273  1.00  0.00           C  
ATOM   1851  N   GLY   326       4.910  30.902  -5.024  1.00  0.00           N  
ATOM   1852  CA  GLY   326       5.621  31.899  -5.805  1.00  0.00           C  
ATOM   1853  C   GLY   326       6.409  32.927  -5.020  1.00  0.00           C  
ATOM   1854  O   GLY   326       6.139  33.180  -3.842  1.00  0.00           O  
ATOM   1855  N   GLY   327       7.413  33.503  -5.675  1.00  0.00           N  
ATOM   1856  CA  GLY   327       8.208  34.546  -5.054  1.00  0.00           C  
ATOM   1857  C   GLY   327       9.642  34.249  -4.663  1.00  0.00           C  
ATOM   1858  O   GLY   327      10.011  33.117  -4.358  1.00  0.00           O  
ATOM   1859  N   GLU   328      10.451  35.302  -4.674  1.00  0.00           N  
ATOM   1860  CA  GLU   328      11.850  35.213  -4.282  1.00  0.00           C  
ATOM   1861  C   GLU   328      11.983  34.729  -2.832  1.00  0.00           C  
ATOM   1862  O   GLU   328      12.840  33.900  -2.528  1.00  0.00           O  
ATOM   1863  CB  GLU   328      12.513  36.583  -4.436  1.00  0.00           C  
ATOM   1864  CG  GLU   328      13.877  36.719  -3.759  1.00  0.00           C  
ATOM   1865  CD  GLU   328      14.593  38.018  -4.138  1.00  0.00           C  
ATOM   1866  OE1 GLU   328      13.913  39.044  -4.356  1.00  0.00           O  
ATOM   1867  OE2 GLU   328      15.838  38.017  -4.208  1.00  0.00           O  
ATOM   1868  N   THR   329      11.144  35.242  -1.935  1.00  0.00           N  
ATOM   1869  CA  THR   329      11.219  34.826  -0.535  1.00  0.00           C  
ATOM   1870  C   THR   329      11.067  33.316  -0.408  1.00  0.00           C  
ATOM   1871  O   THR   329      11.873  32.656   0.245  1.00  0.00           O  
ATOM   1872  CB  THR   329      10.139  35.520   0.290  1.00  0.00           C  
ATOM   1873  OG1 THR   329      10.330  36.927   0.259  1.00  0.00           O  
ATOM   1874  CG2 THR   329      10.215  35.028   1.745  1.00  0.00           C  
ATOM   1875  N   GLU   330      10.033  32.772  -1.042  1.00  0.00           N  
ATOM   1876  CA  GLU   330       9.797  31.339  -0.995  1.00  0.00           C  
ATOM   1877  C   GLU   330      10.920  30.602  -1.715  1.00  0.00           C  
ATOM   1878  O   GLU   330      11.335  29.518  -1.300  1.00  0.00           O  
ATOM   1879  CB  GLU   330       8.441  31.006  -1.634  1.00  0.00           C  
ATOM   1880  CG  GLU   330       7.244  31.468  -0.801  1.00  0.00           C  
ATOM   1881  CD  GLU   330       7.337  30.803   0.565  1.00  0.00           C  
ATOM   1882  OE1 GLU   330       7.475  29.551   0.605  1.00  0.00           O  
ATOM   1883  OE2 GLU   330       7.271  31.538   1.587  1.00  0.00           O  
ATOM   1884  N   ALA   331      11.425  31.197  -2.790  1.00  0.00           N  
ATOM   1885  CA  ALA   331      12.498  30.560  -3.527  1.00  0.00           C  
ATOM   1886  C   ALA   331      13.770  30.382  -2.720  1.00  0.00           C  
ATOM   1887  O   ALA   331      14.342  29.292  -2.693  1.00  0.00           O  
ATOM   1888  CB  ALA   331      12.803  31.369  -4.783  1.00  0.00           C  
ATOM   1889  N   LEU   332      14.248  31.441  -2.077  1.00  0.00           N  
ATOM   1890  CA  LEU   332      15.463  31.283  -1.289  1.00  0.00           C  
ATOM   1891  C   LEU   332      15.146  30.387  -0.093  1.00  0.00           C  
ATOM   1892  O   LEU   332      16.028  29.733   0.458  1.00  0.00           O  
ATOM   1893  CB  LEU   332      16.045  32.644  -0.825  1.00  0.00           C  
ATOM   1894  CG  LEU   332      16.556  33.513  -1.976  1.00  0.00           C  
ATOM   1895  CD1 LEU   332      17.029  34.908  -1.571  1.00  0.00           C  
ATOM   1896  CD2 LEU   332      17.752  32.940  -2.736  1.00  0.00           C  
ATOM   1897  N   THR   333      13.872  30.341   0.285  1.00  0.00           N  
ATOM   1898  CA  THR   333      13.467  29.481   1.382  1.00  0.00           C  
ATOM   1899  C   THR   333      13.650  28.023   0.986  1.00  0.00           C  
ATOM   1900  O   THR   333      14.040  27.196   1.814  1.00  0.00           O  
ATOM   1901  CB  THR   333      12.000  29.735   1.780  1.00  0.00           C  
ATOM   1902  OG1 THR   333      11.840  31.074   2.223  1.00  0.00           O  
ATOM   1903  CG2 THR   333      11.606  28.773   2.913  1.00  0.00           C  
ATOM   1904  N   ARG   334      13.374  27.702  -0.281  1.00  0.00           N  
ATOM   1905  CA  ARG   334      13.528  26.327  -0.765  1.00  0.00           C  
ATOM   1906  C   ARG   334      15.001  25.950  -0.889  1.00  0.00           C  
ATOM   1907  O   ARG   334      15.372  24.798  -0.643  1.00  0.00           O  
ATOM   1908  CB  ARG   334      12.805  26.141  -2.110  1.00  0.00           C  
ATOM   1909  CG  ARG   334      12.989  24.761  -2.759  1.00  0.00           C  
ATOM   1910  CD  ARG   334      12.579  23.596  -1.836  1.00  0.00           C  
ATOM   1911  NE  ARG   334      12.898  22.316  -2.463  1.00  0.00           N  
ATOM   1912  CZ  ARG   334      12.648  21.119  -1.936  1.00  0.00           C  
ATOM   1913  NH1 ARG   334      12.063  21.012  -0.747  1.00  0.00           N  
ATOM   1914  NH2 ARG   334      12.984  20.024  -2.609  1.00  0.00           N  
ATOM   1915  N   LEU   335      15.844  26.908  -1.281  1.00  0.00           N  
ATOM   1916  CA  LEU   335      17.274  26.629  -1.380  1.00  0.00           C  
ATOM   1917  C   LEU   335      17.752  26.301   0.044  1.00  0.00           C  
ATOM   1918  O   LEU   335      18.478  25.332   0.268  1.00  0.00           O  
ATOM   1919  CB  LEU   335      18.065  27.845  -1.937  1.00  0.00           C  
ATOM   1920  CG  LEU   335      17.796  28.121  -3.418  1.00  0.00           C  
ATOM   1921  CD1 LEU   335      18.407  29.415  -3.955  1.00  0.00           C  
ATOM   1922  CD2 LEU   335      18.321  27.055  -4.379  1.00  0.00           C  
ATOM   1923  N   LYS   336      17.323  27.106   1.007  1.00  0.00           N  
ATOM   1924  CA  LYS   336      17.688  26.866   2.399  1.00  0.00           C  
ATOM   1925  C   LYS   336      17.156  25.505   2.862  1.00  0.00           C  
ATOM   1926  O   LYS   336      17.871  24.705   3.465  1.00  0.00           O  
ATOM   1927  CB  LYS   336      17.097  27.969   3.279  1.00  0.00           C  
ATOM   1928  CG  LYS   336      17.446  27.819   4.761  1.00  0.00           C  
ATOM   1929  CD  LYS   336      18.929  28.036   5.066  1.00  0.00           C  
ATOM   1930  CE  LYS   336      19.255  28.028   6.561  1.00  0.00           C  
ATOM   1931  NZ  LYS   336      20.704  28.248   6.765  1.00  0.00           N  
ATOM   1932  N   SER   337      15.892  25.245   2.562  1.00  0.00           N  
ATOM   1933  CA  SER   337      15.250  24.002   2.973  1.00  0.00           C  
ATOM   1934  C   SER   337      15.911  22.728   2.443  1.00  0.00           C  
ATOM   1935  O   SER   337      16.186  21.790   3.199  1.00  0.00           O  
ATOM   1936  CB  SER   337      13.782  24.029   2.551  1.00  0.00           C  
ATOM   1937  OG  SER   337      13.084  25.030   3.277  1.00  0.00           O  
ATOM   1938  N   PHE   338      16.170  22.703   1.141  1.00  0.00           N  
ATOM   1939  CA  PHE   338      16.765  21.540   0.500  1.00  0.00           C  
ATOM   1940  C   PHE   338      18.235  21.349   0.861  1.00  0.00           C  
ATOM   1941  O   PHE   338      18.664  20.244   1.196  1.00  0.00           O  
ATOM   1942  CB  PHE   338      16.622  21.654  -1.021  1.00  0.00           C  
ATOM   1943  CG  PHE   338      17.270  20.455  -1.623  1.00  0.00           C  
ATOM   1944  CD1 PHE   338      16.632  19.194  -1.653  1.00  0.00           C  
ATOM   1945  CD2 PHE   338      18.555  20.560  -2.185  1.00  0.00           C  
ATOM   1946  CE1 PHE   338      17.257  18.054  -2.235  1.00  0.00           C  
ATOM   1947  CE2 PHE   338      19.205  19.433  -2.774  1.00  0.00           C  
ATOM   1948  CZ  PHE   338      18.552  18.174  -2.796  1.00  0.00           C  
ATOM   1949  N   ALA   339      19.004  22.428   0.794  1.00  0.00           N  
ATOM   1950  CA  ALA   339      20.425  22.374   1.101  1.00  0.00           C  
ATOM   1951  C   ALA   339      20.752  22.222   2.579  1.00  0.00           C  
ATOM   1952  O   ALA   339      21.433  21.280   2.990  1.00  0.00           O  
ATOM   1953  CB  ALA   339      21.136  23.655   0.630  1.00  0.00           C  
ATOM   1954  N   ALA   340      20.256  23.166   3.369  1.00  0.00           N  
ATOM   1955  CA  ALA   340      20.593  23.226   4.776  1.00  0.00           C  
ATOM   1956  C   ALA   340      19.703  22.555   5.807  1.00  0.00           C  
ATOM   1957  O   ALA   340      20.162  21.674   6.533  1.00  0.00           O  
ATOM   1958  CB  ALA   340      20.814  24.693   5.143  1.00  0.00           C  
ATOM   1959  N   ASP   341      18.446  22.970   5.892  1.00  0.00           N  
ATOM   1960  CA  ASP   341      17.547  22.386   6.879  1.00  0.00           C  
ATOM   1961  C   ASP   341      17.429  20.871   6.737  1.00  0.00           C  
ATOM   1962  O   ASP   341      17.583  20.134   7.716  1.00  0.00           O  
ATOM   1963  CB  ASP   341      16.161  23.025   6.786  1.00  0.00           C  
ATOM   1964  CG  ASP   341      15.308  22.465   7.915  1.00  0.00           C  
ATOM   1965  OD1 ASP   341      15.803  21.558   8.637  1.00  0.00           O  
ATOM   1966  OD2 ASP   341      14.150  22.936   8.072  1.00  0.00           O  
ATOM   1967  N   CYS   342      18.334  20.080   7.335  1.00  0.00           N  
ATOM   1968  CA  CYS   342      18.293  18.656   7.108  1.00  0.00           C  
ATOM   1969  C   CYS   342      18.872  17.773   8.188  1.00  0.00           C  
ATOM   1970  O   CYS   342      19.031  16.569   7.968  1.00  0.00           O  
ATOM   1971  CB  CYS   342      19.032  17.923   5.985  1.00  0.00           C  
ATOM   1972  SG  CYS   342      18.682  16.549   5.910  1.00  0.00           S  
ATOM   1973  N   GLN   343      19.213  18.274   9.377  1.00  0.00           N  
ATOM   1974  CA  GLN   343      19.855  17.510  10.451  1.00  0.00           C  
ATOM   1975  C   GLN   343      21.364  17.504  10.297  1.00  0.00           C  
ATOM   1976  O   GLN   343      22.038  16.549  10.692  1.00  0.00           O  
ATOM   1977  CB  GLN   343      19.641  16.004  10.639  1.00  0.00           C  
ATOM   1978  CG  GLN   343      18.209  15.636  11.033  1.00  0.00           C  
ATOM   1979  CD  GLN   343      17.909  16.285  12.376  1.00  0.00           C  
ATOM   1980  OE1 GLN   343      18.642  16.100  13.347  1.00  0.00           O  
ATOM   1981  NE2 GLN   343      16.815  17.082  12.506  1.00  0.00           N  
ATOM   1982  N   ALA   344      21.947  18.571   9.717  1.00  0.00           N  
ATOM   1983  CA  ALA   344      23.391  18.763   9.476  1.00  0.00           C  
ATOM   1984  C   ALA   344      23.893  17.847   8.374  1.00  0.00           C  
ATOM   1985  O   ALA   344      25.008  17.319   8.389  1.00  0.00           O  
ATOM   1986  CB  ALA   344      24.222  18.500  10.727  1.00  0.00           C  
ATOM   1987  N   ARG   345      23.015  17.669   7.393  1.00  0.00           N  
ATOM   1988  CA  ARG   345      23.381  16.816   6.298  1.00  0.00           C  
ATOM   1989  C   ARG   345      22.912  17.398   4.985  1.00  0.00           C  
ATOM   1990  O   ARG   345      23.568  17.232   3.953  1.00  0.00           O  
ATOM   1991  CB  ARG   345      22.825  15.397   6.154  1.00  0.00           C  
ATOM   1992  CG  ARG   345      23.316  14.437   7.239  1.00  0.00           C  
ATOM   1993  CD  ARG   345      22.720  13.032   7.129  1.00  0.00           C  
ATOM   1994  NE  ARG   345      21.262  13.140   7.416  1.00  0.00           N  
ATOM   1995  CZ  ARG   345      20.477  12.023   7.392  1.00  0.00           C  
ATOM   1996  NH1 ARG   345      21.275  10.960   7.082  1.00  0.00           N  
ATOM   1997  NH2 ARG   345      19.200  12.405   7.687  1.00  0.00           N  
ATOM   1998  N   LEU   346      21.756  18.106   4.962  1.00  0.00           N  
ATOM   1999  CA  LEU   346      21.179  18.758   3.783  1.00  0.00           C  
ATOM   2000  C   LEU   346      21.066  17.799   2.605  1.00  0.00           C  
ATOM   2001  O   LEU   346      22.047  17.247   2.098  1.00  0.00           O  
ATOM   2002  CB  LEU   346      21.895  19.921   3.089  1.00  0.00           C  
ATOM   2003  CG  LEU   346      22.073  21.149   3.984  1.00  0.00           C  
ATOM   2004  CD1 LEU   346      22.910  22.274   3.377  1.00  0.00           C  
ATOM   2005  CD2 LEU   346      20.775  21.849   4.385  1.00  0.00           C  
ATOM   2006  N   SER   347      19.749  17.670   2.164  1.00  0.00           N  
ATOM   2007  CA  SER   347      19.550  16.688   1.107  1.00  0.00           C  
ATOM   2008  C   SER   347      20.488  16.835  -0.085  1.00  0.00           C  
ATOM   2009  O   SER   347      20.568  15.940  -0.925  1.00  0.00           O  
ATOM   2010  CB  SER   347      18.106  16.744   0.611  1.00  0.00           C  
ATOM   2011  OG  SER   347      17.846  18.002   0.006  1.00  0.00           O  
ATOM   2012  N   LYS   348      21.201  17.951  -0.162  1.00  0.00           N  
ATOM   2013  CA  LYS   348      22.093  18.169  -1.294  1.00  0.00           C  
ATOM   2014  C   LYS   348      23.131  17.072  -1.453  1.00  0.00           C  
ATOM   2015  O   LYS   348      23.459  16.687  -2.576  1.00  0.00           O  
ATOM   2016  CB  LYS   348      22.796  19.528  -1.179  1.00  0.00           C  
ATOM   2017  CG  LYS   348      23.722  19.837  -2.357  1.00  0.00           C  
ATOM   2018  CD  LYS   348      24.325  21.243  -2.310  1.00  0.00           C  
ATOM   2019  CE  LYS   348      25.381  21.493  -3.388  1.00  0.00           C  
ATOM   2020  NZ  LYS   348      24.762  21.416  -4.730  1.00  0.00           N  
ATOM   2021  N   GLY   349      23.633  16.552  -0.338  1.00  0.00           N  
ATOM   2022  CA  GLY   349      24.654  15.510  -0.400  1.00  0.00           C  
ATOM   2023  C   GLY   349      24.200  14.163  -0.959  1.00  0.00           C  
ATOM   2024  O   GLY   349      25.027  13.264  -1.134  1.00  0.00           O  
ATOM   2025  N   ASN   350      22.906  14.005  -1.235  1.00  0.00           N  
ATOM   2026  CA  ASN   350      22.408  12.743  -1.803  1.00  0.00           C  
ATOM   2027  C   ASN   350      21.580  12.993  -3.056  1.00  0.00           C  
ATOM   2028  O   ASN   350      20.979  12.070  -3.621  1.00  0.00           O  
ATOM   2029  CB  ASN   350      21.537  11.940  -0.800  1.00  0.00           C  
ATOM   2030  CG  ASN   350      22.412  11.566   0.388  1.00  0.00           C  
ATOM   2031  OD1 ASN   350      23.308  10.731   0.277  1.00  0.00           O  
ATOM   2032  ND2 ASN   350      22.199  12.165   1.591  1.00  0.00           N  
ATOM   2033  N   GLN   351      21.575  14.248  -3.491  1.00  0.00           N  
ATOM   2034  CA  GLN   351      20.835  14.672  -4.673  1.00  0.00           C  
ATOM   2035  C   GLN   351      20.997  13.749  -5.887  1.00  0.00           C  
ATOM   2036  O   GLN   351      20.009  13.314  -6.473  1.00  0.00           O  
ATOM   2037  CB  GLN   351      21.249  16.104  -5.057  1.00  0.00           C  
ATOM   2038  CG  GLN   351      20.377  16.718  -6.154  1.00  0.00           C  
ATOM   2039  CD  GLN   351      20.881  16.208  -7.496  1.00  0.00           C  
ATOM   2040  OE1 GLN   351      22.075  15.971  -7.676  1.00  0.00           O  
ATOM   2041  NE2 GLN   351      19.999  16.010  -8.512  1.00  0.00           N  
ATOM   2042  N   LYS   352      22.235  13.446  -6.265  1.00  0.00           N  
ATOM   2043  CA  LYS   352      22.462  12.605  -7.433  1.00  0.00           C  
ATOM   2044  C   LYS   352      21.830  11.213  -7.349  1.00  0.00           C  
ATOM   2045  O   LYS   352      21.356  10.683  -8.352  1.00  0.00           O  
ATOM   2046  CB  LYS   352      23.964  12.470  -7.716  1.00  0.00           C  
ATOM   2047  CG  LYS   352      24.255  11.739  -9.026  1.00  0.00           C  
ATOM   2048  CD  LYS   352      25.733  11.743  -9.386  1.00  0.00           C  
ATOM   2049  CE  LYS   352      25.955  11.092 -10.749  1.00  0.00           C  
ATOM   2050  NZ  LYS   352      27.388  11.091 -11.154  1.00  0.00           N  
ATOM   2051  N   GLY   353      21.816  10.630  -6.156  1.00  0.00           N  
ATOM   2052  CA  GLY   353      21.249   9.295  -5.970  1.00  0.00           C  
ATOM   2053  C   GLY   353      19.719   9.292  -6.046  1.00  0.00           C  
ATOM   2054  O   GLY   353      19.111   8.262  -6.331  1.00  0.00           O  
ATOM   2055  N   GLY   354      19.097  10.442  -5.806  1.00  0.00           N  
ATOM   2056  CA  GLY   354      17.636  10.515  -5.795  1.00  0.00           C  
ATOM   2057  C   GLY   354      16.951  11.267  -6.931  1.00  0.00           C  
ATOM   2058  O   GLY   354      15.739  11.140  -7.105  1.00  0.00           O  
ATOM   2059  N   ASN   355      17.716  12.037  -7.703  1.00  0.00           N  
ATOM   2060  CA  ASN   355      17.147  12.863  -8.770  1.00  0.00           C  
ATOM   2061  C   ASN   355      16.249  12.203  -9.813  1.00  0.00           C  
ATOM   2062  O   ASN   355      15.570  12.900 -10.562  1.00  0.00           O  
ATOM   2063  CB  ASN   355      18.257  13.649  -9.479  1.00  0.00           C  
ATOM   2064  CG  ASN   355      19.185  12.648 -10.153  1.00  0.00           C  
ATOM   2065  OD1 ASN   355      18.951  11.441 -10.113  1.00  0.00           O  
ATOM   2066  ND2 ASN   355      20.289  13.096 -10.810  1.00  0.00           N  
ATOM   2067  N   ASN   356      16.234  10.876  -9.877  1.00  0.00           N  
ATOM   2068  CA  ASN   356      15.362  10.205 -10.835  1.00  0.00           C  
ATOM   2069  C   ASN   356      14.060   9.754 -10.194  1.00  0.00           C  
ATOM   2070  O   ASN   356      13.305   8.982 -10.784  1.00  0.00           O  
ATOM   2071  CB  ASN   356      16.058   9.009 -11.473  1.00  0.00           C  
ATOM   2072  CG  ASN   356      16.918   9.408 -12.647  1.00  0.00           C  
ATOM   2073  OD1 ASN   356      18.138   9.257 -12.617  1.00  0.00           O  
ATOM   2074  ND2 ASN   356      16.285   9.928 -13.694  1.00  0.00           N  
ATOM   2075  N   SER   357      13.809  10.231  -8.980  1.00  0.00           N  
ATOM   2076  CA  SER   357      12.575   9.886  -8.295  1.00  0.00           C  
ATOM   2077  C   SER   357      11.423  10.612  -8.972  1.00  0.00           C  
ATOM   2078  O   SER   357      11.648  11.453  -9.848  1.00  0.00           O  
ATOM   2079  CB  SER   357      12.646  10.260  -6.812  1.00  0.00           C  
ATOM   2080  OG  SER   357      13.665   9.510  -6.168  1.00  0.00           O  
ATOM   2081  N   VAL   358      10.191  10.301  -8.582  1.00  0.00           N  
ATOM   2082  CA  VAL   358       9.037  10.954  -9.192  1.00  0.00           C  
ATOM   2083  C   VAL   358       8.024  11.400  -8.153  1.00  0.00           C  
ATOM   2084  O   VAL   358       7.186  12.263  -8.420  1.00  0.00           O  
ATOM   2085  CB  VAL   358       8.349  10.011 -10.183  1.00  0.00           C  
ATOM   2086  CG1 VAL   358       9.252   9.576 -11.339  1.00  0.00           C  
ATOM   2087  CG2 VAL   358       7.859   8.709  -9.546  1.00  0.00           C  
ATOM   2088  N   PHE   359       8.115  10.820  -6.963  1.00  0.00           N  
ATOM   2089  CA  PHE   359       7.181  11.128  -5.895  1.00  0.00           C  
ATOM   2090  C   PHE   359       7.761  11.974  -4.765  1.00  0.00           C  
ATOM   2091  O   PHE   359       8.789  11.630  -4.187  1.00  0.00           O  
ATOM   2092  CB  PHE   359       6.641   9.814  -5.322  1.00  0.00           C  
ATOM   2093  CG  PHE   359       5.714  10.159  -4.208  1.00  0.00           C  
ATOM   2094  CD1 PHE   359       4.405  10.636  -4.443  1.00  0.00           C  
ATOM   2095  CD2 PHE   359       6.135  10.011  -2.874  1.00  0.00           C  
ATOM   2096  CE1 PHE   359       3.523  10.959  -3.371  1.00  0.00           C  
ATOM   2097  CE2 PHE   359       5.272  10.327  -1.781  1.00  0.00           C  
ATOM   2098  CZ  PHE   359       3.960  10.806  -2.033  1.00  0.00           C  
ATOM   2099  N   GLY   360       7.095  13.080  -4.452  1.00  0.00           N  
ATOM   2100  CA  GLY   360       7.544  13.916  -3.353  1.00  0.00           C  
ATOM   2101  C   GLY   360       8.538  15.022  -3.646  1.00  0.00           C  
ATOM   2102  O   GLY   360       9.234  15.001  -4.655  1.00  0.00           O  
ATOM   2103  N   ALA   361       8.627  16.009  -2.747  1.00  0.00           N  
ATOM   2104  CA  ALA   361       9.524  17.159  -2.860  1.00  0.00           C  
ATOM   2105  C   ALA   361      10.993  16.837  -2.627  1.00  0.00           C  
ATOM   2106  O   ALA   361      11.869  17.463  -3.216  1.00  0.00           O  
ATOM   2107  CB  ALA   361       8.982  18.114  -1.802  1.00  0.00           C  
ATOM   2108  N   ASN   362      11.246  15.843  -1.780  1.00  0.00           N  
ATOM   2109  CA  ASN   362      12.596  15.439  -1.406  1.00  0.00           C  
ATOM   2110  C   ASN   362      13.572  14.899  -2.450  1.00  0.00           C  
ATOM   2111  O   ASN   362      14.773  15.085  -2.292  1.00  0.00           O  
ATOM   2112  CB  ASN   362      12.520  14.410  -0.266  1.00  0.00           C  
ATOM   2113  CG  ASN   362      12.124  15.146   1.006  1.00  0.00           C  
ATOM   2114  OD1 ASN   362      12.276  16.362   1.108  1.00  0.00           O  
ATOM   2115  ND2 ASN   362      11.593  14.448   2.046  1.00  0.00           N  
ATOM   2116  N   PHE   363      13.095  14.240  -3.505  1.00  0.00           N  
ATOM   2117  CA  PHE   363      14.019  13.644  -4.474  1.00  0.00           C  
ATOM   2118  C   PHE   363      14.896  14.572  -5.324  1.00  0.00           C  
ATOM   2119  O   PHE   363      15.897  14.118  -5.888  1.00  0.00           O  
ATOM   2120  CB  PHE   363      13.271  12.656  -5.396  1.00  0.00           C  
ATOM   2121  CG  PHE   363      12.853  11.494  -4.562  1.00  0.00           C  
ATOM   2122  CD1 PHE   363      13.397  11.258  -3.280  1.00  0.00           C  
ATOM   2123  CD2 PHE   363      11.888  10.594  -5.048  1.00  0.00           C  
ATOM   2124  CE1 PHE   363      12.989  10.146  -2.488  1.00  0.00           C  
ATOM   2125  CE2 PHE   363      11.460   9.471  -4.276  1.00  0.00           C  
ATOM   2126  CZ  PHE   363      12.016   9.247  -2.990  1.00  0.00           C  
ATOM   2127  N   SER   364      14.543  15.852  -5.417  1.00  0.00           N  
ATOM   2128  CA  SER   364      15.338  16.796  -6.214  1.00  0.00           C  
ATOM   2129  C   SER   364      15.204  18.204  -5.653  1.00  0.00           C  
ATOM   2130  O   SER   364      14.399  18.435  -4.756  1.00  0.00           O  
ATOM   2131  CB  SER   364      14.894  16.765  -7.679  1.00  0.00           C  
ATOM   2132  OG  SER   364      13.557  17.217  -7.816  1.00  0.00           O  
ATOM   2133  N   CYS   365      15.977  19.156  -6.174  1.00  0.00           N  
ATOM   2134  CA  CYS   365      15.912  20.508  -5.628  1.00  0.00           C  
ATOM   2135  C   CYS   365      14.562  21.200  -5.738  1.00  0.00           C  
ATOM   2136  O   CYS   365      14.206  21.994  -4.864  1.00  0.00           O  
ATOM   2137  CB  CYS   365      16.937  21.470  -6.286  1.00  0.00           C  
ATOM   2138  SG  CYS   365      18.279  21.139  -5.962  1.00  0.00           S  
ATOM   2139  N   LYS   366      13.825  20.902  -6.805  1.00  0.00           N  
ATOM   2140  CA  LYS   366      12.545  21.554  -7.080  1.00  0.00           C  
ATOM   2141  C   LYS   366      12.760  23.074  -7.258  1.00  0.00           C  
ATOM   2142  O   LYS   366      11.856  23.879  -7.018  1.00  0.00           O  
ATOM   2143  CB  LYS   366      11.543  21.294  -5.950  1.00  0.00           C  
ATOM   2144  CG  LYS   366      11.258  19.807  -5.716  1.00  0.00           C  
ATOM   2145  CD  LYS   366      10.772  19.122  -6.986  1.00  0.00           C  
ATOM   2146  CE  LYS   366      10.390  17.658  -6.725  1.00  0.00           C  
ATOM   2147  NZ  LYS   366      11.511  16.864  -6.117  1.00  0.00           N  
ATOM   2148  N   ILE   367      13.950  23.472  -7.693  1.00  0.00           N  
ATOM   2149  CA  ILE   367      14.217  24.903  -7.884  1.00  0.00           C  
ATOM   2150  C   ILE   367      13.640  25.474  -9.185  1.00  0.00           C  
ATOM   2151  O   ILE   367      13.505  26.690  -9.322  1.00  0.00           O  
ATOM   2152  CB  ILE   367      15.729  25.208  -7.934  1.00  0.00           C  
ATOM   2153  CG1 ILE   367      16.446  24.562  -9.132  1.00  0.00           C  
ATOM   2154  CG2 ILE   367      16.495  24.716  -6.694  1.00  0.00           C  
ATOM   2155  CD1 ILE   367      17.882  25.049  -9.317  1.00  0.00           C  
ATOM   2156  N   SER   368      13.310  24.610 -10.137  1.00  0.00           N  
ATOM   2157  CA  SER   368      12.880  25.074 -11.452  1.00  0.00           C  
ATOM   2158  C   SER   368      11.849  26.188 -11.605  1.00  0.00           C  
ATOM   2159  O   SER   368      12.045  27.089 -12.421  1.00  0.00           O  
ATOM   2160  CB  SER   368      12.477  23.879 -12.320  1.00  0.00           C  
ATOM   2161  OG  SER   368      11.336  23.223 -11.804  1.00  0.00           O  
ATOM   2162  N   PRO   369      10.744  26.161 -10.838  1.00  0.00           N  
ATOM   2163  CA  PRO   369       9.788  27.256 -11.031  1.00  0.00           C  
ATOM   2164  C   PRO   369      10.364  28.623 -10.664  1.00  0.00           C  
ATOM   2165  O   PRO   369      10.090  29.616 -11.339  1.00  0.00           O  
ATOM   2166  CB  PRO   369       8.605  26.862 -10.133  1.00  0.00           C  
ATOM   2167  CG  PRO   369       8.722  25.352 -10.033  1.00  0.00           C  
ATOM   2168  CD  PRO   369      10.224  25.172  -9.879  1.00  0.00           C  
ATOM   2169  N   TRP   370      11.149  28.680  -9.590  1.00  0.00           N  
ATOM   2170  CA  TRP   370      11.741  29.954  -9.175  1.00  0.00           C  
ATOM   2171  C   TRP   370      12.826  30.401 -10.143  1.00  0.00           C  
ATOM   2172  O   TRP   370      13.030  31.602 -10.356  1.00  0.00           O  
ATOM   2173  CB  TRP   370      12.291  29.840  -7.753  1.00  0.00           C  
ATOM   2174  CG  TRP   370      11.190  29.703  -6.750  1.00  0.00           C  
ATOM   2175  CD1 TRP   370      10.359  30.692  -6.290  1.00  0.00           C  
ATOM   2176  CD2 TRP   370      10.785  28.504  -6.101  1.00  0.00           C  
ATOM   2177  NE1 TRP   370       9.460  30.172  -5.383  1.00  0.00           N  
ATOM   2178  CE2 TRP   370       9.702  28.831  -5.250  1.00  0.00           C  
ATOM   2179  CE3 TRP   370      11.231  27.174  -6.152  1.00  0.00           C  
ATOM   2180  CZ2 TRP   370       9.060  27.874  -4.454  1.00  0.00           C  
ATOM   2181  CZ3 TRP   370      10.590  26.226  -5.357  1.00  0.00           C  
ATOM   2182  CH2 TRP   370       9.520  26.583  -4.522  1.00  0.00           C  
ATOM   2183  N   LEU   371      13.522  29.443 -10.741  1.00  0.00           N  
ATOM   2184  CA  LEU   371      14.546  29.790 -11.720  1.00  0.00           C  
ATOM   2185  C   LEU   371      13.879  30.328 -12.983  1.00  0.00           C  
ATOM   2186  O   LEU   371      14.344  31.309 -13.570  1.00  0.00           O  
ATOM   2187  CB  LEU   371      15.408  28.566 -12.065  1.00  0.00           C  
ATOM   2188  CG  LEU   371      16.477  28.236 -11.013  1.00  0.00           C  
ATOM   2189  CD1 LEU   371      17.041  26.847 -11.245  1.00  0.00           C  
ATOM   2190  CD2 LEU   371      17.581  29.302 -11.079  1.00  0.00           C  
ATOM   2191  N   ALA   372      12.779  29.703 -13.394  1.00  0.00           N  
ATOM   2192  CA  ALA   372      12.068  30.126 -14.605  1.00  0.00           C  
ATOM   2193  C   ALA   372      11.579  31.569 -14.508  1.00  0.00           C  
ATOM   2194  O   ALA   372      11.666  32.337 -15.468  1.00  0.00           O  
ATOM   2195  CB  ALA   372      10.892  29.187 -14.878  1.00  0.00           C  
ATOM   2196  N   MET   373      11.067  31.944 -13.346  1.00  0.00           N  
ATOM   2197  CA  MET   373      10.592  33.305 -13.150  1.00  0.00           C  
ATOM   2198  C   MET   373      11.694  34.264 -12.716  1.00  0.00           C  
ATOM   2199  O   MET   373      11.458  35.468 -12.564  1.00  0.00           O  
ATOM   2200  CB  MET   373       9.458  33.313 -12.129  1.00  0.00           C  
ATOM   2201  CG  MET   373       8.220  32.539 -12.586  1.00  0.00           C  
ATOM   2202  SD  MET   373       7.464  33.163 -14.118  1.00  0.00           S  
ATOM   2203  CE  MET   373       6.912  34.734 -13.394  1.00  0.00           C  
ATOM   2204  N   GLY   374      12.896  33.731 -12.517  1.00  0.00           N  
ATOM   2205  CA  GLY   374      14.002  34.566 -12.085  1.00  0.00           C  
ATOM   2206  C   GLY   374      13.883  35.006 -10.630  1.00  0.00           C  
ATOM   2207  O   GLY   374      14.456  36.035 -10.253  1.00  0.00           O  
ATOM   2208  N   SER   375      13.132  34.249  -9.823  1.00  0.00           N  
ATOM   2209  CA  SER   375      12.971  34.538  -8.391  1.00  0.00           C  
ATOM   2210  C   SER   375      14.284  34.248  -7.670  1.00  0.00           C  
ATOM   2211  O   SER   375      14.560  34.813  -6.611  1.00  0.00           O  
ATOM   2212  CB  SER   375      11.858  33.691  -7.774  1.00  0.00           C  
ATOM   2213  OG  SER   375      10.605  34.044  -8.341  1.00  0.00           O  
ATOM   2214  N   ILE   376      15.062  33.328  -8.230  1.00  0.00           N  
ATOM   2215  CA  ILE   376      16.392  32.999  -7.707  1.00  0.00           C  
ATOM   2216  C   ILE   376      17.288  32.850  -8.931  1.00  0.00           C  
ATOM   2217  O   ILE   376      16.803  32.653 -10.052  1.00  0.00           O  
ATOM   2218  CB  ILE   376      16.441  31.677  -6.880  1.00  0.00           C  
ATOM   2219  CG1 ILE   376      15.951  30.502  -7.732  1.00  0.00           C  
ATOM   2220  CG2 ILE   376      15.650  31.841  -5.575  1.00  0.00           C  
ATOM   2221  CD1 ILE   376      16.043  29.152  -7.033  1.00  0.00           C  
ATOM   2222  N   SER   377      18.592  32.961  -8.727  1.00  0.00           N  
ATOM   2223  CA  SER   377      19.517  32.869  -9.840  1.00  0.00           C  
ATOM   2224  C   SER   377      20.580  31.809  -9.593  1.00  0.00           C  
ATOM   2225  O   SER   377      20.907  31.496  -8.452  1.00  0.00           O  
ATOM   2226  CB  SER   377      20.190  34.220 -10.062  1.00  0.00           C  
ATOM   2227  OG  SER   377      21.077  34.496  -8.999  1.00  0.00           O  
ATOM   2228  N   PRO   378      21.142  31.253 -10.674  1.00  0.00           N  
ATOM   2229  CA  PRO   378      22.173  30.223 -10.570  1.00  0.00           C  
ATOM   2230  C   PRO   378      23.470  30.683  -9.920  1.00  0.00           C  
ATOM   2231  O   PRO   378      24.170  29.873  -9.316  1.00  0.00           O  
ATOM   2232  CB  PRO   378      22.352  29.753 -12.021  1.00  0.00           C  
ATOM   2233  CG  PRO   378      21.920  30.920 -12.830  1.00  0.00           C  
ATOM   2234  CD  PRO   378      20.738  31.462 -12.075  1.00  0.00           C  
ATOM   2235  N   ARG   379      23.805  31.969 -10.027  1.00  0.00           N  
ATOM   2236  CA  ARG   379      25.032  32.429  -9.390  1.00  0.00           C  
ATOM   2237  C   ARG   379      24.846  32.348  -7.890  1.00  0.00           C  
ATOM   2238  O   ARG   379      25.774  31.996  -7.163  1.00  0.00           O  
ATOM   2239  CB  ARG   379      25.399  33.851  -9.829  1.00  0.00           C  
ATOM   2240  CG  ARG   379      25.837  33.895 -11.280  1.00  0.00           C  
ATOM   2241  CD  ARG   379      26.404  35.241 -11.680  1.00  0.00           C  
ATOM   2242  NE  ARG   379      25.463  36.327 -11.436  1.00  0.00           N  
ATOM   2243  CZ  ARG   379      25.409  37.437 -12.165  1.00  0.00           C  
ATOM   2244  NH1 ARG   379      26.244  37.599 -13.184  1.00  0.00           N  
ATOM   2245  NH2 ARG   379      24.518  38.380 -11.883  1.00  0.00           N  
ATOM   2246  N   SER   380      23.640  32.664  -7.428  1.00  0.00           N  
ATOM   2247  CA  SER   380      23.318  32.570  -6.004  1.00  0.00           C  
ATOM   2248  C   SER   380      23.383  31.099  -5.572  1.00  0.00           C  
ATOM   2249  O   SER   380      24.019  30.755  -4.570  1.00  0.00           O  
ATOM   2250  CB  SER   380      21.912  33.129  -5.754  1.00  0.00           C  
ATOM   2251  OG  SER   380      21.582  33.023  -4.377  1.00  0.00           O  
ATOM   2252  N   MET   381      22.730  30.230  -6.337  1.00  0.00           N  
ATOM   2253  CA  MET   381      22.726  28.804  -6.011  1.00  0.00           C  
ATOM   2254  C   MET   381      24.152  28.258  -5.932  1.00  0.00           C  
ATOM   2255  O   MET   381      24.482  27.494  -5.021  1.00  0.00           O  
ATOM   2256  CB  MET   381      21.916  27.985  -7.052  1.00  0.00           C  
ATOM   2257  CG  MET   381      20.409  28.241  -6.991  1.00  0.00           C  
ATOM   2258  SD  MET   381      19.444  27.372  -8.263  1.00  0.00           S  
ATOM   2259  CE  MET   381      19.726  25.716  -7.573  1.00  0.00           C  
ATOM   2260  N   PHE   382      24.996  28.661  -6.877  1.00  0.00           N  
ATOM   2261  CA  PHE   382      26.387  28.210  -6.898  1.00  0.00           C  
ATOM   2262  C   PHE   382      27.128  28.609  -5.620  1.00  0.00           C  
ATOM   2263  O   PHE   382      27.868  27.811  -5.039  1.00  0.00           O  
ATOM   2264  CB  PHE   382      27.114  28.788  -8.116  1.00  0.00           C  
ATOM   2265  CG  PHE   382      28.520  28.298  -8.073  1.00  0.00           C  
ATOM   2266  CD1 PHE   382      28.872  26.994  -8.488  1.00  0.00           C  
ATOM   2267  CD2 PHE   382      29.544  29.144  -7.608  1.00  0.00           C  
ATOM   2268  CE1 PHE   382      30.221  26.535  -8.447  1.00  0.00           C  
ATOM   2269  CE2 PHE   382      30.903  28.710  -7.556  1.00  0.00           C  
ATOM   2270  CZ  PHE   382      31.241  27.397  -7.976  1.00  0.00           C  
ATOM   2271  N   ASP   383      26.934  29.842  -5.176  1.00  0.00           N  
ATOM   2272  CA  ASP   383      27.601  30.283  -3.964  1.00  0.00           C  
ATOM   2273  C   ASP   383      27.106  29.513  -2.749  1.00  0.00           C  
ATOM   2274  O   ASP   383      27.874  29.263  -1.825  1.00  0.00           O  
ATOM   2275  CB  ASP   383      27.418  31.788  -3.768  1.00  0.00           C  
ATOM   2276  CG  ASP   383      28.294  32.505  -4.785  1.00  0.00           C  
ATOM   2277  OD1 ASP   383      29.162  31.828  -5.400  1.00  0.00           O  
ATOM   2278  OD2 ASP   383      28.108  33.738  -4.962  1.00  0.00           O  
ATOM   2279  N   GLU   384      25.830  29.131  -2.750  1.00  0.00           N  
ATOM   2280  CA  GLU   384      25.275  28.363  -1.639  1.00  0.00           C  
ATOM   2281  C   GLU   384      25.882  26.961  -1.666  1.00  0.00           C  
ATOM   2282  O   GLU   384      26.188  26.385  -0.615  1.00  0.00           O  
ATOM   2283  CB  GLU   384      23.750  28.288  -1.750  1.00  0.00           C  
ATOM   2284  CG  GLU   384      23.053  29.586  -1.387  1.00  0.00           C  
ATOM   2285  CD  GLU   384      23.216  29.942   0.085  1.00  0.00           C  
ATOM   2286  OE1 GLU   384      22.822  29.126   0.944  1.00  0.00           O  
ATOM   2287  OE2 GLU   384      23.736  31.037   0.385  1.00  0.00           O  
ATOM   2288  N   LEU   385      26.051  26.414  -2.869  1.00  0.00           N  
ATOM   2289  CA  LEU   385      26.670  25.095  -3.029  1.00  0.00           C  
ATOM   2290  C   LEU   385      28.133  25.152  -2.550  1.00  0.00           C  
ATOM   2291  O   LEU   385      28.626  24.220  -1.905  1.00  0.00           O  
ATOM   2292  CB  LEU   385      26.647  24.632  -4.510  1.00  0.00           C  
ATOM   2293  CG  LEU   385      25.245  24.298  -5.023  1.00  0.00           C  
ATOM   2294  CD1 LEU   385      25.157  24.010  -6.521  1.00  0.00           C  
ATOM   2295  CD2 LEU   385      24.600  23.068  -4.387  1.00  0.00           C  
ATOM   2296  N   LYS   386      28.828  26.239  -2.869  1.00  0.00           N  
ATOM   2297  CA  LYS   386      30.218  26.387  -2.438  1.00  0.00           C  
ATOM   2298  C   LYS   386      30.291  26.390  -0.919  1.00  0.00           C  
ATOM   2299  O   LYS   386      31.168  25.758  -0.323  1.00  0.00           O  
ATOM   2300  CB  LYS   386      30.816  27.702  -2.942  1.00  0.00           C  
ATOM   2301  CG  LYS   386      32.285  27.890  -2.560  1.00  0.00           C  
ATOM   2302  CD  LYS   386      32.908  29.167  -3.128  1.00  0.00           C  
ATOM   2303  CE  LYS   386      34.369  29.370  -2.722  1.00  0.00           C  
ATOM   2304  NZ  LYS   386      34.885  30.631  -3.300  1.00  0.00           N  
ATOM   2305  N   LYS   387      29.381  27.123  -0.289  1.00  0.00           N  
ATOM   2306  CA  LYS   387      29.375  27.189   1.162  1.00  0.00           C  
ATOM   2307  C   LYS   387      29.061  25.817   1.753  1.00  0.00           C  
ATOM   2308  O   LYS   387      29.661  25.407   2.754  1.00  0.00           O  
ATOM   2309  CB  LYS   387      28.368  28.232   1.660  1.00  0.00           C  
ATOM   2310  CG  LYS   387      28.791  29.674   1.373  1.00  0.00           C  
ATOM   2311  CD  LYS   387      27.789  30.717   1.871  1.00  0.00           C  
ATOM   2312  CE  LYS   387      28.200  32.158   1.562  1.00  0.00           C  
ATOM   2313  NZ  LYS   387      27.162  33.095   2.047  1.00  0.00           N  
ATOM   2314  N   THR   388      28.169  25.061   1.101  1.00  0.00           N  
ATOM   2315  CA  THR   388      27.766  23.742   1.583  1.00  0.00           C  
ATOM   2316  C   THR   388      28.769  22.653   1.282  1.00  0.00           C  
ATOM   2317  O   THR   388      28.832  21.630   1.970  1.00  0.00           O  
ATOM   2318  CB  THR   388      26.927  22.450   1.591  1.00  0.00           C  
ATOM   2319  OG1 THR   388      27.081  21.761   0.359  1.00  0.00           O  
ATOM   2320  CG2 THR   388      25.445  22.807   1.793  1.00  0.00           C  
ATOM   2321  N   ILE   389      29.576  22.841   0.251  1.00  0.00           N  
ATOM   2322  CA  ILE   389      30.503  21.781  -0.067  1.00  0.00           C  
ATOM   2323  C   ILE   389      31.745  21.763   0.802  1.00  0.00           C  
ATOM   2324  O   ILE   389      32.354  20.709   1.005  1.00  0.00           O  
ATOM   2325  CB  ILE   389      31.352  21.532  -1.333  1.00  0.00           C  
ATOM   2326  CG1 ILE   389      32.416  22.615  -1.581  1.00  0.00           C  
ATOM   2327  CG2 ILE   389      30.523  21.480  -2.627  1.00  0.00           C  
ATOM   2328  CD1 ILE   389      33.417  22.246  -2.675  1.00  0.00           C  
ATOM   2329  N   SER   390      32.164  22.898   1.340  1.00  0.00           N  
ATOM   2330  CA  SER   390      33.355  22.882   2.171  1.00  0.00           C  
ATOM   2331  C   SER   390      34.657  23.199   1.459  1.00  0.00           C  
ATOM   2332  O   SER   390      34.757  23.198   0.229  1.00  0.00           O  
ATOM   2333  CB  SER   390      33.935  21.658   2.885  1.00  0.00           C  
ATOM   2334  OG  SER   390      34.475  20.750   1.936  1.00  0.00           O  
ATOM   2335  N   ALA   391      35.672  23.476   2.251  1.00  0.00           N  
ATOM   2336  CA  ALA   391      37.009  23.831   1.790  1.00  0.00           C  
ATOM   2337  C   ALA   391      37.635  22.886   0.754  1.00  0.00           C  
ATOM   2338  O   ALA   391      37.502  21.662   0.832  1.00  0.00           O  
ATOM   2339  CB  ALA   391      37.984  23.913   2.959  1.00  0.00           C  
ATOM   2340  N   SER   392      38.330  23.451  -0.236  1.00  0.00           N  
ATOM   2341  CA  SER   392      38.981  22.673  -1.310  1.00  0.00           C  
ATOM   2342  C   SER   392      39.725  21.470  -0.734  1.00  0.00           C  
ATOM   2343  O   SER   392      39.633  20.340  -1.221  1.00  0.00           O  
ATOM   2344  CB  SER   392      40.134  23.131  -2.208  1.00  0.00           C  
ATOM   2345  OG  SER   392      39.703  24.185  -3.056  1.00  0.00           O  
ATOM   2346  N   THR   393      40.480  21.729   0.331  1.00  0.00           N  
ATOM   2347  CA  THR   393      41.224  20.690   1.037  1.00  0.00           C  
ATOM   2348  C   THR   393      40.251  20.022   2.034  1.00  0.00           C  
ATOM   2349  O   THR   393      39.985  20.541   3.122  1.00  0.00           O  
ATOM   2350  CB  THR   393      42.210  20.119   2.074  1.00  0.00           C  
ATOM   2351  OG1 THR   393      43.501  20.676   1.878  1.00  0.00           O  
ATOM   2352  CG2 THR   393      42.285  18.591   1.918  1.00  0.00           C  
ATOM   2353  N   THR   394      39.712  18.859   1.665  1.00  0.00           N  
ATOM   2354  CA  THR   394      38.755  18.158   2.519  1.00  0.00           C  
ATOM   2355  C   THR   394      39.238  17.888   3.944  1.00  0.00           C  
ATOM   2356  O   THR   394      38.471  17.944   4.909  1.00  0.00           O  
ATOM   2357  CB  THR   394      37.922  16.949   2.989  1.00  0.00           C  
ATOM   2358  OG1 THR   394      37.041  16.532   1.956  1.00  0.00           O  
ATOM   2359  CG2 THR   394      37.102  17.347   4.228  1.00  0.00           C  
ATOM   2360  N   SER   395      40.532  17.589   4.093  1.00  0.00           N  
ATOM   2361  CA  SER   395      41.099  17.306   5.404  1.00  0.00           C  
ATOM   2362  C   SER   395      40.950  18.531   6.316  1.00  0.00           C  
ATOM   2363  O   SER   395      40.889  18.413   7.543  1.00  0.00           O  
ATOM   2364  CB  SER   395      42.572  17.055   5.738  1.00  0.00           C  
ATOM   2365  OG  SER   395      43.333  18.230   5.501  1.00  0.00           O  
ATOM   2366  N   THR   396      40.891  19.718   5.736  1.00  0.00           N  
ATOM   2367  CA  THR   396      40.720  20.937   6.530  1.00  0.00           C  
ATOM   2368  C   THR   396      39.275  21.433   6.556  1.00  0.00           C  
ATOM   2369  O   THR   396      38.915  22.330   7.324  1.00  0.00           O  
ATOM   2370  CB  THR   396      40.858  22.440   6.839  1.00  0.00           C  
ATOM   2371  OG1 THR   396      40.188  23.205   5.848  1.00  0.00           O  
ATOM   2372  CG2 THR   396      42.348  22.821   6.857  1.00  0.00           C  
ATOM   2373  N   THR   397      38.423  20.854   5.711  1.00  0.00           N  
ATOM   2374  CA  THR   397      37.020  21.261   5.645  1.00  0.00           C  
ATOM   2375  C   THR   397      36.300  20.860   6.953  1.00  0.00           C  
ATOM   2376  O   THR   397      36.618  19.852   7.589  1.00  0.00           O  
ATOM   2377  CB  THR   397      35.549  21.175   5.193  1.00  0.00           C  
ATOM   2378  OG1 THR   397      34.816  22.278   5.705  1.00  0.00           O  
ATOM   2379  CG2 THR   397      34.931  19.867   5.716  1.00  0.00           C  
ATOM   2380  N   PRO   398      35.319  21.663   7.356  1.00  0.00           N  
ATOM   2381  CA  PRO   398      34.584  21.436   8.589  1.00  0.00           C  
ATOM   2382  C   PRO   398      33.594  20.287   8.510  1.00  0.00           C  
ATOM   2383  O   PRO   398      32.890  20.113   7.512  1.00  0.00           O  
ATOM   2384  CB  PRO   398      33.429  21.833   9.511  1.00  0.00           C  
ATOM   2385  CG  PRO   398      32.274  22.522   8.781  1.00  0.00           C  
ATOM   2386  CD  PRO   398      32.723  23.376   7.593  1.00  0.00           C  
ATOM   2387  N   ARG   399      33.517  19.471   9.571  1.00  0.00           N  
ATOM   2388  CA  ARG   399      32.565  18.353   9.562  1.00  0.00           C  
ATOM   2389  C   ARG   399      31.190  18.996   9.400  1.00  0.00           C  
ATOM   2390  O   ARG   399      30.898  20.051   9.971  1.00  0.00           O  
ATOM   2391  CB  ARG   399      32.325  17.446  10.772  1.00  0.00           C  
ATOM   2392  CG  ARG   399      31.339  16.309  10.496  1.00  0.00           C  
ATOM   2393  CD  ARG   399      31.101  15.399  11.703  1.00  0.00           C  
ATOM   2394  NE  ARG   399      30.080  14.388  11.307  1.00  0.00           N  
ATOM   2395  CZ  ARG   399      29.693  13.425  12.193  1.00  0.00           C  
ATOM   2396  NH1 ARG   399      30.391  13.620  13.350  1.00  0.00           N  
ATOM   2397  NH2 ARG   399      28.760  12.643  11.577  1.00  0.00           N  
ATOM   2398  N   ASN   400      30.324  18.368   8.616  1.00  0.00           N  
ATOM   2399  CA  ASN   400      29.010  18.941   8.373  1.00  0.00           C  
ATOM   2400  C   ASN   400      28.941  19.514   6.972  1.00  0.00           C  
ATOM   2401  O   ASN   400      27.886  19.511   6.333  1.00  0.00           O  
ATOM   2402  CB  ASN   400      28.626  20.066   9.340  1.00  0.00           C  
ATOM   2403  CG  ASN   400      28.333  19.441  10.696  1.00  0.00           C  
ATOM   2404  OD1 ASN   400      28.046  18.249  10.796  1.00  0.00           O  
ATOM   2405  ND2 ASN   400      28.390  20.212  11.815  1.00  0.00           N  
ATOM   2406  N   GLY   401      30.060  20.022   6.453  1.00  0.00           N  
ATOM   2407  CA  GLY   401      30.058  20.531   5.071  1.00  0.00           C  
ATOM   2408  C   GLY   401      30.592  19.371   4.227  1.00  0.00           C  
ATOM   2409  O   GLY   401      31.682  18.850   4.478  1.00  0.00           O  
ATOM   2410  N   PRO   402      29.764  18.938   3.191  1.00  0.00           N  
ATOM   2411  CA  PRO   402      30.398  17.923   2.370  1.00  0.00           C  
ATOM   2412  C   PRO   402      30.462  18.270   0.893  1.00  0.00           C  
ATOM   2413  O   PRO   402      29.585  18.944   0.352  1.00  0.00           O  
ATOM   2414  CB  PRO   402      29.687  16.553   2.541  1.00  0.00           C  
ATOM   2415  CG  PRO   402      28.196  16.675   2.862  1.00  0.00           C  
ATOM   2416  CD  PRO   402      27.852  17.898   3.716  1.00  0.00           C  
ATOM   2417  N   GLY   403      31.530  17.817   0.255  1.00  0.00           N  
ATOM   2418  CA  GLY   403      31.718  18.021  -1.167  1.00  0.00           C  
ATOM   2419  C   GLY   403      31.804  16.623  -1.768  1.00  0.00           C  
ATOM   2420  O   GLY   403      32.671  15.831  -1.387  1.00  0.00           O  
ATOM   2421  N   ASP   404      30.894  16.300  -2.680  1.00  0.00           N  
ATOM   2422  CA  ASP   404      30.914  14.987  -3.311  1.00  0.00           C  
ATOM   2423  C   ASP   404      30.279  15.041  -4.689  1.00  0.00           C  
ATOM   2424  O   ASP   404      30.132  16.118  -5.267  1.00  0.00           O  
ATOM   2425  CB  ASP   404      30.197  13.943  -2.440  1.00  0.00           C  
ATOM   2426  CG  ASP   404      28.733  14.345  -2.333  1.00  0.00           C  
ATOM   2427  OD1 ASP   404      28.322  15.283  -3.067  1.00  0.00           O  
ATOM   2428  OD2 ASP   404      28.006  13.720  -1.516  1.00  0.00           O  
ATOM   2429  N   THR   405      29.898  13.882  -5.217  1.00  0.00           N  
ATOM   2430  CA  THR   405      29.289  13.828  -6.543  1.00  0.00           C  
ATOM   2431  C   THR   405      27.900  14.438  -6.639  1.00  0.00           C  
ATOM   2432  O   THR   405      27.487  14.889  -7.711  1.00  0.00           O  
ATOM   2433  CB  THR   405      29.258  12.388  -7.042  1.00  0.00           C  
ATOM   2434  OG1 THR   405      28.502  11.579  -6.153  1.00  0.00           O  
ATOM   2435  CG2 THR   405      30.695  11.847  -7.125  1.00  0.00           C  
ATOM   2436  N   GLY   406      27.182  14.453  -5.523  1.00  0.00           N  
ATOM   2437  CA  GLY   406      25.845  15.023  -5.505  1.00  0.00           C  
ATOM   2438  C   GLY   406      25.909  16.541  -5.444  1.00  0.00           C  
ATOM   2439  O   GLY   406      25.132  17.225  -6.114  1.00  0.00           O  
ATOM   2440  N   LEU   407      26.825  17.075  -4.645  1.00  0.00           N  
ATOM   2441  CA  LEU   407      26.924  18.524  -4.550  1.00  0.00           C  
ATOM   2442  C   LEU   407      27.325  19.078  -5.908  1.00  0.00           C  
ATOM   2443  O   LEU   407      26.875  20.150  -6.299  1.00  0.00           O  
ATOM   2444  CB  LEU   407      27.931  18.986  -3.458  1.00  0.00           C  
ATOM   2445  CG  LEU   407      27.466  18.684  -2.032  1.00  0.00           C  
ATOM   2446  CD1 LEU   407      28.496  18.974  -0.942  1.00  0.00           C  
ATOM   2447  CD2 LEU   407      26.236  19.467  -1.575  1.00  0.00           C  
ATOM   2448  N   ASN   408      28.155  18.339  -6.635  1.00  0.00           N  
ATOM   2449  CA  ASN   408      28.572  18.768  -7.955  1.00  0.00           C  
ATOM   2450  C   ASN   408      27.455  18.592  -8.985  1.00  0.00           C  
ATOM   2451  O   ASN   408      27.279  19.433  -9.873  1.00  0.00           O  
ATOM   2452  CB  ASN   408      29.795  17.977  -8.430  1.00  0.00           C  
ATOM   2453  CG  ASN   408      31.002  18.457  -7.637  1.00  0.00           C  
ATOM   2454  OD1 ASN   408      31.000  19.554  -7.082  1.00  0.00           O  
ATOM   2455  ND2 ASN   408      32.100  17.660  -7.541  1.00  0.00           N  
ATOM   2456  N   TRP   409      26.699  17.505  -8.867  1.00  0.00           N  
ATOM   2457  CA  TRP   409      25.656  17.233  -9.837  1.00  0.00           C  
ATOM   2458  C   TRP   409      24.592  18.309  -9.961  1.00  0.00           C  
ATOM   2459  O   TRP   409      24.029  18.490 -11.032  1.00  0.00           O  
ATOM   2460  CB  TRP   409      24.997  15.875  -9.574  1.00  0.00           C  
ATOM   2461  CG  TRP   409      24.648  15.186 -10.861  1.00  0.00           C  
ATOM   2462  CD1 TRP   409      23.407  15.045 -11.410  1.00  0.00           C  
ATOM   2463  CD2 TRP   409      25.567  14.604 -11.793  1.00  0.00           C  
ATOM   2464  NE1 TRP   409      23.495  14.413 -12.625  1.00  0.00           N  
ATOM   2465  CE2 TRP   409      24.810  14.130 -12.885  1.00  0.00           C  
ATOM   2466  CE3 TRP   409      26.961  14.439 -11.812  1.00  0.00           C  
ATOM   2467  CZ2 TRP   409      25.396  13.500 -13.989  1.00  0.00           C  
ATOM   2468  CZ3 TRP   409      27.547  13.813 -12.914  1.00  0.00           C  
ATOM   2469  CH2 TRP   409      26.762  13.352 -13.986  1.00  0.00           C  
ATOM   2470  N   LEU   410      24.310  19.033  -8.888  1.00  0.00           N  
ATOM   2471  CA  LEU   410      23.308  20.079  -9.006  1.00  0.00           C  
ATOM   2472  C   LEU   410      23.847  21.114 -10.000  1.00  0.00           C  
ATOM   2473  O   LEU   410      23.087  21.709 -10.758  1.00  0.00           O  
ATOM   2474  CB  LEU   410      23.003  20.741  -7.642  1.00  0.00           C  
ATOM   2475  CG  LEU   410      21.870  21.767  -7.702  1.00  0.00           C  
ATOM   2476  CD1 LEU   410      20.519  21.213  -8.152  1.00  0.00           C  
ATOM   2477  CD2 LEU   410      21.548  22.452  -6.374  1.00  0.00           C  
ATOM   2478  N   MET   411      25.164  21.300 -10.018  1.00  0.00           N  
ATOM   2479  CA  MET   411      25.773  22.256 -10.942  1.00  0.00           C  
ATOM   2480  C   MET   411      25.745  21.697 -12.354  1.00  0.00           C  
ATOM   2481  O   MET   411      25.543  22.427 -13.318  1.00  0.00           O  
ATOM   2482  CB  MET   411      27.209  22.564 -10.521  1.00  0.00           C  
ATOM   2483  CG  MET   411      27.895  23.604 -11.409  1.00  0.00           C  
ATOM   2484  SD  MET   411      29.607  23.989 -10.933  1.00  0.00           S  
ATOM   2485  CE  MET   411      30.290  22.407 -11.506  1.00  0.00           C  
ATOM   2486  N   TYR   412      25.957  20.392 -12.469  1.00  0.00           N  
ATOM   2487  CA  TYR   412      25.912  19.708 -13.760  1.00  0.00           C  
ATOM   2488  C   TYR   412      24.536  19.988 -14.396  1.00  0.00           C  
ATOM   2489  O   TYR   412      24.429  20.306 -15.588  1.00  0.00           O  
ATOM   2490  CB  TYR   412      26.088  18.197 -13.521  1.00  0.00           C  
ATOM   2491  CG  TYR   412      25.997  17.520 -14.845  1.00  0.00           C  
ATOM   2492  CD1 TYR   412      27.105  17.513 -15.702  1.00  0.00           C  
ATOM   2493  CD2 TYR   412      24.814  16.873 -15.265  1.00  0.00           C  
ATOM   2494  CE1 TYR   412      27.058  16.882 -16.961  1.00  0.00           C  
ATOM   2495  CE2 TYR   412      24.749  16.226 -16.541  1.00  0.00           C  
ATOM   2496  CZ  TYR   412      25.885  16.242 -17.376  1.00  0.00           C  
ATOM   2497  OH  TYR   412      25.869  15.637 -18.614  1.00  0.00           O  
ATOM   2498  N   GLU   413      23.478  19.873 -13.600  1.00  0.00           N  
ATOM   2499  CA  GLU   413      22.137  20.100 -14.133  1.00  0.00           C  
ATOM   2500  C   GLU   413      21.884  21.572 -14.491  1.00  0.00           C  
ATOM   2501  O   GLU   413      21.187  21.870 -15.470  1.00  0.00           O  
ATOM   2502  CB  GLU   413      21.084  19.595 -13.144  1.00  0.00           C  
ATOM   2503  CG  GLU   413      21.126  18.081 -12.881  1.00  0.00           C  
ATOM   2504  CD  GLU   413      20.983  17.221 -14.140  1.00  0.00           C  
ATOM   2505  OE1 GLU   413      20.366  17.673 -15.127  1.00  0.00           O  
ATOM   2506  OE2 GLU   413      21.478  16.074 -14.134  1.00  0.00           O  
ATOM   2507  N   LEU   414      22.451  22.492 -13.713  1.00  0.00           N  
ATOM   2508  CA  LEU   414      22.281  23.911 -14.005  1.00  0.00           C  
ATOM   2509  C   LEU   414      22.996  24.251 -15.306  1.00  0.00           C  
ATOM   2510  O   LEU   414      22.610  25.193 -16.002  1.00  0.00           O  
ATOM   2511  CB  LEU   414      22.827  24.779 -12.864  1.00  0.00           C  
ATOM   2512  CG  LEU   414      21.925  24.861 -11.631  1.00  0.00           C  
ATOM   2513  CD1 LEU   414      22.631  25.618 -10.507  1.00  0.00           C  
ATOM   2514  CD2 LEU   414      20.610  25.554 -12.025  1.00  0.00           C  
ATOM   2515  N   LEU   415      24.042  23.489 -15.629  1.00  0.00           N  
ATOM   2516  CA  LEU   415      24.777  23.711 -16.872  1.00  0.00           C  
ATOM   2517  C   LEU   415      23.901  23.283 -18.050  1.00  0.00           C  
ATOM   2518  O   LEU   415      24.017  23.824 -19.150  1.00  0.00           O  
ATOM   2519  CB  LEU   415      26.129  22.946 -16.872  1.00  0.00           C  
ATOM   2520  CG  LEU   415      27.004  23.254 -18.089  1.00  0.00           C  
ATOM   2521  CD1 LEU   415      27.401  24.721 -18.244  1.00  0.00           C  
ATOM   2522  CD2 LEU   415      28.343  22.519 -18.123  1.00  0.00           C  
ATOM   2523  N   TRP   416      23.013  22.319 -17.816  1.00  0.00           N  
ATOM   2524  CA  TRP   416      22.089  21.886 -18.859  1.00  0.00           C  
ATOM   2525  C   TRP   416      21.143  23.053 -19.141  1.00  0.00           C  
ATOM   2526  O   TRP   416      20.771  23.300 -20.290  1.00  0.00           O  
ATOM   2527  CB  TRP   416      21.271  20.665 -18.411  1.00  0.00           C  
ATOM   2528  CG  TRP   416      21.821  19.350 -18.904  1.00  0.00           C  
ATOM   2529  CD1 TRP   416      22.482  18.400 -18.167  1.00  0.00           C  
ATOM   2530  CD2 TRP   416      21.766  18.849 -20.245  1.00  0.00           C  
ATOM   2531  NE1 TRP   416      22.838  17.335 -18.974  1.00  0.00           N  
ATOM   2532  CE2 TRP   416      22.409  17.586 -20.251  1.00  0.00           C  
ATOM   2533  CE3 TRP   416      21.238  19.343 -21.444  1.00  0.00           C  
ATOM   2534  CZ2 TRP   416      22.531  16.812 -21.412  1.00  0.00           C  
ATOM   2535  CZ3 TRP   416      21.362  18.572 -22.599  1.00  0.00           C  
ATOM   2536  CH2 TRP   416      22.004  17.319 -22.570  1.00  0.00           C  
ATOM   2537  N   ARG   417      20.744  23.763 -18.086  1.00  0.00           N  
ATOM   2538  CA  ARG   417      19.861  24.921 -18.256  1.00  0.00           C  
ATOM   2539  C   ARG   417      20.595  25.992 -19.080  1.00  0.00           C  
ATOM   2540  O   ARG   417      20.030  26.577 -20.009  1.00  0.00           O  
ATOM   2541  CB  ARG   417      19.458  25.477 -16.889  1.00  0.00           C  
ATOM   2542  CG  ARG   417      18.689  26.786 -16.945  1.00  0.00           C  
ATOM   2543  CD  ARG   417      18.115  27.151 -15.575  1.00  0.00           C  
ATOM   2544  NE  ARG   417      17.483  28.462 -15.609  1.00  0.00           N  
ATOM   2545  CZ  ARG   417      18.148  29.611 -15.540  1.00  0.00           C  
ATOM   2546  NH1 ARG   417      19.472  29.616 -15.418  1.00  0.00           N  
ATOM   2547  NH2 ARG   417      17.492  30.759 -15.627  1.00  0.00           N  
ATOM   2548  N   ASP   418      21.855  26.248 -18.732  1.00  0.00           N  
ATOM   2549  CA  ASP   418      22.670  27.218 -19.468  1.00  0.00           C  
ATOM   2550  C   ASP   418      22.747  26.813 -20.938  1.00  0.00           C  
ATOM   2551  O   ASP   418      22.566  27.634 -21.846  1.00  0.00           O  
ATOM   2552  CB  ASP   418      24.102  27.244 -18.919  1.00  0.00           C  
ATOM   2553  CG  ASP   418      24.283  28.202 -17.762  1.00  0.00           C  
ATOM   2554  OD1 ASP   418      23.285  28.627 -17.132  1.00  0.00           O  
ATOM   2555  OD2 ASP   418      25.456  28.523 -17.473  1.00  0.00           O  
ATOM   2556  N   PHE   419      23.036  25.536 -21.164  1.00  0.00           N  
ATOM   2557  CA  PHE   419      23.177  25.013 -22.516  1.00  0.00           C  
ATOM   2558  C   PHE   419      21.951  25.260 -23.378  1.00  0.00           C  
ATOM   2559  O   PHE   419      22.073  25.735 -24.503  1.00  0.00           O  
ATOM   2560  CB  PHE   419      23.485  23.513 -22.477  1.00  0.00           C  
ATOM   2561  CG  PHE   419      23.575  23.037 -23.886  1.00  0.00           C  
ATOM   2562  CD1 PHE   419      24.730  23.241 -24.673  1.00  0.00           C  
ATOM   2563  CD2 PHE   419      22.487  22.362 -24.469  1.00  0.00           C  
ATOM   2564  CE1 PHE   419      24.808  22.779 -26.019  1.00  0.00           C  
ATOM   2565  CE2 PHE   419      22.538  21.888 -25.815  1.00  0.00           C  
ATOM   2566  CZ  PHE   419      23.706  22.101 -26.593  1.00  0.00           C  
ATOM   2567  N   PHE   420      20.765  24.932 -22.874  1.00  0.00           N  
ATOM   2568  CA  PHE   420      19.575  25.157 -23.688  1.00  0.00           C  
ATOM   2569  C   PHE   420      19.305  26.641 -23.912  1.00  0.00           C  
ATOM   2570  O   PHE   420      18.768  27.030 -24.949  1.00  0.00           O  
ATOM   2571  CB  PHE   420      18.353  24.466 -23.074  1.00  0.00           C  
ATOM   2572  CG  PHE   420      18.303  22.983 -23.356  1.00  0.00           C  
ATOM   2573  CD1 PHE   420      18.312  22.514 -24.669  1.00  0.00           C  
ATOM   2574  CD2 PHE   420      18.256  22.063 -22.318  1.00  0.00           C  
ATOM   2575  CE1 PHE   420      18.275  21.149 -24.942  1.00  0.00           C  
ATOM   2576  CE2 PHE   420      18.218  20.691 -22.577  1.00  0.00           C  
ATOM   2577  CZ  PHE   420      18.226  20.232 -23.890  1.00  0.00           C  
ATOM   2578  N   ARG   421      19.682  27.469 -22.945  1.00  0.00           N  
ATOM   2579  CA  ARG   421      19.484  28.908 -23.086  1.00  0.00           C  
ATOM   2580  C   ARG   421      20.372  29.418 -24.233  1.00  0.00           C  
ATOM   2581  O   ARG   421      19.911  30.167 -25.100  1.00  0.00           O  
ATOM   2582  CB  ARG   421      19.829  29.612 -21.762  1.00  0.00           C  
ATOM   2583  CG  ARG   421      19.992  31.121 -21.857  1.00  0.00           C  
ATOM   2584  CD  ARG   421      18.693  31.835 -22.150  1.00  0.00           C  
ATOM   2585  NE  ARG   421      17.742  31.716 -21.050  1.00  0.00           N  
ATOM   2586  CZ  ARG   421      16.608  32.406 -20.967  1.00  0.00           C  
ATOM   2587  NH1 ARG   421      16.283  33.273 -21.921  1.00  0.00           N  
ATOM   2588  NH2 ARG   421      15.793  32.222 -19.938  1.00  0.00           N  
ATOM   2589  N   PHE   422      21.639  29.008 -24.258  1.00  0.00           N  
ATOM   2590  CA  PHE   422      22.522  29.461 -25.339  1.00  0.00           C  
ATOM   2591  C   PHE   422      22.104  28.819 -26.659  1.00  0.00           C  
ATOM   2592  O   PHE   422      22.159  29.446 -27.713  1.00  0.00           O  
ATOM   2593  CB  PHE   422      23.993  29.122 -25.038  1.00  0.00           C  
ATOM   2594  CG  PHE   422      24.553  29.841 -23.833  1.00  0.00           C  
ATOM   2595  CD1 PHE   422      24.430  31.220 -23.707  1.00  0.00           C  
ATOM   2596  CD2 PHE   422      25.208  29.134 -22.825  1.00  0.00           C  
ATOM   2597  CE1 PHE   422      24.947  31.887 -22.587  1.00  0.00           C  
ATOM   2598  CE2 PHE   422      25.732  29.791 -21.702  1.00  0.00           C  
ATOM   2599  CZ  PHE   422      25.597  31.170 -21.587  1.00  0.00           C  
ATOM   2600  N   ILE   423      21.657  27.570 -26.592  1.00  0.00           N  
ATOM   2601  CA  ILE   423      21.238  26.853 -27.791  1.00  0.00           C  
ATOM   2602  C   ILE   423      20.039  27.545 -28.446  1.00  0.00           C  
ATOM   2603  O   ILE   423      19.899  27.527 -29.670  1.00  0.00           O  
ATOM   2604  CB  ILE   423      20.897  25.405 -27.425  1.00  0.00           C  
ATOM   2605  CG1 ILE   423      20.787  24.474 -28.644  1.00  0.00           C  
ATOM   2606  CG2 ILE   423      19.557  25.259 -26.685  1.00  0.00           C  
ATOM   2607  CD1 ILE   423      20.744  22.991 -28.277  1.00  0.00           C  
ATOM   2608  N   THR   424      19.182  28.170 -27.642  1.00  0.00           N  
ATOM   2609  CA  THR   424      18.021  28.854 -28.203  1.00  0.00           C  
ATOM   2610  C   THR   424      18.489  29.942 -29.158  1.00  0.00           C  
ATOM   2611  O   THR   424      17.853  30.199 -30.183  1.00  0.00           O  
ATOM   2612  CB  THR   424      17.136  29.464 -27.100  1.00  0.00           C  
ATOM   2613  OG1 THR   424      16.639  28.440 -26.251  1.00  0.00           O  
ATOM   2614  CG2 THR   424      15.955  30.207 -27.747  1.00  0.00           C  
ATOM   2615  N   LYS   425      19.610  30.576 -28.831  1.00  0.00           N  
ATOM   2616  CA  LYS   425      20.141  31.626 -29.684  1.00  0.00           C  
ATOM   2617  C   LYS   425      20.667  31.038 -30.984  1.00  0.00           C  
ATOM   2618  O   LYS   425      20.361  31.530 -32.073  1.00  0.00           O  
ATOM   2619  CB  LYS   425      21.278  32.391 -28.986  1.00  0.00           C  
ATOM   2620  CG  LYS   425      21.842  33.541 -29.822  1.00  0.00           C  
ATOM   2621  CD  LYS   425      22.915  34.357 -29.097  1.00  0.00           C  
ATOM   2622  CE  LYS   425      23.503  35.486 -29.945  1.00  0.00           C  
ATOM   2623  NZ  LYS   425      24.567  36.185 -29.189  1.00  0.00           N  
ATOM   2624  N   LYS   426      21.458  29.980 -30.879  1.00  0.00           N  
ATOM   2625  CA  LYS   426      22.004  29.363 -32.081  1.00  0.00           C  
ATOM   2626  C   LYS   426      20.915  28.803 -32.994  1.00  0.00           C  
ATOM   2627  O   LYS   426      21.009  28.905 -34.218  1.00  0.00           O  
ATOM   2628  CB  LYS   426      22.983  28.240 -31.708  1.00  0.00           C  
ATOM   2629  CG  LYS   426      23.682  27.602 -32.912  1.00  0.00           C  
ATOM   2630  CD  LYS   426      24.588  26.441 -32.482  1.00  0.00           C  
ATOM   2631  CE  LYS   426      25.312  25.841 -33.678  1.00  0.00           C  
ATOM   2632  NZ  LYS   426      26.097  24.627 -33.320  1.00  0.00           N  
ATOM   2633  N   TYR   427      19.874  28.225 -32.405  1.00  0.00           N  
ATOM   2634  CA  TYR   427      18.801  27.617 -33.200  1.00  0.00           C  
ATOM   2635  C   TYR   427      17.740  28.567 -33.731  1.00  0.00           C  
ATOM   2636  O   TYR   427      17.122  28.297 -34.761  1.00  0.00           O  
ATOM   2637  CB  TYR   427      18.088  26.533 -32.388  1.00  0.00           C  
ATOM   2638  CG  TYR   427      19.063  25.430 -32.159  1.00  0.00           C  
ATOM   2639  CD1 TYR   427      20.237  25.368 -32.922  1.00  0.00           C  
ATOM   2640  CD2 TYR   427      18.840  24.437 -31.180  1.00  0.00           C  
ATOM   2641  CE1 TYR   427      21.184  24.343 -32.733  1.00  0.00           C  
ATOM   2642  CE2 TYR   427      19.793  23.387 -30.975  1.00  0.00           C  
ATOM   2643  CZ  TYR   427      20.961  23.359 -31.764  1.00  0.00           C  
ATOM   2644  OH  TYR   427      21.904  22.366 -31.605  1.00  0.00           O  
ATOM   2645  N   SER   428      17.504  29.663 -33.025  1.00  0.00           N  
ATOM   2646  CA  SER   428      16.474  30.573 -33.476  1.00  0.00           C  
ATOM   2647  C   SER   428      15.156  29.820 -33.513  1.00  0.00           C  
ATOM   2648  O   SER   428      14.924  28.915 -32.698  1.00  0.00           O  
ATOM   2649  CB  SER   428      16.807  31.144 -34.857  1.00  0.00           C  
ATOM   2650  OG  SER   428      15.888  32.172 -35.195  1.00  0.00           O  
ATOM   2651  N   SER   429      14.303  30.155 -34.472  1.00  0.00           N  
ATOM   2652  CA  SER   429      13.001  29.519 -34.560  1.00  0.00           C  
ATOM   2653  C   SER   429      12.984  28.060 -35.000  1.00  0.00           C  
ATOM   2654  O   SER   429      11.926  27.442 -35.019  1.00  0.00           O  
ATOM   2655  CB  SER   429      12.071  30.355 -35.436  1.00  0.00           C  
ATOM   2656  OG  SER   429      12.546  30.373 -36.774  1.00  0.00           O  
ATOM   2657  N   ALA   430      14.136  27.491 -35.340  1.00  0.00           N  
ATOM   2658  CA  ALA   430      14.134  26.073 -35.717  1.00  0.00           C  
ATOM   2659  C   ALA   430      13.820  25.265 -34.447  1.00  0.00           C  
ATOM   2660  O   ALA   430      13.470  24.078 -34.496  1.00  0.00           O  
ATOM   2661  CB  ALA   430      15.489  25.649 -36.302  1.00  0.00           C  
ATOM   2662  N   LYS   431      13.934  25.933 -33.306  1.00  0.00           N  
ATOM   2663  CA  LYS   431      13.642  25.322 -32.016  1.00  0.00           C  
ATOM   2664  C   LYS   431      12.157  24.979 -31.913  1.00  0.00           C  
ATOM   2665  O   LYS   431      11.763  24.094 -31.151  1.00  0.00           O  
ATOM   2666  CB  LYS   431      14.012  26.298 -30.889  1.00  0.00           C  
ATOM   2667  CG  LYS   431      13.848  25.704 -29.489  1.00  0.00           C  
ATOM   2668  CD  LYS   431      14.310  26.638 -28.369  1.00  0.00           C  
ATOM   2669  CE  LYS   431      14.134  26.048 -26.968  1.00  0.00           C  
ATOM   2670  NZ  LYS   431      14.545  27.038 -25.947  1.00  0.00           N  
ATOM   2671  N   THR   432      11.334  25.676 -32.691  1.00  0.00           N  
ATOM   2672  CA  THR   432       9.893  25.467 -32.640  1.00  0.00           C  
ATOM   2673  C   THR   432       9.297  24.758 -33.852  1.00  0.00           C  
ATOM   2674  O   THR   432       8.110  24.430 -33.860  1.00  0.00           O  
ATOM   2675  CB  THR   432       9.203  26.817 -32.471  1.00  0.00           C  
ATOM   2676  OG1 THR   432       9.506  27.661 -33.572  1.00  0.00           O  
ATOM   2677  CG2 THR   432       9.692  27.480 -31.172  1.00  0.00           C  
ATOM   2678  N   GLN   433      10.116  24.527 -34.869  1.00  0.00           N  
ATOM   2679  CA  GLN   433       9.655  23.891 -36.100  1.00  0.00           C  
ATOM   2680  C   GLN   433       9.572  22.378 -35.991  1.00  0.00           C  
ATOM   2681  O   GLN   433      10.373  21.754 -35.291  1.00  0.00           O  
ATOM   2682  CB  GLN   433      10.574  24.305 -37.250  1.00  0.00           C  
ATOM   2683  CG  GLN   433      10.586  25.813 -37.509  1.00  0.00           C  
ATOM   2684  CD  GLN   433       9.181  26.230 -37.921  1.00  0.00           C  
ATOM   2685  OE1 GLN   433       8.605  25.678 -38.858  1.00  0.00           O  
ATOM   2686  NE2 GLN   433       8.553  27.228 -37.243  1.00  0.00           N  
ATOM   2687  N   VAL   434       8.605  21.792 -36.696  1.00  0.00           N  
ATOM   2688  CA  VAL   434       8.390  20.346 -36.661  1.00  0.00           C  
ATOM   2689  C   VAL   434       9.665  19.544 -36.893  1.00  0.00           C  
ATOM   2690  O   VAL   434       9.919  18.566 -36.194  1.00  0.00           O  
ATOM   2691  CB  VAL   434       7.328  19.950 -37.697  1.00  0.00           C  
ATOM   2692  CG1 VAL   434       7.110  18.439 -37.800  1.00  0.00           C  
ATOM   2693  CG2 VAL   434       5.945  20.535 -37.407  1.00  0.00           C  
TER
