# Supplementary material for: The Flavoproteome of the Model Plant Arabidopsis thaliana
Source: Int J Mol Sci. 2020 Jul 28;21(15):5371. doi: 10.3390/ijms21155371 (PMC7432721; doi:10.3390/ijms21155371)
Supplement: Supplementary file 1 [file ijms-21-05371-s001.zip › Supplements for Table S4 pdb structure prediction evidence code 3/AT3G06690.1.pdb]

REMARK  99  Chain ID : 1
REMARK  99  Residues : 157
REMARK  99  Atoms    : 1351
REMARK  99  File     : d2ddha2.1.pdb.sc
ATOM      1  N   THR    31      65.361  14.654  74.069  1.00  0.00           N  
ATOM      2  CA  THR    31      65.206  15.648  75.124  1.00  0.00           C  
ATOM      3  C   THR    31      63.806  15.596  75.731  1.00  0.00           C  
ATOM      4  O   THR    31      62.834  16.031  75.114  1.00  0.00           O  
ATOM      5  CB  THR    31      65.470  17.048  74.562  1.00  0.00           C  
ATOM      6  OG1 THR    31      66.777  17.114  74.010  1.00  0.00           O  
ATOM      7  CG2 THR    31      65.342  18.083  75.693  1.00  0.00           C  
ATOM      8  N   LEU    32      63.714  15.067  76.946  1.00  0.00           N  
ATOM      9  CA  LEU    32      62.442  14.955  77.652  1.00  0.00           C  
ATOM     10  C   LEU    32      61.892  16.328  78.049  1.00  0.00           C  
ATOM     11  O   LEU    32      60.747  16.449  78.489  1.00  0.00           O  
ATOM     12  CB  LEU    32      62.612  14.087  78.928  1.00  0.00           C  
ATOM     13  CG  LEU    32      62.958  12.627  78.631  1.00  0.00           C  
ATOM     14  CD1 LEU    32      63.246  11.768  79.861  1.00  0.00           C  
ATOM     15  CD2 LEU    32      61.872  11.842  77.897  1.00  0.00           C  
ATOM     16  N   ARG    33      62.706  17.361  77.865  1.00  0.00           N  
ATOM     17  CA  ARG    33      62.329  18.723  78.233  1.00  0.00           C  
ATOM     18  C   ARG    33      61.531  19.506  77.194  1.00  0.00           C  
ATOM     19  O   ARG    33      60.752  20.394  77.545  1.00  0.00           O  
ATOM     20  CB  ARG    33      63.587  19.517  78.595  1.00  0.00           C  
ATOM     21  CG  ARG    33      64.286  19.011  79.858  1.00  0.00           C  
ATOM     22  CD  ARG    33      65.534  19.813  80.232  1.00  0.00           C  
ATOM     23  NE  ARG    33      66.095  19.215  81.476  1.00  0.00           N  
ATOM     24  CZ  ARG    33      67.290  19.657  81.967  1.00  0.00           C  
ATOM     25  NH1 ARG    33      67.745  20.638  81.133  1.00  0.00           N  
ATOM     26  NH2 ARG    33      67.563  18.947  83.100  1.00  0.00           N  
ATOM     27  N   CYS    34      61.720  19.187  75.920  1.00  0.00           N  
ATOM     28  CA  CYS    34      61.017  19.903  74.862  1.00  0.00           C  
ATOM     29  C   CYS    34      60.042  19.022  74.092  1.00  0.00           C  
ATOM     30  O   CYS    34      60.205  17.805  74.040  1.00  0.00           O  
ATOM     31  CB  CYS    34      62.031  20.500  73.888  1.00  0.00           C  
ATOM     32  SG  CYS    34      62.923  21.406  74.520  1.00  0.00           S  
ATOM     33  N   SER    35      59.030  19.642  73.490  1.00  0.00           N  
ATOM     34  CA  SER    35      58.057  18.893  72.710  1.00  0.00           C  
ATOM     35  C   SER    35      58.718  18.276  71.481  1.00  0.00           C  
ATOM     36  O   SER    35      58.265  17.250  70.973  1.00  0.00           O  
ATOM     37  CB  SER    35      56.893  19.793  72.283  1.00  0.00           C  
ATOM     38  OG  SER    35      56.169  20.228  73.424  1.00  0.00           O  
ATOM     39  N   GLN    36      59.791  18.903  71.007  1.00  0.00           N  
ATOM     40  CA  GLN    36      60.509  18.394  69.844  1.00  0.00           C  
ATOM     41  C   GLN    36      61.222  17.113  70.268  1.00  0.00           C  
ATOM     42  O   GLN    36      61.252  16.127  69.532  1.00  0.00           O  
ATOM     43  CB  GLN    36      61.522  19.433  69.344  1.00  0.00           C  
ATOM     44  CG  GLN    36      60.871  20.662  68.707  1.00  0.00           C  
ATOM     45  CD  GLN    36      61.974  21.654  68.363  1.00  0.00           C  
ATOM     46  OE1 GLN    36      63.140  21.444  68.694  1.00  0.00           O  
ATOM     47  NE2 GLN    36      61.665  22.788  67.680  1.00  0.00           N  
ATOM     48  N   PHE    37      61.790  17.133  71.470  1.00  0.00           N  
ATOM     49  CA  PHE    37      62.474  15.959  71.977  1.00  0.00           C  
ATOM     50  C   PHE    37      61.491  14.833  72.269  1.00  0.00           C  
ATOM     51  O   PHE    37      61.774  13.664  72.002  1.00  0.00           O  
ATOM     52  CB  PHE    37      63.262  16.308  73.246  1.00  0.00           C  
ATOM     53  CG  PHE    37      64.378  17.210  72.846  1.00  0.00           C  
ATOM     54  CD1 PHE    37      64.804  17.326  71.504  1.00  0.00           C  
ATOM     55  CD2 PHE    37      65.041  17.979  73.820  1.00  0.00           C  
ATOM     56  CE1 PHE    37      65.870  18.195  71.130  1.00  0.00           C  
ATOM     57  CE2 PHE    37      66.113  18.857  73.473  1.00  0.00           C  
ATOM     58  CZ  PHE    37      66.529  18.963  72.121  1.00  0.00           C  
ATOM     59  N   GLN    38      60.329  15.182  72.815  1.00  0.00           N  
ATOM     60  CA  GLN    38      59.312  14.184  73.136  1.00  0.00           C  
ATOM     61  C   GLN    38      58.744  13.548  71.868  1.00  0.00           C  
ATOM     62  O   GLN    38      58.481  12.344  71.835  1.00  0.00           O  
ATOM     63  CB  GLN    38      58.186  14.817  73.954  1.00  0.00           C  
ATOM     64  CG  GLN    38      57.141  13.809  74.436  1.00  0.00           C  
ATOM     65  CD  GLN    38      57.834  12.820  75.363  1.00  0.00           C  
ATOM     66  OE1 GLN    38      58.608  13.207  76.237  1.00  0.00           O  
ATOM     67  NE2 GLN    38      57.593  11.489  75.223  1.00  0.00           N  
ATOM     68  N   THR    39      58.550  14.357  70.831  1.00  0.00           N  
ATOM     69  CA  THR    39      58.034  13.854  69.562  1.00  0.00           C  
ATOM     70  C   THR    39      59.044  12.858  68.987  1.00  0.00           C  
ATOM     71  O   THR    39      58.671  11.790  68.496  1.00  0.00           O  
ATOM     72  CB  THR    39      57.813  15.008  68.554  1.00  0.00           C  
ATOM     73  OG1 THR    39      56.714  15.820  68.990  1.00  0.00           O  
ATOM     74  CG2 THR    39      57.517  14.461  67.164  1.00  0.00           C  
ATOM     75  N   ASN    40      60.326  13.206  69.077  1.00  0.00           N  
ATOM     76  CA  ASN    40      61.399  12.349  68.578  1.00  0.00           C  
ATOM     77  C   ASN    40      61.442  11.029  69.346  1.00  0.00           C  
ATOM     78  O   ASN    40      61.760   9.984  68.782  1.00  0.00           O  
ATOM     79  CB  ASN    40      62.749  13.067  68.691  1.00  0.00           C  
ATOM     80  CG  ASN    40      62.797  14.149  67.622  1.00  0.00           C  
ATOM     81  OD1 ASN    40      62.056  14.104  66.641  1.00  0.00           O  
ATOM     82  ND2 ASN    40      63.673  15.181  67.752  1.00  0.00           N  
ATOM     83  N   VAL    41      61.128  11.078  70.635  1.00  0.00           N  
ATOM     84  CA  VAL    41      61.118   9.870  71.452  1.00  0.00           C  
ATOM     85  C   VAL    41      60.016   8.938  70.956  1.00  0.00           C  
ATOM     86  O   VAL    41      60.221   7.728  70.842  1.00  0.00           O  
ATOM     87  CB  VAL    41      60.889  10.221  72.913  1.00  0.00           C  
ATOM     88  CG1 VAL    41      60.679   8.998  73.809  1.00  0.00           C  
ATOM     89  CG2 VAL    41      62.053  10.986  73.546  1.00  0.00           C  
ATOM     90  N   PHE    42      58.847   9.509  70.665  1.00  0.00           N  
ATOM     91  CA  PHE    42      57.718   8.728  70.166  1.00  0.00           C  
ATOM     92  C   PHE    42      58.014   8.174  68.783  1.00  0.00           C  
ATOM     93  O   PHE    42      57.555   7.087  68.426  1.00  0.00           O  
ATOM     94  CB  PHE    42      56.448   9.581  70.101  1.00  0.00           C  
ATOM     95  CG  PHE    42      55.950   9.749  71.495  1.00  0.00           C  
ATOM     96  CD1 PHE    42      56.144  10.946  72.221  1.00  0.00           C  
ATOM     97  CD2 PHE    42      55.261   8.697  72.125  1.00  0.00           C  
ATOM     98  CE1 PHE    42      55.660  11.099  73.552  1.00  0.00           C  
ATOM     99  CE2 PHE    42      54.766   8.824  73.459  1.00  0.00           C  
ATOM    100  CZ  PHE    42      54.969  10.032  74.175  1.00  0.00           C  
ATOM    101  N   CYS    43      58.785   8.924  68.005  1.00  0.00           N  
ATOM    102  CA  CYS    43      59.137   8.490  66.663  1.00  0.00           C  
ATOM    103  C   CYS    43      60.035   7.258  66.752  1.00  0.00           C  
ATOM    104  O   CYS    43      59.813   6.267  66.058  1.00  0.00           O  
ATOM    105  CB  CYS    43      59.874   9.607  65.920  1.00  0.00           C  
ATOM    106  SG  CYS    43      59.023  10.695  65.592  1.00  0.00           S  
ATOM    107  N   LEU    44      61.046   7.333  67.613  1.00  0.00           N  
ATOM    108  CA  LEU    44      61.990   6.237  67.796  1.00  0.00           C  
ATOM    109  C   LEU    44      61.325   5.011  68.415  1.00  0.00           C  
ATOM    110  O   LEU    44      61.677   3.877  68.091  1.00  0.00           O  
ATOM    111  CB  LEU    44      63.165   6.693  68.664  1.00  0.00           C  
ATOM    112  CG  LEU    44      63.998   7.867  68.130  1.00  0.00           C  
ATOM    113  CD1 LEU    44      65.017   8.276  69.175  1.00  0.00           C  
ATOM    114  CD2 LEU    44      64.698   7.476  66.825  1.00  0.00           C  
ATOM    115  N   ARG    45      60.362   5.230  69.305  1.00  0.00           N  
ATOM    116  CA  ARG    45      59.665   4.109  69.934  1.00  0.00           C  
ATOM    117  C   ARG    45      58.888   3.364  68.844  1.00  0.00           C  
ATOM    118  O   ARG    45      58.875   2.136  68.804  1.00  0.00           O  
ATOM    119  CB  ARG    45      58.716   4.619  71.032  1.00  0.00           C  
ATOM    120  CG  ARG    45      58.116   3.528  71.938  1.00  0.00           C  
ATOM    121  CD  ARG    45      56.782   3.011  71.425  1.00  0.00           C  
ATOM    122  NE  ARG    45      55.741   4.035  71.487  1.00  0.00           N  
ATOM    123  CZ  ARG    45      54.936   4.239  72.527  1.00  0.00           C  
ATOM    124  NH1 ARG    45      55.033   3.484  73.614  1.00  0.00           N  
ATOM    125  NH2 ARG    45      54.035   5.213  72.483  1.00  0.00           N  
ATOM    126  N   GLU    46      58.261   4.116  67.946  1.00  0.00           N  
ATOM    127  CA  GLU    46      57.496   3.509  66.865  1.00  0.00           C  
ATOM    128  C   GLU    46      58.425   2.737  65.938  1.00  0.00           C  
ATOM    129  O   GLU    46      58.100   1.634  65.509  1.00  0.00           O  
ATOM    130  CB  GLU    46      56.742   4.580  66.083  1.00  0.00           C  
ATOM    131  CG  GLU    46      55.860   4.014  64.968  1.00  0.00           C  
ATOM    132  CD  GLU    46      55.126   5.176  64.314  1.00  0.00           C  
ATOM    133  OE1 GLU    46      55.333   6.335  64.763  1.00  0.00           O  
ATOM    134  OE2 GLU    46      54.348   4.920  63.356  1.00  0.00           O  
ATOM    135  N   ARG    47      59.581   3.319  65.627  1.00  0.00           N  
ATOM    136  CA  ARG    47      60.541   2.659  64.753  1.00  0.00           C  
ATOM    137  C   ARG    47      61.001   1.346  65.385  1.00  0.00           C  
ATOM    138  O   ARG    47      61.115   0.322  64.705  1.00  0.00           O  
ATOM    139  CB  ARG    47      61.743   3.576  64.496  1.00  0.00           C  
ATOM    140  CG  ARG    47      61.417   4.773  63.600  1.00  0.00           C  
ATOM    141  CD  ARG    47      62.595   5.728  63.401  1.00  0.00           C  
ATOM    142  NE  ARG    47      62.123   6.848  62.540  1.00  0.00           N  
ATOM    143  CZ  ARG    47      62.956   7.894  62.263  1.00  0.00           C  
ATOM    144  NH1 ARG    47      64.143   7.659  62.895  1.00  0.00           N  
ATOM    145  NH2 ARG    47      62.276   8.766  61.463  1.00  0.00           N  
ATOM    146  N   ASP    48      61.253   1.385  66.690  1.00  0.00           N  
ATOM    147  CA  ASP    48      61.704   0.211  67.430  1.00  0.00           C  
ATOM    148  C   ASP    48      60.670  -0.921  67.455  1.00  0.00           C  
ATOM    149  O   ASP    48      61.016  -2.075  67.223  1.00  0.00           O  
ATOM    150  CB  ASP    48      62.084   0.613  68.865  1.00  0.00           C  
ATOM    151  CG  ASP    48      63.391   1.391  68.805  1.00  0.00           C  
ATOM    152  OD1 ASP    48      64.044   1.368  67.728  1.00  0.00           O  
ATOM    153  OD2 ASP    48      63.754   2.018  69.836  1.00  0.00           O  
ATOM    154  N   LEU    49      59.408  -0.602  67.728  1.00  0.00           N  
ATOM    155  CA  LEU    49      58.379  -1.640  67.762  1.00  0.00           C  
ATOM    156  C   LEU    49      58.024  -2.156  66.368  1.00  0.00           C  
ATOM    157  O   LEU    49      57.568  -3.288  66.218  1.00  0.00           O  
ATOM    158  CB  LEU    49      57.120  -1.138  68.487  1.00  0.00           C  
ATOM    159  CG  LEU    49      57.191  -1.287  70.014  1.00  0.00           C  
ATOM    160  CD1 LEU    49      58.333  -0.444  70.564  1.00  0.00           C  
ATOM    161  CD2 LEU    49      55.869  -0.877  70.643  1.00  0.00           C  
ATOM    162  N   LEU    50      58.226  -1.330  65.347  1.00  0.00           N  
ATOM    163  CA  LEU    50      57.952  -1.770  63.982  1.00  0.00           C  
ATOM    164  C   LEU    50      59.032  -2.786  63.630  1.00  0.00           C  
ATOM    165  O   LEU    50      58.750  -3.825  63.034  1.00  0.00           O  
ATOM    166  CB  LEU    50      58.005  -0.596  62.968  1.00  0.00           C  
ATOM    167  CG  LEU    50      57.694  -1.017  61.530  1.00  0.00           C  
ATOM    168  CD1 LEU    50      56.305  -1.620  61.320  1.00  0.00           C  
ATOM    169  CD2 LEU    50      57.750   0.110  60.501  1.00  0.00           C  
ATOM    170  N   GLU    51      60.269  -2.485  64.020  1.00  0.00           N  
ATOM    171  CA  GLU    51      61.398  -3.378  63.755  1.00  0.00           C  
ATOM    172  C   GLU    51      61.208  -4.723  64.453  1.00  0.00           C  
ATOM    173  O   GLU    51      61.485  -5.773  63.882  1.00  0.00           O  
ATOM    174  CB  GLU    51      62.703  -2.753  64.251  1.00  0.00           C  
ATOM    175  CG  GLU    51      63.942  -3.591  63.947  1.00  0.00           C  
ATOM    176  CD  GLU    51      65.156  -3.161  64.756  1.00  0.00           C  
ATOM    177  OE1 GLU    51      66.295  -3.471  64.340  1.00  0.00           O  
ATOM    178  OE2 GLU    51      64.970  -2.522  65.816  1.00  0.00           O  
ATOM    179  N   ARG    52      60.750  -4.680  65.700  1.00  0.00           N  
ATOM    180  CA  ARG    52      60.523  -5.896  66.480  1.00  0.00           C  
ATOM    181  C   ARG    52      59.460  -6.765  65.825  1.00  0.00           C  
ATOM    182  O   ARG    52      59.615  -7.982  65.731  1.00  0.00           O  
ATOM    183  CB  ARG    52      60.079  -5.552  67.923  1.00  0.00           C  
ATOM    184  CG  ARG    52      61.198  -4.957  68.780  1.00  0.00           C  
ATOM    185  CD  ARG    52      60.744  -4.549  70.183  1.00  0.00           C  
ATOM    186  NE  ARG    52      61.922  -3.965  70.883  1.00  0.00           N  
ATOM    187  CZ  ARG    52      61.782  -3.442  72.136  1.00  0.00           C  
ATOM    188  NH1 ARG    52      60.474  -3.584  72.502  1.00  0.00           N  
ATOM    189  NH2 ARG    52      63.004  -2.982  72.535  1.00  0.00           N  
ATOM    190  N   PHE    53      58.382  -6.131  65.372  1.00  0.00           N  
ATOM    191  CA  PHE    53      57.292  -6.847  64.725  1.00  0.00           C  
ATOM    192  C   PHE    53      57.755  -7.484  63.415  1.00  0.00           C  
ATOM    193  O   PHE    53      57.408  -8.626  63.117  1.00  0.00           O  
ATOM    194  CB  PHE    53      56.127  -5.897  64.465  1.00  0.00           C  
ATOM    195  CG  PHE    53      55.050  -6.681  63.798  1.00  0.00           C  
ATOM    196  CD1 PHE    53      54.186  -7.534  64.522  1.00  0.00           C  
ATOM    197  CD2 PHE    53      54.870  -6.583  62.406  1.00  0.00           C  
ATOM    198  CE1 PHE    53      53.156  -8.277  63.876  1.00  0.00           C  
ATOM    199  CE2 PHE    53      53.846  -7.316  61.734  1.00  0.00           C  
ATOM    200  CZ  PHE    53      52.987  -8.168  62.474  1.00  0.00           C  
ATOM    201  N   THR    54      58.536  -6.740  62.637  1.00  0.00           N  
ATOM    202  CA  THR    54      59.048  -7.226  61.356  1.00  0.00           C  
ATOM    203  C   THR    54      60.001  -8.401  61.569  1.00  0.00           C  
ATOM    204  O   THR    54      59.935  -9.403  60.866  1.00  0.00           O  
ATOM    205  CB  THR    54      59.765  -6.093  60.616  1.00  0.00           C  
ATOM    206  OG1 THR    54      58.856  -5.037  60.343  1.00  0.00           O  
ATOM    207  CG2 THR    54      60.335  -6.630  59.292  1.00  0.00           C  
ATOM    208  N   SER    55      60.888  -8.269  62.548  1.00  0.00           N  
ATOM    209  CA  SER    55      61.847  -9.322  62.854  1.00  0.00           C  
ATOM    210  C   SER    55      61.141 -10.600  63.299  1.00  0.00           C  
ATOM    211  O   SER    55      61.465 -11.687  62.830  1.00  0.00           O  
ATOM    212  CB  SER    55      62.797  -8.864  63.960  1.00  0.00           C  
ATOM    213  OG  SER    55      63.612  -7.799  63.493  1.00  0.00           O  
ATOM    214  N   GLU    56      60.177 -10.476  64.207  1.00  0.00           N  
ATOM    215  CA  GLU    56      59.471 -11.660  64.680  1.00  0.00           C  
ATOM    216  C   GLU    56      58.661 -12.298  63.560  1.00  0.00           C  
ATOM    217  O   GLU    56      58.633 -13.518  63.426  1.00  0.00           O  
ATOM    218  CB  GLU    56      58.576 -11.313  65.870  1.00  0.00           C  
ATOM    219  CG  GLU    56      59.356 -10.978  67.143  1.00  0.00           C  
ATOM    220  CD  GLU    56      58.359 -10.532  68.202  1.00  0.00           C  
ATOM    221  OE1 GLU    56      57.146 -10.438  67.871  1.00  0.00           O  
ATOM    222  OE2 GLU    56      58.795 -10.278  69.357  1.00  0.00           O  
ATOM    223  N   VAL    57      58.011 -11.469  62.751  1.00  0.00           N  
ATOM    224  CA  VAL    57      57.226 -11.974  61.630  1.00  0.00           C  
ATOM    225  C   VAL    57      58.142 -12.755  60.690  1.00  0.00           C  
ATOM    226  O   VAL    57      57.790 -13.827  60.209  1.00  0.00           O  
ATOM    227  CB  VAL    57      56.581 -10.810  60.870  1.00  0.00           C  
ATOM    228  CG1 VAL    57      55.902 -11.234  59.566  1.00  0.00           C  
ATOM    229  CG2 VAL    57      55.496 -10.086  61.669  1.00  0.00           C  
ATOM    230  N   ALA    58      59.323 -12.205  60.436  1.00  0.00           N  
ATOM    231  CA  ALA    58      60.293 -12.837  59.550  1.00  0.00           C  
ATOM    232  C   ALA    58      60.745 -14.186  60.105  1.00  0.00           C  
ATOM    233  O   ALA    58      60.849 -15.166  59.373  1.00  0.00           O  
ATOM    234  CB  ALA    58      61.497 -11.913  59.368  1.00  0.00           C  
ATOM    235  N   GLN    59      61.007 -14.228  61.405  1.00  0.00           N  
ATOM    236  CA  GLN    59      61.440 -15.456  62.063  1.00  0.00           C  
ATOM    237  C   GLN    59      60.409 -16.559  61.848  1.00  0.00           C  
ATOM    238  O   GLN    59      60.762 -17.701  61.543  1.00  0.00           O  
ATOM    239  CB  GLN    59      61.648 -15.216  63.577  1.00  0.00           C  
ATOM    240  CG  GLN    59      62.867 -14.349  63.895  1.00  0.00           C  
ATOM    241  CD  GLN    59      62.886 -14.096  65.396  1.00  0.00           C  
ATOM    242  OE1 GLN    59      61.968 -14.487  66.116  1.00  0.00           O  
ATOM    243  NE2 GLN    59      63.934 -13.429  65.950  1.00  0.00           N  
ATOM    244  N   LEU    60      59.135 -16.209  61.992  1.00  0.00           N  
ATOM    245  CA  LEU    60      58.051 -17.170  61.809  1.00  0.00           C  
ATOM    246  C   LEU    60      57.903 -17.629  60.366  1.00  0.00           C  
ATOM    247  O   LEU    60      57.602 -18.794  60.110  1.00  0.00           O  
ATOM    248  CB  LEU    60      56.736 -16.570  62.304  1.00  0.00           C  
ATOM    249  CG  LEU    60      56.681 -16.390  63.822  1.00  0.00           C  
ATOM    250  CD1 LEU    60      55.457 -15.635  64.339  1.00  0.00           C  
ATOM    251  CD2 LEU    60      56.661 -17.689  64.626  1.00  0.00           C  
ATOM    252  N   GLN    61      58.104 -16.716  59.422  1.00  0.00           N  
ATOM    253  CA  GLN    61      57.999 -17.073  58.010  1.00  0.00           C  
ATOM    254  C   GLN    61      59.124 -18.047  57.671  1.00  0.00           C  
ATOM    255  O   GLN    61      58.917 -19.045  56.982  1.00  0.00           O  
ATOM    256  CB  GLN    61      58.135 -15.836  57.096  1.00  0.00           C  
ATOM    257  CG  GLN    61      56.940 -14.884  57.176  1.00  0.00           C  
ATOM    258  CD  GLN    61      57.253 -13.663  56.323  1.00  0.00           C  
ATOM    259  OE1 GLN    61      58.357 -13.523  55.799  1.00  0.00           O  
ATOM    260  NE2 GLN    61      56.298 -12.713  56.137  1.00  0.00           N  
ATOM    261  N   GLY    62      60.316 -17.749  58.173  1.00  0.00           N  
ATOM    262  CA  GLY    62      61.489 -18.578  57.931  1.00  0.00           C  
ATOM    263  C   GLY    62      61.335 -20.008  58.447  1.00  0.00           C  
ATOM    264  O   GLY    62      61.691 -20.965  57.761  1.00  0.00           O  
ATOM    265  N   ARG    63      60.800 -20.155  59.653  1.00  0.00           N  
ATOM    266  CA  ARG    63      60.636 -21.478  60.244  1.00  0.00           C  
ATOM    267  C   ARG    63      59.365 -22.223  59.898  1.00  0.00           C  
ATOM    268  O   ARG    63      59.346 -23.452  59.924  1.00  0.00           O  
ATOM    269  CB  ARG    63      60.728 -21.399  61.769  1.00  0.00           C  
ATOM    270  CG  ARG    63      62.113 -20.993  62.276  1.00  0.00           C  
ATOM    271  CD  ARG    63      62.212 -20.930  63.802  1.00  0.00           C  
ATOM    272  NE  ARG    63      63.608 -20.535  64.144  1.00  0.00           N  
ATOM    273  CZ  ARG    63      63.946 -20.278  65.441  1.00  0.00           C  
ATOM    274  NH1 ARG    63      62.829 -20.457  66.206  1.00  0.00           N  
ATOM    275  NH2 ARG    63      65.269 -19.943  65.468  1.00  0.00           N  
ATOM    276  N   GLY    64      58.299 -21.495  59.586  1.00  0.00           N  
ATOM    277  CA  GLY    64      57.026 -22.141  59.301  1.00  0.00           C  
ATOM    278  C   GLY    64      56.525 -21.999  57.867  1.00  0.00           C  
ATOM    279  O   GLY    64      55.477 -22.539  57.518  1.00  0.00           O  
ATOM    280  N   GLU    65      57.274 -21.269  57.047  1.00  0.00           N  
ATOM    281  CA  GLU    65      56.946 -21.079  55.631  1.00  0.00           C  
ATOM    282  C   GLU    65      55.703 -20.235  55.312  1.00  0.00           C  
ATOM    283  O   GLU    65      55.810 -19.210  54.640  1.00  0.00           O  
ATOM    284  CB  GLU    65      56.836 -22.447  54.943  1.00  0.00           C  
ATOM    285  CG  GLU    65      58.171 -23.188  54.841  1.00  0.00           C  
ATOM    286  CD  GLU    65      57.919 -24.516  54.142  1.00  0.00           C  
ATOM    287  OE1 GLU    65      56.759 -24.745  53.707  1.00  0.00           O  
ATOM    288  OE2 GLU    65      58.884 -25.320  54.034  1.00  0.00           O  
ATOM    289  N   SER    66      54.530 -20.660  55.769  1.00  0.00           N  
ATOM    290  CA  SER    66      53.305 -19.909  55.494  1.00  0.00           C  
ATOM    291  C   SER    66      53.314 -18.488  56.066  1.00  0.00           C  
ATOM    292  O   SER    66      53.401 -18.295  57.276  1.00  0.00           O  
ATOM    293  CB  SER    66      52.094 -20.661  56.044  1.00  0.00           C  
ATOM    294  OG  SER    66      50.920 -19.877  55.914  1.00  0.00           O  
ATOM    295  N   ARG    67      53.219 -17.491  55.193  1.00  0.00           N  
ATOM    296  CA  ARG    67      53.206 -16.101  55.636  1.00  0.00           C  
ATOM    297  C   ARG    67      51.917 -15.795  56.389  1.00  0.00           C  
ATOM    298  O   ARG    67      51.899 -14.951  57.283  1.00  0.00           O  
ATOM    299  CB  ARG    67      53.328 -15.158  54.443  1.00  0.00           C  
ATOM    300  CG  ARG    67      54.714 -15.170  53.795  1.00  0.00           C  
ATOM    301  CD  ARG    67      54.815 -14.288  52.549  1.00  0.00           C  
ATOM    302  NE  ARG    67      56.206 -14.407  52.028  1.00  0.00           N  
ATOM    303  CZ  ARG    67      56.540 -13.830  50.836  1.00  0.00           C  
ATOM    304  NH1 ARG    67      55.424 -13.218  50.344  1.00  0.00           N  
ATOM    305  NH2 ARG    67      57.859 -14.092  50.603  1.00  0.00           N  
ATOM    306  N   GLU    68      50.841 -16.485  56.022  1.00  0.00           N  
ATOM    307  CA  GLU    68      49.549 -16.295  56.669  1.00  0.00           C  
ATOM    308  C   GLU    68      49.597 -16.760  58.121  1.00  0.00           C  
ATOM    309  O   GLU    68      49.056 -16.104  59.008  1.00  0.00           O  
ATOM    310  CB  GLU    68      48.461 -17.042  55.885  1.00  0.00           C  
ATOM    311  CG  GLU    68      48.048 -16.305  54.618  1.00  0.00           C  
ATOM    312  CD  GLU    68      47.385 -17.195  53.579  1.00  0.00           C  
ATOM    313  OE1 GLU    68      46.591 -16.658  52.776  1.00  0.00           O  
ATOM    314  OE2 GLU    68      47.662 -18.416  53.550  1.00  0.00           O  
ATOM    315  N   PHE    69      50.242 -17.899  58.357  1.00  0.00           N  
ATOM    316  CA  PHE    69      50.391 -18.428  59.712  1.00  0.00           C  
ATOM    317  C   PHE    69      51.364 -17.518  60.467  1.00  0.00           C  
ATOM    318  O   PHE    69      51.164 -17.200  61.645  1.00  0.00           O  
ATOM    319  CB  PHE    69      50.967 -19.861  59.691  1.00  0.00           C  
ATOM    320  CG  PHE    69      49.931 -20.752  59.096  1.00  0.00           C  
ATOM    321  CD1 PHE    69      48.577 -20.361  58.994  1.00  0.00           C  
ATOM    322  CD2 PHE    69      50.292 -22.023  58.615  1.00  0.00           C  
ATOM    323  CE1 PHE    69      47.594 -21.218  58.419  1.00  0.00           C  
ATOM    324  CE2 PHE    69      49.327 -22.902  58.035  1.00  0.00           C  
ATOM    325  CZ  PHE    69      47.971 -22.496  57.940  1.00  0.00           C  
ATOM    326  N   SER    70      52.421 -17.098  59.776  1.00  0.00           N  
ATOM    327  CA  SER    70      53.431 -16.226  60.368  1.00  0.00           C  
ATOM    328  C   SER    70      52.795 -14.925  60.849  1.00  0.00           C  
ATOM    329  O   SER    70      53.089 -14.447  61.944  1.00  0.00           O  
ATOM    330  CB  SER    70      54.519 -15.926  59.347  1.00  0.00           C  
ATOM    331  OG  SER    70      55.230 -17.113  59.029  1.00  0.00           O  
ATOM    332  N   PHE    71      51.923 -14.364  60.014  1.00  0.00           N  
ATOM    333  CA  PHE    71      51.225 -13.123  60.320  1.00  0.00           C  
ATOM    334  C   PHE    71      50.444 -13.266  61.621  1.00  0.00           C  
ATOM    335  O   PHE    71      50.521 -12.407  62.498  1.00  0.00           O  
ATOM    336  CB  PHE    71      50.279 -12.752  59.164  1.00  0.00           C  
ATOM    337  CG  PHE    71      49.566 -11.502  59.552  1.00  0.00           C  
ATOM    338  CD1 PHE    71      50.172 -10.231  59.446  1.00  0.00           C  
ATOM    339  CD2 PHE    71      48.248 -11.570  60.039  1.00  0.00           C  
ATOM    340  CE1 PHE    71      49.481  -9.041  59.816  1.00  0.00           C  
ATOM    341  CE2 PHE    71      47.533 -10.393  60.417  1.00  0.00           C  
ATOM    342  CZ  PHE    71      48.155  -9.123  60.306  1.00  0.00           C  
ATOM    343  N   LEU    72      49.700 -14.357  61.755  1.00  0.00           N  
ATOM    344  CA  LEU    72      48.925 -14.573  62.971  1.00  0.00           C  
ATOM    345  C   LEU    72      49.819 -14.675  64.204  1.00  0.00           C  
ATOM    346  O   LEU    72      49.526 -14.081  65.244  1.00  0.00           O  
ATOM    347  CB  LEU    72      48.075 -15.843  62.853  1.00  0.00           C  
ATOM    348  CG  LEU    72      46.928 -15.718  61.849  1.00  0.00           C  
ATOM    349  CD1 LEU    72      46.168 -17.014  61.572  1.00  0.00           C  
ATOM    350  CD2 LEU    72      45.825 -14.739  62.247  1.00  0.00           C  
ATOM    351  N   LEU    73      50.914 -15.419  64.076  1.00  0.00           N  
ATOM    352  CA  LEU    73      51.838 -15.624  65.183  1.00  0.00           C  
ATOM    353  C   LEU    73      52.602 -14.379  65.618  1.00  0.00           C  
ATOM    354  O   LEU    73      53.226 -14.372  66.676  1.00  0.00           O  
ATOM    355  CB  LEU    73      52.812 -16.763  64.853  1.00  0.00           C  
ATOM    356  CG  LEU    73      52.147 -18.132  64.646  1.00  0.00           C  
ATOM    357  CD1 LEU    73      53.226 -19.202  64.441  1.00  0.00           C  
ATOM    358  CD2 LEU    73      51.273 -18.488  65.864  1.00  0.00           C  
ATOM    359  N   SER    74      52.562 -13.325  64.810  1.00  0.00           N  
ATOM    360  CA  SER    74      53.225 -12.077  65.186  1.00  0.00           C  
ATOM    361  C   SER    74      52.207 -10.942  65.273  1.00  0.00           C  
ATOM    362  O   SER    74      52.572  -9.777  65.428  1.00  0.00           O  
ATOM    363  CB  SER    74      54.324 -11.687  64.181  1.00  0.00           C  
ATOM    364  OG  SER    74      55.309 -12.707  64.115  1.00  0.00           O  
ATOM    365  N   HIS    75      50.928 -11.300  65.199  1.00  0.00           N  
ATOM    366  CA  HIS    75      49.849 -10.321  65.231  1.00  0.00           C  
ATOM    367  C   HIS    75      49.815  -9.455  66.485  1.00  0.00           C  
ATOM    368  O   HIS    75      49.460  -8.278  66.405  1.00  0.00           O  
ATOM    369  CB  HIS    75      48.487 -11.011  65.025  1.00  0.00           C  
ATOM    370  CG  HIS    75      47.335 -10.051  65.046  1.00  0.00           C  
ATOM    371  ND1 HIS    75      47.059  -9.155  64.034  1.00  0.00           N  
ATOM    372  CD2 HIS    75      46.369  -9.845  65.972  1.00  0.00           C  
ATOM    373  CE1 HIS    75      46.003  -8.455  64.317  1.00  0.00           C  
ATOM    374  NE2 HIS    75      45.554  -8.848  65.494  1.00  0.00           N  
ATOM    375  N   GLN    76      50.168 -10.018  67.640  1.00  0.00           N  
ATOM    376  CA  GLN    76      50.174  -9.211  68.858  1.00  0.00           C  
ATOM    377  C   GLN    76      51.260  -8.136  68.750  1.00  0.00           C  
ATOM    378  O   GLN    76      51.045  -6.993  69.127  1.00  0.00           O  
ATOM    379  CB  GLN    76      50.409 -10.073  70.124  1.00  0.00           C  
ATOM    380  CG  GLN    76      49.230 -10.985  70.469  1.00  0.00           C  
ATOM    381  CD  GLN    76      49.635 -11.850  71.653  1.00  0.00           C  
ATOM    382  OE1 GLN    76      50.781 -11.817  72.099  1.00  0.00           O  
ATOM    383  NE2 GLN    76      48.716 -12.673  72.227  1.00  0.00           N  
ATOM    384  N   LEU    77      52.419  -8.508  68.223  1.00  0.00           N  
ATOM    385  CA  LEU    77      53.527  -7.569  68.048  1.00  0.00           C  
ATOM    386  C   LEU    77      53.166  -6.531  66.986  1.00  0.00           C  
ATOM    387  O   LEU    77      53.483  -5.348  67.118  1.00  0.00           O  
ATOM    388  CB  LEU    77      54.791  -8.323  67.613  1.00  0.00           C  
ATOM    389  CG  LEU    77      55.373  -9.220  68.707  1.00  0.00           C  
ATOM    390  CD1 LEU    77      56.526 -10.118  68.261  1.00  0.00           C  
ATOM    391  CD2 LEU    77      55.948  -8.478  69.913  1.00  0.00           C  
ATOM    392  N   ALA    78      52.508  -6.985  65.924  1.00  0.00           N  
ATOM    393  CA  ALA    78      52.114  -6.090  64.849  1.00  0.00           C  
ATOM    394  C   ALA    78      51.150  -5.009  65.340  1.00  0.00           C  
ATOM    395  O   ALA    78      51.350  -3.834  65.056  1.00  0.00           O  
ATOM    396  CB  ALA    78      51.496  -6.886  63.691  1.00  0.00           C  
ATOM    397  N   GLU    79      50.115  -5.400  66.078  1.00  0.00           N  
ATOM    398  CA  GLU    79      49.164  -4.422  66.592  1.00  0.00           C  
ATOM    399  C   GLU    79      49.887  -3.408  67.491  1.00  0.00           C  
ATOM    400  O   GLU    79      49.578  -2.215  67.455  1.00  0.00           O  
ATOM    401  CB  GLU    79      48.005  -5.113  67.368  1.00  0.00           C  
ATOM    402  CG  GLU    79      46.943  -4.136  67.876  1.00  0.00           C  
ATOM    403  CD  GLU    79      45.848  -4.944  68.558  1.00  0.00           C  
ATOM    404  OE1 GLU    79      45.965  -6.198  68.579  1.00  0.00           O  
ATOM    405  OE2 GLU    79      44.880  -4.317  69.066  1.00  0.00           O  
ATOM    406  N   ASP    80      50.858  -3.872  68.279  1.00  0.00           N  
ATOM    407  CA  ASP    80      51.615  -2.970  69.152  1.00  0.00           C  
ATOM    408  C   ASP    80      52.393  -1.954  68.330  1.00  0.00           C  
ATOM    409  O   ASP    80      52.548  -0.801  68.731  1.00  0.00           O  
ATOM    410  CB  ASP    80      52.606  -3.736  70.032  1.00  0.00           C  
ATOM    411  CG  ASP    80      51.813  -4.474  71.101  1.00  0.00           C  
ATOM    412  OD1 ASP    80      50.600  -4.169  71.254  1.00  0.00           O  
ATOM    413  OD2 ASP    80      52.409  -5.352  71.780  1.00  0.00           O  
ATOM    414  N   LEU    81      52.885  -2.395  67.177  1.00  0.00           N  
ATOM    415  CA  LEU    81      53.638  -1.523  66.294  1.00  0.00           C  
ATOM    416  C   LEU    81      52.702  -0.455  65.734  1.00  0.00           C  
ATOM    417  O   LEU    81      53.057   0.725  65.679  1.00  0.00           O  
ATOM    418  CB  LEU    81      54.260  -2.339  65.164  1.00  0.00           C  
ATOM    419  CG  LEU    81      55.100  -1.501  64.197  1.00  0.00           C  
ATOM    420  CD1 LEU    81      56.292  -0.786  64.831  1.00  0.00           C  
ATOM    421  CD2 LEU    81      55.727  -2.282  63.044  1.00  0.00           C  
ATOM    422  N   GLY    82      51.507  -0.868  65.324  1.00  0.00           N  
ATOM    423  CA  GLY    82      50.519   0.067  64.779  1.00  0.00           C  
ATOM    424  C   GLY    82      50.117   1.073  65.848  1.00  0.00           C  
ATOM    425  O   GLY    82      49.953   2.256  65.573  1.00  0.00           O  
ATOM    426  N   LYS    83      49.953   0.587  67.071  1.00  0.00           N  
ATOM    427  CA  LYS    83      49.577   1.452  68.183  1.00  0.00           C  
ATOM    428  C   LYS    83      50.643   2.519  68.432  1.00  0.00           C  
ATOM    429  O   LYS    83      50.328   3.695  68.621  1.00  0.00           O  
ATOM    430  CB  LYS    83      49.385   0.621  69.451  1.00  0.00           C  
ATOM    431  CG  LYS    83      48.947   1.448  70.662  1.00  0.00           C  
ATOM    432  CD  LYS    83      48.687   0.609  71.914  1.00  0.00           C  
ATOM    433  CE  LYS    83      48.296   1.440  73.138  1.00  0.00           C  
ATOM    434  NZ  LYS    83      48.087   0.555  74.305  1.00  0.00           N  
ATOM    435  N   ALA    84      51.905   2.098  68.433  1.00  0.00           N  
ATOM    436  CA  ALA    84      53.019   3.013  68.658  1.00  0.00           C  
ATOM    437  C   ALA    84      53.103   4.046  67.533  1.00  0.00           C  
ATOM    438  O   ALA    84      53.387   5.218  67.773  1.00  0.00           O  
ATOM    439  CB  ALA    84      54.328   2.227  68.756  1.00  0.00           C  
ATOM    440  N   PHE    85      52.858   3.613  66.302  1.00  0.00           N  
ATOM    441  CA  PHE    85      52.907   4.530  65.168  1.00  0.00           C  
ATOM    442  C   PHE    85      51.826   5.604  65.306  1.00  0.00           C  
ATOM    443  O   PHE    85      52.093   6.796  65.134  1.00  0.00           O  
ATOM    444  CB  PHE    85      52.706   3.772  63.850  1.00  0.00           C  
ATOM    445  CG  PHE    85      52.727   4.775  62.749  1.00  0.00           C  
ATOM    446  CD1 PHE    85      53.934   5.308  62.243  1.00  0.00           C  
ATOM    447  CD2 PHE    85      51.518   5.218  62.181  1.00  0.00           C  
ATOM    448  CE1 PHE    85      53.944   6.264  61.187  1.00  0.00           C  
ATOM    449  CE2 PHE    85      51.500   6.175  61.121  1.00  0.00           C  
ATOM    450  CZ  PHE    85      52.721   6.701  60.624  1.00  0.00           C  
ATOM    451  N   THR    86      50.604   5.178  65.613  1.00  0.00           N  
ATOM    452  CA  THR    86      49.492   6.116  65.769  1.00  0.00           C  
ATOM    453  C   THR    86      49.715   7.070  66.940  1.00  0.00           C  
ATOM    454  O   THR    86      49.344   8.245  66.879  1.00  0.00           O  
ATOM    455  CB  THR    86      48.182   5.358  65.986  1.00  0.00           C  
ATOM    456  OG1 THR    86      47.896   4.545  64.858  1.00  0.00           O  
ATOM    457  CG2 THR    86      47.038   6.366  66.190  1.00  0.00           C  
ATOM    458  N   GLU    87      50.312   6.560  68.010  1.00  0.00           N  
ATOM    459  CA  GLU    87      50.566   7.383  69.184  1.00  0.00           C  
ATOM    460  C   GLU    87      51.514   8.514  68.783  1.00  0.00           C  
ATOM    461  O   GLU    87      51.302   9.672  69.142  1.00  0.00           O  
ATOM    462  CB  GLU    87      51.175   6.534  70.302  1.00  0.00           C  
ATOM    463  CG  GLU    87      51.435   7.317  71.590  1.00  0.00           C  
ATOM    464  CD  GLU    87      50.090   7.733  72.168  1.00  0.00           C  
ATOM    465  OE1 GLU    87      49.050   7.221  71.673  1.00  0.00           O  
ATOM    466  OE2 GLU    87      50.084   8.567  73.112  1.00  0.00           O  
ATOM    467  N   LYS    88      52.554   8.165  68.035  1.00  0.00           N  
ATOM    468  CA  LYS    88      53.530   9.137  67.550  1.00  0.00           C  
ATOM    469  C   LYS    88      52.827  10.191  66.708  1.00  0.00           C  
ATOM    470  O   LYS    88      53.082  11.385  66.861  1.00  0.00           O  
ATOM    471  CB  LYS    88      54.605   8.427  66.712  1.00  0.00           C  
ATOM    472  CG  LYS    88      55.762   9.341  66.304  1.00  0.00           C  
ATOM    473  CD  LYS    88      56.851   8.628  65.498  1.00  0.00           C  
ATOM    474  CE  LYS    88      56.478   8.401  64.032  1.00  0.00           C  
ATOM    475  NZ  LYS    88      56.443   9.694  63.312  1.00  0.00           N  
ATOM    476  N   ALA    89      51.941   9.747  65.820  1.00  0.00           N  
ATOM    477  CA  ALA    89      51.212  10.675  64.964  1.00  0.00           C  
ATOM    478  C   ALA    89      50.363  11.649  65.779  1.00  0.00           C  
ATOM    479  O   ALA    89      50.329  12.837  65.484  1.00  0.00           O  
ATOM    480  CB  ALA    89      50.302   9.927  63.952  1.00  0.00           C  
ATOM    481  N   MET    90      49.670  11.154  66.799  1.00  0.00           N  
ATOM    482  CA  MET    90      48.848  12.038  67.618  1.00  0.00           C  
ATOM    483  C   MET    90      49.733  13.084  68.300  1.00  0.00           C  
ATOM    484  O   MET    90      49.428  14.273  68.274  1.00  0.00           O  
ATOM    485  CB  MET    90      48.063  11.247  68.684  1.00  0.00           C  
ATOM    486  CG  MET    90      46.958  10.366  68.099  1.00  0.00           C  
ATOM    487  SD  MET    90      46.102   9.322  69.316  1.00  0.00           S  
ATOM    488  CE  MET    90      45.291  10.705  70.169  1.00  0.00           C  
ATOM    489  N   LEU    91      50.832  12.639  68.898  1.00  0.00           N  
ATOM    490  CA  LEU    91      51.761  13.546  69.565  1.00  0.00           C  
ATOM    491  C   LEU    91      52.289  14.600  68.584  1.00  0.00           C  
ATOM    492  O   LEU    91      52.285  15.793  68.883  1.00  0.00           O  
ATOM    493  CB  LEU    91      52.957  12.770  70.170  1.00  0.00           C  
ATOM    494  CG  LEU    91      53.977  13.670  70.870  1.00  0.00           C  
ATOM    495  CD1 LEU    91      53.435  14.454  72.065  1.00  0.00           C  
ATOM    496  CD2 LEU    91      55.193  12.944  71.444  1.00  0.00           C  
ATOM    497  N   GLN    92      52.735  14.154  67.414  1.00  0.00           N  
ATOM    498  CA  GLN    92      53.263  15.060  66.400  1.00  0.00           C  
ATOM    499  C   GLN    92      52.219  16.063  65.910  1.00  0.00           C  
ATOM    500  O   GLN    92      52.506  17.252  65.780  1.00  0.00           O  
ATOM    501  CB  GLN    92      53.806  14.260  65.211  1.00  0.00           C  
ATOM    502  CG  GLN    92      54.416  15.135  64.114  1.00  0.00           C  
ATOM    503  CD  GLN    92      54.930  14.219  63.013  1.00  0.00           C  
ATOM    504  OE1 GLN    92      54.742  13.005  63.060  1.00  0.00           O  
ATOM    505  NE2 GLN    92      55.608  14.752  61.961  1.00  0.00           N  
ATOM    506  N   THR    93      51.010  15.586  65.633  1.00  0.00           N  
ATOM    507  CA  THR    93      49.947  16.467  65.160  1.00  0.00           C  
ATOM    508  C   THR    93      49.570  17.501  66.214  1.00  0.00           C  
ATOM    509  O   THR    93      49.328  18.666  65.887  1.00  0.00           O  
ATOM    510  CB  THR    93      48.677  15.673  64.768  1.00  0.00           C  
ATOM    511  OG1 THR    93      48.970  14.778  63.705  1.00  0.00           O  
ATOM    512  CG2 THR    93      47.581  16.655  64.320  1.00  0.00           C  
ATOM    513  N   ILE    94      49.518  17.074  67.474  1.00  0.00           N  
ATOM    514  CA  ILE    94      49.174  17.977  68.570  1.00  0.00           C  
ATOM    515  C   ILE    94      50.285  19.025  68.696  1.00  0.00           C  
ATOM    516  O   ILE    94      50.013  20.222  68.759  1.00  0.00           O  
ATOM    517  CB  ILE    94      49.026  17.186  69.880  1.00  0.00           C  
ATOM    518  CG1 ILE    94      47.823  16.228  69.885  1.00  0.00           C  
ATOM    519  CG2 ILE    94      48.835  18.079  71.117  1.00  0.00           C  
ATOM    520  CD1 ILE    94      47.825  15.254  71.062  1.00  0.00           C  
ATOM    521  N   LEU    95      51.534  18.566  68.709  1.00  0.00           N  
ATOM    522  CA  LEU    95      52.693  19.454  68.809  1.00  0.00           C  
ATOM    523  C   LEU    95      52.757  20.450  67.646  1.00  0.00           C  
ATOM    524  O   LEU    95      53.010  21.641  67.847  1.00  0.00           O  
ATOM    525  CB  LEU    95      53.986  18.635  68.828  1.00  0.00           C  
ATOM    526  CG  LEU    95      55.250  19.493  68.914  1.00  0.00           C  
ATOM    527  CD1 LEU    95      55.365  20.348  70.175  1.00  0.00           C  
ATOM    528  CD2 LEU    95      56.563  18.711  68.894  1.00  0.00           C  
ATOM    529  N   ASP    96      52.538  19.956  66.432  1.00  0.00           N  
ATOM    530  CA  ASP    96      52.583  20.803  65.244  1.00  0.00           C  
ATOM    531  C   ASP    96      51.503  21.881  65.243  1.00  0.00           C  
ATOM    532  O   ASP    96      51.675  22.936  64.637  1.00  0.00           O  
ATOM    533  CB  ASP    96      52.455  19.949  63.975  1.00  0.00           C  
ATOM    534  CG  ASP    96      53.730  19.191  63.646  1.00  0.00           C  
ATOM    535  OD1 ASP    96      53.712  18.355  62.715  1.00  0.00           O  
ATOM    536  OD2 ASP    96      54.755  19.435  64.310  1.00  0.00           O  
ATOM    537  N   ALA    97      50.395  21.627  65.927  1.00  0.00           N  
ATOM    538  CA  ALA    97      49.305  22.595  65.967  1.00  0.00           C  
ATOM    539  C   ALA    97      49.571  23.816  66.848  1.00  0.00           C  
ATOM    540  O   ALA    97      49.108  24.915  66.535  1.00  0.00           O  
ATOM    541  CB  ALA    97      48.015  21.907  66.428  1.00  0.00           C  
ATOM    542  N   GLU    98      50.321  23.635  67.931  1.00  0.00           N  
ATOM    543  CA  GLU    98      50.593  24.735  68.860  1.00  0.00           C  
ATOM    544  C   GLU    98      51.082  26.056  68.260  1.00  0.00           C  
ATOM    545  O   GLU    98      50.535  27.116  68.568  1.00  0.00           O  
ATOM    546  CB  GLU    98      51.573  24.297  69.959  1.00  0.00           C  
ATOM    547  CG  GLU    98      51.877  25.396  70.979  1.00  0.00           C  
ATOM    548  CD  GLU    98      52.819  24.819  72.026  1.00  0.00           C  
ATOM    549  OE1 GLU    98      53.149  23.608  71.921  1.00  0.00           O  
ATOM    550  OE2 GLU    98      53.222  25.582  72.944  1.00  0.00           O  
ATOM    551  N   ALA    99      52.119  26.015  67.405  1.00  0.00           N  
ATOM    552  CA  ALA    99      52.647  27.240  66.795  1.00  0.00           C  
ATOM    553  C   ALA    99      51.607  28.040  66.010  1.00  0.00           C  
ATOM    554  O   ALA    99      51.748  29.248  65.834  1.00  0.00           O  
ATOM    555  CB  ALA    99      53.769  26.720  65.894  1.00  0.00           C  
ATOM    556  N   LYS   100      50.563  27.362  65.543  1.00  0.00           N  
ATOM    557  CA  LYS   100      49.521  28.018  64.763  1.00  0.00           C  
ATOM    558  C   LYS   100      48.485  28.746  65.619  1.00  0.00           C  
ATOM    559  O   LYS   100      47.692  29.533  65.101  1.00  0.00           O  
ATOM    560  CB  LYS   100      48.824  26.994  63.864  1.00  0.00           C  
ATOM    561  CG  LYS   100      49.781  26.234  62.954  1.00  0.00           C  
ATOM    562  CD  LYS   100      49.041  25.269  62.043  1.00  0.00           C  
ATOM    563  CE  LYS   100      49.999  24.552  61.103  1.00  0.00           C  
ATOM    564  NZ  LYS   100      49.269  23.744  60.086  1.00  0.00           N  
ATOM    565  N   LEU   101      48.494  28.491  66.922  1.00  0.00           N  
ATOM    566  CA  LEU   101      47.542  29.138  67.820  1.00  0.00           C  
ATOM    567  C   LEU   101      47.838  30.633  67.933  1.00  0.00           C  
ATOM    568  O   LEU   101      48.926  31.029  68.360  1.00  0.00           O  
ATOM    569  CB  LEU   101      47.593  28.518  69.234  1.00  0.00           C  
ATOM    570  CG  LEU   101      47.147  27.055  69.275  1.00  0.00           C  
ATOM    571  CD1 LEU   101      47.275  26.379  70.639  1.00  0.00           C  
ATOM    572  CD2 LEU   101      45.687  26.814  68.895  1.00  0.00           C  
ATOM    573  N   PRO   102      46.855  31.450  67.565  1.00  0.00           N  
ATOM    574  CA  PRO   102      46.978  32.909  67.595  1.00  0.00           C  
ATOM    575  C   PRO   102      47.100  33.542  68.987  1.00  0.00           C  
ATOM    576  O   PRO   102      48.049  34.283  69.258  1.00  0.00           O  
ATOM    577  CB  PRO   102      45.788  33.533  66.869  1.00  0.00           C  
ATOM    578  CG  PRO   102      45.146  32.603  65.838  1.00  0.00           C  
ATOM    579  CD  PRO   102      45.191  31.125  66.234  1.00  0.00           C  
ATOM    580  N   THR   103      46.139  33.270  69.865  1.00  0.00           N  
ATOM    581  CA  THR   103      46.175  33.838  71.213  1.00  0.00           C  
ATOM    582  C   THR   103      47.236  33.141  72.059  1.00  0.00           C  
ATOM    583  O   THR   103      47.246  31.916  72.171  1.00  0.00           O  
ATOM    584  CB  THR   103      44.798  33.724  71.875  1.00  0.00           C  
ATOM    585  OG1 THR   103      43.826  34.412  71.102  1.00  0.00           O  
ATOM    586  CG2 THR   103      44.858  34.340  73.283  1.00  0.00           C  
ATOM    587  N   GLY   104      48.123  33.927  72.658  1.00  0.00           N  
ATOM    588  CA  GLY   104      49.211  33.387  73.469  1.00  0.00           C  
ATOM    589  C   GLY   104      48.806  32.621  74.721  1.00  0.00           C  
ATOM    590  O   GLY   104      49.392  31.582  75.029  1.00  0.00           O  
ATOM    591  N   SER   105      47.823  33.136  75.451  1.00  0.00           N  
ATOM    592  CA  SER   105      47.362  32.471  76.662  1.00  0.00           C  
ATOM    593  C   SER   105      46.767  31.119  76.283  1.00  0.00           C  
ATOM    594  O   SER   105      46.904  30.142  77.013  1.00  0.00           O  
ATOM    595  CB  SER   105      46.321  33.331  77.373  1.00  0.00           C  
ATOM    596  OG  SER   105      46.919  34.529  77.847  1.00  0.00           O  
ATOM    597  N   VAL   106      46.108  31.064  75.134  1.00  0.00           N  
ATOM    598  CA  VAL   106      45.514  29.818  74.674  1.00  0.00           C  
ATOM    599  C   VAL   106      46.616  28.831  74.287  1.00  0.00           C  
ATOM    600  O   VAL   106      46.563  27.659  74.654  1.00  0.00           O  
ATOM    601  CB  VAL   106      44.581  30.062  73.468  1.00  0.00           C  
ATOM    602  CG1 VAL   106      44.121  28.729  72.870  1.00  0.00           C  
ATOM    603  CG2 VAL   106      43.375  30.873  73.919  1.00  0.00           C  
ATOM    604  N   LYS   107      47.624  29.313  73.566  1.00  0.00           N  
ATOM    605  CA  LYS   107      48.719  28.450  73.142  1.00  0.00           C  
ATOM    606  C   LYS   107      49.440  27.865  74.347  1.00  0.00           C  
ATOM    607  O   LYS   107      49.748  26.675  74.371  1.00  0.00           O  
ATOM    608  CB  LYS   107      49.724  29.219  72.274  1.00  0.00           C  
ATOM    609  CG  LYS   107      50.875  28.352  71.759  1.00  0.00           C  
ATOM    610  CD  LYS   107      51.836  29.097  70.831  1.00  0.00           C  
ATOM    611  CE  LYS   107      53.002  28.238  70.340  1.00  0.00           C  
ATOM    612  NZ  LYS   107      53.886  29.038  69.463  1.00  0.00           N  
ATOM    613  N   ASP   108      49.699  28.706  75.345  1.00  0.00           N  
ATOM    614  CA  ASP   108      50.388  28.279  76.554  1.00  0.00           C  
ATOM    615  C   ASP   108      49.663  27.147  77.286  1.00  0.00           C  
ATOM    616  O   ASP   108      50.283  26.155  77.659  1.00  0.00           O  
ATOM    617  CB  ASP   108      50.585  29.469  77.497  1.00  0.00           C  
ATOM    618  CG  ASP   108      51.660  30.368  76.902  1.00  0.00           C  
ATOM    619  OD1 ASP   108      52.350  29.914  75.951  1.00  0.00           O  
ATOM    620  OD2 ASP   108      51.805  31.520  77.391  1.00  0.00           O  
ATOM    621  N   VAL   109      48.360  27.288  77.506  1.00  0.00           N  
ATOM    622  CA  VAL   109      47.631  26.230  78.208  1.00  0.00           C  
ATOM    623  C   VAL   109      47.587  24.944  77.396  1.00  0.00           C  
ATOM    624  O   VAL   109      47.782  23.861  77.938  1.00  0.00           O  
ATOM    625  CB  VAL   109      46.185  26.642  78.561  1.00  0.00           C  
ATOM    626  CG1 VAL   109      46.206  27.707  79.629  1.00  0.00           C  
ATOM    627  CG2 VAL   109      45.459  27.147  77.331  1.00  0.00           C  
ATOM    628  N   LEU   110      47.339  25.065  76.096  1.00  0.00           N  
ATOM    629  CA  LEU   110      47.276  23.893  75.239  1.00  0.00           C  
ATOM    630  C   LEU   110      48.644  23.241  75.100  1.00  0.00           C  
ATOM    631  O   LEU   110      48.741  22.062  74.767  1.00  0.00           O  
ATOM    632  CB  LEU   110      46.719  24.260  73.862  1.00  0.00           C  
ATOM    633  CG  LEU   110      45.232  24.639  73.836  1.00  0.00           C  
ATOM    634  CD1 LEU   110      44.798  24.847  72.389  1.00  0.00           C  
ATOM    635  CD2 LEU   110      44.386  23.536  74.494  1.00  0.00           C  
ATOM    636  N   GLY   111      49.701  24.012  75.350  1.00  0.00           N  
ATOM    637  CA  GLY   111      51.051  23.477  75.278  1.00  0.00           C  
ATOM    638  C   GLY   111      51.239  22.571  76.495  1.00  0.00           C  
ATOM    639  O   GLY   111      51.864  21.516  76.405  1.00  0.00           O  
ATOM    640  N   LEU   112      50.693  22.995  77.633  1.00  0.00           N  
ATOM    641  CA  LEU   112      50.781  22.213  78.866  1.00  0.00           C  
ATOM    642  C   LEU   112      50.043  20.880  78.703  1.00  0.00           C  
ATOM    643  O   LEU   112      50.482  19.855  79.218  1.00  0.00           O  
ATOM    644  CB  LEU   112      50.186  23.000  80.046  1.00  0.00           C  
ATOM    645  CG  LEU   112      51.027  24.210  80.458  1.00  0.00           C  
ATOM    646  CD1 LEU   112      50.383  25.117  81.506  1.00  0.00           C  
ATOM    647  CD2 LEU   112      52.387  23.874  81.068  1.00  0.00           C  
ATOM    648  N   VAL   113      48.924  20.901  77.987  1.00  0.00           N  
ATOM    649  CA  VAL   113      48.152  19.685  77.750  1.00  0.00           C  
ATOM    650  C   VAL   113      48.923  18.767  76.817  1.00  0.00           C  
ATOM    651  O   VAL   113      48.956  17.553  77.016  1.00  0.00           O  
ATOM    652  CB  VAL   113      46.796  20.005  77.116  1.00  0.00           C  
ATOM    653  CG1 VAL   113      46.021  18.762  76.673  1.00  0.00           C  
ATOM    654  CG2 VAL   113      45.847  20.756  78.052  1.00  0.00           C  
ATOM    655  N   ARG   114      49.526  19.352  75.786  1.00  0.00           N  
ATOM    656  CA  ARG   114      50.300  18.571  74.831  1.00  0.00           C  
ATOM    657  C   ARG   114      51.466  17.921  75.568  1.00  0.00           C  
ATOM    658  O   ARG   114      51.760  16.748  75.359  1.00  0.00           O  
ATOM    659  CB  ARG   114      50.825  19.463  73.702  1.00  0.00           C  
ATOM    660  CG  ARG   114      49.725  19.987  72.777  1.00  0.00           C  
ATOM    661  CD  ARG   114      50.257  20.761  71.569  1.00  0.00           C  
ATOM    662  NE  ARG   114      49.082  21.293  70.824  1.00  0.00           N  
ATOM    663  CZ  ARG   114      48.623  22.552  71.082  1.00  0.00           C  
ATOM    664  NH1 ARG   114      49.415  23.093  72.053  1.00  0.00           N  
ATOM    665  NH2 ARG   114      47.551  22.779  70.268  1.00  0.00           N  
ATOM    666  N   SER   115      52.133  18.694  76.426  1.00  0.00           N  
ATOM    667  CA  SER   115      53.250  18.174  77.209  1.00  0.00           C  
ATOM    668  C   SER   115      52.781  17.047  78.133  1.00  0.00           C  
ATOM    669  O   SER   115      53.444  16.016  78.247  1.00  0.00           O  
ATOM    670  CB  SER   115      53.885  19.292  78.044  1.00  0.00           C  
ATOM    671  OG  SER   115      54.487  20.256  77.192  1.00  0.00           O  
ATOM    672  N   MET   116      51.644  17.249  78.794  1.00  0.00           N  
ATOM    673  CA  MET   116      51.093  16.239  79.694  1.00  0.00           C  
ATOM    674  C   MET   116      50.751  14.961  78.927  1.00  0.00           C  
ATOM    675  O   MET   116      51.086  13.859  79.359  1.00  0.00           O  
ATOM    676  CB  MET   116      49.832  16.762  80.402  1.00  0.00           C  
ATOM    677  CG  MET   116      49.193  15.740  81.345  1.00  0.00           C  
ATOM    678  SD  MET   116      47.662  16.306  82.144  1.00  0.00           S  
ATOM    679  CE  MET   116      46.650  16.201  80.640  1.00  0.00           C  
ATOM    680  N   TYR   117      50.082  15.109  77.788  1.00  0.00           N  
ATOM    681  CA  TYR   117      49.705  13.950  76.984  1.00  0.00           C  
ATOM    682  C   TYR   117      50.937  13.147  76.565  1.00  0.00           C  
ATOM    683  O   TYR   117      50.950  11.920  76.656  1.00  0.00           O  
ATOM    684  CB  TYR   117      48.948  14.392  75.732  1.00  0.00           C  
ATOM    685  CG  TYR   117      48.544  13.243  74.832  1.00  0.00           C  
ATOM    686  CD1 TYR   117      47.446  12.443  75.139  1.00  0.00           C  
ATOM    687  CD2 TYR   117      49.279  12.941  73.684  1.00  0.00           C  
ATOM    688  CE1 TYR   117      47.085  11.364  74.321  1.00  0.00           C  
ATOM    689  CE2 TYR   117      48.929  11.866  72.861  1.00  0.00           C  
ATOM    690  CZ  TYR   117      47.832  11.082  73.186  1.00  0.00           C  
ATOM    691  OH  TYR   117      47.488  10.018  72.376  1.00  0.00           O  
ATOM    692  N   ALA   118      51.964  13.853  76.101  1.00  0.00           N  
ATOM    693  CA  ALA   118      53.203  13.231  75.653  1.00  0.00           C  
ATOM    694  C   ALA   118      53.943  12.521  76.783  1.00  0.00           C  
ATOM    695  O   ALA   118      54.258  11.331  76.684  1.00  0.00           O  
ATOM    696  CB  ALA   118      54.110  14.292  75.029  1.00  0.00           C  
ATOM    697  N   LEU   119      54.222  13.255  77.855  1.00  0.00           N  
ATOM    698  CA  LEU   119      54.921  12.692  79.006  1.00  0.00           C  
ATOM    699  C   LEU   119      54.117  11.536  79.589  1.00  0.00           C  
ATOM    700  O   LEU   119      54.670  10.494  79.948  1.00  0.00           O  
ATOM    701  CB  LEU   119      55.125  13.768  80.080  1.00  0.00           C  
ATOM    702  CG  LEU   119      55.966  14.984  79.671  1.00  0.00           C  
ATOM    703  CD1 LEU   119      55.765  16.116  80.671  1.00  0.00           C  
ATOM    704  CD2 LEU   119      57.429  14.590  79.589  1.00  0.00           C  
ATOM    705  N   ILE   120      52.807  11.723  79.682  1.00  0.00           N  
ATOM    706  CA  ILE   120      51.944  10.687  80.232  1.00  0.00           C  
ATOM    707  C   ILE   120      52.072   9.386  79.444  1.00  0.00           C  
ATOM    708  O   ILE   120      52.193   8.319  80.031  1.00  0.00           O  
ATOM    709  CB  ILE   120      50.497  11.163  80.238  1.00  0.00           C  
ATOM    710  CG1 ILE   120      50.236  12.319  81.218  1.00  0.00           C  
ATOM    711  CG2 ILE   120      49.492  10.067  80.632  1.00  0.00           C  
ATOM    712  CD1 ILE   120      48.869  12.977  81.034  1.00  0.00           C  
ATOM    713  N   SER   121      52.050   9.481  78.117  1.00  0.00           N  
ATOM    714  CA  SER   121      52.178   8.289  77.298  1.00  0.00           C  
ATOM    715  C   SER   121      53.506   7.578  77.524  1.00  0.00           C  
ATOM    716  O   SER   121      53.578   6.356  77.450  1.00  0.00           O  
ATOM    717  CB  SER   121      52.035   8.649  75.817  1.00  0.00           C  
ATOM    718  OG  SER   121      50.725   9.132  75.556  1.00  0.00           O  
ATOM    719  N   LEU   122      54.559   8.345  77.796  1.00  0.00           N  
ATOM    720  CA  LEU   122      55.878   7.772  78.035  1.00  0.00           C  
ATOM    721  C   LEU   122      55.908   7.044  79.371  1.00  0.00           C  
ATOM    722  O   LEU   122      56.464   5.950  79.482  1.00  0.00           O  
ATOM    723  CB  LEU   122      56.975   8.859  78.039  1.00  0.00           C  
ATOM    724  CG  LEU   122      58.384   8.303  78.257  1.00  0.00           C  
ATOM    725  CD1 LEU   122      58.857   7.309  77.198  1.00  0.00           C  
ATOM    726  CD2 LEU   122      59.495   9.352  78.282  1.00  0.00           C  
ATOM    727  N   GLU   123      55.314   7.661  80.387  1.00  0.00           N  
ATOM    728  CA  GLU   123      55.267   7.063  81.713  1.00  0.00           C  
ATOM    729  C   GLU   123      54.462   5.768  81.674  1.00  0.00           C  
ATOM    730  O   GLU   123      54.872   4.755  82.236  1.00  0.00           O  
ATOM    731  CB  GLU   123      54.627   8.034  82.709  1.00  0.00           C  
ATOM    732  CG  GLU   123      54.597   7.504  84.144  1.00  0.00           C  
ATOM    733  CD  GLU   123      53.995   8.584  85.032  1.00  0.00           C  
ATOM    734  OE1 GLU   123      53.659   9.673  84.493  1.00  0.00           O  
ATOM    735  OE2 GLU   123      53.863   8.335  86.260  1.00  0.00           O  
ATOM    736  N   GLU   124      53.321   5.803  80.994  1.00  0.00           N  
ATOM    737  CA  GLU   124      52.457   4.634  80.905  1.00  0.00           C  
ATOM    738  C   GLU   124      53.097   3.441  80.200  1.00  0.00           C  
ATOM    739  O   GLU   124      52.763   2.296  80.499  1.00  0.00           O  
ATOM    740  CB  GLU   124      51.143   5.011  80.213  1.00  0.00           C  
ATOM    741  CG  GLU   124      50.236   5.899  81.067  1.00  0.00           C  
ATOM    742  CD  GLU   124      49.022   6.275  80.230  1.00  0.00           C  
ATOM    743  OE1 GLU   124      48.989   5.891  79.031  1.00  0.00           O  
ATOM    744  OE2 GLU   124      48.112   6.952  80.779  1.00  0.00           O  
ATOM    745  N   ASP   125      54.010   3.703  79.269  1.00  0.00           N  
ATOM    746  CA  ASP   125      54.686   2.630  78.535  1.00  0.00           C  
ATOM    747  C   ASP   125      56.206   2.792  78.622  1.00  0.00           C  
ATOM    748  O   ASP   125      56.920   2.565  77.647  1.00  0.00           O  
ATOM    749  CB  ASP   125      54.260   2.652  77.063  1.00  0.00           C  
ATOM    750  CG  ASP   125      52.768   2.360  77.001  1.00  0.00           C  
ATOM    751  OD1 ASP   125      52.352   1.289  77.518  1.00  0.00           O  
ATOM    752  OD2 ASP   125      52.023   3.205  76.436  1.00  0.00           O  
ATOM    753  N   PRO   126      56.691   3.183  79.796  1.00  0.00           N  
ATOM    754  CA  PRO   126      58.115   3.392  79.981  1.00  0.00           C  
ATOM    755  C   PRO   126      58.998   2.288  79.433  1.00  0.00           C  
ATOM    756  O   PRO   126      60.059   2.559  78.866  1.00  0.00           O  
ATOM    757  CB  PRO   126      58.251   3.494  81.503  1.00  0.00           C  
ATOM    758  CG  PRO   126      57.078   2.872  82.263  1.00  0.00           C  
ATOM    759  CD  PRO   126      55.738   3.006  81.537  1.00  0.00           C  
ATOM    760  N   SER   127      58.564   1.044  79.600  1.00  0.00           N  
ATOM    761  CA  SER   127      59.341  -0.087  79.123  1.00  0.00           C  
ATOM    762  C   SER   127      59.700  -0.030  77.648  1.00  0.00           C  
ATOM    763  O   SER   127      60.770  -0.493  77.253  1.00  0.00           O  
ATOM    764  CB  SER   127      58.576  -1.384  79.397  1.00  0.00           C  
ATOM    765  OG  SER   127      57.331  -1.370  78.714  1.00  0.00           O  
ATOM    766  N   LEU   128      59.723   1.176  77.082  1.00  0.00           N  
ATOM    767  CA  LEU   128      60.175   1.342  75.701  1.00  0.00           C  
ATOM    768  C   LEU   128      61.016   2.622  75.617  1.00  0.00           C  
ATOM    769  O   LEU   128      62.154   2.623  75.138  1.00  0.00           O  
ATOM    770  CB  LEU   128      59.192   1.582  74.550  1.00  0.00           C  
ATOM    771  CG  LEU   128      58.246   0.406  74.300  1.00  0.00           C  
ATOM    772  CD1 LEU   128      57.137   0.674  73.284  1.00  0.00           C  
ATOM    773  CD2 LEU   128      58.916  -0.860  73.768  1.00  0.00           C  
ATOM    774  N   LEU   129      60.454   3.728  76.087  1.00  0.00           N  
ATOM    775  CA  LEU   129      61.172   4.999  76.041  1.00  0.00           C  
ATOM    776  C   LEU   129      62.455   4.943  76.854  1.00  0.00           C  
ATOM    777  O   LEU   129      63.492   5.497  76.480  1.00  0.00           O  
ATOM    778  CB  LEU   129      60.562   6.279  76.622  1.00  0.00           C  
ATOM    779  CG  LEU   129      59.368   6.804  75.822  1.00  0.00           C  
ATOM    780  CD1 LEU   129      58.624   7.973  76.464  1.00  0.00           C  
ATOM    781  CD2 LEU   129      59.705   7.322  74.425  1.00  0.00           C  
ATOM    782  N   ARG   130      62.391   4.259  77.995  1.00  0.00           N  
ATOM    783  CA  ARG   130      63.541   4.172  78.862  1.00  0.00           C  
ATOM    784  C   ARG   130      64.635   3.228  78.389  1.00  0.00           C  
ATOM    785  O   ARG   130      65.815   3.586  78.358  1.00  0.00           O  
ATOM    786  CB  ARG   130      63.413   3.647  80.294  1.00  0.00           C  
ATOM    787  CG  ARG   130      64.724   3.697  81.082  1.00  0.00           C  
ATOM    788  CD  ARG   130      64.625   3.073  82.475  1.00  0.00           C  
ATOM    789  NE  ARG   130      64.384   1.614  82.297  1.00  0.00           N  
ATOM    790  CZ  ARG   130      65.418   0.787  81.963  1.00  0.00           C  
ATOM    791  NH1 ARG   130      66.544   1.551  81.858  1.00  0.00           N  
ATOM    792  NH2 ARG   130      64.922  -0.481  81.865  1.00  0.00           N  
ATOM    793  N   TYR   131      64.278   2.000  78.009  1.00  0.00           N  
ATOM    794  CA  TYR   131      65.263   0.998  77.597  1.00  0.00           C  
ATOM    795  C   TYR   131      65.997   1.198  76.267  1.00  0.00           C  
ATOM    796  O   TYR   131      67.150   0.787  76.108  1.00  0.00           O  
ATOM    797  CB  TYR   131      64.911  -0.467  77.306  1.00  0.00           C  
ATOM    798  CG  TYR   131      64.651  -1.133  78.613  1.00  0.00           C  
ATOM    799  CD1 TYR   131      63.336  -1.437  78.991  1.00  0.00           C  
ATOM    800  CD2 TYR   131      65.703  -1.477  79.490  1.00  0.00           C  
ATOM    801  CE1 TYR   131      63.050  -2.069  80.217  1.00  0.00           C  
ATOM    802  CE2 TYR   131      65.429  -2.121  80.741  1.00  0.00           C  
ATOM    803  CZ  TYR   131      64.093  -2.408  81.086  1.00  0.00           C  
ATOM    804  OH  TYR   131      63.782  -3.021  82.280  1.00  0.00           O  
ATOM    805  N   GLY   132      65.351   1.829  75.292  1.00  0.00           N  
ATOM    806  CA  GLY   132      65.979   2.015  73.985  1.00  0.00           C  
ATOM    807  C   GLY   132      65.675   3.415  73.433  1.00  0.00           C  
ATOM    808  O   GLY   132      65.275   3.569  72.276  1.00  0.00           O  
ATOM    809  N   TYR   133      65.947   4.502  74.237  1.00  0.00           N  
ATOM    810  CA  TYR   133      65.483   5.805  73.771  1.00  0.00           C  
ATOM    811  C   TYR   133      65.608   6.864  74.865  1.00  0.00           C  
ATOM    812  O   TYR   133      65.890   8.025  74.579  1.00  0.00           O  
ATOM    813  CB  TYR   133      64.025   5.725  73.274  1.00  0.00           C  
ATOM    814  CG  TYR   133      63.636   7.085  72.805  1.00  0.00           C  
ATOM    815  CD1 TYR   133      64.088   7.550  71.563  1.00  0.00           C  
ATOM    816  CD2 TYR   133      62.811   7.927  73.583  1.00  0.00           C  
ATOM    817  CE1 TYR   133      63.740   8.828  71.085  1.00  0.00           C  
ATOM    818  CE2 TYR   133      62.447   9.230  73.111  1.00  0.00           C  
ATOM    819  CZ  TYR   133      62.923   9.662  71.857  1.00  0.00           C  
ATOM    820  OH  TYR   133      62.603  10.909  71.364  1.00  0.00           O  
ATOM    821  N   LEU   134      65.383   6.459  76.111  1.00  0.00           N  
ATOM    822  CA  LEU   134      65.513   7.349  77.267  1.00  0.00           C  
ATOM    823  C   LEU   134      66.118   6.502  78.377  1.00  0.00           C  
ATOM    824  O   LEU   134      65.984   5.277  78.362  1.00  0.00           O  
ATOM    825  CB  LEU   134      64.150   7.899  77.788  1.00  0.00           C  
ATOM    826  CG  LEU   134      63.424   8.787  76.776  1.00  0.00           C  
ATOM    827  CD1 LEU   134      61.985   9.145  77.146  1.00  0.00           C  
ATOM    828  CD2 LEU   134      64.074  10.147  76.526  1.00  0.00           C  
ATOM    829  N   SER   135      66.781   7.147  79.333  1.00  0.00           N  
ATOM    830  CA  SER   135      67.390   6.425  80.444  1.00  0.00           C  
ATOM    831  C   SER   135      66.382   6.293  81.583  1.00  0.00           C  
ATOM    832  O   SER   135      65.342   6.951  81.582  1.00  0.00           O  
ATOM    833  CB  SER   135      68.629   7.166  80.978  1.00  0.00           C  
ATOM    834  OG  SER   135      68.242   8.391  81.583  1.00  0.00           O  
ATOM    835  N   GLN   136      66.687   5.438  82.552  1.00  0.00           N  
ATOM    836  CA  GLN   136      65.787   5.272  83.675  1.00  0.00           C  
ATOM    837  C   GLN   136      65.635   6.592  84.408  1.00  0.00           C  
ATOM    838  O   GLN   136      64.568   6.904  84.945  1.00  0.00           O  
ATOM    839  CB  GLN   136      66.301   4.189  84.629  1.00  0.00           C  
ATOM    840  CG  GLN   136      65.346   3.893  85.787  1.00  0.00           C  
ATOM    841  CD  GLN   136      65.907   2.714  86.569  1.00  0.00           C  
ATOM    842  OE1 GLN   136      66.955   2.168  86.228  1.00  0.00           O  
ATOM    843  NE2 GLN   136      65.238   2.256  87.661  1.00  0.00           N  
ATOM    844  N   ASP   137      66.711   7.372  84.419  1.00  0.00           N  
ATOM    845  CA  ASP   137      66.722   8.670  85.077  1.00  0.00           C  
ATOM    846  C   ASP   137      65.740   9.624  84.404  1.00  0.00           C  
ATOM    847  O   ASP   137      65.030  10.372  85.075  1.00  0.00           O  
ATOM    848  CB  ASP   137      68.133   9.259  85.048  1.00  0.00           C  
ATOM    849  CG  ASP   137      68.989   8.478  86.035  1.00  0.00           C  
ATOM    850  OD1 ASP   137      68.406   7.708  86.844  1.00  0.00           O  
ATOM    851  OD2 ASP   137      70.238   8.641  85.993  1.00  0.00           O  
ATOM    852  N   ASN   138      65.708   9.613  83.078  1.00  0.00           N  
ATOM    853  CA  ASN   138      64.783  10.482  82.365  1.00  0.00           C  
ATOM    854  C   ASN   138      63.344  10.057  82.643  1.00  0.00           C  
ATOM    855  O   ASN   138      62.456  10.898  82.762  1.00  0.00           O  
ATOM    856  CB  ASN   138      65.061  10.444  80.863  1.00  0.00           C  
ATOM    857  CG  ASN   138      66.352  11.207  80.604  1.00  0.00           C  
ATOM    858  OD1 ASN   138      66.775  12.030  81.415  1.00  0.00           O  
ATOM    859  ND2 ASN   138      67.049  10.976  79.459  1.00  0.00           N  
ATOM    860  N   VAL   139      63.111   8.753  82.757  1.00  0.00           N  
ATOM    861  CA  VAL   139      61.762   8.271  83.029  1.00  0.00           C  
ATOM    862  C   VAL   139      61.252   8.849  84.352  1.00  0.00           C  
ATOM    863  O   VAL   139      60.115   9.308  84.439  1.00  0.00           O  
ATOM    864  CB  VAL   139      61.731   6.739  83.072  1.00  0.00           C  
ATOM    865  CG1 VAL   139      60.392   6.169  83.546  1.00  0.00           C  
ATOM    866  CG2 VAL   139      61.986   6.085  81.712  1.00  0.00           C  
ATOM    867  N   GLY   140      62.093   8.836  85.380  1.00  0.00           N  
ATOM    868  CA  GLY   140      61.685   9.381  86.671  1.00  0.00           C  
ATOM    869  C   GLY   140      61.432  10.879  86.527  1.00  0.00           C  
ATOM    870  O   GLY   140      60.529  11.428  87.161  1.00  0.00           O  
ATOM    871  N   ASP   141      62.225  11.540  85.688  1.00  0.00           N  
ATOM    872  CA  ASP   141      62.039  12.969  85.469  1.00  0.00           C  
ATOM    873  C   ASP   141      60.677  13.165  84.812  1.00  0.00           C  
ATOM    874  O   ASP   141      59.935  14.088  85.153  1.00  0.00           O  
ATOM    875  CB  ASP   141      63.126  13.541  84.553  1.00  0.00           C  
ATOM    876  CG  ASP   141      64.425  13.598  85.344  1.00  0.00           C  
ATOM    877  OD1 ASP   141      64.367  13.429  86.591  1.00  0.00           O  
ATOM    878  OD2 ASP   141      65.494  13.811  84.711  1.00  0.00           O  
ATOM    879  N   VAL   142      60.360  12.296  83.855  1.00  0.00           N  
ATOM    880  CA  VAL   142      59.082  12.367  83.163  1.00  0.00           C  
ATOM    881  C   VAL   142      57.947  12.287  84.182  1.00  0.00           C  
ATOM    882  O   VAL   142      57.013  13.085  84.150  1.00  0.00           O  
ATOM    883  CB  VAL   142      58.931  11.213  82.140  1.00  0.00           C  
ATOM    884  CG1 VAL   142      57.473  11.057  81.734  1.00  0.00           C  
ATOM    885  CG2 VAL   142      59.787  11.498  80.909  1.00  0.00           C  
ATOM    886  N   ARG   143      58.038  11.324  85.092  1.00  0.00           N  
ATOM    887  CA  ARG   143      57.007  11.158  86.104  1.00  0.00           C  
ATOM    888  C   ARG   143      56.893  12.367  87.022  1.00  0.00           C  
ATOM    889  O   ARG   143      55.790  12.766  87.384  1.00  0.00           O  
ATOM    890  CB  ARG   143      57.263   9.889  86.918  1.00  0.00           C  
ATOM    891  CG  ARG   143      56.197   9.621  87.982  1.00  0.00           C  
ATOM    892  CD  ARG   143      56.388   8.295  88.721  1.00  0.00           C  
ATOM    893  NE  ARG   143      55.311   8.194  89.746  1.00  0.00           N  
ATOM    894  CZ  ARG   143      55.274   7.124  90.593  1.00  0.00           C  
ATOM    895  NH1 ARG   143      56.326   6.311  90.283  1.00  0.00           N  
ATOM    896  NH2 ARG   143      54.198   7.284  91.418  1.00  0.00           N  
ATOM    897  N   ARG   144      58.028  12.954  87.387  1.00  0.00           N  
ATOM    898  CA  ARG   144      58.023  14.130  88.244  1.00  0.00           C  
ATOM    899  C   ARG   144      57.416  15.305  87.487  1.00  0.00           C  
ATOM    900  O   ARG   144      56.633  16.075  88.043  1.00  0.00           O  
ATOM    901  CB  ARG   144      59.436  14.470  88.680  1.00  0.00           C  
ATOM    902  CG  ARG   144      60.021  13.474  89.683  1.00  0.00           C  
ATOM    903  CD  ARG   144      61.473  13.771  90.065  1.00  0.00           C  
ATOM    904  NE  ARG   144      61.904  12.724  91.034  1.00  0.00           N  
ATOM    905  CZ  ARG   144      63.193  12.698  91.481  1.00  0.00           C  
ATOM    906  NH1 ARG   144      63.861  13.729  90.886  1.00  0.00           N  
ATOM    907  NH2 ARG   144      63.312  11.650  92.348  1.00  0.00           N  
ATOM    908  N   GLU   145      57.768  15.432  86.211  1.00  0.00           N  
ATOM    909  CA  GLU   145      57.257  16.527  85.397  1.00  0.00           C  
ATOM    910  C   GLU   145      55.741  16.433  85.194  1.00  0.00           C  
ATOM    911  O   GLU   145      55.058  17.449  85.119  1.00  0.00           O  
ATOM    912  CB  GLU   145      57.989  16.567  84.049  1.00  0.00           C  
ATOM    913  CG  GLU   145      59.449  17.010  84.161  1.00  0.00           C  
ATOM    914  CD  GLU   145      60.077  16.914  82.777  1.00  0.00           C  
ATOM    915  OE1 GLU   145      59.372  16.455  81.839  1.00  0.00           O  
ATOM    916  OE2 GLU   145      61.269  17.298  82.641  1.00  0.00           O  
ATOM    917  N   VAL   146      55.214  15.216  85.110  1.00  0.00           N  
ATOM    918  CA  VAL   146      53.772  15.029  84.948  1.00  0.00           C  
ATOM    919  C   VAL   146      53.015  15.608  86.153  1.00  0.00           C  
ATOM    920  O   VAL   146      51.982  16.267  86.000  1.00  0.00           O  
ATOM    921  CB  VAL   146      53.432  13.527  84.802  1.00  0.00           C  
ATOM    922  CG1 VAL   146      51.930  13.236  84.825  1.00  0.00           C  
ATOM    923  CG2 VAL   146      53.938  12.911  83.496  1.00  0.00           C  
ATOM    924  N   SER   147      53.536  15.361  87.351  1.00  0.00           N  
ATOM    925  CA  SER   147      52.906  15.861  88.568  1.00  0.00           C  
ATOM    926  C   SER   147      52.963  17.389  88.637  1.00  0.00           C  
ATOM    927  O   SER   147      52.009  18.032  89.076  1.00  0.00           O  
ATOM    928  CB  SER   147      53.581  15.252  89.799  1.00  0.00           C  
ATOM    929  OG  SER   147      53.347  13.852  89.841  1.00  0.00           O  
ATOM    930  N   LYS   148      54.080  17.969  88.209  1.00  0.00           N  
ATOM    931  CA  LYS   148      54.219  19.424  88.218  1.00  0.00           C  
ATOM    932  C   LYS   148      53.205  20.028  87.245  1.00  0.00           C  
ATOM    933  O   LYS   148      52.599  21.057  87.523  1.00  0.00           O  
ATOM    934  CB  LYS   148      55.639  19.831  87.805  1.00  0.00           C  
ATOM    935  CG  LYS   148      56.700  19.493  88.854  1.00  0.00           C  
ATOM    936  CD  LYS   148      58.117  19.900  88.446  1.00  0.00           C  
ATOM    937  CE  LYS   148      59.181  19.540  89.484  1.00  0.00           C  
ATOM    938  NZ  LYS   148      60.521  19.938  88.995  1.00  0.00           N  
ATOM    939  N   LEU   149      53.016  19.378  86.103  1.00  0.00           N  
ATOM    940  CA  LEU   149      52.066  19.875  85.116  1.00  0.00           C  
ATOM    941  C   LEU   149      50.628  19.846  85.628  1.00  0.00           C  
ATOM    942  O   LEU   149      49.809  20.667  85.224  1.00  0.00           O  
ATOM    943  CB  LEU   149      52.181  19.072  83.814  1.00  0.00           C  
ATOM    944  CG  LEU   149      53.384  19.436  82.933  1.00  0.00           C  
ATOM    945  CD1 LEU   149      53.579  18.388  81.844  1.00  0.00           C  
ATOM    946  CD2 LEU   149      53.163  20.814  82.314  1.00  0.00           C  
ATOM    947  N   CYS   150      50.316  18.911  86.518  1.00  0.00           N  
ATOM    948  CA  CYS   150      48.958  18.825  87.046  1.00  0.00           C  
ATOM    949  C   CYS   150      48.606  20.095  87.819  1.00  0.00           C  
ATOM    950  O   CYS   150      47.535  20.672  87.624  1.00  0.00           O  
ATOM    951  CB  CYS   150      48.803  17.600  87.961  1.00  0.00           C  
ATOM    952  SG  CYS   150      48.862  16.376  87.244  1.00  0.00           S  
ATOM    953  N   GLY   151      49.507  20.544  88.686  1.00  0.00           N  
ATOM    954  CA  GLY   151      49.238  21.758  89.460  1.00  0.00           C  
ATOM    955  C   GLY   151      49.191  22.982  88.548  1.00  0.00           C  
ATOM    956  O   GLY   151      48.420  23.912  88.781  1.00  0.00           O  
ATOM    957  N   GLU   152      50.022  22.977  87.509  1.00  0.00           N  
ATOM    958  CA  GLU   152      50.060  24.088  86.563  1.00  0.00           C  
ATOM    959  C   GLU   152      48.797  24.120  85.711  1.00  0.00           C  
ATOM    960  O   GLU   152      48.387  25.170  85.224  1.00  0.00           O  
ATOM    961  CB  GLU   152      51.288  23.962  85.660  1.00  0.00           C  
ATOM    962  CG  GLU   152      52.609  24.217  86.388  1.00  0.00           C  
ATOM    963  CD  GLU   152      53.744  23.968  85.405  1.00  0.00           C  
ATOM    964  OE1 GLU   152      53.447  23.556  84.251  1.00  0.00           O  
ATOM    965  OE2 GLU   152      54.922  24.186  85.793  1.00  0.00           O  
ATOM    966  N   LEU   153      48.177  22.962  85.534  1.00  0.00           N  
ATOM    967  CA  LEU   153      46.963  22.877  84.735  1.00  0.00           C  
ATOM    968  C   LEU   153      45.715  23.133  85.581  1.00  0.00           C  
ATOM    969  O   LEU   153      44.737  23.703  85.097  1.00  0.00           O  
ATOM    970  CB  LEU   153      46.869  21.494  84.038  1.00  0.00           C  
ATOM    971  CG  LEU   153      45.690  21.378  83.070  1.00  0.00           C  
ATOM    972  CD1 LEU   153      45.742  22.325  81.872  1.00  0.00           C  
ATOM    973  CD2 LEU   153      45.515  20.002  82.427  1.00  0.00           C  
ATOM    974  N   ARG   154      45.769  22.729  86.849  1.00  0.00           N  
ATOM    975  CA  ARG   154      44.654  22.888  87.785  1.00  0.00           C  
ATOM    976  C   ARG   154      43.862  24.201  87.671  1.00  0.00           C  
ATOM    977  O   ARG   154      42.634  24.176  87.543  1.00  0.00           O  
ATOM    978  CB  ARG   154      45.159  22.698  89.227  1.00  0.00           C  
ATOM    979  CG  ARG   154      44.228  23.248  90.320  1.00  0.00           C  
ATOM    980  CD  ARG   154      42.838  22.647  90.223  1.00  0.00           C  
ATOM    981  NE  ARG   154      41.864  23.268  91.124  1.00  0.00           N  
ATOM    982  CZ  ARG   154      41.873  23.151  92.448  1.00  0.00           C  
ATOM    983  NH1 ARG   154      42.816  22.445  93.057  1.00  0.00           N  
ATOM    984  NH2 ARG   154      40.908  23.707  93.166  1.00  0.00           N  
ATOM    985  N   PRO   155      44.547  25.363  87.720  1.00  0.00           N  
ATOM    986  CA  PRO   155      43.880  26.673  87.624  1.00  0.00           C  
ATOM    987  C   PRO   155      43.010  26.871  86.380  1.00  0.00           C  
ATOM    988  O   PRO   155      42.104  27.714  86.376  1.00  0.00           O  
ATOM    989  CB  PRO   155      45.045  27.660  87.645  1.00  0.00           C  
ATOM    990  CG  PRO   155      46.083  26.945  88.460  1.00  0.00           C  
ATOM    991  CD  PRO   155      45.996  25.532  87.928  1.00  0.00           C  
ATOM    992  N   HIS   156      43.290  26.091  85.337  1.00  0.00           N  
ATOM    993  CA  HIS   156      42.573  26.186  84.065  1.00  0.00           C  
ATOM    994  C   HIS   156      41.651  24.999  83.770  1.00  0.00           C  
ATOM    995  O   HIS   156      40.932  24.997  82.774  1.00  0.00           O  
ATOM    996  CB  HIS   156      43.583  26.323  82.912  1.00  0.00           C  
ATOM    997  CG  HIS   156      44.416  27.567  83.007  1.00  0.00           C  
ATOM    998  ND1 HIS   156      43.918  28.843  82.840  1.00  0.00           N  
ATOM    999  CD2 HIS   156      45.736  27.733  83.259  1.00  0.00           C  
ATOM   1000  CE1 HIS   156      44.862  29.724  82.981  1.00  0.00           C  
ATOM   1001  NE2 HIS   156      45.986  29.084  83.236  1.00  0.00           N  
ATOM   1002  N   ALA   157      41.678  23.996  84.639  1.00  0.00           N  
ATOM   1003  CA  ALA   157      40.873  22.791  84.463  1.00  0.00           C  
ATOM   1004  C   ALA   157      39.423  23.032  84.064  1.00  0.00           C  
ATOM   1005  O   ALA   157      38.966  22.536  83.033  1.00  0.00           O  
ATOM   1006  CB  ALA   157      40.925  21.951  85.734  1.00  0.00           C  
ATOM   1007  N   LEU   158      38.695  23.782  84.884  1.00  0.00           N  
ATOM   1008  CA  LEU   158      37.284  24.044  84.613  1.00  0.00           C  
ATOM   1009  C   LEU   158      37.029  24.881  83.362  1.00  0.00           C  
ATOM   1010  O   LEU   158      36.096  24.611  82.608  1.00  0.00           O  
ATOM   1011  CB  LEU   158      36.615  24.728  85.814  1.00  0.00           C  
ATOM   1012  CG  LEU   158      36.475  23.817  87.035  1.00  0.00           C  
ATOM   1013  CD1 LEU   158      35.976  24.508  88.303  1.00  0.00           C  
ATOM   1014  CD2 LEU   158      35.505  22.649  86.862  1.00  0.00           C  
ATOM   1015  N   ALA   159      37.846  25.906  83.146  1.00  0.00           N  
ATOM   1016  CA  ALA   159      37.683  26.741  81.963  1.00  0.00           C  
ATOM   1017  C   ALA   159      37.963  25.915  80.709  1.00  0.00           C  
ATOM   1018  O   ALA   159      37.341  26.130  79.668  1.00  0.00           O  
ATOM   1019  CB  ALA   159      38.633  27.932  82.023  1.00  0.00           C  
ATOM   1020  N   LEU   160      38.908  24.981  80.812  1.00  0.00           N  
ATOM   1021  CA  LEU   160      39.262  24.127  79.677  1.00  0.00           C  
ATOM   1022  C   LEU   160      38.112  23.211  79.257  1.00  0.00           C  
ATOM   1023  O   LEU   160      38.015  22.838  78.085  1.00  0.00           O  
ATOM   1024  CB  LEU   160      40.504  23.287  79.999  1.00  0.00           C  
ATOM   1025  CG  LEU   160      41.869  23.978  79.904  1.00  0.00           C  
ATOM   1026  CD1 LEU   160      42.956  23.051  80.445  1.00  0.00           C  
ATOM   1027  CD2 LEU   160      42.162  24.338  78.446  1.00  0.00           C  
ATOM   1028  N   VAL   161      37.249  22.829  80.197  1.00  0.00           N  
ATOM   1029  CA  VAL   161      36.115  21.991  79.816  1.00  0.00           C  
ATOM   1030  C   VAL   161      34.950  22.886  79.377  1.00  0.00           C  
ATOM   1031  O   VAL   161      34.170  22.514  78.499  1.00  0.00           O  
ATOM   1032  CB  VAL   161      35.682  21.024  80.956  1.00  0.00           C  
ATOM   1033  CG1 VAL   161      36.809  20.013  81.221  1.00  0.00           C  
ATOM   1034  CG2 VAL   161      35.347  21.788  82.225  1.00  0.00           C  
ATOM   1035  N   THR   162      34.847  24.071  79.975  1.00  0.00           N  
ATOM   1036  CA  THR   162      33.802  25.024  79.600  1.00  0.00           C  
ATOM   1037  C   THR   162      33.977  25.336  78.115  1.00  0.00           C  
ATOM   1038  O   THR   162      33.002  25.525  77.381  1.00  0.00           O  
ATOM   1039  CB  THR   162      33.949  26.331  80.385  1.00  0.00           C  
ATOM   1040  OG1 THR   162      33.810  26.083  81.776  1.00  0.00           O  
ATOM   1041  CG2 THR   162      32.862  27.321  79.934  1.00  0.00           C  
ATOM   1042  N   SER   163      35.236  25.386  77.685  1.00  0.00           N  
ATOM   1043  CA  SER   163      35.585  25.689  76.298  1.00  0.00           C  
ATOM   1044  C   SER   163      34.928  24.768  75.272  1.00  0.00           C  
ATOM   1045  O   SER   163      34.725  25.166  74.122  1.00  0.00           O  
ATOM   1046  CB  SER   163      37.109  25.663  76.126  1.00  0.00           C  
ATOM   1047  OG  SER   163      37.704  26.701  76.890  1.00  0.00           O  
ATOM   1048  N   PHE   164      34.603  23.543  75.678  1.00  0.00           N  
ATOM   1049  CA  PHE   164      33.961  22.589  74.773  1.00  0.00           C  
ATOM   1050  C   PHE   164      32.572  23.097  74.430  1.00  0.00           C  
ATOM   1051  O   PHE   164      31.969  22.673  73.447  1.00  0.00           O  
ATOM   1052  CB  PHE   164      33.863  21.210  75.426  1.00  0.00           C  
ATOM   1053  CG  PHE   164      35.191  20.552  75.641  1.00  0.00           C  
ATOM   1054  CD1 PHE   164      35.514  20.004  76.878  1.00  0.00           C  
ATOM   1055  CD2 PHE   164      36.122  20.484  74.609  1.00  0.00           C  
ATOM   1056  CE1 PHE   164      36.749  19.396  77.085  1.00  0.00           C  
ATOM   1057  CE2 PHE   164      37.363  19.876  74.805  1.00  0.00           C  
ATOM   1058  CZ  PHE   164      37.673  19.331  76.050  1.00  0.00           C  
ATOM   1059  N   GLY   165      32.067  23.992  75.272  1.00  0.00           N  
ATOM   1060  CA  GLY   165      30.767  24.621  75.069  1.00  0.00           C  
ATOM   1061  C   GLY   165      29.570  23.678  75.014  1.00  0.00           C  
ATOM   1062  O   GLY   165      28.611  23.946  74.290  1.00  0.00           O  
ATOM   1063  N   ILE   166      29.617  22.579  75.760  1.00  0.00           N  
ATOM   1064  CA  ILE   166      28.494  21.649  75.784  1.00  0.00           C  
ATOM   1065  C   ILE   166      27.361  22.269  76.603  1.00  0.00           C  
ATOM   1066  O   ILE   166      27.595  22.858  77.655  1.00  0.00           O  
ATOM   1067  CB  ILE   166      28.896  20.317  76.431  1.00  0.00           C  
ATOM   1068  CG1 ILE   166      29.962  19.546  75.635  1.00  0.00           C  
ATOM   1069  CG2 ILE   166      27.724  19.334  76.590  1.00  0.00           C  
ATOM   1070  CD1 ILE   166      30.551  18.359  76.396  1.00  0.00           C  
ATOM   1071  N   PRO   167      26.136  22.149  76.109  1.00  0.00           N  
ATOM   1072  CA  PRO   167      24.973  22.671  76.816  1.00  0.00           C  
ATOM   1073  C   PRO   167      24.618  21.645  77.880  1.00  0.00           C  
ATOM   1074  O   PRO   167      24.984  20.480  77.753  1.00  0.00           O  
ATOM   1075  CB  PRO   167      23.789  22.822  75.856  1.00  0.00           C  
ATOM   1076  CG  PRO   167      23.790  21.797  74.720  1.00  0.00           C  
ATOM   1077  CD  PRO   167      25.189  21.463  74.198  1.00  0.00           C  
ATOM   1078  N   ASP   168      23.910  22.063  78.924  1.00  0.00           N  
ATOM   1079  CA  ASP   168      23.514  21.123  79.970  1.00  0.00           C  
ATOM   1080  C   ASP   168      22.701  19.971  79.378  1.00  0.00           C  
ATOM   1081  O   ASP   168      22.929  18.806  79.711  1.00  0.00           O  
ATOM   1082  CB  ASP   168      22.694  21.830  81.057  1.00  0.00           C  
ATOM   1083  CG  ASP   168      23.564  22.573  82.055  1.00  0.00           C  
ATOM   1084  OD1 ASP   168      23.005  23.217  82.965  1.00  0.00           O  
ATOM   1085  OD2 ASP   168      24.806  22.509  81.937  1.00  0.00           O  
ATOM   1086  N   SER   169      21.765  20.294  78.489  1.00  0.00           N  
ATOM   1087  CA  SER   169      20.922  19.273  77.868  1.00  0.00           C  
ATOM   1088  C   SER   169      21.757  18.244  77.102  1.00  0.00           C  
ATOM   1089  O   SER   169      21.375  17.077  76.995  1.00  0.00           O  
ATOM   1090  CB  SER   169      19.915  19.926  76.916  1.00  0.00           C  
ATOM   1091  OG  SER   169      20.597  20.558  75.843  1.00  0.00           O  
ATOM   1092  N   PHE   170      23.087  18.410  77.105  1.00  0.00           N  
ATOM   1093  CA  PHE   170      23.990  17.457  76.436  1.00  0.00           C  
ATOM   1094  C   PHE   170      24.622  16.464  77.412  1.00  0.00           C  
ATOM   1095  O   PHE   170      24.744  15.271  77.122  1.00  0.00           O  
ATOM   1096  CB  PHE   170      25.266  17.920  75.721  1.00  0.00           C  
ATOM   1097  CG  PHE   170      25.967  16.703  75.223  1.00  0.00           C  
ATOM   1098  CD1 PHE   170      25.523  15.997  74.082  1.00  0.00           C  
ATOM   1099  CD2 PHE   170      27.108  16.228  75.893  1.00  0.00           C  
ATOM   1100  CE1 PHE   170      26.202  14.837  73.611  1.00  0.00           C  
ATOM   1101  CE2 PHE   170      27.808  15.067  75.442  1.00  0.00           C  
ATOM   1102  CZ  PHE   170      27.349  14.368  74.296  1.00  0.00           C  
ATOM   1103  N   LEU   171      25.035  16.939  78.592  1.00  0.00           N  
ATOM   1104  CA  LEU   171      25.811  16.115  79.531  1.00  0.00           C  
ATOM   1105  C   LEU   171      24.962  15.306  80.537  1.00  0.00           C  
ATOM   1106  O   LEU   171      25.372  14.244  81.013  1.00  0.00           O  
ATOM   1107  CB  LEU   171      26.774  16.769  80.527  1.00  0.00           C  
ATOM   1108  CG  LEU   171      27.921  17.529  79.858  1.00  0.00           C  
ATOM   1109  CD1 LEU   171      28.849  18.273  80.817  1.00  0.00           C  
ATOM   1110  CD2 LEU   171      28.877  16.665  79.037  1.00  0.00           C  
ATOM   1111  N   SER   172      23.772  15.796  80.871  1.00  0.00           N  
ATOM   1112  CA  SER   172      22.994  15.239  81.974  1.00  0.00           C  
ATOM   1113  C   SER   172      23.223  16.082  83.219  1.00  0.00           C  
ATOM   1114  O   SER   172      24.032  17.014  83.221  1.00  0.00           O  
ATOM   1115  CB  SER   172      23.200  13.888  82.665  1.00  0.00           C  
ATOM   1116  OG  SER   172      24.425  13.889  83.383  1.00  0.00           O  
ATOM   1117  N   PRO   173      22.514  15.774  84.313  1.00  0.00           N  
ATOM   1118  CA  PRO   173      22.516  16.637  85.507  1.00  0.00           C  
ATOM   1119  C   PRO   173      23.753  16.596  86.410  1.00  0.00           C  
ATOM   1120  O   PRO   173      23.890  17.406  87.331  1.00  0.00           O  
ATOM   1121  CB  PRO   173      22.031  16.876  86.939  1.00  0.00           C  
ATOM   1122  CG  PRO   173      21.761  15.585  87.715  1.00  0.00           C  
ATOM   1123  CD  PRO   173      21.196  14.457  86.850  1.00  0.00           C  
ATOM   1124  N   ILE   174      24.673  15.670  86.177  1.00  0.00           N  
ATOM   1125  CA  ILE   174      25.922  15.644  86.932  1.00  0.00           C  
ATOM   1126  C   ILE   174      26.960  16.274  86.056  1.00  0.00           C  
ATOM   1127  O   ILE   174      27.499  15.631  85.151  1.00  0.00           O  
ATOM   1128  CB  ILE   174      26.846  14.486  87.369  1.00  0.00           C  
ATOM   1129  CG1 ILE   174      26.145  13.443  88.255  1.00  0.00           C  
ATOM   1130  CG2 ILE   174      28.067  14.949  88.182  1.00  0.00           C  
ATOM   1131  CD1 ILE   174      26.984  12.190  88.502  1.00  0.00           C  
ATOM   1132  N   ALA   175      27.378  17.486  86.265  1.00  0.00           N  
ATOM   1133  CA  ALA   175      28.162  18.337  85.388  1.00  0.00           C  
ATOM   1134  C   ALA   175      27.541  19.640  84.921  1.00  0.00           C  
ATOM   1135  O   ALA   175      28.074  20.272  84.001  1.00  0.00           O  
ATOM   1136  CB  ALA   175      28.555  17.526  84.158  1.00  0.00           C  
ATOM   1137  N   PHE   176      27.504  20.619  85.791  1.00  0.00           N  
ATOM   1138  CA  PHE   176      27.066  21.937  85.381  1.00  0.00           C  
ATOM   1139  C   PHE   176      28.035  22.947  86.020  1.00  0.00           C  
ATOM   1140  O   PHE   176      27.624  23.956  86.599  1.00  0.00           O  
ATOM   1141  CB  PHE   176      25.719  22.538  85.803  1.00  0.00           C  
ATOM   1142  CG  PHE   176      24.646  21.670  85.242  1.00  0.00           C  
ATOM   1143  CD1 PHE   176      24.014  20.668  86.013  1.00  0.00           C  
ATOM   1144  CD2 PHE   176      24.234  21.838  83.907  1.00  0.00           C  
ATOM   1145  CE1 PHE   176      22.985  19.845  85.469  1.00  0.00           C  
ATOM   1146  CE2 PHE   176      23.206  21.027  83.338  1.00  0.00           C  
ATOM   1147  CZ  PHE   176      22.581  20.025  84.123  1.00  0.00           C  
ATOM   1148  N   ASN   177      29.327  22.687  85.921  1.00  0.00           N  
ATOM   1149  CA  ASN   177      30.324  23.574  86.542  1.00  0.00           C  
ATOM   1150  C   ASN   177      30.292  25.003  86.000  1.00  0.00           C  
ATOM   1151  O   ASN   177      30.713  25.945  86.676  1.00  0.00           O  
ATOM   1152  CB  ASN   177      31.766  23.084  86.369  1.00  0.00           C  
ATOM   1153  CG  ASN   177      31.956  21.861  87.254  1.00  0.00           C  
ATOM   1154  OD1 ASN   177      31.866  21.944  88.478  1.00  0.00           O  
ATOM   1155  ND2 ASN   177      32.231  20.657  86.683  1.00  0.00           N  
ATOM   1156  N   TRP   178      29.798  25.207  84.776  1.00  0.00           N  
ATOM   1157  CA  TRP   178      29.786  26.548  84.193  1.00  0.00           C  
ATOM   1158  C   TRP   178      28.702  27.342  84.854  1.00  0.00           C  
ATOM   1159  O   TRP   178      28.681  28.574  84.780  1.00  0.00           O  
ATOM   1160  CB  TRP   178      29.450  26.799  82.718  1.00  0.00           C  
ATOM   1161  CG  TRP   178      29.822  28.179  82.230  1.00  0.00           C  
ATOM   1162  CD1 TRP   178      29.013  29.206  81.837  1.00  0.00           C  
ATOM   1163  CD2 TRP   178      31.145  28.710  82.071  1.00  0.00           C  
ATOM   1164  NE1 TRP   178      29.666  30.289  81.463  1.00  0.00           N  
ATOM   1165  CE2 TRP   178      31.008  30.039  81.589  1.00  0.00           C  
ATOM   1166  CE3 TRP   178      32.440  28.196  82.291  1.00  0.00           C  
ATOM   1167  CZ2 TRP   178      32.127  30.871  81.317  1.00  0.00           C  
ATOM   1168  CZ3 TRP   178      33.570  29.026  82.020  1.00  0.00           C  
ATOM   1169  CH2 TRP   178      33.395  30.348  81.538  1.00  0.00           C  
ATOM   1170  N   VAL   179      27.755  26.675  85.528  1.00  0.00           N  
ATOM   1171  CA  VAL   179      26.735  27.405  86.268  1.00  0.00           C  
ATOM   1172  C   VAL   179      26.892  27.141  87.780  1.00  0.00           C  
ATOM   1173  O   VAL   179      25.940  26.817  88.494  1.00  0.00           O  
ATOM   1174  CB  VAL   179      25.219  27.432  86.564  1.00  0.00           C  
ATOM   1175  CG1 VAL   179      24.360  27.693  85.325  1.00  0.00           C  
ATOM   1176  CG2 VAL   179      24.688  26.122  87.150  1.00  0.00           C  
ATOM   1177  N   GLU   180      28.123  27.285  88.263  1.00  0.00           N  
ATOM   1178  CA  GLU   180      28.437  27.270  89.683  1.00  0.00           C  
ATOM   1179  C   GLU   180      28.062  25.921  90.298  1.00  0.00           C  
ATOM   1180  O   GLU   180      27.903  25.752  91.510  1.00  0.00           O  
ATOM   1181  CB  GLU   180      27.726  28.262  90.610  1.00  0.00           C  
ATOM   1182  CG  GLU   180      27.962  29.726  90.233  1.00  0.00           C  
ATOM   1183  CD  GLU   180      27.289  30.597  91.284  1.00  0.00           C  
ATOM   1184  OE1 GLU   180      26.675  30.023  92.223  1.00  0.00           O  
ATOM   1185  OE2 GLU   180      27.379  31.848  91.163  1.00  0.00           O  
ATOM   1186  N   ALA   181      27.924  24.946  89.403  1.00  0.00           N  
ATOM   1187  CA  ALA   181      27.586  23.583  89.752  1.00  0.00           C  
ATOM   1188  C   ALA   181      26.545  23.425  90.885  1.00  0.00           C  
ATOM   1189  O   ALA   181      26.830  22.874  91.951  1.00  0.00           O  
ATOM   1190  CB  ALA   181      28.826  22.803  90.174  1.00  0.00           C  
ATOM   1191  N   ASN   182      25.255  23.921  90.563  1.00  0.00           N  
ATOM   1192  CA  ASN   182      24.220  23.691  91.572  1.00  0.00           C  
ATOM   1193  C   ASN   182      23.810  22.222  91.468  1.00  0.00           C  
ATOM   1194  O   ASN   182      22.754  21.894  90.936  1.00  0.00           O  
ATOM   1195  CB  ASN   182      23.025  24.606  91.298  1.00  0.00           C  
ATOM   1196  CG  ASN   182      23.361  26.081  91.479  1.00  0.00           C  
ATOM   1197  OD1 ASN   182      22.575  26.955  91.113  1.00  0.00           O  
ATOM   1198  ND2 ASN   182      24.529  26.363  92.051  1.00  0.00           N  
ATOM   1199  N   THR   183      24.657  21.341  91.993  1.00  0.00           N  
ATOM   1200  CA  THR   183      24.437  19.902  91.907  1.00  0.00           C  
ATOM   1201  C   THR   183      23.392  19.256  92.813  1.00  0.00           C  
ATOM   1202  O   THR   183      22.402  18.698  92.342  1.00  0.00           O  
ATOM   1203  CB  THR   183      25.769  19.143  92.132  1.00  0.00           C  
ATOM   1204  OG1 THR   183      26.705  19.491  91.123  1.00  0.00           O  
ATOM   1205  CG2 THR   183      25.506  17.628  92.083  1.00  0.00           C  
ATOM   1206  N   TRP   184      23.638  19.327  94.113  1.00  0.00           N  
ATOM   1207  CA  TRP   184      22.794  18.704  95.125  1.00  0.00           C  
ATOM   1208  C   TRP   184      21.292  18.986  95.104  1.00  0.00           C  
ATOM   1209  O   TRP   184      20.492  18.054  95.192  1.00  0.00           O  
ATOM   1210  CB  TRP   184      23.396  19.016  96.494  1.00  0.00           C  
ATOM   1211  CG  TRP   184      22.643  18.403  97.650  1.00  0.00           C  
ATOM   1212  CD1 TRP   184      21.800  18.995  98.547  1.00  0.00           C  
ATOM   1213  CD2 TRP   184      22.658  17.028  98.059  1.00  0.00           C  
ATOM   1214  NE1 TRP   184      21.301  18.166  99.443  1.00  0.00           N  
ATOM   1215  CE2 TRP   184      21.804  16.917  99.187  1.00  0.00           C  
ATOM   1216  CE3 TRP   184      23.311  15.872  97.582  1.00  0.00           C  
ATOM   1217  CZ2 TRP   184      21.581  15.683  99.857  1.00  0.00           C  
ATOM   1218  CZ3 TRP   184      23.092  14.629  98.249  1.00  0.00           C  
ATOM   1219  CH2 TRP   184      22.233  14.555  99.374  1.00  0.00           C  
ATOM   1220  N   SER   185      20.894  20.251  95.001  1.00  0.00           N  
ATOM   1221  CA  SER   185      19.465  20.571  94.959  1.00  0.00           C  
ATOM   1222  C   SER   185      18.849  19.915  93.724  1.00  0.00           C  
ATOM   1223  O   SER   185      17.777  19.310  93.788  1.00  0.00           O  
ATOM   1224  CB  SER   185      19.248  22.087  94.879  1.00  0.00           C  
ATOM   1225  OG  SER   185      19.696  22.708  96.075  1.00  0.00           O  
ATOM   1226  N   SER   186      19.540  20.034  92.598  1.00  0.00           N  
ATOM   1227  CA  SER   186      19.055  19.468  91.350  1.00  0.00           C  
ATOM   1228  C   SER   186      19.072  17.944  91.354  1.00  0.00           C  
ATOM   1229  O   SER   186      18.254  17.314  90.697  1.00  0.00           O  
ATOM   1230  CB  SER   186      19.868  20.025  90.179  1.00  0.00           C  
ATOM   1231  OG  SER   186      19.649  21.422  90.054  1.00  0.00           O  
ATOM   1232  N   VAL   187      19.998  17.351  92.101  1.00  0.00           N  
ATOM   1233  CA  VAL   187      20.059  15.896  92.187  1.00  0.00           C  
ATOM   1234  C   VAL   187      18.845  15.381  92.958  1.00  0.00           C  
ATOM   1235  O   VAL   187      18.218  14.393  92.566  1.00  0.00           O  
ATOM   1236  CB  VAL   187      21.341  15.448  92.894  1.00  0.00           C  
ATOM   1237  CG1 VAL   187      21.461  13.929  93.036  1.00  0.00           C  
ATOM   1238  CG2 VAL   187      22.619  15.884  92.175  1.00  0.00           C  
TER
