# Supplementary material for: The Flavoproteome of the Model Plant Arabidopsis thaliana
Source: Int J Mol Sci. 2020 Jul 28;21(15):5371. doi: 10.3390/ijms21155371 (PMC7432721; doi:10.3390/ijms21155371)
Supplement: Supplementary file 1 [file ijms-21-05371-s001.zip › Supplements for Table S4 pdb structure prediction evidence code 3/AT3G13070.1.pdb]

REMARK  99  Chain ID : 1
REMARK  99  Residues : 241
REMARK  99  Atoms    : 2093
REMARK  99  File     : c4hg0A_.1.pdb.sc
ATOM      1  N   GLU   337      26.450  33.711  52.276  1.00  0.00           N  
ATOM      2  CA  GLU   337      25.709  32.923  51.297  1.00  0.00           C  
ATOM      3  C   GLU   337      24.232  33.274  51.323  1.00  0.00           C  
ATOM      4  O   GLU   337      23.738  33.784  52.315  1.00  0.00           O  
ATOM      5  CB  GLU   337      25.875  31.431  51.574  1.00  0.00           C  
ATOM      6  CG  GLU   337      27.287  30.912  51.293  1.00  0.00           C  
ATOM      7  CD  GLU   337      27.326  29.435  51.659  1.00  0.00           C  
ATOM      8  OE1 GLU   337      26.288  28.920  52.154  1.00  0.00           O  
ATOM      9  OE2 GLU   337      28.394  28.801  51.447  1.00  0.00           O  
ATOM     10  N   GLU   338      23.594  33.162  50.171  1.00  0.00           N  
ATOM     11  CA  GLU   338      22.145  33.418  50.049  1.00  0.00           C  
ATOM     12  C   GLU   338      21.394  32.386  50.890  1.00  0.00           C  
ATOM     13  O   GLU   338      20.374  32.689  51.515  1.00  0.00           O  
ATOM     14  CB  GLU   338      21.474  33.295  48.678  1.00  0.00           C  
ATOM     15  CG  GLU   338      21.862  34.411  47.706  1.00  0.00           C  
ATOM     16  CD  GLU   338      21.233  34.100  46.356  1.00  0.00           C  
ATOM     17  OE1 GLU   338      20.604  33.015  46.233  1.00  0.00           O  
ATOM     18  OE2 GLU   338      21.371  34.943  45.430  1.00  0.00           O  
ATOM     19  N   GLU   339      21.883  31.151  50.923  1.00  0.00           N  
ATOM     20  CA  GLU   339      21.238  30.118  51.728  1.00  0.00           C  
ATOM     21  C   GLU   339      21.251  30.542  53.183  1.00  0.00           C  
ATOM     22  O   GLU   339      20.206  30.447  53.832  1.00  0.00           O  
ATOM     23  CB  GLU   339      21.855  28.717  51.779  1.00  0.00           C  
ATOM     24  CG  GLU   339      21.050  27.726  52.622  1.00  0.00           C  
ATOM     25  CD  GLU   339      21.751  26.377  52.559  1.00  0.00           C  
ATOM     26  OE1 GLU   339      22.797  26.286  51.863  1.00  0.00           O  
ATOM     27  OE2 GLU   339      21.248  25.418  53.205  1.00  0.00           O  
ATOM     28  N   GLU   340      22.337  31.012  53.795  1.00  0.00           N  
ATOM     29  CA  GLU   340      22.382  31.403  55.215  1.00  0.00           C  
ATOM     30  C   GLU   340      21.498  32.605  55.541  1.00  0.00           C  
ATOM     31  O   GLU   340      20.795  32.679  56.552  1.00  0.00           O  
ATOM     32  CB  GLU   340      23.726  31.846  55.801  1.00  0.00           C  
ATOM     33  CG  GLU   340      24.736  30.705  55.941  1.00  0.00           C  
ATOM     34  CD  GLU   340      26.056  31.301  56.410  1.00  0.00           C  
ATOM     35  OE1 GLU   340      26.132  32.553  56.526  1.00  0.00           O  
ATOM     36  OE2 GLU   340      27.006  30.512  56.658  1.00  0.00           O  
ATOM     37  N   GLN   341      21.564  33.537  54.647  1.00  0.00           N  
ATOM     38  CA  GLN   341      20.838  34.758  54.605  1.00  0.00           C  
ATOM     39  C   GLN   341      19.351  34.383  54.645  1.00  0.00           C  
ATOM     40  O   GLN   341      18.532  34.944  55.378  1.00  0.00           O  
ATOM     41  CB  GLN   341      20.840  35.711  53.405  1.00  0.00           C  
ATOM     42  CG  GLN   341      22.170  36.440  53.207  1.00  0.00           C  
ATOM     43  CD  GLN   341      22.081  37.240  51.915  1.00  0.00           C  
ATOM     44  OE1 GLN   341      21.090  37.163  51.190  1.00  0.00           O  
ATOM     45  NE2 GLN   341      23.112  38.051  51.557  1.00  0.00           N  
ATOM     46  N   ASP   342      19.028  33.390  53.810  1.00  0.00           N  
ATOM     47  CA  ASP   342      17.590  32.988  53.793  1.00  0.00           C  
ATOM     48  C   ASP   342      17.117  32.454  55.127  1.00  0.00           C  
ATOM     49  O   ASP   342      16.095  32.883  55.668  1.00  0.00           O  
ATOM     50  CB  ASP   342      17.204  31.881  52.809  1.00  0.00           C  
ATOM     51  CG  ASP   342      17.247  32.465  51.404  1.00  0.00           C  
ATOM     52  OD1 ASP   342      17.329  33.716  51.286  1.00  0.00           O  
ATOM     53  OD2 ASP   342      17.199  31.666  50.430  1.00  0.00           O  
ATOM     54  N   MET   343      17.854  31.501  55.688  1.00  0.00           N  
ATOM     55  CA  MET   343      17.475  30.936  57.001  1.00  0.00           C  
ATOM     56  C   MET   343      17.286  32.053  58.050  1.00  0.00           C  
ATOM     57  O   MET   343      16.264  32.203  58.724  1.00  0.00           O  
ATOM     58  CB  MET   343      18.361  30.035  57.865  1.00  0.00           C  
ATOM     59  CG  MET   343      18.583  28.644  57.267  1.00  0.00           C  
ATOM     60  SD  MET   343      19.767  27.611  58.182  1.00  0.00           S  
ATOM     61  CE  MET   343      18.754  27.502  59.685  1.00  0.00           C  
ATOM     62  N   ILE   344      18.276  32.801  58.107  1.00  0.00           N  
ATOM     63  CA  ILE   344      18.465  33.906  59.034  1.00  0.00           C  
ATOM     64  C   ILE   344      17.240  34.813  59.088  1.00  0.00           C  
ATOM     65  O   ILE   344      16.775  35.184  60.171  1.00  0.00           O  
ATOM     66  CB  ILE   344      19.676  34.723  58.595  1.00  0.00           C  
ATOM     67  CG1 ILE   344      21.001  33.945  58.670  1.00  0.00           C  
ATOM     68  CG2 ILE   344      19.903  35.986  59.442  1.00  0.00           C  
ATOM     69  CD1 ILE   344      21.385  33.532  60.089  1.00  0.00           C  
ATOM     70  N   GLU   345      16.722  35.160  57.910  1.00  0.00           N  
ATOM     71  CA  GLU   345      15.571  36.035  57.797  1.00  0.00           C  
ATOM     72  C   GLU   345      14.357  35.295  58.310  1.00  0.00           C  
ATOM     73  O   GLU   345      13.527  35.864  59.015  1.00  0.00           O  
ATOM     74  CB  GLU   345      15.351  36.454  56.341  1.00  0.00           C  
ATOM     75  CG  GLU   345      16.402  37.435  55.765  1.00  0.00           C  
ATOM     76  CD  GLU   345      16.050  37.984  54.363  1.00  0.00           C  
ATOM     77  OE1 GLU   345      15.160  37.418  53.681  1.00  0.00           O  
ATOM     78  OE2 GLU   345      16.671  38.990  53.946  1.00  0.00           O  
ATOM     79  N   ASN   346      14.269  34.014  57.968  1.00  0.00           N  
ATOM     80  CA  ASN   346      13.140  33.188  58.356  1.00  0.00           C  
ATOM     81  C   ASN   346      12.980  33.170  59.849  1.00  0.00           C  
ATOM     82  O   ASN   346      11.876  33.062  60.371  1.00  0.00           O  
ATOM     83  CB  ASN   346      13.307  31.763  57.819  1.00  0.00           C  
ATOM     84  CG  ASN   346      13.176  31.813  56.303  1.00  0.00           C  
ATOM     85  OD1 ASN   346      13.774  31.010  55.589  1.00  0.00           O  
ATOM     86  ND2 ASN   346      12.386  32.760  55.731  1.00  0.00           N  
ATOM     87  N   VAL   347      14.104  33.290  60.541  1.00  0.00           N  
ATOM     88  CA  VAL   347      14.117  33.396  61.993  1.00  0.00           C  
ATOM     89  C   VAL   347      13.435  34.676  62.446  1.00  0.00           C  
ATOM     90  O   VAL   347      12.579  34.650  63.314  1.00  0.00           O  
ATOM     91  CB  VAL   347      15.551  33.390  62.525  1.00  0.00           C  
ATOM     92  CG1 VAL   347      15.557  33.657  64.019  1.00  0.00           C  
ATOM     93  CG2 VAL   347      16.218  32.067  62.205  1.00  0.00           C  
ATOM     94  N   LEU   348      13.831  35.812  61.885  1.00  0.00           N  
ATOM     95  CA  LEU   348      13.213  37.090  62.244  1.00  0.00           C  
ATOM     96  C   LEU   348      11.796  37.201  61.691  1.00  0.00           C  
ATOM     97  O   LEU   348      10.942  37.908  62.233  1.00  0.00           O  
ATOM     98  CB  LEU   348      13.784  38.419  61.740  1.00  0.00           C  
ATOM     99  CG  LEU   348      15.152  38.760  62.334  1.00  0.00           C  
ATOM    100  CD1 LEU   348      15.822  40.000  61.744  1.00  0.00           C  
ATOM    101  CD2 LEU   348      15.152  39.038  63.837  1.00  0.00           C  
ATOM    102  N   GLU   349      11.526  36.497  60.596  1.00  0.00           N  
ATOM    103  CA  GLU   349      10.170  36.398  60.069  1.00  0.00           C  
ATOM    104  C   GLU   349       9.238  35.641  61.022  1.00  0.00           C  
ATOM    105  O   GLU   349       8.104  36.051  61.285  1.00  0.00           O  
ATOM    106  CB  GLU   349       9.950  35.648  58.751  1.00  0.00           C  
ATOM    107  CG  GLU   349      10.513  36.380  57.531  1.00  0.00           C  
ATOM    108  CD  GLU   349      10.342  35.475  56.319  1.00  0.00           C  
ATOM    109  OE1 GLU   349       9.872  34.321  56.505  1.00  0.00           O  
ATOM    110  OE2 GLU   349      10.679  35.926  55.192  1.00  0.00           O  
ATOM    111  N   ILE   350       9.719  34.518  61.549  1.00  0.00           N  
ATOM    112  CA  ILE   350       8.946  33.724  62.504  1.00  0.00           C  
ATOM    113  C   ILE   350       8.588  34.559  63.739  1.00  0.00           C  
ATOM    114  O   ILE   350       7.499  34.444  64.308  1.00  0.00           O  
ATOM    115  CB  ILE   350       9.334  32.502  63.367  1.00  0.00           C  
ATOM    116  CG1 ILE   350       9.613  31.233  62.544  1.00  0.00           C  
ATOM    117  CG2 ILE   350       8.248  32.095  64.377  1.00  0.00           C  
ATOM    118  CD1 ILE   350      10.251  30.108  63.356  1.00  0.00           C  
ATOM    119  N   LYS   351       9.515  35.417  64.166  1.00  0.00           N  
ATOM    120  CA  LYS   351       9.297  36.294  65.320  1.00  0.00           C  
ATOM    121  C   LYS   351       8.114  37.230  65.118  1.00  0.00           C  
ATOM    122  O   LYS   351       7.464  37.676  66.068  1.00  0.00           O  
ATOM    123  CB  LYS   351      10.356  37.315  65.749  1.00  0.00           C  
ATOM    124  CG  LYS   351      11.609  36.677  66.353  1.00  0.00           C  
ATOM    125  CD  LYS   351      12.671  37.695  66.776  1.00  0.00           C  
ATOM    126  CE  LYS   351      13.925  37.057  67.376  1.00  0.00           C  
ATOM    127  NZ  LYS   351      14.908  38.106  67.726  1.00  0.00           N  
ATOM    128  N   ASP   352       7.823  37.538  63.859  1.00  0.00           N  
ATOM    129  CA  ASP   352       6.823  38.534  63.512  1.00  0.00           C  
ATOM    130  C   ASP   352       5.490  37.892  63.174  1.00  0.00           C  
ATOM    131  O   ASP   352       4.470  38.562  62.993  1.00  0.00           O  
ATOM    132  CB  ASP   352       7.122  39.415  62.296  1.00  0.00           C  
ATOM    133  CG  ASP   352       8.376  40.223  62.597  1.00  0.00           C  
ATOM    134  OD1 ASP   352       8.444  40.819  63.705  1.00  0.00           O  
ATOM    135  OD2 ASP   352       9.284  40.254  61.724  1.00  0.00           O  
ATOM    136  N   THR   353       5.484  36.569  63.085  1.00  0.00           N  
ATOM    137  CA  THR   353       4.327  35.855  62.573  1.00  0.00           C  
ATOM    138  C   THR   353       3.475  35.267  63.678  1.00  0.00           C  
ATOM    139  O   THR   353       3.954  34.651  64.634  1.00  0.00           O  
ATOM    140  CB  THR   353       3.588  34.697  61.876  1.00  0.00           C  
ATOM    141  OG1 THR   353       4.036  34.569  60.535  1.00  0.00           O  
ATOM    142  CG2 THR   353       2.076  34.980  61.883  1.00  0.00           C  
ATOM    143  N   HIS   354       2.146  35.480  63.620  1.00  0.00           N  
ATOM    144  CA  HIS   354       1.105  34.926  64.458  1.00  0.00           C  
ATOM    145  C   HIS   354       0.719  33.572  63.903  1.00  0.00           C  
ATOM    146  O   HIS   354       1.057  33.222  62.782  1.00  0.00           O  
ATOM    147  CB  HIS   354      -0.131  35.811  64.399  1.00  0.00           C  
ATOM    148  CG  HIS   354       0.062  37.133  65.081  1.00  0.00           C  
ATOM    149  ND1 HIS   354       0.058  37.302  66.451  1.00  0.00           N  
ATOM    150  CD2 HIS   354       0.270  38.371  64.574  1.00  0.00           C  
ATOM    151  CE1 HIS   354       0.251  38.549  66.759  1.00  0.00           C  
ATOM    152  NE2 HIS   354       0.384  39.232  65.638  1.00  0.00           N  
ATOM    153  N   VAL   355      -0.033  32.823  64.683  1.00  0.00           N  
ATOM    154  CA  VAL   355      -0.454  31.500  64.276  1.00  0.00           C  
ATOM    155  C   VAL   355      -1.327  31.524  63.033  1.00  0.00           C  
ATOM    156  O   VAL   355      -1.274  30.600  62.225  1.00  0.00           O  
ATOM    157  CB  VAL   355      -1.172  30.796  65.433  1.00  0.00           C  
ATOM    158  CG1 VAL   355      -1.954  29.607  64.941  1.00  0.00           C  
ATOM    159  CG2 VAL   355      -0.157  30.360  66.466  1.00  0.00           C  
ATOM    160  N   ARG   356      -2.109  32.592  62.862  1.00  0.00           N  
ATOM    161  CA  ARG   356      -2.992  32.736  61.685  1.00  0.00           C  
ATOM    162  C   ARG   356      -2.262  33.008  60.367  1.00  0.00           C  
ATOM    163  O   ARG   356      -2.811  33.582  59.454  1.00  0.00           O  
ATOM    164  CB  ARG   356      -4.070  33.801  61.919  1.00  0.00           C  
ATOM    165  CG  ARG   356      -3.662  35.282  61.870  1.00  0.00           C  
ATOM    166  CD  ARG   356      -4.903  36.120  62.270  1.00  0.00           C  
ATOM    167  NE  ARG   356      -4.745  37.574  62.200  1.00  0.00           N  
ATOM    168  CZ  ARG   356      -3.979  38.300  63.011  1.00  0.00           C  
ATOM    169  NH1 ARG   356      -3.252  37.717  63.955  1.00  0.00           N  
ATOM    170  NH2 ARG   356      -3.929  39.618  62.865  1.00  0.00           N  
ATOM    171  N   GLU   357      -1.022  32.570  60.271  1.00  0.00           N  
ATOM    172  CA  GLU   357      -0.167  32.941  59.176  1.00  0.00           C  
ATOM    173  C   GLU   357       0.428  31.676  58.653  1.00  0.00           C  
ATOM    174  O   GLU   357       1.110  31.682  57.628  1.00  0.00           O  
ATOM    175  CB  GLU   357       1.012  33.763  59.687  1.00  0.00           C  
ATOM    176  CG  GLU   357       0.599  35.092  60.323  1.00  0.00           C  
ATOM    177  CD  GLU   357       0.092  36.005  59.216  1.00  0.00           C  
ATOM    178  OE1 GLU   357       0.210  35.613  58.024  1.00  0.00           O  
ATOM    179  OE2 GLU   357      -0.421  37.107  59.547  1.00  0.00           O  
ATOM    180  N   VAL   358      -0.306  30.570  58.730  1.00  0.00           N  
ATOM    181  CA  VAL   358       0.182  29.267  58.285  1.00  0.00           C  
ATOM    182  C   VAL   358      -0.160  29.010  56.837  1.00  0.00           C  
ATOM    183  O   VAL   358       0.261  28.019  56.234  1.00  0.00           O  
ATOM    184  CB  VAL   358      -0.058  27.751  58.455  1.00  0.00           C  
ATOM    185  CG1 VAL   358       0.083  27.269  59.900  1.00  0.00           C  
ATOM    186  CG2 VAL   358      -1.454  27.301  58.018  1.00  0.00           C  
ATOM    187  N   MET   359      -0.939  29.909  56.249  1.00  0.00           N  
ATOM    188  CA  MET   359      -1.372  29.780  54.846  1.00  0.00           C  
ATOM    189  C   MET   359      -2.136  28.473  54.640  1.00  0.00           C  
ATOM    190  O   MET   359      -1.823  27.635  53.790  1.00  0.00           O  
ATOM    191  CB  MET   359      -0.440  29.633  53.640  1.00  0.00           C  
ATOM    192  CG  MET   359       0.483  30.836  53.432  1.00  0.00           C  
ATOM    193  SD  MET   359      -0.382  32.414  53.176  1.00  0.00           S  
ATOM    194  CE  MET   359      -1.064  31.960  51.555  1.00  0.00           C  
ATOM    195  N   THR   360      -3.172  28.324  55.462  1.00  0.00           N  
ATOM    196  CA  THR   360      -3.966  27.136  55.532  1.00  0.00           C  
ATOM    197  C   THR   360      -5.396  27.532  55.389  1.00  0.00           C  
ATOM    198  O   THR   360      -5.900  28.445  56.049  1.00  0.00           O  
ATOM    199  CB  THR   360      -4.677  25.953  56.218  1.00  0.00           C  
ATOM    200  OG1 THR   360      -3.733  25.154  56.915  1.00  0.00           O  
ATOM    201  CG2 THR   360      -5.382  25.096  55.153  1.00  0.00           C  
ATOM    202  N   PRO   361      -6.086  26.831  54.501  1.00  0.00           N  
ATOM    203  CA  PRO   361      -7.503  27.036  54.292  1.00  0.00           C  
ATOM    204  C   PRO   361      -8.191  25.831  54.899  1.00  0.00           C  
ATOM    205  O   PRO   361      -7.652  24.721  54.941  1.00  0.00           O  
ATOM    206  CB  PRO   361      -8.730  26.883  53.390  1.00  0.00           C  
ATOM    207  CG  PRO   361      -8.658  25.668  52.462  1.00  0.00           C  
ATOM    208  CD  PRO   361      -7.232  25.297  52.050  1.00  0.00           C  
ATOM    209  N   LEU   362      -9.407  26.042  55.384  1.00  0.00           N  
ATOM    210  CA  LEU   362     -10.190  24.954  56.002  1.00  0.00           C  
ATOM    211  C   LEU   362     -10.386  23.809  55.020  1.00  0.00           C  
ATOM    212  O   LEU   362     -10.346  22.626  55.368  1.00  0.00           O  
ATOM    213  CB  LEU   362     -11.642  25.166  56.444  1.00  0.00           C  
ATOM    214  CG  LEU   362     -12.275  23.925  57.077  1.00  0.00           C  
ATOM    215  CD1 LEU   362     -11.588  23.427  58.348  1.00  0.00           C  
ATOM    216  CD2 LEU   362     -13.733  24.089  57.502  1.00  0.00           C  
ATOM    217  N   VAL   363     -10.603  24.173  53.762  1.00  0.00           N  
ATOM    218  CA  VAL   363     -10.581  23.235  52.631  1.00  0.00           C  
ATOM    219  C   VAL   363      -9.447  22.159  52.720  1.00  0.00           C  
ATOM    220  O   VAL   363      -9.672  20.988  52.404  1.00  0.00           O  
ATOM    221  CB  VAL   363     -10.286  23.167  51.117  1.00  0.00           C  
ATOM    222  CG1 VAL   363     -10.339  21.748  50.548  1.00  0.00           C  
ATOM    223  CG2 VAL   363     -11.269  23.975  50.267  1.00  0.00           C  
ATOM    224  N   ASP   364      -8.225  22.527  53.144  1.00  0.00           N  
ATOM    225  CA  ASP   364      -7.048  21.593  53.151  1.00  0.00           C  
ATOM    226  C   ASP   364      -6.870  20.702  54.397  1.00  0.00           C  
ATOM    227  O   ASP   364      -5.922  19.917  54.481  1.00  0.00           O  
ATOM    228  CB  ASP   364      -5.677  22.264  53.035  1.00  0.00           C  
ATOM    229  CG  ASP   364      -5.536  22.805  51.619  1.00  0.00           C  
ATOM    230  OD1 ASP   364      -6.325  22.370  50.739  1.00  0.00           O  
ATOM    231  OD2 ASP   364      -4.638  23.661  51.400  1.00  0.00           O  
ATOM    232  N   VAL   365      -7.762  20.799  55.380  1.00  0.00           N  
ATOM    233  CA  VAL   365      -7.648  19.966  56.575  1.00  0.00           C  
ATOM    234  C   VAL   365      -8.041  18.514  56.306  1.00  0.00           C  
ATOM    235  O   VAL   365      -9.128  18.227  55.799  1.00  0.00           O  
ATOM    236  CB  VAL   365      -8.295  19.721  57.956  1.00  0.00           C  
ATOM    237  CG1 VAL   365      -7.668  18.557  58.726  1.00  0.00           C  
ATOM    238  CG2 VAL   365      -8.197  20.923  58.898  1.00  0.00           C  
ATOM    239  N   VAL   366      -7.157  17.536  56.565  1.00  0.00           N  
ATOM    240  CA  VAL   366      -7.435  16.108  56.426  1.00  0.00           C  
ATOM    241  C   VAL   366      -7.749  15.542  57.806  1.00  0.00           C  
ATOM    242  O   VAL   366      -6.868  15.459  58.653  1.00  0.00           O  
ATOM    243  CB  VAL   366      -6.212  15.311  55.892  1.00  0.00           C  
ATOM    244  CG1 VAL   366      -6.470  13.808  55.768  1.00  0.00           C  
ATOM    245  CG2 VAL   366      -5.755  15.754  54.501  1.00  0.00           C  
ATOM    246  N   ALA   367      -8.998  15.157  58.045  1.00  0.00           N  
ATOM    247  CA  ALA   367      -9.389  14.693  59.372  1.00  0.00           C  
ATOM    248  C   ALA   367     -10.211  13.410  59.379  1.00  0.00           C  
ATOM    249  O   ALA   367     -10.392  12.754  58.348  1.00  0.00           O  
ATOM    250  CB  ALA   367     -10.234  15.732  60.081  1.00  0.00           C  
ATOM    251  N   ILE   368     -10.724  13.080  60.563  1.00  0.00           N  
ATOM    252  CA  ILE   368     -11.506  11.866  60.778  1.00  0.00           C  
ATOM    253  C   ILE   368     -12.703  12.137  61.663  1.00  0.00           C  
ATOM    254  O   ILE   368     -12.840  13.225  62.204  1.00  0.00           O  
ATOM    255  CB  ILE   368     -10.646  10.801  61.444  1.00  0.00           C  
ATOM    256  CG1 ILE   368     -10.091  11.229  62.813  1.00  0.00           C  
ATOM    257  CG2 ILE   368      -9.412  10.403  60.616  1.00  0.00           C  
ATOM    258  CD1 ILE   368      -9.413  10.093  63.578  1.00  0.00           C  
ATOM    259  N   ASP   369     -13.568  11.140  61.816  1.00  0.00           N  
ATOM    260  CA  ASP   369     -14.699  11.236  62.744  1.00  0.00           C  
ATOM    261  C   ASP   369     -14.709  10.054  63.725  1.00  0.00           C  
ATOM    262  O   ASP   369     -14.419   8.922  63.331  1.00  0.00           O  
ATOM    263  CB  ASP   369     -16.023  11.311  61.974  1.00  0.00           C  
ATOM    264  CG  ASP   369     -17.129  11.631  62.970  1.00  0.00           C  
ATOM    265  OD1 ASP   369     -17.325  10.822  63.916  1.00  0.00           O  
ATOM    266  OD2 ASP   369     -17.791  12.689  62.798  1.00  0.00           O  
ATOM    267  N   ALA   370     -15.045  10.316  64.993  1.00  0.00           N  
ATOM    268  CA  ALA   370     -15.028   9.282  66.044  1.00  0.00           C  
ATOM    269  C   ALA   370     -15.838   8.060  65.632  1.00  0.00           C  
ATOM    270  O   ALA   370     -15.599   6.942  66.093  1.00  0.00           O  
ATOM    271  CB  ALA   370     -15.565   9.827  67.380  1.00  0.00           C  
ATOM    272  N   SER   371     -16.799   8.302  64.751  1.00  0.00           N  
ATOM    273  CA  SER   371     -17.636   7.259  64.197  1.00  0.00           C  
ATOM    274  C   SER   371     -17.167   6.880  62.793  1.00  0.00           C  
ATOM    275  O   SER   371     -17.863   7.130  61.810  1.00  0.00           O  
ATOM    276  CB  SER   371     -19.087   7.740  64.166  1.00  0.00           C  
ATOM    277  OG  SER   371     -19.516   8.081  65.476  1.00  0.00           O  
ATOM    278  N   ALA   372     -15.974   6.298  62.704  1.00  0.00           N  
ATOM    279  CA  ALA   372     -15.479   5.731  61.449  1.00  0.00           C  
ATOM    280  C   ALA   372     -14.822   4.380  61.722  1.00  0.00           C  
ATOM    281  O   ALA   372     -14.019   4.253  62.649  1.00  0.00           O  
ATOM    282  CB  ALA   372     -14.500   6.683  60.750  1.00  0.00           C  
ATOM    283  N   SER   373     -15.185   3.373  60.931  1.00  0.00           N  
ATOM    284  CA  SER   373     -14.670   2.023  61.130  1.00  0.00           C  
ATOM    285  C   SER   373     -13.161   2.063  61.058  1.00  0.00           C  
ATOM    286  O   SER   373     -12.594   2.844  60.292  1.00  0.00           O  
ATOM    287  CB  SER   373     -15.193   1.027  60.066  1.00  0.00           C  
ATOM    288  OG  SER   373     -14.605  -0.250  60.262  1.00  0.00           O  
ATOM    289  N   LEU   374     -12.520   1.236  61.878  1.00  0.00           N  
ATOM    290  CA  LEU   374     -11.070   1.135  61.896  1.00  0.00           C  
ATOM    291  C   LEU   374     -10.549   0.978  60.471  1.00  0.00           C  
ATOM    292  O   LEU   374      -9.571   1.617  60.068  1.00  0.00           O  
ATOM    293  CB  LEU   374     -10.654  -0.061  62.750  1.00  0.00           C  
ATOM    294  CG  LEU   374      -9.169  -0.362  62.979  1.00  0.00           C  
ATOM    295  CD1 LEU   374      -8.588  -1.234  61.873  1.00  0.00           C  
ATOM    296  CD2 LEU   374      -8.353   0.914  63.150  1.00  0.00           C  
ATOM    297  N   VAL   375     -11.241   0.138  59.712  1.00  0.00           N  
ATOM    298  CA  VAL   375     -10.851  -0.185  58.354  1.00  0.00           C  
ATOM    299  C   VAL   375     -10.718   1.058  57.480  1.00  0.00           C  
ATOM    300  O   VAL   375      -9.706   1.240  56.809  1.00  0.00           O  
ATOM    301  CB  VAL   375     -11.861  -1.160  57.740  1.00  0.00           C  
ATOM    302  CG1 VAL   375     -11.641  -1.405  56.246  1.00  0.00           C  
ATOM    303  CG2 VAL   375     -11.836  -2.549  58.382  1.00  0.00           C  
ATOM    304  N   ASP   376     -11.732   1.918  57.491  1.00  0.00           N  
ATOM    305  CA  ASP   376     -11.748   3.051  56.569  1.00  0.00           C  
ATOM    306  C   ASP   376     -10.787   4.157  56.985  1.00  0.00           C  
ATOM    307  O   ASP   376     -10.183   4.819  56.136  1.00  0.00           O  
ATOM    308  CB  ASP   376     -13.169   3.590  56.371  1.00  0.00           C  
ATOM    309  CG  ASP   376     -13.989   2.511  55.677  1.00  0.00           C  
ATOM    310  OD1 ASP   376     -13.531   2.012  54.615  1.00  0.00           O  
ATOM    311  OD2 ASP   376     -15.084   2.172  56.200  1.00  0.00           O  
ATOM    312  N   PHE   377     -10.638   4.341  58.294  1.00  0.00           N  
ATOM    313  CA  PHE   377      -9.671   5.295  58.833  1.00  0.00           C  
ATOM    314  C   PHE   377      -8.290   5.111  58.211  1.00  0.00           C  
ATOM    315  O   PHE   377      -7.613   6.087  57.894  1.00  0.00           O  
ATOM    316  CB  PHE   377      -9.602   5.179  60.354  1.00  0.00           C  
ATOM    317  CG  PHE   377      -8.576   6.149  60.831  1.00  0.00           C  
ATOM    318  CD1 PHE   377      -8.865   7.521  61.002  1.00  0.00           C  
ATOM    319  CD2 PHE   377      -7.275   5.703  61.127  1.00  0.00           C  
ATOM    320  CE1 PHE   377      -7.878   8.440  61.462  1.00  0.00           C  
ATOM    321  CE2 PHE   377      -6.267   6.603  61.591  1.00  0.00           C  
ATOM    322  CZ  PHE   377      -6.572   7.979  61.756  1.00  0.00           C  
ATOM    323  N   HIS   378      -7.893   3.859  58.012  1.00  0.00           N  
ATOM    324  CA  HIS   378      -6.598   3.560  57.419  1.00  0.00           C  
ATOM    325  C   HIS   378      -6.462   4.125  56.013  1.00  0.00           C  
ATOM    326  O   HIS   378      -5.383   4.572  55.620  1.00  0.00           O  
ATOM    327  CB  HIS   378      -6.324   2.055  57.420  1.00  0.00           C  
ATOM    328  CG  HIS   378      -6.074   1.506  58.793  1.00  0.00           C  
ATOM    329  ND1 HIS   378      -6.081   0.160  59.099  1.00  0.00           N  
ATOM    330  CD2 HIS   378      -5.803   2.131  59.963  1.00  0.00           C  
ATOM    331  CE1 HIS   378      -5.831  -0.024  60.360  1.00  0.00           C  
ATOM    332  NE2 HIS   378      -5.657   1.157  60.920  1.00  0.00           N  
ATOM    333  N   SER   379      -7.556   4.125  55.260  1.00  0.00           N  
ATOM    334  CA  SER   379      -7.511   4.664  53.908  1.00  0.00           C  
ATOM    335  C   SER   379      -7.144   6.144  53.927  1.00  0.00           C  
ATOM    336  O   SER   379      -6.190   6.560  53.273  1.00  0.00           O  
ATOM    337  CB  SER   379      -8.830   4.420  53.189  1.00  0.00           C  
ATOM    338  OG  SER   379      -9.021   3.029  52.979  1.00  0.00           O  
ATOM    339  N   MET   380      -7.890   6.925  54.700  1.00  0.00           N  
ATOM    340  CA  MET   380      -7.601   8.348  54.888  1.00  0.00           C  
ATOM    341  C   MET   380      -6.119   8.594  55.197  1.00  0.00           C  
ATOM    342  O   MET   380      -5.448   9.375  54.501  1.00  0.00           O  
ATOM    343  CB  MET   380      -8.441   8.929  56.048  1.00  0.00           C  
ATOM    344  CG  MET   380      -9.933   9.037  55.726  1.00  0.00           C  
ATOM    345  SD  MET   380     -10.328  10.160  54.352  1.00  0.00           S  
ATOM    346  CE  MET   380      -9.806  11.666  55.221  1.00  0.00           C  
ATOM    347  N   TRP   381      -5.637   7.903  56.237  1.00  0.00           N  
ATOM    348  CA  TRP   381      -4.260   7.966  56.737  1.00  0.00           C  
ATOM    349  C   TRP   381      -3.211   7.625  55.694  1.00  0.00           C  
ATOM    350  O   TRP   381      -2.124   8.220  55.642  1.00  0.00           O  
ATOM    351  CB  TRP   381      -4.077   6.946  57.863  1.00  0.00           C  
ATOM    352  CG  TRP   381      -2.692   6.938  58.465  1.00  0.00           C  
ATOM    353  CD1 TRP   381      -2.176   7.715  59.461  1.00  0.00           C  
ATOM    354  CD2 TRP   381      -1.598   6.084  58.101  1.00  0.00           C  
ATOM    355  NE1 TRP   381      -0.918   7.448  59.752  1.00  0.00           N  
ATOM    356  CE2 TRP   381      -0.501   6.432  58.932  1.00  0.00           C  
ATOM    357  CE3 TRP   381      -1.434   5.052  57.153  1.00  0.00           C  
ATOM    358  CZ2 TRP   381       0.760   5.782  58.843  1.00  0.00           C  
ATOM    359  CZ3 TRP   381      -0.171   4.394  57.058  1.00  0.00           C  
ATOM    360  CH2 TRP   381       0.904   4.769  57.903  1.00  0.00           C  
ATOM    361  N   VAL   382      -3.542   6.640  54.874  1.00  0.00           N  
ATOM    362  CA  VAL   382      -2.620   6.154  53.871  1.00  0.00           C  
ATOM    363  C   VAL   382      -2.519   7.082  52.667  1.00  0.00           C  
ATOM    364  O   VAL   382      -1.421   7.446  52.247  1.00  0.00           O  
ATOM    365  CB  VAL   382      -2.997   4.746  53.434  1.00  0.00           C  
ATOM    366  CG1 VAL   382      -2.145   4.217  52.278  1.00  0.00           C  
ATOM    367  CG2 VAL   382      -2.855   3.704  54.545  1.00  0.00           C  
ATOM    368  N   THR   383      -3.661   7.473  52.118  1.00  0.00           N  
ATOM    369  CA  THR   383      -3.642   8.359  50.968  1.00  0.00           C  
ATOM    370  C   THR   383      -2.957   9.649  51.371  1.00  0.00           C  
ATOM    371  O   THR   383      -2.164  10.201  50.614  1.00  0.00           O  
ATOM    372  CB  THR   383      -5.054   8.642  50.460  1.00  0.00           C  
ATOM    373  OG1 THR   383      -5.673   7.435  50.041  1.00  0.00           O  
ATOM    374  CG2 THR   383      -4.982   9.616  49.272  1.00  0.00           C  
ATOM    375  N   HIS   384      -3.236  10.109  52.584  1.00  0.00           N  
ATOM    376  CA  HIS   384      -2.705  11.386  53.016  1.00  0.00           C  
ATOM    377  C   HIS   384      -1.271  11.246  53.497  1.00  0.00           C  
ATOM    378  O   HIS   384      -0.479  12.177  53.359  1.00  0.00           O  
ATOM    379  CB  HIS   384      -3.594  12.017  54.097  1.00  0.00           C  
ATOM    380  CG  HIS   384      -4.932  12.451  53.576  1.00  0.00           C  
ATOM    381  ND1 HIS   384      -5.113  13.490  52.686  1.00  0.00           N  
ATOM    382  CD2 HIS   384      -6.176  11.977  53.822  1.00  0.00           C  
ATOM    383  CE1 HIS   384      -6.372  13.639  52.406  1.00  0.00           C  
ATOM    384  NE2 HIS   384      -7.052  12.733  53.083  1.00  0.00           N  
ATOM    385  N   GLN   385      -0.939  10.081  54.041  1.00  0.00           N  
ATOM    386  CA  GLN   385       0.403   9.843  54.560  1.00  0.00           C  
ATOM    387  C   GLN   385       0.813  10.897  55.590  1.00  0.00           C  
ATOM    388  O   GLN   385       1.846  11.567  55.443  1.00  0.00           O  
ATOM    389  CB  GLN   385       1.406   9.785  53.434  1.00  0.00           C  
ATOM    390  CG  GLN   385       1.155   8.639  52.452  1.00  0.00           C  
ATOM    391  CD  GLN   385       2.262   8.664  51.407  1.00  0.00           C  
ATOM    392  OE1 GLN   385       2.206   9.425  50.443  1.00  0.00           O  
ATOM    393  NE2 GLN   385       3.329   7.832  51.542  1.00  0.00           N  
ATOM    394  N   TYR   386      -0.017  11.063  56.613  1.00  0.00           N  
ATOM    395  CA  TYR   386       0.327  11.953  57.701  1.00  0.00           C  
ATOM    396  C   TYR   386       0.599  11.153  58.936  1.00  0.00           C  
ATOM    397  O   TYR   386       0.779   9.942  58.871  1.00  0.00           O  
ATOM    398  CB  TYR   386      -0.781  12.947  58.000  1.00  0.00           C  
ATOM    399  CG  TYR   386      -0.890  13.862  56.829  1.00  0.00           C  
ATOM    400  CD1 TYR   386       0.149  13.920  55.891  1.00  0.00           C  
ATOM    401  CD2 TYR   386      -2.025  14.680  56.633  1.00  0.00           C  
ATOM    402  CE1 TYR   386       0.081  14.770  54.770  1.00  0.00           C  
ATOM    403  CE2 TYR   386      -2.109  15.550  55.498  1.00  0.00           C  
ATOM    404  CZ  TYR   386      -1.043  15.580  54.577  1.00  0.00           C  
ATOM    405  OH  TYR   386      -1.078  16.405  53.473  1.00  0.00           O  
ATOM    406  N   SER   387       0.594  11.852  60.066  1.00  0.00           N  
ATOM    407  CA  SER   387       1.048  11.300  61.326  1.00  0.00           C  
ATOM    408  C   SER   387       0.056  11.615  62.404  1.00  0.00           C  
ATOM    409  O   SER   387      -0.065  10.870  63.366  1.00  0.00           O  
ATOM    410  CB  SER   387       2.385  11.920  61.702  1.00  0.00           C  
ATOM    411  OG  SER   387       3.176  12.114  60.545  1.00  0.00           O  
ATOM    412  N   ARG   388      -0.643  12.732  62.246  1.00  0.00           N  
ATOM    413  CA  ARG   388      -1.646  13.142  63.208  1.00  0.00           C  
ATOM    414  C   ARG   388      -2.863  13.685  62.504  1.00  0.00           C  
ATOM    415  O   ARG   388      -2.740  14.485  61.591  1.00  0.00           O  
ATOM    416  CB  ARG   388      -1.098  14.228  64.117  1.00  0.00           C  
ATOM    417  CG  ARG   388      -0.038  13.765  65.047  1.00  0.00           C  
ATOM    418  CD  ARG   388       0.874  14.912  65.375  1.00  0.00           C  
ATOM    419  NE  ARG   388       2.220  14.433  65.657  1.00  0.00           N  
ATOM    420  CZ  ARG   388       3.173  14.319  64.738  1.00  0.00           C  
ATOM    421  NH1 ARG   388       2.933  14.663  63.478  1.00  0.00           N  
ATOM    422  NH2 ARG   388       4.370  13.869  65.081  1.00  0.00           N  
ATOM    423  N   VAL   389      -4.037  13.264  62.963  1.00  0.00           N  
ATOM    424  CA  VAL   389      -5.298  13.668  62.360  1.00  0.00           C  
ATOM    425  C   VAL   389      -6.302  14.059  63.422  1.00  0.00           C  
ATOM    426  O   VAL   389      -6.495  13.350  64.403  1.00  0.00           O  
ATOM    427  CB  VAL   389      -5.865  12.528  61.527  1.00  0.00           C  
ATOM    428  CG1 VAL   389      -7.213  12.856  60.881  1.00  0.00           C  
ATOM    429  CG2 VAL   389      -4.958  12.109  60.369  1.00  0.00           C  
ATOM    430  N   PRO   390      -6.948  15.206  63.230  1.00  0.00           N  
ATOM    431  CA  PRO   390      -8.034  15.643  64.103  1.00  0.00           C  
ATOM    432  C   PRO   390      -9.283  14.767  63.953  1.00  0.00           C  
ATOM    433  O   PRO   390      -9.645  14.360  62.862  1.00  0.00           O  
ATOM    434  CB  PRO   390      -8.326  17.058  63.598  1.00  0.00           C  
ATOM    435  CG  PRO   390      -7.139  17.463  62.825  1.00  0.00           C  
ATOM    436  CD  PRO   390      -6.612  16.221  62.223  1.00  0.00           C  
ATOM    437  N   VAL   391      -9.943  14.481  65.059  1.00  0.00           N  
ATOM    438  CA  VAL   391     -11.170  13.693  65.037  1.00  0.00           C  
ATOM    439  C   VAL   391     -12.430  14.542  65.234  1.00  0.00           C  
ATOM    440  O   VAL   391     -12.661  15.092  66.313  1.00  0.00           O  
ATOM    441  CB  VAL   391     -11.137  12.582  66.104  1.00  0.00           C  
ATOM    442  CG1 VAL   391     -12.505  11.954  66.257  1.00  0.00           C  
ATOM    443  CG2 VAL   391     -10.100  11.540  65.735  1.00  0.00           C  
ATOM    444  N   PHE   392     -13.238  14.634  64.183  1.00  0.00           N  
ATOM    445  CA  PHE   392     -14.477  15.393  64.212  1.00  0.00           C  
ATOM    446  C   PHE   392     -15.472  14.688  65.134  1.00  0.00           C  
ATOM    447  O   PHE   392     -15.501  13.457  65.174  1.00  0.00           O  
ATOM    448  CB  PHE   392     -15.072  15.512  62.795  1.00  0.00           C  
ATOM    449  CG  PHE   392     -14.208  16.449  62.023  1.00  0.00           C  
ATOM    450  CD1 PHE   392     -13.195  17.215  62.642  1.00  0.00           C  
ATOM    451  CD2 PHE   392     -14.390  16.589  60.635  1.00  0.00           C  
ATOM    452  CE1 PHE   392     -12.371  18.106  61.896  1.00  0.00           C  
ATOM    453  CE2 PHE   392     -13.578  17.474  59.863  1.00  0.00           C  
ATOM    454  CZ  PHE   392     -12.565  18.237  60.499  1.00  0.00           C  
ATOM    455  N   GLU   393     -16.275  15.465  65.868  1.00  0.00           N  
ATOM    456  CA  GLU   393     -17.169  14.928  66.902  1.00  0.00           C  
ATOM    457  C   GLU   393     -18.026  13.768  66.414  1.00  0.00           C  
ATOM    458  O   GLU   393     -17.792  12.624  66.802  1.00  0.00           O  
ATOM    459  CB  GLU   393     -18.053  16.026  67.512  1.00  0.00           C  
ATOM    460  CG  GLU   393     -18.844  15.562  68.737  1.00  0.00           C  
ATOM    461  CD  GLU   393     -17.850  15.225  69.839  1.00  0.00           C  
ATOM    462  OE1 GLU   393     -16.981  16.088  70.136  1.00  0.00           O  
ATOM    463  OE2 GLU   393     -17.946  14.100  70.398  1.00  0.00           O  
ATOM    464  N   GLN   394     -19.004  14.075  65.564  1.00  0.00           N  
ATOM    465  CA  GLN   394     -19.901  13.074  64.978  1.00  0.00           C  
ATOM    466  C   GLN   394     -20.907  13.767  64.076  1.00  0.00           C  
ATOM    467  O   GLN   394     -21.461  13.160  63.163  1.00  0.00           O  
ATOM    468  CB  GLN   394     -20.647  12.274  66.061  1.00  0.00           C  
ATOM    469  CG  GLN   394     -21.605  13.125  66.897  1.00  0.00           C  
ATOM    470  CD  GLN   394     -22.220  12.231  67.964  1.00  0.00           C  
ATOM    471  OE1 GLN   394     -21.960  11.029  68.010  1.00  0.00           O  
ATOM    472  NE2 GLN   394     -23.068  12.768  68.881  1.00  0.00           N  
ATOM    473  N   ARG   395     -21.136  15.045  64.349  1.00  0.00           N  
ATOM    474  CA  ARG   395     -22.099  15.840  63.608  1.00  0.00           C  
ATOM    475  C   ARG   395     -21.391  17.119  63.169  1.00  0.00           C  
ATOM    476  O   ARG   395     -21.977  18.198  63.127  1.00  0.00           O  
ATOM    477  CB  ARG   395     -23.311  16.137  64.501  1.00  0.00           C  
ATOM    478  CG  ARG   395     -24.091  14.885  64.907  1.00  0.00           C  
ATOM    479  CD  ARG   395     -25.292  15.177  65.809  1.00  0.00           C  
ATOM    480  NE  ARG   395     -25.896  13.869  66.188  1.00  0.00           N  
ATOM    481  CZ  ARG   395     -27.028  13.835  66.951  1.00  0.00           C  
ATOM    482  NH1 ARG   395     -27.386  15.125  67.221  1.00  0.00           N  
ATOM    483  NH2 ARG   395     -27.359  12.526  67.146  1.00  0.00           N  
ATOM    484  N   ILE   396     -20.108  16.982  62.854  1.00  0.00           N  
ATOM    485  CA  ILE   396     -19.237  18.119  62.552  1.00  0.00           C  
ATOM    486  C   ILE   396     -19.259  19.170  63.655  1.00  0.00           C  
ATOM    487  O   ILE   396     -18.780  20.288  63.470  1.00  0.00           O  
ATOM    488  CB  ILE   396     -19.567  18.762  61.197  1.00  0.00           C  
ATOM    489  CG1 ILE   396     -20.998  19.319  61.115  1.00  0.00           C  
ATOM    490  CG2 ILE   396     -19.445  17.790  60.011  1.00  0.00           C  
ATOM    491  CD1 ILE   396     -21.250  20.171  59.872  1.00  0.00           C  
ATOM    492  N   ASP   397     -19.811  18.799  64.804  1.00  0.00           N  
ATOM    493  CA  ASP   397     -20.019  19.735  65.887  1.00  0.00           C  
ATOM    494  C   ASP   397     -18.695  20.261  66.389  1.00  0.00           C  
ATOM    495  O   ASP   397     -18.118  21.191  65.821  1.00  0.00           O  
ATOM    496  CB  ASP   397     -20.739  19.042  67.036  1.00  0.00           C  
ATOM    497  CG  ASP   397     -22.040  18.420  66.610  1.00  0.00           C  
ATOM    498  OD1 ASP   397     -22.408  17.366  67.170  1.00  0.00           O  
ATOM    499  OD2 ASP   397     -22.694  18.992  65.715  1.00  0.00           O  
ATOM    500  N   ASN   398     -18.229  19.661  67.477  1.00  0.00           N  
ATOM    501  CA  ASN   398     -16.913  19.949  68.000  1.00  0.00           C  
ATOM    502  C   ASN   398     -15.942  19.026  67.296  1.00  0.00           C  
ATOM    503  O   ASN   398     -16.284  18.347  66.329  1.00  0.00           O  
ATOM    504  CB  ASN   398     -16.855  19.683  69.506  1.00  0.00           C  
ATOM    505  CG  ASN   398     -17.677  20.756  70.205  1.00  0.00           C  
ATOM    506  OD1 ASN   398     -17.814  21.873  69.709  1.00  0.00           O  
ATOM    507  ND2 ASN   398     -18.269  20.476  71.397  1.00  0.00           N  
ATOM    508  N   ILE   399     -14.719  19.009  67.792  1.00  0.00           N  
ATOM    509  CA  ILE   399     -13.736  18.042  67.356  1.00  0.00           C  
ATOM    510  C   ILE   399     -13.075  17.520  68.624  1.00  0.00           C  
ATOM    511  O   ILE   399     -12.659  18.294  69.480  1.00  0.00           O  
ATOM    512  CB  ILE   399     -12.733  18.669  66.382  1.00  0.00           C  
ATOM    513  CG1 ILE   399     -11.349  18.056  66.567  1.00  0.00           C  
ATOM    514  CG2 ILE   399     -12.691  20.178  66.561  1.00  0.00           C  
ATOM    515  CD1 ILE   399     -10.279  18.808  65.837  1.00  0.00           C  
ATOM    516  N   VAL   400     -13.011  16.205  68.756  1.00  0.00           N  
ATOM    517  CA  VAL   400     -12.762  15.593  70.049  1.00  0.00           C  
ATOM    518  C   VAL   400     -11.302  15.653  70.486  1.00  0.00           C  
ATOM    519  O   VAL   400     -10.964  16.173  71.561  1.00  0.00           O  
ATOM    520  CB  VAL   400     -13.255  14.148  70.024  1.00  0.00           C  
ATOM    521  CG1 VAL   400     -12.937  13.373  71.304  1.00  0.00           C  
ATOM    522  CG2 VAL   400     -14.769  14.023  69.846  1.00  0.00           C  
ATOM    523  N   GLY   401     -10.435  15.113  69.646  1.00  0.00           N  
ATOM    524  CA  GLY   401      -9.034  15.050  69.976  1.00  0.00           C  
ATOM    525  C   GLY   401      -8.297  14.767  68.704  1.00  0.00           C  
ATOM    526  O   GLY   401      -8.794  15.058  67.628  1.00  0.00           O  
ATOM    527  N   ILE   402      -7.115  14.189  68.837  1.00  0.00           N  
ATOM    528  CA  ILE   402      -6.251  13.932  67.706  1.00  0.00           C  
ATOM    529  C   ILE   402      -5.831  12.489  67.754  1.00  0.00           C  
ATOM    530  O   ILE   402      -5.582  11.941  68.821  1.00  0.00           O  
ATOM    531  CB  ILE   402      -4.993  14.799  67.784  1.00  0.00           C  
ATOM    532  CG1 ILE   402      -5.341  16.238  67.459  1.00  0.00           C  
ATOM    533  CG2 ILE   402      -3.911  14.301  66.845  1.00  0.00           C  
ATOM    534  CD1 ILE   402      -4.229  17.186  67.783  1.00  0.00           C  
ATOM    535  N   ALA   403      -5.544  11.934  66.582  1.00  0.00           N  
ATOM    536  CA  ALA   403      -5.286  10.513  66.419  1.00  0.00           C  
ATOM    537  C   ALA   403      -3.809  10.236  66.162  1.00  0.00           C  
ATOM    538  O   ALA   403      -3.166  10.865  65.317  1.00  0.00           O  
ATOM    539  CB  ALA   403      -6.087   9.914  65.267  1.00  0.00           C  
ATOM    540  N   TYR   404      -3.252   9.279  66.899  1.00  0.00           N  
ATOM    541  CA  TYR   404      -1.880   8.848  66.675  1.00  0.00           C  
ATOM    542  C   TYR   404      -1.845   7.695  65.666  1.00  0.00           C  
ATOM    543  O   TYR   404      -1.823   6.516  66.029  1.00  0.00           O  
ATOM    544  CB  TYR   404      -0.971   8.196  67.726  1.00  0.00           C  
ATOM    545  CG  TYR   404      -0.714   9.210  68.787  1.00  0.00           C  
ATOM    546  CD1 TYR   404      -1.503   9.222  69.945  1.00  0.00           C  
ATOM    547  CD2 TYR   404       0.317  10.167  68.661  1.00  0.00           C  
ATOM    548  CE1 TYR   404      -1.288  10.163  70.971  1.00  0.00           C  
ATOM    549  CE2 TYR   404       0.548  11.131  69.695  1.00  0.00           C  
ATOM    550  CZ  TYR   404      -0.267  11.112  70.845  1.00  0.00           C  
ATOM    551  OH  TYR   404      -0.085  12.022  71.863  1.00  0.00           O  
ATOM    552  N   ALA   405      -1.838   8.031  64.377  1.00  0.00           N  
ATOM    553  CA  ALA   405      -1.882   7.029  63.313  1.00  0.00           C  
ATOM    554  C   ALA   405      -0.716   6.052  63.408  1.00  0.00           C  
ATOM    555  O   ALA   405      -0.893   4.832  63.351  1.00  0.00           O  
ATOM    556  CB  ALA   405      -1.851   7.666  61.928  1.00  0.00           C  
ATOM    557  N   MET   406       0.499   6.570  63.555  1.00  0.00           N  
ATOM    558  CA  MET   406       1.681   5.700  63.669  1.00  0.00           C  
ATOM    559  C   MET   406       1.604   4.732  64.859  1.00  0.00           C  
ATOM    560  O   MET   406       1.990   3.563  64.771  1.00  0.00           O  
ATOM    561  CB  MET   406       3.102   6.189  63.960  1.00  0.00           C  
ATOM    562  CG  MET   406       3.724   6.978  62.806  1.00  0.00           C  
ATOM    563  SD  MET   406       3.903   6.039  61.260  1.00  0.00           S  
ATOM    564  CE  MET   406       5.191   4.929  61.898  1.00  0.00           C  
ATOM    565  N   ASP   407       1.100   5.221  65.987  1.00  0.00           N  
ATOM    566  CA  ASP   407       0.929   4.377  67.168  1.00  0.00           C  
ATOM    567  C   ASP   407      -0.017   3.208  66.911  1.00  0.00           C  
ATOM    568  O   ASP   407      -0.133   2.282  67.718  1.00  0.00           O  
ATOM    569  CB  ASP   407       0.339   5.050  68.410  1.00  0.00           C  
ATOM    570  CG  ASP   407       1.404   5.962  69.002  1.00  0.00           C  
ATOM    571  OD1 ASP   407       2.579   5.866  68.556  1.00  0.00           O  
ATOM    572  OD2 ASP   407       1.058   6.766  69.908  1.00  0.00           O  
ATOM    573  N   LEU   408      -0.709   3.236  65.779  1.00  0.00           N  
ATOM    574  CA  LEU   408      -1.618   2.147  65.414  1.00  0.00           C  
ATOM    575  C   LEU   408      -0.884   0.819  65.418  1.00  0.00           C  
ATOM    576  O   LEU   408      -1.435  -0.231  65.076  1.00  0.00           O  
ATOM    577  CB  LEU   408      -2.270   2.078  64.030  1.00  0.00           C  
ATOM    578  CG  LEU   408      -3.211   3.249  63.740  1.00  0.00           C  
ATOM    579  CD1 LEU   408      -3.798   3.271  62.329  1.00  0.00           C  
ATOM    580  CD2 LEU   408      -4.444   3.325  64.639  1.00  0.00           C  
ATOM    581  N   LEU   409       0.382   0.848  65.809  1.00  0.00           N  
ATOM    582  CA  LEU   409       1.168  -0.379  65.861  1.00  0.00           C  
ATOM    583  C   LEU   409       0.616  -1.384  66.882  1.00  0.00           C  
ATOM    584  O   LEU   409       0.630  -2.600  66.674  1.00  0.00           O  
ATOM    585  CB  LEU   409       2.634  -0.362  66.305  1.00  0.00           C  
ATOM    586  CG  LEU   409       3.567   0.321  65.303  1.00  0.00           C  
ATOM    587  CD1 LEU   409       5.003   0.515  65.787  1.00  0.00           C  
ATOM    588  CD2 LEU   409       3.737  -0.415  63.974  1.00  0.00           C  
ATOM    589  N   ASP   410       0.057  -0.787  68.056  1.00  0.00           N  
ATOM    590  CA  ASP   410      -0.400  -1.756  69.058  1.00  0.00           C  
ATOM    591  C   ASP   410      -1.432  -2.727  68.496  1.00  0.00           C  
ATOM    592  O   ASP   410      -1.215  -3.938  68.516  1.00  0.00           O  
ATOM    593  CB  ASP   410      -1.037  -0.857  70.117  1.00  0.00           C  
ATOM    594  CG  ASP   410       0.081  -0.138  70.858  1.00  0.00           C  
ATOM    595  OD1 ASP   410       1.265  -0.523  70.661  1.00  0.00           O  
ATOM    596  OD2 ASP   410      -0.233   0.806  71.631  1.00  0.00           O  
ATOM    597  N   TYR   411      -1.977  -2.384  67.330  1.00  0.00           N  
ATOM    598  CA  TYR   411      -3.031  -3.155  66.692  1.00  0.00           C  
ATOM    599  C   TYR   411      -2.617  -4.571  66.317  1.00  0.00           C  
ATOM    600  O   TYR   411      -3.465  -5.467  66.283  1.00  0.00           O  
ATOM    601  CB  TYR   411      -3.655  -2.819  65.330  1.00  0.00           C  
ATOM    602  CG  TYR   411      -4.719  -3.827  65.064  1.00  0.00           C  
ATOM    603  CD1 TYR   411      -5.946  -3.740  65.736  1.00  0.00           C  
ATOM    604  CD2 TYR   411      -4.528  -4.877  64.139  1.00  0.00           C  
ATOM    605  CE1 TYR   411      -6.977  -4.673  65.509  1.00  0.00           C  
ATOM    606  CE2 TYR   411      -5.567  -5.834  63.896  1.00  0.00           C  
ATOM    607  CZ  TYR   411      -6.786  -5.713  64.593  1.00  0.00           C  
ATOM    608  OH  TYR   411      -7.812  -6.613  64.396  1.00  0.00           O  
ATOM    609  N   VAL   412      -1.342  -4.854  66.025  1.00  0.00           N  
ATOM    610  CA  VAL   412      -0.941  -6.212  65.669  1.00  0.00           C  
ATOM    611  C   VAL   412      -1.175  -7.137  66.859  1.00  0.00           C  
ATOM    612  O   VAL   412      -1.819  -8.185  66.762  1.00  0.00           O  
ATOM    613  CB  VAL   412       0.296  -7.092  65.389  1.00  0.00           C  
ATOM    614  CG1 VAL   412      -0.034  -8.579  65.242  1.00  0.00           C  
ATOM    615  CG2 VAL   412       1.033  -6.716  64.102  1.00  0.00           C  
ATOM    616  N   GLN   413      -0.637  -6.736  68.010  1.00  0.00           N  
ATOM    617  CA  GLN   413      -0.760  -7.469  69.255  1.00  0.00           C  
ATOM    618  C   GLN   413      -2.162  -7.350  69.853  1.00  0.00           C  
ATOM    619  O   GLN   413      -2.668  -8.292  70.469  1.00  0.00           O  
ATOM    620  CB  GLN   413       0.045  -7.111  70.509  1.00  0.00           C  
ATOM    621  CG  GLN   413       1.539  -7.417  70.383  1.00  0.00           C  
ATOM    622  CD  GLN   413       2.223  -6.957  71.662  1.00  0.00           C  
ATOM    623  OE1 GLN   413       1.586  -6.403  72.558  1.00  0.00           O  
ATOM    624  NE2 GLN   413       3.558  -7.160  71.818  1.00  0.00           N  
ATOM    625  N   LYS   414      -2.825  -6.203  69.693  1.00  0.00           N  
ATOM    626  CA  LYS   414      -4.153  -5.996  70.255  1.00  0.00           C  
ATOM    627  C   LYS   414      -5.276  -6.715  69.512  1.00  0.00           C  
ATOM    628  O   LYS   414      -6.428  -6.724  69.953  1.00  0.00           O  
ATOM    629  CB  LYS   414      -4.767  -4.593  70.305  1.00  0.00           C  
ATOM    630  CG  LYS   414      -4.035  -3.640  71.252  1.00  0.00           C  
ATOM    631  CD  LYS   414      -4.652  -2.241  71.311  1.00  0.00           C  
ATOM    632  CE  LYS   414      -3.928  -1.292  72.268  1.00  0.00           C  
ATOM    633  NZ  LYS   414      -4.581   0.036  72.254  1.00  0.00           N  
ATOM    634  N   GLY   415      -4.971  -7.334  68.369  1.00  0.00           N  
ATOM    635  CA  GLY   415      -5.917  -8.035  67.513  1.00  0.00           C  
ATOM    636  C   GLY   415      -7.085  -8.742  68.179  1.00  0.00           C  
ATOM    637  O   GLY   415      -8.231  -8.506  67.786  1.00  0.00           O  
ATOM    638  N   ASP   416      -6.909  -9.617  69.185  1.00  0.00           N  
ATOM    639  CA  ASP   416      -8.003 -10.246  69.919  1.00  0.00           C  
ATOM    640  C   ASP   416      -8.988  -9.234  70.492  1.00  0.00           C  
ATOM    641  O   ASP   416     -10.203  -9.449  70.494  1.00  0.00           O  
ATOM    642  CB  ASP   416      -7.612 -11.089  71.136  1.00  0.00           C  
ATOM    643  CG  ASP   416      -6.971 -12.374  70.632  1.00  0.00           C  
ATOM    644  OD1 ASP   416      -7.071 -12.643  69.405  1.00  0.00           O  
ATOM    645  OD2 ASP   416      -6.373 -13.104  71.467  1.00  0.00           O  
ATOM    646  N   LEU   417      -8.480  -8.102  70.993  1.00  0.00           N  
ATOM    647  CA  LEU   417      -9.325  -7.060  71.548  1.00  0.00           C  
ATOM    648  C   LEU   417      -9.937  -6.183  70.472  1.00  0.00           C  
ATOM    649  O   LEU   417     -11.151  -5.961  70.468  1.00  0.00           O  
ATOM    650  CB  LEU   417      -8.745  -5.969  72.453  1.00  0.00           C  
ATOM    651  CG  LEU   417      -8.225  -6.499  73.791  1.00  0.00           C  
ATOM    652  CD1 LEU   417      -7.506  -5.467  74.658  1.00  0.00           C  
ATOM    653  CD2 LEU   417      -9.297  -7.061  74.724  1.00  0.00           C  
ATOM    654  N   LEU   418      -9.065  -5.610  69.518  1.00  0.00           N  
ATOM    655  CA  LEU   418      -9.730  -4.845  68.476  1.00  0.00           C  
ATOM    656  C   LEU   418      -9.544  -3.364  68.738  1.00  0.00           C  
ATOM    657  O   LEU   418      -9.624  -2.916  69.885  1.00  0.00           O  
ATOM    658  CB  LEU   418     -11.209  -5.187  68.429  1.00  0.00           C  
ATOM    659  CG  LEU   418     -11.487  -6.642  68.045  1.00  0.00           C  
ATOM    660  CD1 LEU   418     -12.958  -7.052  68.090  1.00  0.00           C  
ATOM    661  CD2 LEU   418     -11.053  -7.031  66.633  1.00  0.00           C  
ATOM    662  N   GLU   419      -9.282  -2.606  67.676  1.00  0.00           N  
ATOM    663  CA  GLU   419      -9.129  -1.170  67.815  1.00  0.00           C  
ATOM    664  C   GLU   419     -10.403  -0.528  68.304  1.00  0.00           C  
ATOM    665  O   GLU   419     -11.500  -0.902  67.896  1.00  0.00           O  
ATOM    666  CB  GLU   419      -8.795  -0.511  66.489  1.00  0.00           C  
ATOM    667  CG  GLU   419      -8.519   0.989  66.606  1.00  0.00           C  
ATOM    668  CD  GLU   419      -7.140   1.168  67.223  1.00  0.00           C  
ATOM    669  OE1 GLU   419      -6.419   0.144  67.366  1.00  0.00           O  
ATOM    670  OE2 GLU   419      -6.788   2.330  67.560  1.00  0.00           O  
ATOM    671  N   SER   420     -10.253   0.481  69.142  1.00  0.00           N  
ATOM    672  CA  SER   420     -11.375   1.329  69.460  1.00  0.00           C  
ATOM    673  C   SER   420     -10.957   2.763  69.698  1.00  0.00           C  
ATOM    674  O   SER   420     -10.036   3.062  70.471  1.00  0.00           O  
ATOM    675  CB  SER   420     -12.142   0.810  70.660  1.00  0.00           C  
ATOM    676  OG  SER   420     -13.108   1.770  71.039  1.00  0.00           O  
ATOM    677  N   THR   421     -10.099   3.299  68.829  1.00  0.00           N  
ATOM    678  CA  THR   421      -9.689   4.694  68.950  1.00  0.00           C  
ATOM    679  C   THR   421     -10.741   5.611  68.322  1.00  0.00           C  
ATOM    680  O   THR   421     -11.035   6.698  68.828  1.00  0.00           O  
ATOM    681  CB  THR   421      -8.869   5.954  68.612  1.00  0.00           C  
ATOM    682  OG1 THR   421      -7.487   5.710  68.830  1.00  0.00           O  
ATOM    683  CG2 THR   421      -9.328   7.116  69.509  1.00  0.00           C  
ATOM    684  N   SER   422     -11.324   5.185  67.206  1.00  0.00           N  
ATOM    685  CA  SER   422     -12.326   5.989  66.499  1.00  0.00           C  
ATOM    686  C   SER   422     -13.291   6.645  67.485  1.00  0.00           C  
ATOM    687  O   SER   422     -13.447   7.868  67.523  1.00  0.00           O  
ATOM    688  CB  SER   422     -13.419   5.476  65.557  1.00  0.00           C  
ATOM    689  OG  SER   422     -14.267   4.567  66.243  1.00  0.00           O  
ATOM    690  N   VAL   423     -13.957   5.827  68.301  1.00  0.00           N  
ATOM    691  CA  VAL   423     -14.840   6.307  69.357  1.00  0.00           C  
ATOM    692  C   VAL   423     -14.116   6.828  70.602  1.00  0.00           C  
ATOM    693  O   VAL   423     -14.747   7.196  71.597  1.00  0.00           O  
ATOM    694  CB  VAL   423     -15.877   5.812  70.389  1.00  0.00           C  
ATOM    695  CG1 VAL   423     -17.086   5.121  69.756  1.00  0.00           C  
ATOM    696  CG2 VAL   423     -15.311   4.796  71.384  1.00  0.00           C  
ATOM    697  N   GLY   424     -12.782   6.872  70.582  1.00  0.00           N  
ATOM    698  CA  GLY   424     -12.024   7.417  71.681  1.00  0.00           C  
ATOM    699  C   GLY   424     -11.819   6.496  72.866  1.00  0.00           C  
ATOM    700  O   GLY   424     -12.155   6.841  74.002  1.00  0.00           O  
ATOM    701  N   ASP   425     -11.265   5.300  72.647  1.00  0.00           N  
ATOM    702  CA  ASP   425     -11.146   4.332  73.736  1.00  0.00           C  
ATOM    703  C   ASP   425      -9.700   4.028  74.185  1.00  0.00           C  
ATOM    704  O   ASP   425      -9.485   3.309  75.165  1.00  0.00           O  
ATOM    705  CB  ASP   425     -11.713   2.938  73.455  1.00  0.00           C  
ATOM    706  CG  ASP   425     -11.855   2.211  74.785  1.00  0.00           C  
ATOM    707  OD1 ASP   425     -12.499   2.781  75.705  1.00  0.00           O  
ATOM    708  OD2 ASP   425     -11.320   1.076  74.898  1.00  0.00           O  
ATOM    709  N   MET   426      -8.661   4.552  73.398  1.00  0.00           N  
ATOM    710  CA  MET   426      -7.351   4.445  74.036  1.00  0.00           C  
ATOM    711  C   MET   426      -6.335   5.313  73.315  1.00  0.00           C  
ATOM    712  O   MET   426      -5.309   5.718  73.874  1.00  0.00           O  
ATOM    713  CB  MET   426      -6.897   2.998  73.956  1.00  0.00           C  
ATOM    714  CG  MET   426      -5.574   2.733  74.678  1.00  0.00           C  
ATOM    715  SD  MET   426      -5.631   2.998  76.476  1.00  0.00           S  
ATOM    716  CE  MET   426      -6.613   1.511  76.825  1.00  0.00           C  
ATOM    717  N   ALA   427      -6.642   5.584  72.056  1.00  0.00           N  
ATOM    718  CA  ALA   427      -5.734   6.279  71.171  1.00  0.00           C  
ATOM    719  C   ALA   427      -6.248   7.674  70.892  1.00  0.00           C  
ATOM    720  O   ALA   427      -5.669   8.414  70.101  1.00  0.00           O  
ATOM    721  CB  ALA   427      -5.589   5.517  69.851  1.00  0.00           C  
ATOM    722  N   HIS   428      -7.340   8.034  71.552  1.00  0.00           N  
ATOM    723  CA  HIS   428      -7.870   9.378  71.419  1.00  0.00           C  
ATOM    724  C   HIS   428      -7.247  10.314  72.444  1.00  0.00           C  
ATOM    725  O   HIS   428      -7.758  10.493  73.547  1.00  0.00           O  
ATOM    726  CB  HIS   428      -9.395   9.398  71.536  1.00  0.00           C  
ATOM    727  CG  HIS   428      -9.995  10.720  71.157  1.00  0.00           C  
ATOM    728  ND1 HIS   428      -9.679  11.915  71.771  1.00  0.00           N  
ATOM    729  CD2 HIS   428     -10.905  11.041  70.208  1.00  0.00           C  
ATOM    730  CE1 HIS   428     -10.344  12.893  71.237  1.00  0.00           C  
ATOM    731  NE2 HIS   428     -11.105  12.398  70.279  1.00  0.00           N  
ATOM    732  N   LYS   429      -6.127  10.899  72.059  1.00  0.00           N  
ATOM    733  CA  LYS   429      -5.494  11.939  72.832  1.00  0.00           C  
ATOM    734  C   LYS   429      -6.354  13.163  72.689  1.00  0.00           C  
ATOM    735  O   LYS   429      -6.766  13.501  71.588  1.00  0.00           O  
ATOM    736  CB  LYS   429      -4.125  12.212  72.233  1.00  0.00           C  
ATOM    737  CG  LYS   429      -3.311  13.243  73.017  1.00  0.00           C  
ATOM    738  CD  LYS   429      -1.898  13.454  72.468  1.00  0.00           C  
ATOM    739  CE  LYS   429      -1.078  14.472  73.262  1.00  0.00           C  
ATOM    740  NZ  LYS   429       0.270  14.612  72.667  1.00  0.00           N  
ATOM    741  N   PRO   430      -6.646  13.837  73.790  1.00  0.00           N  
ATOM    742  CA  PRO   430      -7.383  15.082  73.666  1.00  0.00           C  
ATOM    743  C   PRO   430      -6.426  16.063  73.040  1.00  0.00           C  
ATOM    744  O   PRO   430      -5.243  15.774  72.936  1.00  0.00           O  
ATOM    745  CB  PRO   430      -7.943  15.578  75.005  1.00  0.00           C  
ATOM    746  CG  PRO   430      -7.115  15.137  76.214  1.00  0.00           C  
ATOM    747  CD  PRO   430      -6.507  13.741  76.063  1.00  0.00           C  
ATOM    748  N   ALA   431      -6.924  17.209  72.599  1.00  0.00           N  
ATOM    749  CA  ALA   431      -6.109  18.067  71.748  1.00  0.00           C  
ATOM    750  C   ALA   431      -6.093  19.536  72.147  1.00  0.00           C  
ATOM    751  O   ALA   431      -7.074  20.084  72.617  1.00  0.00           O  
ATOM    752  CB  ALA   431      -6.536  17.917  70.306  1.00  0.00           C  
ATOM    753  N   TYR   432      -4.961  20.175  71.921  1.00  0.00           N  
ATOM    754  CA  TYR   432      -4.759  21.530  72.390  1.00  0.00           C  
ATOM    755  C   TYR   432      -5.311  22.551  71.421  1.00  0.00           C  
ATOM    756  O   TYR   432      -5.161  22.413  70.210  1.00  0.00           O  
ATOM    757  CB  TYR   432      -3.266  21.821  72.544  1.00  0.00           C  
ATOM    758  CG  TYR   432      -2.784  21.071  73.738  1.00  0.00           C  
ATOM    759  CD1 TYR   432      -2.169  19.823  73.576  1.00  0.00           C  
ATOM    760  CD2 TYR   432      -2.926  21.591  75.044  1.00  0.00           C  
ATOM    761  CE1 TYR   432      -1.698  19.086  74.680  1.00  0.00           C  
ATOM    762  CE2 TYR   432      -2.453  20.854  76.178  1.00  0.00           C  
ATOM    763  CZ  TYR   432      -1.840  19.601  75.973  1.00  0.00           C  
ATOM    764  OH  TYR   432      -1.374  18.854  77.034  1.00  0.00           O  
ATOM    765  N   PHE   433      -5.930  23.594  71.954  1.00  0.00           N  
ATOM    766  CA  PHE   433      -6.456  24.654  71.102  1.00  0.00           C  
ATOM    767  C   PHE   433      -5.807  26.016  71.383  1.00  0.00           C  
ATOM    768  O   PHE   433      -5.403  26.299  72.506  1.00  0.00           O  
ATOM    769  CB  PHE   433      -8.031  24.694  71.071  1.00  0.00           C  
ATOM    770  CG  PHE   433      -8.498  25.016  72.449  1.00  0.00           C  
ATOM    771  CD1 PHE   433      -8.696  26.346  72.881  1.00  0.00           C  
ATOM    772  CD2 PHE   433      -8.756  23.977  73.362  1.00  0.00           C  
ATOM    773  CE1 PHE   433      -9.147  26.644  74.199  1.00  0.00           C  
ATOM    774  CE2 PHE   433      -9.209  24.248  74.689  1.00  0.00           C  
ATOM    775  CZ  PHE   433      -9.403  25.589  75.109  1.00  0.00           C  
ATOM    776  N   VAL   434      -5.677  26.830  70.335  1.00  0.00           N  
ATOM    777  CA  VAL   434      -5.012  28.118  70.443  1.00  0.00           C  
ATOM    778  C   VAL   434      -5.727  29.134  69.596  1.00  0.00           C  
ATOM    779  O   VAL   434      -6.336  28.787  68.584  1.00  0.00           O  
ATOM    780  CB  VAL   434      -3.556  28.046  69.968  1.00  0.00           C  
ATOM    781  CG1 VAL   434      -2.678  27.374  71.031  1.00  0.00           C  
ATOM    782  CG2 VAL   434      -3.487  27.334  68.650  1.00  0.00           C  
ATOM    783  N   PRO   435      -5.668  30.398  70.018  1.00  0.00           N  
ATOM    784  CA  PRO   435      -6.231  31.496  69.241  1.00  0.00           C  
ATOM    785  C   PRO   435      -5.459  31.659  67.955  1.00  0.00           C  
ATOM    786  O   PRO   435      -4.291  31.295  67.923  1.00  0.00           O  
ATOM    787  CB  PRO   435      -5.967  32.707  70.134  1.00  0.00           C  
ATOM    788  CG  PRO   435      -4.818  32.329  70.927  1.00  0.00           C  
ATOM    789  CD  PRO   435      -5.012  30.885  71.235  1.00  0.00           C  
ATOM    790  N   ASP   436      -6.092  32.204  66.924  1.00  0.00           N  
ATOM    791  CA  ASP   436      -5.365  32.608  65.730  1.00  0.00           C  
ATOM    792  C   ASP   436      -4.317  33.661  66.058  1.00  0.00           C  
ATOM    793  O   ASP   436      -3.311  33.795  65.364  1.00  0.00           O  
ATOM    794  CB  ASP   436      -6.319  33.205  64.711  1.00  0.00           C  
ATOM    795  CG  ASP   436      -6.967  34.432  65.336  1.00  0.00           C  
ATOM    796  OD1 ASP   436      -7.592  34.284  66.420  1.00  0.00           O  
ATOM    797  OD2 ASP   436      -6.846  35.534  64.737  1.00  0.00           O  
ATOM    798  N   SER   437      -4.566  34.410  67.123  1.00  0.00           N  
ATOM    799  CA  SER   437      -3.737  35.545  67.501  1.00  0.00           C  
ATOM    800  C   SER   437      -2.419  35.126  68.105  1.00  0.00           C  
ATOM    801  O   SER   437      -1.583  35.976  68.435  1.00  0.00           O  
ATOM    802  CB  SER   437      -4.463  36.334  68.568  1.00  0.00           C  
ATOM    803  OG  SER   437      -4.681  35.484  69.685  1.00  0.00           O  
ATOM    804  N   MET   438      -2.243  33.824  68.288  1.00  0.00           N  
ATOM    805  CA  MET   438      -1.121  33.356  69.064  1.00  0.00           C  
ATOM    806  C   MET   438       0.193  33.617  68.349  1.00  0.00           C  
ATOM    807  O   MET   438       0.281  33.507  67.127  1.00  0.00           O  
ATOM    808  CB  MET   438      -1.276  31.891  69.427  1.00  0.00           C  
ATOM    809  CG  MET   438      -0.190  31.379  70.376  1.00  0.00           C  
ATOM    810  SD  MET   438      -0.230  32.120  72.036  1.00  0.00           S  
ATOM    811  CE  MET   438      -1.795  31.338  72.521  1.00  0.00           C  
ATOM    812  N   SER   439       1.217  33.990  69.102  1.00  0.00           N  
ATOM    813  CA  SER   439       2.455  34.356  68.473  1.00  0.00           C  
ATOM    814  C   SER   439       3.257  33.124  68.170  1.00  0.00           C  
ATOM    815  O   SER   439       3.320  32.211  68.981  1.00  0.00           O  
ATOM    816  CB  SER   439       3.215  35.380  69.300  1.00  0.00           C  
ATOM    817  OG  SER   439       4.473  35.655  68.701  1.00  0.00           O  
ATOM    818  N   VAL   440       3.848  33.070  66.970  1.00  0.00           N  
ATOM    819  CA  VAL   440       4.629  31.916  66.542  1.00  0.00           C  
ATOM    820  C   VAL   440       5.801  31.530  67.448  1.00  0.00           C  
ATOM    821  O   VAL   440       6.042  30.348  67.707  1.00  0.00           O  
ATOM    822  CB  VAL   440       5.595  31.457  65.429  1.00  0.00           C  
ATOM    823  CG1 VAL   440       6.233  30.093  65.699  1.00  0.00           C  
ATOM    824  CG2 VAL   440       4.927  31.322  64.059  1.00  0.00           C  
ATOM    825  N   TRP   441       6.548  32.504  67.945  1.00  0.00           N  
ATOM    826  CA  TRP   441       7.674  32.170  68.807  1.00  0.00           C  
ATOM    827  C   TRP   441       7.196  31.446  70.068  1.00  0.00           C  
ATOM    828  O   TRP   441       7.878  30.575  70.616  1.00  0.00           O  
ATOM    829  CB  TRP   441       8.549  33.252  69.452  1.00  0.00           C  
ATOM    830  CG  TRP   441       7.841  34.064  70.510  1.00  0.00           C  
ATOM    831  CD1 TRP   441       7.144  35.231  70.385  1.00  0.00           C  
ATOM    832  CD2 TRP   441       7.754  33.767  71.911  1.00  0.00           C  
ATOM    833  NE1 TRP   441       6.644  35.682  71.519  1.00  0.00           N  
ATOM    834  CE2 TRP   441       6.994  34.805  72.513  1.00  0.00           C  
ATOM    835  CE3 TRP   441       8.243  32.722  72.724  1.00  0.00           C  
ATOM    836  CZ2 TRP   441       6.708  34.832  73.905  1.00  0.00           C  
ATOM    837  CZ3 TRP   441       7.960  32.742  74.122  1.00  0.00           C  
ATOM    838  CH2 TRP   441       7.198  33.795  74.689  1.00  0.00           C  
ATOM    839  N   ASN   442       6.004  31.805  70.541  1.00  0.00           N  
ATOM    840  CA  ASN   442       5.430  31.185  71.734  1.00  0.00           C  
ATOM    841  C   ASN   442       4.949  29.776  71.417  1.00  0.00           C  
ATOM    842  O   ASN   442       5.034  28.858  72.238  1.00  0.00           O  
ATOM    843  CB  ASN   442       4.238  31.945  72.326  1.00  0.00           C  
ATOM    844  CG  ASN   442       4.768  33.206  72.992  1.00  0.00           C  
ATOM    845  OD1 ASN   442       5.947  33.295  73.334  1.00  0.00           O  
ATOM    846  ND2 ASN   442       3.927  34.252  73.212  1.00  0.00           N  
ATOM    847  N   LEU   443       4.433  29.591  70.207  1.00  0.00           N  
ATOM    848  CA  LEU   443       3.975  28.274  69.791  1.00  0.00           C  
ATOM    849  C   LEU   443       5.197  27.387  69.670  1.00  0.00           C  
ATOM    850  O   LEU   443       5.172  26.200  70.005  1.00  0.00           O  
ATOM    851  CB  LEU   443       3.312  28.032  68.431  1.00  0.00           C  
ATOM    852  CG  LEU   443       1.925  28.667  68.307  1.00  0.00           C  
ATOM    853  CD1 LEU   443       1.306  28.598  66.911  1.00  0.00           C  
ATOM    854  CD2 LEU   443       0.851  28.051  69.202  1.00  0.00           C  
ATOM    855  N   LEU   444       6.295  27.952  69.186  1.00  0.00           N  
ATOM    856  CA  LEU   444       7.513  27.171  69.039  1.00  0.00           C  
ATOM    857  C   LEU   444       7.947  26.658  70.409  1.00  0.00           C  
ATOM    858  O   LEU   444       8.295  25.488  70.587  1.00  0.00           O  
ATOM    859  CB  LEU   444       8.823  27.802  68.558  1.00  0.00           C  
ATOM    860  CG  LEU   444       9.988  26.812  68.489  1.00  0.00           C  
ATOM    861  CD1 LEU   444       9.789  25.648  67.519  1.00  0.00           C  
ATOM    862  CD2 LEU   444      11.322  27.415  68.052  1.00  0.00           C  
ATOM    863  N   ARG   445       7.970  27.493  71.383  1.00  0.00           N  
ATOM    864  CA  ARG   445       8.292  27.202  72.776  1.00  0.00           C  
ATOM    865  C   ARG   445       7.417  26.077  73.334  1.00  0.00           C  
ATOM    866  O   ARG   445       7.921  25.016  73.701  1.00  0.00           O  
ATOM    867  CB  ARG   445       8.164  28.474  73.625  1.00  0.00           C  
ATOM    868  CG  ARG   445       8.530  28.265  75.096  1.00  0.00           C  
ATOM    869  CD  ARG   445       8.406  29.533  75.944  1.00  0.00           C  
ATOM    870  NE  ARG   445       8.817  29.184  77.333  1.00  0.00           N  
ATOM    871  CZ  ARG   445       8.631  30.081  78.345  1.00  0.00           C  
ATOM    872  NH1 ARG   445       8.058  31.199  77.810  1.00  0.00           N  
ATOM    873  NH2 ARG   445       9.091  29.511  79.496  1.00  0.00           N  
ATOM    874  N   GLU   446       6.108  26.305  73.362  1.00  0.00           N  
ATOM    875  CA  GLU   446       5.167  25.322  73.900  1.00  0.00           C  
ATOM    876  C   GLU   446       5.243  24.017  73.154  1.00  0.00           C  
ATOM    877  O   GLU   446       5.218  22.962  73.753  1.00  0.00           O  
ATOM    878  CB  GLU   446       3.729  25.845  73.877  1.00  0.00           C  
ATOM    879  CG  GLU   446       3.553  27.130  74.669  1.00  0.00           C  
ATOM    880  CD  GLU   446       2.184  27.718  74.551  1.00  0.00           C  
ATOM    881  OE1 GLU   446       1.235  26.954  74.302  1.00  0.00           O  
ATOM    882  OE2 GLU   446       2.062  28.946  74.708  1.00  0.00           O  
ATOM    883  N   PHE   447       5.329  24.095  71.837  1.00  0.00           N  
ATOM    884  CA  PHE   447       5.519  22.904  71.027  1.00  0.00           C  
ATOM    885  C   PHE   447       6.688  22.109  71.562  1.00  0.00           C  
ATOM    886  O   PHE   447       6.542  20.936  71.885  1.00  0.00           O  
ATOM    887  CB  PHE   447       5.786  23.272  69.566  1.00  0.00           C  
ATOM    888  CG  PHE   447       4.571  23.220  68.694  1.00  0.00           C  
ATOM    889  CD1 PHE   447       3.568  22.307  68.933  1.00  0.00           C  
ATOM    890  CD2 PHE   447       4.432  24.094  67.638  1.00  0.00           C  
ATOM    891  CE1 PHE   447       2.448  22.269  68.128  1.00  0.00           C  
ATOM    892  CE2 PHE   447       3.323  24.057  66.836  1.00  0.00           C  
ATOM    893  CZ  PHE   447       2.329  23.144  67.079  1.00  0.00           C  
ATOM    894  N   ARG   448       7.844  22.757  71.664  1.00  0.00           N  
ATOM    895  CA  ARG   448       9.054  22.062  72.076  1.00  0.00           C  
ATOM    896  C   ARG   448       8.966  21.605  73.529  1.00  0.00           C  
ATOM    897  O   ARG   448       9.291  20.464  73.831  1.00  0.00           O  
ATOM    898  CB  ARG   448      10.305  22.916  71.851  1.00  0.00           C  
ATOM    899  CG  ARG   448      10.789  23.005  70.428  1.00  0.00           C  
ATOM    900  CD  ARG   448      12.237  23.454  70.371  1.00  0.00           C  
ATOM    901  NE  ARG   448      13.175  22.336  70.434  1.00  0.00           N  
ATOM    902  CZ  ARG   448      14.288  22.338  71.160  1.00  0.00           C  
ATOM    903  NH1 ARG   448      14.599  23.395  71.884  1.00  0.00           N  
ATOM    904  NH2 ARG   448      15.098  21.292  71.161  1.00  0.00           N  
ATOM    905  N   ILE   449       8.504  22.488  74.414  1.00  0.00           N  
ATOM    906  CA  ILE   449       8.417  22.167  75.839  1.00  0.00           C  
ATOM    907  C   ILE   449       7.427  21.062  76.218  1.00  0.00           C  
ATOM    908  O   ILE   449       7.769  20.186  77.008  1.00  0.00           O  
ATOM    909  CB  ILE   449       8.198  23.418  76.695  1.00  0.00           C  
ATOM    910  CG1 ILE   449       9.400  24.378  76.697  1.00  0.00           C  
ATOM    911  CG2 ILE   449       7.929  23.108  78.177  1.00  0.00           C  
ATOM    912  CD1 ILE   449       9.092  25.738  77.321  1.00  0.00           C  
ATOM    913  N   ARG   450       6.223  21.124  75.649  1.00  0.00           N  
ATOM    914  CA  ARG   450       5.176  20.128  75.890  1.00  0.00           C  
ATOM    915  C   ARG   450       5.165  19.049  74.781  1.00  0.00           C  
ATOM    916  O   ARG   450       4.369  18.106  74.804  1.00  0.00           O  
ATOM    917  CB  ARG   450       3.690  20.498  75.888  1.00  0.00           C  
ATOM    918  CG  ARG   450       3.280  21.384  77.066  1.00  0.00           C  
ATOM    919  CD  ARG   450       1.810  21.807  77.033  1.00  0.00           C  
ATOM    920  NE  ARG   450       1.588  22.747  78.167  1.00  0.00           N  
ATOM    921  CZ  ARG   450       1.337  22.261  79.417  1.00  0.00           C  
ATOM    922  NH1 ARG   450       1.346  20.898  79.343  1.00  0.00           N  
ATOM    923  NH2 ARG   450       1.175  23.328  80.253  1.00  0.00           N  
ATOM    924  N   LYS   451       6.055  19.187  73.801  1.00  0.00           N  
ATOM    925  CA  LYS   451       6.134  18.294  72.644  1.00  0.00           C  
ATOM    926  C   LYS   451       4.815  18.295  71.884  1.00  0.00           C  
ATOM    927  O   LYS   451       4.368  17.266  71.370  1.00  0.00           O  
ATOM    928  CB  LYS   451       6.348  16.786  72.810  1.00  0.00           C  
ATOM    929  CG  LYS   451       7.653  16.430  73.525  1.00  0.00           C  
ATOM    930  CD  LYS   451       7.902  14.924  73.632  1.00  0.00           C  
ATOM    931  CE  LYS   451       9.172  14.567  74.406  1.00  0.00           C  
ATOM    932  NZ  LYS   451       9.321  13.096  74.484  1.00  0.00           N  
ATOM    933  N   VAL   452       4.166  19.454  71.800  1.00  0.00           N  
ATOM    934  CA  VAL   452       2.919  19.534  71.060  1.00  0.00           C  
ATOM    935  C   VAL   452       3.278  19.846  69.618  1.00  0.00           C  
ATOM    936  O   VAL   452       3.789  20.928  69.318  1.00  0.00           O  
ATOM    937  CB  VAL   452       1.673  20.419  70.836  1.00  0.00           C  
ATOM    938  CG1 VAL   452       0.706  19.858  69.791  1.00  0.00           C  
ATOM    939  CG2 VAL   452       0.829  20.615  72.097  1.00  0.00           C  
ATOM    940  N   HIS   453       3.030  18.927  68.679  1.00  0.00           N  
ATOM    941  CA  HIS   453       3.322  19.228  67.285  1.00  0.00           C  
ATOM    942  C   HIS   453       2.030  19.327  66.457  1.00  0.00           C  
ATOM    943  O   HIS   453       2.058  19.584  65.250  1.00  0.00           O  
ATOM    944  CB  HIS   453       4.122  18.247  66.421  1.00  0.00           C  
ATOM    945  CG  HIS   453       5.570  18.173  66.806  1.00  0.00           C  
ATOM    946  ND1 HIS   453       6.469  17.281  66.259  1.00  0.00           N  
ATOM    947  CD2 HIS   453       6.288  18.894  67.699  1.00  0.00           C  
ATOM    948  CE1 HIS   453       7.649  17.445  66.775  1.00  0.00           C  
ATOM    949  NE2 HIS   453       7.577  18.421  67.660  1.00  0.00           N  
ATOM    950  N   MET   454       0.883  19.124  67.094  1.00  0.00           N  
ATOM    951  CA  MET   454      -0.403  19.301  66.404  1.00  0.00           C  
ATOM    952  C   MET   454      -1.254  20.158  67.364  1.00  0.00           C  
ATOM    953  O   MET   454      -1.487  19.808  68.524  1.00  0.00           O  
ATOM    954  CB  MET   454      -1.432  18.209  66.100  1.00  0.00           C  
ATOM    955  CG  MET   454      -2.684  18.731  65.392  1.00  0.00           C  
ATOM    956  SD  MET   454      -2.385  19.400  63.728  1.00  0.00           S  
ATOM    957  CE  MET   454      -2.012  17.790  62.975  1.00  0.00           C  
ATOM    958  N   ALA   455      -1.718  21.287  66.867  1.00  0.00           N  
ATOM    959  CA  ALA   455      -2.494  22.235  67.667  1.00  0.00           C  
ATOM    960  C   ALA   455      -3.692  22.753  66.870  1.00  0.00           C  
ATOM    961  O   ALA   455      -3.601  23.021  65.669  1.00  0.00           O  
ATOM    962  CB  ALA   455      -1.663  23.432  68.117  1.00  0.00           C  
ATOM    963  N   VAL   456      -4.773  22.940  67.557  1.00  0.00           N  
ATOM    964  CA  VAL   456      -5.966  23.416  66.875  1.00  0.00           C  
ATOM    965  C   VAL   456      -6.170  24.917  67.023  1.00  0.00           C  
ATOM    966  O   VAL   456      -6.222  25.463  68.121  1.00  0.00           O  
ATOM    967  CB  VAL   456      -7.243  22.669  67.300  1.00  0.00           C  
ATOM    968  CG1 VAL   456      -8.510  23.188  66.617  1.00  0.00           C  
ATOM    969  CG2 VAL   456      -7.206  21.171  66.989  1.00  0.00           C  
ATOM    970  N   VAL   457      -6.284  25.580  65.884  1.00  0.00           N  
ATOM    971  CA  VAL   457      -6.488  27.010  65.859  1.00  0.00           C  
ATOM    972  C   VAL   457      -7.970  27.336  65.861  1.00  0.00           C  
ATOM    973  O   VAL   457      -8.743  26.746  65.115  1.00  0.00           O  
ATOM    974  CB  VAL   457      -5.818  27.604  64.631  1.00  0.00           C  
ATOM    975  CG1 VAL   457      -5.775  29.117  64.736  1.00  0.00           C  
ATOM    976  CG2 VAL   457      -4.426  27.034  64.525  1.00  0.00           C  
ATOM    977  N   LEU   458      -8.359  28.265  66.721  1.00  0.00           N  
ATOM    978  CA  LEU   458      -9.732  28.714  66.751  1.00  0.00           C  
ATOM    979  C   LEU   458      -9.816  30.218  66.638  1.00  0.00           C  
ATOM    980  O   LEU   458      -8.867  30.954  66.945  1.00  0.00           O  
ATOM    981  CB  LEU   458     -10.442  28.298  68.040  1.00  0.00           C  
ATOM    982  CG  LEU   458     -10.512  26.782  68.236  1.00  0.00           C  
ATOM    983  CD1 LEU   458     -11.060  26.331  69.589  1.00  0.00           C  
ATOM    984  CD2 LEU   458     -11.392  26.041  67.231  1.00  0.00           C  
ATOM    985  N   ASN   459     -10.981  30.661  66.199  1.00  0.00           N  
ATOM    986  CA  ASN   459     -11.262  32.066  66.116  1.00  0.00           C  
ATOM    987  C   ASN   459     -11.793  32.538  67.466  1.00  0.00           C  
ATOM    988  O   ASN   459     -11.938  31.742  68.408  1.00  0.00           O  
ATOM    989  CB  ASN   459     -12.273  32.336  65.006  1.00  0.00           C  
ATOM    990  CG  ASN   459     -11.575  32.118  63.671  1.00  0.00           C  
ATOM    991  OD1 ASN   459     -10.365  32.298  63.552  1.00  0.00           O  
ATOM    992  ND2 ASN   459     -12.302  31.716  62.594  1.00  0.00           N  
ATOM    993  N   GLU   460     -12.071  33.835  67.558  1.00  0.00           N  
ATOM    994  CA  GLU   460     -12.707  34.411  68.727  1.00  0.00           C  
ATOM    995  C   GLU   460     -13.947  33.630  69.084  1.00  0.00           C  
ATOM    996  O   GLU   460     -14.127  33.222  70.221  1.00  0.00           O  
ATOM    997  CB  GLU   460     -13.131  35.853  68.464  1.00  0.00           C  
ATOM    998  CG  GLU   460     -12.024  36.772  68.026  1.00  0.00           C  
ATOM    999  CD  GLU   460     -12.431  38.226  68.101  1.00  0.00           C  
ATOM   1000  OE1 GLU   460     -13.153  38.579  69.055  1.00  0.00           O  
ATOM   1001  OE2 GLU   460     -12.037  39.013  67.215  1.00  0.00           O  
ATOM   1002  N   TYR   461     -14.792  33.399  68.099  1.00  0.00           N  
ATOM   1003  CA  TYR   461     -16.151  32.980  68.364  1.00  0.00           C  
ATOM   1004  C   TYR   461     -16.255  31.491  68.635  1.00  0.00           C  
ATOM   1005  O   TYR   461     -17.336  30.967  68.868  1.00  0.00           O  
ATOM   1006  CB  TYR   461     -17.080  33.470  67.238  1.00  0.00           C  
ATOM   1007  CG  TYR   461     -17.169  34.953  67.345  1.00  0.00           C  
ATOM   1008  CD1 TYR   461     -16.381  35.761  66.514  1.00  0.00           C  
ATOM   1009  CD2 TYR   461     -18.040  35.577  68.266  1.00  0.00           C  
ATOM   1010  CE1 TYR   461     -16.440  37.167  66.583  1.00  0.00           C  
ATOM   1011  CE2 TYR   461     -18.112  37.006  68.349  1.00  0.00           C  
ATOM   1012  CZ  TYR   461     -17.302  37.784  67.497  1.00  0.00           C  
ATOM   1013  OH  TYR   461     -17.334  39.161  67.544  1.00  0.00           O  
ATOM   1014  N   GLY   462     -15.120  30.814  68.648  1.00  0.00           N  
ATOM   1015  CA  GLY   462     -15.099  29.434  69.095  1.00  0.00           C  
ATOM   1016  C   GLY   462     -15.179  28.463  67.943  1.00  0.00           C  
ATOM   1017  O   GLY   462     -15.285  27.251  68.148  1.00  0.00           O  
ATOM   1018  N   GLY   463     -15.140  29.004  66.727  1.00  0.00           N  
ATOM   1019  CA  GLY   463     -15.044  28.187  65.539  1.00  0.00           C  
ATOM   1020  C   GLY   463     -13.610  27.769  65.290  1.00  0.00           C  
ATOM   1021  O   GLY   463     -12.669  28.512  65.585  1.00  0.00           O  
ATOM   1022  N   THR   464     -13.443  26.557  64.777  1.00  0.00           N  
ATOM   1023  CA  THR   464     -12.166  26.111  64.260  1.00  0.00           C  
ATOM   1024  C   THR   464     -11.825  26.843  62.949  1.00  0.00           C  
ATOM   1025  O   THR   464     -12.618  26.856  62.008  1.00  0.00           O  
ATOM   1026  CB  THR   464     -12.218  24.617  63.974  1.00  0.00           C  
ATOM   1027  OG1 THR   464     -12.525  23.903  65.163  1.00  0.00           O  
ATOM   1028  CG2 THR   464     -10.853  24.153  63.439  1.00  0.00           C  
ATOM   1029  N   ILE   465     -10.652  27.466  62.908  1.00  0.00           N  
ATOM   1030  CA  ILE   465     -10.138  28.124  61.713  1.00  0.00           C  
ATOM   1031  C   ILE   465      -9.276  27.163  60.912  1.00  0.00           C  
ATOM   1032  O   ILE   465      -9.020  27.378  59.725  1.00  0.00           O  
ATOM   1033  CB  ILE   465      -9.236  29.298  62.096  1.00  0.00           C  
ATOM   1034  CG1 ILE   465      -9.065  30.332  60.971  1.00  0.00           C  
ATOM   1035  CG2 ILE   465      -7.807  28.875  62.475  1.00  0.00           C  
ATOM   1036  CD1 ILE   465     -10.330  31.141  60.688  1.00  0.00           C  
ATOM   1037  N   GLY   466      -8.795  26.125  61.583  1.00  0.00           N  
ATOM   1038  CA  GLY   466      -7.795  25.249  61.013  1.00  0.00           C  
ATOM   1039  C   GLY   466      -6.913  24.572  62.054  1.00  0.00           C  
ATOM   1040  O   GLY   466      -7.307  24.438  63.216  1.00  0.00           O  
ATOM   1041  N   ILE   467      -5.727  24.133  61.623  1.00  0.00           N  
ATOM   1042  CA  ILE   467      -4.751  23.467  62.488  1.00  0.00           C  
ATOM   1043  C   ILE   467      -3.350  23.993  62.217  1.00  0.00           C  
ATOM   1044  O   ILE   467      -3.117  24.682  61.232  1.00  0.00           O  
ATOM   1045  CB  ILE   467      -4.798  21.936  62.341  1.00  0.00           C  
ATOM   1046  CG1 ILE   467      -4.501  21.448  60.913  1.00  0.00           C  
ATOM   1047  CG2 ILE   467      -6.165  21.327  62.698  1.00  0.00           C  
ATOM   1048  CD1 ILE   467      -4.332  19.932  60.810  1.00  0.00           C  
ATOM   1049  N   VAL   468      -2.419  23.669  63.104  1.00  0.00           N  
ATOM   1050  CA  VAL   468      -1.060  24.172  62.989  1.00  0.00           C  
ATOM   1051  C   VAL   468      -0.133  23.129  63.559  1.00  0.00           C  
ATOM   1052  O   VAL   468      -0.525  22.357  64.429  1.00  0.00           O  
ATOM   1053  CB  VAL   468      -0.880  25.526  63.738  1.00  0.00           C  
ATOM   1054  CG1 VAL   468      -1.149  25.355  65.199  1.00  0.00           C  
ATOM   1055  CG2 VAL   468       0.515  26.097  63.514  1.00  0.00           C  
ATOM   1056  N   THR   469       1.083  23.072  63.026  1.00  0.00           N  
ATOM   1057  CA  THR   469       2.057  22.086  63.449  1.00  0.00           C  
ATOM   1058  C   THR   469       3.482  22.633  63.512  1.00  0.00           C  
ATOM   1059  O   THR   469       3.785  23.704  62.991  1.00  0.00           O  
ATOM   1060  CB  THR   469       2.090  20.892  62.508  1.00  0.00           C  
ATOM   1061  OG1 THR   469       2.803  21.253  61.316  1.00  0.00           O  
ATOM   1062  CG2 THR   469       0.681  20.385  62.175  1.00  0.00           C  
ATOM   1063  N   LEU   470       4.364  21.862  64.124  1.00  0.00           N  
ATOM   1064  CA  LEU   470       5.716  22.307  64.376  1.00  0.00           C  
ATOM   1065  C   LEU   470       6.487  22.496  63.087  1.00  0.00           C  
ATOM   1066  O   LEU   470       7.381  23.339  62.985  1.00  0.00           O  
ATOM   1067  CB  LEU   470       6.439  21.284  65.291  1.00  0.00           C  
ATOM   1068  CG  LEU   470       7.833  21.737  65.730  1.00  0.00           C  
ATOM   1069  CD1 LEU   470       7.868  23.043  66.523  1.00  0.00           C  
ATOM   1070  CD2 LEU   470       8.576  20.754  66.633  1.00  0.00           C  
ATOM   1071  N   GLU   471       6.121  21.719  62.081  1.00  0.00           N  
ATOM   1072  CA  GLU   471       6.870  21.727  60.846  1.00  0.00           C  
ATOM   1073  C   GLU   471       6.483  22.962  60.077  1.00  0.00           C  
ATOM   1074  O   GLU   471       7.307  23.560  59.402  1.00  0.00           O  
ATOM   1075  CB  GLU   471       6.595  20.467  60.042  1.00  0.00           C  
ATOM   1076  CG  GLU   471       6.583  19.207  60.897  1.00  0.00           C  
ATOM   1077  CD  GLU   471       5.197  18.898  61.423  1.00  0.00           C  
ATOM   1078  OE1 GLU   471       4.245  19.511  60.900  1.00  0.00           O  
ATOM   1079  OE2 GLU   471       5.056  18.056  62.342  1.00  0.00           O  
ATOM   1080  N   ASP   472       5.229  23.375  60.206  1.00  0.00           N  
ATOM   1081  CA  ASP   472       4.809  24.638  59.611  1.00  0.00           C  
ATOM   1082  C   ASP   472       5.629  25.793  60.172  1.00  0.00           C  
ATOM   1083  O   ASP   472       5.750  26.844  59.543  1.00  0.00           O  
ATOM   1084  CB  ASP   472       3.330  24.909  59.866  1.00  0.00           C  
ATOM   1085  CG  ASP   472       2.429  23.840  59.286  1.00  0.00           C  
ATOM   1086  OD1 ASP   472       2.753  23.273  58.220  1.00  0.00           O  
ATOM   1087  OD2 ASP   472       1.381  23.570  59.907  1.00  0.00           O  
ATOM   1088  N   VAL   473       6.190  25.600  61.362  1.00  0.00           N  
ATOM   1089  CA  VAL   473       7.023  26.630  61.967  1.00  0.00           C  
ATOM   1090  C   VAL   473       8.427  26.613  61.415  1.00  0.00           C  
ATOM   1091  O   VAL   473       8.962  27.645  61.028  1.00  0.00           O  
ATOM   1092  CB  VAL   473       7.148  26.461  63.474  1.00  0.00           C  
ATOM   1093  CG1 VAL   473       8.123  27.447  64.120  1.00  0.00           C  
ATOM   1094  CG2 VAL   473       5.827  26.657  64.221  1.00  0.00           C  
ATOM   1095  N   VAL   474       9.036  25.438  61.405  1.00  0.00           N  
ATOM   1096  CA  VAL   474      10.389  25.322  60.901  1.00  0.00           C  
ATOM   1097  C   VAL   474      10.492  25.672  59.409  1.00  0.00           C  
ATOM   1098  O   VAL   474      11.546  26.080  58.939  1.00  0.00           O  
ATOM   1099  CB  VAL   474      10.893  23.918  61.162  1.00  0.00           C  
ATOM   1100  CG1 VAL   474      10.241  22.860  60.270  1.00  0.00           C  
ATOM   1101  CG2 VAL   474      12.398  23.758  60.937  1.00  0.00           C  
ATOM   1102  N   GLU   475       9.391  25.535  58.676  1.00  0.00           N  
ATOM   1103  CA  GLU   475       9.370  25.870  57.261  1.00  0.00           C  
ATOM   1104  C   GLU   475       9.591  27.355  57.049  1.00  0.00           C  
ATOM   1105  O   GLU   475      10.012  27.786  55.989  1.00  0.00           O  
ATOM   1106  CB  GLU   475       8.043  25.470  56.641  1.00  0.00           C  
ATOM   1107  CG  GLU   475       8.164  25.092  55.185  1.00  0.00           C  
ATOM   1108  CD  GLU   475       9.176  23.988  54.943  1.00  0.00           C  
ATOM   1109  OE1 GLU   475       8.829  22.790  55.086  1.00  0.00           O  
ATOM   1110  OE2 GLU   475      10.324  24.324  54.595  1.00  0.00           O  
ATOM   1111  N   GLU   476       9.305  28.140  58.067  1.00  0.00           N  
ATOM   1112  CA  GLU   476       9.468  29.580  57.986  1.00  0.00           C  
ATOM   1113  C   GLU   476      10.923  29.933  57.790  1.00  0.00           C  
ATOM   1114  O   GLU   476      11.243  30.955  57.199  1.00  0.00           O  
ATOM   1115  CB  GLU   476       9.006  30.227  59.295  1.00  0.00           C  
ATOM   1116  CG  GLU   476       7.493  30.156  59.510  1.00  0.00           C  
ATOM   1117  CD  GLU   476       6.818  30.860  58.341  1.00  0.00           C  
ATOM   1118  OE1 GLU   476       7.194  32.029  58.058  1.00  0.00           O  
ATOM   1119  OE2 GLU   476       5.918  30.238  57.716  1.00  0.00           O  
ATOM   1120  N   ILE   477      11.794  29.097  58.329  1.00  0.00           N  
ATOM   1121  CA  ILE   477      13.219  29.356  58.335  1.00  0.00           C  
ATOM   1122  C   ILE   477      13.890  28.545  57.244  1.00  0.00           C  
ATOM   1123  O   ILE   477      14.851  28.984  56.596  1.00  0.00           O  
ATOM   1124  CB  ILE   477      13.808  28.905  59.666  1.00  0.00           C  
ATOM   1125  CG1 ILE   477      13.335  29.837  60.776  1.00  0.00           C  
ATOM   1126  CG2 ILE   477      15.320  28.881  59.619  1.00  0.00           C  
ATOM   1127  CD1 ILE   477      13.861  29.470  62.133  1.00  0.00           C  
ATOM   1128  N   VAL   478      13.350  27.357  57.025  1.00  0.00           N  
ATOM   1129  CA  VAL   478      14.007  26.403  56.182  1.00  0.00           C  
ATOM   1130  C   VAL   478      13.337  26.212  54.794  1.00  0.00           C  
ATOM   1131  O   VAL   478      13.722  25.338  54.033  1.00  0.00           O  
ATOM   1132  CB  VAL   478      14.163  25.091  56.979  1.00  0.00           C  
ATOM   1133  CG1 VAL   478      12.905  24.259  56.910  1.00  0.00           C  
ATOM   1134  CG2 VAL   478      15.377  24.320  56.501  1.00  0.00           C  
ATOM   1135  N   GLY   479      12.382  27.062  54.439  1.00  0.00           N  
ATOM   1136  CA  GLY   479      11.568  26.829  53.253  1.00  0.00           C  
ATOM   1137  C   GLY   479      12.056  27.295  51.884  1.00  0.00           C  
ATOM   1138  O   GLY   479      11.497  26.914  50.851  1.00  0.00           O  
ATOM   1139  N   GLU   480      13.086  28.132  51.865  1.00  0.00           N  
ATOM   1140  CA  GLU   480      13.660  28.600  50.609  1.00  0.00           C  
ATOM   1141  C   GLU   480      14.810  27.689  50.267  1.00  0.00           C  
ATOM   1142  O   GLU   480      15.643  28.003  49.418  1.00  0.00           O  
ATOM   1143  CB  GLU   480      14.180  30.044  50.732  1.00  0.00           C  
ATOM   1144  CG  GLU   480      13.109  31.098  50.923  1.00  0.00           C  
ATOM   1145  CD  GLU   480      12.133  31.139  49.781  1.00  0.00           C  
ATOM   1146  OE1 GLU   480      12.524  30.768  48.654  1.00  0.00           O  
ATOM   1147  OE2 GLU   480      10.975  31.538  49.995  1.00  0.00           O  
ATOM   1148  N   ILE   481      14.854  26.552  50.942  1.00  0.00           N  
ATOM   1149  CA  ILE   481      16.047  25.702  50.950  1.00  0.00           C  
ATOM   1150  C   ILE   481      15.885  24.474  50.054  1.00  0.00           C  
ATOM   1151  O   ILE   481      14.976  23.670  50.245  1.00  0.00           O  
ATOM   1152  CB  ILE   481      16.423  25.264  52.399  1.00  0.00           C  
ATOM   1153  CG1 ILE   481      17.326  26.300  53.074  1.00  0.00           C  
ATOM   1154  CG2 ILE   481      17.168  23.965  52.366  1.00  0.00           C  
ATOM   1155  CD1 ILE   481      16.819  27.717  53.052  1.00  0.00           C  
ATOM   1156  N   PHE   482      16.763  24.342  49.066  1.00  0.00           N  
ATOM   1157  CA  PHE   482      16.667  23.253  48.099  1.00  0.00           C  
ATOM   1158  C   PHE   482      17.999  23.041  47.431  1.00  0.00           C  
ATOM   1159  O   PHE   482      18.911  23.862  47.567  1.00  0.00           O  
ATOM   1160  CB  PHE   482      15.646  23.579  47.019  1.00  0.00           C  
ATOM   1161  CG  PHE   482      16.119  24.801  46.310  1.00  0.00           C  
ATOM   1162  CD1 PHE   482      16.919  24.730  45.147  1.00  0.00           C  
ATOM   1163  CD2 PHE   482      15.768  26.074  46.796  1.00  0.00           C  
ATOM   1164  CE1 PHE   482      17.363  25.905  44.473  1.00  0.00           C  
ATOM   1165  CE2 PHE   482      16.199  27.267  46.140  1.00  0.00           C  
ATOM   1166  CZ  PHE   482      17.003  27.179  44.974  1.00  0.00           C  
ATOM   1167  N   ASP   483      18.096  21.947  46.685  1.00  0.00           N  
ATOM   1168  CA  ASP   483      19.331  21.625  45.996  1.00  0.00           C  
ATOM   1169  C   ASP   483      19.532  22.479  44.763  1.00  0.00           C  
ATOM   1170  O   ASP   483      18.752  23.388  44.450  1.00  0.00           O  
ATOM   1171  CB  ASP   483      19.387  20.153  45.602  1.00  0.00           C  
ATOM   1172  CG  ASP   483      20.773  19.533  45.833  1.00  0.00           C  
ATOM   1173  OD1 ASP   483      21.754  20.298  46.005  1.00  0.00           O  
ATOM   1174  OD2 ASP   483      20.877  18.282  45.846  1.00  0.00           O  
ATOM   1175  N   GLU   484      19.764  23.778  44.978  1.00  0.00           N  
ATOM   1176  CA  GLU   484      20.067  24.691  43.887  1.00  0.00           C  
ATOM   1177  C   GLU   484      21.284  24.206  43.110  1.00  0.00           C  
ATOM   1178  O   GLU   484      21.325  24.252  41.877  1.00  0.00           O  
ATOM   1179  CB  GLU   484      20.445  26.139  44.216  1.00  0.00           C  
ATOM   1180  CG  GLU   484      20.677  27.006  42.977  1.00  0.00           C  
ATOM   1181  CD  GLU   484      20.983  28.422  43.443  1.00  0.00           C  
ATOM   1182  OE1 GLU   484      20.979  28.650  44.683  1.00  0.00           O  
ATOM   1183  OE2 GLU   484      21.226  29.294  42.567  1.00  0.00           O  
ATOM   1184  N   ASN   485      22.300  23.729  43.823  1.00  0.00           N  
ATOM   1185  CA  ASN   485      23.551  23.288  43.221  1.00  0.00           C  
ATOM   1186  C   ASN   485      23.322  22.101  42.273  1.00  0.00           C  
ATOM   1187  O   ASN   485      23.856  22.050  41.162  1.00  0.00           O  
ATOM   1188  CB  ASN   485      24.611  22.850  44.236  1.00  0.00           C  
ATOM   1189  CG  ASN   485      25.151  24.098  44.921  1.00  0.00           C  
ATOM   1190  OD1 ASN   485      25.021  25.208  44.407  1.00  0.00           O  
ATOM   1191  ND2 ASN   485      25.785  23.983  46.118  1.00  0.00           N  
ATOM   1192  N   ASP   486      22.521  21.126  42.707  1.00  0.00           N  
ATOM   1193  CA  ASP   486      22.268  19.944  41.896  1.00  0.00           C  
ATOM   1194  C   ASP   486      21.523  20.327  40.636  1.00  0.00           C  
ATOM   1195  O   ASP   486      21.836  19.861  39.537  1.00  0.00           O  
ATOM   1196  CB  ASP   486      21.409  18.842  42.520  1.00  0.00           C  
ATOM   1197  CG  ASP   486      21.381  17.665  41.556  1.00  0.00           C  
ATOM   1198  OD1 ASP   486      22.473  17.099  41.281  1.00  0.00           O  
ATOM   1199  OD2 ASP   486      20.268  17.316  41.081  1.00  0.00           O  
ATOM   1200  N   SER   487      20.518  21.186  40.760  1.00  0.00           N  
ATOM   1201  CA  SER   487      19.808  21.645  39.580  1.00  0.00           C  
ATOM   1202  C   SER   487      20.776  22.370  38.636  1.00  0.00           C  
ATOM   1203  O   SER   487      20.728  22.217  37.413  1.00  0.00           O  
ATOM   1204  CB  SER   487      18.716  22.716  39.517  1.00  0.00           C  
ATOM   1205  OG  SER   487      17.559  22.275  40.213  1.00  0.00           O  
ATOM   1206  N   LYS   488      21.669  23.168  39.205  1.00  0.00           N  
ATOM   1207  CA  LYS   488      22.666  23.904  38.428  1.00  0.00           C  
ATOM   1208  C   LYS   488      23.523  22.927  37.627  1.00  0.00           C  
ATOM   1209  O   LYS   488      23.787  23.118  36.437  1.00  0.00           O  
ATOM   1210  CB  LYS   488      23.761  24.734  39.107  1.00  0.00           C  
ATOM   1211  CG  LYS   488      24.678  25.459  38.120  1.00  0.00           C  
ATOM   1212  CD  LYS   488      25.728  26.344  38.795  1.00  0.00           C  
ATOM   1213  CE  LYS   488      26.675  27.031  37.809  1.00  0.00           C  
ATOM   1214  NZ  LYS   488      27.669  27.844  38.545  1.00  0.00           N  
ATOM   1215  N   GLU   489      23.969  21.859  38.279  1.00  0.00           N  
ATOM   1216  CA  GLU   489      24.842  20.897  37.629  1.00  0.00           C  
ATOM   1217  C   GLU   489      24.121  19.973  36.643  1.00  0.00           C  
ATOM   1218  O   GLU   489      24.693  19.547  35.635  1.00  0.00           O  
ATOM   1219  CB  GLU   489      25.577  19.881  38.509  1.00  0.00           C  
ATOM   1220  CG  GLU   489      26.623  20.514  39.429  1.00  0.00           C  
ATOM   1221  CD  GLU   489      27.220  19.412  40.291  1.00  0.00           C  
ATOM   1222  OE1 GLU   489      26.785  18.239  40.137  1.00  0.00           O  
ATOM   1223  OE2 GLU   489      28.119  19.727  41.116  1.00  0.00           O  
ATOM   1224  N   GLU   490      22.856  19.643  36.906  1.00  0.00           N  
ATOM   1225  CA  GLU   490      22.193  18.553  36.165  1.00  0.00           C  
ATOM   1226  C   GLU   490      20.979  18.940  35.325  1.00  0.00           C  
ATOM   1227  O   GLU   490      20.306  18.088  34.739  1.00  0.00           O  
ATOM   1228  CB  GLU   490      21.607  17.398  36.983  1.00  0.00           C  
ATOM   1229  CG  GLU   490      22.661  16.600  37.753  1.00  0.00           C  
ATOM   1230  CD  GLU   490      21.952  15.471  38.488  1.00  0.00           C  
ATOM   1231  OE1 GLU   490      20.707  15.352  38.329  1.00  0.00           O  
ATOM   1232  OE2 GLU   490      22.644  14.714  39.219  1.00  0.00           O  
ATOM   1233  N   ILE   491      20.677  20.233  35.250  1.00  0.00           N  
ATOM   1234  CA  ILE   491      19.473  20.713  34.558  1.00  0.00           C  
ATOM   1235  C   ILE   491      19.292  20.205  33.130  1.00  0.00           C  
ATOM   1236  O   ILE   491      18.169  20.013  32.655  1.00  0.00           O  
ATOM   1237  CB  ILE   491      19.072  22.139  34.119  1.00  0.00           C  
ATOM   1238  CG1 ILE   491      17.600  22.258  33.691  1.00  0.00           C  
ATOM   1239  CG2 ILE   491      19.883  22.663  32.922  1.00  0.00           C  
ATOM   1240  CD1 ILE   491      17.115  23.702  33.567  1.00  0.00           C  
ATOM   1241  N   GLN   492      20.394  19.977  32.415  1.00  0.00           N  
ATOM   1242  CA  GLN   492      20.336  19.418  31.062  1.00  0.00           C  
ATOM   1243  C   GLN   492      19.787  17.975  31.008  1.00  0.00           C  
ATOM   1244  O   GLN   492      19.280  17.515  29.981  1.00  0.00           O  
ATOM   1245  CB  GLN   492      21.593  19.191  30.216  1.00  0.00           C  
ATOM   1246  CG  GLN   492      22.267  20.488  29.765  1.00  0.00           C  
ATOM   1247  CD  GLN   492      23.508  20.120  28.963  1.00  0.00           C  
ATOM   1248  OE1 GLN   492      23.796  18.943  28.748  1.00  0.00           O  
ATOM   1249  NE2 GLN   492      24.309  21.106  28.478  1.00  0.00           N  
ATOM   1250  N   LYS   493      19.888  17.250  32.123  1.00  0.00           N  
ATOM   1251  CA  LYS   493      19.458  15.846  32.174  1.00  0.00           C  
ATOM   1252  C   LYS   493      18.096  15.671  32.861  1.00  0.00           C  
ATOM   1253  O   LYS   493      17.539  14.572  32.927  1.00  0.00           O  
ATOM   1254  CB  LYS   493      20.266  14.803  32.952  1.00  0.00           C  
ATOM   1255  CG  LYS   493      21.674  14.582  32.395  1.00  0.00           C  
ATOM   1256  CD  LYS   493      22.479  13.533  33.164  1.00  0.00           C  
ATOM   1257  CE  LYS   493      23.906  13.353  32.643  1.00  0.00           C  
ATOM   1258  NZ  LYS   493      24.596  12.293  33.411  1.00  0.00           N  
ATOM   1259  N   LYS   494      17.548  16.765  33.379  1.00  0.00           N  
ATOM   1260  CA  LYS   494      16.353  16.732  34.228  1.00  0.00           C  
ATOM   1261  C   LYS   494      15.068  16.736  33.404  1.00  0.00           C  
ATOM   1262  O   LYS   494      15.059  17.074  32.217  1.00  0.00           O  
ATOM   1263  CB  LYS   494      16.039  17.876  35.197  1.00  0.00           C  
ATOM   1264  CG  LYS   494      17.129  18.103  36.247  1.00  0.00           C  
ATOM   1265  CD  LYS   494      17.281  16.943  37.232  1.00  0.00           C  
ATOM   1266  CE  LYS   494      18.238  17.242  38.388  1.00  0.00           C  
ATOM   1267  NZ  LYS   494      18.309  16.079  39.301  1.00  0.00           N  
ATOM   1268  N   THR   495      13.979  16.461  34.001  1.00  0.00           N  
ATOM   1269  CA  THR   495      12.643  16.340  33.405  1.00  0.00           C  
ATOM   1270  C   THR   495      11.569  16.818  34.359  1.00  0.00           C  
ATOM   1271  O   THR   495      10.454  17.155  33.957  1.00  0.00           O  
ATOM   1272  CB  THR   495      12.350  14.884  33.053  1.00  0.00           C  
ATOM   1273  OG1 THR   495      11.238  14.809  32.174  1.00  0.00           O  
ATOM   1274  CG2 THR   495      12.035  14.103  34.340  1.00  0.00           C  
ATOM   1275  N   GLY   496      11.916  16.820  35.637  1.00  0.00           N  
ATOM   1276  CA  GLY   496      11.021  17.285  36.661  1.00  0.00           C  
ATOM   1277  C   GLY   496      11.020  18.819  36.720  1.00  0.00           C  
ATOM   1278  O   GLY   496      11.976  19.483  37.148  1.00  0.00           O  
ATOM   1279  N   TYR   497       9.930  19.370  36.223  1.00  0.00           N  
ATOM   1280  CA  TYR   497       9.719  20.788  36.286  1.00  0.00           C  
ATOM   1281  C   TYR   497       9.362  21.096  37.719  1.00  0.00           C  
ATOM   1282  O   TYR   497      10.062  21.827  38.416  1.00  0.00           O  
ATOM   1283  CB  TYR   497       8.560  21.171  35.365  1.00  0.00           C  
ATOM   1284  CG  TYR   497       9.041  21.039  33.961  1.00  0.00           C  
ATOM   1285  CD1 TYR   497       8.737  19.886  33.225  1.00  0.00           C  
ATOM   1286  CD2 TYR   497       9.799  22.056  33.340  1.00  0.00           C  
ATOM   1287  CE1 TYR   497       9.171  19.726  31.895  1.00  0.00           C  
ATOM   1288  CE2 TYR   497      10.249  21.909  31.988  1.00  0.00           C  
ATOM   1289  CZ  TYR   497       9.923  20.734  31.282  1.00  0.00           C  
ATOM   1290  OH  TYR   497      10.337  20.546  29.981  1.00  0.00           O  
ATOM   1291  N   ILE   498       8.280  20.475  38.161  1.00  0.00           N  
ATOM   1292  CA  ILE   498       7.668  20.802  39.427  1.00  0.00           C  
ATOM   1293  C   ILE   498       8.051  19.801  40.507  1.00  0.00           C  
ATOM   1294  O   ILE   498       8.185  18.610  40.227  1.00  0.00           O  
ATOM   1295  CB  ILE   498       6.155  20.843  39.222  1.00  0.00           C  
ATOM   1296  CG1 ILE   498       5.699  21.929  38.233  1.00  0.00           C  
ATOM   1297  CG2 ILE   498       5.368  21.120  40.514  1.00  0.00           C  
ATOM   1298  CD1 ILE   498       4.232  21.804  37.824  1.00  0.00           C  
ATOM   1299  N   VAL   499       8.249  20.318  41.725  1.00  0.00           N  
ATOM   1300  CA  VAL   499       8.512  19.534  42.936  1.00  0.00           C  
ATOM   1301  C   VAL   499       7.805  20.186  44.098  1.00  0.00           C  
ATOM   1302  O   VAL   499       7.885  21.399  44.258  1.00  0.00           O  
ATOM   1303  CB  VAL   499       9.989  19.543  43.291  1.00  0.00           C  
ATOM   1304  CG1 VAL   499      10.318  18.746  44.555  1.00  0.00           C  
ATOM   1305  CG2 VAL   499      10.882  18.949  42.200  1.00  0.00           C  
ATOM   1306  N   MET   500       7.130  19.387  44.919  1.00  0.00           N  
ATOM   1307  CA  MET   500       6.603  19.871  46.195  1.00  0.00           C  
ATOM   1308  C   MET   500       7.787  20.210  47.074  1.00  0.00           C  
ATOM   1309  O   MET   500       8.823  19.547  46.995  1.00  0.00           O  
ATOM   1310  CB  MET   500       5.759  18.799  46.878  1.00  0.00           C  
ATOM   1311  CG  MET   500       5.124  19.266  48.189  1.00  0.00           C  
ATOM   1312  SD  MET   500       3.998  18.060  48.953  1.00  0.00           S  
ATOM   1313  CE  MET   500       3.917  18.912  50.555  1.00  0.00           C  
ATOM   1314  N   ARG   501       7.646  21.235  47.906  1.00  0.00           N  
ATOM   1315  CA  ARG   501       8.762  21.715  48.724  1.00  0.00           C  
ATOM   1316  C   ARG   501       8.318  21.876  50.181  1.00  0.00           C  
ATOM   1317  O   ARG   501       9.093  21.719  51.122  1.00  0.00           O  
ATOM   1318  CB  ARG   501       9.269  23.046  48.154  1.00  0.00           C  
ATOM   1319  CG  ARG   501       9.815  22.931  46.729  1.00  0.00           C  
ATOM   1320  CD  ARG   501      11.178  22.241  46.649  1.00  0.00           C  
ATOM   1321  NE  ARG   501      11.579  22.207  45.215  1.00  0.00           N  
ATOM   1322  CZ  ARG   501      12.757  21.622  44.849  1.00  0.00           C  
ATOM   1323  NH1 ARG   501      13.360  21.157  45.982  1.00  0.00           N  
ATOM   1324  NH2 ARG   501      12.873  21.731  43.494  1.00  0.00           N  
ATOM   1325  N   ASP   502       7.045  22.193  50.333  1.00  0.00           N  
ATOM   1326  CA  ASP   502       6.416  22.349  51.614  1.00  0.00           C  
ATOM   1327  C   ASP   502       4.946  22.351  51.278  1.00  0.00           C  
ATOM   1328  O   ASP   502       4.573  22.090  50.143  1.00  0.00           O  
ATOM   1329  CB  ASP   502       6.847  23.660  52.269  1.00  0.00           C  
ATOM   1330  CG  ASP   502       6.231  24.805  51.479  1.00  0.00           C  
ATOM   1331  OD1 ASP   502       6.426  24.838  50.234  1.00  0.00           O  
ATOM   1332  OD2 ASP   502       5.557  25.664  52.108  1.00  0.00           O  
ATOM   1333  N   GLU   503       4.111  22.654  52.252  1.00  0.00           N  
ATOM   1334  CA  GLU   503       2.670  22.509  52.090  1.00  0.00           C  
ATOM   1335  C   GLU   503       2.081  23.079  50.792  1.00  0.00           C  
ATOM   1336  O   GLU   503       1.318  22.417  50.096  1.00  0.00           O  
ATOM   1337  CB  GLU   503       1.967  23.138  53.291  1.00  0.00           C  
ATOM   1338  CG  GLU   503       0.443  23.018  53.237  1.00  0.00           C  
ATOM   1339  CD  GLU   503      -0.123  23.643  54.504  1.00  0.00           C  
ATOM   1340  OE1 GLU   503       0.689  24.095  55.355  1.00  0.00           O  
ATOM   1341  OE2 GLU   503      -1.376  23.677  54.639  1.00  0.00           O  
ATOM   1342  N   GLY   504       2.461  24.301  50.464  1.00  0.00           N  
ATOM   1343  CA  GLY   504       1.742  25.081  49.485  1.00  0.00           C  
ATOM   1344  C   GLY   504       2.733  25.550  48.455  1.00  0.00           C  
ATOM   1345  O   GLY   504       2.403  26.361  47.589  1.00  0.00           O  
ATOM   1346  N   ILE   505       3.955  25.043  48.561  1.00  0.00           N  
ATOM   1347  CA  ILE   505       5.049  25.582  47.771  1.00  0.00           C  
ATOM   1348  C   ILE   505       5.772  24.583  46.873  1.00  0.00           C  
ATOM   1349  O   ILE   505       6.336  23.606  47.353  1.00  0.00           O  
ATOM   1350  CB  ILE   505       6.053  26.291  48.673  1.00  0.00           C  
ATOM   1351  CG1 ILE   505       5.449  27.469  49.455  1.00  0.00           C  
ATOM   1352  CG2 ILE   505       7.249  26.885  47.911  1.00  0.00           C  
ATOM   1353  CD1 ILE   505       6.395  28.052  50.505  1.00  0.00           C  
ATOM   1354  N   TYR   506       5.749  24.849  45.565  1.00  0.00           N  
ATOM   1355  CA  TYR   506       6.493  24.047  44.608  1.00  0.00           C  
ATOM   1356  C   TYR   506       7.636  24.817  44.003  1.00  0.00           C  
ATOM   1357  O   TYR   506       7.543  26.013  43.785  1.00  0.00           O  
ATOM   1358  CB  TYR   506       5.602  23.547  43.481  1.00  0.00           C  
ATOM   1359  CG  TYR   506       4.601  22.620  44.079  1.00  0.00           C  
ATOM   1360  CD1 TYR   506       3.341  23.103  44.455  1.00  0.00           C  
ATOM   1361  CD2 TYR   506       4.886  21.250  44.276  1.00  0.00           C  
ATOM   1362  CE1 TYR   506       2.367  22.257  45.021  1.00  0.00           C  
ATOM   1363  CE2 TYR   506       3.907  20.376  44.850  1.00  0.00           C  
ATOM   1364  CZ  TYR   506       2.651  20.901  45.216  1.00  0.00           C  
ATOM   1365  OH  TYR   506       1.680  20.099  45.776  1.00  0.00           O  
ATOM   1366  N   ASP   507       8.715  24.103  43.728  1.00  0.00           N  
ATOM   1367  CA  ASP   507       9.877  24.668  43.063  1.00  0.00           C  
ATOM   1368  C   ASP   507       9.875  24.231  41.591  1.00  0.00           C  
ATOM   1369  O   ASP   507      10.091  23.065  41.254  1.00  0.00           O  
ATOM   1370  CB  ASP   507      11.185  24.267  43.808  1.00  0.00           C  
ATOM   1371  CG  ASP   507      12.356  24.918  43.086  1.00  0.00           C  
ATOM   1372  OD1 ASP   507      12.116  25.557  42.027  1.00  0.00           O  
ATOM   1373  OD2 ASP   507      13.506  24.786  43.584  1.00  0.00           O  
ATOM   1374  N   VAL   508       9.592  25.166  40.702  1.00  0.00           N  
ATOM   1375  CA  VAL   508       9.383  24.774  39.326  1.00  0.00           C  
ATOM   1376  C   VAL   508      10.484  25.338  38.428  1.00  0.00           C  
ATOM   1377  O   VAL   508      10.977  26.436  38.668  1.00  0.00           O  
ATOM   1378  CB  VAL   508       7.939  25.123  38.892  1.00  0.00           C  
ATOM   1379  CG1 VAL   508       7.266  25.960  39.968  1.00  0.00           C  
ATOM   1380  CG2 VAL   508       7.905  25.806  37.526  1.00  0.00           C  
ATOM   1381  N   ASP   509      10.916  24.563  37.444  1.00  0.00           N  
ATOM   1382  CA  ASP   509      11.927  25.046  36.532  1.00  0.00           C  
ATOM   1383  C   ASP   509      11.304  26.123  35.664  1.00  0.00           C  
ATOM   1384  O   ASP   509      10.135  26.011  35.299  1.00  0.00           O  
ATOM   1385  CB  ASP   509      12.407  23.936  35.609  1.00  0.00           C  
ATOM   1386  CG  ASP   509      13.278  22.990  36.424  1.00  0.00           C  
ATOM   1387  OD1 ASP   509      13.616  23.349  37.584  1.00  0.00           O  
ATOM   1388  OD2 ASP   509      13.617  21.897  35.897  1.00  0.00           O  
ATOM   1389  N   ALA   510      12.083  27.148  35.312  1.00  0.00           N  
ATOM   1390  CA  ALA   510      11.566  28.273  34.542  1.00  0.00           C  
ATOM   1391  C   ALA   510      11.335  27.840  33.113  1.00  0.00           C  
ATOM   1392  O   ALA   510      10.491  28.398  32.407  1.00  0.00           O  
ATOM   1393  CB  ALA   510      12.536  29.430  34.581  1.00  0.00           C  
ATOM   1394  N   ASN   511      12.084  26.834  32.682  1.00  0.00           N  
ATOM   1395  CA  ASN   511      11.972  26.395  31.301  1.00  0.00           C  
ATOM   1396  C   ASN   511      10.708  25.589  31.107  1.00  0.00           C  
ATOM   1397  O   ASN   511      10.309  25.330  29.990  1.00  0.00           O  
ATOM   1398  CB  ASN   511      13.218  25.632  30.859  1.00  0.00           C  
ATOM   1399  CG  ASN   511      14.360  26.630  30.731  1.00  0.00           C  
ATOM   1400  OD1 ASN   511      14.138  27.830  30.580  1.00  0.00           O  
ATOM   1401  ND2 ASN   511      15.645  26.188  30.785  1.00  0.00           N  
ATOM   1402  N   THR   512      10.063  25.219  32.204  1.00  0.00           N  
ATOM   1403  CA  THR   512       8.791  24.513  32.148  1.00  0.00           C  
ATOM   1404  C   THR   512       7.822  25.331  31.344  1.00  0.00           C  
ATOM   1405  O   THR   512       7.783  26.545  31.491  1.00  0.00           O  
ATOM   1406  CB  THR   512       8.249  24.317  33.549  1.00  0.00           C  
ATOM   1407  OG1 THR   512       7.057  23.547  33.508  1.00  0.00           O  
ATOM   1408  CG2 THR   512       7.947  25.689  34.175  1.00  0.00           C  
ATOM   1409  N   SER   513       7.049  24.680  30.487  1.00  0.00           N  
ATOM   1410  CA  SER   513       6.111  25.410  29.642  1.00  0.00           C  
ATOM   1411  C   SER   513       4.863  25.749  30.434  1.00  0.00           C  
ATOM   1412  O   SER   513       4.508  25.040  31.377  1.00  0.00           O  
ATOM   1413  CB  SER   513       5.735  24.594  28.414  1.00  0.00           C  
ATOM   1414  OG  SER   513       4.687  23.692  28.719  1.00  0.00           O  
ATOM   1415  N   ILE   514       4.215  26.847  30.056  1.00  0.00           N  
ATOM   1416  CA  ILE   514       2.931  27.253  30.621  1.00  0.00           C  
ATOM   1417  C   ILE   514       1.925  26.117  30.413  1.00  0.00           C  
ATOM   1418  O   ILE   514       0.992  25.931  31.194  1.00  0.00           O  
ATOM   1419  CB  ILE   514       2.387  28.516  29.886  1.00  0.00           C  
ATOM   1420  CG1 ILE   514       3.459  29.596  29.761  1.00  0.00           C  
ATOM   1421  CG2 ILE   514       1.162  29.076  30.567  1.00  0.00           C  
ATOM   1422  CD1 ILE   514       3.833  30.197  31.052  1.00  0.00           C  
ATOM   1423  N   ASP   515       2.129  25.368  29.333  1.00  0.00           N  
ATOM   1424  CA  ASP   515       1.252  24.271  28.953  1.00  0.00           C  
ATOM   1425  C   ASP   515       1.339  23.200  30.014  1.00  0.00           C  
ATOM   1426  O   ASP   515       0.352  22.841  30.657  1.00  0.00           O  
ATOM   1427  CB  ASP   515       1.710  23.692  27.610  1.00  0.00           C  
ATOM   1428  CG  ASP   515       1.415  24.722  26.529  1.00  0.00           C  
ATOM   1429  OD1 ASP   515       0.692  25.708  26.832  1.00  0.00           O  
ATOM   1430  OD2 ASP   515       1.910  24.536  25.385  1.00  0.00           O  
ATOM   1431  N   GLN   516       2.552  22.701  30.190  1.00  0.00           N  
ATOM   1432  CA  GLN   516       2.821  21.676  31.169  1.00  0.00           C  
ATOM   1433  C   GLN   516       2.521  22.144  32.599  1.00  0.00           C  
ATOM   1434  O   GLN   516       1.990  21.372  33.393  1.00  0.00           O  
ATOM   1435  CB  GLN   516       4.250  21.155  30.994  1.00  0.00           C  
ATOM   1436  CG  GLN   516       4.588  19.981  31.915  1.00  0.00           C  
ATOM   1437  CD  GLN   516       3.688  18.813  31.539  1.00  0.00           C  
ATOM   1438  OE1 GLN   516       3.521  18.495  30.363  1.00  0.00           O  
ATOM   1439  NE2 GLN   516       3.057  18.111  32.519  1.00  0.00           N  
ATOM   1440  N   LEU   517       2.825  23.400  32.924  1.00  0.00           N  
ATOM   1441  CA  LEU   517       2.518  23.927  34.260  1.00  0.00           C  
ATOM   1442  C   LEU   517       1.025  23.990  34.550  1.00  0.00           C  
ATOM   1443  O   LEU   517       0.580  23.663  35.651  1.00  0.00           O  
ATOM   1444  CB  LEU   517       3.115  25.321  34.479  1.00  0.00           C  
ATOM   1445  CG  LEU   517       2.830  25.896  35.868  1.00  0.00           C  
ATOM   1446  CD1 LEU   517       3.395  25.083  37.032  1.00  0.00           C  
ATOM   1447  CD2 LEU   517       3.383  27.299  36.113  1.00  0.00           C  
ATOM   1448  N   SER   518       0.263  24.461  33.572  1.00  0.00           N  
ATOM   1449  CA  SER   518      -1.170  24.607  33.741  1.00  0.00           C  
ATOM   1450  C   SER   518      -1.851  23.276  33.970  1.00  0.00           C  
ATOM   1451  O   SER   518      -2.761  23.182  34.787  1.00  0.00           O  
ATOM   1452  CB  SER   518      -1.781  25.299  32.532  1.00  0.00           C  
ATOM   1453  OG  SER   518      -1.312  26.636  32.446  1.00  0.00           O  
ATOM   1454  N   GLU   519      -1.408  22.258  33.235  1.00  0.00           N  
ATOM   1455  CA  GLU   519      -1.915  20.902  33.403  1.00  0.00           C  
ATOM   1456  C   GLU   519      -1.788  20.483  34.858  1.00  0.00           C  
ATOM   1457  O   GLU   519      -2.780  20.133  35.505  1.00  0.00           O  
ATOM   1458  CB  GLU   519      -1.122  19.927  32.533  1.00  0.00           C  
ATOM   1459  CG  GLU   519      -1.303  20.123  31.040  1.00  0.00           C  
ATOM   1460  CD  GLU   519      -2.579  19.493  30.528  1.00  0.00           C  
ATOM   1461  OE1 GLU   519      -3.134  18.625  31.239  1.00  0.00           O  
ATOM   1462  OE2 GLU   519      -3.024  19.863  29.419  1.00  0.00           O  
ATOM   1463  N   GLU   520      -0.557  20.565  35.361  1.00  0.00           N  
ATOM   1464  CA  GLU   520      -0.157  20.047  36.668  1.00  0.00           C  
ATOM   1465  C   GLU   520      -0.904  20.663  37.839  1.00  0.00           C  
ATOM   1466  O   GLU   520      -1.495  19.959  38.657  1.00  0.00           O  
ATOM   1467  CB  GLU   520       1.330  20.264  36.842  1.00  0.00           C  
ATOM   1468  CG  GLU   520       2.188  19.262  36.067  1.00  0.00           C  
ATOM   1469  CD  GLU   520       1.900  17.872  36.617  1.00  0.00           C  
ATOM   1470  OE1 GLU   520       2.007  17.694  37.860  1.00  0.00           O  
ATOM   1471  OE2 GLU   520       1.568  16.970  35.802  1.00  0.00           O  
ATOM   1472  N   LEU   521      -0.853  21.987  37.909  1.00  0.00           N  
ATOM   1473  CA  LEU   521      -1.410  22.751  39.016  1.00  0.00           C  
ATOM   1474  C   LEU   521      -2.838  23.145  38.722  1.00  0.00           C  
ATOM   1475  O   LEU   521      -3.475  23.815  39.534  1.00  0.00           O  
ATOM   1476  CB  LEU   521      -0.596  24.024  39.238  1.00  0.00           C  
ATOM   1477  CG  LEU   521       0.860  23.757  39.625  1.00  0.00           C  
ATOM   1478  CD1 LEU   521       1.731  25.005  39.760  1.00  0.00           C  
ATOM   1479  CD2 LEU   521       1.052  23.045  40.963  1.00  0.00           C  
ATOM   1480  N   ASN   522      -3.325  22.748  37.550  1.00  0.00           N  
ATOM   1481  CA  ASN   522      -4.677  23.063  37.134  1.00  0.00           C  
ATOM   1482  C   ASN   522      -4.883  24.553  36.963  1.00  0.00           C  
ATOM   1483  O   ASN   522      -5.906  25.104  37.365  1.00  0.00           O  
ATOM   1484  CB  ASN   522      -5.686  22.504  38.142  1.00  0.00           C  
ATOM   1485  CG  ASN   522      -5.636  20.985  38.064  1.00  0.00           C  
ATOM   1486  OD1 ASN   522      -5.301  20.414  37.027  1.00  0.00           O  
ATOM   1487  ND2 ASN   522      -5.966  20.247  39.158  1.00  0.00           N  
ATOM   1488  N   MET   523      -3.908  25.222  36.366  1.00  0.00           N  
ATOM   1489  CA  MET   523      -3.978  26.670  36.268  1.00  0.00           C  
ATOM   1490  C   MET   523      -4.394  27.118  34.870  1.00  0.00           C  
ATOM   1491  O   MET   523      -4.374  26.333  33.924  1.00  0.00           O  
ATOM   1492  CB  MET   523      -2.653  27.308  36.708  1.00  0.00           C  
ATOM   1493  CG  MET   523      -2.312  27.055  38.178  1.00  0.00           C  
ATOM   1494  SD  MET   523      -0.690  27.690  38.696  1.00  0.00           S  
ATOM   1495  CE  MET   523      -1.224  29.423  38.799  1.00  0.00           C  
ATOM   1496  N   LYS   524      -4.780  28.383  34.751  1.00  0.00           N  
ATOM   1497  CA  LYS   524      -5.381  28.906  33.526  1.00  0.00           C  
ATOM   1498  C   LYS   524      -4.475  29.948  32.871  1.00  0.00           C  
ATOM   1499  O   LYS   524      -4.947  30.949  32.338  1.00  0.00           O  
ATOM   1500  CB  LYS   524      -6.712  29.569  33.872  1.00  0.00           C  
ATOM   1501  CG  LYS   524      -7.774  28.584  34.366  1.00  0.00           C  
ATOM   1502  CD  LYS   524      -9.134  29.232  34.630  1.00  0.00           C  
ATOM   1503  CE  LYS   524     -10.186  28.255  35.158  1.00  0.00           C  
ATOM   1504  NZ  LYS   524     -11.471  28.959  35.370  1.00  0.00           N  
ATOM   1505  N   MET   525      -3.171  29.722  32.911  1.00  0.00           N  
ATOM   1506  CA  MET   525      -2.228  30.738  32.453  1.00  0.00           C  
ATOM   1507  C   MET   525      -2.150  30.781  30.935  1.00  0.00           C  
ATOM   1508  O   MET   525      -2.529  29.823  30.271  1.00  0.00           O  
ATOM   1509  CB  MET   525      -0.861  30.516  33.103  1.00  0.00           C  
ATOM   1510  CG  MET   525      -0.857  30.760  34.613  1.00  0.00           C  
ATOM   1511  SD  MET   525       0.760  30.526  35.410  1.00  0.00           S  
ATOM   1512  CE  MET   525       0.159  30.861  37.091  1.00  0.00           C  
ATOM   1513  N   PRO   526      -1.668  31.890  30.380  1.00  0.00           N  
ATOM   1514  CA  PRO   526      -1.776  32.128  28.930  1.00  0.00           C  
ATOM   1515  C   PRO   526      -0.451  32.248  28.190  1.00  0.00           C  
ATOM   1516  O   PRO   526       0.519  32.768  28.727  1.00  0.00           O  
ATOM   1517  CB  PRO   526      -2.586  33.394  28.687  1.00  0.00           C  
ATOM   1518  CG  PRO   526      -2.451  34.429  29.806  1.00  0.00           C  
ATOM   1519  CD  PRO   526      -2.281  33.810  31.195  1.00  0.00           C  
ATOM   1520  N   GLU   527      -0.416  31.782  26.947  1.00  0.00           N  
ATOM   1521  CA  GLU   527       0.765  31.989  26.115  1.00  0.00           C  
ATOM   1522  C   GLU   527       0.539  33.014  25.008  1.00  0.00           C  
ATOM   1523  O   GLU   527      -0.178  34.002  25.186  1.00  0.00           O  
ATOM   1524  CB  GLU   527       1.299  30.681  25.512  1.00  0.00           C  
ATOM   1525  CG  GLU   527       1.787  29.680  26.561  1.00  0.00           C  
ATOM   1526  CD  GLU   527       2.294  28.444  25.832  1.00  0.00           C  
ATOM   1527  OE1 GLU   527       2.291  28.457  24.572  1.00  0.00           O  
ATOM   1528  OE2 GLU   527       2.692  27.470  26.525  1.00  0.00           O  
ATOM   1529  N   GLY   528      -0.587  33.724  25.092  1.00  0.00           N  
ATOM   1530  CA  GLY   528      -0.921  34.744  24.090  1.00  0.00           C  
ATOM   1531  C   GLY   528      -0.148  36.044  24.220  1.00  0.00           C  
ATOM   1532  O   GLY   528      -0.236  36.934  23.370  1.00  0.00           O  
ATOM   1533  N   ILE   529       0.629  36.180  25.292  1.00  0.00           N  
ATOM   1534  CA  ILE   529       1.489  37.336  25.466  1.00  0.00           C  
ATOM   1535  C   ILE   529       2.937  36.886  25.247  1.00  0.00           C  
ATOM   1536  O   ILE   529       3.901  37.558  25.624  1.00  0.00           O  
ATOM   1537  CB  ILE   529       1.847  38.178  26.711  1.00  0.00           C  
ATOM   1538  CG1 ILE   529       2.523  37.365  27.828  1.00  0.00           C  
ATOM   1539  CG2 ILE   529       0.628  38.839  27.376  1.00  0.00           C  
ATOM   1540  CD1 ILE   529       3.125  38.231  28.933  1.00  0.00           C  
ATOM   1541  N   GLN   530       3.086  35.717  24.621  1.00  0.00           N  
ATOM   1542  CA  GLN   530       4.401  35.234  24.264  1.00  0.00           C  
ATOM   1543  C   GLN   530       5.170  34.425  25.291  1.00  0.00           C  
ATOM   1544  O   GLN   530       6.375  34.201  25.151  1.00  0.00           O  
ATOM   1545  CB  GLN   530       5.539  36.204  23.929  1.00  0.00           C  
ATOM   1546  CG  GLN   530       5.285  37.030  22.666  1.00  0.00           C  
ATOM   1547  CD  GLN   530       6.458  37.982  22.483  1.00  0.00           C  
ATOM   1548  OE1 GLN   530       7.407  37.977  23.266  1.00  0.00           O  
ATOM   1549  NE2 GLN   530       6.458  38.852  21.437  1.00  0.00           N  
ATOM   1550  N   TYR   531       4.506  33.963  26.347  1.00  0.00           N  
ATOM   1551  CA  TYR   531       5.197  33.169  27.366  1.00  0.00           C  
ATOM   1552  C   TYR   531       5.354  31.715  26.940  1.00  0.00           C  
ATOM   1553  O   TYR   531       4.468  30.879  27.134  1.00  0.00           O  
ATOM   1554  CB  TYR   531       4.654  32.873  28.770  1.00  0.00           C  
ATOM   1555  CG  TYR   531       4.565  34.170  29.498  1.00  0.00           C  
ATOM   1556  CD1 TYR   531       3.343  34.853  29.558  1.00  0.00           C  
ATOM   1557  CD2 TYR   531       5.688  34.734  30.143  1.00  0.00           C  
ATOM   1558  CE1 TYR   531       3.219  36.080  30.239  1.00  0.00           C  
ATOM   1559  CE2 TYR   531       5.578  35.981  30.841  1.00  0.00           C  
ATOM   1560  CZ  TYR   531       4.332  36.639  30.877  1.00  0.00           C  
ATOM   1561  OH  TYR   531       4.180  37.842  31.532  1.00  0.00           O  
ATOM   1562  N   GLU   532       6.503  31.399  26.346  1.00  0.00           N  
ATOM   1563  CA  GLU   532       6.794  30.030  25.919  1.00  0.00           C  
ATOM   1564  C   GLU   532       7.293  29.200  27.096  1.00  0.00           C  
ATOM   1565  O   GLU   532       7.732  28.056  26.949  1.00  0.00           O  
ATOM   1566  CB  GLU   532       7.887  29.799  24.869  1.00  0.00           C  
ATOM   1567  CG  GLU   532       7.551  30.389  23.498  1.00  0.00           C  
ATOM   1568  CD  GLU   532       8.741  30.154  22.580  1.00  0.00           C  
ATOM   1569  OE1 GLU   532       9.750  29.569  23.057  1.00  0.00           O  
ATOM   1570  OE2 GLU   532       8.658  30.556  21.388  1.00  0.00           O  
ATOM   1571  N   THR   533       7.173  29.757  28.271  1.00  0.00           N  
ATOM   1572  CA  THR   533       7.633  29.124  29.496  1.00  0.00           C  
ATOM   1573  C   THR   533       7.285  29.907  30.760  1.00  0.00           C  
ATOM   1574  O   THR   533       6.817  31.057  30.717  1.00  0.00           O  
ATOM   1575  CB  THR   533       9.132  28.834  29.481  1.00  0.00           C  
ATOM   1576  OG1 THR   533       9.866  30.014  29.811  1.00  0.00           O  
ATOM   1577  CG2 THR   533       9.548  28.368  28.136  1.00  0.00           C  
ATOM   1578  N   VAL   534       7.527  29.261  31.893  1.00  0.00           N  
ATOM   1579  CA  VAL   534       7.085  29.796  33.153  1.00  0.00           C  
ATOM   1580  C   VAL   534       7.881  31.049  33.505  1.00  0.00           C  
ATOM   1581  O   VAL   534       7.334  32.017  34.034  1.00  0.00           O  
ATOM   1582  CB  VAL   534       7.121  28.701  34.236  1.00  0.00           C  
ATOM   1583  CG1 VAL   534       6.845  29.228  35.646  1.00  0.00           C  
ATOM   1584  CG2 VAL   534       6.092  27.591  34.015  1.00  0.00           C  
ATOM   1585  N   SER   535       9.163  31.032  33.157  1.00  0.00           N  
ATOM   1586  CA  SER   535      10.047  32.152  33.408  1.00  0.00           C  
ATOM   1587  C   SER   535       9.678  33.356  32.568  1.00  0.00           C  
ATOM   1588  O   SER   535       9.934  34.493  32.942  1.00  0.00           O  
ATOM   1589  CB  SER   535      11.499  31.754  33.129  1.00  0.00           C  
ATOM   1590  OG  SER   535      11.674  31.484  31.746  1.00  0.00           O  
ATOM   1591  N   GLY   536       9.052  33.122  31.432  1.00  0.00           N  
ATOM   1592  CA  GLY   536       8.667  34.230  30.591  1.00  0.00           C  
ATOM   1593  C   GLY   536       7.390  34.858  31.085  1.00  0.00           C  
ATOM   1594  O   GLY   536       7.196  36.068  30.971  1.00  0.00           O  
ATOM   1595  N   PHE   537       6.512  34.012  31.615  1.00  0.00           N  
ATOM   1596  CA  PHE   537       5.256  34.444  32.203  1.00  0.00           C  
ATOM   1597  C   PHE   537       5.586  35.396  33.305  1.00  0.00           C  
ATOM   1598  O   PHE   537       5.023  36.475  33.407  1.00  0.00           O  
ATOM   1599  CB  PHE   537       4.550  33.244  32.825  1.00  0.00           C  
ATOM   1600  CG  PHE   537       3.309  33.744  33.480  1.00  0.00           C  
ATOM   1601  CD1 PHE   537       2.150  34.068  32.740  1.00  0.00           C  
ATOM   1602  CD2 PHE   537       3.269  33.905  34.877  1.00  0.00           C  
ATOM   1603  CE1 PHE   537       0.966  34.542  33.375  1.00  0.00           C  
ATOM   1604  CE2 PHE   537       2.096  34.379  35.539  1.00  0.00           C  
ATOM   1605  CZ  PHE   537       0.940  34.700  34.782  1.00  0.00           C  
ATOM   1606  N   VAL   538       6.393  34.947  34.263  1.00  0.00           N  
ATOM   1607  CA  VAL   538       6.787  35.808  35.372  1.00  0.00           C  
ATOM   1608  C   VAL   538       7.535  37.034  34.850  1.00  0.00           C  
ATOM   1609  O   VAL   538       7.250  38.176  35.221  1.00  0.00           O  
ATOM   1610  CB  VAL   538       7.756  35.894  36.571  1.00  0.00           C  
ATOM   1611  CG1 VAL   538       7.755  37.260  37.259  1.00  0.00           C  
ATOM   1612  CG2 VAL   538       7.445  34.887  37.680  1.00  0.00           C  
ATOM   1613  N   CYS   539       8.509  36.806  33.976  1.00  0.00           N  
ATOM   1614  CA  CYS   539       9.293  37.905  33.427  1.00  0.00           C  
ATOM   1615  C   CYS   539       8.446  38.814  32.548  1.00  0.00           C  
ATOM   1616  O   CYS   539       8.563  40.042  32.589  1.00  0.00           O  
ATOM   1617  CB  CYS   539      10.446  37.781  32.428  1.00  0.00           C  
ATOM   1618  SG  CYS   539      11.599  37.182  33.001  1.00  0.00           S  
ATOM   1619  N   GLU   540       7.574  38.226  31.736  1.00  0.00           N  
ATOM   1620  CA  GLU   540       6.711  39.024  30.873  1.00  0.00           C  
ATOM   1621  C   GLU   540       5.814  39.928  31.715  1.00  0.00           C  
ATOM   1622  O   GLU   540       5.649  41.119  31.438  1.00  0.00           O  
ATOM   1623  CB  GLU   540       5.701  38.310  29.968  1.00  0.00           C  
ATOM   1624  CG  GLU   540       4.977  39.250  29.002  1.00  0.00           C  
ATOM   1625  CD  GLU   540       6.010  39.827  28.044  1.00  0.00           C  
ATOM   1626  OE1 GLU   540       6.809  39.029  27.486  1.00  0.00           O  
ATOM   1627  OE2 GLU   540       6.013  41.073  27.858  1.00  0.00           O  
ATOM   1628  N   ALA   541       5.220  39.366  32.762  1.00  0.00           N  
ATOM   1629  CA  ALA   541       4.336  40.136  33.628  1.00  0.00           C  
ATOM   1630  C   ALA   541       5.104  41.141  34.482  1.00  0.00           C  
ATOM   1631  O   ALA   541       4.644  42.258  34.736  1.00  0.00           O  
ATOM   1632  CB  ALA   541       3.533  39.240  34.565  1.00  0.00           C  
ATOM   1633  N   PHE   542       6.293  40.759  34.941  1.00  0.00           N  
ATOM   1634  CA  PHE   542       7.104  41.646  35.775  1.00  0.00           C  
ATOM   1635  C   PHE   542       7.608  42.853  34.984  1.00  0.00           C  
ATOM   1636  O   PHE   542       7.668  43.978  35.489  1.00  0.00           O  
ATOM   1637  CB  PHE   542       8.433  41.191  36.391  1.00  0.00           C  
ATOM   1638  CG  PHE   542       8.973  42.331  37.184  1.00  0.00           C  
ATOM   1639  CD1 PHE   542       8.468  42.661  38.462  1.00  0.00           C  
ATOM   1640  CD2 PHE   542      10.018  43.115  36.662  1.00  0.00           C  
ATOM   1641  CE1 PHE   542       8.993  43.750  39.214  1.00  0.00           C  
ATOM   1642  CE2 PHE   542      10.563  44.213  37.395  1.00  0.00           C  
ATOM   1643  CZ  PHE   542      10.045  44.532  38.677  1.00  0.00           C  
ATOM   1644  N   GLY   543       7.978  42.634  33.726  1.00  0.00           N  
ATOM   1645  CA  GLY   543       8.432  43.738  32.896  1.00  0.00           C  
ATOM   1646  C   GLY   543       9.919  44.023  32.909  1.00  0.00           C  
ATOM   1647  O   GLY   543      10.415  44.918  32.220  1.00  0.00           O  
ATOM   1648  N   TYR   544      10.653  43.205  33.740  1.00  0.00           N  
ATOM   1649  CA  TYR   544      12.098  43.363  33.798  1.00  0.00           C  
ATOM   1650  C   TYR   544      12.654  41.983  34.154  1.00  0.00           C  
ATOM   1651  O   TYR   544      11.879  41.066  34.420  1.00  0.00           O  
ATOM   1652  CB  TYR   544      12.492  44.437  34.827  1.00  0.00           C  
ATOM   1653  CG  TYR   544      11.773  45.691  34.464  1.00  0.00           C  
ATOM   1654  CD1 TYR   544      10.532  45.977  35.047  1.00  0.00           C  
ATOM   1655  CD2 TYR   544      12.316  46.613  33.541  1.00  0.00           C  
ATOM   1656  CE1 TYR   544       9.824  47.153  34.731  1.00  0.00           C  
ATOM   1657  CE2 TYR   544      11.609  47.814  33.209  1.00  0.00           C  
ATOM   1658  CZ  TYR   544      10.362  48.065  33.816  1.00  0.00           C  
ATOM   1659  OH  TYR   544       9.644  49.205  33.524  1.00  0.00           O  
ATOM   1660  N   ILE   545      13.970  41.805  34.117  1.00  0.00           N  
ATOM   1661  CA  ILE   545      14.534  40.523  34.533  1.00  0.00           C  
ATOM   1662  C   ILE   545      14.818  40.507  36.034  1.00  0.00           C  
ATOM   1663  O   ILE   545      15.722  41.177  36.516  1.00  0.00           O  
ATOM   1664  CB  ILE   545      15.788  40.156  33.730  1.00  0.00           C  
ATOM   1665  CG1 ILE   545      15.534  40.033  32.218  1.00  0.00           C  
ATOM   1666  CG2 ILE   545      16.410  38.812  34.144  1.00  0.00           C  
ATOM   1667  CD1 ILE   545      16.813  39.881  31.396  1.00  0.00           C  
ATOM   1668  N   PRO   546      14.045  39.728  36.780  1.00  0.00           N  
ATOM   1669  CA  PRO   546      14.202  39.871  38.212  1.00  0.00           C  
ATOM   1670  C   PRO   546      15.450  39.200  38.706  1.00  0.00           C  
ATOM   1671  O   PRO   546      16.101  38.391  38.022  1.00  0.00           O  
ATOM   1672  CB  PRO   546      12.988  39.148  38.754  1.00  0.00           C  
ATOM   1673  CG  PRO   546      12.768  38.079  37.756  1.00  0.00           C  
ATOM   1674  CD  PRO   546      13.100  38.657  36.435  1.00  0.00           C  
ATOM   1675  N   LYS   547      15.773  39.567  39.933  1.00  0.00           N  
ATOM   1676  CA  LYS   547      16.872  38.979  40.644  1.00  0.00           C  
ATOM   1677  C   LYS   547      16.282  38.010  41.685  1.00  0.00           C  
ATOM   1678  O   LYS   547      15.074  38.014  41.912  1.00  0.00           O  
ATOM   1679  CB  LYS   547      17.677  40.085  41.278  1.00  0.00           C  
ATOM   1680  CG  LYS   547      18.262  41.072  40.265  1.00  0.00           C  
ATOM   1681  CD  LYS   547      19.195  42.110  40.891  1.00  0.00           C  
ATOM   1682  CE  LYS   547      19.833  43.054  39.869  1.00  0.00           C  
ATOM   1683  NZ  LYS   547      20.716  44.022  40.557  1.00  0.00           N  
ATOM   1684  N   THR   548      17.114  37.162  42.286  1.00  0.00           N  
ATOM   1685  CA  THR   548      16.621  36.157  43.238  1.00  0.00           C  
ATOM   1686  C   THR   548      15.874  36.769  44.414  1.00  0.00           C  
ATOM   1687  O   THR   548      16.262  37.804  44.949  1.00  0.00           O  
ATOM   1688  CB  THR   548      17.753  35.258  43.765  1.00  0.00           C  
ATOM   1689  OG1 THR   548      17.220  34.245  44.606  1.00  0.00           O  
ATOM   1690  CG2 THR   548      18.750  36.112  44.566  1.00  0.00           C  
ATOM   1691  N   GLY   549      14.782  36.138  44.810  1.00  0.00           N  
ATOM   1692  CA  GLY   549      14.024  36.666  45.914  1.00  0.00           C  
ATOM   1693  C   GLY   549      12.875  37.545  45.478  1.00  0.00           C  
ATOM   1694  O   GLY   549      11.909  37.713  46.227  1.00  0.00           O  
ATOM   1695  N   GLU   550      12.962  38.109  44.278  1.00  0.00           N  
ATOM   1696  CA  GLU   550      11.893  38.970  43.819  1.00  0.00           C  
ATOM   1697  C   GLU   550      10.597  38.173  43.772  1.00  0.00           C  
ATOM   1698  O   GLU   550      10.601  36.957  43.557  1.00  0.00           O  
ATOM   1699  CB  GLU   550      12.235  39.614  42.482  1.00  0.00           C  
ATOM   1700  CG  GLU   550      13.427  40.548  42.530  1.00  0.00           C  
ATOM   1701  CD  GLU   550      13.411  41.576  41.418  1.00  0.00           C  
ATOM   1702  OE1 GLU   550      12.321  42.100  41.100  1.00  0.00           O  
ATOM   1703  OE2 GLU   550      14.489  41.861  40.861  1.00  0.00           O  
ATOM   1704  N   SER   551       9.488  38.846  44.044  1.00  0.00           N  
ATOM   1705  CA  SER   551       8.219  38.146  44.076  1.00  0.00           C  
ATOM   1706  C   SER   551       7.168  38.941  43.361  1.00  0.00           C  
ATOM   1707  O   SER   551       7.207  40.166  43.333  1.00  0.00           O  
ATOM   1708  CB  SER   551       7.684  37.840  45.502  1.00  0.00           C  
ATOM   1709  OG  SER   551       7.399  39.051  46.187  1.00  0.00           O  
ATOM   1710  N   VAL   552       6.204  38.210  42.821  1.00  0.00           N  
ATOM   1711  CA  VAL   552       5.171  38.769  41.982  1.00  0.00           C  
ATOM   1712  C   VAL   552       3.942  37.863  42.033  1.00  0.00           C  
ATOM   1713  O   VAL   552       4.037  36.625  42.033  1.00  0.00           O  
ATOM   1714  CB  VAL   552       5.679  38.957  40.518  1.00  0.00           C  
ATOM   1715  CG1 VAL   552       4.599  39.459  39.557  1.00  0.00           C  
ATOM   1716  CG2 VAL   552       6.824  39.964  40.394  1.00  0.00           C  
ATOM   1717  N   LYS   553       2.792  38.516  42.072  1.00  0.00           N  
ATOM   1718  CA  LYS   553       1.511  37.890  42.249  1.00  0.00           C  
ATOM   1719  C   LYS   553       0.869  37.885  40.892  1.00  0.00           C  
ATOM   1720  O   LYS   553       0.713  38.939  40.291  1.00  0.00           O  
ATOM   1721  CB  LYS   553       0.683  38.803  43.146  1.00  0.00           C  
ATOM   1722  CG  LYS   553      -0.679  38.216  43.523  1.00  0.00           C  
ATOM   1723  CD  LYS   553      -1.526  39.145  44.396  1.00  0.00           C  
ATOM   1724  CE  LYS   553      -2.883  38.554  44.781  1.00  0.00           C  
ATOM   1725  NZ  LYS   553      -3.631  39.512  45.625  1.00  0.00           N  
ATOM   1726  N   VAL   554       0.483  36.723  40.386  1.00  0.00           N  
ATOM   1727  CA  VAL   554      -0.163  36.727  39.087  1.00  0.00           C  
ATOM   1728  C   VAL   554      -1.673  36.606  39.199  1.00  0.00           C  
ATOM   1729  O   VAL   554      -2.394  37.568  38.918  1.00  0.00           O  
ATOM   1730  CB  VAL   554       0.462  35.731  38.094  1.00  0.00           C  
ATOM   1731  CG1 VAL   554       1.905  36.070  37.716  1.00  0.00           C  
ATOM   1732  CG2 VAL   554       0.513  34.295  38.621  1.00  0.00           C  
ATOM   1733  N   GLN   582      -2.165  35.450  39.615  1.00  0.00           N  
ATOM   1734  CA  GLN   582      -3.601  35.345  39.816  1.00  0.00           C  
ATOM   1735  C   GLN   582      -3.896  34.739  41.166  1.00  0.00           C  
ATOM   1736  O   GLN   582      -4.672  33.797  41.300  1.00  0.00           O  
ATOM   1737  CB  GLN   582      -4.264  34.585  38.674  1.00  0.00           C  
ATOM   1738  CG  GLN   582      -4.218  35.329  37.338  1.00  0.00           C  
ATOM   1739  CD  GLN   582      -4.847  34.435  36.279  1.00  0.00           C  
ATOM   1740  OE1 GLN   582      -5.254  33.309  36.562  1.00  0.00           O  
ATOM   1741  NE2 GLN   582      -4.961  34.887  35.002  1.00  0.00           N  
ATOM   1742  N   ILE   583      -3.257  35.310  42.175  1.00  0.00           N  
ATOM   1743  CA  ILE   583      -3.330  34.774  43.515  1.00  0.00           C  
ATOM   1744  C   ILE   583      -2.225  33.774  43.777  1.00  0.00           C  
ATOM   1745  O   ILE   583      -2.087  33.286  44.900  1.00  0.00           O  
ATOM   1746  CB  ILE   583      -4.705  34.115  43.763  1.00  0.00           C  
ATOM   1747  CG1 ILE   583      -4.976  32.903  42.856  1.00  0.00           C  
ATOM   1748  CG2 ILE   583      -5.892  35.065  43.530  1.00  0.00           C  
ATOM   1749  CD1 ILE   583      -6.235  32.125  43.240  1.00  0.00           C  
ATOM   1750  N   TYR   584      -1.440  33.460  42.749  1.00  0.00           N  
ATOM   1751  CA  TYR   584      -0.282  32.592  42.940  1.00  0.00           C  
ATOM   1752  C   TYR   584       1.024  33.377  43.160  1.00  0.00           C  
ATOM   1753  O   TYR   584       1.389  34.215  42.330  1.00  0.00           O  
ATOM   1754  CB  TYR   584      -0.133  31.630  41.769  1.00  0.00           C  
ATOM   1755  CG  TYR   584      -1.102  30.462  41.757  1.00  0.00           C  
ATOM   1756  CD1 TYR   584      -2.400  30.618  41.298  1.00  0.00           C  
ATOM   1757  CD2 TYR   584      -0.703  29.194  42.173  1.00  0.00           C  
ATOM   1758  CE1 TYR   584      -3.279  29.549  41.264  1.00  0.00           C  
ATOM   1759  CE2 TYR   584      -1.577  28.120  42.144  1.00  0.00           C  
ATOM   1760  CZ  TYR   584      -2.866  28.304  41.689  1.00  0.00           C  
ATOM   1761  OH  TYR   584      -3.749  27.243  41.657  1.00  0.00           O  
ATOM   1762  N   ARG   585       1.713  33.101  44.277  1.00  0.00           N  
ATOM   1763  CA  ARG   585       2.973  33.768  44.615  1.00  0.00           C  
ATOM   1764  C   ARG   585       4.153  33.176  43.891  1.00  0.00           C  
ATOM   1765  O   ARG   585       4.457  32.002  44.044  1.00  0.00           O  
ATOM   1766  CB  ARG   585       3.229  33.691  46.105  1.00  0.00           C  
ATOM   1767  CG  ARG   585       4.483  34.447  46.548  1.00  0.00           C  
ATOM   1768  CD  ARG   585       4.732  34.389  48.057  1.00  0.00           C  
ATOM   1769  NE  ARG   585       5.966  35.176  48.338  1.00  0.00           N  
ATOM   1770  CZ  ARG   585       6.517  35.158  49.587  1.00  0.00           C  
ATOM   1771  NH1 ARG   585       5.746  34.349  50.370  1.00  0.00           N  
ATOM   1772  NH2 ARG   585       7.625  35.955  49.564  1.00  0.00           N  
ATOM   1773  N   VAL   586       4.822  33.987  43.089  1.00  0.00           N  
ATOM   1774  CA  VAL   586       5.983  33.505  42.378  1.00  0.00           C  
ATOM   1775  C   VAL   586       7.177  34.246  42.933  1.00  0.00           C  
ATOM   1776  O   VAL   586       7.132  35.454  43.121  1.00  0.00           O  
ATOM   1777  CB  VAL   586       5.875  33.797  40.890  1.00  0.00           C  
ATOM   1778  CG1 VAL   586       4.717  33.067  40.208  1.00  0.00           C  
ATOM   1779  CG2 VAL   586       5.657  35.278  40.573  1.00  0.00           C  
ATOM   1780  N   GLU   587       8.247  33.511  43.184  1.00  0.00           N  
ATOM   1781  CA  GLU   587       9.431  34.057  43.800  1.00  0.00           C  
ATOM   1782  C   GLU   587      10.617  33.523  43.026  1.00  0.00           C  
ATOM   1783  O   GLU   587      10.726  32.309  42.779  1.00  0.00           O  
ATOM   1784  CB  GLU   587       9.490  33.592  45.247  1.00  0.00           C  
ATOM   1785  CG  GLU   587      10.711  34.115  46.007  1.00  0.00           C  
ATOM   1786  CD  GLU   587      10.566  33.708  47.466  1.00  0.00           C  
ATOM   1787  OE1 GLU   587       9.507  33.123  47.815  1.00  0.00           O  
ATOM   1788  OE2 GLU   587      11.514  33.977  48.252  1.00  0.00           O  
ATOM   1789  N   ILE   588      11.493  34.434  42.621  1.00  0.00           N  
ATOM   1790  CA  ILE   588      12.644  34.071  41.813  1.00  0.00           C  
ATOM   1791  C   ILE   588      13.595  33.313  42.690  1.00  0.00           C  
ATOM   1792  O   ILE   588      14.291  33.897  43.513  1.00  0.00           O  
ATOM   1793  CB  ILE   588      13.362  35.313  41.290  1.00  0.00           C  
ATOM   1794  CG1 ILE   588      12.461  36.234  40.450  1.00  0.00           C  
ATOM   1795  CG2 ILE   588      14.564  34.991  40.385  1.00  0.00           C  
ATOM   1796  CD1 ILE   588      11.860  35.546  39.225  1.00  0.00           C  
ATOM   1797  N   LEU   589      13.611  32.002  42.536  1.00  0.00           N  
ATOM   1798  CA  LEU   589      14.481  31.197  43.370  1.00  0.00           C  
ATOM   1799  C   LEU   589      15.900  31.317  42.873  1.00  0.00           C  
ATOM   1800  O   LEU   589      16.830  31.358  43.654  1.00  0.00           O  
ATOM   1801  CB  LEU   589      14.045  29.750  43.356  1.00  0.00           C  
ATOM   1802  CG  LEU   589      12.672  29.520  43.991  1.00  0.00           C  
ATOM   1803  CD1 LEU   589      12.122  28.102  43.845  1.00  0.00           C  
ATOM   1804  CD2 LEU   589      12.607  29.773  45.497  1.00  0.00           C  
ATOM   1805  N   ALA   590      16.139  30.882  41.638  1.00  0.00           N  
ATOM   1806  CA  ALA   590      17.475  30.973  41.059  1.00  0.00           C  
ATOM   1807  C   ALA   590      17.580  32.289  40.312  1.00  0.00           C  
ATOM   1808  O   ALA   590      16.769  32.607  39.438  1.00  0.00           O  
ATOM   1809  CB  ALA   590      17.783  29.830  40.096  1.00  0.00           C  
ATOM   1810  N   GLY   591      18.593  33.082  40.650  1.00  0.00           N  
ATOM   1811  CA  GLY   591      18.821  34.370  40.007  1.00  0.00           C  
ATOM   1812  C   GLY   591      20.053  34.178  39.138  1.00  0.00           C  
ATOM   1813  O   GLY   591      21.063  33.610  39.563  1.00  0.00           O  
ATOM   1814  N   ASN   592      19.991  34.651  37.900  1.00  0.00           N  
ATOM   1815  CA  ASN   592      21.107  34.467  36.992  1.00  0.00           C  
ATOM   1816  C   ASN   592      21.305  35.625  36.032  1.00  0.00           C  
ATOM   1817  O   ASN   592      20.546  36.598  36.008  1.00  0.00           O  
ATOM   1818  CB  ASN   592      20.984  33.210  36.124  1.00  0.00           C  
ATOM   1819  CG  ASN   592      19.801  33.400  35.186  1.00  0.00           C  
ATOM   1820  OD1 ASN   592      19.239  34.490  35.088  1.00  0.00           O  
ATOM   1821  ND2 ASN   592      19.358  32.349  34.445  1.00  0.00           N  
ATOM   1822  N   ALA   593      22.346  35.521  35.223  1.00  0.00           N  
ATOM   1823  CA  ALA   593      22.621  36.539  34.232  1.00  0.00           C  
ATOM   1824  C   ALA   593      21.998  36.057  32.927  1.00  0.00           C  
ATOM   1825  O   ALA   593      22.403  35.048  32.343  1.00  0.00           O  
ATOM   1826  CB  ALA   593      24.111  36.789  34.020  1.00  0.00           C  
ATOM   1827  N   ARG   594      21.053  36.705  32.460  1.00  0.00           N  
ATOM   1828  CA  ARG   594      20.321  36.539  31.216  1.00  0.00           C  
ATOM   1829  C   ARG   594      18.881  36.118  31.474  1.00  0.00           C  
ATOM   1830  O   ARG   594      17.965  36.553  30.774  1.00  0.00           O  
ATOM   1831  CB  ARG   594      20.961  35.465  30.332  1.00  0.00           C  
ATOM   1832  CG  ARG   594      22.444  35.607  30.033  1.00  0.00           C  
ATOM   1833  CD  ARG   594      22.852  34.639  28.906  1.00  0.00           C  
ATOM   1834  NE  ARG   594      22.634  33.227  29.235  1.00  0.00           N  
ATOM   1835  CZ  ARG   594      22.602  32.242  28.335  1.00  0.00           C  
ATOM   1836  NH1 ARG   594      22.763  32.513  27.042  1.00  0.00           N  
ATOM   1837  NH2 ARG   594      22.403  30.984  28.722  1.00  0.00           N  
ATOM   1838  N   LYS   595      18.675  35.250  32.461  1.00  0.00           N  
ATOM   1839  CA  LYS   595      17.399  34.548  32.536  1.00  0.00           C  
ATOM   1840  C   LYS   595      16.992  34.024  33.906  1.00  0.00           C  
ATOM   1841  O   LYS   595      17.822  33.709  34.748  1.00  0.00           O  
ATOM   1842  CB  LYS   595      17.447  33.361  31.593  1.00  0.00           C  
ATOM   1843  CG  LYS   595      17.581  33.756  30.121  1.00  0.00           C  
ATOM   1844  CD  LYS   595      17.669  32.560  29.171  1.00  0.00           C  
ATOM   1845  CE  LYS   595      17.769  32.955  27.696  1.00  0.00           C  
ATOM   1846  NZ  LYS   595      17.879  31.743  26.854  1.00  0.00           N  
ATOM   1847  N   VAL   596      15.686  33.910  34.096  1.00  0.00           N  
ATOM   1848  CA  VAL   596      15.144  33.252  35.256  1.00  0.00           C  
ATOM   1849  C   VAL   596      15.391  31.774  35.059  1.00  0.00           C  
ATOM   1850  O   VAL   596      15.186  31.244  33.991  1.00  0.00           O  
ATOM   1851  CB  VAL   596      13.626  33.537  35.421  1.00  0.00           C  
ATOM   1852  CG1 VAL   596      12.976  32.743  36.556  1.00  0.00           C  
ATOM   1853  CG2 VAL   596      13.310  35.003  35.727  1.00  0.00           C  
ATOM   1854  N   SER   597      15.844  31.119  36.112  1.00  0.00           N  
ATOM   1855  CA  SER   597      16.190  29.703  36.091  1.00  0.00           C  
ATOM   1856  C   SER   597      15.220  28.836  36.926  1.00  0.00           C  
ATOM   1857  O   SER   597      14.606  27.910  36.406  1.00  0.00           O  
ATOM   1858  CB  SER   597      17.638  29.532  36.584  1.00  0.00           C  
ATOM   1859  OG  SER   597      17.979  28.154  36.627  1.00  0.00           O  
ATOM   1860  N   ALA   598      15.072  29.138  38.213  1.00  0.00           N  
ATOM   1861  CA  ALA   598      14.107  28.424  39.042  1.00  0.00           C  
ATOM   1862  C   ALA   598      13.203  29.413  39.738  1.00  0.00           C  
ATOM   1863  O   ALA   598      13.629  30.503  40.108  1.00  0.00           O  
ATOM   1864  CB  ALA   598      14.811  27.545  40.091  1.00  0.00           C  
ATOM   1865  N   VAL   599      11.948  29.025  39.918  1.00  0.00           N  
ATOM   1866  CA  VAL   599      10.987  29.871  40.600  1.00  0.00           C  
ATOM   1867  C   VAL   599      10.116  29.029  41.518  1.00  0.00           C  
ATOM   1868  O   VAL   599       9.691  27.923  41.155  1.00  0.00           O  
ATOM   1869  CB  VAL   599      10.114  30.675  39.581  1.00  0.00           C  
ATOM   1870  CG1 VAL   599      10.007  29.939  38.275  1.00  0.00           C  
ATOM   1871  CG2 VAL   599       8.725  30.971  40.141  1.00  0.00           C  
ATOM   1872  N   ARG   600       9.872  29.540  42.719  1.00  0.00           N  
ATOM   1873  CA  ARG   600       8.951  28.869  43.613  1.00  0.00           C  
ATOM   1874  C   ARG   600       7.591  29.502  43.502  1.00  0.00           C  
ATOM   1875  O   ARG   600       7.480  30.716  43.430  1.00  0.00           O  
ATOM   1876  CB  ARG   600       9.416  28.958  45.059  1.00  0.00           C  
ATOM   1877  CG  ARG   600       8.430  28.346  46.056  1.00  0.00           C  
ATOM   1878  CD  ARG   600       8.923  28.378  47.504  1.00  0.00           C  
ATOM   1879  NE  ARG   600       9.033  29.808  47.908  1.00  0.00           N  
ATOM   1880  CZ  ARG   600       7.933  30.474  48.365  1.00  0.00           C  
ATOM   1881  NH1 ARG   600       6.882  29.604  48.348  1.00  0.00           N  
ATOM   1882  NH2 ARG   600       8.314  31.751  48.661  1.00  0.00           N  
ATOM   1883  N   PHE   601       6.559  28.671  43.505  1.00  0.00           N  
ATOM   1884  CA  PHE   601       5.196  29.159  43.481  1.00  0.00           C  
ATOM   1885  C   PHE   601       4.373  28.654  44.667  1.00  0.00           C  
ATOM   1886  O   PHE   601       4.412  27.473  45.013  1.00  0.00           O  
ATOM   1887  CB  PHE   601       4.485  28.805  42.155  1.00  0.00           C  
ATOM   1888  CG  PHE   601       5.194  29.525  41.060  1.00  0.00           C  
ATOM   1889  CD1 PHE   601       6.259  28.935  40.342  1.00  0.00           C  
ATOM   1890  CD2 PHE   601       4.806  30.833  40.715  1.00  0.00           C  
ATOM   1891  CE1 PHE   601       6.928  29.630  39.294  1.00  0.00           C  
ATOM   1892  CE2 PHE   601       5.460  31.552  39.669  1.00  0.00           C  
ATOM   1893  CZ  PHE   601       6.528  30.946  38.957  1.00  0.00           C  
ATOM   1894  N   GLU   602       3.638  29.577  45.283  1.00  0.00           N  
ATOM   1895  CA  GLU   602       2.759  29.265  46.393  1.00  0.00           C  
ATOM   1896  C   GLU   602       1.293  29.189  45.970  1.00  0.00           C  
ATOM   1897  O   GLU   602       0.660  30.196  45.646  1.00  0.00           O  
ATOM   1898  CB  GLU   602       2.937  30.281  47.518  1.00  0.00           C  
ATOM   1899  CG  GLU   602       2.111  29.961  48.765  1.00  0.00           C  
ATOM   1900  CD  GLU   602       2.344  31.070  49.781  1.00  0.00           C  
ATOM   1901  OE1 GLU   602       2.046  32.248  49.450  1.00  0.00           O  
ATOM   1902  OE2 GLU   602       2.824  30.754  50.903  1.00  0.00           O  
ATOM   1903  N   ARG   603       0.763  27.975  45.975  1.00  0.00           N  
ATOM   1904  CA  ARG   603      -0.641  27.753  45.708  1.00  0.00           C  
ATOM   1905  C   ARG   603      -1.441  28.410  46.813  1.00  0.00           C  
ATOM   1906  O   ARG   603      -1.139  28.221  47.992  1.00  0.00           O  
ATOM   1907  CB  ARG   603      -0.958  26.253  45.679  1.00  0.00           C  
ATOM   1908  CG  ARG   603      -2.402  25.942  45.282  1.00  0.00           C  
ATOM   1909  CD  ARG   603      -2.717  24.446  45.235  1.00  0.00           C  
ATOM   1910  NE  ARG   603      -4.140  24.299  44.821  1.00  0.00           N  
ATOM   1911  CZ  ARG   603      -4.698  23.057  44.723  1.00  0.00           C  
ATOM   1912  NH1 ARG   603      -3.741  22.143  45.057  1.00  0.00           N  
ATOM   1913  NH2 ARG   603      -5.996  23.214  44.330  1.00  0.00           N  
ATOM   1914  N   VAL   604      -2.456  29.200  46.432  1.00  0.00           N  
ATOM   1915  CA  VAL   604      -3.353  29.947  47.321  1.00  0.00           C  
ATOM   1916  C   VAL   604      -4.241  29.069  48.213  1.00  0.00           C  
ATOM   1917  O   VAL   604      -4.477  29.384  49.382  1.00  0.00           O  
ATOM   1918  CB  VAL   604      -4.233  30.725  46.334  1.00  0.00           C  
ATOM   1919  CG1 VAL   604      -5.294  31.592  47.015  1.00  0.00           C  
ATOM   1920  CG2 VAL   604      -3.445  31.685  45.440  1.00  0.00           C  
TER
