# Supplementary material for: The Flavoproteome of the Model Plant Arabidopsis thaliana
Source: Int J Mol Sci. 2020 Jul 28;21(15):5371. doi: 10.3390/ijms21155371 (PMC7432721; doi:10.3390/ijms21155371)
Supplement: Supplementary file 1 [file ijms-21-05371-s001.zip › Supplements for Table S4 pdb structure prediction evidence code 3/AT3G14150.1.pdb]

REMARK  99  Chain ID : 1
REMARK  99  Residues : 353
REMARK  99  Atoms    : 2945
REMARK  99  File     : c6dvhF_.1.pdb.sc
ATOM      1  N   ILE     4       6.762  50.465 142.725  1.00  0.00           N  
ATOM      2  CA  ILE     4       5.787  51.243 141.950  1.00  0.00           C  
ATOM      3  C   ILE     4       5.586  50.656 140.560  1.00  0.00           C  
ATOM      4  O   ILE     4       6.430  49.931 140.026  1.00  0.00           O  
ATOM      5  CB  ILE     4       6.408  52.650 141.875  1.00  0.00           C  
ATOM      6  CG1 ILE     4       7.761  52.685 141.144  1.00  0.00           C  
ATOM      7  CG2 ILE     4       6.679  53.275 143.254  1.00  0.00           C  
ATOM      8  CD1 ILE     4       8.290  54.099 140.910  1.00  0.00           C  
ATOM      9  N   VAL     5       4.446  51.004 139.965  1.00  0.00           N  
ATOM     10  CA  VAL     5       4.049  50.477 138.669  1.00  0.00           C  
ATOM     11  C   VAL     5       4.038  51.521 137.559  1.00  0.00           C  
ATOM     12  O   VAL     5       3.645  51.193 136.434  1.00  0.00           O  
ATOM     13  CB  VAL     5       2.657  49.838 138.765  1.00  0.00           C  
ATOM     14  CG1 VAL     5       2.593  48.657 139.736  1.00  0.00           C  
ATOM     15  CG2 VAL     5       1.573  50.807 139.242  1.00  0.00           C  
ATOM     16  N   ASN     6       4.445  52.763 137.833  1.00  0.00           N  
ATOM     17  CA  ASN     6       4.481  53.806 136.809  1.00  0.00           C  
ATOM     18  C   ASN     6       5.750  54.633 136.969  1.00  0.00           C  
ATOM     19  O   ASN     6       6.328  54.712 138.063  1.00  0.00           O  
ATOM     20  CB  ASN     6       3.259  54.735 136.891  1.00  0.00           C  
ATOM     21  CG  ASN     6       2.028  53.929 136.500  1.00  0.00           C  
ATOM     22  OD1 ASN     6       1.826  53.610 135.329  1.00  0.00           O  
ATOM     23  ND2 ASN     6       1.140  53.556 137.459  1.00  0.00           N  
ATOM     24  N   VAL     7       6.169  55.273 135.864  1.00  0.00           N  
ATOM     25  CA  VAL     7       7.398  56.059 135.906  1.00  0.00           C  
ATOM     26  C   VAL     7       7.293  57.194 136.928  1.00  0.00           C  
ATOM     27  O   VAL     7       8.250  57.473 137.666  1.00  0.00           O  
ATOM     28  CB  VAL     7       7.753  56.637 134.532  1.00  0.00           C  
ATOM     29  CG1 VAL     7       8.920  57.625 134.569  1.00  0.00           C  
ATOM     30  CG2 VAL     7       8.161  55.574 133.510  1.00  0.00           C  
ATOM     31  N   ASP     8       6.137  57.864 136.993  1.00  0.00           N  
ATOM     32  CA  ASP     8       5.964  58.942 137.961  1.00  0.00           C  
ATOM     33  C   ASP     8       6.405  58.499 139.353  1.00  0.00           C  
ATOM     34  O   ASP     8       7.253  59.140 139.985  1.00  0.00           O  
ATOM     35  CB  ASP     8       4.504  59.401 137.988  1.00  0.00           C  
ATOM     36  CG  ASP     8       4.232  60.180 136.709  1.00  0.00           C  
ATOM     37  OD1 ASP     8       5.218  60.518 136.001  1.00  0.00           O  
ATOM     38  OD2 ASP     8       3.035  60.447 136.422  1.00  0.00           O  
ATOM     39  N   GLU     9       5.848  57.384 139.835  1.00  0.00           N  
ATOM     40  CA  GLU     9       6.178  56.887 141.169  1.00  0.00           C  
ATOM     41  C   GLU     9       7.609  56.367 141.235  1.00  0.00           C  
ATOM     42  O   GLU     9       8.286  56.538 142.253  1.00  0.00           O  
ATOM     43  CB  GLU     9       5.194  55.791 141.565  1.00  0.00           C  
ATOM     44  CG  GLU     9       3.780  56.309 141.835  1.00  0.00           C  
ATOM     45  CD  GLU     9       2.880  55.109 142.091  1.00  0.00           C  
ATOM     46  OE1 GLU     9       3.381  53.958 141.974  1.00  0.00           O  
ATOM     47  OE2 GLU     9       1.680  55.326 142.408  1.00  0.00           O  
ATOM     48  N   PHE    10       8.081  55.708 140.170  1.00  0.00           N  
ATOM     49  CA  PHE    10       9.502  55.395 140.074  1.00  0.00           C  
ATOM     50  C   PHE    10      10.323  56.648 140.369  1.00  0.00           C  
ATOM     51  O   PHE    10      11.254  56.625 141.183  1.00  0.00           O  
ATOM     52  CB  PHE    10       9.856  54.850 138.679  1.00  0.00           C  
ATOM     53  CG  PHE    10       9.439  53.420 138.638  1.00  0.00           C  
ATOM     54  CD1 PHE    10       8.239  53.007 138.016  1.00  0.00           C  
ATOM     55  CD2 PHE    10      10.252  52.436 139.229  1.00  0.00           C  
ATOM     56  CE1 PHE    10       7.851  51.637 137.978  1.00  0.00           C  
ATOM     57  CE2 PHE    10       9.887  51.055 139.205  1.00  0.00           C  
ATOM     58  CZ  PHE    10       8.679  50.656 138.578  1.00  0.00           C  
ATOM     59  N   GLN    11       9.974  57.764 139.713  1.00  0.00           N  
ATOM     60  CA  GLN    11      10.725  59.001 139.893  1.00  0.00           C  
ATOM     61  C   GLN    11      10.553  59.553 141.301  1.00  0.00           C  
ATOM     62  O   GLN    11      11.537  59.864 141.984  1.00  0.00           O  
ATOM     63  CB  GLN    11      10.284  60.044 138.863  1.00  0.00           C  
ATOM     64  CG  GLN    11      10.706  59.705 137.432  1.00  0.00           C  
ATOM     65  CD  GLN    11      10.079  60.732 136.501  1.00  0.00           C  
ATOM     66  OE1 GLN    11       9.287  61.573 136.925  1.00  0.00           O  
ATOM     67  NE2 GLN    11      10.398  60.721 135.179  1.00  0.00           N  
ATOM     68  N   GLU    12       9.305  59.682 141.754  1.00  0.00           N  
ATOM     69  CA  GLU    12       9.045  60.351 143.020  1.00  0.00           C  
ATOM     70  C   GLU    12       9.731  59.629 144.171  1.00  0.00           C  
ATOM     71  O   GLU    12      10.407  60.255 144.997  1.00  0.00           O  
ATOM     72  CB  GLU    12       7.539  60.445 143.253  1.00  0.00           C  
ATOM     73  CG  GLU    12       7.166  61.177 144.543  1.00  0.00           C  
ATOM     74  CD  GLU    12       5.647  61.229 144.633  1.00  0.00           C  
ATOM     75  OE1 GLU    12       4.982  60.713 143.695  1.00  0.00           O  
ATOM     76  OE2 GLU    12       5.133  61.785 145.639  1.00  0.00           O  
ATOM     77  N   LEU    13       9.561  58.305 144.249  1.00  0.00           N  
ATOM     78  CA  LEU    13      10.104  57.551 145.378  1.00  0.00           C  
ATOM     79  C   LEU    13      11.623  57.454 145.295  1.00  0.00           C  
ATOM     80  O   LEU    13      12.331  57.648 146.294  1.00  0.00           O  
ATOM     81  CB  LEU    13       9.501  56.145 145.421  1.00  0.00           C  
ATOM     82  CG  LEU    13      10.033  55.288 146.571  1.00  0.00           C  
ATOM     83  CD1 LEU    13       9.757  55.839 147.969  1.00  0.00           C  
ATOM     84  CD2 LEU    13       9.472  53.868 146.632  1.00  0.00           C  
ATOM     85  N   ALA    14      12.134  57.116 144.113  1.00  0.00           N  
ATOM     86  CA  ALA    14      13.563  56.906 143.952  1.00  0.00           C  
ATOM     87  C   ALA    14      14.345  58.162 144.283  1.00  0.00           C  
ATOM     88  O   ALA    14      15.391  58.096 144.935  1.00  0.00           O  
ATOM     89  CB  ALA    14      13.857  56.468 142.510  1.00  0.00           C  
ATOM     90  N   LYS    15      13.877  59.313 143.808  1.00  0.00           N  
ATOM     91  CA  LYS    15      14.650  60.533 143.977  1.00  0.00           C  
ATOM     92  C   LYS    15      14.881  60.818 145.444  1.00  0.00           C  
ATOM     93  O   LYS    15      15.959  61.290 145.821  1.00  0.00           O  
ATOM     94  CB  LYS    15      13.945  61.700 143.300  1.00  0.00           C  
ATOM     95  CG  LYS    15      12.646  62.113 143.994  1.00  0.00           C  
ATOM     96  CD  LYS    15      11.956  63.312 143.340  1.00  0.00           C  
ATOM     97  CE  LYS    15      10.654  63.723 144.031  1.00  0.00           C  
ATOM     98  NZ  LYS    15      10.030  64.851 143.305  1.00  0.00           N  
ATOM     99  N   GLN    16      13.881  60.514 146.289  1.00  0.00           N  
ATOM    100  CA  GLN    16      14.012  60.695 147.731  1.00  0.00           C  
ATOM    101  C   GLN    16      14.883  59.617 148.360  1.00  0.00           C  
ATOM    102  O   GLN    16      15.434  59.818 149.456  1.00  0.00           O  
ATOM    103  CB  GLN    16      12.635  60.663 148.404  1.00  0.00           C  
ATOM    104  CG  GLN    16      11.659  61.703 147.910  1.00  0.00           C  
ATOM    105  CD  GLN    16      12.232  63.100 147.987  1.00  0.00           C  
ATOM    106  OE1 GLN    16      12.103  63.894 147.046  1.00  0.00           O  
ATOM    107  NE2 GLN    16      12.885  63.408 149.101  1.00  0.00           N  
ATOM    108  N   ALA    17      14.975  58.455 147.716  1.00  0.00           N  
ATOM    109  CA  ALA    17      15.726  57.336 148.263  1.00  0.00           C  
ATOM    110  C   ALA    17      17.209  57.415 147.942  1.00  0.00           C  
ATOM    111  O   ALA    17      17.963  56.532 148.364  1.00  0.00           O  
ATOM    112  CB  ALA    17      15.156  56.014 147.741  1.00  0.00           C  
ATOM    113  N   LEU    18      17.644  58.444 147.213  1.00  0.00           N  
ATOM    114  CA  LEU    18      19.022  58.556 146.753  1.00  0.00           C  
ATOM    115  C   LEU    18      19.784  59.612 147.551  1.00  0.00           C  
ATOM    116  O   LEU    18      19.196  60.601 148.005  1.00  0.00           O  
ATOM    117  CB  LEU    18      19.068  58.921 145.262  1.00  0.00           C  
ATOM    118  CG  LEU    18      18.681  57.828 144.265  1.00  0.00           C  
ATOM    119  CD1 LEU    18      18.375  58.443 142.910  1.00  0.00           C  
ATOM    120  CD2 LEU    18      19.770  56.775 144.135  1.00  0.00           C  
ATOM    121  N   PRO    19      21.091  59.432 147.738  1.00  0.00           N  
ATOM    122  CA  PRO    19      21.890  60.489 148.357  1.00  0.00           C  
ATOM    123  C   PRO    19      21.779  61.775 147.556  1.00  0.00           C  
ATOM    124  O   PRO    19      21.660  61.743 146.316  1.00  0.00           O  
ATOM    125  CB  PRO    19      23.318  59.928 148.323  1.00  0.00           C  
ATOM    126  CG  PRO    19      23.171  58.460 148.124  1.00  0.00           C  
ATOM    127  CD  PRO    19      21.902  58.251 147.369  1.00  0.00           C  
ATOM    128  N   LYS    20      21.845  62.931 148.225  1.00  0.00           N  
ATOM    129  CA  LYS    20      21.663  64.204 147.494  1.00  0.00           C  
ATOM    130  C   LYS    20      22.557  64.353 146.272  1.00  0.00           C  
ATOM    131  O   LYS    20      22.100  64.847 145.225  1.00  0.00           O  
ATOM    132  CB  LYS    20      21.980  65.270 148.558  1.00  0.00           C  
ATOM    133  CG  LYS    20      21.830  66.705 148.048  1.00  0.00           C  
ATOM    134  CD  LYS    20      22.071  67.766 149.124  1.00  0.00           C  
ATOM    135  CE  LYS    20      21.952  69.201 148.606  1.00  0.00           C  
ATOM    136  NZ  LYS    20      22.194  70.158 149.709  1.00  0.00           N  
ATOM    137  N   MET    21      23.821  63.933 146.365  1.00  0.00           N  
ATOM    138  CA  MET    21      24.722  64.083 145.226  1.00  0.00           C  
ATOM    139  C   MET    21      24.314  63.234 144.039  1.00  0.00           C  
ATOM    140  O   MET    21      24.255  63.717 142.900  1.00  0.00           O  
ATOM    141  CB  MET    21      26.153  63.728 145.640  1.00  0.00           C  
ATOM    142  CG  MET    21      26.780  64.742 146.599  1.00  0.00           C  
ATOM    143  SD  MET    21      28.439  64.293 147.192  1.00  0.00           S  
ATOM    144  CE  MET    21      29.259  64.578 145.597  1.00  0.00           C  
ATOM    145  N   TYR    22      24.048  61.947 144.280  1.00  0.00           N  
ATOM    146  CA  TYR    22      23.606  61.064 143.197  1.00  0.00           C  
ATOM    147  C   TYR    22      22.322  61.598 142.573  1.00  0.00           C  
ATOM    148  O   TYR    22      22.201  61.705 141.345  1.00  0.00           O  
ATOM    149  CB  TYR    22      23.414  59.627 143.720  1.00  0.00           C  
ATOM    150  CG  TYR    22      22.927  58.797 142.582  1.00  0.00           C  
ATOM    151  CD1 TYR    22      23.834  58.327 141.624  1.00  0.00           C  
ATOM    152  CD2 TYR    22      21.562  58.463 142.443  1.00  0.00           C  
ATOM    153  CE1 TYR    22      23.412  57.538 140.536  1.00  0.00           C  
ATOM    154  CE2 TYR    22      21.116  57.661 141.342  1.00  0.00           C  
ATOM    155  CZ  TYR    22      22.059  57.208 140.398  1.00  0.00           C  
ATOM    156  OH  TYR    22      21.676  56.438 139.321  1.00  0.00           O  
ATOM    157  N   TYR    23      21.331  61.921 143.414  1.00  0.00           N  
ATOM    158  CA  TYR    23      20.088  62.498 142.911  1.00  0.00           C  
ATOM    159  C   TYR    23      20.368  63.682 141.990  1.00  0.00           C  
ATOM    160  O   TYR    23      19.862  63.749 140.862  1.00  0.00           O  
ATOM    161  CB  TYR    23      19.204  62.932 144.079  1.00  0.00           C  
ATOM    162  CG  TYR    23      17.983  63.566 143.506  1.00  0.00           C  
ATOM    163  CD1 TYR    23      16.934  62.763 143.039  1.00  0.00           C  
ATOM    164  CD2 TYR    23      17.849  64.969 143.423  1.00  0.00           C  
ATOM    165  CE1 TYR    23      15.764  63.325 142.494  1.00  0.00           C  
ATOM    166  CE2 TYR    23      16.665  65.557 142.870  1.00  0.00           C  
ATOM    167  CZ  TYR    23      15.632  64.715 142.411  1.00  0.00           C  
ATOM    168  OH  TYR    23      14.477  65.236 141.868  1.00  0.00           O  
ATOM    169  N   ASP    24      21.179  64.631 142.462  1.00  0.00           N  
ATOM    170  CA  ASP    24      21.475  65.813 141.665  1.00  0.00           C  
ATOM    171  C   ASP    24      22.130  65.433 140.344  1.00  0.00           C  
ATOM    172  O   ASP    24      21.854  66.051 139.305  1.00  0.00           O  
ATOM    173  CB  ASP    24      22.365  66.766 142.465  1.00  0.00           C  
ATOM    174  CG  ASP    24      21.511  67.408 143.550  1.00  0.00           C  
ATOM    175  OD1 ASP    24      20.261  67.274 143.475  1.00  0.00           O  
ATOM    176  OD2 ASP    24      22.099  68.040 144.467  1.00  0.00           O  
ATOM    177  N   PHE    25      22.978  64.398 140.349  1.00  0.00           N  
ATOM    178  CA  PHE    25      23.686  64.024 139.125  1.00  0.00           C  
ATOM    179  C   PHE    25      22.801  63.246 138.155  1.00  0.00           C  
ATOM    180  O   PHE    25      22.969  63.367 136.934  1.00  0.00           O  
ATOM    181  CB  PHE    25      24.939  63.204 139.469  1.00  0.00           C  
ATOM    182  CG  PHE    25      25.687  62.975 138.201  1.00  0.00           C  
ATOM    183  CD1 PHE    25      26.456  63.991 137.591  1.00  0.00           C  
ATOM    184  CD2 PHE    25      25.639  61.715 137.576  1.00  0.00           C  
ATOM    185  CE1 PHE    25      27.171  63.762 136.380  1.00  0.00           C  
ATOM    186  CE2 PHE    25      26.346  61.459 136.362  1.00  0.00           C  
ATOM    187  CZ  PHE    25      27.114  62.489 135.762  1.00  0.00           C  
ATOM    188  N   TYR    26      21.861  62.452 138.668  1.00  0.00           N  
ATOM    189  CA  TYR    26      21.022  61.635 137.799  1.00  0.00           C  
ATOM    190  C   TYR    26      19.894  62.461 137.204  1.00  0.00           C  
ATOM    191  O   TYR    26      19.678  62.456 135.986  1.00  0.00           O  
ATOM    192  CB  TYR    26      20.473  60.421 138.569  1.00  0.00           C  
ATOM    193  CG  TYR    26      21.624  59.526 138.874  1.00  0.00           C  
ATOM    194  CD1 TYR    26      22.815  59.649 138.146  1.00  0.00           C  
ATOM    195  CD2 TYR    26      21.552  58.548 139.891  1.00  0.00           C  
ATOM    196  CE1 TYR    26      23.926  58.823 138.406  1.00  0.00           C  
ATOM    197  CE2 TYR    26      22.672  57.700 140.169  1.00  0.00           C  
ATOM    198  CZ  TYR    26      23.853  57.854 139.414  1.00  0.00           C  
ATOM    199  OH  TYR    26      24.954  57.058 139.642  1.00  0.00           O  
ATOM    200  N   ASN    27      19.145  63.174 138.047  1.00  0.00           N  
ATOM    201  CA  ASN    27      17.987  63.904 137.543  1.00  0.00           C  
ATOM    202  C   ASN    27      18.403  65.145 136.764  1.00  0.00           C  
ATOM    203  O   ASN    27      17.679  65.575 135.858  1.00  0.00           O  
ATOM    204  CB  ASN    27      17.052  64.276 138.694  1.00  0.00           C  
ATOM    205  CG  ASN    27      15.773  64.846 138.096  1.00  0.00           C  
ATOM    206  OD1 ASN    27      15.045  64.156 137.385  1.00  0.00           O  
ATOM    207  ND2 ASN    27      15.431  66.137 138.352  1.00  0.00           N  
ATOM    208  N   GLY    28      19.581  65.691 137.062  1.00  0.00           N  
ATOM    209  CA  GLY    28      19.984  66.945 136.454  1.00  0.00           C  
ATOM    210  C   GLY    28      20.177  66.825 134.954  1.00  0.00           C  
ATOM    211  O   GLY    28      20.471  65.752 134.412  1.00  0.00           O  
ATOM    212  N   GLY    29      19.998  67.954 134.279  1.00  0.00           N  
ATOM    213  CA  GLY    29      20.230  68.041 132.855  1.00  0.00           C  
ATOM    214  C   GLY    29      21.075  69.244 132.500  1.00  0.00           C  
ATOM    215  O   GLY    29      21.637  69.903 133.374  1.00  0.00           O  
ATOM    216  N   ALA    30      21.179  69.551 131.212  1.00  0.00           N  
ATOM    217  CA  ALA    30      21.962  70.701 130.788  1.00  0.00           C  
ATOM    218  C   ALA    30      21.139  71.980 130.907  1.00  0.00           C  
ATOM    219  O   ALA    30      19.949  72.003 130.590  1.00  0.00           O  
ATOM    220  CB  ALA    30      22.438  70.511 129.348  1.00  0.00           C  
ATOM    221  N   GLU    31      21.780  73.050 131.364  1.00  0.00           N  
ATOM    222  CA  GLU    31      21.110  74.340 131.436  1.00  0.00           C  
ATOM    223  C   GLU    31      19.857  74.314 132.300  1.00  0.00           C  
ATOM    224  O   GLU    31      19.798  73.653 133.351  1.00  0.00           O  
ATOM    225  CB  GLU    31      20.750  74.818 130.026  1.00  0.00           C  
ATOM    226  CG  GLU    31      21.970  75.082 129.141  1.00  0.00           C  
ATOM    227  CD  GLU    31      22.720  76.274 129.718  1.00  0.00           C  
ATOM    228  OE1 GLU    31      22.146  76.963 130.603  1.00  0.00           O  
ATOM    229  OE2 GLU    31      23.878  76.511 129.282  1.00  0.00           O  
ATOM    230  N   ASP    32      18.840  75.065 131.858  1.00  0.00           N  
ATOM    231  CA  ASP    32      17.529  75.053 132.494  1.00  0.00           C  
ATOM    232  C   ASP    32      16.761  73.758 132.243  1.00  0.00           C  
ATOM    233  O   ASP    32      15.608  73.656 132.680  1.00  0.00           O  
ATOM    234  CB  ASP    32      16.709  76.260 132.013  1.00  0.00           C  
ATOM    235  CG  ASP    32      16.383  76.212 130.512  1.00  0.00           C  
ATOM    236  OD1 ASP    32      16.571  75.154 129.874  1.00  0.00           O  
ATOM    237  OD2 ASP    32      15.934  77.251 129.973  1.00  0.00           O  
ATOM    238  N   GLN    33      17.359  72.792 131.536  1.00  0.00           N  
ATOM    239  CA  GLN    33      16.817  71.452 131.320  1.00  0.00           C  
ATOM    240  C   GLN    33      15.655  71.410 130.331  1.00  0.00           C  
ATOM    241  O   GLN    33      14.939  70.404 130.273  1.00  0.00           O  
ATOM    242  CB  GLN    33      16.377  70.820 132.652  1.00  0.00           C  
ATOM    243  CG  GLN    33      17.526  70.625 133.643  1.00  0.00           C  
ATOM    244  CD  GLN    33      16.961  69.965 134.893  1.00  0.00           C  
ATOM    245  OE1 GLN    33      15.749  69.812 135.037  1.00  0.00           O  
ATOM    246  NE2 GLN    33      17.810  69.537 135.866  1.00  0.00           N  
ATOM    247  N   HIS    34      15.454  72.454 129.517  1.00  0.00           N  
ATOM    248  CA  HIS    34      14.336  72.426 128.575  1.00  0.00           C  
ATOM    249  C   HIS    34      14.440  71.239 127.625  1.00  0.00           C  
ATOM    250  O   HIS    34      13.444  70.558 127.356  1.00  0.00           O  
ATOM    251  CB  HIS    34      14.259  73.712 127.759  1.00  0.00           C  
ATOM    252  CG  HIS    34      13.258  73.645 126.645  1.00  0.00           C  
ATOM    253  ND1 HIS    34      11.901  73.534 126.868  1.00  0.00           N  
ATOM    254  CD2 HIS    34      13.420  73.628 125.299  1.00  0.00           C  
ATOM    255  CE1 HIS    34      11.271  73.467 125.707  1.00  0.00           C  
ATOM    256  NE2 HIS    34      12.169  73.530 124.741  1.00  0.00           N  
ATOM    257  N   THR    35      15.637  70.988 127.095  1.00  0.00           N  
ATOM    258  CA  THR    35      15.813  69.890 126.156  1.00  0.00           C  
ATOM    259  C   THR    35      15.440  68.564 126.795  1.00  0.00           C  
ATOM    260  O   THR    35      14.744  67.744 126.182  1.00  0.00           O  
ATOM    261  CB  THR    35      17.257  69.863 125.643  1.00  0.00           C  
ATOM    262  OG1 THR    35      17.543  71.082 124.940  1.00  0.00           O  
ATOM    263  CG2 THR    35      17.476  68.680 124.705  1.00  0.00           C  
ATOM    264  N   LEU    36      15.883  68.343 128.037  1.00  0.00           N  
ATOM    265  CA  LEU    36      15.573  67.102 128.729  1.00  0.00           C  
ATOM    266  C   LEU    36      14.070  66.885 128.816  1.00  0.00           C  
ATOM    267  O   LEU    36      13.589  65.761 128.626  1.00  0.00           O  
ATOM    268  CB  LEU    36      16.204  67.145 130.124  1.00  0.00           C  
ATOM    269  CG  LEU    36      15.958  65.877 130.944  1.00  0.00           C  
ATOM    270  CD1 LEU    36      16.528  64.595 130.339  1.00  0.00           C  
ATOM    271  CD2 LEU    36      16.546  65.896 132.354  1.00  0.00           C  
ATOM    272  N   ASN    37      13.313  67.951 129.108  1.00  0.00           N  
ATOM    273  CA  ASN    37      11.858  67.845 129.182  1.00  0.00           C  
ATOM    274  C   ASN    37      11.231  67.699 127.794  1.00  0.00           C  
ATOM    275  O   ASN    37      10.329  66.874 127.604  1.00  0.00           O  
ATOM    276  CB  ASN    37      11.277  69.073 129.901  1.00  0.00           C  
ATOM    277  CG  ASN    37      11.606  68.950 131.382  1.00  0.00           C  
ATOM    278  OD1 ASN    37      11.879  67.860 131.882  1.00  0.00           O  
ATOM    279  ND2 ASN    37      11.597  70.062 132.164  1.00  0.00           N  
ATOM    280  N   GLU    38      11.681  68.489 126.816  1.00  0.00           N  
ATOM    281  CA  GLU    38      11.114  68.389 125.475  1.00  0.00           C  
ATOM    282  C   GLU    38      11.220  66.962 124.946  1.00  0.00           C  
ATOM    283  O   GLU    38      10.266  66.437 124.353  1.00  0.00           O  
ATOM    284  CB  GLU    38      11.815  69.363 124.521  1.00  0.00           C  
ATOM    285  CG  GLU    38      11.244  69.344 123.102  1.00  0.00           C  
ATOM    286  CD  GLU    38       9.822  69.883 123.159  1.00  0.00           C  
ATOM    287  OE1 GLU    38       9.440  70.430 124.228  1.00  0.00           O  
ATOM    288  OE2 GLU    38       9.099  69.754 122.136  1.00  0.00           O  
ATOM    289  N   ASN    39      12.366  66.307 125.176  1.00  0.00           N  
ATOM    290  CA  ASN    39      12.529  64.917 124.765  1.00  0.00           C  
ATOM    291  C   ASN    39      11.330  64.084 125.185  1.00  0.00           C  
ATOM    292  O   ASN    39      10.811  63.273 124.406  1.00  0.00           O  
ATOM    293  CB  ASN    39      13.803  64.324 125.363  1.00  0.00           C  
ATOM    294  CG  ASN    39      15.051  64.930 124.788  1.00  0.00           C  
ATOM    295  OD1 ASN    39      15.063  65.414 123.652  1.00  0.00           O  
ATOM    296  ND2 ASN    39      16.127  64.890 125.566  1.00  0.00           N  
ATOM    297  N   VAL    40      10.892  64.263 126.434  1.00  0.00           N  
ATOM    298  CA  VAL    40       9.755  63.512 126.949  1.00  0.00           C  
ATOM    299  C   VAL    40       8.449  64.081 126.415  1.00  0.00           C  
ATOM    300  O   VAL    40       7.578  63.336 125.958  1.00  0.00           O  
ATOM    301  CB  VAL    40       9.783  63.512 128.489  1.00  0.00           C  
ATOM    302  CG1 VAL    40       8.582  62.758 129.056  1.00  0.00           C  
ATOM    303  CG2 VAL    40      11.091  62.908 129.009  1.00  0.00           C  
ATOM    304  N   GLN    41       8.300  65.408 126.437  1.00  0.00           N  
ATOM    305  CA  GLN    41       7.055  66.020 125.982  1.00  0.00           C  
ATOM    306  C   GLN    41       6.710  65.620 124.547  1.00  0.00           C  
ATOM    307  O   GLN    41       5.532  65.607 124.170  1.00  0.00           O  
ATOM    308  CB  GLN    41       7.153  67.545 126.096  1.00  0.00           C  
ATOM    309  CG  GLN    41       7.147  68.050 127.540  1.00  0.00           C  
ATOM    310  CD  GLN    41       7.329  69.561 127.510  1.00  0.00           C  
ATOM    311  OE1 GLN    41       7.490  70.159 126.447  1.00  0.00           O  
ATOM    312  NE2 GLN    41       7.314  70.261 128.676  1.00  0.00           N  
ATOM    313  N   ALA    42       7.716  65.280 123.742  1.00  0.00           N  
ATOM    314  CA  ALA    42       7.481  64.991 122.331  1.00  0.00           C  
ATOM    315  C   ALA    42       6.528  63.814 122.140  1.00  0.00           C  
ATOM    316  O   ALA    42       5.711  63.818 121.210  1.00  0.00           O  
ATOM    317  CB  ALA    42       8.816  64.716 121.640  1.00  0.00           C  
ATOM    318  N   PHE    43       6.617  62.797 123.002  1.00  0.00           N  
ATOM    319  CA  PHE    43       5.808  61.592 122.862  1.00  0.00           C  
ATOM    320  C   PHE    43       4.321  61.828 123.110  1.00  0.00           C  
ATOM    321  O   PHE    43       3.522  60.933 122.820  1.00  0.00           O  
ATOM    322  CB  PHE    43       6.321  60.507 123.825  1.00  0.00           C  
ATOM    323  CG  PHE    43       7.675  59.944 123.452  1.00  0.00           C  
ATOM    324  CD1 PHE    43       7.784  58.924 122.513  1.00  0.00           C  
ATOM    325  CD2 PHE    43       8.835  60.436 124.037  1.00  0.00           C  
ATOM    326  CE1 PHE    43       9.026  58.404 122.164  1.00  0.00           C  
ATOM    327  CE2 PHE    43      10.076  59.925 123.697  1.00  0.00           C  
ATOM    328  CZ  PHE    43      10.174  58.907 122.755  1.00  0.00           C  
ATOM    329  N   ARG    44       3.929  62.986 123.647  1.00  0.00           N  
ATOM    330  CA  ARG    44       2.515  63.289 123.844  1.00  0.00           C  
ATOM    331  C   ARG    44       1.823  63.760 122.570  1.00  0.00           C  
ATOM    332  O   ARG    44       0.591  63.886 122.557  1.00  0.00           O  
ATOM    333  CB  ARG    44       2.344  64.369 124.913  1.00  0.00           C  
ATOM    334  CG  ARG    44       2.717  63.899 126.320  1.00  0.00           C  
ATOM    335  CD  ARG    44       2.600  64.993 127.383  1.00  0.00           C  
ATOM    336  NE  ARG    44       3.031  64.405 128.682  1.00  0.00           N  
ATOM    337  CZ  ARG    44       3.228  65.211 129.765  1.00  0.00           C  
ATOM    338  NH1 ARG    44       2.962  66.494 129.382  1.00  0.00           N  
ATOM    339  NH2 ARG    44       3.613  64.420 130.809  1.00  0.00           N  
ATOM    340  N   ARG    45       2.584  64.031 121.514  1.00  0.00           N  
ATOM    341  CA  ARG    45       2.061  64.615 120.286  1.00  0.00           C  
ATOM    342  C   ARG    45       2.128  63.634 119.125  1.00  0.00           C  
ATOM    343  O   ARG    45       2.225  64.037 117.968  1.00  0.00           O  
ATOM    344  CB  ARG    45       2.811  65.908 119.974  1.00  0.00           C  
ATOM    345  CG  ARG    45       2.618  66.996 121.033  1.00  0.00           C  
ATOM    346  CD  ARG    45       3.195  68.354 120.627  1.00  0.00           C  
ATOM    347  NE  ARG    45       2.834  69.330 121.694  1.00  0.00           N  
ATOM    348  CZ  ARG    45       3.231  70.632 121.590  1.00  0.00           C  
ATOM    349  NH1 ARG    45       3.934  70.761 120.427  1.00  0.00           N  
ATOM    350  NH2 ARG    45       2.770  71.296 122.690  1.00  0.00           N  
ATOM    351  N   ILE    46       2.062  62.341 119.435  1.00  0.00           N  
ATOM    352  CA  ILE    46       1.911  61.288 118.437  1.00  0.00           C  
ATOM    353  C   ILE    46       0.942  60.256 118.997  1.00  0.00           C  
ATOM    354  O   ILE    46       1.013  59.918 120.180  1.00  0.00           O  
ATOM    355  CB  ILE    46       3.247  60.629 118.098  1.00  0.00           C  
ATOM    356  CG1 ILE    46       4.279  61.604 117.507  1.00  0.00           C  
ATOM    357  CG2 ILE    46       3.127  59.495 117.066  1.00  0.00           C  
ATOM    358  CD1 ILE    46       5.669  60.991 117.337  1.00  0.00           C  
ATOM    359  N   MET    47       0.039  59.764 118.146  1.00  0.00           N  
ATOM    360  CA  MET    47      -0.968  58.824 118.608  1.00  0.00           C  
ATOM    361  C   MET    47      -1.086  57.594 117.734  1.00  0.00           C  
ATOM    362  O   MET    47      -1.198  57.706 116.514  1.00  0.00           O  
ATOM    363  CB  MET    47      -2.329  59.520 118.691  1.00  0.00           C  
ATOM    364  CG  MET    47      -3.462  58.594 119.138  1.00  0.00           C  
ATOM    365  SD  MET    47      -5.057  59.426 119.401  1.00  0.00           S  
ATOM    366  CE  MET    47      -5.365  59.737 117.638  1.00  0.00           C  
ATOM    367  N   PHE    48      -1.066  56.416 118.352  1.00  0.00           N  
ATOM    368  CA  PHE    48      -1.150  55.161 117.619  1.00  0.00           C  
ATOM    369  C   PHE    48      -2.589  54.922 117.174  1.00  0.00           C  
ATOM    370  O   PHE    48      -3.516  55.000 117.983  1.00  0.00           O  
ATOM    371  CB  PHE    48      -0.660  54.012 118.501  1.00  0.00           C  
ATOM    372  CG  PHE    48      -0.726  52.764 117.689  1.00  0.00           C  
ATOM    373  CD1 PHE    48       0.227  52.471 116.688  1.00  0.00           C  
ATOM    374  CD2 PHE    48      -1.761  51.837 117.911  1.00  0.00           C  
ATOM    375  CE1 PHE    48       0.158  51.273 115.920  1.00  0.00           C  
ATOM    376  CE2 PHE    48      -1.853  50.629 117.155  1.00  0.00           C  
ATOM    377  CZ  PHE    48      -0.889  50.349 116.153  1.00  0.00           C  
ATOM    378  N   ARG    49      -2.777  54.630 115.890  1.00  0.00           N  
ATOM    379  CA  ARG    49      -4.115  54.378 115.359  1.00  0.00           C  
ATOM    380  C   ARG    49      -4.522  52.937 115.646  1.00  0.00           C  
ATOM    381  O   ARG    49      -3.865  52.011 115.155  1.00  0.00           O  
ATOM    382  CB  ARG    49      -4.150  54.653 113.855  1.00  0.00           C  
ATOM    383  CG  ARG    49      -5.535  54.467 113.233  1.00  0.00           C  
ATOM    384  CD  ARG    49      -6.537  55.553 113.632  1.00  0.00           C  
ATOM    385  NE  ARG    49      -7.743  55.388 112.774  1.00  0.00           N  
ATOM    386  CZ  ARG    49      -8.827  56.198 112.956  1.00  0.00           C  
ATOM    387  NH1 ARG    49      -8.537  57.057 113.976  1.00  0.00           N  
ATOM    388  NH2 ARG    49      -9.777  55.832 112.047  1.00  0.00           N  
ATOM    389  N   PRO    50      -5.585  52.700 116.425  1.00  0.00           N  
ATOM    390  CA  PRO    50      -5.953  51.313 116.759  1.00  0.00           C  
ATOM    391  C   PRO    50      -6.638  50.608 115.594  1.00  0.00           C  
ATOM    392  O   PRO    50      -7.528  51.162 114.940  1.00  0.00           O  
ATOM    393  CB  PRO    50      -6.904  51.466 117.962  1.00  0.00           C  
ATOM    394  CG  PRO    50      -6.661  52.875 118.498  1.00  0.00           C  
ATOM    395  CD  PRO    50      -6.352  53.671 117.231  1.00  0.00           C  
ATOM    396  N   ARG    51      -6.208  49.374 115.341  1.00  0.00           N  
ATOM    397  CA  ARG    51      -6.787  48.518 114.313  1.00  0.00           C  
ATOM    398  C   ARG    51      -7.540  47.384 114.993  1.00  0.00           C  
ATOM    399  O   ARG    51      -6.938  46.578 115.715  1.00  0.00           O  
ATOM    400  CB  ARG    51      -5.706  47.959 113.392  1.00  0.00           C  
ATOM    401  CG  ARG    51      -4.836  49.018 112.749  1.00  0.00           C  
ATOM    402  CD  ARG    51      -5.675  50.095 112.055  1.00  0.00           C  
ATOM    403  NE  ARG    51      -6.608  49.559 111.062  1.00  0.00           N  
ATOM    404  CZ  ARG    51      -6.343  49.432 109.764  1.00  0.00           C  
ATOM    405  NH1 ARG    51      -5.164  49.797 109.284  1.00  0.00           N  
ATOM    406  NH2 ARG    51      -7.262  48.935 108.950  1.00  0.00           N  
ATOM    407  N   VAL    52      -8.847  47.320 114.762  1.00  0.00           N  
ATOM    408  CA  VAL    52      -9.675  46.301 115.386  1.00  0.00           C  
ATOM    409  C   VAL    52      -9.673  45.020 114.550  1.00  0.00           C  
ATOM    410  O   VAL    52      -9.242  44.991 113.391  1.00  0.00           O  
ATOM    411  CB  VAL    52     -11.108  46.810 115.575  1.00  0.00           C  
ATOM    412  CG1 VAL    52     -11.203  48.047 116.470  1.00  0.00           C  
ATOM    413  CG2 VAL    52     -11.791  47.210 114.266  1.00  0.00           C  
ATOM    414  N   LEU    53     -10.156  43.943 115.168  1.00  0.00           N  
ATOM    415  CA  LEU    53     -10.373  42.671 114.484  1.00  0.00           C  
ATOM    416  C   LEU    53      -9.108  42.173 113.794  1.00  0.00           C  
ATOM    417  O   LEU    53      -9.174  41.537 112.735  1.00  0.00           O  
ATOM    418  CB  LEU    53     -11.528  42.789 113.484  1.00  0.00           C  
ATOM    419  CG  LEU    53     -12.891  43.091 114.109  1.00  0.00           C  
ATOM    420  CD1 LEU    53     -13.864  43.680 113.101  1.00  0.00           C  
ATOM    421  CD2 LEU    53     -13.474  41.822 114.731  1.00  0.00           C  
ATOM    422  N   VAL    54      -7.948  42.456 114.391  1.00  0.00           N  
ATOM    423  CA  VAL    54      -6.682  41.930 113.897  1.00  0.00           C  
ATOM    424  C   VAL    54      -6.251  40.656 114.611  1.00  0.00           C  
ATOM    425  O   VAL    54      -5.393  39.933 114.092  1.00  0.00           O  
ATOM    426  CB  VAL    54      -5.581  42.990 114.034  1.00  0.00           C  
ATOM    427  CG1 VAL    54      -4.180  42.457 113.730  1.00  0.00           C  
ATOM    428  CG2 VAL    54      -5.766  44.186 113.098  1.00  0.00           C  
ATOM    429  N   ASP    55      -6.829  40.364 115.776  1.00  0.00           N  
ATOM    430  CA  ASP    55      -6.578  39.118 116.503  1.00  0.00           C  
ATOM    431  C   ASP    55      -5.083  38.860 116.687  1.00  0.00           C  
ATOM    432  O   ASP    55      -4.594  37.740 116.513  1.00  0.00           O  
ATOM    433  CB  ASP    55      -7.249  37.932 115.805  1.00  0.00           C  
ATOM    434  CG  ASP    55      -8.754  38.157 115.838  1.00  0.00           C  
ATOM    435  OD1 ASP    55      -9.282  38.464 116.940  1.00  0.00           O  
ATOM    436  OD2 ASP    55      -9.396  38.025 114.762  1.00  0.00           O  
ATOM    437  N   VAL    56      -4.352  39.907 117.066  1.00  0.00           N  
ATOM    438  CA  VAL    56      -2.938  39.773 117.394  1.00  0.00           C  
ATOM    439  C   VAL    56      -2.781  39.043 118.724  1.00  0.00           C  
ATOM    440  O   VAL    56      -2.293  39.619 119.701  1.00  0.00           O  
ATOM    441  CB  VAL    56      -2.268  41.147 117.452  1.00  0.00           C  
ATOM    442  CG1 VAL    56      -0.782  41.086 117.811  1.00  0.00           C  
ATOM    443  CG2 VAL    56      -2.329  41.912 116.128  1.00  0.00           C  
ATOM    444  N   SER    57      -3.197  37.775 118.774  1.00  0.00           N  
ATOM    445  CA  SER    57      -3.136  37.007 120.010  1.00  0.00           C  
ATOM    446  C   SER    57      -1.720  36.560 120.355  1.00  0.00           C  
ATOM    447  O   SER    57      -1.464  36.206 121.509  1.00  0.00           O  
ATOM    448  CB  SER    57      -4.047  35.776 119.919  1.00  0.00           C  
ATOM    449  OG  SER    57      -3.550  34.872 118.943  1.00  0.00           O  
ATOM    450  N   LYS    58      -0.802  36.568 119.388  1.00  0.00           N  
ATOM    451  CA  LYS    58       0.584  36.162 119.607  1.00  0.00           C  
ATOM    452  C   LYS    58       1.489  37.209 118.973  1.00  0.00           C  
ATOM    453  O   LYS    58       1.545  37.320 117.744  1.00  0.00           O  
ATOM    454  CB  LYS    58       0.854  34.775 119.016  1.00  0.00           C  
ATOM    455  CG  LYS    58       2.285  34.283 119.243  1.00  0.00           C  
ATOM    456  CD  LYS    58       2.519  32.845 118.777  1.00  0.00           C  
ATOM    457  CE  LYS    58       3.934  32.333 119.057  1.00  0.00           C  
ATOM    458  NZ  LYS    58       4.057  30.923 118.624  1.00  0.00           N  
ATOM    459  N   ILE    59       2.189  37.978 119.802  1.00  0.00           N  
ATOM    460  CA  ILE    59       3.058  39.035 119.308  1.00  0.00           C  
ATOM    461  C   ILE    59       4.486  38.530 119.145  1.00  0.00           C  
ATOM    462  O   ILE    59       4.977  37.736 119.952  1.00  0.00           O  
ATOM    463  CB  ILE    59       3.050  40.244 120.249  1.00  0.00           C  
ATOM    464  CG1 ILE    59       1.672  40.916 120.373  1.00  0.00           C  
ATOM    465  CG2 ILE    59       4.007  41.367 119.813  1.00  0.00           C  
ATOM    466  CD1 ILE    59       1.593  41.940 121.504  1.00  0.00           C  
ATOM    467  N   ASP    60       5.148  39.001 118.095  1.00  0.00           N  
ATOM    468  CA  ASP    60       6.574  38.774 117.890  1.00  0.00           C  
ATOM    469  C   ASP    60       7.274  40.117 118.043  1.00  0.00           C  
ATOM    470  O   ASP    60       7.114  41.006 117.197  1.00  0.00           O  
ATOM    471  CB  ASP    60       6.864  38.167 116.518  1.00  0.00           C  
ATOM    472  CG  ASP    60       8.333  37.826 116.339  1.00  0.00           C  
ATOM    473  OD1 ASP    60       9.099  37.981 117.319  1.00  0.00           O  
ATOM    474  OD2 ASP    60       8.720  37.406 115.230  1.00  0.00           O  
ATOM    475  N   MET    61       8.040  40.269 119.122  1.00  0.00           N  
ATOM    476  CA  MET    61       8.782  41.495 119.380  1.00  0.00           C  
ATOM    477  C   MET    61      10.290  41.295 119.293  1.00  0.00           C  
ATOM    478  O   MET    61      11.048  42.202 119.654  1.00  0.00           O  
ATOM    479  CB  MET    61       8.395  42.063 120.747  1.00  0.00           C  
ATOM    480  CG  MET    61       6.921  42.459 120.848  1.00  0.00           C  
ATOM    481  SD  MET    61       6.481  43.345 122.373  1.00  0.00           S  
ATOM    482  CE  MET    61       6.528  41.870 123.432  1.00  0.00           C  
ATOM    483  N   SER    62      10.746  40.140 118.811  1.00  0.00           N  
ATOM    484  CA  SER    62      12.173  39.935 118.631  1.00  0.00           C  
ATOM    485  C   SER    62      12.686  40.832 117.509  1.00  0.00           C  
ATOM    486  O   SER    62      11.925  41.344 116.681  1.00  0.00           O  
ATOM    487  CB  SER    62      12.482  38.468 118.325  1.00  0.00           C  
ATOM    488  OG  SER    62      11.952  38.069 117.077  1.00  0.00           O  
ATOM    489  N   THR    63      13.998  41.031 117.494  1.00  0.00           N  
ATOM    490  CA  THR    63      14.637  41.808 116.441  1.00  0.00           C  
ATOM    491  C   THR    63      16.036  41.252 116.233  1.00  0.00           C  
ATOM    492  O   THR    63      16.759  40.986 117.200  1.00  0.00           O  
ATOM    493  CB  THR    63      14.689  43.313 116.770  1.00  0.00           C  
ATOM    494  OG1 THR    63      13.377  43.811 116.987  1.00  0.00           O  
ATOM    495  CG2 THR    63      15.332  44.069 115.595  1.00  0.00           C  
ATOM    496  N   LYS    64      16.408  41.069 114.968  1.00  0.00           N  
ATOM    497  CA  LYS    64      17.758  40.665 114.600  1.00  0.00           C  
ATOM    498  C   LYS    64      18.605  41.919 114.412  1.00  0.00           C  
ATOM    499  O   LYS    64      18.268  42.789 113.596  1.00  0.00           O  
ATOM    500  CB  LYS    64      17.741  39.823 113.328  1.00  0.00           C  
ATOM    501  CG  LYS    64      19.113  39.262 112.949  1.00  0.00           C  
ATOM    502  CD  LYS    64      19.097  38.409 111.679  1.00  0.00           C  
ATOM    503  CE  LYS    64      20.463  37.824 111.317  1.00  0.00           C  
ATOM    504  NZ  LYS    64      20.361  37.033 110.070  1.00  0.00           N  
ATOM    505  N   ILE    65      19.714  41.996 115.142  1.00  0.00           N  
ATOM    506  CA  ILE    65      20.617  43.139 115.086  1.00  0.00           C  
ATOM    507  C   ILE    65      22.047  42.618 115.040  1.00  0.00           C  
ATOM    508  O   ILE    65      22.506  41.973 115.988  1.00  0.00           O  
ATOM    509  CB  ILE    65      20.408  44.062 116.298  1.00  0.00           C  
ATOM    510  CG1 ILE    65      18.983  44.633 116.396  1.00  0.00           C  
ATOM    511  CG2 ILE    65      21.334  45.290 116.301  1.00  0.00           C  
ATOM    512  CD1 ILE    65      18.731  45.427 117.676  1.00  0.00           C  
ATOM    513  N   LEU    66      22.738  42.891 113.935  1.00  0.00           N  
ATOM    514  CA  LEU    66      24.141  42.510 113.743  1.00  0.00           C  
ATOM    515  C   LEU    66      24.367  41.020 113.993  1.00  0.00           C  
ATOM    516  O   LEU    66      25.394  40.605 114.539  1.00  0.00           O  
ATOM    517  CB  LEU    66      25.068  43.351 114.627  1.00  0.00           C  
ATOM    518  CG  LEU    66      24.923  44.858 114.403  1.00  0.00           C  
ATOM    519  CD1 LEU    66      25.775  45.732 115.322  1.00  0.00           C  
ATOM    520  CD2 LEU    66      25.301  45.341 113.004  1.00  0.00           C  
ATOM    521  N   GLY    67      23.405  40.202 113.568  1.00  0.00           N  
ATOM    522  CA  GLY    67      23.508  38.764 113.673  1.00  0.00           C  
ATOM    523  C   GLY    67      22.953  38.172 114.951  1.00  0.00           C  
ATOM    524  O   GLY    67      22.710  36.960 115.005  1.00  0.00           O  
ATOM    525  N   TYR    68      22.742  38.988 115.976  1.00  0.00           N  
ATOM    526  CA  TYR    68      22.223  38.528 117.256  1.00  0.00           C  
ATOM    527  C   TYR    68      20.724  38.787 117.301  1.00  0.00           C  
ATOM    528  O   TYR    68      20.261  39.866 116.912  1.00  0.00           O  
ATOM    529  CB  TYR    68      22.943  39.237 118.400  1.00  0.00           C  
ATOM    530  CG  TYR    68      22.361  38.734 119.676  1.00  0.00           C  
ATOM    531  CD1 TYR    68      22.723  37.469 120.156  1.00  0.00           C  
ATOM    532  CD2 TYR    68      21.448  39.507 120.427  1.00  0.00           C  
ATOM    533  CE1 TYR    68      22.196  36.960 121.360  1.00  0.00           C  
ATOM    534  CE2 TYR    68      20.903  39.005 121.653  1.00  0.00           C  
ATOM    535  CZ  TYR    68      21.291  37.726 122.103  1.00  0.00           C  
ATOM    536  OH  TYR    68      20.789  37.200 123.274  1.00  0.00           O  
ATOM    537  N   PRO    69      19.968  37.787 117.749  1.00  0.00           N  
ATOM    538  CA  PRO    69      18.514  37.885 117.831  1.00  0.00           C  
ATOM    539  C   PRO    69      18.136  38.334 119.238  1.00  0.00           C  
ATOM    540  O   PRO    69      18.288  37.576 120.202  1.00  0.00           O  
ATOM    541  CB  PRO    69      17.863  36.549 117.471  1.00  0.00           C  
ATOM    542  CG  PRO    69      18.736  35.337 117.801  1.00  0.00           C  
ATOM    543  CD  PRO    69      20.237  35.624 117.726  1.00  0.00           C  
ATOM    544  N   ILE    70      17.656  39.571 119.355  1.00  0.00           N  
ATOM    545  CA  ILE    70      17.198  40.092 120.636  1.00  0.00           C  
ATOM    546  C   ILE    70      15.801  39.580 120.957  1.00  0.00           C  
ATOM    547  O   ILE    70      14.917  39.560 120.098  1.00  0.00           O  
ATOM    548  CB  ILE    70      17.162  41.618 120.633  1.00  0.00           C  
ATOM    549  CG1 ILE    70      18.531  42.263 120.359  1.00  0.00           C  
ATOM    550  CG2 ILE    70      16.692  42.223 121.966  1.00  0.00           C  
ATOM    551  CD1 ILE    70      19.603  41.873 121.377  1.00  0.00           C  
ATOM    552  N   SER    71      15.589  39.198 122.218  1.00  0.00           N  
ATOM    553  CA  SER    71      14.269  38.731 122.622  1.00  0.00           C  
ATOM    554  C   SER    71      13.260  39.870 122.648  1.00  0.00           C  
ATOM    555  O   SER    71      12.059  39.632 122.471  1.00  0.00           O  
ATOM    556  CB  SER    71      14.365  38.041 123.979  1.00  0.00           C  
ATOM    557  OG  SER    71      15.153  36.864 123.874  1.00  0.00           O  
ATOM    558  N   ALA    72      13.726  41.099 122.828  1.00  0.00           N  
ATOM    559  CA  ALA    72      12.891  42.287 122.901  1.00  0.00           C  
ATOM    560  C   ALA    72      13.610  43.445 122.222  1.00  0.00           C  
ATOM    561  O   ALA    72      14.841  43.466 122.148  1.00  0.00           O  
ATOM    562  CB  ALA    72      12.560  42.662 124.353  1.00  0.00           C  
ATOM    563  N   PRO    73      12.858  44.445 121.743  1.00  0.00           N  
ATOM    564  CA  PRO    73      13.493  45.531 120.976  1.00  0.00           C  
ATOM    565  C   PRO    73      13.930  46.676 121.873  1.00  0.00           C  
ATOM    566  O   PRO    73      13.755  47.853 121.540  1.00  0.00           O  
ATOM    567  CB  PRO    73      12.383  45.956 120.004  1.00  0.00           C  
ATOM    568  CG  PRO    73      11.120  45.778 120.849  1.00  0.00           C  
ATOM    569  CD  PRO    73      11.390  44.593 121.791  1.00  0.00           C  
ATOM    570  N   ILE    74      14.507  46.336 123.018  1.00  0.00           N  
ATOM    571  CA  ILE    74      14.807  47.314 124.054  1.00  0.00           C  
ATOM    572  C   ILE    74      16.154  46.997 124.679  1.00  0.00           C  
ATOM    573  O   ILE    74      16.601  45.848 124.676  1.00  0.00           O  
ATOM    574  CB  ILE    74      13.715  47.318 125.128  1.00  0.00           C  
ATOM    575  CG1 ILE    74      13.527  45.955 125.816  1.00  0.00           C  
ATOM    576  CG2 ILE    74      12.324  47.691 124.587  1.00  0.00           C  
ATOM    577  CD1 ILE    74      12.570  46.001 127.007  1.00  0.00           C  
ATOM    578  N   MET    75      16.807  48.027 125.202  1.00  0.00           N  
ATOM    579  CA  MET    75      18.100  47.834 125.827  1.00  0.00           C  
ATOM    580  C   MET    75      18.312  48.883 126.906  1.00  0.00           C  
ATOM    581  O   MET    75      17.667  49.938 126.920  1.00  0.00           O  
ATOM    582  CB  MET    75      19.229  47.901 124.801  1.00  0.00           C  
ATOM    583  CG  MET    75      19.361  49.268 124.128  1.00  0.00           C  
ATOM    584  SD  MET    75      20.548  49.320 122.751  1.00  0.00           S  
ATOM    585  CE  MET    75      19.471  48.444 121.581  1.00  0.00           C  
ATOM    586  N   ILE    76      19.233  48.578 127.817  1.00  0.00           N  
ATOM    587  CA  ILE    76      19.643  49.542 128.830  1.00  0.00           C  
ATOM    588  C   ILE    76      20.704  50.457 128.232  1.00  0.00           C  
ATOM    589  O   ILE    76      21.813  50.013 127.929  1.00  0.00           O  
ATOM    590  CB  ILE    76      20.182  48.842 130.078  1.00  0.00           C  
ATOM    591  CG1 ILE    76      19.147  47.939 130.770  1.00  0.00           C  
ATOM    592  CG2 ILE    76      20.659  49.815 131.169  1.00  0.00           C  
ATOM    593  CD1 ILE    76      19.741  47.067 131.875  1.00  0.00           C  
ATOM    594  N   ALA    77      20.371  51.732 128.080  1.00  0.00           N  
ATOM    595  CA  ALA    77      21.351  52.712 127.656  1.00  0.00           C  
ATOM    596  C   ALA    77      22.508  52.758 128.651  1.00  0.00           C  
ATOM    597  O   ALA    77      22.326  52.465 129.833  1.00  0.00           O  
ATOM    598  CB  ALA    77      20.700  54.088 127.542  1.00  0.00           C  
ATOM    599  N   PRO    78      23.709  53.126 128.199  1.00  0.00           N  
ATOM    600  CA  PRO    78      24.844  53.239 129.126  1.00  0.00           C  
ATOM    601  C   PRO    78      24.619  54.325 130.168  1.00  0.00           C  
ATOM    602  O   PRO    78      24.078  55.390 129.875  1.00  0.00           O  
ATOM    603  CB  PRO    78      26.025  53.586 128.208  1.00  0.00           C  
ATOM    604  CG  PRO    78      25.403  54.128 126.966  1.00  0.00           C  
ATOM    605  CD  PRO    78      24.109  53.387 126.804  1.00  0.00           C  
ATOM    606  N   THR    79      25.036  54.041 131.403  1.00  0.00           N  
ATOM    607  CA  THR    79      24.957  55.010 132.494  1.00  0.00           C  
ATOM    608  C   THR    79      26.225  54.875 133.327  1.00  0.00           C  
ATOM    609  O   THR    79      26.489  53.806 133.888  1.00  0.00           O  
ATOM    610  CB  THR    79      23.704  54.811 133.369  1.00  0.00           C  
ATOM    611  OG1 THR    79      22.532  54.911 132.573  1.00  0.00           O  
ATOM    612  CG2 THR    79      23.670  55.892 134.463  1.00  0.00           C  
ATOM    613  N   GLY    80      27.011  55.952 133.403  1.00  0.00           N  
ATOM    614  CA  GLY    80      28.339  55.870 133.977  1.00  0.00           C  
ATOM    615  C   GLY    80      28.384  55.802 135.490  1.00  0.00           C  
ATOM    616  O   GLY    80      29.420  55.415 136.044  1.00  0.00           O  
ATOM    617  N   ASN    81      27.302  56.178 136.170  1.00  0.00           N  
ATOM    618  CA  ASN    81      27.275  56.138 137.629  1.00  0.00           C  
ATOM    619  C   ASN    81      26.241  55.138 138.146  1.00  0.00           C  
ATOM    620  O   ASN    81      25.892  55.164 139.332  1.00  0.00           O  
ATOM    621  CB  ASN    81      27.014  57.535 138.230  1.00  0.00           C  
ATOM    622  CG  ASN    81      28.175  58.439 137.840  1.00  0.00           C  
ATOM    623  OD1 ASN    81      28.072  59.234 136.907  1.00  0.00           O  
ATOM    624  ND2 ASN    81      29.342  58.367 138.534  1.00  0.00           N  
ATOM    625  N   HIS    82      25.752  54.244 137.275  1.00  0.00           N  
ATOM    626  CA  HIS    82      24.685  53.332 137.664  1.00  0.00           C  
ATOM    627  C   HIS    82      25.070  52.545 138.897  1.00  0.00           C  
ATOM    628  O   HIS    82      24.194  52.069 139.625  1.00  0.00           O  
ATOM    629  CB  HIS    82      24.318  52.384 136.488  1.00  0.00           C  
ATOM    630  CG  HIS    82      23.107  51.544 136.768  1.00  0.00           C  
ATOM    631  ND1 HIS    82      21.844  52.058 136.982  1.00  0.00           N  
ATOM    632  CD2 HIS    82      22.963  50.202 136.870  1.00  0.00           C  
ATOM    633  CE1 HIS    82      20.991  51.103 137.195  1.00  0.00           C  
ATOM    634  NE2 HIS    82      21.638  49.955 137.136  1.00  0.00           N  
ATOM    635  N   LYS    83      26.369  52.413 139.168  1.00  0.00           N  
ATOM    636  CA  LYS    83      26.820  51.698 140.349  1.00  0.00           C  
ATOM    637  C   LYS    83      26.370  52.406 141.618  1.00  0.00           C  
ATOM    638  O   LYS    83      25.975  51.753 142.587  1.00  0.00           O  
ATOM    639  CB  LYS    83      28.341  51.553 140.318  1.00  0.00           C  
ATOM    640  CG  LYS    83      29.084  52.877 140.506  1.00  0.00           C  
ATOM    641  CD  LYS    83      30.607  52.729 140.517  1.00  0.00           C  
ATOM    642  CE  LYS    83      31.350  54.054 140.700  1.00  0.00           C  
ATOM    643  NZ  LYS    83      32.811  53.826 140.645  1.00  0.00           N  
ATOM    644  N   LEU    84      26.411  53.741 141.630  1.00  0.00           N  
ATOM    645  CA  LEU    84      26.021  54.517 142.804  1.00  0.00           C  
ATOM    646  C   LEU    84      24.515  54.718 142.907  1.00  0.00           C  
ATOM    647  O   LEU    84      24.054  55.317 143.884  1.00  0.00           O  
ATOM    648  CB  LEU    84      26.723  55.881 142.787  1.00  0.00           C  
ATOM    649  CG  LEU    84      28.219  55.828 142.455  1.00  0.00           C  
ATOM    650  CD1 LEU    84      28.875  57.201 142.479  1.00  0.00           C  
ATOM    651  CD2 LEU    84      28.919  54.866 143.424  1.00  0.00           C  
ATOM    652  N   ALA    85      23.864  53.572 142.596  1.00  0.00           N  
ATOM    653  CA  ALA    85      22.805  53.342 143.600  1.00  0.00           C  
ATOM    654  C   ALA    85      22.557  51.850 143.930  1.00  0.00           C  
ATOM    655  O   ALA    85      22.185  50.925 143.203  1.00  0.00           O  
ATOM    656  CB  ALA    85      21.474  53.936 143.150  1.00  0.00           C  
ATOM    657  N   HIS    86      22.861  51.854 145.229  1.00  0.00           N  
ATOM    658  CA  HIS    86      23.975  51.105 145.798  1.00  0.00           C  
ATOM    659  C   HIS    86      25.128  50.619 144.911  1.00  0.00           C  
ATOM    660  O   HIS    86      25.080  50.596 143.678  1.00  0.00           O  
ATOM    661  CB  HIS    86      23.683  49.765 146.483  1.00  0.00           C  
ATOM    662  CG  HIS    86      23.104  48.743 145.550  1.00  0.00           C  
ATOM    663  ND1 HIS    86      23.861  47.913 144.749  1.00  0.00           N  
ATOM    664  CD2 HIS    86      21.819  48.411 145.286  1.00  0.00           C  
ATOM    665  CE1 HIS    86      23.098  47.129 144.050  1.00  0.00           C  
ATOM    666  NE2 HIS    86      21.843  47.406 144.350  1.00  0.00           N  
ATOM    667  N   PRO    87      26.187  50.222 145.619  1.00  0.00           N  
ATOM    668  CA  PRO    87      27.536  50.044 145.074  1.00  0.00           C  
ATOM    669  C   PRO    87      27.656  48.743 144.279  1.00  0.00           C  
ATOM    670  O   PRO    87      27.842  47.662 144.845  1.00  0.00           O  
ATOM    671  CB  PRO    87      28.985  49.597 145.289  1.00  0.00           C  
ATOM    672  CG  PRO    87      29.135  48.504 146.349  1.00  0.00           C  
ATOM    673  CD  PRO    87      28.101  48.594 147.473  1.00  0.00           C  
ATOM    674  N   GLU    88      27.551  48.821 142.945  1.00  0.00           N  
ATOM    675  CA  GLU    88      27.438  47.629 142.053  1.00  0.00           C  
ATOM    676  C   GLU    88      26.330  47.767 140.991  1.00  0.00           C  
ATOM    677  O   GLU    88      26.344  47.094 139.956  1.00  0.00           O  
ATOM    678  CB  GLU    88      27.086  46.280 142.688  1.00  0.00           C  
ATOM    679  CG  GLU    88      28.212  45.696 143.544  1.00  0.00           C  
ATOM    680  CD  GLU    88      27.702  44.410 144.177  1.00  0.00           C  
ATOM    681  OE1 GLU    88      26.503  44.083 143.971  1.00  0.00           O  
ATOM    682  OE2 GLU    88      28.506  43.736 144.876  1.00  0.00           O  
ATOM    683  N   GLY    89      25.367  48.719 141.247  1.00  0.00           N  
ATOM    684  CA  GLY    89      24.228  48.764 140.346  1.00  0.00           C  
ATOM    685  C   GLY    89      24.563  48.412 138.907  1.00  0.00           C  
ATOM    686  O   GLY    89      23.671  48.005 138.154  1.00  0.00           O  
ATOM    687  N   GLU    90      25.829  48.546 138.512  1.00  0.00           N  
ATOM    688  CA  GLU    90      26.230  48.135 137.167  1.00  0.00           C  
ATOM    689  C   GLU    90      26.175  46.619 137.019  1.00  0.00           C  
ATOM    690  O   GLU    90      25.724  46.101 135.988  1.00  0.00           O  
ATOM    691  CB  GLU    90      27.638  48.644 136.861  1.00  0.00           C  
ATOM    692  CG  GLU    90      28.078  48.390 135.418  1.00  0.00           C  
ATOM    693  CD  GLU    90      27.124  49.137 134.497  1.00  0.00           C  
ATOM    694  OE1 GLU    90      26.853  50.336 134.773  1.00  0.00           O  
ATOM    695  OE2 GLU    90      26.654  48.518 133.505  1.00  0.00           O  
ATOM    696  N   THR    91      26.652  45.892 138.036  1.00  0.00           N  
ATOM    697  CA  THR    91      26.528  44.441 138.041  1.00  0.00           C  
ATOM    698  C   THR    91      25.079  44.016 138.240  1.00  0.00           C  
ATOM    699  O   THR    91      24.661  42.979 137.714  1.00  0.00           O  
ATOM    700  CB  THR    91      27.417  43.845 139.136  1.00  0.00           C  
ATOM    701  OG1 THR    91      28.778  44.167 138.889  1.00  0.00           O  
ATOM    702  CG2 THR    91      27.250  42.316 139.151  1.00  0.00           C  
ATOM    703  N   ALA    92      24.306  44.791 139.007  1.00  0.00           N  
ATOM    704  CA  ALA    92      22.879  44.521 139.141  1.00  0.00           C  
ATOM    705  C   ALA    92      22.160  44.696 137.806  1.00  0.00           C  
ATOM    706  O   ALA    92      21.204  43.969 137.506  1.00  0.00           O  
ATOM    707  CB  ALA    92      22.273  45.438 140.212  1.00  0.00           C  
ATOM    708  N   THR    93      22.605  45.655 136.989  1.00  0.00           N  
ATOM    709  CA  THR    93      21.999  45.845 135.674  1.00  0.00           C  
ATOM    710  C   THR    93      22.380  44.717 134.717  1.00  0.00           C  
ATOM    711  O   THR    93      21.542  44.242 133.938  1.00  0.00           O  
ATOM    712  CB  THR    93      22.418  47.198 135.095  1.00  0.00           C  
ATOM    713  OG1 THR    93      23.831  47.258 134.969  1.00  0.00           O  
ATOM    714  CG2 THR    93      21.942  48.322 136.031  1.00  0.00           C  
ATOM    715  N   ALA    94      23.641  44.278 134.746  1.00  0.00           N  
ATOM    716  CA  ALA    94      24.044  43.171 133.884  1.00  0.00           C  
ATOM    717  C   ALA    94      23.268  41.904 134.229  1.00  0.00           C  
ATOM    718  O   ALA    94      22.809  41.185 133.332  1.00  0.00           O  
ATOM    719  CB  ALA    94      25.552  42.930 133.998  1.00  0.00           C  
ATOM    720  N   LYS    95      23.097  41.618 135.531  1.00  0.00           N  
ATOM    721  CA  LYS    95      22.375  40.414 135.931  1.00  0.00           C  
ATOM    722  C   LYS    95      20.911  40.472 135.519  1.00  0.00           C  
ATOM    723  O   LYS    95      20.316  39.432 135.211  1.00  0.00           O  
ATOM    724  CB  LYS    95      22.487  40.218 137.447  1.00  0.00           C  
ATOM    725  CG  LYS    95      23.891  39.822 137.909  1.00  0.00           C  
ATOM    726  CD  LYS    95      24.006  39.631 139.422  1.00  0.00           C  
ATOM    727  CE  LYS    95      25.410  39.235 139.884  1.00  0.00           C  
ATOM    728  NZ  LYS    95      25.439  39.099 141.358  1.00  0.00           N  
ATOM    729  N   ALA    96      20.311  41.666 135.522  1.00  0.00           N  
ATOM    730  CA  ALA    96      18.934  41.808 135.063  1.00  0.00           C  
ATOM    731  C   ALA    96      18.823  41.584 133.559  1.00  0.00           C  
ATOM    732  O   ALA    96      17.794  41.091 133.082  1.00  0.00           O  
ATOM    733  CB  ALA    96      18.390  43.193 135.421  1.00  0.00           C  
ATOM    734  N   ALA    97      19.857  41.952 132.802  1.00  0.00           N  
ATOM    735  CA  ALA    97      19.889  41.628 131.381  1.00  0.00           C  
ATOM    736  C   ALA    97      19.901  40.121 131.170  1.00  0.00           C  
ATOM    737  O   ALA    97      19.252  39.604 130.251  1.00  0.00           O  
ATOM    738  CB  ALA    97      21.117  42.260 130.733  1.00  0.00           C  
ATOM    739  N   ALA    98      20.631  39.397 132.027  1.00  0.00           N  
ATOM    740  CA  ALA    98      20.725  37.949 131.888  1.00  0.00           C  
ATOM    741  C   ALA    98      19.382  37.286 132.157  1.00  0.00           C  
ATOM    742  O   ALA    98      18.998  36.334 131.466  1.00  0.00           O  
ATOM    743  CB  ALA    98      21.794  37.402 132.838  1.00  0.00           C  
ATOM    744  N   ALA    99      18.650  37.777 133.153  1.00  0.00           N  
ATOM    745  CA  ALA    99      17.366  37.181 133.495  1.00  0.00           C  
ATOM    746  C   ALA    99      16.260  37.593 132.533  1.00  0.00           C  
ATOM    747  O   ALA    99      15.248  36.890 132.435  1.00  0.00           O  
ATOM    748  CB  ALA    99      16.967  37.561 134.927  1.00  0.00           C  
ATOM    749  N   CYS   100      16.426  38.712 131.829  1.00  0.00           N  
ATOM    750  CA  CYS   100      15.362  39.255 131.003  1.00  0.00           C  
ATOM    751  C   CYS   100      15.586  39.086 129.510  1.00  0.00           C  
ATOM    752  O   CYS   100      14.609  39.072 128.758  1.00  0.00           O  
ATOM    753  CB  CYS   100      15.174  40.753 131.291  1.00  0.00           C  
ATOM    754  SG  CYS   100      14.925  41.015 132.664  1.00  0.00           S  
ATOM    755  N   ASN   101      16.830  38.952 129.068  1.00  0.00           N  
ATOM    756  CA  ASN   101      17.130  39.009 127.652  1.00  0.00           C  
ATOM    757  C   ASN   101      17.259  40.409 127.100  1.00  0.00           C  
ATOM    758  O   ASN   101      17.571  40.565 125.910  1.00  0.00           O  
ATOM    759  CB  ASN   101      16.056  38.248 126.868  1.00  0.00           C  
ATOM    760  CG  ASN   101      16.178  36.771 127.216  1.00  0.00           C  
ATOM    761  OD1 ASN   101      17.261  36.281 127.529  1.00  0.00           O  
ATOM    762  ND2 ASN   101      15.071  35.981 127.179  1.00  0.00           N  
ATOM    763  N   THR   102      17.027  41.431 127.918  1.00  0.00           N  
ATOM    764  CA  THR   102      17.182  42.819 127.491  1.00  0.00           C  
ATOM    765  C   THR   102      18.660  43.189 127.531  1.00  0.00           C  
ATOM    766  O   THR   102      19.254  43.230 128.617  1.00  0.00           O  
ATOM    767  CB  THR   102      16.348  43.766 128.367  1.00  0.00           C  
ATOM    768  OG1 THR   102      14.976  43.406 128.305  1.00  0.00           O  
ATOM    769  CG2 THR   102      16.519  45.209 127.863  1.00  0.00           C  
ATOM    770  N   ILE   103      19.289  43.475 126.387  1.00  0.00           N  
ATOM    771  CA  ILE   103      20.737  43.732 126.393  1.00  0.00           C  
ATOM    772  C   ILE   103      21.114  44.933 127.245  1.00  0.00           C  
ATOM    773  O   ILE   103      20.351  45.888 127.395  1.00  0.00           O  
ATOM    774  CB  ILE   103      21.065  43.984 124.907  1.00  0.00           C  
ATOM    775  CG1 ILE   103      20.316  45.187 124.309  1.00  0.00           C  
ATOM    776  CG2 ILE   103      20.716  42.798 123.992  1.00  0.00           C  
ATOM    777  CD1 ILE   103      20.778  45.553 122.899  1.00  0.00           C  
ATOM    778  N   MET   104      22.326  44.879 127.786  1.00  0.00           N  
ATOM    779  CA  MET   104      22.879  45.937 128.624  1.00  0.00           C  
ATOM    780  C   MET   104      24.069  46.551 127.905  1.00  0.00           C  
ATOM    781  O   MET   104      24.935  45.828 127.402  1.00  0.00           O  
ATOM    782  CB  MET   104      23.308  45.395 129.995  1.00  0.00           C  
ATOM    783  CG  MET   104      22.151  44.817 130.812  1.00  0.00           C  
ATOM    784  SD  MET   104      20.868  46.025 131.261  1.00  0.00           S  
ATOM    785  CE  MET   104      21.948  47.007 132.343  1.00  0.00           C  
ATOM    786  N   ILE   105      24.111  47.872 127.867  1.00  0.00           N  
ATOM    787  CA  ILE   105      25.211  48.606 127.262  1.00  0.00           C  
ATOM    788  C   ILE   105      25.984  49.244 128.405  1.00  0.00           C  
ATOM    789  O   ILE   105      25.549  50.250 128.975  1.00  0.00           O  
ATOM    790  CB  ILE   105      24.726  49.663 126.268  1.00  0.00           C  
ATOM    791  CG1 ILE   105      23.772  49.034 125.258  1.00  0.00           C  
ATOM    792  CG2 ILE   105      25.919  50.313 125.581  1.00  0.00           C  
ATOM    793  CD1 ILE   105      23.297  50.003 124.188  1.00  0.00           C  
ATOM    794  N   VAL   106      27.141  48.688 128.730  1.00  0.00           N  
ATOM    795  CA  VAL   106      27.923  49.221 129.834  1.00  0.00           C  
ATOM    796  C   VAL   106      28.733  50.424 129.369  1.00  0.00           C  
ATOM    797  O   VAL   106      29.233  50.457 128.244  1.00  0.00           O  
ATOM    798  CB  VAL   106      28.848  48.151 130.410  1.00  0.00           C  
ATOM    799  CG1 VAL   106      29.975  47.742 129.459  1.00  0.00           C  
ATOM    800  CG2 VAL   106      29.550  48.581 131.700  1.00  0.00           C  
ATOM    801  N   SER   107      28.855  51.415 130.249  1.00  0.00           N  
ATOM    802  CA  SER   107      29.638  52.614 129.996  1.00  0.00           C  
ATOM    803  C   SER   107      31.109  52.361 130.312  1.00  0.00           C  
ATOM    804  O   SER   107      31.457  51.478 131.099  1.00  0.00           O  
ATOM    805  CB  SER   107      29.109  53.774 130.846  1.00  0.00           C  
ATOM    806  OG  SER   107      29.870  54.956 130.668  1.00  0.00           O  
ATOM    807  N   TYR   108      31.983  53.146 129.674  1.00  0.00           N  
ATOM    808  CA  TYR   108      33.398  53.113 130.032  1.00  0.00           C  
ATOM    809  C   TYR   108      33.599  53.430 131.512  1.00  0.00           C  
ATOM    810  O   TYR   108      34.563  52.958 132.128  1.00  0.00           O  
ATOM    811  CB  TYR   108      34.196  54.101 129.177  1.00  0.00           C  
ATOM    812  CG  TYR   108      35.628  53.979 129.570  1.00  0.00           C  
ATOM    813  CD1 TYR   108      36.378  52.878 129.138  1.00  0.00           C  
ATOM    814  CD2 TYR   108      36.261  54.956 130.371  1.00  0.00           C  
ATOM    815  CE1 TYR   108      37.735  52.729 129.487  1.00  0.00           C  
ATOM    816  CE2 TYR   108      37.640  54.820 130.735  1.00  0.00           C  
ATOM    817  CZ  TYR   108      38.360  53.696 130.281  1.00  0.00           C  
ATOM    818  OH  TYR   108      39.687  53.521 130.609  1.00  0.00           O  
ATOM    819  N   MET   109      32.712  54.241 132.090  1.00  0.00           N  
ATOM    820  CA  MET   109      32.753  54.555 133.513  1.00  0.00           C  
ATOM    821  C   MET   109      31.917  53.512 134.248  1.00  0.00           C  
ATOM    822  O   MET   109      30.696  53.433 134.058  1.00  0.00           O  
ATOM    823  CB  MET   109      32.232  55.962 133.787  1.00  0.00           C  
ATOM    824  CG  MET   109      33.075  57.062 133.138  1.00  0.00           C  
ATOM    825  SD  MET   109      34.790  57.148 133.734  1.00  0.00           S  
ATOM    826  CE  MET   109      34.352  57.738 135.394  1.00  0.00           C  
ATOM    827  N   SER   110      32.574  52.707 135.091  1.00  0.00           N  
ATOM    828  CA  SER   110      31.890  51.652 135.825  1.00  0.00           C  
ATOM    829  C   SER   110      32.655  51.327 137.103  1.00  0.00           C  
ATOM    830  O   SER   110      33.767  51.809 137.334  1.00  0.00           O  
ATOM    831  CB  SER   110      31.723  50.391 134.960  1.00  0.00           C  
ATOM    832  OG  SER   110      32.992  49.814 134.688  1.00  0.00           O  
ATOM    833  N   SER   111      32.033  50.511 137.948  1.00  0.00           N  
ATOM    834  CA  SER   111      32.689  49.950 139.126  1.00  0.00           C  
ATOM    835  C   SER   111      33.207  48.540 138.850  1.00  0.00           C  
ATOM    836  O   SER   111      34.371  48.236 139.110  1.00  0.00           O  
ATOM    837  CB  SER   111      31.730  49.978 140.340  1.00  0.00           C  
ATOM    838  OG  SER   111      32.354  49.383 141.469  1.00  0.00           O  
ATOM    839  N   CYS   112      32.362  47.664 138.310  1.00  0.00           N  
ATOM    840  CA  CYS   112      32.817  46.357 137.858  1.00  0.00           C  
ATOM    841  C   CYS   112      33.444  46.481 136.470  1.00  0.00           C  
ATOM    842  O   CYS   112      32.946  47.218 135.609  1.00  0.00           O  
ATOM    843  CB  CYS   112      31.653  45.368 137.824  1.00  0.00           C  
ATOM    844  SG  CYS   112      31.127  45.103 139.116  1.00  0.00           S  
ATOM    845  N   THR   113      34.540  45.752 136.252  1.00  0.00           N  
ATOM    846  CA  THR   113      35.250  45.831 134.979  1.00  0.00           C  
ATOM    847  C   THR   113      34.390  45.282 133.840  1.00  0.00           C  
ATOM    848  O   THR   113      33.417  44.553 134.044  1.00  0.00           O  
ATOM    849  CB  THR   113      36.573  45.062 135.048  1.00  0.00           C  
ATOM    850  OG1 THR   113      36.326  43.688 135.305  1.00  0.00           O  
ATOM    851  CG2 THR   113      37.441  45.643 136.177  1.00  0.00           C  
ATOM    852  N   PHE   114      34.772  45.631 132.613  1.00  0.00           N  
ATOM    853  CA  PHE   114      34.002  45.167 131.464  1.00  0.00           C  
ATOM    854  C   PHE   114      34.037  43.644 131.351  1.00  0.00           C  
ATOM    855  O   PHE   114      33.105  43.040 130.813  1.00  0.00           O  
ATOM    856  CB  PHE   114      34.513  45.837 130.194  1.00  0.00           C  
ATOM    857  CG  PHE   114      34.129  47.275 130.261  1.00  0.00           C  
ATOM    858  CD1 PHE   114      33.172  47.753 131.184  1.00  0.00           C  
ATOM    859  CD2 PHE   114      34.727  48.202 129.387  1.00  0.00           C  
ATOM    860  CE1 PHE   114      32.814  49.131 131.243  1.00  0.00           C  
ATOM    861  CE2 PHE   114      34.387  49.588 129.425  1.00  0.00           C  
ATOM    862  CZ  PHE   114      33.424  50.053 130.357  1.00  0.00           C  
ATOM    863  N   GLU   115      35.083  42.996 131.877  1.00  0.00           N  
ATOM    864  CA  GLU   115      35.116  41.533 131.870  1.00  0.00           C  
ATOM    865  C   GLU   115      34.112  40.945 132.859  1.00  0.00           C  
ATOM    866  O   GLU   115      33.506  39.900 132.590  1.00  0.00           O  
ATOM    867  CB  GLU   115      36.526  41.027 132.185  1.00  0.00           C  
ATOM    868  CG  GLU   115      37.543  41.278 131.081  1.00  0.00           C  
ATOM    869  CD  GLU   115      38.116  42.681 131.124  1.00  0.00           C  
ATOM    870  OE1 GLU   115      37.830  43.421 132.089  1.00  0.00           O  
ATOM    871  OE2 GLU   115      38.855  43.043 130.189  1.00  0.00           O  
ATOM    872  N   GLU   116      33.926  41.595 134.010  1.00  0.00           N  
ATOM    873  CA  GLU   116      32.929  41.129 134.968  1.00  0.00           C  
ATOM    874  C   GLU   116      31.516  41.354 134.438  1.00  0.00           C  
ATOM    875  O   GLU   116      30.676  40.445 134.478  1.00  0.00           O  
ATOM    876  CB  GLU   116      33.112  41.839 136.310  1.00  0.00           C  
ATOM    877  CG  GLU   116      34.379  41.416 137.056  1.00  0.00           C  
ATOM    878  CD  GLU   116      34.514  42.297 138.290  1.00  0.00           C  
ATOM    879  OE1 GLU   116      33.670  43.218 138.455  1.00  0.00           O  
ATOM    880  OE2 GLU   116      35.463  42.061 139.084  1.00  0.00           O  
ATOM    881  N   ILE   117      31.239  42.563 133.934  1.00  0.00           N  
ATOM    882  CA  ILE   117      29.896  42.896 133.465  1.00  0.00           C  
ATOM    883  C   ILE   117      29.448  41.894 132.409  1.00  0.00           C  
ATOM    884  O   ILE   117      28.342  41.342 132.477  1.00  0.00           O  
ATOM    885  CB  ILE   117      29.860  44.339 132.924  1.00  0.00           C  
ATOM    886  CG1 ILE   117      29.994  45.355 134.063  1.00  0.00           C  
ATOM    887  CG2 ILE   117      28.578  44.587 132.133  1.00  0.00           C  
ATOM    888  CD1 ILE   117      28.822  45.365 135.033  1.00  0.00           C  
ATOM    889  N   ALA   118      30.303  41.643 131.415  1.00  0.00           N  
ATOM    890  CA  ALA   118      29.989  40.659 130.386  1.00  0.00           C  
ATOM    891  C   ALA   118      29.596  39.327 131.012  1.00  0.00           C  
ATOM    892  O   ALA   118      28.578  38.729 130.646  1.00  0.00           O  
ATOM    893  CB  ALA   118      31.192  40.480 129.455  1.00  0.00           C  
ATOM    894  N   SER   119      30.400  38.847 131.965  1.00  0.00           N  
ATOM    895  CA  SER   119      30.111  37.573 132.616  1.00  0.00           C  
ATOM    896  C   SER   119      28.754  37.599 133.306  1.00  0.00           C  
ATOM    897  O   SER   119      27.969  36.652 133.171  1.00  0.00           O  
ATOM    898  CB  SER   119      31.232  37.243 133.604  1.00  0.00           C  
ATOM    899  OG  SER   119      32.460  37.077 132.911  1.00  0.00           O  
ATOM    900  N   SER   120      27.746  38.066 132.576  1.00  0.00           N  
ATOM    901  CA  SER   120      26.391  38.127 133.096  1.00  0.00           C  
ATOM    902  C   SER   120      25.699  36.786 132.891  1.00  0.00           C  
ATOM    903  O   SER   120      24.890  36.339 133.708  1.00  0.00           O  
ATOM    904  CB  SER   120      25.233  38.973 132.561  1.00  0.00           C  
ATOM    905  OG  SER   120      24.877  38.543 131.256  1.00  0.00           O  
ATOM    906  N   CYS   121      26.016  36.123 131.781  1.00  0.00           N  
ATOM    907  CA  CYS   121      25.427  34.825 131.501  1.00  0.00           C  
ATOM    908  C   CYS   121      24.506  34.728 130.290  1.00  0.00           C  
ATOM    909  O   CYS   121      23.373  34.249 130.388  1.00  0.00           O  
ATOM    910  CB  CYS   121      24.448  34.088 132.419  1.00  0.00           C  
ATOM    911  SG  CYS   121      25.036  33.722 133.659  1.00  0.00           S  
ATOM    912  N   ASN   122      24.965  35.178 129.123  1.00  0.00           N  
ATOM    913  CA  ASN   122      24.124  35.077 127.944  1.00  0.00           C  
ATOM    914  C   ASN   122      23.792  36.339 127.163  1.00  0.00           C  
ATOM    915  O   ASN   122      24.594  36.848 126.376  1.00  0.00           O  
ATOM    916  CB  ASN   122      22.762  34.453 128.264  1.00  0.00           C  
ATOM    917  CG  ASN   122      22.064  34.146 126.947  1.00  0.00           C  
ATOM    918  OD1 ASN   122      22.709  33.974 125.913  1.00  0.00           O  
ATOM    919  ND2 ASN   122      20.707  34.061 126.912  1.00  0.00           N  
ATOM    920  N   ALA   123      22.620  36.908 127.323  1.00  0.00           N  
ATOM    921  CA  ALA   123      22.027  38.060 126.659  1.00  0.00           C  
ATOM    922  C   ALA   123      23.113  38.874 125.966  1.00  0.00           C  
ATOM    923  O   ALA   123      24.179  39.099 126.548  1.00  0.00           O  
ATOM    924  CB  ALA   123      21.283  38.934 127.663  1.00  0.00           C  
ATOM    925  N   VAL   124      22.875  39.308 124.725  1.00  0.00           N  
ATOM    926  CA  VAL   124      23.874  40.131 124.034  1.00  0.00           C  
ATOM    927  C   VAL   124      24.286  41.312 124.898  1.00  0.00           C  
ATOM    928  O   VAL   124      23.454  41.970 125.526  1.00  0.00           O  
ATOM    929  CB  VAL   124      23.148  40.585 122.761  1.00  0.00           C  
ATOM    930  CG1 VAL   124      23.931  41.617 121.947  1.00  0.00           C  
ATOM    931  CG2 VAL   124      22.857  39.444 121.785  1.00  0.00           C  
ATOM    932  N   ARG   125      25.584  41.568 124.933  1.00  0.00           N  
ATOM    933  CA  ARG   125      26.141  42.675 125.690  1.00  0.00           C  
ATOM    934  C   ARG   125      26.897  43.590 124.741  1.00  0.00           C  
ATOM    935  O   ARG   125      27.422  43.147 123.714  1.00  0.00           O  
ATOM    936  CB  ARG   125      27.067  42.182 126.802  1.00  0.00           C  
ATOM    937  CG  ARG   125      26.390  41.216 127.776  1.00  0.00           C  
ATOM    938  CD  ARG   125      25.255  41.853 128.581  1.00  0.00           C  
ATOM    939  NE  ARG   125      25.824  43.022 129.309  1.00  0.00           N  
ATOM    940  CZ  ARG   125      26.423  42.845 130.523  1.00  0.00           C  
ATOM    941  NH1 ARG   125      26.361  41.515 130.827  1.00  0.00           N  
ATOM    942  NH2 ARG   125      26.849  44.066 130.959  1.00  0.00           N  
ATOM    943  N   PHE   126      26.945  44.874 125.088  1.00  0.00           N  
ATOM    944  CA  PHE   126      27.599  45.869 124.248  1.00  0.00           C  
ATOM    945  C   PHE   126      28.360  46.840 125.132  1.00  0.00           C  
ATOM    946  O   PHE   126      27.972  47.107 126.270  1.00  0.00           O  
ATOM    947  CB  PHE   126      26.586  46.609 123.365  1.00  0.00           C  
ATOM    948  CG  PHE   126      25.937  45.598 122.484  1.00  0.00           C  
ATOM    949  CD1 PHE   126      24.726  44.963 122.839  1.00  0.00           C  
ATOM    950  CD2 PHE   126      26.532  45.252 121.257  1.00  0.00           C  
ATOM    951  CE1 PHE   126      24.110  44.000 121.988  1.00  0.00           C  
ATOM    952  CE2 PHE   126      25.936  44.290 120.385  1.00  0.00           C  
ATOM    953  CZ  PHE   126      24.720  43.661 120.756  1.00  0.00           C  
ATOM    954  N   LEU   127      29.449  47.369 124.587  1.00  0.00           N  
ATOM    955  CA  LEU   127      30.381  48.211 125.324  1.00  0.00           C  
ATOM    956  C   LEU   127      30.354  49.620 124.748  1.00  0.00           C  
ATOM    957  O   LEU   127      30.689  49.820 123.578  1.00  0.00           O  
ATOM    958  CB  LEU   127      31.797  47.632 125.249  1.00  0.00           C  
ATOM    959  CG  LEU   127      32.846  48.493 125.955  1.00  0.00           C  
ATOM    960  CD1 LEU   127      32.667  48.619 127.467  1.00  0.00           C  
ATOM    961  CD2 LEU   127      34.287  48.005 125.808  1.00  0.00           C  
ATOM    962  N   GLN   128      29.965  50.593 125.570  1.00  0.00           N  
ATOM    963  CA  GLN   128      30.050  51.998 125.178  1.00  0.00           C  
ATOM    964  C   GLN   128      31.470  52.491 125.445  1.00  0.00           C  
ATOM    965  O   GLN   128      31.960  52.398 126.577  1.00  0.00           O  
ATOM    966  CB  GLN   128      29.010  52.822 125.939  1.00  0.00           C  
ATOM    967  CG  GLN   128      29.101  54.325 125.734  1.00  0.00           C  
ATOM    968  CD  GLN   128      30.098  54.975 126.669  1.00  0.00           C  
ATOM    969  OE1 GLN   128      29.954  54.915 127.891  1.00  0.00           O  
ATOM    970  NE2 GLN   128      31.128  55.584 126.101  1.00  0.00           N  
ATOM    971  N   ILE   129      32.141  52.982 124.404  1.00  0.00           N  
ATOM    972  CA  ILE   129      33.500  53.489 124.525  1.00  0.00           C  
ATOM    973  C   ILE   129      33.493  55.011 124.615  1.00  0.00           C  
ATOM    974  O   ILE   129      32.775  55.690 123.878  1.00  0.00           O  
ATOM    975  CB  ILE   129      34.362  53.056 123.337  1.00  0.00           C  
ATOM    976  CG1 ILE   129      35.838  53.467 123.468  1.00  0.00           C  
ATOM    977  CG2 ILE   129      33.898  53.647 121.995  1.00  0.00           C  
ATOM    978  CD1 ILE   129      36.748  52.813 122.429  1.00  0.00           C  
ATOM    979  N   TYR   130      34.300  55.542 125.532  1.00  0.00           N  
ATOM    980  CA  TYR   130      34.504  56.983 125.695  1.00  0.00           C  
ATOM    981  C   TYR   130      35.910  57.295 125.173  1.00  0.00           C  
ATOM    982  O   TYR   130      36.861  57.442 125.941  1.00  0.00           O  
ATOM    983  CB  TYR   130      34.335  57.407 127.181  1.00  0.00           C  
ATOM    984  CG  TYR   130      32.960  57.924 127.585  1.00  0.00           C  
ATOM    985  CD1 TYR   130      32.141  58.606 126.686  1.00  0.00           C  
ATOM    986  CD2 TYR   130      32.491  57.742 128.881  1.00  0.00           C  
ATOM    987  CE1 TYR   130      30.894  59.078 127.069  1.00  0.00           C  
ATOM    988  CE2 TYR   130      31.252  58.212 129.272  1.00  0.00           C  
ATOM    989  CZ  TYR   130      30.457  58.880 128.366  1.00  0.00           C  
ATOM    990  OH  TYR   130      29.221  59.353 128.756  1.00  0.00           O  
ATOM    991  N   VAL   131      36.036  57.391 123.843  1.00  0.00           N  
ATOM    992  CA  VAL   131      37.310  57.546 123.141  1.00  0.00           C  
ATOM    993  C   VAL   131      38.248  58.515 123.845  1.00  0.00           C  
ATOM    994  O   VAL   131      37.971  59.719 123.896  1.00  0.00           O  
ATOM    995  CB  VAL   131      37.045  58.030 121.709  1.00  0.00           C  
ATOM    996  CG1 VAL   131      38.322  58.318 120.916  1.00  0.00           C  
ATOM    997  CG2 VAL   131      36.265  57.025 120.860  1.00  0.00           C  
ATOM    998  N   TYR   132      39.366  58.039 124.384  1.00  0.00           N  
ATOM    999  CA  TYR   132      40.266  58.918 125.132  1.00  0.00           C  
ATOM   1000  C   TYR   132      41.298  59.593 124.237  1.00  0.00           C  
ATOM   1001  O   TYR   132      41.537  59.193 123.095  1.00  0.00           O  
ATOM   1002  CB  TYR   132      40.948  57.949 126.111  1.00  0.00           C  
ATOM   1003  CG  TYR   132      39.907  57.465 127.061  1.00  0.00           C  
ATOM   1004  CD1 TYR   132      39.267  56.240 126.829  1.00  0.00           C  
ATOM   1005  CD2 TYR   132      39.545  58.211 128.204  1.00  0.00           C  
ATOM   1006  CE1 TYR   132      38.280  55.748 127.706  1.00  0.00           C  
ATOM   1007  CE2 TYR   132      38.544  57.725 129.106  1.00  0.00           C  
ATOM   1008  CZ  TYR   132      37.922  56.489 128.837  1.00  0.00           C  
ATOM   1009  OH  TYR   132      36.950  55.983 129.674  1.00  0.00           O  
ATOM   1010  N   LYS   133      41.941  60.614 124.803  1.00  0.00           N  
ATOM   1011  CA  LYS   133      43.005  61.332 124.112  1.00  0.00           C  
ATOM   1012  C   LYS   133      44.287  60.509 124.052  1.00  0.00           C  
ATOM   1013  O   LYS   133      45.391  61.059 124.112  1.00  0.00           O  
ATOM   1014  CB  LYS   133      43.267  62.670 124.805  1.00  0.00           C  
ATOM   1015  CG  LYS   133      44.317  63.528 124.097  1.00  0.00           C  
ATOM   1016  CD  LYS   133      44.536  64.894 124.753  1.00  0.00           C  
ATOM   1017  CE  LYS   133      45.600  65.744 124.056  1.00  0.00           C  
ATOM   1018  NZ  LYS   133      45.742  67.044 124.750  1.00  0.00           N  
ATOM   1019  N   ARG   134      44.150  59.192 123.921  1.00  0.00           N  
ATOM   1020  CA  ARG   134      45.305  58.295 123.902  1.00  0.00           C  
ATOM   1021  C   ARG   134      44.954  57.119 123.003  1.00  0.00           C  
ATOM   1022  O   ARG   134      44.074  56.320 123.342  1.00  0.00           O  
ATOM   1023  CB  ARG   134      45.668  57.825 125.309  1.00  0.00           C  
ATOM   1024  CG  ARG   134      46.960  57.008 125.365  1.00  0.00           C  
ATOM   1025  CD  ARG   134      48.216  57.825 125.056  1.00  0.00           C  
ATOM   1026  NE  ARG   134      49.394  56.942 125.288  1.00  0.00           N  
ATOM   1027  CZ  ARG   134      50.636  57.342 124.888  1.00  0.00           C  
ATOM   1028  NH1 ARG   134      50.511  58.573 124.313  1.00  0.00           N  
ATOM   1029  NH2 ARG   134      51.518  56.355 125.220  1.00  0.00           N  
ATOM   1030  N   ARG   135      45.644  57.018 121.864  1.00  0.00           N  
ATOM   1031  CA  ARG   135      45.324  55.985 120.888  1.00  0.00           C  
ATOM   1032  C   ARG   135      45.534  54.587 121.454  1.00  0.00           C  
ATOM   1033  O   ARG   135      44.711  53.691 121.229  1.00  0.00           O  
ATOM   1034  CB  ARG   135      46.179  56.177 119.637  1.00  0.00           C  
ATOM   1035  CG  ARG   135      46.111  55.014 118.688  1.00  0.00           C  
ATOM   1036  CD  ARG   135      45.800  55.489 117.294  1.00  0.00           C  
ATOM   1037  NE  ARG   135      46.691  54.870 116.320  1.00  0.00           N  
ATOM   1038  CZ  ARG   135      46.575  55.016 115.008  1.00  0.00           C  
ATOM   1039  NH1 ARG   135      45.593  55.760 114.513  1.00  0.00           N  
ATOM   1040  NH2 ARG   135      47.435  54.414 114.194  1.00  0.00           N  
ATOM   1041  N   ASP   136      46.648  54.363 122.152  1.00  0.00           N  
ATOM   1042  CA  ASP   136      46.907  53.034 122.689  1.00  0.00           C  
ATOM   1043  C   ASP   136      45.837  52.635 123.693  1.00  0.00           C  
ATOM   1044  O   ASP   136      45.393  51.481 123.708  1.00  0.00           O  
ATOM   1045  CB  ASP   136      48.299  52.988 123.312  1.00  0.00           C  
ATOM   1046  CG  ASP   136      49.244  52.091 122.537  1.00  0.00           C  
ATOM   1047  OD1 ASP   136      49.195  50.862 122.757  1.00  0.00           O  
ATOM   1048  OD2 ASP   136      50.007  52.609 121.689  1.00  0.00           O  
ATOM   1049  N   ILE   137      45.393  53.583 124.525  1.00  0.00           N  
ATOM   1050  CA  ILE   137      44.299  53.308 125.454  1.00  0.00           C  
ATOM   1051  C   ILE   137      43.033  52.941 124.697  1.00  0.00           C  
ATOM   1052  O   ILE   137      42.404  51.912 124.976  1.00  0.00           O  
ATOM   1053  CB  ILE   137      44.050  54.519 126.352  1.00  0.00           C  
ATOM   1054  CG1 ILE   137      45.202  54.804 127.331  1.00  0.00           C  
ATOM   1055  CG2 ILE   137      42.798  54.381 127.234  1.00  0.00           C  
ATOM   1056  CD1 ILE   137      45.085  56.157 128.032  1.00  0.00           C  
ATOM   1057  N   THR   138      42.641  53.783 123.734  1.00  0.00           N  
ATOM   1058  CA  THR   138      41.473  53.492 122.915  1.00  0.00           C  
ATOM   1059  C   THR   138      41.562  52.082 122.349  1.00  0.00           C  
ATOM   1060  O   THR   138      40.632  51.280 122.484  1.00  0.00           O  
ATOM   1061  CB  THR   138      41.349  54.521 121.788  1.00  0.00           C  
ATOM   1062  OG1 THR   138      41.193  55.824 122.331  1.00  0.00           O  
ATOM   1063  CG2 THR   138      40.125  54.181 120.920  1.00  0.00           C  
ATOM   1064  N   ALA   139      42.692  51.757 121.720  1.00  0.00           N  
ATOM   1065  CA  ALA   139      42.873  50.408 121.207  1.00  0.00           C  
ATOM   1066  C   ALA   139      42.776  49.380 122.323  1.00  0.00           C  
ATOM   1067  O   ALA   139      42.255  48.280 122.110  1.00  0.00           O  
ATOM   1068  CB  ALA   139      44.216  50.294 120.491  1.00  0.00           C  
ATOM   1069  N   GLN   140      43.256  49.727 123.520  1.00  0.00           N  
ATOM   1070  CA  GLN   140      43.242  48.783 124.634  1.00  0.00           C  
ATOM   1071  C   GLN   140      41.817  48.451 125.057  1.00  0.00           C  
ATOM   1072  O   GLN   140      41.449  47.275 125.154  1.00  0.00           O  
ATOM   1073  CB  GLN   140      44.040  49.346 125.807  1.00  0.00           C  
ATOM   1074  CG  GLN   140      44.144  48.384 126.992  1.00  0.00           C  
ATOM   1075  CD  GLN   140      44.905  47.149 126.529  1.00  0.00           C  
ATOM   1076  OE1 GLN   140      45.941  47.252 125.875  1.00  0.00           O  
ATOM   1077  NE2 GLN   140      44.432  45.914 126.845  1.00  0.00           N  
ATOM   1078  N   VAL   141      40.995  49.476 125.306  1.00  0.00           N  
ATOM   1079  CA  VAL   141      39.589  49.230 125.609  1.00  0.00           C  
ATOM   1080  C   VAL   141      38.941  48.380 124.518  1.00  0.00           C  
ATOM   1081  O   VAL   141      38.182  47.448 124.812  1.00  0.00           O  
ATOM   1082  CB  VAL   141      38.823  50.548 125.753  1.00  0.00           C  
ATOM   1083  CG1 VAL   141      37.308  50.364 125.864  1.00  0.00           C  
ATOM   1084  CG2 VAL   141      39.220  51.352 126.993  1.00  0.00           C  
ATOM   1085  N   VAL   142      39.226  48.694 123.244  1.00  0.00           N  
ATOM   1086  CA  VAL   142      38.539  48.023 122.145  1.00  0.00           C  
ATOM   1087  C   VAL   142      38.943  46.553 122.077  1.00  0.00           C  
ATOM   1088  O   VAL   142      38.097  45.675 121.872  1.00  0.00           O  
ATOM   1089  CB  VAL   142      38.804  48.753 120.812  1.00  0.00           C  
ATOM   1090  CG1 VAL   142      38.271  48.003 119.589  1.00  0.00           C  
ATOM   1091  CG2 VAL   142      38.166  50.142 120.740  1.00  0.00           C  
ATOM   1092  N   LYS   143      40.231  46.254 122.252  1.00  0.00           N  
ATOM   1093  CA  LYS   143      40.662  44.859 122.234  1.00  0.00           C  
ATOM   1094  C   LYS   143      40.034  44.070 123.381  1.00  0.00           C  
ATOM   1095  O   LYS   143      39.537  42.956 123.182  1.00  0.00           O  
ATOM   1096  CB  LYS   143      42.185  44.776 122.299  1.00  0.00           C  
ATOM   1097  CG  LYS   143      42.721  43.344 122.243  1.00  0.00           C  
ATOM   1098  CD  LYS   143      44.249  43.262 122.237  1.00  0.00           C  
ATOM   1099  CE  LYS   143      44.785  41.829 122.230  1.00  0.00           C  
ATOM   1100  NZ  LYS   143      46.265  41.842 122.249  1.00  0.00           N  
ATOM   1101  N   ARG   144      40.047  44.634 124.594  1.00  0.00           N  
ATOM   1102  CA  ARG   144      39.492  43.923 125.744  1.00  0.00           C  
ATOM   1103  C   ARG   144      38.020  43.585 125.527  1.00  0.00           C  
ATOM   1104  O   ARG   144      37.577  42.475 125.852  1.00  0.00           O  
ATOM   1105  CB  ARG   144      39.660  44.756 127.018  1.00  0.00           C  
ATOM   1106  CG  ARG   144      41.091  44.887 127.531  1.00  0.00           C  
ATOM   1107  CD  ARG   144      41.169  45.919 128.649  1.00  0.00           C  
ATOM   1108  NE  ARG   144      40.362  45.547 129.812  1.00  0.00           N  
ATOM   1109  CZ  ARG   144      39.901  46.408 130.719  1.00  0.00           C  
ATOM   1110  NH1 ARG   144      40.149  47.701 130.586  1.00  0.00           N  
ATOM   1111  NH2 ARG   144      39.176  45.981 131.748  1.00  0.00           N  
ATOM   1112  N   ALA   145      37.245  44.528 124.975  1.00  0.00           N  
ATOM   1113  CA  ALA   145      35.812  44.306 124.802  1.00  0.00           C  
ATOM   1114  C   ALA   145      35.555  43.158 123.838  1.00  0.00           C  
ATOM   1115  O   ALA   145      34.746  42.263 124.114  1.00  0.00           O  
ATOM   1116  CB  ALA   145      35.140  45.587 124.304  1.00  0.00           C  
ATOM   1117  N   GLU   146      36.238  43.171 122.693  1.00  0.00           N  
ATOM   1118  CA  GLU   146      36.091  42.091 121.727  1.00  0.00           C  
ATOM   1119  C   GLU   146      36.526  40.760 122.325  1.00  0.00           C  
ATOM   1120  O   GLU   146      35.837  39.745 122.164  1.00  0.00           O  
ATOM   1121  CB  GLU   146      36.901  42.418 120.472  1.00  0.00           C  
ATOM   1122  CG  GLU   146      36.712  41.443 119.339  1.00  0.00           C  
ATOM   1123  CD  GLU   146      37.531  41.814 118.120  1.00  0.00           C  
ATOM   1124  OE1 GLU   146      38.380  42.725 118.221  1.00  0.00           O  
ATOM   1125  OE2 GLU   146      37.324  41.192 117.061  1.00  0.00           O  
ATOM   1126  N   LYS   147      37.667  40.739 123.019  1.00  0.00           N  
ATOM   1127  CA  LYS   147      38.093  39.517 123.692  1.00  0.00           C  
ATOM   1128  C   LYS   147      37.079  39.107 124.753  1.00  0.00           C  
ATOM   1129  O   LYS   147      36.691  37.937 124.842  1.00  0.00           O  
ATOM   1130  CB  LYS   147      39.475  39.709 124.322  1.00  0.00           C  
ATOM   1131  CG  LYS   147      40.010  38.453 125.014  1.00  0.00           C  
ATOM   1132  CD  LYS   147      41.420  38.622 125.583  1.00  0.00           C  
ATOM   1133  CE  LYS   147      41.936  37.382 126.317  1.00  0.00           C  
ATOM   1134  NZ  LYS   147      43.291  37.639 126.854  1.00  0.00           N  
ATOM   1135  N   ALA   148      36.630  40.070 125.564  1.00  0.00           N  
ATOM   1136  CA  ALA   148      35.666  39.783 126.621  1.00  0.00           C  
ATOM   1137  C   ALA   148      34.371  39.196 126.076  1.00  0.00           C  
ATOM   1138  O   ALA   148      33.631  38.556 126.830  1.00  0.00           O  
ATOM   1139  CB  ALA   148      35.368  41.059 127.412  1.00  0.00           C  
ATOM   1140  N   GLY   149      34.080  39.395 124.793  1.00  0.00           N  
ATOM   1141  CA  GLY   149      32.902  38.833 124.184  1.00  0.00           C  
ATOM   1142  C   GLY   149      31.728  39.768 124.044  1.00  0.00           C  
ATOM   1143  O   GLY   149      30.584  39.298 124.031  1.00  0.00           O  
ATOM   1144  N   PHE   150      31.965  41.071 123.962  1.00  0.00           N  
ATOM   1145  CA  PHE   150      30.903  42.003 123.613  1.00  0.00           C  
ATOM   1146  C   PHE   150      30.500  41.819 122.152  1.00  0.00           C  
ATOM   1147  O   PHE   150      31.291  41.372 121.319  1.00  0.00           O  
ATOM   1148  CB  PHE   150      31.355  43.437 123.868  1.00  0.00           C  
ATOM   1149  CG  PHE   150      31.377  43.644 125.343  1.00  0.00           C  
ATOM   1150  CD1 PHE   150      32.576  43.590 126.089  1.00  0.00           C  
ATOM   1151  CD2 PHE   150      30.178  43.903 126.033  1.00  0.00           C  
ATOM   1152  CE1 PHE   150      32.587  43.794 127.500  1.00  0.00           C  
ATOM   1153  CE2 PHE   150      30.162  44.111 127.446  1.00  0.00           C  
ATOM   1154  CZ  PHE   150      31.374  44.053 128.181  1.00  0.00           C  
ATOM   1155  N   LYS   151      29.245  42.159 121.854  1.00  0.00           N  
ATOM   1156  CA  LYS   151      28.676  41.980 120.526  1.00  0.00           C  
ATOM   1157  C   LYS   151      28.632  43.274 119.717  1.00  0.00           C  
ATOM   1158  O   LYS   151      28.065  43.286 118.618  1.00  0.00           O  
ATOM   1159  CB  LYS   151      27.262  41.395 120.633  1.00  0.00           C  
ATOM   1160  CG  LYS   151      27.213  40.044 121.350  1.00  0.00           C  
ATOM   1161  CD  LYS   151      27.978  38.937 120.623  1.00  0.00           C  
ATOM   1162  CE  LYS   151      27.964  37.596 121.361  1.00  0.00           C  
ATOM   1163  NZ  LYS   151      28.887  36.646 120.702  1.00  0.00           N  
ATOM   1164  N   ALA   152      29.212  44.359 120.227  1.00  0.00           N  
ATOM   1165  CA  ALA   152      29.212  45.614 119.499  1.00  0.00           C  
ATOM   1166  C   ALA   152      29.775  46.789 120.270  1.00  0.00           C  
ATOM   1167  O   ALA   152      29.667  46.846 121.503  1.00  0.00           O  
ATOM   1168  CB  ALA   152      27.789  45.939 119.057  1.00  0.00           C  
ATOM   1169  N   ILE   153      30.361  47.742 119.552  1.00  0.00           N  
ATOM   1170  CA  ILE   153      31.044  48.889 120.139  1.00  0.00           C  
ATOM   1171  C   ILE   153      30.221  50.151 119.906  1.00  0.00           C  
ATOM   1172  O   ILE   153      29.985  50.538 118.755  1.00  0.00           O  
ATOM   1173  CB  ILE   153      32.442  49.038 119.535  1.00  0.00           C  
ATOM   1174  CG1 ILE   153      33.348  47.819 119.777  1.00  0.00           C  
ATOM   1175  CG2 ILE   153      33.226  50.238 120.092  1.00  0.00           C  
ATOM   1176  CD1 ILE   153      34.661  47.871 118.997  1.00  0.00           C  
ATOM   1177  N   VAL   154      29.796  50.796 120.991  1.00  0.00           N  
ATOM   1178  CA  VAL   154      29.024  52.033 120.911  1.00  0.00           C  
ATOM   1179  C   VAL   154      29.959  53.196 121.227  1.00  0.00           C  
ATOM   1180  O   VAL   154      30.440  53.325 122.356  1.00  0.00           O  
ATOM   1181  CB  VAL   154      27.821  52.016 121.864  1.00  0.00           C  
ATOM   1182  CG1 VAL   154      27.159  53.386 121.917  1.00  0.00           C  
ATOM   1183  CG2 VAL   154      26.822  50.953 121.433  1.00  0.00           C  
ATOM   1184  N   LEU   155      30.200  54.061 120.242  1.00  0.00           N  
ATOM   1185  CA  LEU   155      31.107  55.195 120.401  1.00  0.00           C  
ATOM   1186  C   LEU   155      30.270  56.455 120.556  1.00  0.00           C  
ATOM   1187  O   LEU   155      29.581  56.870 119.621  1.00  0.00           O  
ATOM   1188  CB  LEU   155      32.082  55.322 119.221  1.00  0.00           C  
ATOM   1189  CG  LEU   155      32.976  54.095 119.034  1.00  0.00           C  
ATOM   1190  CD1 LEU   155      33.929  54.166 117.841  1.00  0.00           C  
ATOM   1191  CD2 LEU   155      33.902  53.785 120.209  1.00  0.00           C  
ATOM   1192  N   THR   156      30.349  57.084 121.730  1.00  0.00           N  
ATOM   1193  CA  THR   156      29.566  58.276 122.034  1.00  0.00           C  
ATOM   1194  C   THR   156      30.286  59.523 121.537  1.00  0.00           C  
ATOM   1195  O   THR   156      31.481  59.711 121.801  1.00  0.00           O  
ATOM   1196  CB  THR   156      29.295  58.376 123.540  1.00  0.00           C  
ATOM   1197  OG1 THR   156      28.421  57.309 123.925  1.00  0.00           O  
ATOM   1198  CG2 THR   156      28.643  59.707 123.884  1.00  0.00           C  
ATOM   1199  N   VAL   157      29.545  60.371 120.818  1.00  0.00           N  
ATOM   1200  CA  VAL   157      30.106  61.497 120.085  1.00  0.00           C  
ATOM   1201  C   VAL   157      29.679  62.852 120.633  1.00  0.00           C  
ATOM   1202  O   VAL   157      30.106  63.880 120.102  1.00  0.00           O  
ATOM   1203  CB  VAL   157      29.699  61.417 118.609  1.00  0.00           C  
ATOM   1204  CG1 VAL   157      30.209  60.159 117.903  1.00  0.00           C  
ATOM   1205  CG2 VAL   157      28.184  61.410 118.393  1.00  0.00           C  
ATOM   1206  N   ASP   158      28.862  62.893 121.693  1.00  0.00           N  
ATOM   1207  CA  ASP   158      28.336  64.171 122.164  1.00  0.00           C  
ATOM   1208  C   ASP   158      28.813  64.518 123.570  1.00  0.00           C  
ATOM   1209  O   ASP   158      28.250  65.415 124.205  1.00  0.00           O  
ATOM   1210  CB  ASP   158      26.806  64.196 122.098  1.00  0.00           C  
ATOM   1211  CG  ASP   158      26.146  63.022 122.831  1.00  0.00           C  
ATOM   1212  OD1 ASP   158      26.787  62.385 123.708  1.00  0.00           O  
ATOM   1213  OD2 ASP   158      24.958  62.750 122.524  1.00  0.00           O  
ATOM   1214  N   VAL   159      29.849  63.829 124.074  1.00  0.00           N  
ATOM   1215  CA  VAL   159      30.380  64.153 125.404  1.00  0.00           C  
ATOM   1216  C   VAL   159      31.886  63.870 125.431  1.00  0.00           C  
ATOM   1217  O   VAL   159      32.395  62.941 126.058  1.00  0.00           O  
ATOM   1218  CB  VAL   159      29.648  63.394 126.516  1.00  0.00           C  
ATOM   1219  CG1 VAL   159      30.161  63.724 127.919  1.00  0.00           C  
ATOM   1220  CG2 VAL   159      28.145  63.679 126.562  1.00  0.00           C  
ATOM   1221  N   PRO   160      32.627  64.714 124.718  1.00  0.00           N  
ATOM   1222  CA  PRO   160      34.074  64.817 124.863  1.00  0.00           C  
ATOM   1223  C   PRO   160      34.445  66.037 125.693  1.00  0.00           C  
ATOM   1224  O   PRO   160      35.615  66.210 126.046  1.00  0.00           O  
ATOM   1225  CB  PRO   160      34.750  64.900 123.492  1.00  0.00           C  
ATOM   1226  CG  PRO   160      33.938  65.683 122.458  1.00  0.00           C  
ATOM   1227  CD  PRO   160      32.428  65.465 122.572  1.00  0.00           C  
ATOM   1228  N   ARG   161      33.461  66.892 125.970  1.00  0.00           N  
ATOM   1229  CA  ARG   161      33.539  68.004 126.909  1.00  0.00           C  
ATOM   1230  C   ARG   161      32.203  68.007 127.644  1.00  0.00           C  
ATOM   1231  O   ARG   161      31.172  67.619 127.084  1.00  0.00           O  
ATOM   1232  CB  ARG   161      33.822  69.336 126.175  1.00  0.00           C  
ATOM   1233  CG  ARG   161      35.194  69.380 125.499  1.00  0.00           C  
ATOM   1234  CD  ARG   161      35.495  70.714 124.811  1.00  0.00           C  
ATOM   1235  NE  ARG   161      36.868  70.624 124.241  1.00  0.00           N  
ATOM   1236  CZ  ARG   161      37.411  71.697 123.596  1.00  0.00           C  
ATOM   1237  NH1 ARG   161      36.491  72.705 123.618  1.00  0.00           N  
ATOM   1238  NH2 ARG   161      38.662  71.343 123.179  1.00  0.00           N  
ATOM   1239  N   LEU   162      32.219  68.408 128.914  1.00  0.00           N  
ATOM   1240  CA  LEU   162      31.018  68.349 129.740  1.00  0.00           C  
ATOM   1241  C   LEU   162      30.200  69.628 129.601  1.00  0.00           C  
ATOM   1242  O   LEU   162      30.744  70.734 129.684  1.00  0.00           O  
ATOM   1243  CB  LEU   162      31.368  68.133 131.214  1.00  0.00           C  
ATOM   1244  CG  LEU   162      32.109  66.821 131.479  1.00  0.00           C  
ATOM   1245  CD1 LEU   162      32.555  66.612 132.926  1.00  0.00           C  
ATOM   1246  CD2 LEU   162      31.311  65.555 131.168  1.00  0.00           C  
ATOM   1247  N   GLY   163      28.889  69.473 129.429  1.00  0.00           N  
ATOM   1248  CA  GLY   163      28.018  70.615 129.268  1.00  0.00           C  
ATOM   1249  C   GLY   163      27.806  71.387 130.558  1.00  0.00           C  
ATOM   1250  O   GLY   163      28.197  70.975 131.652  1.00  0.00           O  
ATOM   1251  N   ARG   164      27.172  72.549 130.408  1.00  0.00           N  
ATOM   1252  CA  ARG   164      26.834  73.419 131.532  1.00  0.00           C  
ATOM   1253  C   ARG   164      25.632  72.828 132.257  1.00  0.00           C  
ATOM   1254  O   ARG   164      24.513  72.846 131.734  1.00  0.00           O  
ATOM   1255  CB  ARG   164      26.545  74.824 131.010  1.00  0.00           C  
ATOM   1256  CG  ARG   164      26.228  75.833 132.116  1.00  0.00           C  
ATOM   1257  CD  ARG   164      25.990  77.253 131.600  1.00  0.00           C  
ATOM   1258  NE  ARG   164      25.638  78.103 132.772  1.00  0.00           N  
ATOM   1259  CZ  ARG   164      25.106  79.345 132.580  1.00  0.00           C  
ATOM   1260  NH1 ARG   164      25.007  79.551 131.234  1.00  0.00           N  
ATOM   1261  NH2 ARG   164      24.882  79.896 133.808  1.00  0.00           N  
ATOM   1262  N   ARG   165      25.853  72.312 133.474  1.00  0.00           N  
ATOM   1263  CA  ARG   165      24.813  71.636 134.247  1.00  0.00           C  
ATOM   1264  C   ARG   165      24.664  72.334 135.596  1.00  0.00           C  
ATOM   1265  O   ARG   165      25.381  72.017 136.560  1.00  0.00           O  
ATOM   1266  CB  ARG   165      25.148  70.152 134.403  1.00  0.00           C  
ATOM   1267  CG  ARG   165      25.493  69.401 133.101  1.00  0.00           C  
ATOM   1268  CD  ARG   165      25.726  67.906 133.372  1.00  0.00           C  
ATOM   1269  NE  ARG   165      26.213  67.128 132.226  1.00  0.00           N  
ATOM   1270  CZ  ARG   165      26.491  65.824 132.285  1.00  0.00           C  
ATOM   1271  NH1 ARG   165      26.333  65.161 133.428  1.00  0.00           N  
ATOM   1272  NH2 ARG   165      26.929  65.179 131.225  1.00  0.00           N  
ATOM   1273  N   GLU   166      23.718  73.282 135.717  1.00  0.00           N  
ATOM   1274  CA  GLU   166      23.618  74.041 136.979  1.00  0.00           C  
ATOM   1275  C   GLU   166      23.402  73.208 138.238  1.00  0.00           C  
ATOM   1276  O   GLU   166      23.965  73.556 139.289  1.00  0.00           O  
ATOM   1277  CB  GLU   166      22.431  74.983 136.718  1.00  0.00           C  
ATOM   1278  CG  GLU   166      22.740  76.087 135.705  1.00  0.00           C  
ATOM   1279  CD  GLU   166      21.455  76.861 135.447  1.00  0.00           C  
ATOM   1280  OE1 GLU   166      20.398  76.455 136.000  1.00  0.00           O  
ATOM   1281  OE2 GLU   166      21.513  77.868 134.691  1.00  0.00           O  
ATOM   1282  N   ALA   167      22.596  72.143 138.196  1.00  0.00           N  
ATOM   1283  CA  ALA   167      22.375  71.363 139.414  1.00  0.00           C  
ATOM   1284  C   ALA   167      23.698  70.870 139.990  1.00  0.00           C  
ATOM   1285  O   ALA   167      23.937  70.962 141.200  1.00  0.00           O  
ATOM   1286  CB  ALA   167      21.446  70.176 139.148  1.00  0.00           C  
ATOM   1287  N   ASP   168      24.577  70.340 139.130  1.00  0.00           N  
ATOM   1288  CA  ASP   168      25.852  69.809 139.601  1.00  0.00           C  
ATOM   1289  C   ASP   168      26.839  70.918 139.946  1.00  0.00           C  
ATOM   1290  O   ASP   168      27.663  70.751 140.856  1.00  0.00           O  
ATOM   1291  CB  ASP   168      26.459  68.873 138.555  1.00  0.00           C  
ATOM   1292  CG  ASP   168      25.768  67.519 138.507  1.00  0.00           C  
ATOM   1293  OD1 ASP   168      25.102  67.146 139.494  1.00  0.00           O  
ATOM   1294  OD2 ASP   168      25.900  66.816 137.485  1.00  0.00           O  
ATOM   1295  N   ILE   169      26.763  72.052 139.244  1.00  0.00           N  
ATOM   1296  CA  ILE   169      27.652  73.170 139.536  1.00  0.00           C  
ATOM   1297  C   ILE   169      27.364  73.779 140.906  1.00  0.00           C  
ATOM   1298  O   ILE   169      28.295  74.128 141.640  1.00  0.00           O  
ATOM   1299  CB  ILE   169      27.511  74.237 138.459  1.00  0.00           C  
ATOM   1300  CG1 ILE   169      28.030  73.791 137.082  1.00  0.00           C  
ATOM   1301  CG2 ILE   169      28.276  75.533 138.776  1.00  0.00           C  
ATOM   1302  CD1 ILE   169      27.652  74.745 135.950  1.00  0.00           C  
ATOM   1303  N   LYS   170      26.081  73.937 141.250  1.00  0.00           N  
ATOM   1304  CA  LYS   170      25.703  74.645 142.471  1.00  0.00           C  
ATOM   1305  C   LYS   170      26.276  73.974 143.712  1.00  0.00           C  
ATOM   1306  O   LYS   170      26.723  74.652 144.646  1.00  0.00           O  
ATOM   1307  CB  LYS   170      24.176  74.738 142.549  1.00  0.00           C  
ATOM   1308  CG  LYS   170      23.569  75.689 141.516  1.00  0.00           C  
ATOM   1309  CD  LYS   170      22.044  75.786 141.593  1.00  0.00           C  
ATOM   1310  CE  LYS   170      21.435  76.719 140.545  1.00  0.00           C  
ATOM   1311  NZ  LYS   170      19.961  76.727 140.669  1.00  0.00           N  
ATOM   1312  N   ASN   171      26.260  72.638 143.750  1.00  0.00           N  
ATOM   1313  CA  ASN   171      26.934  71.901 144.814  1.00  0.00           C  
ATOM   1314  C   ASN   171      28.340  71.476 144.411  1.00  0.00           C  
ATOM   1315  O   ASN   171      29.045  70.851 145.207  1.00  0.00           O  
ATOM   1316  CB  ASN   171      26.099  70.665 145.227  1.00  0.00           C  
ATOM   1317  CG  ASN   171      24.851  71.159 145.945  1.00  0.00           C  
ATOM   1318  OD1 ASN   171      24.849  72.232 146.547  1.00  0.00           O  
ATOM   1319  ND2 ASN   171      23.721  70.403 145.921  1.00  0.00           N  
ATOM   1320  N   LYS   172      28.775  71.798 143.199  1.00  0.00           N  
ATOM   1321  CA  LYS   172      30.087  71.385 142.694  1.00  0.00           C  
ATOM   1322  C   LYS   172      30.261  69.869 142.803  1.00  0.00           C  
ATOM   1323  O   LYS   172      31.295  69.359 143.243  1.00  0.00           O  
ATOM   1324  CB  LYS   172      31.206  72.126 143.426  1.00  0.00           C  
ATOM   1325  CG  LYS   172      31.182  73.640 143.205  1.00  0.00           C  
ATOM   1326  CD  LYS   172      32.288  74.386 143.954  1.00  0.00           C  
ATOM   1327  CE  LYS   172      32.243  75.903 143.759  1.00  0.00           C  
ATOM   1328  NZ  LYS   172      33.271  76.552 144.603  1.00  0.00           N  
ATOM   1329  N   MET   173      29.222  69.144 142.383  1.00  0.00           N  
ATOM   1330  CA  MET   173      29.183  67.687 142.477  1.00  0.00           C  
ATOM   1331  C   MET   173      29.698  67.081 141.176  1.00  0.00           C  
ATOM   1332  O   MET   173      29.155  67.354 140.100  1.00  0.00           O  
ATOM   1333  CB  MET   173      27.759  67.206 142.770  1.00  0.00           C  
ATOM   1334  CG  MET   173      27.238  67.640 144.142  1.00  0.00           C  
ATOM   1335  SD  MET   173      25.534  67.120 144.500  1.00  0.00           S  
ATOM   1336  CE  MET   173      25.448  67.957 146.110  1.00  0.00           C  
ATOM   1337  N   ILE   174      30.738  66.255 141.280  1.00  0.00           N  
ATOM   1338  CA  ILE   174      31.317  65.581 140.117  1.00  0.00           C  
ATOM   1339  C   ILE   174      32.009  64.317 140.599  1.00  0.00           C  
ATOM   1340  O   ILE   174      33.187  64.340 140.979  1.00  0.00           O  
ATOM   1341  CB  ILE   174      32.294  66.491 139.378  1.00  0.00           C  
ATOM   1342  CG1 ILE   174      31.641  67.766 138.818  1.00  0.00           C  
ATOM   1343  CG2 ILE   174      32.964  65.818 138.169  1.00  0.00           C  
ATOM   1344  CD1 ILE   174      32.646  68.765 138.247  1.00  0.00           C  
ATOM   1345  N   SER   175      31.304  63.178 140.591  1.00  0.00           N  
ATOM   1346  CA  SER   175      31.816  61.999 141.315  1.00  0.00           C  
ATOM   1347  C   SER   175      33.084  61.402 140.725  1.00  0.00           C  
ATOM   1348  O   SER   175      33.840  60.762 141.470  1.00  0.00           O  
ATOM   1349  CB  SER   175      30.648  61.001 141.243  1.00  0.00           C  
ATOM   1350  OG  SER   175      29.521  61.518 141.934  1.00  0.00           O  
ATOM   1351  N   PRO   176      46.711  52.333 132.962  1.00  0.00           N  
ATOM   1352  CA  PRO   176      47.682  51.699 133.831  1.00  0.00           C  
ATOM   1353  C   PRO   176      49.015  51.542 133.108  1.00  0.00           C  
ATOM   1354  O   PRO   176      49.741  50.603 133.419  1.00  0.00           O  
ATOM   1355  CB  PRO   176      47.153  50.320 134.254  1.00  0.00           C  
ATOM   1356  CG  PRO   176      46.193  49.697 133.239  1.00  0.00           C  
ATOM   1357  CD  PRO   176      45.312  50.721 132.520  1.00  0.00           C  
ATOM   1358  N   GLN   177      49.320  52.375 132.080  1.00  0.00           N  
ATOM   1359  CA  GLN   177      50.671  52.459 131.501  1.00  0.00           C  
ATOM   1360  C   GLN   177      51.244  53.876 131.532  1.00  0.00           C  
ATOM   1361  O   GLN   177      52.428  54.062 131.845  1.00  0.00           O  
ATOM   1362  CB  GLN   177      50.754  51.958 130.049  1.00  0.00           C  
ATOM   1363  CG  GLN   177      50.550  50.448 129.912  1.00  0.00           C  
ATOM   1364  CD  GLN   177      50.875  50.058 128.477  1.00  0.00           C  
ATOM   1365  OE1 GLN   177      50.040  50.182 127.583  1.00  0.00           O  
ATOM   1366  NE2 GLN   177      52.107  49.564 128.180  1.00  0.00           N  
ATOM   1367  N   LEU   178      50.424  54.881 131.242  1.00  0.00           N  
ATOM   1368  CA  LEU   178      50.880  56.245 131.012  1.00  0.00           C  
ATOM   1369  C   LEU   178      51.010  57.045 132.304  1.00  0.00           C  
ATOM   1370  O   LEU   178      52.018  57.735 132.500  1.00  0.00           O  
ATOM   1371  CB  LEU   178      49.909  56.941 130.051  1.00  0.00           C  
ATOM   1372  CG  LEU   178      50.311  58.378 129.713  1.00  0.00           C  
ATOM   1373  CD1 LEU   178      51.652  58.522 128.995  1.00  0.00           C  
ATOM   1374  CD2 LEU   178      49.338  59.122 128.798  1.00  0.00           C  
ATOM   1375  N   LYS   179      50.021  56.940 133.198  1.00  0.00           N  
ATOM   1376  CA  LYS   179      50.012  57.669 134.466  1.00  0.00           C  
ATOM   1377  C   LYS   179      51.280  57.460 135.284  1.00  0.00           C  
ATOM   1378  O   LYS   179      51.540  58.247 136.200  1.00  0.00           O  
ATOM   1379  CB  LYS   179      48.732  57.242 135.233  1.00  0.00           C  
ATOM   1380  CG  LYS   179      48.741  55.775 135.666  1.00  0.00           C  
ATOM   1381  CD  LYS   179      47.462  55.340 136.384  1.00  0.00           C  
ATOM   1382  CE  LYS   179      47.409  53.841 136.686  1.00  0.00           C  
ATOM   1383  NZ  LYS   179      48.433  53.491 137.696  1.00  0.00           N  
ATOM   1384  N   ASN   180      52.090  56.442 134.974  1.00  0.00           N  
ATOM   1385  CA  ASN   180      53.282  56.152 135.774  1.00  0.00           C  
ATOM   1386  C   ASN   180      54.406  57.143 135.483  1.00  0.00           C  
ATOM   1387  O   ASN   180      54.924  57.796 136.396  1.00  0.00           O  
ATOM   1388  CB  ASN   180      53.761  54.718 135.506  1.00  0.00           C  
ATOM   1389  CG  ASN   180      52.741  53.761 136.107  1.00  0.00           C  
ATOM   1390  OD1 ASN   180      51.944  54.141 136.963  1.00  0.00           O  
ATOM   1391  ND2 ASN   180      52.711  52.467 135.691  1.00  0.00           N  
ATOM   1392  N   PHE   181      54.797  57.272 134.208  1.00  0.00           N  
ATOM   1393  CA  PHE   181      55.792  58.270 133.830  1.00  0.00           C  
ATOM   1394  C   PHE   181      55.443  59.648 134.373  1.00  0.00           C  
ATOM   1395  O   PHE   181      56.317  60.519 134.454  1.00  0.00           O  
ATOM   1396  CB  PHE   181      55.924  58.331 132.307  1.00  0.00           C  
ATOM   1397  CG  PHE   181      57.033  59.275 131.991  1.00  0.00           C  
ATOM   1398  CD1 PHE   181      58.390  58.912 132.140  1.00  0.00           C  
ATOM   1399  CD2 PHE   181      56.740  60.571 131.528  1.00  0.00           C  
ATOM   1400  CE1 PHE   181      59.444  59.820 131.831  1.00  0.00           C  
ATOM   1401  CE2 PHE   181      57.777  61.500 131.211  1.00  0.00           C  
ATOM   1402  CZ  PHE   181      59.135  61.122 131.366  1.00  0.00           C  
ATOM   1403  N   GLU   182      54.186  59.852 134.764  1.00  0.00           N  
ATOM   1404  CA  GLU   182      53.703  61.125 135.276  1.00  0.00           C  
ATOM   1405  C   GLU   182      53.804  61.240 136.794  1.00  0.00           C  
ATOM   1406  O   GLU   182      54.223  62.287 137.299  1.00  0.00           O  
ATOM   1407  CB  GLU   182      52.246  61.323 134.841  1.00  0.00           C  
ATOM   1408  CG  GLU   182      52.071  61.427 133.325  1.00  0.00           C  
ATOM   1409  CD  GLU   182      52.845  62.646 132.844  1.00  0.00           C  
ATOM   1410  OE1 GLU   182      52.674  63.734 133.456  1.00  0.00           O  
ATOM   1411  OE2 GLU   182      53.618  62.506 131.859  1.00  0.00           O  
ATOM   1412  N   GLY   183      53.442  60.189 137.538  1.00  0.00           N  
ATOM   1413  CA  GLY   183      53.189  60.326 138.968  1.00  0.00           C  
ATOM   1414  C   GLY   183      54.010  59.417 139.874  1.00  0.00           C  
ATOM   1415  O   GLY   183      54.266  59.796 141.020  1.00  0.00           O  
ATOM   1416  N   LEU   184      54.421  58.237 139.413  1.00  0.00           N  
ATOM   1417  CA  LEU   184      55.046  57.261 140.284  1.00  0.00           C  
ATOM   1418  C   LEU   184      54.080  56.465 141.136  1.00  0.00           C  
ATOM   1419  O   LEU   184      54.502  55.502 141.795  1.00  0.00           O  
ATOM   1420  CB  LEU   184      56.050  57.968 141.200  1.00  0.00           C  
ATOM   1421  CG  LEU   184      57.189  58.654 140.443  1.00  0.00           C  
ATOM   1422  CD1 LEU   184      58.159  59.448 141.316  1.00  0.00           C  
ATOM   1423  CD2 LEU   184      58.105  57.712 139.662  1.00  0.00           C  
ATOM   1424  N   PHE   185      52.803  56.833 141.138  1.00  0.00           N  
ATOM   1425  CA  PHE   185      51.778  56.121 141.920  1.00  0.00           C  
ATOM   1426  C   PHE   185      51.233  55.032 141.004  1.00  0.00           C  
ATOM   1427  O   PHE   185      50.154  55.140 140.417  1.00  0.00           O  
ATOM   1428  CB  PHE   185      50.683  57.075 142.419  1.00  0.00           C  
ATOM   1429  CG  PHE   185      51.313  58.011 143.392  1.00  0.00           C  
ATOM   1430  CD1 PHE   185      51.674  59.330 143.037  1.00  0.00           C  
ATOM   1431  CD2 PHE   185      51.565  57.587 144.710  1.00  0.00           C  
ATOM   1432  CE1 PHE   185      52.273  60.219 143.976  1.00  0.00           C  
ATOM   1433  CE2 PHE   185      52.164  58.458 145.671  1.00  0.00           C  
ATOM   1434  CZ  PHE   185      52.521  59.780 145.299  1.00  0.00           C  
ATOM   1435  N   SER   186      52.002  53.953 140.861  1.00  0.00           N  
ATOM   1436  CA  SER   186      51.533  52.829 140.051  1.00  0.00           C  
ATOM   1437  C   SER   186      50.236  52.328 140.683  1.00  0.00           C  
ATOM   1438  O   SER   186      49.746  52.902 141.663  1.00  0.00           O  
ATOM   1439  CB  SER   186      52.596  51.735 139.971  1.00  0.00           C  
ATOM   1440  OG  SER   186      52.791  51.150 141.250  1.00  0.00           O  
ATOM   1441  N   THR   187      49.704  51.231 140.182  1.00  0.00           N  
ATOM   1442  CA  THR   187      48.283  50.925 140.370  1.00  0.00           C  
ATOM   1443  C   THR   187      47.902  50.314 141.722  1.00  0.00           C  
ATOM   1444  O   THR   187      47.030  49.441 141.739  1.00  0.00           O  
ATOM   1445  CB  THR   187      47.862  50.002 139.223  1.00  0.00           C  
ATOM   1446  OG1 THR   187      48.671  48.835 139.214  1.00  0.00           O  
ATOM   1447  CG2 THR   187      48.025  50.745 137.886  1.00  0.00           C  
ATOM   1448  N   GLU   188      48.455  50.766 142.864  1.00  0.00           N  
ATOM   1449  CA  GLU   188      47.784  50.467 144.133  1.00  0.00           C  
ATOM   1450  C   GLU   188      46.997  51.680 144.629  1.00  0.00           C  
ATOM   1451  O   GLU   188      45.762  51.689 144.625  1.00  0.00           O  
ATOM   1452  CB  GLU   188      48.712  50.057 145.277  1.00  0.00           C  
ATOM   1453  CG  GLU   188      47.876  49.764 146.568  1.00  0.00           C  
ATOM   1454  CD  GLU   188      48.416  48.636 147.429  1.00  0.00           C  
ATOM   1455  OE1 GLU   188      48.486  47.480 146.955  1.00  0.00           O  
ATOM   1456  OE2 GLU   188      48.799  48.912 148.588  1.00  0.00           O  
ATOM   1457  N   VAL   189      47.719  52.724 145.047  1.00  0.00           N  
ATOM   1458  CA  VAL   189      47.132  54.044 145.150  1.00  0.00           C  
ATOM   1459  C   VAL   189      46.225  54.348 143.973  1.00  0.00           C  
ATOM   1460  O   VAL   189      45.453  55.304 144.022  1.00  0.00           O  
ATOM   1461  CB  VAL   189      48.229  55.125 145.256  1.00  0.00           C  
ATOM   1462  CG1 VAL   189      47.682  56.554 145.234  1.00  0.00           C  
ATOM   1463  CG2 VAL   189      49.054  55.033 146.541  1.00  0.00           C  
ATOM   1464  N   ARG   190      46.309  53.553 142.907  1.00  0.00           N  
ATOM   1465  CA  ARG   190      45.322  53.578 141.832  1.00  0.00           C  
ATOM   1466  C   ARG   190      44.132  52.659 142.115  1.00  0.00           C  
ATOM   1467  O   ARG   190      42.989  53.116 142.123  1.00  0.00           O  
ATOM   1468  CB  ARG   190      45.986  53.187 140.509  1.00  0.00           C  
ATOM   1469  CG  ARG   190      45.037  53.242 139.310  1.00  0.00           C  
ATOM   1470  CD  ARG   190      45.721  52.951 137.973  1.00  0.00           C  
ATOM   1471  NE  ARG   190      44.689  53.073 136.906  1.00  0.00           N  
ATOM   1472  CZ  ARG   190      43.922  51.995 136.571  1.00  0.00           C  
ATOM   1473  NH1 ARG   190      44.306  50.950 137.361  1.00  0.00           N  
ATOM   1474  NH2 ARG   190      43.070  52.383 135.578  1.00  0.00           N  
ATOM   1475  N   PRO   191      44.374  51.364 142.331  1.00  0.00           N  
ATOM   1476  CA  PRO   191      43.239  50.474 142.582  1.00  0.00           C  
ATOM   1477  C   PRO   191      42.771  50.571 144.037  1.00  0.00           C  
ATOM   1478  O   PRO   191      41.569  50.466 144.307  1.00  0.00           O  
ATOM   1479  CB  PRO   191      43.584  49.028 142.170  1.00  0.00           C  
ATOM   1480  CG  PRO   191      44.778  48.933 141.218  1.00  0.00           C  
ATOM   1481  CD  PRO   191      45.838  50.011 141.456  1.00  0.00           C  
ATOM   1482  N   SER   192      43.694  50.769 144.989  1.00  0.00           N  
ATOM   1483  CA  SER   192      43.282  50.979 146.375  1.00  0.00           C  
ATOM   1484  C   SER   192      42.669  52.362 146.581  1.00  0.00           C  
ATOM   1485  O   SER   192      41.770  52.520 147.417  1.00  0.00           O  
ATOM   1486  CB  SER   192      44.470  50.812 147.324  1.00  0.00           C  
ATOM   1487  OG  SER   192      44.934  49.470 147.294  1.00  0.00           O  
ATOM   1488  N   LYS   193      43.141  53.366 145.839  1.00  0.00           N  
ATOM   1489  CA  LYS   193      42.727  54.762 146.019  1.00  0.00           C  
ATOM   1490  C   LYS   193      42.571  55.417 144.650  1.00  0.00           C  
ATOM   1491  O   LYS   193      43.309  56.343 144.295  1.00  0.00           O  
ATOM   1492  CB  LYS   193      43.745  55.510 146.889  1.00  0.00           C  
ATOM   1493  CG  LYS   193      43.830  54.979 148.321  1.00  0.00           C  
ATOM   1494  CD  LYS   193      44.786  55.774 149.213  1.00  0.00           C  
ATOM   1495  CE  LYS   193      44.893  55.226 150.638  1.00  0.00           C  
ATOM   1496  NZ  LYS   193      45.778  56.092 151.449  1.00  0.00           N  
ATOM   1497  N   GLY   194      41.572  54.978 143.857  1.00  0.00           N  
ATOM   1498  CA  GLY   194      41.484  55.432 142.458  1.00  0.00           C  
ATOM   1499  C   GLY   194      41.534  56.942 142.243  1.00  0.00           C  
ATOM   1500  O   GLY   194      41.719  57.398 141.109  1.00  0.00           O  
ATOM   1501  N   SER   195      41.380  57.726 143.312  1.00  0.00           N  
ATOM   1502  CA  SER   195      41.407  59.178 143.183  1.00  0.00           C  
ATOM   1503  C   SER   195      42.800  59.719 142.876  1.00  0.00           C  
ATOM   1504  O   SER   195      42.911  60.843 142.373  1.00  0.00           O  
ATOM   1505  CB  SER   195      40.871  59.816 144.467  1.00  0.00           C  
ATOM   1506  OG  SER   195      41.754  59.554 145.548  1.00  0.00           O  
ATOM   1507  N   GLY   196      43.861  58.953 143.155  1.00  0.00           N  
ATOM   1508  CA  GLY   196      45.214  59.437 142.895  1.00  0.00           C  
ATOM   1509  C   GLY   196      45.474  59.649 141.408  1.00  0.00           C  
ATOM   1510  O   GLY   196      46.407  60.379 141.051  1.00  0.00           O  
ATOM   1511  N   VAL   197      44.677  59.026 140.537  1.00  0.00           N  
ATOM   1512  CA  VAL   197      44.756  59.239 139.098  1.00  0.00           C  
ATOM   1513  C   VAL   197      43.560  60.024 138.567  1.00  0.00           C  
ATOM   1514  O   VAL   197      43.318  60.036 137.354  1.00  0.00           O  
ATOM   1515  CB  VAL   197      44.864  57.899 138.367  1.00  0.00           C  
ATOM   1516  CG1 VAL   197      46.146  57.129 138.690  1.00  0.00           C  
ATOM   1517  CG2 VAL   197      43.724  56.932 138.693  1.00  0.00           C  
ATOM   1518  N   GLN   198      42.807  60.691 139.449  1.00  0.00           N  
ATOM   1519  CA  GLN   198      41.553  61.310 139.031  1.00  0.00           C  
ATOM   1520  C   GLN   198      41.778  62.526 138.135  1.00  0.00           C  
ATOM   1521  O   GLN   198      40.972  62.777 137.230  1.00  0.00           O  
ATOM   1522  CB  GLN   198      40.726  61.690 140.260  1.00  0.00           C  
ATOM   1523  CG  GLN   198      39.324  62.198 139.919  1.00  0.00           C  
ATOM   1524  CD  GLN   198      38.573  61.072 139.222  1.00  0.00           C  
ATOM   1525  OE1 GLN   198      38.622  59.919 139.647  1.00  0.00           O  
ATOM   1526  NE2 GLN   198      37.836  61.345 138.112  1.00  0.00           N  
ATOM   1527  N   ALA   199      42.855  63.288 138.358  1.00  0.00           N  
ATOM   1528  CA  ALA   199      43.173  64.400 137.466  1.00  0.00           C  
ATOM   1529  C   ALA   199      43.857  63.923 136.188  1.00  0.00           C  
ATOM   1530  O   ALA   199      43.791  64.608 135.160  1.00  0.00           O  
ATOM   1531  CB  ALA   199      44.063  65.423 138.176  1.00  0.00           C  
ATOM   1532  N   PHE   200      44.524  62.766 136.236  1.00  0.00           N  
ATOM   1533  CA  PHE   200      45.116  62.193 135.030  1.00  0.00           C  
ATOM   1534  C   PHE   200      44.029  61.744 134.061  1.00  0.00           C  
ATOM   1535  O   PHE   200      44.048  62.106 132.877  1.00  0.00           O  
ATOM   1536  CB  PHE   200      46.032  61.026 135.407  1.00  0.00           C  
ATOM   1537  CG  PHE   200      46.795  60.447 134.248  1.00  0.00           C  
ATOM   1538  CD1 PHE   200      47.963  61.043 133.801  1.00  0.00           C  
ATOM   1539  CD2 PHE   200      46.348  59.301 133.609  1.00  0.00           C  
ATOM   1540  CE1 PHE   200      48.666  60.510 132.739  1.00  0.00           C  
ATOM   1541  CE2 PHE   200      47.049  58.764 132.547  1.00  0.00           C  
ATOM   1542  CZ  PHE   200      48.208  59.368 132.112  1.00  0.00           C  
ATOM   1543  N   ALA   201      43.070  60.952 134.550  1.00  0.00           N  
ATOM   1544  CA  ALA   201      41.911  60.586 133.742  1.00  0.00           C  
ATOM   1545  C   ALA   201      41.282  61.820 133.109  1.00  0.00           C  
ATOM   1546  O   ALA   201      41.029  61.858 131.900  1.00  0.00           O  
ATOM   1547  CB  ALA   201      40.885  59.847 134.609  1.00  0.00           C  
ATOM   1548  N   SER   202      41.026  62.844 133.926  1.00  0.00           N  
ATOM   1549  CA  SER   202      40.415  64.075 133.439  1.00  0.00           C  
ATOM   1550  C   SER   202      41.133  64.600 132.204  1.00  0.00           C  
ATOM   1551  O   SER   202      40.490  64.999 131.226  1.00  0.00           O  
ATOM   1552  CB  SER   202      40.418  65.111 134.565  1.00  0.00           C  
ATOM   1553  OG  SER   202      39.579  64.680 135.626  1.00  0.00           O  
ATOM   1554  N   ARG   203      42.467  64.585 132.218  1.00  0.00           N  
ATOM   1555  CA  ARG   203      43.212  65.083 131.073  1.00  0.00           C  
ATOM   1556  C   ARG   203      42.896  64.340 129.787  1.00  0.00           C  
ATOM   1557  O   ARG   203      42.754  64.953 128.723  1.00  0.00           O  
ATOM   1558  CB  ARG   203      44.715  64.999 131.354  1.00  0.00           C  
ATOM   1559  CG  ARG   203      45.199  66.011 132.394  1.00  0.00           C  
ATOM   1560  CD  ARG   203      46.686  65.881 132.730  1.00  0.00           C  
ATOM   1561  NE  ARG   203      47.001  66.903 133.768  1.00  0.00           N  
ATOM   1562  CZ  ARG   203      48.252  66.959 134.313  1.00  0.00           C  
ATOM   1563  NH1 ARG   203      49.003  65.978 133.732  1.00  0.00           N  
ATOM   1564  NH2 ARG   203      48.264  67.974 135.225  1.00  0.00           N  
ATOM   1565  N   ALA   204      42.765  63.015 129.868  1.00  0.00           N  
ATOM   1566  CA  ALA   204      42.634  62.163 128.692  1.00  0.00           C  
ATOM   1567  C   ALA   204      41.230  61.598 128.506  1.00  0.00           C  
ATOM   1568  O   ALA   204      41.052  60.666 127.715  1.00  0.00           O  
ATOM   1569  CB  ALA   204      43.641  61.007 128.770  1.00  0.00           C  
ATOM   1570  N   PHE   205      40.228  62.133 129.207  1.00  0.00           N  
ATOM   1571  CA  PHE   205      38.897  61.538 129.151  1.00  0.00           C  
ATOM   1572  C   PHE   205      38.202  61.855 127.832  1.00  0.00           C  
ATOM   1573  O   PHE   205      37.686  60.955 127.159  1.00  0.00           O  
ATOM   1574  CB  PHE   205      38.047  62.025 130.327  1.00  0.00           C  
ATOM   1575  CG  PHE   205      36.577  61.713 130.186  1.00  0.00           C  
ATOM   1576  CD1 PHE   205      36.088  60.455 130.506  1.00  0.00           C  
ATOM   1577  CD2 PHE   205      35.686  62.676 129.732  1.00  0.00           C  
ATOM   1578  CE1 PHE   205      34.734  60.164 130.381  1.00  0.00           C  
ATOM   1579  CE2 PHE   205      34.333  62.388 129.602  1.00  0.00           C  
ATOM   1580  CZ  PHE   205      33.859  61.131 129.926  1.00  0.00           C  
ATOM   1581  N   ASP   206      38.171  63.130 127.450  1.00  0.00           N  
ATOM   1582  CA  ASP   206      37.398  63.554 126.303  1.00  0.00           C  
ATOM   1583  C   ASP   206      38.226  63.921 125.091  1.00  0.00           C  
ATOM   1584  O   ASP   206      38.805  65.009 125.032  1.00  0.00           O  
ATOM   1585  CB  ASP   206      36.519  64.746 126.693  1.00  0.00           C  
ATOM   1586  CG  ASP   206      35.479  64.257 127.691  1.00  0.00           C  
ATOM   1587  OD1 ASP   206      35.369  63.015 127.869  1.00  0.00           O  
ATOM   1588  OD2 ASP   206      34.781  65.119 128.289  1.00  0.00           O  
ATOM   1589  N   ALA   207      38.287  63.014 124.119  1.00  0.00           N  
ATOM   1590  CA  ALA   207      38.910  63.269 122.822  1.00  0.00           C  
ATOM   1591  C   ALA   207      37.814  63.492 121.789  1.00  0.00           C  
ATOM   1592  O   ALA   207      36.912  62.660 121.646  1.00  0.00           O  
ATOM   1593  CB  ALA   207      39.807  62.097 122.414  1.00  0.00           C  
ATOM   1594  N   SER   208      37.890  64.616 121.078  1.00  0.00           N  
ATOM   1595  CA  SER   208      36.901  64.924 120.052  1.00  0.00           C  
ATOM   1596  C   SER   208      37.069  63.974 118.865  1.00  0.00           C  
ATOM   1597  O   SER   208      38.100  63.994 118.183  1.00  0.00           O  
ATOM   1598  CB  SER   208      37.037  66.380 119.610  1.00  0.00           C  
ATOM   1599  OG  SER   208      35.761  66.965 119.427  1.00  0.00           O  
ATOM   1600  N   PHE   209      36.053  63.140 118.627  1.00  0.00           N  
ATOM   1601  CA  PHE   209      36.173  62.021 117.698  1.00  0.00           C  
ATOM   1602  C   PHE   209      35.956  62.497 116.263  1.00  0.00           C  
ATOM   1603  O   PHE   209      35.305  63.510 115.998  1.00  0.00           O  
ATOM   1604  CB  PHE   209      35.180  60.903 118.075  1.00  0.00           C  
ATOM   1605  CG  PHE   209      33.806  61.470 117.969  1.00  0.00           C  
ATOM   1606  CD1 PHE   209      33.088  61.471 116.752  1.00  0.00           C  
ATOM   1607  CD2 PHE   209      33.187  62.024 119.105  1.00  0.00           C  
ATOM   1608  CE1 PHE   209      31.773  62.012 116.662  1.00  0.00           C  
ATOM   1609  CE2 PHE   209      31.870  62.572 119.042  1.00  0.00           C  
ATOM   1610  CZ  PHE   209      31.162  62.567 117.812  1.00  0.00           C  
ATOM   1611  N   SER   210      36.503  61.732 115.319  1.00  0.00           N  
ATOM   1612  CA  SER   210      36.560  62.157 113.928  1.00  0.00           C  
ATOM   1613  C   SER   210      36.195  61.008 112.996  1.00  0.00           C  
ATOM   1614  O   SER   210      36.275  59.832 113.360  1.00  0.00           O  
ATOM   1615  CB  SER   210      37.962  62.672 113.557  1.00  0.00           C  
ATOM   1616  OG  SER   210      38.908  61.617 113.643  1.00  0.00           O  
ATOM   1617  N   TRP   211      35.803  61.367 111.765  1.00  0.00           N  
ATOM   1618  CA  TRP   211      35.531  60.346 110.759  1.00  0.00           C  
ATOM   1619  C   TRP   211      36.745  59.440 110.563  1.00  0.00           C  
ATOM   1620  O   TRP   211      36.590  58.242 110.300  1.00  0.00           O  
ATOM   1621  CB  TRP   211      35.099  61.006 109.432  1.00  0.00           C  
ATOM   1622  CG  TRP   211      33.906  61.962 109.570  1.00  0.00           C  
ATOM   1623  CD1 TRP   211      33.947  63.329 109.602  1.00  0.00           C  
ATOM   1624  CD2 TRP   211      32.519  61.605 109.709  1.00  0.00           C  
ATOM   1625  NE1 TRP   211      32.680  63.842 109.753  1.00  0.00           N  
ATOM   1626  CE2 TRP   211      31.787  62.806 109.822  1.00  0.00           C  
ATOM   1627  CE3 TRP   211      31.829  60.389 109.754  1.00  0.00           C  
ATOM   1628  CZ2 TRP   211      30.401  62.824 109.981  1.00  0.00           C  
ATOM   1629  CZ3 TRP   211      30.454  60.410 109.911  1.00  0.00           C  
ATOM   1630  CH2 TRP   211      29.756  61.621 110.033  1.00  0.00           C  
ATOM   1631  N   LYS   212      37.957  59.987 110.722  1.00  0.00           N  
ATOM   1632  CA  LYS   212      39.170  59.195 110.537  1.00  0.00           C  
ATOM   1633  C   LYS   212      39.352  58.200 111.674  1.00  0.00           C  
ATOM   1634  O   LYS   212      39.844  57.085 111.466  1.00  0.00           O  
ATOM   1635  CB  LYS   212      40.393  60.112 110.434  1.00  0.00           C  
ATOM   1636  CG  LYS   212      40.441  60.921 109.136  1.00  0.00           C  
ATOM   1637  CD  LYS   212      41.664  61.834 109.029  1.00  0.00           C  
ATOM   1638  CE  LYS   212      41.695  62.668 107.747  1.00  0.00           C  
ATOM   1639  NZ  LYS   212      42.894  63.536 107.736  1.00  0.00           N  
ATOM   1640  N   ASP   213      38.962  58.589 112.888  1.00  0.00           N  
ATOM   1641  CA  ASP   213      38.973  57.638 113.987  1.00  0.00           C  
ATOM   1642  C   ASP   213      38.048  56.463 113.692  1.00  0.00           C  
ATOM   1643  O   ASP   213      38.387  55.311 113.988  1.00  0.00           O  
ATOM   1644  CB  ASP   213      38.575  58.335 115.290  1.00  0.00           C  
ATOM   1645  CG  ASP   213      39.540  59.444 115.675  1.00  0.00           C  
ATOM   1646  OD1 ASP   213      40.738  59.344 115.340  1.00  0.00           O  
ATOM   1647  OD2 ASP   213      39.097  60.415 116.322  1.00  0.00           O  
ATOM   1648  N   ILE   214      36.881  56.728 113.093  1.00  0.00           N  
ATOM   1649  CA  ILE   214      35.915  55.653 112.874  1.00  0.00           C  
ATOM   1650  C   ILE   214      36.488  54.624 111.905  1.00  0.00           C  
ATOM   1651  O   ILE   214      36.513  53.424 112.199  1.00  0.00           O  
ATOM   1652  CB  ILE   214      34.570  56.212 112.380  1.00  0.00           C  
ATOM   1653  CG1 ILE   214      34.032  57.296 113.321  1.00  0.00           C  
ATOM   1654  CG2 ILE   214      33.539  55.088 112.255  1.00  0.00           C  
ATOM   1655  CD1 ILE   214      33.790  56.842 114.784  1.00  0.00           C  
ATOM   1656  N   GLU   215      36.968  55.078 110.735  1.00  0.00           N  
ATOM   1657  CA  GLU   215      37.649  54.170 109.813  1.00  0.00           C  
ATOM   1658  C   GLU   215      38.784  53.436 110.514  1.00  0.00           C  
ATOM   1659  O   GLU   215      39.002  52.240 110.286  1.00  0.00           O  
ATOM   1660  CB  GLU   215      38.203  54.934 108.609  1.00  0.00           C  
ATOM   1661  CG  GLU   215      38.879  54.033 107.573  1.00  0.00           C  
ATOM   1662  CD  GLU   215      39.323  54.907 106.409  1.00  0.00           C  
ATOM   1663  OE1 GLU   215      39.063  56.139 106.460  1.00  0.00           O  
ATOM   1664  OE2 GLU   215      39.927  54.354 105.451  1.00  0.00           O  
ATOM   1665  N   TRP   216      39.521  54.144 111.370  1.00  0.00           N  
ATOM   1666  CA  TRP   216      40.585  53.506 112.132  1.00  0.00           C  
ATOM   1667  C   TRP   216      40.026  52.472 113.105  1.00  0.00           C  
ATOM   1668  O   TRP   216      40.632  51.412 113.303  1.00  0.00           O  
ATOM   1669  CB  TRP   216      41.400  54.563 112.878  1.00  0.00           C  
ATOM   1670  CG  TRP   216      42.499  53.972 113.695  1.00  0.00           C  
ATOM   1671  CD1 TRP   216      43.733  53.593 113.259  1.00  0.00           C  
ATOM   1672  CD2 TRP   216      42.461  53.677 115.100  1.00  0.00           C  
ATOM   1673  NE1 TRP   216      44.467  53.078 114.304  1.00  0.00           N  
ATOM   1674  CE2 TRP   216      43.709  53.122 115.445  1.00  0.00           C  
ATOM   1675  CE3 TRP   216      41.494  53.825 116.091  1.00  0.00           C  
ATOM   1676  CZ2 TRP   216      44.017  52.718 116.744  1.00  0.00           C  
ATOM   1677  CZ3 TRP   216      41.804  53.429 117.390  1.00  0.00           C  
ATOM   1678  CH2 TRP   216      43.055  52.884 117.701  1.00  0.00           C  
ATOM   1679  N   LEU   217      38.868  52.753 113.716  1.00  0.00           N  
ATOM   1680  CA  LEU   217      38.288  51.819 114.680  1.00  0.00           C  
ATOM   1681  C   LEU   217      37.778  50.564 113.974  1.00  0.00           C  
ATOM   1682  O   LEU   217      38.061  49.441 114.404  1.00  0.00           O  
ATOM   1683  CB  LEU   217      37.172  52.504 115.493  1.00  0.00           C  
ATOM   1684  CG  LEU   217      37.689  53.569 116.463  1.00  0.00           C  
ATOM   1685  CD1 LEU   217      36.605  54.397 117.151  1.00  0.00           C  
ATOM   1686  CD2 LEU   217      38.519  53.032 117.628  1.00  0.00           C  
ATOM   1687  N   ARG   218      37.023  50.727 112.874  1.00  0.00           N  
ATOM   1688  CA  ARG   218      36.504  49.553 112.177  1.00  0.00           C  
ATOM   1689  C   ARG   218      37.598  48.744 111.480  1.00  0.00           C  
ATOM   1690  O   ARG   218      37.315  47.640 111.000  1.00  0.00           O  
ATOM   1691  CB  ARG   218      35.427  49.926 111.142  1.00  0.00           C  
ATOM   1692  CG  ARG   218      35.419  51.367 110.644  1.00  0.00           C  
ATOM   1693  CD  ARG   218      34.484  51.570 109.429  1.00  0.00           C  
ATOM   1694  NE  ARG   218      33.337  50.664 109.443  1.00  0.00           N  
ATOM   1695  CZ  ARG   218      33.066  49.768 108.495  1.00  0.00           C  
ATOM   1696  NH1 ARG   218      33.843  49.655 107.426  1.00  0.00           N  
ATOM   1697  NH2 ARG   218      32.003  48.986 108.612  1.00  0.00           N  
ATOM   1698  N   SER   219      38.830  49.261 111.406  1.00  0.00           N  
ATOM   1699  CA  SER   219      39.942  48.480 110.876  1.00  0.00           C  
ATOM   1700  C   SER   219      40.557  47.571 111.934  1.00  0.00           C  
ATOM   1701  O   SER   219      41.073  46.498 111.595  1.00  0.00           O  
ATOM   1702  CB  SER   219      41.025  49.406 110.319  1.00  0.00           C  
ATOM   1703  OG  SER   219      41.646  50.133 111.369  1.00  0.00           O  
ATOM   1704  N   ILE   220      40.510  47.975 113.208  1.00  0.00           N  
ATOM   1705  CA  ILE   220      41.186  47.249 114.275  1.00  0.00           C  
ATOM   1706  C   ILE   220      40.247  46.351 115.066  1.00  0.00           C  
ATOM   1707  O   ILE   220      40.696  45.670 115.998  1.00  0.00           O  
ATOM   1708  CB  ILE   220      41.907  48.213 115.241  1.00  0.00           C  
ATOM   1709  CG1 ILE   220      40.900  49.007 116.079  1.00  0.00           C  
ATOM   1710  CG2 ILE   220      42.792  49.184 114.485  1.00  0.00           C  
ATOM   1711  CD1 ILE   220      41.540  50.031 117.011  1.00  0.00           C  
ATOM   1712  N   THR   221      38.957  46.335 114.737  1.00  0.00           N  
ATOM   1713  CA  THR   221      37.999  45.502 115.449  1.00  0.00           C  
ATOM   1714  C   THR   221      37.038  44.854 114.464  1.00  0.00           C  
ATOM   1715  O   THR   221      36.740  45.409 113.400  1.00  0.00           O  
ATOM   1716  CB  THR   221      37.195  46.298 116.500  1.00  0.00           C  
ATOM   1717  OG1 THR   221      36.293  45.412 117.172  1.00  0.00           O  
ATOM   1718  CG2 THR   221      36.387  47.419 115.861  1.00  0.00           C  
ATOM   1719  N   GLU   222      36.564  43.660 114.830  1.00  0.00           N  
ATOM   1720  CA  GLU   222      35.535  42.966 114.071  1.00  0.00           C  
ATOM   1721  C   GLU   222      34.133  43.227 114.602  1.00  0.00           C  
ATOM   1722  O   GLU   222      33.156  42.821 113.963  1.00  0.00           O  
ATOM   1723  CB  GLU   222      35.789  41.457 114.083  1.00  0.00           C  
ATOM   1724  CG  GLU   222      37.069  41.048 113.351  1.00  0.00           C  
ATOM   1725  CD  GLU   222      37.210  39.536 113.459  1.00  0.00           C  
ATOM   1726  OE1 GLU   222      36.369  38.912 114.160  1.00  0.00           O  
ATOM   1727  OE2 GLU   222      38.160  38.985 112.842  1.00  0.00           O  
ATOM   1728  N   LEU   223      34.010  43.873 115.755  1.00  0.00           N  
ATOM   1729  CA  LEU   223      32.698  44.154 116.303  1.00  0.00           C  
ATOM   1730  C   LEU   223      32.009  45.246 115.486  1.00  0.00           C  
ATOM   1731  O   LEU   223      32.665  46.163 114.980  1.00  0.00           O  
ATOM   1732  CB  LEU   223      32.816  44.593 117.755  1.00  0.00           C  
ATOM   1733  CG  LEU   223      33.368  43.505 118.678  1.00  0.00           C  
ATOM   1734  CD1 LEU   223      33.611  43.945 120.121  1.00  0.00           C  
ATOM   1735  CD2 LEU   223      32.477  42.273 118.829  1.00  0.00           C  
ATOM   1736  N   PRO   224      30.689  45.165 115.330  1.00  0.00           N  
ATOM   1737  CA  PRO   224      29.955  46.293 114.736  1.00  0.00           C  
ATOM   1738  C   PRO   224      30.144  47.571 115.547  1.00  0.00           C  
ATOM   1739  O   PRO   224      30.014  47.578 116.780  1.00  0.00           O  
ATOM   1740  CB  PRO   224      28.493  45.818 114.744  1.00  0.00           C  
ATOM   1741  CG  PRO   224      28.451  44.616 115.648  1.00  0.00           C  
ATOM   1742  CD  PRO   224      29.816  44.003 115.588  1.00  0.00           C  
ATOM   1743  N   ILE   225      30.458  48.658 114.841  1.00  0.00           N  
ATOM   1744  CA  ILE   225      30.656  49.972 115.447  1.00  0.00           C  
ATOM   1745  C   ILE   225      29.367  50.771 115.314  1.00  0.00           C  
ATOM   1746  O   ILE   225      28.827  50.914 114.208  1.00  0.00           O  
ATOM   1747  CB  ILE   225      31.833  50.719 114.795  1.00  0.00           C  
ATOM   1748  CG1 ILE   225      33.158  49.939 114.845  1.00  0.00           C  
ATOM   1749  CG2 ILE   225      32.139  52.075 115.454  1.00  0.00           C  
ATOM   1750  CD1 ILE   225      33.621  49.616 116.265  1.00  0.00           C  
ATOM   1751  N   LEU   226      28.896  51.316 116.436  1.00  0.00           N  
ATOM   1752  CA  LEU   226      27.625  52.029 116.533  1.00  0.00           C  
ATOM   1753  C   LEU   226      27.910  53.436 117.041  1.00  0.00           C  
ATOM   1754  O   LEU   226      28.556  53.601 118.084  1.00  0.00           O  
ATOM   1755  CB  LEU   226      26.649  51.294 117.476  1.00  0.00           C  
ATOM   1756  CG  LEU   226      25.939  50.110 116.817  1.00  0.00           C  
ATOM   1757  CD1 LEU   226      26.835  48.910 116.509  1.00  0.00           C  
ATOM   1758  CD2 LEU   226      24.801  49.502 117.635  1.00  0.00           C  
ATOM   1759  N   VAL   227      27.406  54.440 116.325  1.00  0.00           N  
ATOM   1760  CA  VAL   227      27.658  55.840 116.648  1.00  0.00           C  
ATOM   1761  C   VAL   227      26.453  56.437 117.364  1.00  0.00           C  
ATOM   1762  O   VAL   227      25.343  56.452 116.810  1.00  0.00           O  
ATOM   1763  CB  VAL   227      27.961  56.653 115.390  1.00  0.00           C  
ATOM   1764  CG1 VAL   227      28.196  58.139 115.666  1.00  0.00           C  
ATOM   1765  CG2 VAL   227      29.212  56.182 114.646  1.00  0.00           C  
ATOM   1766  N   LYS   228      26.695  56.964 118.574  1.00  0.00           N  
ATOM   1767  CA  LYS   228      25.666  57.458 119.479  1.00  0.00           C  
ATOM   1768  C   LYS   228      25.724  58.978 119.564  1.00  0.00           C  
ATOM   1769  O   LYS   228      26.794  59.555 119.786  1.00  0.00           O  
ATOM   1770  CB  LYS   228      25.853  56.846 120.877  1.00  0.00           C  
ATOM   1771  CG  LYS   228      24.762  57.161 121.893  1.00  0.00           C  
ATOM   1772  CD  LYS   228      24.951  56.295 123.159  1.00  0.00           C  
ATOM   1773  CE  LYS   228      23.894  56.547 124.232  1.00  0.00           C  
ATOM   1774  NZ  LYS   228      24.136  57.813 124.989  1.00  0.00           N  
ATOM   1775  N   GLY   229      24.565  59.612 119.427  1.00  0.00           N  
ATOM   1776  CA  GLY   229      24.450  61.060 119.413  1.00  0.00           C  
ATOM   1777  C   GLY   229      23.957  61.607 118.094  1.00  0.00           C  
ATOM   1778  O   GLY   229      23.850  62.835 117.951  1.00  0.00           O  
ATOM   1779  N   ILE   230      23.634  60.741 117.140  1.00  0.00           N  
ATOM   1780  CA  ILE   230      23.356  61.159 115.771  1.00  0.00           C  
ATOM   1781  C   ILE   230      21.976  61.797 115.717  1.00  0.00           C  
ATOM   1782  O   ILE   230      20.968  61.149 116.019  1.00  0.00           O  
ATOM   1783  CB  ILE   230      23.451  59.973 114.800  1.00  0.00           C  
ATOM   1784  CG1 ILE   230      24.909  59.535 114.623  1.00  0.00           C  
ATOM   1785  CG2 ILE   230      22.829  60.317 113.435  1.00  0.00           C  
ATOM   1786  CD1 ILE   230      25.812  60.602 114.054  1.00  0.00           C  
ATOM   1787  N   LEU   231      21.936  63.072 115.336  1.00  0.00           N  
ATOM   1788  CA  LEU   231      20.708  63.839 115.187  1.00  0.00           C  
ATOM   1789  C   LEU   231      20.469  64.270 113.750  1.00  0.00           C  
ATOM   1790  O   LEU   231      19.361  64.093 113.234  1.00  0.00           O  
ATOM   1791  CB  LEU   231      20.763  65.082 116.093  1.00  0.00           C  
ATOM   1792  CG  LEU   231      20.825  64.747 117.585  1.00  0.00           C  
ATOM   1793  CD1 LEU   231      20.967  65.954 118.512  1.00  0.00           C  
ATOM   1794  CD2 LEU   231      19.599  64.020 118.135  1.00  0.00           C  
ATOM   1795  N   THR   232      21.483  64.829 113.083  1.00  0.00           N  
ATOM   1796  CA  THR   232      21.305  65.362 111.735  1.00  0.00           C  
ATOM   1797  C   THR   232      21.225  64.219 110.727  1.00  0.00           C  
ATOM   1798  O   THR   232      22.053  63.301 110.768  1.00  0.00           O  
ATOM   1799  CB  THR   232      22.460  66.304 111.374  1.00  0.00           C  
ATOM   1800  OG1 THR   232      22.502  67.395 112.282  1.00  0.00           O  
ATOM   1801  CG2 THR   232      22.255  66.837 109.946  1.00  0.00           C  
ATOM   1802  N   ARG   233      20.262  64.244 109.802  1.00  0.00           N  
ATOM   1803  CA  ARG   233      20.176  63.152 108.815  1.00  0.00           C  
ATOM   1804  C   ARG   233      21.407  63.020 107.935  1.00  0.00           C  
ATOM   1805  O   ARG   233      21.651  61.929 107.405  1.00  0.00           O  
ATOM   1806  CB  ARG   233      18.937  63.521 107.987  1.00  0.00           C  
ATOM   1807  CG  ARG   233      19.125  64.778 107.135  1.00  0.00           C  
ATOM   1808  CD  ARG   233      17.853  65.221 106.408  1.00  0.00           C  
ATOM   1809  NE  ARG   233      18.174  66.473 105.668  1.00  0.00           N  
ATOM   1810  CZ  ARG   233      18.293  67.654 106.343  1.00  0.00           C  
ATOM   1811  NH1 ARG   233      18.071  67.401 107.666  1.00  0.00           N  
ATOM   1812  NH2 ARG   233      18.587  68.627 105.431  1.00  0.00           N  
ATOM   1813  N   GLU   234      22.192  64.091 107.763  1.00  0.00           N  
ATOM   1814  CA  GLU   234      23.382  64.041 106.918  1.00  0.00           C  
ATOM   1815  C   GLU   234      24.573  63.399 107.620  1.00  0.00           C  
ATOM   1816  O   GLU   234      25.464  62.853 106.956  1.00  0.00           O  
ATOM   1817  CB  GLU   234      23.745  65.456 106.461  1.00  0.00           C  
ATOM   1818  CG  GLU   234      22.711  66.077 105.520  1.00  0.00           C  
ATOM   1819  CD  GLU   234      23.156  67.498 105.204  1.00  0.00           C  
ATOM   1820  OE1 GLU   234      24.218  67.917 105.737  1.00  0.00           O  
ATOM   1821  OE2 GLU   234      22.440  68.183 104.426  1.00  0.00           O  
ATOM   1822  N   ASP   235      24.620  63.462 108.954  1.00  0.00           N  
ATOM   1823  CA  ASP   235      25.634  62.710 109.680  1.00  0.00           C  
ATOM   1824  C   ASP   235      25.338  61.218 109.620  1.00  0.00           C  
ATOM   1825  O   ASP   235      26.257  60.402 109.497  1.00  0.00           O  
ATOM   1826  CB  ASP   235      25.702  63.203 111.126  1.00  0.00           C  
ATOM   1827  CG  ASP   235      26.106  64.657 111.210  1.00  0.00           C  
ATOM   1828  OD1 ASP   235      26.825  65.120 110.295  1.00  0.00           O  
ATOM   1829  OD2 ASP   235      25.709  65.327 112.185  1.00  0.00           O  
ATOM   1830  N   ALA   236      24.056  60.845 109.701  1.00  0.00           N  
ATOM   1831  CA  ALA   236      23.664  59.449 109.537  1.00  0.00           C  
ATOM   1832  C   ALA   236      23.992  58.945 108.132  1.00  0.00           C  
ATOM   1833  O   ALA   236      24.566  57.862 107.961  1.00  0.00           O  
ATOM   1834  CB  ALA   236      22.170  59.298 109.816  1.00  0.00           C  
ATOM   1835  N   LEU   237      23.604  59.707 107.108  1.00  0.00           N  
ATOM   1836  CA  LEU   237      23.889  59.304 105.732  1.00  0.00           C  
ATOM   1837  C   LEU   237      25.387  59.065 105.548  1.00  0.00           C  
ATOM   1838  O   LEU   237      25.811  57.962 105.182  1.00  0.00           O  
ATOM   1839  CB  LEU   237      23.346  60.359 104.760  1.00  0.00           C  
ATOM   1840  CG  LEU   237      23.648  60.049 103.292  1.00  0.00           C  
ATOM   1841  CD1 LEU   237      23.015  58.764 102.760  1.00  0.00           C  
ATOM   1842  CD2 LEU   237      23.181  61.112 102.299  1.00  0.00           C  
ATOM   1843  N   LYS   238      26.210  60.074 105.858  1.00  0.00           N  
ATOM   1844  CA  LYS   238      27.657  59.933 105.706  1.00  0.00           C  
ATOM   1845  C   LYS   238      28.162  58.701 106.442  1.00  0.00           C  
ATOM   1846  O   LYS   238      29.063  58.006 105.955  1.00  0.00           O  
ATOM   1847  CB  LYS   238      28.357  61.219 106.184  1.00  0.00           C  
ATOM   1848  CG  LYS   238      28.146  62.412 105.249  1.00  0.00           C  
ATOM   1849  CD  LYS   238      28.861  63.684 105.709  1.00  0.00           C  
ATOM   1850  CE  LYS   238      28.646  64.878 104.777  1.00  0.00           C  
ATOM   1851  NZ  LYS   238      29.327  66.074 105.322  1.00  0.00           N  
ATOM   1852  N   ALA   239      27.611  58.429 107.635  1.00  0.00           N  
ATOM   1853  CA  ALA   239      28.101  57.322 108.446  1.00  0.00           C  
ATOM   1854  C   ALA   239      27.804  55.976 107.800  1.00  0.00           C  
ATOM   1855  O   ALA   239      28.651  55.075 107.813  1.00  0.00           O  
ATOM   1856  CB  ALA   239      27.478  57.384 109.848  1.00  0.00           C  
ATOM   1857  N   VAL   240      26.597  55.804 107.263  1.00  0.00           N  
ATOM   1858  CA  VAL   240      26.226  54.525 106.663  1.00  0.00           C  
ATOM   1859  C   VAL   240      27.004  54.275 105.367  1.00  0.00           C  
ATOM   1860  O   VAL   240      27.439  53.147 105.105  1.00  0.00           O  
ATOM   1861  CB  VAL   240      24.705  54.467 106.421  1.00  0.00           C  
ATOM   1862  CG1 VAL   240      24.342  53.224 105.583  1.00  0.00           C  
ATOM   1863  CG2 VAL   240      23.953  54.507 107.738  1.00  0.00           C  
ATOM   1864  N   GLU   241      27.185  55.309 104.537  1.00  0.00           N  
ATOM   1865  CA  GLU   241      28.030  55.156 103.348  1.00  0.00           C  
ATOM   1866  C   GLU   241      29.469  54.828 103.739  1.00  0.00           C  
ATOM   1867  O   GLU   241      30.187  54.168 102.977  1.00  0.00           O  
ATOM   1868  CB  GLU   241      28.022  56.427 102.498  1.00  0.00           C  
ATOM   1869  CG  GLU   241      26.693  56.673 101.781  1.00  0.00           C  
ATOM   1870  CD  GLU   241      26.789  58.008 101.057  1.00  0.00           C  
ATOM   1871  OE1 GLU   241      27.839  58.689 101.209  1.00  0.00           O  
ATOM   1872  OE2 GLU   241      25.815  58.365 100.342  1.00  0.00           O  
ATOM   1873  N   ALA   242      29.900  55.282 104.928  1.00  0.00           N  
ATOM   1874  CA  ALA   242      31.238  55.044 105.456  1.00  0.00           C  
ATOM   1875  C   ALA   242      31.402  53.661 106.076  1.00  0.00           C  
ATOM   1876  O   ALA   242      32.497  53.345 106.555  1.00  0.00           O  
ATOM   1877  CB  ALA   242      31.582  56.106 106.509  1.00  0.00           C  
ATOM   1878  N   GLY   243      30.350  52.843 106.104  1.00  0.00           N  
ATOM   1879  CA  GLY   243      30.455  51.472 106.554  1.00  0.00           C  
ATOM   1880  C   GLY   243      30.060  51.212 107.993  1.00  0.00           C  
ATOM   1881  O   GLY   243      30.121  50.055 108.428  1.00  0.00           O  
ATOM   1882  N   VAL   244      29.658  52.241 108.743  1.00  0.00           N  
ATOM   1883  CA  VAL   244      29.240  52.045 110.126  1.00  0.00           C  
ATOM   1884  C   VAL   244      28.070  51.072 110.193  1.00  0.00           C  
ATOM   1885  O   VAL   244      27.143  51.124 109.380  1.00  0.00           O  
ATOM   1886  CB  VAL   244      28.867  53.397 110.757  1.00  0.00           C  
ATOM   1887  CG1 VAL   244      28.292  53.202 112.167  1.00  0.00           C  
ATOM   1888  CG2 VAL   244      30.075  54.314 110.806  1.00  0.00           C  
ATOM   1889  N   ASP   245      28.086  50.197 111.199  1.00  0.00           N  
ATOM   1890  CA  ASP   245      27.092  49.135 111.308  1.00  0.00           C  
ATOM   1891  C   ASP   245      25.816  49.543 112.040  1.00  0.00           C  
ATOM   1892  O   ASP   245      24.825  48.809 111.962  1.00  0.00           O  
ATOM   1893  CB  ASP   245      27.693  47.917 112.023  1.00  0.00           C  
ATOM   1894  CG  ASP   245      28.890  47.341 111.298  1.00  0.00           C  
ATOM   1895  OD1 ASP   245      28.705  46.594 110.304  1.00  0.00           O  
ATOM   1896  OD2 ASP   245      30.019  47.653 111.726  1.00  0.00           O  
ATOM   1897  N   GLY   246      25.803  50.675 112.751  1.00  0.00           N  
ATOM   1898  CA  GLY   246      24.624  51.065 113.498  1.00  0.00           C  
ATOM   1899  C   GLY   246      24.569  52.553 113.737  1.00  0.00           C  
ATOM   1900  O   GLY   246      25.598  53.207 113.925  1.00  0.00           O  
ATOM   1901  N   ILE   247      23.349  53.090 113.737  1.00  0.00           N  
ATOM   1902  CA  ILE   247      23.092  54.503 114.007  1.00  0.00           C  
ATOM   1903  C   ILE   247      22.272  54.595 115.292  1.00  0.00           C  
ATOM   1904  O   ILE   247      21.154  54.071 115.361  1.00  0.00           O  
ATOM   1905  CB  ILE   247      22.358  55.188 112.843  1.00  0.00           C  
ATOM   1906  CG1 ILE   247      23.195  55.075 111.564  1.00  0.00           C  
ATOM   1907  CG2 ILE   247      22.080  56.647 113.160  1.00  0.00           C  
ATOM   1908  CD1 ILE   247      24.512  55.820 111.620  1.00  0.00           C  
ATOM   1909  N   ILE   248      22.816  55.265 116.296  1.00  0.00           N  
ATOM   1910  CA  ILE   248      22.201  55.372 117.629  1.00  0.00           C  
ATOM   1911  C   ILE   248      21.765  56.823 117.805  1.00  0.00           C  
ATOM   1912  O   ILE   248      22.583  57.694 118.114  1.00  0.00           O  
ATOM   1913  CB  ILE   248      23.198  54.916 118.685  1.00  0.00           C  
ATOM   1914  CG1 ILE   248      23.677  53.467 118.491  1.00  0.00           C  
ATOM   1915  CG2 ILE   248      22.640  54.967 120.117  1.00  0.00           C  
ATOM   1916  CD1 ILE   248      24.831  53.079 119.414  1.00  0.00           C  
ATOM   1917  N   VAL   249      20.478  57.076 117.575  1.00  0.00           N  
ATOM   1918  CA  VAL   249      19.928  58.427 117.593  1.00  0.00           C  
ATOM   1919  C   VAL   249      19.608  58.825 119.030  1.00  0.00           C  
ATOM   1920  O   VAL   249      18.796  58.168 119.684  1.00  0.00           O  
ATOM   1921  CB  VAL   249      18.671  58.496 116.732  1.00  0.00           C  
ATOM   1922  CG1 VAL   249      17.991  59.866 116.754  1.00  0.00           C  
ATOM   1923  CG2 VAL   249      18.928  58.200 115.253  1.00  0.00           C  
ATOM   1924  N   SER   250      20.226  59.905 119.503  1.00  0.00           N  
ATOM   1925  CA  SER   250      20.165  60.274 120.913  1.00  0.00           C  
ATOM   1926  C   SER   250      20.757  61.664 121.079  1.00  0.00           C  
ATOM   1927  O   SER   250      21.636  62.074 120.307  1.00  0.00           O  
ATOM   1928  CB  SER   250      20.927  59.256 121.780  1.00  0.00           C  
ATOM   1929  OG  SER   250      21.020  59.662 123.127  1.00  0.00           O  
ATOM   1930  N   ASN   251      20.244  62.392 122.067  1.00  0.00           N  
ATOM   1931  CA  ASN   251      20.849  63.640 122.511  1.00  0.00           C  
ATOM   1932  C   ASN   251      21.256  63.533 123.977  1.00  0.00           C  
ATOM   1933  O   ASN   251      21.350  64.530 124.692  1.00  0.00           O  
ATOM   1934  CB  ASN   251      19.924  64.834 122.294  1.00  0.00           C  
ATOM   1935  CG  ASN   251      18.613  64.730 123.061  1.00  0.00           C  
ATOM   1936  OD1 ASN   251      18.464  63.924 123.998  1.00  0.00           O  
ATOM   1937  ND2 ASN   251      17.649  65.574 122.669  1.00  0.00           N  
ATOM   1938  N   HIS   252      21.494  62.301 124.429  1.00  0.00           N  
ATOM   1939  CA  HIS   252      22.042  62.057 125.755  1.00  0.00           C  
ATOM   1940  C   HIS   252      21.074  62.497 126.841  1.00  0.00           C  
ATOM   1941  O   HIS   252      21.486  62.945 127.923  1.00  0.00           O  
ATOM   1942  CB  HIS   252      23.391  62.764 125.908  1.00  0.00           C  
ATOM   1943  CG  HIS   252      24.363  62.017 126.760  1.00  0.00           C  
ATOM   1944  ND1 HIS   252      25.303  61.155 126.237  1.00  0.00           N  
ATOM   1945  CD2 HIS   252      24.524  61.983 128.106  1.00  0.00           C  
ATOM   1946  CE1 HIS   252      26.009  60.631 127.224  1.00  0.00           C  
ATOM   1947  NE2 HIS   252      25.562  61.123 128.367  1.00  0.00           N  
ATOM   1948  N   GLY   253      19.778  62.353 126.576  1.00  0.00           N  
ATOM   1949  CA  GLY   253      18.799  62.798 127.547  1.00  0.00           C  
ATOM   1950  C   GLY   253      18.782  64.293 127.741  1.00  0.00           C  
ATOM   1951  O   GLY   253      18.284  64.766 128.756  1.00  0.00           O  
ATOM   1952  N   GLY   254      19.300  65.056 126.776  1.00  0.00           N  
ATOM   1953  CA  GLY   254      19.464  66.487 126.978  1.00  0.00           C  
ATOM   1954  C   GLY   254      20.326  66.814 128.177  1.00  0.00           C  
ATOM   1955  O   GLY   254      20.172  67.885 128.783  1.00  0.00           O  
ATOM   1956  N   ARG   255      21.229  65.910 128.546  1.00  0.00           N  
ATOM   1957  CA  ARG   255      22.085  66.118 129.707  1.00  0.00           C  
ATOM   1958  C   ARG   255      23.349  66.895 129.374  1.00  0.00           C  
ATOM   1959  O   ARG   255      23.984  67.440 130.286  1.00  0.00           O  
ATOM   1960  CB  ARG   255      22.484  64.769 130.325  1.00  0.00           C  
ATOM   1961  CG  ARG   255      21.320  63.994 130.923  1.00  0.00           C  
ATOM   1962  CD  ARG   255      21.731  62.580 131.300  1.00  0.00           C  
ATOM   1963  NE  ARG   255      22.895  62.555 132.174  1.00  0.00           N  
ATOM   1964  CZ  ARG   255      22.847  62.722 133.498  1.00  0.00           C  
ATOM   1965  NH1 ARG   255      21.692  62.962 134.110  1.00  0.00           N  
ATOM   1966  NH2 ARG   255      23.967  62.682 134.195  1.00  0.00           N  
ATOM   1967  N   GLN   256      23.713  66.973 128.093  1.00  0.00           N  
ATOM   1968  CA  GLN   256      25.009  67.501 127.691  1.00  0.00           C  
ATOM   1969  C   GLN   256      24.950  68.828 126.957  1.00  0.00           C  
ATOM   1970  O   GLN   256      25.900  69.608 127.049  1.00  0.00           O  
ATOM   1971  CB  GLN   256      25.736  66.482 126.804  1.00  0.00           C  
ATOM   1972  CG  GLN   256      26.675  65.617 127.595  1.00  0.00           C  
ATOM   1973  CD  GLN   256      27.857  66.411 128.126  1.00  0.00           C  
ATOM   1974  OE1 GLN   256      27.919  66.763 129.313  1.00  0.00           O  
ATOM   1975  NE2 GLN   256      28.805  66.706 127.231  1.00  0.00           N  
ATOM   1976  N   LEU   257      23.879  69.097 126.228  1.00  0.00           N  
ATOM   1977  CA  LEU   257      23.689  70.390 125.599  1.00  0.00           C  
ATOM   1978  C   LEU   257      22.214  70.728 125.676  1.00  0.00           C  
ATOM   1979  O   LEU   257      21.366  69.847 125.523  1.00  0.00           O  
ATOM   1980  CB  LEU   257      24.165  70.385 124.133  1.00  0.00           C  
ATOM   1981  CG  LEU   257      25.675  70.187 123.982  1.00  0.00           C  
ATOM   1982  CD1 LEU   257      26.157  69.968 122.549  1.00  0.00           C  
ATOM   1983  CD2 LEU   257      26.531  71.354 124.471  1.00  0.00           C  
ATOM   1984  N   ASP   258      21.910  71.995 125.920  1.00  0.00           N  
ATOM   1985  CA  ASP   258      20.518  72.442 125.994  1.00  0.00           C  
ATOM   1986  C   ASP   258      20.104  73.117 124.693  1.00  0.00           C  
ATOM   1987  O   ASP   258      19.539  74.213 124.698  1.00  0.00           O  
ATOM   1988  CB  ASP   258      20.317  73.365 127.198  1.00  0.00           C  
ATOM   1989  CG  ASP   258      18.873  73.847 127.185  1.00  0.00           C  
ATOM   1990  OD1 ASP   258      17.963  72.985 127.058  1.00  0.00           O  
ATOM   1991  OD2 ASP   258      18.662  75.084 127.302  1.00  0.00           O  
ATOM   1992  N   TYR   259      20.385  72.436 123.571  1.00  0.00           N  
ATOM   1993  CA  TYR   259      20.125  72.958 122.241  1.00  0.00           C  
ATOM   1994  C   TYR   259      18.659  73.084 121.878  1.00  0.00           C  
ATOM   1995  O   TYR   259      18.333  73.799 120.920  1.00  0.00           O  
ATOM   1996  CB  TYR   259      20.818  72.067 121.201  1.00  0.00           C  
ATOM   1997  CG  TYR   259      20.657  72.721 119.872  1.00  0.00           C  
ATOM   1998  CD1 TYR   259      21.463  73.814 119.531  1.00  0.00           C  
ATOM   1999  CD2 TYR   259      19.707  72.262 118.933  1.00  0.00           C  
ATOM   2000  CE1 TYR   259      21.342  74.457 118.283  1.00  0.00           C  
ATOM   2001  CE2 TYR   259      19.571  72.904 117.659  1.00  0.00           C  
ATOM   2002  CZ  TYR   259      20.400  74.002 117.354  1.00  0.00           C  
ATOM   2003  OH  TYR   259      20.302  74.654 116.143  1.00  0.00           O  
ATOM   2004  N   SER   260      17.778  72.370 122.579  1.00  0.00           N  
ATOM   2005  CA  SER   260      16.348  72.577 122.476  1.00  0.00           C  
ATOM   2006  C   SER   260      15.594  71.644 121.550  1.00  0.00           C  
ATOM   2007  O   SER   260      14.355  71.681 121.547  1.00  0.00           O  
ATOM   2008  CB  SER   260      16.085  74.017 122.028  1.00  0.00           C  
ATOM   2009  OG  SER   260      16.532  74.202 120.693  1.00  0.00           O  
ATOM   2010  N   PRO   261      16.287  70.797 120.789  1.00  0.00           N  
ATOM   2011  CA  PRO   261      15.639  69.991 119.750  1.00  0.00           C  
ATOM   2012  C   PRO   261      15.362  68.591 120.269  1.00  0.00           C  
ATOM   2013  O   PRO   261      16.320  67.845 120.536  1.00  0.00           O  
ATOM   2014  CB  PRO   261      16.519  69.922 118.510  1.00  0.00           C  
ATOM   2015  CG  PRO   261      18.016  69.979 118.820  1.00  0.00           C  
ATOM   2016  CD  PRO   261      18.351  70.784 120.077  1.00  0.00           C  
ATOM   2017  N   ALA   262      14.099  68.177 120.403  1.00  0.00           N  
ATOM   2018  CA  ALA   262      13.822  66.830 120.923  1.00  0.00           C  
ATOM   2019  C   ALA   262      14.442  65.751 120.045  1.00  0.00           C  
ATOM   2020  O   ALA   262      14.450  65.847 118.815  1.00  0.00           O  
ATOM   2021  CB  ALA   262      12.290  66.743 120.912  1.00  0.00           C  
ATOM   2022  N   THR   263      14.959  64.710 120.700  1.00  0.00           N  
ATOM   2023  CA  THR   263      15.568  63.609 119.968  1.00  0.00           C  
ATOM   2024  C   THR   263      14.548  62.937 119.057  1.00  0.00           C  
ATOM   2025  O   THR   263      14.868  62.549 117.919  1.00  0.00           O  
ATOM   2026  CB  THR   263      16.174  62.601 120.943  1.00  0.00           C  
ATOM   2027  OG1 THR   263      17.195  63.219 121.712  1.00  0.00           O  
ATOM   2028  CG2 THR   263      16.773  61.426 120.153  1.00  0.00           C  
ATOM   2029  N   ILE   264      13.293  62.839 119.516  1.00  0.00           N  
ATOM   2030  CA  ILE   264      12.276  62.181 118.703  1.00  0.00           C  
ATOM   2031  C   ILE   264      12.024  62.929 117.391  1.00  0.00           C  
ATOM   2032  O   ILE   264      11.753  62.304 116.358  1.00  0.00           O  
ATOM   2033  CB  ILE   264      10.976  62.034 119.481  1.00  0.00           C  
ATOM   2034  CG1 ILE   264      11.098  61.120 120.712  1.00  0.00           C  
ATOM   2035  CG2 ILE   264       9.828  61.437 118.650  1.00  0.00           C  
ATOM   2036  CD1 ILE   264      11.491  59.684 120.368  1.00  0.00           C  
ATOM   2037  N   THR   265      12.083  64.268 117.411  1.00  0.00           N  
ATOM   2038  CA  THR   265      11.849  65.032 116.182  1.00  0.00           C  
ATOM   2039  C   THR   265      12.849  64.655 115.093  1.00  0.00           C  
ATOM   2040  O   THR   265      12.541  64.761 113.894  1.00  0.00           O  
ATOM   2041  CB  THR   265      11.932  66.536 116.464  1.00  0.00           C  
ATOM   2042  OG1 THR   265      10.929  66.914 117.396  1.00  0.00           O  
ATOM   2043  CG2 THR   265      11.726  67.312 115.152  1.00  0.00           C  
ATOM   2044  N   VAL   266      14.048  64.219 115.491  1.00  0.00           N  
ATOM   2045  CA  VAL   266      15.112  63.834 114.572  1.00  0.00           C  
ATOM   2046  C   VAL   266      15.030  62.378 114.137  1.00  0.00           C  
ATOM   2047  O   VAL   266      15.759  61.975 113.223  1.00  0.00           O  
ATOM   2048  CB  VAL   266      16.477  64.074 115.228  1.00  0.00           C  
ATOM   2049  CG1 VAL   266      16.707  65.529 115.642  1.00  0.00           C  
ATOM   2050  CG2 VAL   266      16.694  63.256 116.503  1.00  0.00           C  
ATOM   2051  N   LEU   267      14.169  61.580 114.772  1.00  0.00           N  
ATOM   2052  CA  LEU   267      14.172  60.144 114.506  1.00  0.00           C  
ATOM   2053  C   LEU   267      13.691  59.818 113.100  1.00  0.00           C  
ATOM   2054  O   LEU   267      14.328  58.986 112.430  1.00  0.00           O  
ATOM   2055  CB  LEU   267      13.335  59.429 115.569  1.00  0.00           C  
ATOM   2056  CG  LEU   267      13.297  57.909 115.441  1.00  0.00           C  
ATOM   2057  CD1 LEU   267      14.709  57.349 115.524  1.00  0.00           C  
ATOM   2058  CD2 LEU   267      12.401  57.294 116.504  1.00  0.00           C  
ATOM   2059  N   GLU   268      12.602  60.405 112.591  1.00  0.00           N  
ATOM   2060  CA  GLU   268      12.159  60.036 111.232  1.00  0.00           C  
ATOM   2061  C   GLU   268      13.220  60.272 110.172  1.00  0.00           C  
ATOM   2062  O   GLU   268      13.490  59.377 109.358  1.00  0.00           O  
ATOM   2063  CB  GLU   268      10.924  60.922 111.014  1.00  0.00           C  
ATOM   2064  CG  GLU   268      10.238  60.691 109.666  1.00  0.00           C  
ATOM   2065  CD  GLU   268       9.020  61.601 109.597  1.00  0.00           C  
ATOM   2066  OE1 GLU   268       8.774  62.337 110.589  1.00  0.00           O  
ATOM   2067  OE2 GLU   268       8.319  61.572 108.550  1.00  0.00           O  
ATOM   2068  N   GLU   269      13.828  61.464 110.148  1.00  0.00           N  
ATOM   2069  CA  GLU   269      14.792  61.770 109.092  1.00  0.00           C  
ATOM   2070  C   GLU   269      16.077  60.967 109.260  1.00  0.00           C  
ATOM   2071  O   GLU   269      16.756  60.688 108.272  1.00  0.00           O  
ATOM   2072  CB  GLU   269      15.104  63.268 109.060  1.00  0.00           C  
ATOM   2073  CG  GLU   269      13.937  64.164 108.646  1.00  0.00           C  
ATOM   2074  CD  GLU   269      13.465  63.946 107.216  1.00  0.00           C  
ATOM   2075  OE1 GLU   269      14.253  63.475 106.355  1.00  0.00           O  
ATOM   2076  OE2 GLU   269      12.285  64.265 106.947  1.00  0.00           O  
ATOM   2077  N   VAL   270      16.427  60.566 110.488  1.00  0.00           N  
ATOM   2078  CA  VAL   270      17.602  59.711 110.641  1.00  0.00           C  
ATOM   2079  C   VAL   270      17.298  58.306 110.138  1.00  0.00           C  
ATOM   2080  O   VAL   270      18.120  57.688 109.446  1.00  0.00           O  
ATOM   2081  CB  VAL   270      18.102  59.699 112.094  1.00  0.00           C  
ATOM   2082  CG1 VAL   270      19.143  58.602 112.269  1.00  0.00           C  
ATOM   2083  CG2 VAL   270      18.693  61.049 112.444  1.00  0.00           C  
ATOM   2084  N   VAL   271      16.100  57.801 110.434  1.00  0.00           N  
ATOM   2085  CA  VAL   271      15.679  56.519 109.885  1.00  0.00           C  
ATOM   2086  C   VAL   271      15.715  56.557 108.355  1.00  0.00           C  
ATOM   2087  O   VAL   271      16.197  55.620 107.709  1.00  0.00           O  
ATOM   2088  CB  VAL   271      14.279  56.152 110.399  1.00  0.00           C  
ATOM   2089  CG1 VAL   271      13.744  54.933 109.687  1.00  0.00           C  
ATOM   2090  CG2 VAL   271      14.337  55.893 111.904  1.00  0.00           C  
ATOM   2091  N   GLN   272      15.183  57.630 107.762  1.00  0.00           N  
ATOM   2092  CA  GLN   272      15.264  57.805 106.316  1.00  0.00           C  
ATOM   2093  C   GLN   272      16.704  57.682 105.836  1.00  0.00           C  
ATOM   2094  O   GLN   272      17.053  56.786 105.058  1.00  0.00           O  
ATOM   2095  CB  GLN   272      14.719  59.180 105.912  1.00  0.00           C  
ATOM   2096  CG  GLN   272      14.722  59.417 104.401  1.00  0.00           C  
ATOM   2097  CD  GLN   272      13.689  58.489 103.777  1.00  0.00           C  
ATOM   2098  OE1 GLN   272      12.585  58.330 104.296  1.00  0.00           O  
ATOM   2099  NE2 GLN   272      13.992  57.825 102.629  1.00  0.00           N  
ATOM   2100  N   VAL   273      17.608  58.386 106.507  1.00  0.00           N  
ATOM   2101  CA  VAL   273      19.024  58.351 106.153  1.00  0.00           C  
ATOM   2102  C   VAL   273      19.582  56.932 106.150  1.00  0.00           C  
ATOM   2103  O   VAL   273      20.429  56.564 105.331  1.00  0.00           O  
ATOM   2104  CB  VAL   273      20.423  58.733 106.683  1.00  0.00           C  
ATOM   2105  CG1 VAL   273      21.568  58.209 105.814  1.00  0.00           C  
ATOM   2106  CG2 VAL   273      20.649  60.243 106.775  1.00  0.00           C  
ATOM   2107  N   VAL   274      19.102  56.116 107.080  1.00  0.00           N  
ATOM   2108  CA  VAL   274      19.579  54.746 107.237  1.00  0.00           C  
ATOM   2109  C   VAL   274      18.724  53.659 106.599  1.00  0.00           C  
ATOM   2110  O   VAL   274      19.059  52.472 106.640  1.00  0.00           O  
ATOM   2111  CB  VAL   274      19.800  53.660 108.312  1.00  0.00           C  
ATOM   2112  CG1 VAL   274      20.774  54.081 109.414  1.00  0.00           C  
ATOM   2113  CG2 VAL   274      18.519  53.257 109.044  1.00  0.00           C  
ATOM   2114  N   ARG   275      17.603  54.041 105.997  1.00  0.00           N  
ATOM   2115  CA  ARG   275      16.722  53.061 105.376  1.00  0.00           C  
ATOM   2116  C   ARG   275      17.496  52.205 104.374  1.00  0.00           C  
ATOM   2117  O   ARG   275      18.174  52.708 103.474  1.00  0.00           O  
ATOM   2118  CB  ARG   275      15.540  53.473 104.494  1.00  0.00           C  
ATOM   2119  CG  ARG   275      14.669  52.295 104.053  1.00  0.00           C  
ATOM   2120  CD  ARG   275      13.442  52.712 103.238  1.00  0.00           C  
ATOM   2121  NE  ARG   275      12.580  53.547 104.122  1.00  0.00           N  
ATOM   2122  CZ  ARG   275      11.720  52.949 104.998  1.00  0.00           C  
ATOM   2123  NH1 ARG   275      11.854  51.598 104.856  1.00  0.00           N  
ATOM   2124  NH2 ARG   275      11.062  53.936 105.673  1.00  0.00           N  
ATOM   2125  N   GLY   276      17.399  50.889 104.528  1.00  0.00           N  
ATOM   2126  CA  GLY   276      18.092  49.977 103.632  1.00  0.00           C  
ATOM   2127  C   GLY   276      19.601  49.976 103.786  1.00  0.00           C  
ATOM   2128  O   GLY   276      20.338  49.507 102.914  1.00  0.00           O  
ATOM   2129  N   ARG   277      20.094  50.503 104.903  1.00  0.00           N  
ATOM   2130  CA  ARG   277      21.530  50.561 105.125  1.00  0.00           C  
ATOM   2131  C   ARG   277      21.952  50.070 106.504  1.00  0.00           C  
ATOM   2132  O   ARG   277      22.859  49.245 106.648  1.00  0.00           O  
ATOM   2133  CB  ARG   277      22.286  51.892 105.118  1.00  0.00           C  
ATOM   2134  CG  ARG   277      22.284  52.587 103.755  1.00  0.00           C  
ATOM   2135  CD  ARG   277      23.082  51.839 102.685  1.00  0.00           C  
ATOM   2136  NE  ARG   277      23.058  52.668 101.447  1.00  0.00           N  
ATOM   2137  CZ  ARG   277      22.040  52.525 100.549  1.00  0.00           C  
ATOM   2138  NH1 ARG   277      21.194  51.567 101.029  1.00  0.00           N  
ATOM   2139  NH2 ARG   277      22.265  53.396  99.522  1.00  0.00           N  
ATOM   2140  N   ILE   278      21.296  50.573 107.544  1.00  0.00           N  
ATOM   2141  CA  ILE   278      21.658  50.179 108.896  1.00  0.00           C  
ATOM   2142  C   ILE   278      20.535  50.352 109.901  1.00  0.00           C  
ATOM   2143  O   ILE   278      19.650  51.201 109.767  1.00  0.00           O  
ATOM   2144  CB  ILE   278      22.679  50.786 109.885  1.00  0.00           C  
ATOM   2145  CG1 ILE   278      22.926  49.911 111.126  1.00  0.00           C  
ATOM   2146  CG2 ILE   278      22.257  52.158 110.438  1.00  0.00           C  
ATOM   2147  CD1 ILE   278      23.758  48.663 110.836  1.00  0.00           C  
ATOM   2148  N   PRO   279      20.511  49.474 110.863  1.00  0.00           N  
ATOM   2149  CA  PRO   279      19.656  49.583 112.057  1.00  0.00           C  
ATOM   2150  C   PRO   279      19.854  50.907 112.776  1.00  0.00           C  
ATOM   2151  O   PRO   279      20.975  51.405 112.903  1.00  0.00           O  
ATOM   2152  CB  PRO   279      20.102  48.405 112.936  1.00  0.00           C  
ATOM   2153  CG  PRO   279      20.875  47.494 112.044  1.00  0.00           C  
ATOM   2154  CD  PRO   279      21.489  48.374 110.980  1.00  0.00           C  
ATOM   2155  N   VAL   280      18.749  51.463 113.269  1.00  0.00           N  
ATOM   2156  CA  VAL   280      18.762  52.703 114.038  1.00  0.00           C  
ATOM   2157  C   VAL   280      18.308  52.403 115.462  1.00  0.00           C  
ATOM   2158  O   VAL   280      17.280  51.746 115.671  1.00  0.00           O  
ATOM   2159  CB  VAL   280      17.868  53.778 113.395  1.00  0.00           C  
ATOM   2160  CG1 VAL   280      17.757  54.995 114.299  1.00  0.00           C  
ATOM   2161  CG2 VAL   280      18.421  54.187 112.020  1.00  0.00           C  
ATOM   2162  N   LEU   281      19.086  52.866 116.429  1.00  0.00           N  
ATOM   2163  CA  LEU   281      18.732  52.826 117.842  1.00  0.00           C  
ATOM   2164  C   LEU   281      18.331  54.225 118.288  1.00  0.00           C  
ATOM   2165  O   LEU   281      18.751  55.229 117.702  1.00  0.00           O  
ATOM   2166  CB  LEU   281      19.899  52.330 118.694  1.00  0.00           C  
ATOM   2167  CG  LEU   281      20.490  50.980 118.307  1.00  0.00           C  
ATOM   2168  CD1 LEU   281      21.707  50.691 119.184  1.00  0.00           C  
ATOM   2169  CD2 LEU   281      19.465  49.878 118.424  1.00  0.00           C  
ATOM   2170  N   LEU   282      17.519  54.284 119.346  1.00  0.00           N  
ATOM   2171  CA  LEU   282      16.993  55.555 119.812  1.00  0.00           C  
ATOM   2172  C   LEU   282      16.868  55.520 121.328  1.00  0.00           C  
ATOM   2173  O   LEU   282      16.544  54.479 121.905  1.00  0.00           O  
ATOM   2174  CB  LEU   282      15.627  55.855 119.197  1.00  0.00           C  
ATOM   2175  CG  LEU   282      15.000  57.154 119.708  1.00  0.00           C  
ATOM   2176  CD1 LEU   282      15.722  58.431 119.280  1.00  0.00           C  
ATOM   2177  CD2 LEU   282      13.559  57.395 119.261  1.00  0.00           C  
ATOM   2178  N   ASP   283      17.143  56.659 121.956  1.00  0.00           N  
ATOM   2179  CA  ASP   283      16.818  56.895 123.359  1.00  0.00           C  
ATOM   2180  C   ASP   283      16.605  58.399 123.515  1.00  0.00           C  
ATOM   2181  O   ASP   283      16.532  59.134 122.518  1.00  0.00           O  
ATOM   2182  CB  ASP   283      17.907  56.323 124.276  1.00  0.00           C  
ATOM   2183  CG  ASP   283      19.186  57.145 124.281  1.00  0.00           C  
ATOM   2184  OD1 ASP   283      19.192  58.279 123.753  1.00  0.00           O  
ATOM   2185  OD2 ASP   283      20.197  56.647 124.829  1.00  0.00           O  
ATOM   2186  N   GLY   284      16.518  58.841 124.774  1.00  0.00           N  
ATOM   2187  CA  GLY   284      16.345  60.232 125.188  1.00  0.00           C  
ATOM   2188  C   GLY   284      14.857  60.570 125.265  1.00  0.00           C  
ATOM   2189  O   GLY   284      14.242  60.953 124.263  1.00  0.00           O  
ATOM   2190  N   GLY   285      14.271  60.417 126.459  1.00  0.00           N  
ATOM   2191  CA  GLY   285      12.879  60.746 126.693  1.00  0.00           C  
ATOM   2192  C   GLY   285      11.943  59.562 126.830  1.00  0.00           C  
ATOM   2193  O   GLY   285      10.746  59.768 127.066  1.00  0.00           O  
ATOM   2194  N   VAL   286      12.430  58.331 126.682  1.00  0.00           N  
ATOM   2195  CA  VAL   286      11.575  57.164 126.860  1.00  0.00           C  
ATOM   2196  C   VAL   286      11.253  57.027 128.339  1.00  0.00           C  
ATOM   2197  O   VAL   286      12.160  57.035 129.176  1.00  0.00           O  
ATOM   2198  CB  VAL   286      12.266  55.904 126.323  1.00  0.00           C  
ATOM   2199  CG1 VAL   286      11.475  54.619 126.576  1.00  0.00           C  
ATOM   2200  CG2 VAL   286      12.504  55.936 124.812  1.00  0.00           C  
ATOM   2201  N   ARG   287       9.964  56.896 128.665  1.00  0.00           N  
ATOM   2202  CA  ARG   287       9.532  56.823 130.062  1.00  0.00           C  
ATOM   2203  C   ARG   287       8.527  55.703 130.311  1.00  0.00           C  
ATOM   2204  O   ARG   287       8.520  55.107 131.390  1.00  0.00           O  
ATOM   2205  CB  ARG   287       8.921  58.163 130.494  1.00  0.00           C  
ATOM   2206  CG  ARG   287       9.890  59.348 130.510  1.00  0.00           C  
ATOM   2207  CD  ARG   287      11.000  59.141 131.520  1.00  0.00           C  
ATOM   2208  NE  ARG   287      11.958  60.245 131.597  1.00  0.00           N  
ATOM   2209  CZ  ARG   287      13.053  60.340 130.844  1.00  0.00           C  
ATOM   2210  NH1 ARG   287      13.316  59.415 129.929  1.00  0.00           N  
ATOM   2211  NH2 ARG   287      13.878  61.369 130.994  1.00  0.00           N  
ATOM   2212  N   ARG   288       7.678  55.404 129.329  1.00  0.00           N  
ATOM   2213  CA  ARG   288       6.656  54.374 129.473  1.00  0.00           C  
ATOM   2214  C   ARG   288       6.690  53.429 128.273  1.00  0.00           C  
ATOM   2215  O   ARG   288       7.432  53.637 127.306  1.00  0.00           O  
ATOM   2216  CB  ARG   288       5.256  54.994 129.611  1.00  0.00           C  
ATOM   2217  CG  ARG   288       5.098  55.873 130.854  1.00  0.00           C  
ATOM   2218  CD  ARG   288       3.728  56.547 130.956  1.00  0.00           C  
ATOM   2219  NE  ARG   288       3.620  57.515 129.829  1.00  0.00           N  
ATOM   2220  CZ  ARG   288       2.439  58.159 129.594  1.00  0.00           C  
ATOM   2221  NH1 ARG   288       1.540  57.734 130.528  1.00  0.00           N  
ATOM   2222  NH2 ARG   288       2.619  58.977 128.516  1.00  0.00           N  
ATOM   2223  N   GLY   289       5.856  52.386 128.330  1.00  0.00           N  
ATOM   2224  CA  GLY   289       5.720  51.482 127.203  1.00  0.00           C  
ATOM   2225  C   GLY   289       5.088  52.111 125.976  1.00  0.00           C  
ATOM   2226  O   GLY   289       5.264  51.593 124.868  1.00  0.00           O  
ATOM   2227  N   THR   290       4.354  53.214 126.147  1.00  0.00           N  
ATOM   2228  CA  THR   290       3.751  53.884 125.000  1.00  0.00           C  
ATOM   2229  C   THR   290       4.802  54.641 124.192  1.00  0.00           C  
ATOM   2230  O   THR   290       4.715  54.706 122.959  1.00  0.00           O  
ATOM   2231  CB  THR   290       2.640  54.827 125.462  1.00  0.00           C  
ATOM   2232  OG1 THR   290       1.615  54.091 126.113  1.00  0.00           O  
ATOM   2233  CG2 THR   290       2.049  55.554 124.242  1.00  0.00           C  
ATOM   2234  N   ASP   291       5.801  55.221 124.866  1.00  0.00           N  
ATOM   2235  CA  ASP   291       6.909  55.859 124.160  1.00  0.00           C  
ATOM   2236  C   ASP   291       7.739  54.829 123.402  1.00  0.00           C  
ATOM   2237  O   ASP   291       8.188  55.089 122.276  1.00  0.00           O  
ATOM   2238  CB  ASP   291       7.793  56.624 125.140  1.00  0.00           C  
ATOM   2239  CG  ASP   291       6.989  57.507 126.093  1.00  0.00           C  
ATOM   2240  OD1 ASP   291       5.934  58.032 125.660  1.00  0.00           O  
ATOM   2241  OD2 ASP   291       7.431  57.683 127.239  1.00  0.00           O  
ATOM   2242  N   VAL   292       7.937  53.650 123.996  1.00  0.00           N  
ATOM   2243  CA  VAL   292       8.634  52.570 123.305  1.00  0.00           C  
ATOM   2244  C   VAL   292       7.924  52.238 121.998  1.00  0.00           C  
ATOM   2245  O   VAL   292       8.544  52.184 120.931  1.00  0.00           O  
ATOM   2246  CB  VAL   292       8.743  51.330 124.216  1.00  0.00           C  
ATOM   2247  CG1 VAL   292       9.221  50.127 123.405  1.00  0.00           C  
ATOM   2248  CG2 VAL   292       9.671  51.596 125.404  1.00  0.00           C  
ATOM   2249  N   PHE   293       6.610  52.007 122.061  1.00  0.00           N  
ATOM   2250  CA  PHE   293       5.863  51.618 120.868  1.00  0.00           C  
ATOM   2251  C   PHE   293       5.896  52.722 119.824  1.00  0.00           C  
ATOM   2252  O   PHE   293       5.919  52.446 118.619  1.00  0.00           O  
ATOM   2253  CB  PHE   293       4.415  51.248 121.243  1.00  0.00           C  
ATOM   2254  CG  PHE   293       3.751  50.735 120.012  1.00  0.00           C  
ATOM   2255  CD1 PHE   293       4.035  49.454 119.486  1.00  0.00           C  
ATOM   2256  CD2 PHE   293       2.808  51.533 119.339  1.00  0.00           C  
ATOM   2257  CE1 PHE   293       3.392  48.970 118.311  1.00  0.00           C  
ATOM   2258  CE2 PHE   293       2.149  51.072 118.159  1.00  0.00           C  
ATOM   2259  CZ  PHE   293       2.445  49.785 117.643  1.00  0.00           C  
ATOM   2260  N   LYS   294       5.896  53.987 120.256  1.00  0.00           N  
ATOM   2261  CA  LYS   294       5.891  55.093 119.300  1.00  0.00           C  
ATOM   2262  C   LYS   294       7.248  55.249 118.624  1.00  0.00           C  
ATOM   2263  O   LYS   294       7.316  55.572 117.429  1.00  0.00           O  
ATOM   2264  CB  LYS   294       5.478  56.399 119.990  1.00  0.00           C  
ATOM   2265  CG  LYS   294       3.986  56.459 120.353  1.00  0.00           C  
ATOM   2266  CD  LYS   294       3.616  57.654 121.254  1.00  0.00           C  
ATOM   2267  CE  LYS   294       2.233  57.454 121.889  1.00  0.00           C  
ATOM   2268  NZ  LYS   294       1.787  58.616 122.708  1.00  0.00           N  
ATOM   2269  N   ALA   295       8.342  54.997 119.348  1.00  0.00           N  
ATOM   2270  CA  ALA   295       9.657  55.131 118.721  1.00  0.00           C  
ATOM   2271  C   ALA   295       9.937  53.989 117.745  1.00  0.00           C  
ATOM   2272  O   ALA   295      10.603  54.198 116.722  1.00  0.00           O  
ATOM   2273  CB  ALA   295      10.745  55.207 119.794  1.00  0.00           C  
ATOM   2274  N   LEU   296       9.440  52.780 118.025  1.00  0.00           N  
ATOM   2275  CA  LEU   296       9.649  51.674 117.091  1.00  0.00           C  
ATOM   2276  C   LEU   296       8.869  51.895 115.801  1.00  0.00           C  
ATOM   2277  O   LEU   296       9.346  51.555 114.706  1.00  0.00           O  
ATOM   2278  CB  LEU   296       9.254  50.346 117.746  1.00  0.00           C  
ATOM   2279  CG  LEU   296      10.196  49.837 118.844  1.00  0.00           C  
ATOM   2280  CD1 LEU   296       9.633  48.644 119.629  1.00  0.00           C  
ATOM   2281  CD2 LEU   296      11.569  49.482 118.245  1.00  0.00           C  
ATOM   2282  N   ALA   297       7.676  52.486 115.901  1.00  0.00           N  
ATOM   2283  CA  ALA   297       6.885  52.739 114.701  1.00  0.00           C  
ATOM   2284  C   ALA   297       7.557  53.767 113.797  1.00  0.00           C  
ATOM   2285  O   ALA   297       7.460  53.670 112.569  1.00  0.00           O  
ATOM   2286  CB  ALA   297       5.478  53.208 115.079  1.00  0.00           C  
ATOM   2287  N   LEU   298       8.233  54.765 114.375  1.00  0.00           N  
ATOM   2288  CA  LEU   298       8.940  55.731 113.544  1.00  0.00           C  
ATOM   2289  C   LEU   298      10.083  55.088 112.772  1.00  0.00           C  
ATOM   2290  O   LEU   298      10.539  55.662 111.779  1.00  0.00           O  
ATOM   2291  CB  LEU   298       9.460  56.881 114.395  1.00  0.00           C  
ATOM   2292  CG  LEU   298       8.350  57.740 115.004  1.00  0.00           C  
ATOM   2293  CD1 LEU   298       8.829  58.832 115.959  1.00  0.00           C  
ATOM   2294  CD2 LEU   298       7.495  58.502 113.993  1.00  0.00           C  
ATOM   2295  N   GLY   299      10.539  53.909 113.188  1.00  0.00           N  
ATOM   2296  CA  GLY   299      11.519  53.172 112.416  1.00  0.00           C  
ATOM   2297  C   GLY   299      12.693  52.662 113.226  1.00  0.00           C  
ATOM   2298  O   GLY   299      13.562  51.963 112.694  1.00  0.00           O  
ATOM   2299  N   ALA   300      12.742  53.008 114.510  1.00  0.00           N  
ATOM   2300  CA  ALA   300      13.824  52.530 115.361  1.00  0.00           C  
ATOM   2301  C   ALA   300      13.824  51.007 115.410  1.00  0.00           C  
ATOM   2302  O   ALA   300      12.768  50.373 115.489  1.00  0.00           O  
ATOM   2303  CB  ALA   300      13.685  53.100 116.777  1.00  0.00           C  
ATOM   2304  N   GLN   301      15.021  50.419 115.344  1.00  0.00           N  
ATOM   2305  CA  GLN   301      15.149  48.973 115.478  1.00  0.00           C  
ATOM   2306  C   GLN   301      15.074  48.539 116.945  1.00  0.00           C  
ATOM   2307  O   GLN   301      14.558  47.459 117.254  1.00  0.00           O  
ATOM   2308  CB  GLN   301      16.467  48.509 114.864  1.00  0.00           C  
ATOM   2309  CG  GLN   301      16.544  48.724 113.351  1.00  0.00           C  
ATOM   2310  CD  GLN   301      15.398  47.957 112.708  1.00  0.00           C  
ATOM   2311  OE1 GLN   301      15.180  46.782 112.998  1.00  0.00           O  
ATOM   2312  NE2 GLN   301      14.602  48.581 111.798  1.00  0.00           N  
ATOM   2313  N   ALA   302      15.612  49.354 117.848  1.00  0.00           N  
ATOM   2314  CA  ALA   302      15.507  49.099 119.283  1.00  0.00           C  
ATOM   2315  C   ALA   302      15.556  50.437 120.006  1.00  0.00           C  
ATOM   2316  O   ALA   302      16.104  51.420 119.500  1.00  0.00           O  
ATOM   2317  CB  ALA   302      16.617  48.168 119.779  1.00  0.00           C  
ATOM   2318  N   VAL   303      14.992  50.466 121.219  1.00  0.00           N  
ATOM   2319  CA  VAL   303      14.880  51.695 121.994  1.00  0.00           C  
ATOM   2320  C   VAL   303      15.654  51.528 123.296  1.00  0.00           C  
ATOM   2321  O   VAL   303      15.676  50.443 123.888  1.00  0.00           O  
ATOM   2322  CB  VAL   303      13.409  52.078 122.276  1.00  0.00           C  
ATOM   2323  CG1 VAL   303      12.628  52.181 120.962  1.00  0.00           C  
ATOM   2324  CG2 VAL   303      12.759  51.084 123.220  1.00  0.00           C  
ATOM   2325  N   LEU   304      16.307  52.604 123.723  1.00  0.00           N  
ATOM   2326  CA  LEU   304      17.162  52.579 124.895  1.00  0.00           C  
ATOM   2327  C   LEU   304      16.473  53.201 126.100  1.00  0.00           C  
ATOM   2328  O   LEU   304      15.811  54.232 125.984  1.00  0.00           O  
ATOM   2329  CB  LEU   304      18.473  53.318 124.608  1.00  0.00           C  
ATOM   2330  CG  LEU   304      19.287  52.697 123.471  1.00  0.00           C  
ATOM   2331  CD1 LEU   304      20.562  53.454 123.101  1.00  0.00           C  
ATOM   2332  CD2 LEU   304      19.782  51.276 123.732  1.00  0.00           C  
ATOM   2333  N   ILE   305      16.651  52.560 127.254  1.00  0.00           N  
ATOM   2334  CA  ILE   305      16.075  53.014 128.517  1.00  0.00           C  
ATOM   2335  C   ILE   305      17.196  53.623 129.352  1.00  0.00           C  
ATOM   2336  O   ILE   305      18.180  52.943 129.673  1.00  0.00           O  
ATOM   2337  CB  ILE   305      15.388  51.869 129.279  1.00  0.00           C  
ATOM   2338  CG1 ILE   305      14.328  51.188 128.407  1.00  0.00           C  
ATOM   2339  CG2 ILE   305      14.784  52.371 130.604  1.00  0.00           C  
ATOM   2340  CD1 ILE   305      13.232  52.095 127.916  1.00  0.00           C  
ATOM   2341  N   GLY   306      17.040  54.897 129.714  1.00  0.00           N  
ATOM   2342  CA  GLY   306      18.021  55.570 130.541  1.00  0.00           C  
ATOM   2343  C   GLY   306      17.542  55.816 131.961  1.00  0.00           C  
ATOM   2344  O   GLY   306      17.665  54.950 132.833  1.00  0.00           O  
ATOM   2345  N   ARG   307      16.987  56.999 132.198  1.00  0.00           N  
ATOM   2346  CA  ARG   307      16.535  57.372 133.534  1.00  0.00           C  
ATOM   2347  C   ARG   307      15.652  56.322 134.200  1.00  0.00           C  
ATOM   2348  O   ARG   307      15.892  56.012 135.381  1.00  0.00           O  
ATOM   2349  CB  ARG   307      15.807  58.724 133.446  1.00  0.00           C  
ATOM   2350  CG  ARG   307      16.418  59.849 134.296  1.00  0.00           C  
ATOM   2351  CD  ARG   307      17.792  60.287 133.790  1.00  0.00           C  
ATOM   2352  NE  ARG   307      17.701  60.959 132.497  1.00  0.00           N  
ATOM   2353  CZ  ARG   307      18.025  62.234 132.265  1.00  0.00           C  
ATOM   2354  NH1 ARG   307      17.899  62.734 131.021  1.00  0.00           N  
ATOM   2355  NH2 ARG   307      18.502  63.005 133.239  1.00  0.00           N  
ATOM   2356  N   PRO   308      14.637  55.748 133.538  1.00  0.00           N  
ATOM   2357  CA  PRO   308      13.696  54.886 134.277  1.00  0.00           C  
ATOM   2358  C   PRO   308      14.355  53.789 135.105  1.00  0.00           C  
ATOM   2359  O   PRO   308      13.897  53.520 136.223  1.00  0.00           O  
ATOM   2360  CB  PRO   308      12.803  54.307 133.172  1.00  0.00           C  
ATOM   2361  CG  PRO   308      12.827  55.357 132.077  1.00  0.00           C  
ATOM   2362  CD  PRO   308      14.228  55.948 132.126  1.00  0.00           C  
ATOM   2363  N   ILE   309      15.414  53.148 134.596  1.00  0.00           N  
ATOM   2364  CA  ILE   309      16.061  52.044 135.303  1.00  0.00           C  
ATOM   2365  C   ILE   309      17.138  52.511 136.270  1.00  0.00           C  
ATOM   2366  O   ILE   309      17.605  51.708 137.089  1.00  0.00           O  
ATOM   2367  CB  ILE   309      16.627  51.017 134.291  1.00  0.00           C  
ATOM   2368  CG1 ILE   309      17.748  51.584 133.404  1.00  0.00           C  
ATOM   2369  CG2 ILE   309      15.572  50.477 133.310  1.00  0.00           C  
ATOM   2370  CD1 ILE   309      18.447  50.524 132.554  1.00  0.00           C  
ATOM   2371  N   ILE   310      17.520  53.788 136.229  1.00  0.00           N  
ATOM   2372  CA  ILE   310      18.260  54.359 137.352  1.00  0.00           C  
ATOM   2373  C   ILE   310      17.395  54.372 138.610  1.00  0.00           C  
ATOM   2374  O   ILE   310      17.805  53.881 139.673  1.00  0.00           O  
ATOM   2375  CB  ILE   310      18.734  55.770 137.008  1.00  0.00           C  
ATOM   2376  CG1 ILE   310      19.802  55.806 135.902  1.00  0.00           C  
ATOM   2377  CG2 ILE   310      19.363  56.513 138.199  1.00  0.00           C  
ATOM   2378  CD1 ILE   310      20.078  57.210 135.366  1.00  0.00           C  
ATOM   2379  N   TYR   311      16.187  54.934 138.508  1.00  0.00           N  
ATOM   2380  CA  TYR   311      15.269  54.900 139.642  1.00  0.00           C  
ATOM   2381  C   TYR   311      15.047  53.466 140.113  1.00  0.00           C  
ATOM   2382  O   TYR   311      15.022  53.190 141.322  1.00  0.00           O  
ATOM   2383  CB  TYR   311      13.935  55.543 139.260  1.00  0.00           C  
ATOM   2384  CG  TYR   311      14.146  57.017 139.212  1.00  0.00           C  
ATOM   2385  CD1 TYR   311      14.230  57.669 137.975  1.00  0.00           C  
ATOM   2386  CD2 TYR   311      14.259  57.787 140.391  1.00  0.00           C  
ATOM   2387  CE1 TYR   311      14.426  59.062 137.889  1.00  0.00           C  
ATOM   2388  CE2 TYR   311      14.458  59.204 140.321  1.00  0.00           C  
ATOM   2389  CZ  TYR   311      14.539  59.823 139.057  1.00  0.00           C  
ATOM   2390  OH  TYR   311      14.734  61.182 138.941  1.00  0.00           O  
ATOM   2391  N   GLY   312      14.890  52.534 139.161  1.00  0.00           N  
ATOM   2392  CA  GLY   312      14.710  51.135 139.511  1.00  0.00           C  
ATOM   2393  C   GLY   312      15.878  50.565 140.285  1.00  0.00           C  
ATOM   2394  O   GLY   312      15.698  49.692 141.147  1.00  0.00           O  
ATOM   2395  N   LEU   313      17.089  51.052 140.005  1.00  0.00           N  
ATOM   2396  CA  LEU   313      18.241  50.636 140.795  1.00  0.00           C  
ATOM   2397  C   LEU   313      18.172  51.176 142.215  1.00  0.00           C  
ATOM   2398  O   LEU   313      18.605  50.499 143.162  1.00  0.00           O  
ATOM   2399  CB  LEU   313      19.535  51.100 140.131  1.00  0.00           C  
ATOM   2400  CG  LEU   313      20.796  50.582 140.825  1.00  0.00           C  
ATOM   2401  CD1 LEU   313      20.925  49.060 140.879  1.00  0.00           C  
ATOM   2402  CD2 LEU   313      22.112  51.026 140.188  1.00  0.00           C  
ATOM   2403  N   ALA   314      17.631  52.383 142.388  1.00  0.00           N  
ATOM   2404  CA  ALA   314      17.589  52.979 143.719  1.00  0.00           C  
ATOM   2405  C   ALA   314      16.569  52.297 144.627  1.00  0.00           C  
ATOM   2406  O   ALA   314      16.777  52.228 145.843  1.00  0.00           O  
ATOM   2407  CB  ALA   314      17.279  54.473 143.604  1.00  0.00           C  
ATOM   2408  N   ALA   315      15.471  51.788 144.062  1.00  0.00           N  
ATOM   2409  CA  ALA   315      14.376  51.243 144.850  1.00  0.00           C  
ATOM   2410  C   ALA   315      14.436  49.732 145.021  1.00  0.00           C  
ATOM   2411  O   ALA   315      13.632  49.182 145.786  1.00  0.00           O  
ATOM   2412  CB  ALA   315      13.027  51.592 144.210  1.00  0.00           C  
ATOM   2413  N   LYS   316      15.346  49.044 144.339  1.00  0.00           N  
ATOM   2414  CA  LYS   316      15.360  47.600 144.428  1.00  0.00           C  
ATOM   2415  C   LYS   316      16.507  46.901 143.733  1.00  0.00           C  
ATOM   2416  O   LYS   316      16.388  45.721 143.389  1.00  0.00           O  
ATOM   2417  CB  LYS   316      14.042  47.052 143.871  1.00  0.00           C  
ATOM   2418  CG  LYS   316      12.823  47.410 144.724  1.00  0.00           C  
ATOM   2419  CD  LYS   316      11.508  46.852 144.177  1.00  0.00           C  
ATOM   2420  CE  LYS   316      10.287  47.223 145.022  1.00  0.00           C  
ATOM   2421  NZ  LYS   316       9.062  46.654 144.418  1.00  0.00           N  
ATOM   2422  N   GLY   317      17.617  47.602 143.523  1.00  0.00           N  
ATOM   2423  CA  GLY   317      18.779  46.962 142.937  1.00  0.00           C  
ATOM   2424  C   GLY   317      18.433  46.205 141.670  1.00  0.00           C  
ATOM   2425  O   GLY   317      17.597  46.637 140.868  1.00  0.00           O  
ATOM   2426  N   GLU   318      19.067  45.041 141.500  1.00  0.00           N  
ATOM   2427  CA  GLU   318      18.898  44.263 140.276  1.00  0.00           C  
ATOM   2428  C   GLU   318      17.450  43.831 140.084  1.00  0.00           C  
ATOM   2429  O   GLU   318      16.953  43.785 138.951  1.00  0.00           O  
ATOM   2430  CB  GLU   318      19.817  43.042 140.302  1.00  0.00           C  
ATOM   2431  CG  GLU   318      19.751  42.201 139.025  1.00  0.00           C  
ATOM   2432  CD  GLU   318      20.750  41.062 139.160  1.00  0.00           C  
ATOM   2433  OE1 GLU   318      21.441  41.002 140.213  1.00  0.00           O  
ATOM   2434  OE2 GLU   318      20.837  40.235 138.213  1.00  0.00           O  
ATOM   2435  N   ASP   319      16.758  43.494 141.172  1.00  0.00           N  
ATOM   2436  CA  ASP   319      15.356  43.111 141.057  1.00  0.00           C  
ATOM   2437  C   ASP   319      14.510  44.283 140.582  1.00  0.00           C  
ATOM   2438  O   ASP   319      13.549  44.095 139.828  1.00  0.00           O  
ATOM   2439  CB  ASP   319      14.830  42.591 142.402  1.00  0.00           C  
ATOM   2440  CG  ASP   319      15.433  41.214 142.642  1.00  0.00           C  
ATOM   2441  OD1 ASP   319      16.002  40.641 141.675  1.00  0.00           O  
ATOM   2442  OD2 ASP   319      15.331  40.717 143.795  1.00  0.00           O  
ATOM   2443  N   GLY   320      14.843  45.498 141.028  1.00  0.00           N  
ATOM   2444  CA  GLY   320      14.077  46.663 140.620  1.00  0.00           C  
ATOM   2445  C   GLY   320      14.349  47.042 139.178  1.00  0.00           C  
ATOM   2446  O   GLY   320      13.437  47.433 138.448  1.00  0.00           O  
ATOM   2447  N   VAL   321      15.609  46.935 138.753  1.00  0.00           N  
ATOM   2448  CA  VAL   321      15.942  47.117 137.345  1.00  0.00           C  
ATOM   2449  C   VAL   321      15.099  46.186 136.483  1.00  0.00           C  
ATOM   2450  O   VAL   321      14.496  46.606 135.486  1.00  0.00           O  
ATOM   2451  CB  VAL   321      17.447  46.888 137.119  1.00  0.00           C  
ATOM   2452  CG1 VAL   321      17.844  46.854 135.642  1.00  0.00           C  
ATOM   2453  CG2 VAL   321      18.330  47.969 137.746  1.00  0.00           C  
ATOM   2454  N   LYS   322      15.053  44.901 136.850  1.00  0.00           N  
ATOM   2455  CA  LYS   322      14.262  43.951 136.078  1.00  0.00           C  
ATOM   2456  C   LYS   322      12.786  44.333 136.082  1.00  0.00           C  
ATOM   2457  O   LYS   322      12.094  44.174 135.069  1.00  0.00           O  
ATOM   2458  CB  LYS   322      14.441  42.533 136.621  1.00  0.00           C  
ATOM   2459  CG  LYS   322      13.673  41.474 135.827  1.00  0.00           C  
ATOM   2460  CD  LYS   322      13.912  40.046 136.321  1.00  0.00           C  
ATOM   2461  CE  LYS   322      13.121  38.990 135.545  1.00  0.00           C  
ATOM   2462  NZ  LYS   322      13.400  37.644 136.096  1.00  0.00           N  
ATOM   2463  N   LYS   323      12.279  44.831 137.217  1.00  0.00           N  
ATOM   2464  CA  LYS   323      10.871  45.206 137.277  1.00  0.00           C  
ATOM   2465  C   LYS   323      10.547  46.322 136.287  1.00  0.00           C  
ATOM   2466  O   LYS   323       9.489  46.306 135.645  1.00  0.00           O  
ATOM   2467  CB  LYS   323      10.496  45.646 138.688  1.00  0.00           C  
ATOM   2468  CG  LYS   323       9.018  46.012 138.840  1.00  0.00           C  
ATOM   2469  CD  LYS   323       8.623  46.379 140.272  1.00  0.00           C  
ATOM   2470  CE  LYS   323       7.152  46.773 140.419  1.00  0.00           C  
ATOM   2471  NZ  LYS   323       6.860  47.125 141.827  1.00  0.00           N  
ATOM   2472  N   VAL   324      11.434  47.312 136.161  1.00  0.00           N  
ATOM   2473  CA  VAL   324      11.183  48.406 135.233  1.00  0.00           C  
ATOM   2474  C   VAL   324      11.155  47.878 133.801  1.00  0.00           C  
ATOM   2475  O   VAL   324      10.224  48.150 133.037  1.00  0.00           O  
ATOM   2476  CB  VAL   324      12.237  49.515 135.402  1.00  0.00           C  
ATOM   2477  CG1 VAL   324      12.202  50.464 134.169  1.00  0.00           C  
ATOM   2478  CG2 VAL   324      12.016  50.280 136.700  1.00  0.00           C  
ATOM   2479  N   ILE   325      12.174  47.102 133.423  1.00  0.00           N  
ATOM   2480  CA  ILE   325      12.257  46.600 132.054  1.00  0.00           C  
ATOM   2481  C   ILE   325      11.038  45.755 131.710  1.00  0.00           C  
ATOM   2482  O   ILE   325      10.426  45.925 130.647  1.00  0.00           O  
ATOM   2483  CB  ILE   325      13.543  45.790 131.861  1.00  0.00           C  
ATOM   2484  CG1 ILE   325      14.822  46.641 131.939  1.00  0.00           C  
ATOM   2485  CG2 ILE   325      13.619  45.074 130.502  1.00  0.00           C  
ATOM   2486  CD1 ILE   325      16.102  45.812 132.021  1.00  0.00           C  
ATOM   2487  N   ASP   326      10.677  44.827 132.603  1.00  0.00           N  
ATOM   2488  CA  ASP   326       9.517  43.977 132.361  1.00  0.00           C  
ATOM   2489  C   ASP   326       8.230  44.794 132.320  1.00  0.00           C  
ATOM   2490  O   ASP   326       7.278  44.411 131.628  1.00  0.00           O  
ATOM   2491  CB  ASP   326       9.442  42.886 133.434  1.00  0.00           C  
ATOM   2492  CG  ASP   326      10.545  41.875 133.155  1.00  0.00           C  
ATOM   2493  OD1 ASP   326      11.137  41.937 132.044  1.00  0.00           O  
ATOM   2494  OD2 ASP   326      10.810  41.027 134.048  1.00  0.00           O  
ATOM   2495  N   MET   327       8.186  45.930 133.034  1.00  0.00           N  
ATOM   2496  CA  MET   327       6.991  46.770 133.038  1.00  0.00           C  
ATOM   2497  C   MET   327       6.865  47.596 131.758  1.00  0.00           C  
ATOM   2498  O   MET   327       5.750  47.848 131.286  1.00  0.00           O  
ATOM   2499  CB  MET   327       7.005  47.688 134.254  1.00  0.00           C  
ATOM   2500  CG  MET   327       5.742  48.541 134.389  1.00  0.00           C  
ATOM   2501  SD  MET   327       4.206  47.589 134.583  1.00  0.00           S  
ATOM   2502  CE  MET   327       4.558  47.067 136.287  1.00  0.00           C  
ATOM   2503  N   LEU   328       7.989  48.069 131.211  1.00  0.00           N  
ATOM   2504  CA  LEU   328       7.941  48.806 129.951  1.00  0.00           C  
ATOM   2505  C   LEU   328       7.495  47.912 128.803  1.00  0.00           C  
ATOM   2506  O   LEU   328       6.703  48.333 127.947  1.00  0.00           O  
ATOM   2507  CB  LEU   328       9.315  49.409 129.642  1.00  0.00           C  
ATOM   2508  CG  LEU   328       9.781  50.433 130.688  1.00  0.00           C  
ATOM   2509  CD1 LEU   328      11.271  50.685 130.614  1.00  0.00           C  
ATOM   2510  CD2 LEU   328       8.995  51.724 130.473  1.00  0.00           C  
ATOM   2511  N   LYS   329       8.005  46.676 128.764  1.00  0.00           N  
ATOM   2512  CA  LYS   329       7.721  45.786 127.637  1.00  0.00           C  
ATOM   2513  C   LYS   329       6.304  45.231 127.732  1.00  0.00           C  
ATOM   2514  O   LYS   329       5.632  45.039 126.714  1.00  0.00           O  
ATOM   2515  CB  LYS   329       8.738  44.643 127.600  1.00  0.00           C  
ATOM   2516  CG  LYS   329       8.563  43.709 126.401  1.00  0.00           C  
ATOM   2517  CD  LYS   329       9.572  42.560 126.367  1.00  0.00           C  
ATOM   2518  CE  LYS   329       9.416  41.643 125.152  1.00  0.00           C  
ATOM   2519  NZ  LYS   329       8.199  40.813 125.298  1.00  0.00           N  
ATOM   2520  N   ASN   330       5.820  44.980 128.954  1.00  0.00           N  
ATOM   2521  CA  ASN   330       4.452  44.498 129.099  1.00  0.00           C  
ATOM   2522  C   ASN   330       3.459  45.521 128.558  1.00  0.00           C  
ATOM   2523  O   ASN   330       2.513  45.162 127.842  1.00  0.00           O  
ATOM   2524  CB  ASN   330       4.159  44.164 130.564  1.00  0.00           C  
ATOM   2525  CG  ASN   330       4.900  42.880 130.911  1.00  0.00           C  
ATOM   2526  OD1 ASN   330       5.278  42.110 130.030  1.00  0.00           O  
ATOM   2527  ND2 ASN   330       5.146  42.581 132.214  1.00  0.00           N  
ATOM   2528  N   GLU   331       3.668  46.809 128.860  1.00  0.00           N  
ATOM   2529  CA  GLU   331       2.766  47.825 128.328  1.00  0.00           C  
ATOM   2530  C   GLU   331       2.932  47.967 126.817  1.00  0.00           C  
ATOM   2531  O   GLU   331       1.946  48.123 126.089  1.00  0.00           O  
ATOM   2532  CB  GLU   331       2.993  49.179 128.996  1.00  0.00           C  
ATOM   2533  CG  GLU   331       2.017  50.252 128.490  1.00  0.00           C  
ATOM   2534  CD  GLU   331       2.230  51.627 129.122  1.00  0.00           C  
ATOM   2535  OE1 GLU   331       3.101  51.752 130.006  1.00  0.00           O  
ATOM   2536  OE2 GLU   331       1.526  52.587 128.723  1.00  0.00           O  
ATOM   2537  N   PHE   332       4.175  47.952 126.332  1.00  0.00           N  
ATOM   2538  CA  PHE   332       4.405  47.980 124.886  1.00  0.00           C  
ATOM   2539  C   PHE   332       3.688  46.822 124.208  1.00  0.00           C  
ATOM   2540  O   PHE   332       2.903  47.021 123.274  1.00  0.00           O  
ATOM   2541  CB  PHE   332       5.903  47.938 124.590  1.00  0.00           C  
ATOM   2542  CG  PHE   332       6.067  47.927 123.109  1.00  0.00           C  
ATOM   2543  CD1 PHE   332       5.960  49.104 122.335  1.00  0.00           C  
ATOM   2544  CD2 PHE   332       6.338  46.718 122.443  1.00  0.00           C  
ATOM   2545  CE1 PHE   332       6.123  49.084 120.919  1.00  0.00           C  
ATOM   2546  CE2 PHE   332       6.505  46.670 121.025  1.00  0.00           C  
ATOM   2547  CZ  PHE   332       6.394  47.860 120.261  1.00  0.00           C  
ATOM   2548  N   GLU   333       3.952  45.596 124.671  1.00  0.00           N  
ATOM   2549  CA  GLU   333       3.320  44.415 124.094  1.00  0.00           C  
ATOM   2550  C   GLU   333       1.799  44.501 124.162  1.00  0.00           C  
ATOM   2551  O   GLU   333       1.110  44.192 123.178  1.00  0.00           O  
ATOM   2552  CB  GLU   333       3.826  43.170 124.824  1.00  0.00           C  
ATOM   2553  CG  GLU   333       3.272  41.862 124.255  1.00  0.00           C  
ATOM   2554  CD  GLU   333       3.899  40.710 125.029  1.00  0.00           C  
ATOM   2555  OE1 GLU   333       4.728  40.989 125.935  1.00  0.00           O  
ATOM   2556  OE2 GLU   333       3.555  39.537 124.724  1.00  0.00           O  
ATOM   2557  N   ILE   334       1.258  44.918 125.307  1.00  0.00           N  
ATOM   2558  CA  ILE   334      -0.189  44.973 125.469  1.00  0.00           C  
ATOM   2559  C   ILE   334      -0.809  46.053 124.591  1.00  0.00           C  
ATOM   2560  O   ILE   334      -1.945  45.894 124.132  1.00  0.00           O  
ATOM   2561  CB  ILE   334      -0.543  45.201 126.950  1.00  0.00           C  
ATOM   2562  CG1 ILE   334      -0.198  44.006 127.854  1.00  0.00           C  
ATOM   2563  CG2 ILE   334      -2.039  45.467 127.189  1.00  0.00           C  
ATOM   2564  CD1 ILE   334      -0.299  44.321 129.346  1.00  0.00           C  
ATOM   2565  N   THR   335      -0.098  47.155 124.349  1.00  0.00           N  
ATOM   2566  CA  THR   335      -0.627  48.174 123.449  1.00  0.00           C  
ATOM   2567  C   THR   335      -0.748  47.618 122.033  1.00  0.00           C  
ATOM   2568  O   THR   335      -1.741  47.864 121.340  1.00  0.00           O  
ATOM   2569  CB  THR   335       0.251  49.438 123.485  1.00  0.00           C  
ATOM   2570  OG1 THR   335       0.256  49.992 124.793  1.00  0.00           O  
ATOM   2571  CG2 THR   335      -0.308  50.474 122.495  1.00  0.00           C  
ATOM   2572  N   MET   336       0.247  46.840 121.592  1.00  0.00           N  
ATOM   2573  CA  MET   336       0.211  46.292 120.240  1.00  0.00           C  
ATOM   2574  C   MET   336      -0.930  45.297 120.073  1.00  0.00           C  
ATOM   2575  O   MET   336      -1.518  45.193 118.986  1.00  0.00           O  
ATOM   2576  CB  MET   336       1.539  45.606 119.904  1.00  0.00           C  
ATOM   2577  CG  MET   336       2.754  46.501 120.007  1.00  0.00           C  
ATOM   2578  SD  MET   336       4.280  45.605 119.697  1.00  0.00           S  
ATOM   2579  CE  MET   336       4.049  45.122 117.978  1.00  0.00           C  
ATOM   2580  N   ALA   337      -1.240  44.541 121.131  1.00  0.00           N  
ATOM   2581  CA  ALA   337      -2.264  43.506 121.031  1.00  0.00           C  
ATOM   2582  C   ALA   337      -3.657  44.120 120.999  1.00  0.00           C  
ATOM   2583  O   ALA   337      -4.504  43.737 120.183  1.00  0.00           O  
ATOM   2584  CB  ALA   337      -2.139  42.530 122.207  1.00  0.00           C  
ATOM   2585  N   LEU   338      -3.922  45.064 121.903  1.00  0.00           N  
ATOM   2586  CA  LEU   338      -5.225  45.720 121.920  1.00  0.00           C  
ATOM   2587  C   LEU   338      -5.466  46.450 120.602  1.00  0.00           C  
ATOM   2588  O   LEU   338      -6.543  46.350 120.001  1.00  0.00           O  
ATOM   2589  CB  LEU   338      -5.327  46.677 123.122  1.00  0.00           C  
ATOM   2590  CG  LEU   338      -6.663  47.418 123.200  1.00  0.00           C  
ATOM   2591  CD1 LEU   338      -7.890  46.523 123.367  1.00  0.00           C  
ATOM   2592  CD2 LEU   338      -6.786  48.408 124.358  1.00  0.00           C  
ATOM   2593  N   SER   339      -4.466  47.193 120.133  1.00  0.00           N  
ATOM   2594  CA  SER   339      -4.609  48.022 118.944  1.00  0.00           C  
ATOM   2595  C   SER   339      -4.262  47.277 117.655  1.00  0.00           C  
ATOM   2596  O   SER   339      -4.358  47.867 116.576  1.00  0.00           O  
ATOM   2597  CB  SER   339      -3.751  49.292 119.080  1.00  0.00           C  
ATOM   2598  OG  SER   339      -4.208  50.075 120.173  1.00  0.00           O  
ATOM   2599  N   GLY   340      -3.861  46.008 117.743  1.00  0.00           N  
ATOM   2600  CA  GLY   340      -3.824  45.130 116.591  1.00  0.00           C  
ATOM   2601  C   GLY   340      -2.555  45.143 115.765  1.00  0.00           C  
ATOM   2602  O   GLY   340      -2.616  45.154 114.530  1.00  0.00           O  
ATOM   2603  N   CYS   341      -1.398  45.118 116.427  1.00  0.00           N  
ATOM   2604  CA  CYS   341      -0.104  45.092 115.740  1.00  0.00           C  
ATOM   2605  C   CYS   341       0.653  43.850 116.197  1.00  0.00           C  
ATOM   2606  O   CYS   341       1.067  43.752 117.359  1.00  0.00           O  
ATOM   2607  CB  CYS   341       0.676  46.379 116.002  1.00  0.00           C  
ATOM   2608  SG  CYS   341       1.923  46.406 115.324  1.00  0.00           S  
ATOM   2609  N   PRO   342       0.820  42.900 115.272  1.00  0.00           N  
ATOM   2610  CA  PRO   342       1.264  41.553 115.605  1.00  0.00           C  
ATOM   2611  C   PRO   342       2.772  41.445 115.775  1.00  0.00           C  
ATOM   2612  O   PRO   342       3.243  40.469 116.367  1.00  0.00           O  
ATOM   2613  CB  PRO   342       0.791  40.584 114.509  1.00  0.00           C  
ATOM   2614  CG  PRO   342      -0.323  41.155 113.630  1.00  0.00           C  
ATOM   2615  CD  PRO   342      -0.257  42.674 113.466  1.00  0.00           C  
ATOM   2616  N   THR   343       3.533  42.425 115.293  1.00  0.00           N  
ATOM   2617  CA  THR   343       4.985  42.326 115.275  1.00  0.00           C  
ATOM   2618  C   THR   343       5.557  43.664 114.822  1.00  0.00           C  
ATOM   2619  O   THR   343       4.822  44.576 114.442  1.00  0.00           O  
ATOM   2620  CB  THR   343       5.439  41.184 114.353  1.00  0.00           C  
ATOM   2621  OG1 THR   343       6.837  40.973 114.490  1.00  0.00           O  
ATOM   2622  CG2 THR   343       5.120  41.550 112.894  1.00  0.00           C  
ATOM   2623  N   ILE   344       6.890  43.761 114.866  1.00  0.00           N  
ATOM   2624  CA  ILE   344       7.570  45.025 114.593  1.00  0.00           C  
ATOM   2625  C   ILE   344       7.561  45.379 113.110  1.00  0.00           C  
ATOM   2626  O   ILE   344       7.730  46.554 112.767  1.00  0.00           O  
ATOM   2627  CB  ILE   344       8.998  44.947 115.136  1.00  0.00           C  
ATOM   2628  CG1 ILE   344       9.673  46.321 115.286  1.00  0.00           C  
ATOM   2629  CG2 ILE   344       9.948  44.127 114.247  1.00  0.00           C  
ATOM   2630  CD1 ILE   344      10.971  46.278 116.092  1.00  0.00           C  
ATOM   2631  N   ASP   345       7.351  44.402 112.226  1.00  0.00           N  
ATOM   2632  CA  ASP   345       7.213  44.709 110.806  1.00  0.00           C  
ATOM   2633  C   ASP   345       5.902  45.437 110.525  1.00  0.00           C  
ATOM   2634  O   ASP   345       5.862  46.351 109.692  1.00  0.00           O  
ATOM   2635  CB  ASP   345       7.312  43.419 109.989  1.00  0.00           C  
ATOM   2636  CG  ASP   345       8.765  42.965 110.001  1.00  0.00           C  
ATOM   2637  OD1 ASP   345       9.635  43.778 110.411  1.00  0.00           O  
ATOM   2638  OD2 ASP   345       9.023  41.798 109.602  1.00  0.00           O  
ATOM   2639  N   ASP   346       4.820  45.053 111.205  1.00  0.00           N  
ATOM   2640  CA  ASP   346       3.527  45.689 110.990  1.00  0.00           C  
ATOM   2641  C   ASP   346       3.422  47.065 111.636  1.00  0.00           C  
ATOM   2642  O   ASP   346       2.483  47.808 111.333  1.00  0.00           O  
ATOM   2643  CB  ASP   346       2.395  44.805 111.532  1.00  0.00           C  
ATOM   2644  CG  ASP   346       2.255  43.602 110.610  1.00  0.00           C  
ATOM   2645  OD1 ASP   346       2.818  43.651 109.484  1.00  0.00           O  
ATOM   2646  OD2 ASP   346       1.583  42.618 111.020  1.00  0.00           O  
ATOM   2647  N   ILE   347       4.359  47.420 112.513  1.00  0.00           N  
ATOM   2648  CA  ILE   347       4.291  48.667 113.271  1.00  0.00           C  
ATOM   2649  C   ILE   347       5.099  49.723 112.526  1.00  0.00           C  
ATOM   2650  O   ILE   347       6.265  49.984 112.816  1.00  0.00           O  
ATOM   2651  CB  ILE   347       4.809  48.447 114.683  1.00  0.00           C  
ATOM   2652  CG1 ILE   347       4.046  47.356 115.453  1.00  0.00           C  
ATOM   2653  CG2 ILE   347       4.723  49.700 115.570  1.00  0.00           C  
ATOM   2654  CD1 ILE   347       4.726  46.942 116.757  1.00  0.00           C  
ATOM   2655  N   THR   348       4.450  50.351 111.555  1.00  0.00           N  
ATOM   2656  CA  THR   348       5.107  51.266 110.628  1.00  0.00           C  
ATOM   2657  C   THR   348       4.740  52.715 110.932  1.00  0.00           C  
ATOM   2658  O   THR   348       3.829  53.007 111.711  1.00  0.00           O  
ATOM   2659  CB  THR   348       4.738  50.927 109.179  1.00  0.00           C  
ATOM   2660  OG1 THR   348       3.320  51.041 109.009  1.00  0.00           O  
ATOM   2661  CG2 THR   348       5.172  49.512 108.860  1.00  0.00           C  
ATOM   2662  N   ARG   349       5.446  53.636 110.265  1.00  0.00           N  
ATOM   2663  CA  ARG   349       5.348  55.041 110.643  1.00  0.00           C  
ATOM   2664  C   ARG   349       4.014  55.655 110.225  1.00  0.00           C  
ATOM   2665  O   ARG   349       3.571  56.638 110.837  1.00  0.00           O  
ATOM   2666  CB  ARG   349       6.525  55.863 110.068  1.00  0.00           C  
ATOM   2667  CG  ARG   349       6.543  57.317 110.542  1.00  0.00           C  
ATOM   2668  CD  ARG   349       7.757  58.107 110.051  1.00  0.00           C  
ATOM   2669  NE  ARG   349       7.628  58.255 108.574  1.00  0.00           N  
ATOM   2670  CZ  ARG   349       6.779  59.188 108.053  1.00  0.00           C  
ATOM   2671  NH1 ARG   349       6.183  59.837 109.096  1.00  0.00           N  
ATOM   2672  NH2 ARG   349       6.857  59.109 106.693  1.00  0.00           N  
ATOM   2673  N   ASN   350       3.356  55.114 109.198  1.00  0.00           N  
ATOM   2674  CA  ASN   350       2.007  55.577 108.891  1.00  0.00           C  
ATOM   2675  C   ASN   350       0.969  55.048 109.879  1.00  0.00           C  
ATOM   2676  O   ASN   350      -0.224  55.320 109.702  1.00  0.00           O  
ATOM   2677  CB  ASN   350       1.618  55.198 107.463  1.00  0.00           C  
ATOM   2678  CG  ASN   350       2.411  56.081 106.510  1.00  0.00           C  
ATOM   2679  OD1 ASN   350       2.957  57.110 106.905  1.00  0.00           O  
ATOM   2680  ND2 ASN   350       2.517  55.726 105.201  1.00  0.00           N  
ATOM   2681  N   HIS   351       1.394  54.304 110.911  1.00  0.00           N  
ATOM   2682  CA  HIS   351       0.485  53.854 111.958  1.00  0.00           C  
ATOM   2683  C   HIS   351       0.185  54.943 112.984  1.00  0.00           C  
ATOM   2684  O   HIS   351      -0.819  54.847 113.697  1.00  0.00           O  
ATOM   2685  CB  HIS   351       1.062  52.640 112.696  1.00  0.00           C  
ATOM   2686  CG  HIS   351       1.113  51.406 111.844  1.00  0.00           C  
ATOM   2687  ND1 HIS   351       1.838  50.276 112.165  1.00  0.00           N  
ATOM   2688  CD2 HIS   351       0.517  51.119 110.663  1.00  0.00           C  
ATOM   2689  CE1 HIS   351       1.694  49.366 111.251  1.00  0.00           C  
ATOM   2690  NE2 HIS   351       0.895  49.844 110.317  1.00  0.00           N  
ATOM   2691  N   VAL   352       1.031  55.964 113.074  1.00  0.00           N  
ATOM   2692  CA  VAL   352       0.837  57.064 114.000  1.00  0.00           C  
ATOM   2693  C   VAL   352       0.056  58.200 113.339  1.00  0.00           C  
ATOM   2694  O   VAL   352      -0.138  58.243 112.116  1.00  0.00           O  
ATOM   2695  CB  VAL   352       2.189  57.575 114.497  1.00  0.00           C  
ATOM   2696  CG1 VAL   352       3.006  56.516 115.240  1.00  0.00           C  
ATOM   2697  CG2 VAL   352       3.103  58.071 113.375  1.00  0.00           C  
ATOM   2698  N   ARG   353      -0.391  59.139 114.175  1.00  0.00           N  
ATOM   2699  CA  ARG   353      -1.020  60.386 113.755  1.00  0.00           C  
ATOM   2700  C   ARG   353      -0.444  61.464 114.666  1.00  0.00           C  
ATOM   2701  O   ARG   353      -0.252  61.212 115.858  1.00  0.00           O  
ATOM   2702  CB  ARG   353      -2.547  60.361 113.896  1.00  0.00           C  
ATOM   2703  CG  ARG   353      -3.265  59.197 113.218  1.00  0.00           C  
ATOM   2704  CD  ARG   353      -3.518  59.480 111.739  1.00  0.00           C  
ATOM   2705  NE  ARG   353      -4.280  58.433 111.065  1.00  0.00           N  
ATOM   2706  CZ  ARG   353      -3.768  57.273 110.659  1.00  0.00           C  
ATOM   2707  NH1 ARG   353      -2.496  56.994 110.907  1.00  0.00           N  
ATOM   2708  NH2 ARG   353      -4.530  56.391 110.011  1.00  0.00           N  
ATOM   2709  N   THR   354      -0.157  62.661 114.161  1.00  0.00           N  
ATOM   2710  CA  THR   354       0.186  63.761 115.077  1.00  0.00           C  
ATOM   2711  C   THR   354      -1.024  64.158 115.905  1.00  0.00           C  
ATOM   2712  O   THR   354      -2.172  64.002 115.480  1.00  0.00           O  
ATOM   2713  CB  THR   354       0.633  64.893 114.139  1.00  0.00           C  
ATOM   2714  OG1 THR   354      -0.423  65.240 113.255  1.00  0.00           O  
ATOM   2715  CG2 THR   354       1.849  64.426 113.321  1.00  0.00           C  
ATOM   2716  N   GLU   355      -0.756  64.655 117.114  1.00  0.00           N  
ATOM   2717  CA  GLU   355      -1.813  65.025 118.043  1.00  0.00           C  
ATOM   2718  C   GLU   355      -1.460  66.340 118.723  1.00  0.00           C  
ATOM   2719  O   GLU   355      -0.287  66.664 118.925  1.00  0.00           O  
ATOM   2720  CB  GLU   355      -2.059  63.934 119.112  1.00  0.00           C  
ATOM   2721  CG  GLU   355      -3.228  64.249 120.048  1.00  0.00           C  
ATOM   2722  CD  GLU   355      -3.383  63.085 121.015  1.00  0.00           C  
ATOM   2723  OE1 GLU   355      -2.579  62.120 120.914  1.00  0.00           O  
ATOM   2724  OE2 GLU   355      -4.307  63.145 121.870  1.00  0.00           O  
ATOM   2725  N   ASN   356      -2.496  67.098 119.064  1.00  0.00           N  
ATOM   2726  CA  ASN   356      -2.342  68.376 119.743  1.00  0.00           C  
ATOM   2727  C   ASN   356      -1.761  68.161 121.146  1.00  0.00           C  
ATOM   2728  O   ASN   356      -1.352  69.117 121.809  1.00  0.00           O  
ATOM   2729  CB  ASN   356      -3.691  69.097 119.823  1.00  0.00           C  
ATOM   2730  CG  ASN   356      -3.436  70.520 120.299  1.00  0.00           C  
ATOM   2731  OD1 ASN   356      -2.342  71.057 120.133  1.00  0.00           O  
ATOM   2732  ND2 ASN   356      -4.433  71.208 120.916  1.00  0.00           N  
TER
