# Supplementary material for: The Flavoproteome of the Model Plant Arabidopsis thaliana
Source: Int J Mol Sci. 2020 Jul 28;21(15):5371. doi: 10.3390/ijms21155371 (PMC7432721; doi:10.3390/ijms21155371)
Supplement: Supplementary file 1 [file ijms-21-05371-s001.zip › Supplements for Table S4 pdb structure prediction evidence code 3/AT3G49640.1.pdb]

REMARK  99  Chain ID : 1
REMARK  99  Residues : 317
REMARK  99  Atoms    : 2632
REMARK  99  File     : c4xp7A_.1.pdb.sc
ATOM      1  N   MET     1      23.519 -12.373  13.869  1.00  0.00           N  
ATOM      2  CA  MET     1      22.226 -11.760  13.562  1.00  0.00           C  
ATOM      3  C   MET     1      21.932 -11.741  12.049  1.00  0.00           C  
ATOM      4  O   MET     1      22.718 -11.214  11.261  1.00  0.00           O  
ATOM      5  CB  MET     1      22.196 -10.328  14.107  1.00  0.00           C  
ATOM      6  CG  MET     1      20.875  -9.602  13.843  1.00  0.00           C  
ATOM      7  SD  MET     1      19.463 -10.237  14.797  1.00  0.00           S  
ATOM      8  CE  MET     1      18.201  -9.511  13.712  1.00  0.00           C  
ATOM      9  N   ASP     2      20.809 -12.327  11.651  1.00  0.00           N  
ATOM     10  CA  ASP     2      20.363 -12.328  10.255  1.00  0.00           C  
ATOM     11  C   ASP     2      19.233 -11.312  10.041  1.00  0.00           C  
ATOM     12  O   ASP     2      18.295 -11.264  10.839  1.00  0.00           O  
ATOM     13  CB  ASP     2      19.837 -13.702   9.863  1.00  0.00           C  
ATOM     14  CG  ASP     2      21.017 -14.662   9.819  1.00  0.00           C  
ATOM     15  OD1 ASP     2      22.178 -14.173   9.832  1.00  0.00           O  
ATOM     16  OD2 ASP     2      20.773 -15.898   9.771  1.00  0.00           O  
ATOM     17  N   TYR     3      19.312 -10.541   8.951  1.00  0.00           N  
ATOM     18  CA  TYR     3      18.351  -9.468   8.660  1.00  0.00           C  
ATOM     19  C   TYR     3      17.306  -9.780   7.594  1.00  0.00           C  
ATOM     20  O   TYR     3      16.612  -8.873   7.125  1.00  0.00           O  
ATOM     21  CB  TYR     3      19.108  -8.217   8.260  1.00  0.00           C  
ATOM     22  CG  TYR     3      19.974  -7.692   9.362  1.00  0.00           C  
ATOM     23  CD1 TYR     3      19.464  -6.827  10.308  1.00  0.00           C  
ATOM     24  CD2 TYR     3      21.311  -8.068   9.459  1.00  0.00           C  
ATOM     25  CE1 TYR     3      20.248  -6.322  11.320  1.00  0.00           C  
ATOM     26  CE2 TYR     3      22.108  -7.576  10.463  1.00  0.00           C  
ATOM     27  CZ  TYR     3      21.574  -6.694  11.393  1.00  0.00           C  
ATOM     28  OH  TYR     3      22.354  -6.198  12.422  1.00  0.00           O  
ATOM     29  N   GLN     4      17.184 -11.053   7.229  1.00  0.00           N  
ATOM     30  CA  GLN     4      16.268 -11.470   6.201  1.00  0.00           C  
ATOM     31  C   GLN     4      14.980 -11.966   6.754  1.00  0.00           C  
ATOM     32  O   GLN     4      14.971 -12.819   7.637  1.00  0.00           O  
ATOM     33  CB  GLN     4      16.865 -12.592   5.346  1.00  0.00           C  
ATOM     34  CG  GLN     4      15.963 -13.022   4.187  1.00  0.00           C  
ATOM     35  CD  GLN     4      16.706 -14.077   3.379  1.00  0.00           C  
ATOM     36  OE1 GLN     4      17.855 -14.405   3.671  1.00  0.00           O  
ATOM     37  NE2 GLN     4      16.089 -14.665   2.320  1.00  0.00           N  
ATOM     38  N   ASN     5      13.892 -11.464   6.178  1.00  0.00           N  
ATOM     39  CA  ASN     5      12.567 -11.927   6.510  1.00  0.00           C  
ATOM     40  C   ASN     5      12.223 -11.740   7.985  1.00  0.00           C  
ATOM     41  O   ASN     5      11.676 -12.639   8.620  1.00  0.00           O  
ATOM     42  CB  ASN     5      12.461 -13.393   6.168  1.00  0.00           C  
ATOM     43  CG  ASN     5      11.148 -13.724   5.542  1.00  0.00           C  
ATOM     44  OD1 ASN     5      10.121 -13.787   6.220  1.00  0.00           O  
ATOM     45  ND2 ASN     5      11.159 -13.896   4.222  1.00  0.00           N  
ATOM     46  N   LYS     6      12.549 -10.588   8.531  1.00  0.00           N  
ATOM     47  CA  LYS     6      12.324 -10.347   9.967  1.00  0.00           C  
ATOM     48  C   LYS     6      11.276  -9.258  10.234  1.00  0.00           C  
ATOM     49  O   LYS     6      10.966  -8.453   9.357  1.00  0.00           O  
ATOM     50  CB  LYS     6      13.641  -9.959  10.634  1.00  0.00           C  
ATOM     51  CG  LYS     6      14.714 -11.052  10.585  1.00  0.00           C  
ATOM     52  CD  LYS     6      14.147 -12.369  11.121  1.00  0.00           C  
ATOM     53  CE  LYS     6      15.211 -13.272  11.696  1.00  0.00           C  
ATOM     54  NZ  LYS     6      16.131 -13.713  10.628  1.00  0.00           N  
ATOM     55  N   LEU     7      10.719  -9.300  11.438  1.00  0.00           N  
ATOM     56  CA  LEU     7       9.914  -8.223  12.023  1.00  0.00           C  
ATOM     57  C   LEU     7      10.832  -7.486  13.002  1.00  0.00           C  
ATOM     58  O   LEU     7      11.446  -8.098  13.869  1.00  0.00           O  
ATOM     59  CB  LEU     7       8.738  -8.792  12.819  1.00  0.00           C  
ATOM     60  CG  LEU     7       7.806  -9.754  12.116  1.00  0.00           C  
ATOM     61  CD1 LEU     7       6.875 -10.399  13.140  1.00  0.00           C  
ATOM     62  CD2 LEU     7       7.044  -9.018  11.039  1.00  0.00           C  
ATOM     63  N   VAL     8      10.936  -6.175  12.845  1.00  0.00           N  
ATOM     64  CA  VAL     8      11.914  -5.383  13.530  1.00  0.00           C  
ATOM     65  C   VAL     8      11.251  -4.174  14.222  1.00  0.00           C  
ATOM     66  O   VAL     8      10.403  -3.494  13.644  1.00  0.00           O  
ATOM     67  CB  VAL     8      13.012  -4.898  12.539  1.00  0.00           C  
ATOM     68  CG1 VAL     8      14.077  -4.015  13.193  1.00  0.00           C  
ATOM     69  CG2 VAL     8      13.788  -6.041  11.881  1.00  0.00           C  
ATOM     70  N   LEU     9      11.599  -3.962  15.486  1.00  0.00           N  
ATOM     71  CA  LEU     9      11.233  -2.738  16.217  1.00  0.00           C  
ATOM     72  C   LEU     9      12.245  -1.651  15.862  1.00  0.00           C  
ATOM     73  O   LEU     9      13.432  -1.783  16.071  1.00  0.00           O  
ATOM     74  CB  LEU     9      11.174  -2.980  17.736  1.00  0.00           C  
ATOM     75  CG  LEU     9      10.852  -1.729  18.599  1.00  0.00           C  
ATOM     76  CD1 LEU     9       9.372  -1.346  18.467  1.00  0.00           C  
ATOM     77  CD2 LEU     9      11.277  -1.908  20.044  1.00  0.00           C  
ATOM     78  N   ALA    10      11.746  -0.593  15.252  1.00  0.00           N  
ATOM     79  CA  ALA    10      12.535   0.560  14.859  1.00  0.00           C  
ATOM     80  C   ALA    10      13.046   1.300  16.071  1.00  0.00           C  
ATOM     81  O   ALA    10      12.370   1.295  17.095  1.00  0.00           O  
ATOM     82  CB  ALA    10      11.650   1.525  14.055  1.00  0.00           C  
ATOM     83  N   PRO    11      14.175   2.003  15.923  1.00  0.00           N  
ATOM     84  CA  PRO    11      14.746   2.815  16.948  1.00  0.00           C  
ATOM     85  C   PRO    11      13.845   4.011  17.200  1.00  0.00           C  
ATOM     86  O   PRO    11      13.387   4.663  16.260  1.00  0.00           O  
ATOM     87  CB  PRO    11      16.110   3.228  16.367  1.00  0.00           C  
ATOM     88  CG  PRO    11      15.892   3.213  14.911  1.00  0.00           C  
ATOM     89  CD  PRO    11      14.954   2.077  14.667  1.00  0.00           C  
ATOM     90  N   MET    12      13.595   4.288  18.477  1.00  0.00           N  
ATOM     91  CA  MET    12      12.743   5.421  18.876  1.00  0.00           C  
ATOM     92  C   MET    12      13.228   6.070  20.166  1.00  0.00           C  
ATOM     93  O   MET    12      13.194   5.466  21.233  1.00  0.00           O  
ATOM     94  CB  MET    12      11.279   5.023  19.032  1.00  0.00           C  
ATOM     95  CG  MET    12      10.516   4.701  17.732  1.00  0.00           C  
ATOM     96  SD  MET    12       8.825   4.129  18.054  1.00  0.00           S  
ATOM     97  CE  MET    12       9.051   2.444  18.586  1.00  0.00           C  
ATOM     98  N   VAL    13      13.697   7.310  20.051  1.00  0.00           N  
ATOM     99  CA  VAL    13      14.067   8.130  21.205  1.00  0.00           C  
ATOM    100  C   VAL    13      12.916   8.120  22.213  1.00  0.00           C  
ATOM    101  O   VAL    13      11.745   8.262  21.847  1.00  0.00           O  
ATOM    102  CB  VAL    13      14.438   9.568  20.744  1.00  0.00           C  
ATOM    103  CG1 VAL    13      14.579  10.505  21.923  1.00  0.00           C  
ATOM    104  CG2 VAL    13      15.749   9.552  19.971  1.00  0.00           C  
ATOM    105  N   ARG    14      13.279   7.909  23.468  1.00  0.00           N  
ATOM    106  CA  ARG    14      12.375   7.769  24.615  1.00  0.00           C  
ATOM    107  C   ARG    14      11.603   6.455  24.678  1.00  0.00           C  
ATOM    108  O   ARG    14      11.546   5.823  25.723  1.00  0.00           O  
ATOM    109  CB  ARG    14      11.389   8.943  24.723  1.00  0.00           C  
ATOM    110  CG  ARG    14      12.017  10.319  24.803  1.00  0.00           C  
ATOM    111  CD  ARG    14      10.986  11.396  24.998  1.00  0.00           C  
ATOM    112  NE  ARG    14      11.580  12.738  25.024  1.00  0.00           N  
ATOM    113  CZ  ARG    14      11.815  13.499  23.957  1.00  0.00           C  
ATOM    114  NH1 ARG    14      11.537  13.093  22.726  1.00  0.00           N  
ATOM    115  NH2 ARG    14      12.384  14.687  24.112  1.00  0.00           N  
ATOM    116  N   VAL    15      10.979   6.079  23.588  1.00  0.00           N  
ATOM    117  CA  VAL    15      10.117   4.902  23.544  1.00  0.00           C  
ATOM    118  C   VAL    15      10.926   3.591  23.630  1.00  0.00           C  
ATOM    119  O   VAL    15      10.609   2.689  24.418  1.00  0.00           O  
ATOM    120  CB  VAL    15       9.236   4.940  22.281  1.00  0.00           C  
ATOM    121  CG1 VAL    15       8.410   3.653  22.147  1.00  0.00           C  
ATOM    122  CG2 VAL    15       8.326   6.148  22.339  1.00  0.00           C  
ATOM    123  N   GLY    16      12.032   3.525  22.911  1.00  0.00           N  
ATOM    124  CA  GLY    16      12.824   2.300  22.841  1.00  0.00           C  
ATOM    125  C   GLY    16      13.810   1.975  23.934  1.00  0.00           C  
ATOM    126  O   GLY    16      14.939   1.546  23.653  1.00  0.00           O  
ATOM    127  N   THR    17      13.400   2.182  25.178  1.00  0.00           N  
ATOM    128  CA  THR    17      14.146   1.748  26.338  1.00  0.00           C  
ATOM    129  C   THR    17      13.726   0.312  26.624  1.00  0.00           C  
ATOM    130  O   THR    17      12.842  -0.227  25.913  1.00  0.00           O  
ATOM    131  CB  THR    17      13.871   2.698  27.555  1.00  0.00           C  
ATOM    132  OG1 THR    17      12.452   2.785  27.794  1.00  0.00           O  
ATOM    133  CG2 THR    17      14.449   4.124  27.248  1.00  0.00           C  
ATOM    134  N   LEU    18      14.359  -0.303  27.638  1.00  0.00           N  
ATOM    135  CA  LEU    18      14.300  -1.759  27.860  1.00  0.00           C  
ATOM    136  C   LEU    18      12.884  -2.322  27.967  1.00  0.00           C  
ATOM    137  O   LEU    18      12.595  -3.326  27.337  1.00  0.00           O  
ATOM    138  CB  LEU    18      15.138  -2.182  29.048  1.00  0.00           C  
ATOM    139  CG  LEU    18      15.252  -3.714  29.301  1.00  0.00           C  
ATOM    140  CD1 LEU    18      15.907  -4.421  28.126  1.00  0.00           C  
ATOM    141  CD2 LEU    18      15.992  -3.984  30.596  1.00  0.00           C  
ATOM    142  N   SER    19      11.971  -1.659  28.724  1.00  0.00           N  
ATOM    143  CA  SER    19      10.622  -2.213  28.824  1.00  0.00           C  
ATOM    144  C   SER    19       9.911  -2.401  27.479  1.00  0.00           C  
ATOM    145  O   SER    19       9.327  -3.466  27.272  1.00  0.00           O  
ATOM    146  CB  SER    19       9.870  -1.191  29.704  1.00  0.00           C  
ATOM    147  OG  SER    19      10.403  -1.195  31.020  1.00  0.00           O  
ATOM    148  N   PHE    20       9.967  -1.395  26.598  1.00  0.00           N  
ATOM    149  CA  PHE    20       9.395  -1.519  25.286  1.00  0.00           C  
ATOM    150  C   PHE    20      10.083  -2.608  24.450  1.00  0.00           C  
ATOM    151  O   PHE    20       9.395  -3.340  23.762  1.00  0.00           O  
ATOM    152  CB  PHE    20       9.406  -0.216  24.542  1.00  0.00           C  
ATOM    153  CG  PHE    20       8.801  -0.460  23.202  1.00  0.00           C  
ATOM    154  CD1 PHE    20       7.404  -0.548  23.016  1.00  0.00           C  
ATOM    155  CD2 PHE    20       9.631  -0.609  22.075  1.00  0.00           C  
ATOM    156  CE1 PHE    20       6.834  -0.778  21.730  1.00  0.00           C  
ATOM    157  CE2 PHE    20       9.086  -0.840  20.776  1.00  0.00           C  
ATOM    158  CZ  PHE    20       7.681  -0.926  20.604  1.00  0.00           C  
ATOM    159  N   ARG    21      11.404  -2.735  24.537  1.00  0.00           N  
ATOM    160  CA  ARG    21      12.107  -3.751  23.784  1.00  0.00           C  
ATOM    161  C   ARG    21      11.676  -5.119  24.180  1.00  0.00           C  
ATOM    162  O   ARG    21      11.335  -5.926  23.292  1.00  0.00           O  
ATOM    163  CB  ARG    21      13.631  -3.568  23.863  1.00  0.00           C  
ATOM    164  CG  ARG    21      14.071  -2.239  23.256  1.00  0.00           C  
ATOM    165  CD  ARG    21      15.565  -2.175  22.985  1.00  0.00           C  
ATOM    166  NE  ARG    21      16.400  -2.574  24.130  1.00  0.00           N  
ATOM    167  CZ  ARG    21      16.938  -1.747  25.023  1.00  0.00           C  
ATOM    168  NH1 ARG    21      16.683  -0.434  25.016  1.00  0.00           N  
ATOM    169  NH2 ARG    21      17.670  -2.251  25.997  1.00  0.00           N  
ATOM    170  N   MET    22      11.638  -5.386  25.483  1.00  0.00           N  
ATOM    171  CA  MET    22      11.219  -6.682  25.978  1.00  0.00           C  
ATOM    172  C   MET    22       9.801  -7.001  25.611  1.00  0.00           C  
ATOM    173  O   MET    22       9.506  -8.115  25.240  1.00  0.00           O  
ATOM    174  CB  MET    22      11.377  -6.788  27.500  1.00  0.00           C  
ATOM    175  CG  MET    22      11.075  -8.184  28.049  1.00  0.00           C  
ATOM    176  SD  MET    22      11.190  -8.324  29.858  1.00  0.00           S  
ATOM    177  CE  MET    22      12.991  -8.103  29.920  1.00  0.00           C  
ATOM    178  N   LEU    23       8.926  -6.007  25.661  1.00  0.00           N  
ATOM    179  CA  LEU    23       7.521  -6.227  25.296  1.00  0.00           C  
ATOM    180  C   LEU    23       7.370  -6.541  23.800  1.00  0.00           C  
ATOM    181  O   LEU    23       6.640  -7.434  23.440  1.00  0.00           O  
ATOM    182  CB  LEU    23       6.709  -4.987  25.671  1.00  0.00           C  
ATOM    183  CG  LEU    23       5.224  -5.069  25.874  1.00  0.00           C  
ATOM    184  CD1 LEU    23       4.871  -6.174  26.830  1.00  0.00           C  
ATOM    185  CD2 LEU    23       4.685  -3.705  26.318  1.00  0.00           C  
ATOM    186  N   ALA    24       8.104  -5.838  22.939  1.00  0.00           N  
ATOM    187  CA  ALA    24       8.115  -6.177  21.526  1.00  0.00           C  
ATOM    188  C   ALA    24       8.585  -7.613  21.226  1.00  0.00           C  
ATOM    189  O   ALA    24       8.000  -8.270  20.366  1.00  0.00           O  
ATOM    190  CB  ALA    24       8.898  -5.173  20.732  1.00  0.00           C  
ATOM    191  N   ALA    25       9.599  -8.083  21.962  1.00  0.00           N  
ATOM    192  CA  ALA    25      10.086  -9.464  21.866  1.00  0.00           C  
ATOM    193  C   ALA    25       9.010 -10.436  22.312  1.00  0.00           C  
ATOM    194  O   ALA    25       8.789 -11.425  21.643  1.00  0.00           O  
ATOM    195  CB  ALA    25      11.370  -9.684  22.685  1.00  0.00           C  
ATOM    196  N   GLU    26       8.301 -10.125  23.399  1.00  0.00           N  
ATOM    197  CA  GLU    26       7.211 -10.972  23.885  1.00  0.00           C  
ATOM    198  C   GLU    26       6.163 -11.199  22.813  1.00  0.00           C  
ATOM    199  O   GLU    26       5.607 -12.275  22.702  1.00  0.00           O  
ATOM    200  CB  GLU    26       6.506 -10.316  25.080  1.00  0.00           C  
ATOM    201  CG  GLU    26       7.352 -10.303  26.355  1.00  0.00           C  
ATOM    202  CD  GLU    26       7.693 -11.743  26.708  1.00  0.00           C  
ATOM    203  OE1 GLU    26       6.748 -12.573  26.788  1.00  0.00           O  
ATOM    204  OE2 GLU    26       8.904 -12.034  26.902  1.00  0.00           O  
ATOM    205  N   TYR    27       5.914 -10.174  22.006  1.00  0.00           N  
ATOM    206  CA  TYR    27       4.848 -10.231  21.047  1.00  0.00           C  
ATOM    207  C   TYR    27       5.282 -10.685  19.652  1.00  0.00           C  
ATOM    208  O   TYR    27       4.462 -10.743  18.756  1.00  0.00           O  
ATOM    209  CB  TYR    27       4.133  -8.887  20.997  1.00  0.00           C  
ATOM    210  CG  TYR    27       3.296  -8.576  22.255  1.00  0.00           C  
ATOM    211  CD1 TYR    27       2.433  -9.515  22.805  1.00  0.00           C  
ATOM    212  CD2 TYR    27       3.358  -7.292  22.862  1.00  0.00           C  
ATOM    213  CE1 TYR    27       1.686  -9.238  23.952  1.00  0.00           C  
ATOM    214  CE2 TYR    27       2.611  -6.988  24.002  1.00  0.00           C  
ATOM    215  CZ  TYR    27       1.771  -7.945  24.542  1.00  0.00           C  
ATOM    216  OH  TYR    27       1.004  -7.620  25.643  1.00  0.00           O  
ATOM    217  N   GLY    28       6.561 -11.036  19.545  1.00  0.00           N  
ATOM    218  CA  GLY    28       7.054 -11.532  18.248  1.00  0.00           C  
ATOM    219  C   GLY    28       8.118 -10.703  17.503  1.00  0.00           C  
ATOM    220  O   GLY    28       9.093 -11.275  17.008  1.00  0.00           O  
ATOM    221  N   ALA    29       8.004  -9.375  17.383  1.00  0.00           N  
ATOM    222  CA  ALA    29       8.985  -8.635  16.590  1.00  0.00           C  
ATOM    223  C   ALA    29      10.388  -8.562  17.240  1.00  0.00           C  
ATOM    224  O   ALA    29      10.550  -8.820  18.436  1.00  0.00           O  
ATOM    225  CB  ALA    29       8.526  -7.203  16.332  1.00  0.00           C  
ATOM    226  N   ASP    30      11.431  -8.207  16.457  1.00  0.00           N  
ATOM    227  CA  ASP    30      12.765  -7.983  17.014  1.00  0.00           C  
ATOM    228  C   ASP    30      12.747  -6.701  17.848  1.00  0.00           C  
ATOM    229  O   ASP    30      12.036  -5.734  17.563  1.00  0.00           O  
ATOM    230  CB  ASP    30      13.916  -7.781  16.024  1.00  0.00           C  
ATOM    231  CG  ASP    30      14.224  -9.125  15.380  1.00  0.00           C  
ATOM    232  OD1 ASP    30      13.689 -10.154  15.873  1.00  0.00           O  
ATOM    233  OD2 ASP    30      14.998  -9.141  14.386  1.00  0.00           O  
ATOM    234  N   ILE    31      13.548  -6.707  18.895  1.00  0.00           N  
ATOM    235  CA  ILE    31      13.868  -5.511  19.700  1.00  0.00           C  
ATOM    236  C   ILE    31      14.531  -4.416  18.850  1.00  0.00           C  
ATOM    237  O   ILE    31      15.252  -4.696  17.889  1.00  0.00           O  
ATOM    238  CB  ILE    31      14.876  -5.299  20.852  1.00  0.00           C  
ATOM    239  CG1 ILE    31      16.336  -5.560  20.445  1.00  0.00           C  
ATOM    240  CG2 ILE    31      14.626  -6.215  22.062  1.00  0.00           C  
ATOM    241  CD1 ILE    31      17.348  -5.171  21.522  1.00  0.00           C  
ATOM    242  N   THR    32      14.295  -3.156  19.194  1.00  0.00           N  
ATOM    243  CA  THR    32      15.097  -2.064  18.631  1.00  0.00           C  
ATOM    244  C   THR    32      15.443  -1.159  19.811  1.00  0.00           C  
ATOM    245  O   THR    32      14.933  -1.350  20.919  1.00  0.00           O  
ATOM    246  CB  THR    32      15.357  -0.737  17.892  1.00  0.00           C  
ATOM    247  OG1 THR    32      14.791   0.345  18.617  1.00  0.00           O  
ATOM    248  CG2 THR    32      14.721  -0.800  16.493  1.00  0.00           C  
ATOM    249  N   TYR    33      16.311  -0.150  19.622  1.00  0.00           N  
ATOM    250  CA  TYR    33      16.665   0.707  20.787  1.00  0.00           C  
ATOM    251  C   TYR    33      16.862   2.128  20.314  1.00  0.00           C  
ATOM    252  O   TYR    33      17.324   2.390  19.200  1.00  0.00           O  
ATOM    253  CB  TYR    33      17.954   0.602  21.613  1.00  0.00           C  
ATOM    254  CG  TYR    33      17.901   1.659  22.662  1.00  0.00           C  
ATOM    255  CD1 TYR    33      17.072   1.492  23.778  1.00  0.00           C  
ATOM    256  CD2 TYR    33      18.677   2.836  22.565  1.00  0.00           C  
ATOM    257  CE1 TYR    33      16.997   2.468  24.792  1.00  0.00           C  
ATOM    258  CE2 TYR    33      18.613   3.838  23.587  1.00  0.00           C  
ATOM    259  CZ  TYR    33      17.765   3.634  24.695  1.00  0.00           C  
ATOM    260  OH  TYR    33      17.667   4.572  25.700  1.00  0.00           O  
ATOM    261  N   GLY    34      16.593   3.130  21.211  1.00  0.00           N  
ATOM    262  CA  GLY    34      16.644   4.559  20.894  1.00  0.00           C  
ATOM    263  C   GLY    34      18.045   4.970  20.440  1.00  0.00           C  
ATOM    264  O   GLY    34      19.014   4.397  20.906  1.00  0.00           O  
ATOM    265  N   GLU    35      18.128   5.963  19.569  1.00  0.00           N  
ATOM    266  CA  GLU    35      19.389   6.636  19.287  1.00  0.00           C  
ATOM    267  C   GLU    35      20.035   7.113  20.573  1.00  0.00           C  
ATOM    268  O   GLU    35      19.374   7.734  21.421  1.00  0.00           O  
ATOM    269  CB  GLU    35      19.191   7.841  18.388  1.00  0.00           C  
ATOM    270  CG  GLU    35      20.501   8.302  17.755  1.00  0.00           C  
ATOM    271  CD  GLU    35      20.405   9.685  17.157  1.00  0.00           C  
ATOM    272  OE1 GLU    35      20.748   9.846  15.979  1.00  0.00           O  
ATOM    273  OE2 GLU    35      19.985  10.605  17.873  1.00  0.00           O  
ATOM    274  N   GLU    36      21.320   6.822  20.723  1.00  0.00           N  
ATOM    275  CA  GLU    36      22.115   7.355  21.821  1.00  0.00           C  
ATOM    276  C   GLU    36      23.355   8.011  21.214  1.00  0.00           C  
ATOM    277  O   GLU    36      23.876   7.539  20.211  1.00  0.00           O  
ATOM    278  CB  GLU    36      22.512   6.238  22.754  1.00  0.00           C  
ATOM    279  CG  GLU    36      21.321   5.552  23.426  1.00  0.00           C  
ATOM    280  CD  GLU    36      21.859   4.438  24.313  1.00  0.00           C  
ATOM    281  OE1 GLU    36      22.679   4.747  25.218  1.00  0.00           O  
ATOM    282  OE2 GLU    36      21.456   3.264  24.097  1.00  0.00           O  
ATOM    283  N   ILE    37      23.787   9.106  21.820  1.00  0.00           N  
ATOM    284  CA  ILE    37      24.842   9.947  21.294  1.00  0.00           C  
ATOM    285  C   ILE    37      26.186   9.340  21.654  1.00  0.00           C  
ATOM    286  O   ILE    37      26.459   9.047  22.814  1.00  0.00           O  
ATOM    287  CB  ILE    37      24.745  11.370  21.891  1.00  0.00           C  
ATOM    288  CG1 ILE    37      23.420  12.033  21.492  1.00  0.00           C  
ATOM    289  CG2 ILE    37      25.906  12.245  21.460  1.00  0.00           C  
ATOM    290  CD1 ILE    37      23.191  12.051  19.991  1.00  0.00           C  
ATOM    291  N   ILE    38      27.078   9.228  20.682  1.00  0.00           N  
ATOM    292  CA  ILE    38      28.435   8.699  20.971  1.00  0.00           C  
ATOM    293  C   ILE    38      29.170   9.483  22.081  1.00  0.00           C  
ATOM    294  O   ILE    38      29.792   8.891  22.964  1.00  0.00           O  
ATOM    295  CB  ILE    38      29.280   8.595  19.663  1.00  0.00           C  
ATOM    296  CG1 ILE    38      28.714   7.591  18.645  1.00  0.00           C  
ATOM    297  CG2 ILE    38      30.732   8.148  19.905  1.00  0.00           C  
ATOM    298  CD1 ILE    38      28.661   6.156  19.169  1.00  0.00           C  
ATOM    299  N   ASP    39      29.105  10.814  22.032  1.00  0.00           N  
ATOM    300  CA  ASP    39      29.824  11.632  22.987  1.00  0.00           C  
ATOM    301  C   ASP    39      29.374  11.383  24.417  1.00  0.00           C  
ATOM    302  O   ASP    39      30.160  11.520  25.337  1.00  0.00           O  
ATOM    303  CB  ASP    39      29.672  13.118  22.636  1.00  0.00           C  
ATOM    304  CG  ASP    39      30.652  13.906  23.493  1.00  0.00           C  
ATOM    305  OD1 ASP    39      31.881  13.659  23.365  1.00  0.00           O  
ATOM    306  OD2 ASP    39      30.185  14.766  24.287  1.00  0.00           O  
ATOM    307  N   HIS    40      28.114  10.985  24.593  1.00  0.00           N  
ATOM    308  CA  HIS    40      27.573  10.644  25.915  1.00  0.00           C  
ATOM    309  C   HIS    40      28.025   9.247  26.353  1.00  0.00           C  
ATOM    310  O   HIS    40      28.482   9.043  27.476  1.00  0.00           O  
ATOM    311  CB  HIS    40      26.037  10.745  25.862  1.00  0.00           C  
ATOM    312  CG  HIS    40      25.548  12.152  25.687  1.00  0.00           C  
ATOM    313  ND1 HIS    40      24.247  12.483  25.367  1.00  0.00           N  
ATOM    314  CD2 HIS    40      26.196  13.336  25.793  1.00  0.00           C  
ATOM    315  CE1 HIS    40      24.109  13.771  25.285  1.00  0.00           C  
ATOM    316  NE2 HIS    40      25.279  14.326  25.537  1.00  0.00           N  
ATOM    317  N   LYS    41      27.864   8.280  25.464  1.00  0.00           N  
ATOM    318  CA  LYS    41      28.234   6.901  25.724  1.00  0.00           C  
ATOM    319  C   LYS    41      29.700   6.686  26.105  1.00  0.00           C  
ATOM    320  O   LYS    41      29.975   5.814  26.936  1.00  0.00           O  
ATOM    321  CB  LYS    41      27.888   6.013  24.527  1.00  0.00           C  
ATOM    322  CG  LYS    41      26.383   5.829  24.319  1.00  0.00           C  
ATOM    323  CD  LYS    41      25.702   5.042  25.440  1.00  0.00           C  
ATOM    324  CE  LYS    41      24.206   4.816  25.208  1.00  0.00           C  
ATOM    325  NZ  LYS    41      23.614   4.114  26.368  1.00  0.00           N  
ATOM    326  N   LEU    42      30.619   7.463  25.518  1.00  0.00           N  
ATOM    327  CA  LEU    42      32.067   7.339  25.803  1.00  0.00           C  
ATOM    328  C   LEU    42      32.364   7.695  27.265  1.00  0.00           C  
ATOM    329  O   LEU    42      33.380   7.292  27.817  1.00  0.00           O  
ATOM    330  CB  LEU    42      32.921   8.220  24.831  1.00  0.00           C  
ATOM    331  CG  LEU    42      34.426   7.967  24.941  1.00  0.00           C  
ATOM    332  CD1 LEU    42      34.864   6.535  24.633  1.00  0.00           C  
ATOM    333  CD2 LEU    42      35.293   8.811  24.008  1.00  0.00           C  
ATOM    334  N   VAL    43      31.441   8.423  27.911  1.00  0.00           N  
ATOM    335  CA  VAL    43      31.617   8.775  29.328  1.00  0.00           C  
ATOM    336  C   VAL    43      31.167   7.706  30.310  1.00  0.00           C  
ATOM    337  O   VAL    43      31.380   7.835  31.518  1.00  0.00           O  
ATOM    338  CB  VAL    43      30.849  10.053  29.614  1.00  0.00           C  
ATOM    339  CG1 VAL    43      31.304  11.241  28.765  1.00  0.00           C  
ATOM    340  CG2 VAL    43      29.345   9.931  29.358  1.00  0.00           C  
ATOM    341  N   LYS    44      30.526   6.673  29.788  1.00  0.00           N  
ATOM    342  CA  LYS    44      29.863   5.689  30.627  1.00  0.00           C  
ATOM    343  C   LYS    44      30.760   4.541  31.042  1.00  0.00           C  
ATOM    344  O   LYS    44      31.725   4.179  30.332  1.00  0.00           O  
ATOM    345  CB  LYS    44      28.614   5.143  29.922  1.00  0.00           C  
ATOM    346  CG  LYS    44      28.930   4.326  28.667  1.00  0.00           C  
ATOM    347  CD  LYS    44      27.684   3.842  27.922  1.00  0.00           C  
ATOM    348  CE  LYS    44      28.000   3.050  26.652  1.00  0.00           C  
ATOM    349  NZ  LYS    44      26.744   2.675  25.964  1.00  0.00           N  
ATOM    350  N   CYS    45      30.399   3.966  32.189  1.00  0.00           N  
ATOM    351  CA  CYS    45      31.008   2.768  32.735  1.00  0.00           C  
ATOM    352  C   CYS    45      30.023   1.587  32.563  1.00  0.00           C  
ATOM    353  O   CYS    45      28.833   1.734  32.825  1.00  0.00           O  
ATOM    354  CB  CYS    45      31.276   3.007  34.226  1.00  0.00           C  
ATOM    355  SG  CYS    45      32.099   4.141  34.455  1.00  0.00           S  
ATOM    356  N   GLU    46      30.381   0.444  33.133  1.00  0.00           N  
ATOM    357  CA  GLU    46      29.555  -0.751  33.087  1.00  0.00           C  
ATOM    358  C   GLU    46      29.616  -1.391  34.470  1.00  0.00           C  
ATOM    359  O   GLU    46      30.663  -1.417  35.123  1.00  0.00           O  
ATOM    360  CB  GLU    46      29.934  -1.900  32.148  1.00  0.00           C  
ATOM    361  CG  GLU    46      28.977  -3.091  32.224  1.00  0.00           C  
ATOM    362  CD  GLU    46      29.413  -4.112  31.183  1.00  0.00           C  
ATOM    363  OE1 GLU    46      30.387  -3.820  30.439  1.00  0.00           O  
ATOM    364  OE2 GLU    46      28.778  -5.199  31.118  1.00  0.00           O  
ATOM    365  N   ARG    47      28.494  -1.918  34.940  1.00  0.00           N  
ATOM    366  CA  ARG    47      28.476  -2.553  36.255  1.00  0.00           C  
ATOM    367  C   ARG    47      27.687  -3.835  36.198  1.00  0.00           C  
ATOM    368  O   ARG    47      26.866  -4.062  35.305  1.00  0.00           O  
ATOM    369  CB  ARG    47      27.811  -1.898  37.468  1.00  0.00           C  
ATOM    370  CG  ARG    47      28.501  -0.609  37.920  1.00  0.00           C  
ATOM    371  CD  ARG    47      27.886   0.006  39.179  1.00  0.00           C  
ATOM    372  NE  ARG    47      28.685   1.215  39.523  1.00  0.00           N  
ATOM    373  CZ  ARG    47      28.388   1.932  40.646  1.00  0.00           C  
ATOM    374  NH1 ARG    47      27.329   1.327  41.259  1.00  0.00           N  
ATOM    375  NH2 ARG    47      29.266   2.975  40.718  1.00  0.00           N  
ATOM    376  N   ARG    48      27.931  -4.702  37.165  1.00  0.00           N  
ATOM    377  CA  ARG    48      27.266  -5.985  37.242  1.00  0.00           C  
ATOM    378  C   ARG    48      26.941  -6.344  38.693  1.00  0.00           C  
ATOM    379  O   ARG    48      27.825  -6.599  39.515  1.00  0.00           O  
ATOM    380  CB  ARG    48      27.955  -7.283  36.813  1.00  0.00           C  
ATOM    381  CG  ARG    48      27.089  -8.528  37.012  1.00  0.00           C  
ATOM    382  CD  ARG    48      27.723  -9.809  36.467  1.00  0.00           C  
ATOM    383  NE  ARG    48      28.856 -10.166  37.366  1.00  0.00           N  
ATOM    384  CZ  ARG    48      29.739 -11.139  36.997  1.00  0.00           C  
ATOM    385  NH1 ARG    48      29.353 -11.611  35.776  1.00  0.00           N  
ATOM    386  NH2 ARG    48      30.664 -11.261  37.994  1.00  0.00           N  
ATOM    387  N   LEU    49      25.658  -6.367  39.016  1.00  0.00           N  
ATOM    388  CA  LEU    49      25.189  -6.711  40.346  1.00  0.00           C  
ATOM    389  C   LEU    49      23.889  -7.443  40.080  1.00  0.00           C  
ATOM    390  O   LEU    49      22.795  -6.961  40.385  1.00  0.00           O  
ATOM    391  CB  LEU    49      24.759  -5.663  41.377  1.00  0.00           C  
ATOM    392  CG  LEU    49      24.557  -6.236  42.781  1.00  0.00           C  
ATOM    393  CD1 LEU    49      25.818  -6.796  43.438  1.00  0.00           C  
ATOM    394  CD2 LEU    49      24.031  -5.241  43.815  1.00  0.00           C  
ATOM    395  N   ASN    50      23.995  -8.641  39.495  1.00  0.00           N  
ATOM    396  CA  ASN    50      22.839  -9.476  39.156  1.00  0.00           C  
ATOM    397  C   ASN    50      21.737  -9.496  40.214  1.00  0.00           C  
ATOM    398  O   ASN    50      20.543  -9.491  39.899  1.00  0.00           O  
ATOM    399  CB  ASN    50      23.209 -10.942  38.907  1.00  0.00           C  
ATOM    400  CG  ASN    50      23.871 -11.034  37.540  1.00  0.00           C  
ATOM    401  OD1 ASN    50      23.808 -10.101  36.741  1.00  0.00           O  
ATOM    402  ND2 ASN    50      24.542 -12.166  37.196  1.00  0.00           N  
ATOM    403  N   VAL    51      22.119  -9.520  41.492  1.00  0.00           N  
ATOM    404  CA  VAL    51      21.157  -9.537  42.592  1.00  0.00           C  
ATOM    405  C   VAL    51      20.458  -8.194  42.735  1.00  0.00           C  
ATOM    406  O   VAL    51      19.768  -7.921  43.721  1.00  0.00           O  
ATOM    407  CB  VAL    51      21.063  -9.584  44.133  1.00  0.00           C  
ATOM    408  CG1 VAL    51      21.710 -10.828  44.746  1.00  0.00           C  
ATOM    409  CG2 VAL    51      21.742  -8.399  44.822  1.00  0.00           C  
ATOM    410  N   ALA    52      20.630  -7.330  41.741  1.00  0.00           N  
ATOM    411  CA  ALA    52      20.011  -6.015  41.753  1.00  0.00           C  
ATOM    412  C   ALA    52      18.859  -5.932  40.756  1.00  0.00           C  
ATOM    413  O   ALA    52      17.715  -5.622  41.101  1.00  0.00           O  
ATOM    414  CB  ALA    52      21.006  -4.909  41.420  1.00  0.00           C  
ATOM    415  N   SER    53      19.194  -6.198  39.533  1.00  0.00           N  
ATOM    416  CA  SER    53      18.228  -6.206  38.428  1.00  0.00           C  
ATOM    417  C   SER    53      18.457  -7.301  37.383  1.00  0.00           C  
ATOM    418  O   SER    53      17.595  -7.508  36.529  1.00  0.00           O  
ATOM    419  CB  SER    53      18.197  -4.842  37.694  1.00  0.00           C  
ATOM    420  OG  SER    53      17.766  -3.820  38.581  1.00  0.00           O  
ATOM    421  N   GLY    54      19.572  -8.020  37.474  1.00  0.00           N  
ATOM    422  CA  GLY    54      19.998  -8.940  36.431  1.00  0.00           C  
ATOM    423  C   GLY    54      20.077  -8.213  35.082  1.00  0.00           C  
ATOM    424  O   GLY    54      19.475  -8.633  34.085  1.00  0.00           O  
ATOM    425  N   THR    55      20.810  -7.106  35.052  1.00  0.00           N  
ATOM    426  CA  THR    55      20.988  -6.338  33.806  1.00  0.00           C  
ATOM    427  C   THR    55      22.474  -5.977  33.666  1.00  0.00           C  
ATOM    428  O   THR    55      23.259  -6.197  34.576  1.00  0.00           O  
ATOM    429  CB  THR    55      20.213  -4.996  33.797  1.00  0.00           C  
ATOM    430  OG1 THR    55      20.614  -4.212  34.920  1.00  0.00           O  
ATOM    431  CG2 THR    55      18.711  -5.235  33.857  1.00  0.00           C  
ATOM    432  N   SER    56      22.824  -5.468  32.503  1.00  0.00           N  
ATOM    433  CA  SER    56      24.111  -4.817  32.278  1.00  0.00           C  
ATOM    434  C   SER    56      23.775  -3.384  32.001  1.00  0.00           C  
ATOM    435  O   SER    56      22.979  -3.100  31.127  1.00  0.00           O  
ATOM    436  CB  SER    56      24.860  -5.459  31.121  1.00  0.00           C  
ATOM    437  OG  SER    56      26.069  -4.757  30.873  1.00  0.00           O  
ATOM    438  N   GLU    57      24.350  -2.494  32.805  1.00  0.00           N  
ATOM    439  CA  GLU    57      24.033  -1.054  32.773  1.00  0.00           C  
ATOM    440  C   GLU    57      25.216  -0.258  32.242  1.00  0.00           C  
ATOM    441  O   GLU    57      26.366  -0.572  32.553  1.00  0.00           O  
ATOM    442  CB  GLU    57      23.761  -0.554  34.178  1.00  0.00           C  
ATOM    443  CG  GLU    57      22.504  -1.158  34.808  1.00  0.00           C  
ATOM    444  CD  GLU    57      22.308  -0.517  36.174  1.00  0.00           C  
ATOM    445  OE1 GLU    57      23.179   0.302  36.574  1.00  0.00           O  
ATOM    446  OE2 GLU    57      21.286  -0.837  36.837  1.00  0.00           O  
ATOM    447  N   PHE    58      24.932   0.767  31.438  1.00  0.00           N  
ATOM    448  CA  PHE    58      25.960   1.723  31.008  1.00  0.00           C  
ATOM    449  C   PHE    58      25.653   3.065  31.644  1.00  0.00           C  
ATOM    450  O   PHE    58      24.632   3.698  31.329  1.00  0.00           O  
ATOM    451  CB  PHE    58      26.039   1.743  29.474  1.00  0.00           C  
ATOM    452  CG  PHE    58      26.488   0.420  28.906  1.00  0.00           C  
ATOM    453  CD1 PHE    58      25.580  -0.629  28.726  1.00  0.00           C  
ATOM    454  CD2 PHE    58      27.820   0.180  28.626  1.00  0.00           C  
ATOM    455  CE1 PHE    58      25.996  -1.869  28.221  1.00  0.00           C  
ATOM    456  CE2 PHE    58      28.236  -1.045  28.115  1.00  0.00           C  
ATOM    457  CZ  PHE    58      27.330  -2.077  27.923  1.00  0.00           C  
ATOM    458  N   VAL    59      26.383   3.482  32.651  1.00  0.00           N  
ATOM    459  CA  VAL    59      26.070   4.654  33.458  1.00  0.00           C  
ATOM    460  C   VAL    59      27.024   5.834  33.293  1.00  0.00           C  
ATOM    461  O   VAL    59      28.230   5.678  33.087  1.00  0.00           O  
ATOM    462  CB  VAL    59      26.030   5.137  34.924  1.00  0.00           C  
ATOM    463  CG1 VAL    59      25.032   4.369  35.792  1.00  0.00           C  
ATOM    464  CG2 VAL    59      27.372   5.006  35.646  1.00  0.00           C  
ATOM    465  N   GLU    60      26.473   7.041  33.384  1.00  0.00           N  
ATOM    466  CA  GLU    60      27.262   8.263  33.288  1.00  0.00           C  
ATOM    467  C   GLU    60      27.974   8.415  34.631  1.00  0.00           C  
ATOM    468  O   GLU    60      27.353   8.712  35.655  1.00  0.00           O  
ATOM    469  CB  GLU    60      26.562   9.611  33.095  1.00  0.00           C  
ATOM    470  CG  GLU    60      27.531  10.780  32.907  1.00  0.00           C  
ATOM    471  CD  GLU    60      26.709  12.051  32.747  1.00  0.00           C  
ATOM    472  OE1 GLU    60      25.453  11.950  32.772  1.00  0.00           O  
ATOM    473  OE2 GLU    60      27.326  13.140  32.598  1.00  0.00           O  
ATOM    474  N   LYS    61      29.300   8.211  34.654  1.00  0.00           N  
ATOM    475  CA  LYS    61      30.092   8.320  35.886  1.00  0.00           C  
ATOM    476  C   LYS    61      29.938   9.612  36.686  1.00  0.00           C  
ATOM    477  O   LYS    61      30.010   9.622  37.918  1.00  0.00           O  
ATOM    478  CB  LYS    61      31.623   8.288  35.820  1.00  0.00           C  
ATOM    479  CG  LYS    61      32.295   8.408  37.189  1.00  0.00           C  
ATOM    480  CD  LYS    61      33.821   8.303  37.134  1.00  0.00           C  
ATOM    481  CE  LYS    61      34.491   8.391  38.506  1.00  0.00           C  
ATOM    482  NZ  LYS    61      35.961   8.308  38.358  1.00  0.00           N  
ATOM    483  N   GLY    62      29.724  10.724  35.994  1.00  0.00           N  
ATOM    484  CA  GLY    62      29.572  12.013  36.661  1.00  0.00           C  
ATOM    485  C   GLY    62      28.247  12.184  37.393  1.00  0.00           C  
ATOM    486  O   GLY    62      28.164  12.827  38.443  1.00  0.00           O  
ATOM    487  N   THR    63      27.185  11.605  36.843  1.00  0.00           N  
ATOM    488  CA  THR    63      25.858  11.779  37.414  1.00  0.00           C  
ATOM    489  C   THR    63      25.114  10.554  37.935  1.00  0.00           C  
ATOM    490  O   THR    63      24.232  10.655  38.793  1.00  0.00           O  
ATOM    491  CB  THR    63      24.358  12.130  37.366  1.00  0.00           C  
ATOM    492  OG1 THR    63      23.679  11.251  36.481  1.00  0.00           O  
ATOM    493  CG2 THR    63      24.189  13.578  36.875  1.00  0.00           C  
ATOM    494  N   ASP    64      25.431   9.392  37.405  1.00  0.00           N  
ATOM    495  CA  ASP    64      24.769   8.176  37.912  1.00  0.00           C  
ATOM    496  C   ASP    64      23.512   7.737  37.146  1.00  0.00           C  
ATOM    497  O   ASP    64      22.888   6.765  37.529  1.00  0.00           O  
ATOM    498  CB  ASP    64      24.468   8.281  39.408  1.00  0.00           C  
ATOM    499  CG  ASP    64      25.730   8.275  40.251  1.00  0.00           C  
ATOM    500  OD1 ASP    64      26.822   7.921  39.716  1.00  0.00           O  
ATOM    501  OD2 ASP    64      25.618   8.632  41.454  1.00  0.00           O  
ATOM    502  N   ASN    65      23.198   8.379  36.024  1.00  0.00           N  
ATOM    503  CA  ASN    65      22.071   7.974  35.217  1.00  0.00           C  
ATOM    504  C   ASN    65      22.472   6.801  34.316  1.00  0.00           C  
ATOM    505  O   ASN    65      23.553   6.783  33.708  1.00  0.00           O  
ATOM    506  CB  ASN    65      21.587   9.139  34.356  1.00  0.00           C  
ATOM    507  CG  ASN    65      20.944  10.168  35.275  1.00  0.00           C  
ATOM    508  OD1 ASN    65      20.472   9.839  36.362  1.00  0.00           O  
ATOM    509  ND2 ASN    65      20.890  11.470  34.888  1.00  0.00           N  
ATOM    510  N   VAL    66      21.550   5.873  34.173  1.00  0.00           N  
ATOM    511  CA  VAL    66      21.747   4.722  33.307  1.00  0.00           C  
ATOM    512  C   VAL    66      21.291   5.075  31.891  1.00  0.00           C  
ATOM    513  O   VAL    66      20.109   5.269  31.635  1.00  0.00           O  
ATOM    514  CB  VAL    66      20.987   3.506  33.844  1.00  0.00           C  
ATOM    515  CG1 VAL    66      21.271   2.302  32.955  1.00  0.00           C  
ATOM    516  CG2 VAL    66      21.397   3.246  35.285  1.00  0.00           C  
ATOM    517  N   VAL    67      22.247   5.145  30.989  1.00  0.00           N  
ATOM    518  CA  VAL    67      22.018   5.632  29.638  1.00  0.00           C  
ATOM    519  C   VAL    67      21.444   4.508  28.776  1.00  0.00           C  
ATOM    520  O   VAL    67      20.574   4.745  27.915  1.00  0.00           O  
ATOM    521  CB  VAL    67      23.345   6.198  29.036  1.00  0.00           C  
ATOM    522  CG1 VAL    67      23.182   6.659  27.584  1.00  0.00           C  
ATOM    523  CG2 VAL    67      23.822   7.367  29.864  1.00  0.00           C  
ATOM    524  N   PHE    68      21.958   3.292  29.000  1.00  0.00           N  
ATOM    525  CA  PHE    68      21.556   2.098  28.267  1.00  0.00           C  
ATOM    526  C   PHE    68      21.571   0.953  29.256  1.00  0.00           C  
ATOM    527  O   PHE    68      22.549   0.779  29.986  1.00  0.00           O  
ATOM    528  CB  PHE    68      22.523   1.853  27.078  1.00  0.00           C  
ATOM    529  CG  PHE    68      22.229   0.614  26.253  1.00  0.00           C  
ATOM    530  CD1 PHE    68      21.049   0.471  25.605  1.00  0.00           C  
ATOM    531  CD2 PHE    68      23.176  -0.412  26.118  1.00  0.00           C  
ATOM    532  CE1 PHE    68      20.769  -0.670  24.852  1.00  0.00           C  
ATOM    533  CE2 PHE    68      22.924  -1.555  25.365  1.00  0.00           C  
ATOM    534  CZ  PHE    68      21.715  -1.682  24.730  1.00  0.00           C  
ATOM    535  N   SER    69      20.484   0.174  29.267  1.00  0.00           N  
ATOM    536  CA  SER    69      20.327  -0.974  30.141  1.00  0.00           C  
ATOM    537  C   SER    69      19.851  -2.177  29.286  1.00  0.00           C  
ATOM    538  O   SER    69      18.926  -2.049  28.490  1.00  0.00           O  
ATOM    539  CB  SER    69      19.299  -0.626  31.228  1.00  0.00           C  
ATOM    540  OG  SER    69      19.114  -1.733  32.097  1.00  0.00           O  
ATOM    541  N   THR    70      20.469  -3.335  29.451  1.00  0.00           N  
ATOM    542  CA  THR    70      20.107  -4.515  28.654  1.00  0.00           C  
ATOM    543  C   THR    70      20.177  -5.728  29.551  1.00  0.00           C  
ATOM    544  O   THR    70      20.491  -5.630  30.740  1.00  0.00           O  
ATOM    545  CB  THR    70      21.026  -4.647  27.417  1.00  0.00           C  
ATOM    546  OG1 THR    70      20.648  -5.775  26.615  1.00  0.00           O  
ATOM    547  CG2 THR    70      22.470  -4.779  27.854  1.00  0.00           C  
ATOM    548  N   CYS    71      19.787  -6.864  29.024  1.00  0.00           N  
ATOM    549  CA  CYS    71      19.770  -8.071  29.819  1.00  0.00           C  
ATOM    550  C   CYS    71      19.932  -9.263  28.904  1.00  0.00           C  
ATOM    551  O   CYS    71      19.821  -9.119  27.679  1.00  0.00           O  
ATOM    552  CB  CYS    71      18.443  -8.141  30.602  1.00  0.00           C  
ATOM    553  SG  CYS    71      16.974  -8.242  29.564  1.00  0.00           S  
ATOM    554  N   ASP    72      20.151 -10.435  29.482  1.00  0.00           N  
ATOM    555  CA  ASP    72      20.517 -11.616  28.721  1.00  0.00           C  
ATOM    556  C   ASP    72      19.425 -12.044  27.735  1.00  0.00           C  
ATOM    557  O   ASP    72      19.735 -12.451  26.605  1.00  0.00           O  
ATOM    558  CB  ASP    72      20.852 -12.781  29.662  1.00  0.00           C  
ATOM    559  CG  ASP    72      22.198 -12.490  30.311  1.00  0.00           C  
ATOM    560  OD1 ASP    72      22.895 -11.555  29.832  1.00  0.00           O  
ATOM    561  OD2 ASP    72      22.546 -13.197  31.293  1.00  0.00           O  
ATOM    562  N   GLU    73      18.166 -11.901  28.147  1.00  0.00           N  
ATOM    563  CA  GLU    73      17.015 -12.169  27.275  1.00  0.00           C  
ATOM    564  C   GLU    73      17.015 -11.519  25.887  1.00  0.00           C  
ATOM    565  O   GLU    73      16.588 -12.135  24.941  1.00  0.00           O  
ATOM    566  CB  GLU    73      15.738 -11.749  27.952  1.00  0.00           C  
ATOM    567  CG  GLU    73      14.484 -12.050  27.129  1.00  0.00           C  
ATOM    568  CD  GLU    73      13.271 -11.638  27.952  1.00  0.00           C  
ATOM    569  OE1 GLU    73      13.470 -11.171  29.105  1.00  0.00           O  
ATOM    570  OE2 GLU    73      12.130 -11.784  27.438  1.00  0.00           O  
ATOM    571  N   GLU    74      17.486 -10.280  25.770  1.00  0.00           N  
ATOM    572  CA  GLU    74      17.584  -9.615  24.439  1.00  0.00           C  
ATOM    573  C   GLU    74      18.971  -9.606  23.794  1.00  0.00           C  
ATOM    574  O   GLU    74      19.130  -9.054  22.693  1.00  0.00           O  
ATOM    575  CB  GLU    74      17.057  -8.157  24.531  1.00  0.00           C  
ATOM    576  CG  GLU    74      17.964  -7.206  25.274  1.00  0.00           C  
ATOM    577  CD  GLU    74      17.582  -5.724  25.105  1.00  0.00           C  
ATOM    578  OE1 GLU    74      16.504  -5.385  24.536  1.00  0.00           O  
ATOM    579  OE2 GLU    74      18.346  -4.879  25.590  1.00  0.00           O  
ATOM    580  N   LYS    75      19.967 -10.207  24.447  1.00  0.00           N  
ATOM    581  CA  LYS    75      21.368 -10.133  23.979  1.00  0.00           C  
ATOM    582  C   LYS    75      21.586 -10.493  22.516  1.00  0.00           C  
ATOM    583  O   LYS    75      22.358  -9.827  21.819  1.00  0.00           O  
ATOM    584  CB  LYS    75      22.314 -11.001  24.810  1.00  0.00           C  
ATOM    585  CG  LYS    75      23.774 -10.914  24.361  1.00  0.00           C  
ATOM    586  CD  LYS    75      24.733 -11.722  25.238  1.00  0.00           C  
ATOM    587  CE  LYS    75      26.189 -11.661  24.770  1.00  0.00           C  
ATOM    588  NZ  LYS    75      27.045 -12.463  25.673  1.00  0.00           N  
ATOM    589  N   SER    76      20.888 -11.527  22.072  1.00  0.00           N  
ATOM    590  CA  SER    76      20.989 -12.066  20.725  1.00  0.00           C  
ATOM    591  C   SER    76      20.136 -11.320  19.701  1.00  0.00           C  
ATOM    592  O   SER    76      20.159 -11.640  18.504  1.00  0.00           O  
ATOM    593  CB  SER    76      20.565 -13.549  20.767  1.00  0.00           C  
ATOM    594  OG  SER    76      19.186 -13.653  21.091  1.00  0.00           O  
ATOM    595  N   ARG    77      19.354 -10.362  20.176  1.00  0.00           N  
ATOM    596  CA  ARG    77      18.360  -9.675  19.357  1.00  0.00           C  
ATOM    597  C   ARG    77      18.367  -8.153  19.378  1.00  0.00           C  
ATOM    598  O   ARG    77      17.653  -7.531  18.585  1.00  0.00           O  
ATOM    599  CB  ARG    77      16.980 -10.155  19.765  1.00  0.00           C  
ATOM    600  CG  ARG    77      16.694 -11.603  19.335  1.00  0.00           C  
ATOM    601  CD  ARG    77      16.181 -12.412  20.510  1.00  0.00           C  
ATOM    602  NE  ARG    77      14.756 -12.732  20.462  1.00  0.00           N  
ATOM    603  CZ  ARG    77      14.012 -13.076  21.525  1.00  0.00           C  
ATOM    604  NH1 ARG    77      14.542 -13.115  22.752  1.00  0.00           N  
ATOM    605  NH2 ARG    77      12.719 -13.383  21.367  1.00  0.00           N  
ATOM    606  N   VAL    78      19.160  -7.538  20.241  1.00  0.00           N  
ATOM    607  CA  VAL    78      19.125  -6.086  20.381  1.00  0.00           C  
ATOM    608  C   VAL    78      20.178  -5.381  19.509  1.00  0.00           C  
ATOM    609  O   VAL    78      21.333  -5.836  19.441  1.00  0.00           O  
ATOM    610  CB  VAL    78      19.279  -5.685  21.851  1.00  0.00           C  
ATOM    611  CG1 VAL    78      20.650  -6.108  22.406  1.00  0.00           C  
ATOM    612  CG2 VAL    78      19.021  -4.201  22.022  1.00  0.00           C  
ATOM    613  N   VAL    79      19.762  -4.304  18.847  1.00  0.00           N  
ATOM    614  CA  VAL    79      20.622  -3.513  17.968  1.00  0.00           C  
ATOM    615  C   VAL    79      20.825  -2.149  18.611  1.00  0.00           C  
ATOM    616  O   VAL    79      19.866  -1.468  18.963  1.00  0.00           O  
ATOM    617  CB  VAL    79      20.045  -3.413  16.552  1.00  0.00           C  
ATOM    618  CG1 VAL    79      20.757  -2.379  15.696  1.00  0.00           C  
ATOM    619  CG2 VAL    79      20.140  -4.780  15.869  1.00  0.00           C  
ATOM    620  N   PHE    80      22.092  -1.798  18.813  1.00  0.00           N  
ATOM    621  CA  PHE    80      22.466  -0.533  19.423  1.00  0.00           C  
ATOM    622  C   PHE    80      22.614   0.538  18.342  1.00  0.00           C  
ATOM    623  O   PHE    80      23.481   0.396  17.483  1.00  0.00           O  
ATOM    624  CB  PHE    80      23.764  -0.689  20.223  1.00  0.00           C  
ATOM    625  CG  PHE    80      24.143   0.537  20.970  1.00  0.00           C  
ATOM    626  CD1 PHE    80      24.876   1.531  20.361  1.00  0.00           C  
ATOM    627  CD2 PHE    80      23.740   0.712  22.282  1.00  0.00           C  
ATOM    628  CE1 PHE    80      25.193   2.684  21.011  1.00  0.00           C  
ATOM    629  CE2 PHE    80      24.050   1.883  22.940  1.00  0.00           C  
ATOM    630  CZ  PHE    80      24.776   2.868  22.298  1.00  0.00           C  
ATOM    631  N   GLN    81      21.775   1.587  18.388  1.00  0.00           N  
ATOM    632  CA  GLN    81      21.871   2.724  17.456  1.00  0.00           C  
ATOM    633  C   GLN    81      22.568   3.933  18.052  1.00  0.00           C  
ATOM    634  O   GLN    81      22.159   4.449  19.098  1.00  0.00           O  
ATOM    635  CB  GLN    81      20.503   3.174  16.903  1.00  0.00           C  
ATOM    636  CG  GLN    81      20.671   4.144  15.730  1.00  0.00           C  
ATOM    637  CD  GLN    81      19.403   4.845  15.314  1.00  0.00           C  
ATOM    638  OE1 GLN    81      18.788   5.573  16.115  1.00  0.00           O  
ATOM    639  NE2 GLN    81      19.010   4.674  14.048  1.00  0.00           N  
ATOM    640  N   MET    82      23.611   4.409  17.362  1.00  0.00           N  
ATOM    641  CA  MET    82      24.307   5.608  17.773  1.00  0.00           C  
ATOM    642  C   MET    82      24.150   6.740  16.767  1.00  0.00           C  
ATOM    643  O   MET    82      23.983   6.530  15.556  1.00  0.00           O  
ATOM    644  CB  MET    82      25.816   5.319  18.032  1.00  0.00           C  
ATOM    645  CG  MET    82      26.543   4.744  16.843  1.00  0.00           C  
ATOM    646  SD  MET    82      28.330   4.512  17.122  1.00  0.00           S  
ATOM    647  CE  MET    82      28.245   3.001  18.076  1.00  0.00           C  
ATOM    648  N   GLY    83      24.207   7.953  17.296  1.00  0.00           N  
ATOM    649  CA  GLY    83      24.364   9.123  16.524  1.00  0.00           C  
ATOM    650  C   GLY    83      25.819   9.501  16.663  1.00  0.00           C  
ATOM    651  O   GLY    83      26.326   9.707  17.786  1.00  0.00           O  
ATOM    652  N   THR    84      26.524   9.530  15.538  1.00  0.00           N  
ATOM    653  CA  THR    84      27.945   9.844  15.535  1.00  0.00           C  
ATOM    654  C   THR    84      28.371  10.702  14.342  1.00  0.00           C  
ATOM    655  O   THR    84      27.718  10.718  13.309  1.00  0.00           O  
ATOM    656  CB  THR    84      28.770   8.531  15.593  1.00  0.00           C  
ATOM    657  OG1 THR    84      30.174   8.833  15.666  1.00  0.00           O  
ATOM    658  CG2 THR    84      28.487   7.607  14.387  1.00  0.00           C  
ATOM    659  N   SER    85      29.469  11.422  14.487  1.00  0.00           N  
ATOM    660  CA  SER    85      30.085  12.070  13.340  1.00  0.00           C  
ATOM    661  C   SER    85      31.614  11.944  13.370  1.00  0.00           C  
ATOM    662  O   SER    85      32.340  12.773  12.781  1.00  0.00           O  
ATOM    663  CB  SER    85      29.626  13.525  13.253  1.00  0.00           C  
ATOM    664  OG  SER    85      30.205  14.299  14.288  1.00  0.00           O  
ATOM    665  N   ASP    86      32.097  10.895  14.038  1.00  0.00           N  
ATOM    666  CA  ASP    86      33.529  10.648  14.175  1.00  0.00           C  
ATOM    667  C   ASP    86      33.788   9.126  14.207  1.00  0.00           C  
ATOM    668  O   ASP    86      33.284   8.406  15.100  1.00  0.00           O  
ATOM    669  CB  ASP    86      34.009  11.324  15.447  1.00  0.00           C  
ATOM    670  CG  ASP    86      35.484  11.262  15.608  1.00  0.00           C  
ATOM    671  OD1 ASP    86      36.016  10.204  15.995  1.00  0.00           O  
ATOM    672  OD2 ASP    86      36.127  12.289  15.343  1.00  0.00           O  
ATOM    673  N   ALA    87      34.511   8.642  13.193  1.00  0.00           N  
ATOM    674  CA  ALA    87      34.801   7.202  13.027  1.00  0.00           C  
ATOM    675  C   ALA    87      35.408   6.511  14.250  1.00  0.00           C  
ATOM    676  O   ALA    87      34.963   5.435  14.642  1.00  0.00           O  
ATOM    677  CB  ALA    87      35.714   6.967  11.835  1.00  0.00           C  
ATOM    678  N   VAL    88      36.471   7.083  14.806  1.00  0.00           N  
ATOM    679  CA  VAL    88      37.181   6.409  15.888  1.00  0.00           C  
ATOM    680  C   VAL    88      36.378   6.463  17.213  1.00  0.00           C  
ATOM    681  O   VAL    88      36.372   5.513  17.968  1.00  0.00           O  
ATOM    682  CB  VAL    88      38.576   6.982  16.037  1.00  0.00           C  
ATOM    683  CG1 VAL    88      39.324   6.456  17.264  1.00  0.00           C  
ATOM    684  CG2 VAL    88      39.491   6.677  14.849  1.00  0.00           C  
ATOM    685  N   ARG    89      35.628   7.532  17.445  1.00  0.00           N  
ATOM    686  CA  ARG    89      34.734   7.558  18.603  1.00  0.00           C  
ATOM    687  C   ARG    89      33.570   6.575  18.455  1.00  0.00           C  
ATOM    688  O   ARG    89      33.228   5.874  19.380  1.00  0.00           O  
ATOM    689  CB  ARG    89      34.225   8.965  18.831  1.00  0.00           C  
ATOM    690  CG  ARG    89      33.471   9.118  20.145  1.00  0.00           C  
ATOM    691  CD  ARG    89      33.605  10.565  20.582  1.00  0.00           C  
ATOM    692  NE  ARG    89      33.145  11.439  19.508  1.00  0.00           N  
ATOM    693  CZ  ARG    89      33.665  12.614  19.167  1.00  0.00           C  
ATOM    694  NH1 ARG    89      34.718  13.141  19.795  1.00  0.00           N  
ATOM    695  NH2 ARG    89      33.097  13.271  18.172  1.00  0.00           N  
ATOM    696  N   ALA    90      32.987   6.490  17.265  1.00  0.00           N  
ATOM    697  CA  ALA    90      31.996   5.471  17.014  1.00  0.00           C  
ATOM    698  C   ALA    90      32.508   4.077  17.324  1.00  0.00           C  
ATOM    699  O   ALA    90      31.782   3.288  17.947  1.00  0.00           O  
ATOM    700  CB  ALA    90      31.537   5.529  15.574  1.00  0.00           C  
ATOM    701  N   LEU    91      33.744   3.786  16.897  1.00  0.00           N  
ATOM    702  CA  LEU    91      34.319   2.465  17.109  1.00  0.00           C  
ATOM    703  C   LEU    91      34.533   2.205  18.601  1.00  0.00           C  
ATOM    704  O   LEU    91      34.239   1.118  19.098  1.00  0.00           O  
ATOM    705  CB  LEU    91      35.621   2.296  16.310  1.00  0.00           C  
ATOM    706  CG  LEU    91      36.386   0.965  16.426  1.00  0.00           C  
ATOM    707  CD1 LEU    91      35.438  -0.210  16.192  1.00  0.00           C  
ATOM    708  CD2 LEU    91      37.570   0.906  15.485  1.00  0.00           C  
ATOM    709  N   LYS    92      35.023   3.198  19.330  1.00  0.00           N  
ATOM    710  CA  LYS    92      35.160   3.047  20.798  1.00  0.00           C  
ATOM    711  C   LYS    92      33.815   2.718  21.483  1.00  0.00           C  
ATOM    712  O   LYS    92      33.733   1.848  22.345  1.00  0.00           O  
ATOM    713  CB  LYS    92      35.809   4.288  21.403  1.00  0.00           C  
ATOM    714  CG  LYS    92      37.290   4.437  21.048  1.00  0.00           C  
ATOM    715  CD  LYS    92      37.944   5.679  21.655  1.00  0.00           C  
ATOM    716  CE  LYS    92      39.418   5.841  21.280  1.00  0.00           C  
ATOM    717  NZ  LYS    92      39.960   7.081  21.880  1.00  0.00           N  
ATOM    718  N   ALA    93      32.758   3.395  21.068  1.00  0.00           N  
ATOM    719  CA  ALA    93      31.448   3.149  21.634  1.00  0.00           C  
ATOM    720  C   ALA    93      30.960   1.764  21.254  1.00  0.00           C  
ATOM    721  O   ALA    93      30.469   1.037  22.125  1.00  0.00           O  
ATOM    722  CB  ALA    93      30.460   4.259  21.260  1.00  0.00           C  
ATOM    723  N   SER    94      31.113   1.371  19.988  1.00  0.00           N  
ATOM    724  CA  SER    94      30.773   0.006  19.594  1.00  0.00           C  
ATOM    725  C   SER    94      31.524  -1.060  20.434  1.00  0.00           C  
ATOM    726  O   SER    94      30.910  -2.050  20.877  1.00  0.00           O  
ATOM    727  CB  SER    94      30.979  -0.214  18.111  1.00  0.00           C  
ATOM    728  OG  SER    94      30.063   0.578  17.368  1.00  0.00           O  
ATOM    729  N   GLU    95      32.823  -0.869  20.690  1.00  0.00           N  
ATOM    730  CA  GLU    95      33.576  -1.865  21.487  1.00  0.00           C  
ATOM    731  C   GLU    95      33.129  -1.890  22.965  1.00  0.00           C  
ATOM    732  O   GLU    95      33.067  -2.969  23.568  1.00  0.00           O  
ATOM    733  CB  GLU    95      35.080  -1.671  21.348  1.00  0.00           C  
ATOM    734  CG  GLU    95      35.902  -2.721  22.098  1.00  0.00           C  
ATOM    735  CD  GLU    95      37.373  -2.468  21.799  1.00  0.00           C  
ATOM    736  OE1 GLU    95      37.664  -1.523  21.017  1.00  0.00           O  
ATOM    737  OE2 GLU    95      38.226  -3.215  22.348  1.00  0.00           O  
ATOM    738  N   ILE    96      32.748  -0.721  23.503  1.00  0.00           N  
ATOM    739  CA  ILE    96      32.143  -0.627  24.840  1.00  0.00           C  
ATOM    740  C   ILE    96      30.920  -1.549  25.016  1.00  0.00           C  
ATOM    741  O   ILE    96      30.822  -2.257  26.022  1.00  0.00           O  
ATOM    742  CB  ILE    96      31.716   0.820  25.147  1.00  0.00           C  
ATOM    743  CG1 ILE    96      32.900   1.788  25.307  1.00  0.00           C  
ATOM    744  CG2 ILE    96      30.906   0.958  26.447  1.00  0.00           C  
ATOM    745  CD1 ILE    96      32.486   3.259  25.335  1.00  0.00           C  
ATOM    746  N   VAL    97      29.992  -1.510  24.057  1.00  0.00           N  
ATOM    747  CA  VAL    97      28.735  -2.284  24.117  1.00  0.00           C  
ATOM    748  C   VAL    97      28.690  -3.628  23.393  1.00  0.00           C  
ATOM    749  O   VAL    97      27.732  -4.405  23.623  1.00  0.00           O  
ATOM    750  CB  VAL    97      27.539  -1.461  23.624  1.00  0.00           C  
ATOM    751  CG1 VAL    97      27.477  -0.147  24.383  1.00  0.00           C  
ATOM    752  CG2 VAL    97      27.568  -1.260  22.088  1.00  0.00           C  
ATOM    753  N   CYS    98      29.667  -3.916  22.530  1.00  0.00           N  
ATOM    754  CA  CYS    98      29.551  -5.074  21.595  1.00  0.00           C  
ATOM    755  C   CYS    98      29.327  -6.439  22.235  1.00  0.00           C  
ATOM    756  O   CYS    98      28.683  -7.286  21.641  1.00  0.00           O  
ATOM    757  CB  CYS    98      30.739  -5.185  20.640  1.00  0.00           C  
ATOM    758  SG  CYS    98      31.964  -5.414  21.321  1.00  0.00           S  
ATOM    759  N   ASN    99      29.831  -6.679  23.426  1.00  0.00           N  
ATOM    760  CA  ASN    99      29.583  -7.978  24.048  1.00  0.00           C  
ATOM    761  C   ASN    99      28.163  -8.199  24.613  1.00  0.00           C  
ATOM    762  O   ASN    99      27.789  -9.333  24.909  1.00  0.00           O  
ATOM    763  CB  ASN    99      30.588  -8.207  25.125  1.00  0.00           C  
ATOM    764  CG  ASN    99      31.978  -8.355  24.565  1.00  0.00           C  
ATOM    765  OD1 ASN    99      32.175  -8.784  23.435  1.00  0.00           O  
ATOM    766  ND2 ASN    99      32.942  -8.026  25.362  1.00  0.00           N  
ATOM    767  N   ASP   100      27.376  -7.122  24.707  1.00  0.00           N  
ATOM    768  CA  ASP   100      26.039  -7.155  25.279  1.00  0.00           C  
ATOM    769  C   ASP   100      24.950  -6.939  24.206  1.00  0.00           C  
ATOM    770  O   ASP   100      23.748  -7.005  24.504  1.00  0.00           O  
ATOM    771  CB  ASP   100      25.939  -6.106  26.386  1.00  0.00           C  
ATOM    772  CG  ASP   100      27.002  -6.297  27.465  1.00  0.00           C  
ATOM    773  OD1 ASP   100      26.873  -7.297  28.234  1.00  0.00           O  
ATOM    774  OD2 ASP   100      27.965  -5.479  27.558  1.00  0.00           O  
ATOM    775  N   VAL   101      25.347  -6.742  22.950  1.00  0.00           N  
ATOM    776  CA  VAL   101      24.363  -6.498  21.880  1.00  0.00           C  
ATOM    777  C   VAL   101      24.584  -7.384  20.680  1.00  0.00           C  
ATOM    778  O   VAL   101      25.654  -8.012  20.544  1.00  0.00           O  
ATOM    779  CB  VAL   101      24.306  -5.016  21.460  1.00  0.00           C  
ATOM    780  CG1 VAL   101      24.123  -4.130  22.673  1.00  0.00           C  
ATOM    781  CG2 VAL   101      25.552  -4.576  20.728  1.00  0.00           C  
ATOM    782  N   ALA   102      23.583  -7.483  19.815  1.00  0.00           N  
ATOM    783  CA  ALA   102      23.718  -8.321  18.606  1.00  0.00           C  
ATOM    784  C   ALA   102      24.085  -7.539  17.342  1.00  0.00           C  
ATOM    785  O   ALA   102      24.573  -8.136  16.341  1.00  0.00           O  
ATOM    786  CB  ALA   102      22.470  -9.139  18.374  1.00  0.00           C  
ATOM    787  N   THR   103      23.843  -6.235  17.356  1.00  0.00           N  
ATOM    788  CA  THR   103      24.198  -5.409  16.219  1.00  0.00           C  
ATOM    789  C   THR   103      24.484  -3.982  16.596  1.00  0.00           C  
ATOM    790  O   THR   103      24.045  -3.512  17.668  1.00  0.00           O  
ATOM    791  CB  THR   103      23.074  -5.433  15.165  1.00  0.00           C  
ATOM    792  OG1 THR   103      21.898  -4.837  15.692  1.00  0.00           O  
ATOM    793  CG2 THR   103      22.775  -6.890  14.773  1.00  0.00           C  
ATOM    794  N   ILE   104      25.219  -3.298  15.726  1.00  0.00           N  
ATOM    795  CA  ILE   104      25.515  -1.871  15.844  1.00  0.00           C  
ATOM    796  C   ILE   104      24.923  -1.137  14.617  1.00  0.00           C  
ATOM    797  O   ILE   104      25.130  -1.591  13.481  1.00  0.00           O  
ATOM    798  CB  ILE   104      27.038  -1.640  15.814  1.00  0.00           C  
ATOM    799  CG1 ILE   104      27.776  -2.570  16.789  1.00  0.00           C  
ATOM    800  CG2 ILE   104      27.377  -0.183  16.059  1.00  0.00           C  
ATOM    801  CD1 ILE   104      27.478  -2.338  18.246  1.00  0.00           C  
ATOM    802  N   ASP   105      24.171  -0.055  14.845  1.00  0.00           N  
ATOM    803  CA  ASP   105      23.516   0.699  13.764  1.00  0.00           C  
ATOM    804  C   ASP   105      23.945   2.159  13.887  1.00  0.00           C  
ATOM    805  O   ASP   105      24.184   2.656  14.995  1.00  0.00           O  
ATOM    806  CB  ASP   105      21.952   0.549  13.819  1.00  0.00           C  
ATOM    807  CG  ASP   105      21.222   1.324  12.696  1.00  0.00           C  
ATOM    808  OD1 ASP   105      21.185   0.824  11.558  1.00  0.00           O  
ATOM    809  OD2 ASP   105      20.649   2.413  12.940  1.00  0.00           O  
ATOM    810  N   ILE   106      24.084   2.834  12.755  1.00  0.00           N  
ATOM    811  CA  ILE   106      24.383   4.251  12.696  1.00  0.00           C  
ATOM    812  C   ILE   106      23.191   4.958  12.065  1.00  0.00           C  
ATOM    813  O   ILE   106      22.714   4.545  10.990  1.00  0.00           O  
ATOM    814  CB  ILE   106      25.616   4.537  11.835  1.00  0.00           C  
ATOM    815  CG1 ILE   106      26.882   3.807  12.315  1.00  0.00           C  
ATOM    816  CG2 ILE   106      26.002   6.025  11.791  1.00  0.00           C  
ATOM    817  CD1 ILE   106      27.328   4.220  13.717  1.00  0.00           C  
ATOM    818  N   ASN   107      22.699   5.994  12.734  1.00  0.00           N  
ATOM    819  CA  ASN   107      21.587   6.767  12.207  1.00  0.00           C  
ATOM    820  C   ASN   107      22.179   7.813  11.270  1.00  0.00           C  
ATOM    821  O   ASN   107      22.905   8.708  11.698  1.00  0.00           O  
ATOM    822  CB  ASN   107      20.813   7.464  13.316  1.00  0.00           C  
ATOM    823  CG  ASN   107      19.545   8.176  12.795  1.00  0.00           C  
ATOM    824  OD1 ASN   107      19.105   7.960  11.647  1.00  0.00           O  
ATOM    825  ND2 ASN   107      18.917   8.974  13.662  1.00  0.00           N  
ATOM    826  N   MET   108      21.878   7.673   9.982  1.00  0.00           N  
ATOM    827  CA  MET   108      22.427   8.581   8.964  1.00  0.00           C  
ATOM    828  C   MET   108      21.728   9.918   8.960  1.00  0.00           C  
ATOM    829  O   MET   108      22.287  10.896   8.459  1.00  0.00           O  
ATOM    830  CB  MET   108      22.370   7.932   7.583  1.00  0.00           C  
ATOM    831  CG  MET   108      23.231   6.665   7.477  1.00  0.00           C  
ATOM    832  SD  MET   108      24.965   6.979   7.917  1.00  0.00           S  
ATOM    833  CE  MET   108      25.822   5.816   6.854  1.00  0.00           C  
ATOM    834  N   GLY   109      20.521   9.964   9.546  1.00  0.00           N  
ATOM    835  CA  GLY   109      19.815  11.220   9.828  1.00  0.00           C  
ATOM    836  C   GLY   109      20.472  12.129  10.853  1.00  0.00           C  
ATOM    837  O   GLY   109      20.133  13.293  10.937  1.00  0.00           O  
ATOM    838  N   CYS   110      21.749  12.449  10.720  1.00  0.00           N  
ATOM    839  CA  CYS   110      22.532  13.340  11.567  1.00  0.00           C  
ATOM    840  C   CYS   110      22.377  14.744  10.990  1.00  0.00           C  
ATOM    841  O   CYS   110      23.236  15.224  10.245  1.00  0.00           O  
ATOM    842  CB  CYS   110      24.056  13.371  11.716  1.00  0.00           C  
ATOM    843  SG  CYS   110      24.573  12.166  12.261  1.00  0.00           S  
ATOM    844  N   PRO   111      21.295  15.431  11.313  1.00  0.00           N  
ATOM    845  CA  PRO   111      21.113  16.774  10.755  1.00  0.00           C  
ATOM    846  C   PRO   111      21.236  17.762  11.918  1.00  0.00           C  
ATOM    847  O   PRO   111      20.682  17.548  13.000  1.00  0.00           O  
ATOM    848  CB  PRO   111      20.166  17.901  10.333  1.00  0.00           C  
ATOM    849  CG  PRO   111      18.876  17.953  11.154  1.00  0.00           C  
ATOM    850  CD  PRO   111      18.396  16.580  11.629  1.00  0.00           C  
ATOM    851  N   LYS   112      21.961  18.857  11.720  1.00  0.00           N  
ATOM    852  CA  LYS   112      22.056  19.885  12.772  1.00  0.00           C  
ATOM    853  C   LYS   112      21.235  21.095  12.329  1.00  0.00           C  
ATOM    854  O   LYS   112      20.902  21.267  11.153  1.00  0.00           O  
ATOM    855  CB  LYS   112      23.386  20.556  13.132  1.00  0.00           C  
ATOM    856  CG  LYS   112      24.420  19.589  13.712  1.00  0.00           C  
ATOM    857  CD  LYS   112      25.731  20.265  14.118  1.00  0.00           C  
ATOM    858  CE  LYS   112      26.749  19.305  14.738  1.00  0.00           C  
ATOM    859  NZ  LYS   112      27.963  20.048  15.143  1.00  0.00           N  
ATOM    860  N   ALA   113      20.906  21.940  13.279  1.00  0.00           N  
ATOM    861  CA  ALA   113      20.361  23.265  13.052  1.00  0.00           C  
ATOM    862  C   ALA   113      21.453  24.078  12.379  1.00  0.00           C  
ATOM    863  O   ALA   113      22.528  24.312  12.937  1.00  0.00           O  
ATOM    864  CB  ALA   113      19.925  23.966  14.334  1.00  0.00           C  
ATOM    865  N   PHE   114      21.192  24.514  11.182  1.00  0.00           N  
ATOM    866  CA  PHE   114      21.965  25.315  10.279  1.00  0.00           C  
ATOM    867  C   PHE   114      21.155  26.442   9.689  1.00  0.00           C  
ATOM    868  O   PHE   114      19.922  26.484   9.712  1.00  0.00           O  
ATOM    869  CB  PHE   114      22.547  24.740   8.982  1.00  0.00           C  
ATOM    870  CG  PHE   114      23.470  23.632   9.358  1.00  0.00           C  
ATOM    871  CD1 PHE   114      23.041  22.287   9.417  1.00  0.00           C  
ATOM    872  CD2 PHE   114      24.814  23.913   9.665  1.00  0.00           C  
ATOM    873  CE1 PHE   114      23.932  21.234   9.773  1.00  0.00           C  
ATOM    874  CE2 PHE   114      25.728  22.877  10.025  1.00  0.00           C  
ATOM    875  CZ  PHE   114      25.282  21.531  10.081  1.00  0.00           C  
ATOM    876  N   SER   115      21.911  27.380   9.146  1.00  0.00           N  
ATOM    877  CA  SER   115      21.223  28.319   8.257  1.00  0.00           C  
ATOM    878  C   SER   115      20.890  27.585   6.961  1.00  0.00           C  
ATOM    879  O   SER   115      21.343  26.460   6.731  1.00  0.00           O  
ATOM    880  CB  SER   115      21.804  29.569   7.591  1.00  0.00           C  
ATOM    881  OG  SER   115      22.772  29.199   6.620  1.00  0.00           O  
ATOM    882  N   ILE   116      20.098  28.194   6.091  1.00  0.00           N  
ATOM    883  CA  ILE   116      19.756  27.645   4.783  1.00  0.00           C  
ATOM    884  C   ILE   116      21.010  27.395   3.952  1.00  0.00           C  
ATOM    885  O   ILE   116      21.181  26.372   3.282  1.00  0.00           O  
ATOM    886  CB  ILE   116      19.011  28.264   3.579  1.00  0.00           C  
ATOM    887  CG1 ILE   116      17.521  28.533   3.852  1.00  0.00           C  
ATOM    888  CG2 ILE   116      19.036  27.379   2.321  1.00  0.00           C  
ATOM    889  CD1 ILE   116      16.848  29.383   2.775  1.00  0.00           C  
ATOM    890  N   GLN   117      21.898  28.374   4.013  1.00  0.00           N  
ATOM    891  CA  GLN   117      23.162  28.290   3.296  1.00  0.00           C  
ATOM    892  C   GLN   117      23.959  27.059   3.675  1.00  0.00           C  
ATOM    893  O   GLN   117      24.691  26.503   2.852  1.00  0.00           O  
ATOM    894  CB  GLN   117      24.276  29.329   3.463  1.00  0.00           C  
ATOM    895  CG  GLN   117      23.940  30.688   2.846  1.00  0.00           C  
ATOM    896  CD  GLN   117      25.088  31.640   3.151  1.00  0.00           C  
ATOM    897  OE1 GLN   117      26.049  31.277   3.828  1.00  0.00           O  
ATOM    898  NE2 GLN   117      25.051  32.911   2.669  1.00  0.00           N  
ATOM    899  N   GLY   118      23.851  26.591   4.917  1.00  0.00           N  
ATOM    900  CA  GLY   118      24.652  25.468   5.363  1.00  0.00           C  
ATOM    901  C   GLY   118      23.833  24.187   5.472  1.00  0.00           C  
ATOM    902  O   GLY   118      24.314  23.174   5.986  1.00  0.00           O  
ATOM    903  N   GLY   119      22.584  24.184   4.999  1.00  0.00           N  
ATOM    904  CA  GLY   119      21.731  23.006   5.129  1.00  0.00           C  
ATOM    905  C   GLY   119      22.218  21.799   4.354  1.00  0.00           C  
ATOM    906  O   GLY   119      21.975  20.660   4.763  1.00  0.00           O  
ATOM    907  N   MET   120      22.906  21.971   3.236  1.00  0.00           N  
ATOM    908  CA  MET   120      23.478  20.821   2.528  1.00  0.00           C  
ATOM    909  C   MET   120      24.405  19.996   3.404  1.00  0.00           C  
ATOM    910  O   MET   120      24.696  18.837   3.095  1.00  0.00           O  
ATOM    911  CB  MET   120      24.430  20.913   1.332  1.00  0.00           C  
ATOM    912  CG  MET   120      23.767  21.456   0.065  1.00  0.00           C  
ATOM    913  SD  MET   120      22.381  20.452  -0.550  1.00  0.00           S  
ATOM    914  CE  MET   120      23.406  19.021  -0.993  1.00  0.00           C  
ATOM    915  N   GLY   121      24.899  20.545   4.511  1.00  0.00           N  
ATOM    916  CA  GLY   121      25.858  19.828   5.351  1.00  0.00           C  
ATOM    917  C   GLY   121      25.207  19.548   6.702  1.00  0.00           C  
ATOM    918  O   GLY   121      25.848  19.543   7.756  1.00  0.00           O  
ATOM    919  N   ALA   122      23.900  19.310   6.660  1.00  0.00           N  
ATOM    920  CA  ALA   122      23.144  19.129   7.880  1.00  0.00           C  
ATOM    921  C   ALA   122      23.320  17.723   8.438  1.00  0.00           C  
ATOM    922  O   ALA   122      23.298  17.504   9.652  1.00  0.00           O  
ATOM    923  CB  ALA   122      21.654  19.375   7.673  1.00  0.00           C  
ATOM    924  N   ALA   123      23.498  16.743   7.559  1.00  0.00           N  
ATOM    925  CA  ALA   123      23.350  15.350   7.948  1.00  0.00           C  
ATOM    926  C   ALA   123      24.563  14.487   7.647  1.00  0.00           C  
ATOM    927  O   ALA   123      25.474  14.855   6.901  1.00  0.00           O  
ATOM    928  CB  ALA   123      22.152  14.705   7.259  1.00  0.00           C  
ATOM    929  N   LEU   124      24.520  13.228   8.304  1.00  0.00           N  
ATOM    930  CA  LEU   124      25.598  12.366   7.849  1.00  0.00           C  
ATOM    931  C   LEU   124      25.304  11.818   6.456  1.00  0.00           C  
ATOM    932  O   LEU   124      26.202  11.718   5.626  1.00  0.00           O  
ATOM    933  CB  LEU   124      25.787  11.205   8.811  1.00  0.00           C  
ATOM    934  CG  LEU   124      26.888  10.192   8.474  1.00  0.00           C  
ATOM    935  CD1 LEU   124      28.231  10.823   8.120  1.00  0.00           C  
ATOM    936  CD2 LEU   124      27.036   9.257   9.669  1.00  0.00           C  
ATOM    937  N   LEU   125      24.032  11.481   6.233  1.00  0.00           N  
ATOM    938  CA  LEU   125      23.527  10.959   4.963  1.00  0.00           C  
ATOM    939  C   LEU   125      24.047  11.701   3.731  1.00  0.00           C  
ATOM    940  O   LEU   125      24.226  11.097   2.672  1.00  0.00           O  
ATOM    941  CB  LEU   125      22.003  11.036   4.953  1.00  0.00           C  
ATOM    942  CG  LEU   125      21.336  10.336   3.773  1.00  0.00           C  
ATOM    943  CD1 LEU   125      21.522   8.825   3.937  1.00  0.00           C  
ATOM    944  CD2 LEU   125      19.866  10.745   3.645  1.00  0.00           C  
ATOM    945  N   SER   126      24.285  13.000   3.877  1.00  0.00           N  
ATOM    946  CA  SER   126      24.685  13.848   2.765  1.00  0.00           C  
ATOM    947  C   SER   126      26.174  13.764   2.365  1.00  0.00           C  
ATOM    948  O   SER   126      26.596  14.376   1.367  1.00  0.00           O  
ATOM    949  CB  SER   126      24.332  15.299   3.093  1.00  0.00           C  
ATOM    950  OG  SER   126      24.992  15.772   4.258  1.00  0.00           O  
ATOM    951  N   LYS   127      26.960  13.021   3.136  1.00  0.00           N  
ATOM    952  CA  LYS   127      28.405  13.053   2.985  1.00  0.00           C  
ATOM    953  C   LYS   127      28.937  11.617   2.893  1.00  0.00           C  
ATOM    954  O   LYS   127      29.345  11.038   3.908  1.00  0.00           O  
ATOM    955  CB  LYS   127      29.017  13.826   4.163  1.00  0.00           C  
ATOM    956  CG  LYS   127      28.611  15.301   4.202  1.00  0.00           C  
ATOM    957  CD  LYS   127      29.312  16.100   5.302  1.00  0.00           C  
ATOM    958  CE  LYS   127      28.931  17.582   5.320  1.00  0.00           C  
ATOM    959  NZ  LYS   127      29.616  18.267   6.438  1.00  0.00           N  
ATOM    960  N   PRO   128      28.903  11.028   1.676  1.00  0.00           N  
ATOM    961  CA  PRO   128      29.367   9.657   1.396  1.00  0.00           C  
ATOM    962  C   PRO   128      30.822   9.370   1.819  1.00  0.00           C  
ATOM    963  O   PRO   128      31.082   8.293   2.367  1.00  0.00           O  
ATOM    964  CB  PRO   128      29.241   9.544  -0.135  1.00  0.00           C  
ATOM    965  CG  PRO   128      28.212  10.549  -0.507  1.00  0.00           C  
ATOM    966  CD  PRO   128      28.395  11.685   0.455  1.00  0.00           C  
ATOM    967  N   GLU   129      31.745  10.304   1.553  1.00  0.00           N  
ATOM    968  CA  GLU   129      33.137  10.192   2.033  1.00  0.00           C  
ATOM    969  C   GLU   129      33.173   9.796   3.520  1.00  0.00           C  
ATOM    970  O   GLU   129      33.819   8.812   3.910  1.00  0.00           O  
ATOM    971  CB  GLU   129      33.898  11.523   1.876  1.00  0.00           C  
ATOM    972  CG  GLU   129      35.355  11.450   2.336  1.00  0.00           C  
ATOM    973  CD  GLU   129      35.995  12.809   2.088  1.00  0.00           C  
ATOM    974  OE1 GLU   129      35.291  13.705   1.549  1.00  0.00           O  
ATOM    975  OE2 GLU   129      37.196  12.969   2.433  1.00  0.00           O  
ATOM    976  N   LEU   130      32.462  10.575   4.334  1.00  0.00           N  
ATOM    977  CA  LEU   130      32.490  10.427   5.790  1.00  0.00           C  
ATOM    978  C   LEU   130      31.738   9.179   6.229  1.00  0.00           C  
ATOM    979  O   LEU   130      32.223   8.421   7.047  1.00  0.00           O  
ATOM    980  CB  LEU   130      31.912  11.671   6.461  1.00  0.00           C  
ATOM    981  CG  LEU   130      32.793  12.912   6.307  1.00  0.00           C  
ATOM    982  CD1 LEU   130      32.170  14.213   6.812  1.00  0.00           C  
ATOM    983  CD2 LEU   130      34.130  12.850   7.044  1.00  0.00           C  
ATOM    984  N   ILE   131      30.571   8.960   5.647  1.00  0.00           N  
ATOM    985  CA  ILE   131      29.845   7.701   5.793  1.00  0.00           C  
ATOM    986  C   ILE   131      30.713   6.489   5.512  1.00  0.00           C  
ATOM    987  O   ILE   131      30.725   5.525   6.274  1.00  0.00           O  
ATOM    988  CB  ILE   131      28.667   7.647   4.803  1.00  0.00           C  
ATOM    989  CG1 ILE   131      27.508   8.528   5.306  1.00  0.00           C  
ATOM    990  CG2 ILE   131      28.213   6.205   4.564  1.00  0.00           C  
ATOM    991  CD1 ILE   131      26.496   8.847   4.233  1.00  0.00           C  
ATOM    992  N   HIS   132      31.401   6.508   4.386  1.00  0.00           N  
ATOM    993  CA  HIS   132      32.249   5.394   4.049  1.00  0.00           C  
ATOM    994  C   HIS   132      33.288   5.203   5.161  1.00  0.00           C  
ATOM    995  O   HIS   132      33.621   4.063   5.488  1.00  0.00           O  
ATOM    996  CB  HIS   132      32.884   5.548   2.636  1.00  0.00           C  
ATOM    997  CG  HIS   132      33.751   4.385   2.253  1.00  0.00           C  
ATOM    998  ND1 HIS   132      35.117   4.346   2.444  1.00  0.00           N  
ATOM    999  CD2 HIS   132      33.441   3.198   1.683  1.00  0.00           C  
ATOM   1000  CE1 HIS   132      35.606   3.219   2.024  1.00  0.00           C  
ATOM   1001  NE2 HIS   132      34.612   2.492   1.551  1.00  0.00           N  
ATOM   1002  N   ASP   133      33.779   6.299   5.748  1.00  0.00           N  
ATOM   1003  CA  ASP   133      34.861   6.217   6.738  1.00  0.00           C  
ATOM   1004  C   ASP   133      34.331   5.647   8.043  1.00  0.00           C  
ATOM   1005  O   ASP   133      34.871   4.673   8.544  1.00  0.00           O  
ATOM   1006  CB  ASP   133      35.544   7.569   6.986  1.00  0.00           C  
ATOM   1007  CG  ASP   133      36.382   7.905   5.760  1.00  0.00           C  
ATOM   1008  OD1 ASP   133      36.590   6.991   4.918  1.00  0.00           O  
ATOM   1009  OD2 ASP   133      36.824   9.079   5.650  1.00  0.00           O  
ATOM   1010  N   ILE   134      33.279   6.253   8.567  1.00  0.00           N  
ATOM   1011  CA  ILE   134      32.636   5.790   9.812  1.00  0.00           C  
ATOM   1012  C   ILE   134      32.193   4.328   9.709  1.00  0.00           C  
ATOM   1013  O   ILE   134      32.574   3.514  10.528  1.00  0.00           O  
ATOM   1014  CB  ILE   134      31.421   6.670  10.164  1.00  0.00           C  
ATOM   1015  CG1 ILE   134      31.871   8.096  10.526  1.00  0.00           C  
ATOM   1016  CG2 ILE   134      30.611   6.041  11.282  1.00  0.00           C  
ATOM   1017  CD1 ILE   134      30.732   9.083  10.717  1.00  0.00           C  
ATOM   1018  N   LEU   135      31.419   4.001   8.671  1.00  0.00           N  
ATOM   1019  CA  LEU   135      30.960   2.624   8.456  1.00  0.00           C  
ATOM   1020  C   LEU   135      32.068   1.607   8.148  1.00  0.00           C  
ATOM   1021  O   LEU   135      32.024   0.506   8.671  1.00  0.00           O  
ATOM   1022  CB  LEU   135      29.885   2.556   7.378  1.00  0.00           C  
ATOM   1023  CG  LEU   135      28.539   3.248   7.628  1.00  0.00           C  
ATOM   1024  CD1 LEU   135      27.676   3.038   6.412  1.00  0.00           C  
ATOM   1025  CD2 LEU   135      27.795   2.720   8.842  1.00  0.00           C  
ATOM   1026  N   ALA   136      33.051   1.929   7.315  1.00  0.00           N  
ATOM   1027  CA  ALA   136      34.141   0.944   7.088  1.00  0.00           C  
ATOM   1028  C   ALA   136      34.994   0.746   8.358  1.00  0.00           C  
ATOM   1029  O   ALA   136      35.396  -0.375   8.664  1.00  0.00           O  
ATOM   1030  CB  ALA   136      35.014   1.263   5.866  1.00  0.00           C  
ATOM   1031  N   THR   137      35.215   1.815   9.118  1.00  0.00           N  
ATOM   1032  CA  THR   137      35.940   1.707  10.390  1.00  0.00           C  
ATOM   1033  C   THR   137      35.192   0.784  11.335  1.00  0.00           C  
ATOM   1034  O   THR   137      35.779  -0.104  11.957  1.00  0.00           O  
ATOM   1035  CB  THR   137      36.129   3.080  11.058  1.00  0.00           C  
ATOM   1036  OG1 THR   137      37.002   3.909  10.266  1.00  0.00           O  
ATOM   1037  CG2 THR   137      36.721   2.921  12.415  1.00  0.00           C  
ATOM   1038  N   LEU   138      33.883   0.996  11.443  1.00  0.00           N  
ATOM   1039  CA  LEU   138      33.056   0.139  12.259  1.00  0.00           C  
ATOM   1040  C   LEU   138      33.067  -1.306  11.810  1.00  0.00           C  
ATOM   1041  O   LEU   138      33.268  -2.197  12.629  1.00  0.00           O  
ATOM   1042  CB  LEU   138      31.583   0.653  12.352  1.00  0.00           C  
ATOM   1043  CG  LEU   138      31.401   1.861  13.260  1.00  0.00           C  
ATOM   1044  CD1 LEU   138      30.013   2.470  13.197  1.00  0.00           C  
ATOM   1045  CD2 LEU   138      31.720   1.493  14.697  1.00  0.00           C  
ATOM   1046  N   LYS   139      32.824  -1.545  10.531  1.00  0.00           N  
ATOM   1047  CA  LYS   139      32.719  -2.904  10.011  1.00  0.00           C  
ATOM   1048  C   LYS   139      34.015  -3.689  10.257  1.00  0.00           C  
ATOM   1049  O   LYS   139      33.979  -4.877  10.628  1.00  0.00           O  
ATOM   1050  CB  LYS   139      32.425  -2.897   8.499  1.00  0.00           C  
ATOM   1051  CG  LYS   139      32.243  -4.296   7.906  1.00  0.00           C  
ATOM   1052  CD  LYS   139      30.978  -5.007   8.391  1.00  0.00           C  
ATOM   1053  CE  LYS   139      30.726  -6.348   7.699  1.00  0.00           C  
ATOM   1054  NZ  LYS   139      29.483  -6.960   8.219  1.00  0.00           N  
ATOM   1055  N   ARG   140      35.144  -3.014  10.071  1.00  0.00           N  
ATOM   1056  CA  ARG   140      36.442  -3.648  10.238  1.00  0.00           C  
ATOM   1057  C   ARG   140      36.755  -3.903  11.718  1.00  0.00           C  
ATOM   1058  O   ARG   140      37.475  -4.845  12.052  1.00  0.00           O  
ATOM   1059  CB  ARG   140      37.549  -2.782   9.621  1.00  0.00           C  
ATOM   1060  CG  ARG   140      37.516  -2.748   8.092  1.00  0.00           C  
ATOM   1061  CD  ARG   140      38.566  -1.821   7.477  1.00  0.00           C  
ATOM   1062  NE  ARG   140      38.408  -1.884   5.997  1.00  0.00           N  
ATOM   1063  CZ  ARG   140      39.129  -1.045   5.197  1.00  0.00           C  
ATOM   1064  NH1 ARG   140      39.904  -0.264   6.005  1.00  0.00           N  
ATOM   1065  NH2 ARG   140      38.793  -1.314   3.901  1.00  0.00           N  
ATOM   1066  N   ASN   141      36.209  -3.061  12.592  1.00  0.00           N  
ATOM   1067  CA  ASN   141      36.625  -3.003  14.000  1.00  0.00           C  
ATOM   1068  C   ASN   141      35.779  -3.762  14.998  1.00  0.00           C  
ATOM   1069  O   ASN   141      36.202  -3.941  16.130  1.00  0.00           O  
ATOM   1070  CB  ASN   141      36.700  -1.536  14.434  1.00  0.00           C  
ATOM   1071  CG  ASN   141      38.011  -0.959  13.919  1.00  0.00           C  
ATOM   1072  OD1 ASN   141      38.431  -1.243  12.798  1.00  0.00           O  
ATOM   1073  ND2 ASN   141      38.729  -0.118  14.709  1.00  0.00           N  
ATOM   1074  N   LEU   142      34.588  -4.205  14.594  1.00  0.00           N  
ATOM   1075  CA  LEU   142      33.729  -4.963  15.477  1.00  0.00           C  
ATOM   1076  C   LEU   142      33.367  -6.322  14.903  1.00  0.00           C  
ATOM   1077  O   LEU   142      33.206  -6.474  13.712  1.00  0.00           O  
ATOM   1078  CB  LEU   142      32.441  -4.173  15.827  1.00  0.00           C  
ATOM   1079  CG  LEU   142      32.714  -2.838  16.523  1.00  0.00           C  
ATOM   1080  CD1 LEU   142      31.478  -1.977  16.776  1.00  0.00           C  
ATOM   1081  CD2 LEU   142      33.358  -2.949  17.904  1.00  0.00           C  
ATOM   1082  N   ASP   143      33.203  -7.295  15.798  1.00  0.00           N  
ATOM   1083  CA  ASP   143      32.705  -8.615  15.449  1.00  0.00           C  
ATOM   1084  C   ASP   143      31.172  -8.677  15.317  1.00  0.00           C  
ATOM   1085  O   ASP   143      30.636  -9.733  14.999  1.00  0.00           O  
ATOM   1086  CB  ASP   143      33.151  -9.636  16.503  1.00  0.00           C  
ATOM   1087  CG  ASP   143      32.483  -9.273  17.822  1.00  0.00           C  
ATOM   1088  OD1 ASP   143      31.722  -8.269  17.842  1.00  0.00           O  
ATOM   1089  OD2 ASP   143      32.725  -9.995  18.826  1.00  0.00           O  
ATOM   1090  N   VAL   144      30.456  -7.586  15.553  1.00  0.00           N  
ATOM   1091  CA  VAL   144      28.993  -7.588  15.305  1.00  0.00           C  
ATOM   1092  C   VAL   144      28.613  -7.045  13.924  1.00  0.00           C  
ATOM   1093  O   VAL   144      29.296  -6.169  13.399  1.00  0.00           O  
ATOM   1094  CB  VAL   144      28.296  -6.749  16.381  1.00  0.00           C  
ATOM   1095  CG1 VAL   144      28.519  -7.272  17.802  1.00  0.00           C  
ATOM   1096  CG2 VAL   144      28.760  -5.291  16.413  1.00  0.00           C  
ATOM   1097  N   PRO   145      27.492  -7.516  13.347  1.00  0.00           N  
ATOM   1098  CA  PRO   145      27.064  -6.884  12.100  1.00  0.00           C  
ATOM   1099  C   PRO   145      26.755  -5.416  12.283  1.00  0.00           C  
ATOM   1100  O   PRO   145      26.223  -5.003  13.341  1.00  0.00           O  
ATOM   1101  CB  PRO   145      25.781  -7.636  11.733  1.00  0.00           C  
ATOM   1102  CG  PRO   145      25.373  -8.362  12.969  1.00  0.00           C  
ATOM   1103  CD  PRO   145      26.644  -8.666  13.693  1.00  0.00           C  
ATOM   1104  N   VAL   146      27.066  -4.643  11.243  1.00  0.00           N  
ATOM   1105  CA  VAL   146      26.870  -3.196  11.245  1.00  0.00           C  
ATOM   1106  C   VAL   146      25.806  -2.817  10.195  1.00  0.00           C  
ATOM   1107  O   VAL   146      25.837  -3.301   9.045  1.00  0.00           O  
ATOM   1108  CB  VAL   146      28.189  -2.396  10.978  1.00  0.00           C  
ATOM   1109  CG1 VAL   146      27.910  -0.902  11.001  1.00  0.00           C  
ATOM   1110  CG2 VAL   146      29.267  -2.720  12.018  1.00  0.00           C  
ATOM   1111  N   THR   147      24.878  -1.947  10.594  1.00  0.00           N  
ATOM   1112  CA  THR   147      23.802  -1.509   9.723  1.00  0.00           C  
ATOM   1113  C   THR   147      23.777   0.002   9.744  1.00  0.00           C  
ATOM   1114  O   THR   147      24.440   0.616  10.559  1.00  0.00           O  
ATOM   1115  CB  THR   147      22.411  -2.080  10.134  1.00  0.00           C  
ATOM   1116  OG1 THR   147      22.150  -1.851  11.535  1.00  0.00           O  
ATOM   1117  CG2 THR   147      22.379  -3.544   9.914  1.00  0.00           C  
ATOM   1118  N   CYS   148      23.041   0.606   8.816  1.00  0.00           N  
ATOM   1119  CA  CYS   148      22.648   1.993   8.984  1.00  0.00           C  
ATOM   1120  C   CYS   148      21.201   2.208   8.558  1.00  0.00           C  
ATOM   1121  O   CYS   148      20.604   1.333   7.963  1.00  0.00           O  
ATOM   1122  CB  CYS   148      23.586   2.917   8.253  1.00  0.00           C  
ATOM   1123  SG  CYS   148      23.450   2.714   6.500  1.00  0.00           S  
ATOM   1124  N   LYS   149      20.651   3.374   8.908  1.00  0.00           N  
ATOM   1125  CA  LYS   149      19.257   3.707   8.636  1.00  0.00           C  
ATOM   1126  C   LYS   149      19.249   5.051   7.961  1.00  0.00           C  
ATOM   1127  O   LYS   149      19.813   5.985   8.476  1.00  0.00           O  
ATOM   1128  CB  LYS   149      18.464   3.755   9.955  1.00  0.00           C  
ATOM   1129  CG  LYS   149      17.019   4.242   9.851  1.00  0.00           C  
ATOM   1130  CD  LYS   149      16.229   3.741  11.062  1.00  0.00           C  
ATOM   1131  CE  LYS   149      14.757   4.137  11.024  1.00  0.00           C  
ATOM   1132  NZ  LYS   149      14.583   5.599  11.143  1.00  0.00           N  
ATOM   1133  N   ILE   150      18.615   5.149   6.798  1.00  0.00           N  
ATOM   1134  CA  ILE   150      18.546   6.418   6.046  1.00  0.00           C  
ATOM   1135  C   ILE   150      17.120   6.892   5.712  1.00  0.00           C  
ATOM   1136  O   ILE   150      16.156   6.104   5.660  1.00  0.00           O  
ATOM   1137  CB  ILE   150      19.310   6.305   4.717  1.00  0.00           C  
ATOM   1138  CG1 ILE   150      18.618   5.329   3.743  1.00  0.00           C  
ATOM   1139  CG2 ILE   150      20.749   5.859   4.965  1.00  0.00           C  
ATOM   1140  CD1 ILE   150      19.009   5.543   2.294  1.00  0.00           C  
ATOM   1141  N   ARG   151      17.003   8.188   5.469  1.00  0.00           N  
ATOM   1142  CA  ARG   151      15.861   8.726   4.761  1.00  0.00           C  
ATOM   1143  C   ARG   151      16.232   8.905   3.301  1.00  0.00           C  
ATOM   1144  O   ARG   151      17.404   9.103   2.989  1.00  0.00           O  
ATOM   1145  CB  ARG   151      15.439  10.040   5.371  1.00  0.00           C  
ATOM   1146  CG  ARG   151      14.418   9.807   6.463  1.00  0.00           C  
ATOM   1147  CD  ARG   151      14.034  11.094   7.142  1.00  0.00           C  
ATOM   1148  NE  ARG   151      12.798  11.637   6.606  1.00  0.00           N  
ATOM   1149  CZ  ARG   151      11.703  11.884   7.319  1.00  0.00           C  
ATOM   1150  NH1 ARG   151      11.657  11.622   8.627  1.00  0.00           N  
ATOM   1151  NH2 ARG   151      10.632  12.396   6.714  1.00  0.00           N  
ATOM   1152  N   LEU   152      15.259   8.833   2.402  1.00  0.00           N  
ATOM   1153  CA  LEU   152      15.564   8.971   0.979  1.00  0.00           C  
ATOM   1154  C   LEU   152      15.880  10.433   0.617  1.00  0.00           C  
ATOM   1155  O   LEU   152      15.386  11.367   1.256  1.00  0.00           O  
ATOM   1156  CB  LEU   152      14.445   8.386   0.068  1.00  0.00           C  
ATOM   1157  CG  LEU   152      14.262   6.875   0.221  1.00  0.00           C  
ATOM   1158  CD1 LEU   152      13.096   6.282  -0.569  1.00  0.00           C  
ATOM   1159  CD2 LEU   152      15.456   6.031  -0.224  1.00  0.00           C  
ATOM   1160  N   LEU   153      16.698  10.618  -0.422  1.00  0.00           N  
ATOM   1161  CA  LEU   153      17.120  11.943  -0.874  1.00  0.00           C  
ATOM   1162  C   LEU   153      16.061  12.540  -1.836  1.00  0.00           C  
ATOM   1163  O   LEU   153      15.117  11.847  -2.228  1.00  0.00           O  
ATOM   1164  CB  LEU   153      18.515  11.846  -1.514  1.00  0.00           C  
ATOM   1165  CG  LEU   153      19.596  11.354  -0.549  1.00  0.00           C  
ATOM   1166  CD1 LEU   153      20.983  11.183  -1.167  1.00  0.00           C  
ATOM   1167  CD2 LEU   153      19.852  12.263   0.652  1.00  0.00           C  
ATOM   1168  N   LYS   154      16.198  13.827  -2.214  1.00  0.00           N  
ATOM   1169  CA  LYS   154      15.159  14.442  -3.068  1.00  0.00           C  
ATOM   1170  C   LYS   154      15.013  13.831  -4.472  1.00  0.00           C  
ATOM   1171  O   LYS   154      13.897  13.815  -5.008  1.00  0.00           O  
ATOM   1172  CB  LYS   154      15.594  15.913  -3.170  1.00  0.00           C  
ATOM   1173  CG  LYS   154      15.430  16.690  -1.862  1.00  0.00           C  
ATOM   1174  CD  LYS   154      15.869  18.152  -1.959  1.00  0.00           C  
ATOM   1175  CE  LYS   154      15.709  18.928  -0.650  1.00  0.00           C  
ATOM   1176  NZ  LYS   154      16.185  20.319  -0.824  1.00  0.00           N  
ATOM   1177  N   SER   155      16.119  13.360  -5.060  1.00  0.00           N  
ATOM   1178  CA  SER   155      16.100  12.725  -6.384  1.00  0.00           C  
ATOM   1179  C   SER   155      16.286  11.210  -6.271  1.00  0.00           C  
ATOM   1180  O   SER   155      17.138  10.740  -5.533  1.00  0.00           O  
ATOM   1181  CB  SER   155      17.192  13.315  -7.294  1.00  0.00           C  
ATOM   1182  OG  SER   155      16.905  14.676  -7.581  1.00  0.00           O  
ATOM   1183  N   PRO   156      15.500  10.460  -7.038  1.00  0.00           N  
ATOM   1184  CA  PRO   156      15.611   8.997  -7.101  1.00  0.00           C  
ATOM   1185  C   PRO   156      17.028   8.511  -7.450  1.00  0.00           C  
ATOM   1186  O   PRO   156      17.506   7.540  -6.852  1.00  0.00           O  
ATOM   1187  CB  PRO   156      14.603   8.431  -8.116  1.00  0.00           C  
ATOM   1188  CG  PRO   156      13.343   9.285  -8.265  1.00  0.00           C  
ATOM   1189  CD  PRO   156      13.615  10.790  -8.229  1.00  0.00           C  
ATOM   1190  N   ALA   157      17.695   9.204  -8.385  1.00  0.00           N  
ATOM   1191  CA  ALA   157      19.016   8.800  -8.889  1.00  0.00           C  
ATOM   1192  C   ALA   157      20.130   9.018  -7.851  1.00  0.00           C  
ATOM   1193  O   ALA   157      21.053   8.195  -7.726  1.00  0.00           O  
ATOM   1194  CB  ALA   157      19.330   9.521 -10.213  1.00  0.00           C  
ATOM   1195  N   ASP   158      20.030  10.105  -7.085  1.00  0.00           N  
ATOM   1196  CA  ASP   158      20.981  10.369  -6.010  1.00  0.00           C  
ATOM   1197  C   ASP   158      20.856   9.304  -4.911  1.00  0.00           C  
ATOM   1198  O   ASP   158      21.859   8.823  -4.342  1.00  0.00           O  
ATOM   1199  CB  ASP   158      20.715  11.752  -5.424  1.00  0.00           C  
ATOM   1200  CG  ASP   158      21.188  12.789  -6.432  1.00  0.00           C  
ATOM   1201  OD1 ASP   158      21.908  12.398  -7.390  1.00  0.00           O  
ATOM   1202  OD2 ASP   158      20.837  13.987  -6.259  1.00  0.00           O  
ATOM   1203  N   THR   159      19.617   8.935  -4.609  1.00  0.00           N  
ATOM   1204  CA  THR   159      19.380   7.934  -3.582  1.00  0.00           C  
ATOM   1205  C   THR   159      20.060   6.614  -3.963  1.00  0.00           C  
ATOM   1206  O   THR   159      20.730   5.995  -3.132  1.00  0.00           O  
ATOM   1207  CB  THR   159      17.871   7.744  -3.339  1.00  0.00           C  
ATOM   1208  OG1 THR   159      17.303   8.985  -2.891  1.00  0.00           O  
ATOM   1209  CG2 THR   159      17.617   6.682  -2.286  1.00  0.00           C  
ATOM   1210  N   VAL   160      19.943   6.218  -5.228  1.00  0.00           N  
ATOM   1211  CA  VAL   160      20.503   4.930  -5.691  1.00  0.00           C  
ATOM   1212  C   VAL   160      22.034   4.910  -5.731  1.00  0.00           C  
ATOM   1213  O   VAL   160      22.656   3.876  -5.446  1.00  0.00           O  
ATOM   1214  CB  VAL   160      19.953   4.564  -7.070  1.00  0.00           C  
ATOM   1215  CG1 VAL   160      20.629   3.340  -7.691  1.00  0.00           C  
ATOM   1216  CG2 VAL   160      18.459   4.235  -7.063  1.00  0.00           C  
ATOM   1217  N   GLU   161      22.635   6.045  -6.079  1.00  0.00           N  
ATOM   1218  CA  GLU   161      24.097   6.158  -6.067  1.00  0.00           C  
ATOM   1219  C   GLU   161      24.625   6.113  -4.624  1.00  0.00           C  
ATOM   1220  O   GLU   161      25.547   5.362  -4.335  1.00  0.00           O  
ATOM   1221  CB  GLU   161      24.577   7.419  -6.809  1.00  0.00           C  
ATOM   1222  CG  GLU   161      24.372   7.351  -8.324  1.00  0.00           C  
ATOM   1223  CD  GLU   161      24.747   8.704  -8.910  1.00  0.00           C  
ATOM   1224  OE1 GLU   161      25.071   9.625  -8.114  1.00  0.00           O  
ATOM   1225  OE2 GLU   161      24.715   8.835 -10.163  1.00  0.00           O  
ATOM   1226  N   LEU   162      24.029   6.889  -3.722  1.00  0.00           N  
ATOM   1227  CA  LEU   162      24.454   6.870  -2.307  1.00  0.00           C  
ATOM   1228  C   LEU   162      24.391   5.475  -1.666  1.00  0.00           C  
ATOM   1229  O   LEU   162      25.341   5.036  -1.025  1.00  0.00           O  
ATOM   1230  CB  LEU   162      23.605   7.812  -1.447  1.00  0.00           C  
ATOM   1231  CG  LEU   162      23.947   7.845   0.057  1.00  0.00           C  
ATOM   1232  CD1 LEU   162      25.334   8.440   0.281  1.00  0.00           C  
ATOM   1233  CD2 LEU   162      22.917   8.649   0.824  1.00  0.00           C  
ATOM   1234  N   ALA   163      23.261   4.795  -1.802  1.00  0.00           N  
ATOM   1235  CA  ALA   163      23.140   3.457  -1.225  1.00  0.00           C  
ATOM   1236  C   ALA   163      24.143   2.457  -1.808  1.00  0.00           C  
ATOM   1237  O   ALA   163      24.549   1.529  -1.111  1.00  0.00           O  
ATOM   1238  CB  ALA   163      21.701   2.887  -1.322  1.00  0.00           C  
ATOM   1239  N   ARG   164      24.517   2.626  -3.084  1.00  0.00           N  
ATOM   1240  CA  ARG   164      25.589   1.834  -3.680  1.00  0.00           C  
ATOM   1241  C   ARG   164      26.946   2.111  -2.996  1.00  0.00           C  
ATOM   1242  O   ARG   164      27.734   1.182  -2.747  1.00  0.00           O  
ATOM   1243  CB  ARG   164      25.696   2.106  -5.192  1.00  0.00           C  
ATOM   1244  CG  ARG   164      24.532   1.529  -6.000  1.00  0.00           C  
ATOM   1245  CD  ARG   164      24.598   1.860  -7.492  1.00  0.00           C  
ATOM   1246  NE  ARG   164      23.395   1.262  -8.137  1.00  0.00           N  
ATOM   1247  CZ  ARG   164      23.158   1.471  -9.465  1.00  0.00           C  
ATOM   1248  NH1 ARG   164      24.167   2.252  -9.950  1.00  0.00           N  
ATOM   1249  NH2 ARG   164      22.004   0.818  -9.790  1.00  0.00           N  
ATOM   1250  N   ARG   165      27.221   3.390  -2.731  1.00  0.00           N  
ATOM   1251  CA  ARG   165      28.407   3.820  -1.956  1.00  0.00           C  
ATOM   1252  C   ARG   165      28.403   3.179  -0.552  1.00  0.00           C  
ATOM   1253  O   ARG   165      29.346   2.494  -0.143  1.00  0.00           O  
ATOM   1254  CB  ARG   165      28.395   5.351  -1.793  1.00  0.00           C  
ATOM   1255  CG  ARG   165      28.920   6.166  -2.976  1.00  0.00           C  
ATOM   1256  CD  ARG   165      30.242   6.814  -2.604  1.00  0.00           C  
ATOM   1257  NE  ARG   165      30.580   7.960  -3.433  1.00  0.00           N  
ATOM   1258  CZ  ARG   165      31.508   8.867  -3.128  1.00  0.00           C  
ATOM   1259  NH1 ARG   165      32.197   8.773  -1.993  1.00  0.00           N  
ATOM   1260  NH2 ARG   165      31.757   9.872  -3.970  1.00  0.00           N  
ATOM   1261  N   ILE   166      27.309   3.411   0.167  1.00  0.00           N  
ATOM   1262  CA  ILE   166      27.122   2.884   1.521  1.00  0.00           C  
ATOM   1263  C   ILE   166      27.349   1.377   1.541  1.00  0.00           C  
ATOM   1264  O   ILE   166      28.025   0.865   2.423  1.00  0.00           O  
ATOM   1265  CB  ILE   166      25.697   3.202   2.032  1.00  0.00           C  
ATOM   1266  CG1 ILE   166      25.610   4.681   2.393  1.00  0.00           C  
ATOM   1267  CG2 ILE   166      25.333   2.328   3.228  1.00  0.00           C  
ATOM   1268  CD1 ILE   166      24.262   5.132   2.890  1.00  0.00           C  
ATOM   1269  N   GLU   167      26.777   0.676   0.568  1.00  0.00           N  
ATOM   1270  CA  GLU   167      26.821  -0.782   0.541  1.00  0.00           C  
ATOM   1271  C   GLU   167      28.264  -1.312   0.468  1.00  0.00           C  
ATOM   1272  O   GLU   167      28.589  -2.347   1.062  1.00  0.00           O  
ATOM   1273  CB  GLU   167      26.028  -1.280  -0.661  1.00  0.00           C  
ATOM   1274  CG  GLU   167      25.966  -2.791  -0.811  1.00  0.00           C  
ATOM   1275  CD  GLU   167      25.758  -3.238  -2.251  1.00  0.00           C  
ATOM   1276  OE1 GLU   167      26.378  -2.661  -3.168  1.00  0.00           O  
ATOM   1277  OE2 GLU   167      24.976  -4.184  -2.466  1.00  0.00           O  
ATOM   1278  N   LYS   168      29.122  -0.584  -0.243  1.00  0.00           N  
ATOM   1279  CA  LYS   168      30.521  -0.996  -0.429  1.00  0.00           C  
ATOM   1280  C   LYS   168      31.362  -0.859   0.843  1.00  0.00           C  
ATOM   1281  O   LYS   168      32.506  -1.264   0.876  1.00  0.00           O  
ATOM   1282  CB  LYS   168      31.156  -0.230  -1.598  1.00  0.00           C  
ATOM   1283  CG  LYS   168      30.522  -0.550  -2.953  1.00  0.00           C  
ATOM   1284  CD  LYS   168      31.174   0.188  -4.124  1.00  0.00           C  
ATOM   1285  CE  LYS   168      30.539  -0.130  -5.479  1.00  0.00           C  
ATOM   1286  NZ  LYS   168      31.221   0.631  -6.549  1.00  0.00           N  
ATOM   1287  N   LEU   169      30.778  -0.338   1.914  1.00  0.00           N  
ATOM   1288  CA  LEU   169      31.480  -0.278   3.185  1.00  0.00           C  
ATOM   1289  C   LEU   169      31.458  -1.606   3.922  1.00  0.00           C  
ATOM   1290  O   LEU   169      32.150  -1.746   4.912  1.00  0.00           O  
ATOM   1291  CB  LEU   169      30.902   0.819   4.051  1.00  0.00           C  
ATOM   1292  CG  LEU   169      31.084   2.220   3.464  1.00  0.00           C  
ATOM   1293  CD1 LEU   169      30.421   3.344   4.258  1.00  0.00           C  
ATOM   1294  CD2 LEU   169      32.535   2.683   3.336  1.00  0.00           C  
ATOM   1295  N   GLY   170      30.707  -2.588   3.421  1.00  0.00           N  
ATOM   1296  CA  GLY   170      30.589  -3.883   4.084  1.00  0.00           C  
ATOM   1297  C   GLY   170      29.561  -3.926   5.220  1.00  0.00           C  
ATOM   1298  O   GLY   170      29.596  -4.834   6.056  1.00  0.00           O  
ATOM   1299  N   VAL   171      28.633  -2.969   5.272  1.00  0.00           N  
ATOM   1300  CA  VAL   171      27.539  -3.067   6.253  1.00  0.00           C  
ATOM   1301  C   VAL   171      26.684  -4.266   5.929  1.00  0.00           C  
ATOM   1302  O   VAL   171      26.692  -4.728   4.804  1.00  0.00           O  
ATOM   1303  CB  VAL   171      26.666  -1.800   6.333  1.00  0.00           C  
ATOM   1304  CG1 VAL   171      27.441  -0.551   6.759  1.00  0.00           C  
ATOM   1305  CG2 VAL   171      26.007  -1.428   5.003  1.00  0.00           C  
ATOM   1306  N   PRO   172      25.935  -4.766   6.908  1.00  0.00           N  
ATOM   1307  CA  PRO   172      25.158  -6.009   6.717  1.00  0.00           C  
ATOM   1308  C   PRO   172      23.725  -5.790   6.198  1.00  0.00           C  
ATOM   1309  O   PRO   172      23.100  -6.708   5.692  1.00  0.00           O  
ATOM   1310  CB  PRO   172      25.135  -6.819   8.003  1.00  0.00           C  
ATOM   1311  CG  PRO   172      25.158  -5.957   9.267  1.00  0.00           C  
ATOM   1312  CD  PRO   172      26.040  -4.713   9.145  1.00  0.00           C  
ATOM   1313  N   ALA   173      23.217  -4.574   6.336  1.00  0.00           N  
ATOM   1314  CA  ALA   173      21.836  -4.245   5.957  1.00  0.00           C  
ATOM   1315  C   ALA   173      21.615  -2.765   6.085  1.00  0.00           C  
ATOM   1316  O   ALA   173      22.388  -2.066   6.765  1.00  0.00           O  
ATOM   1317  CB  ALA   173      20.817  -4.988   6.809  1.00  0.00           C  
ATOM   1318  N   LEU   174      20.585  -2.298   5.394  1.00  0.00           N  
ATOM   1319  CA  LEU   174      20.235  -0.891   5.394  1.00  0.00           C  
ATOM   1320  C   LEU   174      18.713  -0.760   5.627  1.00  0.00           C  
ATOM   1321  O   LEU   174      17.918  -1.464   5.034  1.00  0.00           O  
ATOM   1322  CB  LEU   174      20.718  -0.190   4.120  1.00  0.00           C  
ATOM   1323  CG  LEU   174      20.314   1.284   4.044  1.00  0.00           C  
ATOM   1324  CD1 LEU   174      20.974   2.188   5.084  1.00  0.00           C  
ATOM   1325  CD2 LEU   174      20.635   1.974   2.719  1.00  0.00           C  
ATOM   1326  N   ALA   175      18.327   0.110   6.551  1.00  0.00           N  
ATOM   1327  CA  ALA   175      16.903   0.387   6.789  1.00  0.00           C  
ATOM   1328  C   ALA   175      16.599   1.651   6.051  1.00  0.00           C  
ATOM   1329  O   ALA   175      17.363   2.607   6.143  1.00  0.00           O  
ATOM   1330  CB  ALA   175      16.631   0.575   8.271  1.00  0.00           C  
ATOM   1331  N   VAL   176      15.502   1.662   5.301  1.00  0.00           N  
ATOM   1332  CA  VAL   176      15.168   2.799   4.478  1.00  0.00           C  
ATOM   1333  C   VAL   176      13.800   3.316   4.877  1.00  0.00           C  
ATOM   1334  O   VAL   176      12.801   2.643   4.685  1.00  0.00           O  
ATOM   1335  CB  VAL   176      15.240   2.432   2.968  1.00  0.00           C  
ATOM   1336  CG1 VAL   176      14.848   3.616   2.077  1.00  0.00           C  
ATOM   1337  CG2 VAL   176      16.648   1.971   2.636  1.00  0.00           C  
ATOM   1338  N   HIS   177      13.778   4.519   5.444  1.00  0.00           N  
ATOM   1339  CA  HIS   177      12.528   5.222   5.714  1.00  0.00           C  
ATOM   1340  C   HIS   177      12.213   5.974   4.426  1.00  0.00           C  
ATOM   1341  O   HIS   177      12.946   6.884   4.020  1.00  0.00           O  
ATOM   1342  CB  HIS   177      12.709   6.168   6.881  1.00  0.00           C  
ATOM   1343  CG  HIS   177      11.490   6.962   7.242  1.00  0.00           C  
ATOM   1344  ND1 HIS   177      11.542   8.014   8.135  1.00  0.00           N  
ATOM   1345  CD2 HIS   177      10.200   6.877   6.838  1.00  0.00           C  
ATOM   1346  CE1 HIS   177      10.338   8.530   8.283  1.00  0.00           C  
ATOM   1347  NE2 HIS   177       9.503   7.857   7.512  1.00  0.00           N  
ATOM   1348  N   GLY   178      11.131   5.577   3.779  1.00  0.00           N  
ATOM   1349  CA  GLY   178      10.820   6.037   2.429  1.00  0.00           C  
ATOM   1350  C   GLY   178      10.083   7.353   2.396  1.00  0.00           C  
ATOM   1351  O   GLY   178       9.082   7.503   1.679  1.00  0.00           O  
ATOM   1352  N   ARG   179      10.575   8.289   3.200  1.00  0.00           N  
ATOM   1353  CA  ARG   179      10.187   9.695   3.163  1.00  0.00           C  
ATOM   1354  C   ARG   179      11.470  10.546   3.029  1.00  0.00           C  
ATOM   1355  O   ARG   179      12.528  10.216   3.643  1.00  0.00           O  
ATOM   1356  CB  ARG   179       9.410  10.091   4.429  1.00  0.00           C  
ATOM   1357  CG  ARG   179       8.035   9.442   4.528  1.00  0.00           C  
ATOM   1358  CD  ARG   179       7.137  10.158   5.523  1.00  0.00           C  
ATOM   1359  NE  ARG   179       5.796   9.565   5.552  1.00  0.00           N  
ATOM   1360  CZ  ARG   179       5.494   8.365   6.063  1.00  0.00           C  
ATOM   1361  NH1 ARG   179       6.437   7.606   6.602  1.00  0.00           N  
ATOM   1362  NH2 ARG   179       4.233   7.919   6.028  1.00  0.00           N  
ATOM   1363  N   LYS   180      11.379  11.589   2.192  1.00  0.00           N  
ATOM   1364  CA  LYS   180      12.423  12.623   2.081  1.00  0.00           C  
ATOM   1365  C   LYS   180      12.530  13.398   3.395  1.00  0.00           C  
ATOM   1366  O   LYS   180      11.574  13.440   4.175  1.00  0.00           O  
ATOM   1367  CB  LYS   180      12.117  13.599   0.916  1.00  0.00           C  
ATOM   1368  CG  LYS   180      10.888  14.476   1.162  1.00  0.00           C  
ATOM   1369  CD  LYS   180      10.555  15.406  -0.007  1.00  0.00           C  
ATOM   1370  CE  LYS   180       9.355  16.317   0.258  1.00  0.00           C  
ATOM   1371  NZ  LYS   180       9.127  17.204  -0.905  1.00  0.00           N  
ATOM   1372  N   ILE   181      13.685  14.013   3.639  1.00  0.00           N  
ATOM   1373  CA  ILE   181      13.900  14.768   4.876  1.00  0.00           C  
ATOM   1374  C   ILE   181      12.842  15.877   5.053  1.00  0.00           C  
ATOM   1375  O   ILE   181      12.277  16.040   6.135  1.00  0.00           O  
ATOM   1376  CB  ILE   181      15.318  15.353   4.908  1.00  0.00           C  
ATOM   1377  CG1 ILE   181      16.419  14.286   5.028  1.00  0.00           C  
ATOM   1378  CG2 ILE   181      15.559  16.314   6.085  1.00  0.00           C  
ATOM   1379  CD1 ILE   181      17.826  14.833   4.791  1.00  0.00           C  
ATOM   1380  N   ALA   182      12.542  16.596   3.970  1.00  0.00           N  
ATOM   1381  CA  ALA   182      11.686  17.795   4.022  1.00  0.00           C  
ATOM   1382  C   ALA   182      10.165  17.542   4.017  1.00  0.00           C  
ATOM   1383  O   ALA   182       9.402  18.429   3.619  1.00  0.00           O  
ATOM   1384  CB  ALA   182      12.036  18.718   2.851  1.00  0.00           C  
ATOM   1385  N   ASP   183       9.718  16.363   4.460  1.00  0.00           N  
ATOM   1386  CA  ASP   183       8.280  16.038   4.474  1.00  0.00           C  
ATOM   1387  C   ASP   183       7.857  15.332   5.766  1.00  0.00           C  
ATOM   1388  O   ASP   183       8.561  14.450   6.276  1.00  0.00           O  
ATOM   1389  CB  ASP   183       7.872  15.217   3.232  1.00  0.00           C  
ATOM   1390  CG  ASP   183       7.989  16.120   2.012  1.00  0.00           C  
ATOM   1391  OD1 ASP   183       7.168  17.068   1.897  1.00  0.00           O  
ATOM   1392  OD2 ASP   183       8.902  15.873   1.179  1.00  0.00           O  
ATOM   1393  N   ARG   184       6.700  15.731   6.286  1.00  0.00           N  
ATOM   1394  CA  ARG   184       6.200  15.203   7.543  1.00  0.00           C  
ATOM   1395  C   ARG   184       5.800  13.727   7.438  1.00  0.00           C  
ATOM   1396  O   ARG   184       5.817  13.131   6.346  1.00  0.00           O  
ATOM   1397  CB  ARG   184       5.002  16.028   8.019  1.00  0.00           C  
ATOM   1398  CG  ARG   184       5.365  17.463   8.408  1.00  0.00           C  
ATOM   1399  CD  ARG   184       4.167  18.294   8.870  1.00  0.00           C  
ATOM   1400  NE  ARG   184       3.262  18.466   7.699  1.00  0.00           N  
ATOM   1401  CZ  ARG   184       2.059  19.092   7.852  1.00  0.00           C  
ATOM   1402  NH1 ARG   184       1.942  19.453   9.163  1.00  0.00           N  
ATOM   1403  NH2 ARG   184       1.443  19.113   6.634  1.00  0.00           N  
ATOM   1404  N   PRO   185       5.452  13.121   8.581  1.00  0.00           N  
ATOM   1405  CA  PRO   185       4.886  11.771   8.549  1.00  0.00           C  
ATOM   1406  C   PRO   185       3.518  11.682   7.833  1.00  0.00           C  
ATOM   1407  O   PRO   185       3.135  10.579   7.436  1.00  0.00           O  
ATOM   1408  CB  PRO   185       4.758  11.412  10.033  1.00  0.00           C  
ATOM   1409  CG  PRO   185       5.774  12.266  10.722  1.00  0.00           C  
ATOM   1410  CD  PRO   185       5.791  13.549   9.950  1.00  0.00           C  
ATOM   1411  N   ARG   186       2.813  12.820   7.682  1.00  0.00           N  
ATOM   1412  CA  ARG   186       1.538  12.918   6.933  1.00  0.00           C  
ATOM   1413  C   ARG   186       1.670  12.691   5.415  1.00  0.00           C  
ATOM   1414  O   ARG   186       0.714  12.267   4.761  1.00  0.00           O  
ATOM   1415  CB  ARG   186       0.868  14.285   7.176  1.00  0.00           C  
ATOM   1416  CG  ARG   186       0.304  14.445   8.589  1.00  0.00           C  
ATOM   1417  CD  ARG   186      -0.288  15.830   8.859  1.00  0.00           C  
ATOM   1418  NE  ARG   186      -0.783  15.840  10.264  1.00  0.00           N  
ATOM   1419  CZ  ARG   186      -1.238  17.001  10.819  1.00  0.00           C  
ATOM   1420  NH1 ARG   186      -1.128  17.983   9.879  1.00  0.00           N  
ATOM   1421  NH2 ARG   186      -1.626  16.726  12.099  1.00  0.00           N  
ATOM   1422  N   ASP   187       2.835  12.996   4.849  1.00  0.00           N  
ATOM   1423  CA  ASP   187       3.098  12.704   3.437  1.00  0.00           C  
ATOM   1424  C   ASP   187       3.180  11.181   3.198  1.00  0.00           C  
ATOM   1425  O   ASP   187       3.758  10.463   4.014  1.00  0.00           O  
ATOM   1426  CB  ASP   187       4.396  13.367   2.974  1.00  0.00           C  
ATOM   1427  CG  ASP   187       4.562  13.089   1.487  1.00  0.00           C  
ATOM   1428  OD1 ASP   187       3.794  13.683   0.685  1.00  0.00           O  
ATOM   1429  OD2 ASP   187       5.459  12.278   1.133  1.00  0.00           O  
ATOM   1430  N   PRO   188       2.598  10.685   2.085  1.00  0.00           N  
ATOM   1431  CA  PRO   188       2.658   9.236   1.845  1.00  0.00           C  
ATOM   1432  C   PRO   188       4.088   8.719   1.742  1.00  0.00           C  
ATOM   1433  O   PRO   188       4.982   9.433   1.273  1.00  0.00           O  
ATOM   1434  CB  PRO   188       1.938   9.055   0.500  1.00  0.00           C  
ATOM   1435  CG  PRO   188       1.110  10.283   0.317  1.00  0.00           C  
ATOM   1436  CD  PRO   188       1.785  11.393   1.073  1.00  0.00           C  
ATOM   1437  N   ALA   189       4.292   7.488   2.196  1.00  0.00           N  
ATOM   1438  CA  ALA   189       5.573   6.785   2.055  1.00  0.00           C  
ATOM   1439  C   ALA   189       5.759   6.301   0.604  1.00  0.00           C  
ATOM   1440  O   ALA   189       4.806   5.825  -0.005  1.00  0.00           O  
ATOM   1441  CB  ALA   189       5.669   5.594   3.068  1.00  0.00           C  
ATOM   1442  N   LYS   190       6.981   6.434   0.078  1.00  0.00           N  
ATOM   1443  CA  LYS   190       7.340   6.033  -1.296  1.00  0.00           C  
ATOM   1444  C   LYS   190       7.796   4.586  -1.360  1.00  0.00           C  
ATOM   1445  O   LYS   190       8.991   4.315  -1.198  1.00  0.00           O  
ATOM   1446  CB  LYS   190       8.509   6.870  -1.828  1.00  0.00           C  
ATOM   1447  CG  LYS   190       8.170   8.352  -2.000  1.00  0.00           C  
ATOM   1448  CD  LYS   190       9.351   9.199  -2.478  1.00  0.00           C  
ATOM   1449  CE  LYS   190       9.007  10.678  -2.666  1.00  0.00           C  
ATOM   1450  NZ  LYS   190      10.154  11.392  -3.270  1.00  0.00           N  
ATOM   1451  N   TRP   191       6.866   3.674  -1.620  1.00  0.00           N  
ATOM   1452  CA  TRP   191       7.204   2.266  -1.778  1.00  0.00           C  
ATOM   1453  C   TRP   191       8.002   2.057  -3.060  1.00  0.00           C  
ATOM   1454  O   TRP   191       8.801   1.120  -3.141  1.00  0.00           O  
ATOM   1455  CB  TRP   191       5.947   1.383  -1.822  1.00  0.00           C  
ATOM   1456  CG  TRP   191       5.085   1.601  -3.043  1.00  0.00           C  
ATOM   1457  CD1 TRP   191       4.004   2.419  -3.205  1.00  0.00           C  
ATOM   1458  CD2 TRP   191       5.230   0.974  -4.325  1.00  0.00           C  
ATOM   1459  NE1 TRP   191       3.474   2.373  -4.411  1.00  0.00           N  
ATOM   1460  CE2 TRP   191       4.201   1.484  -5.159  1.00  0.00           C  
ATOM   1461  CE3 TRP   191       6.132   0.028  -4.856  1.00  0.00           C  
ATOM   1462  CZ2 TRP   191       4.043   1.076  -6.512  1.00  0.00           C  
ATOM   1463  CZ3 TRP   191       5.980  -0.387  -6.214  1.00  0.00           C  
ATOM   1464  CH2 TRP   191       4.939   0.143  -7.017  1.00  0.00           C  
ATOM   1465  N   ASP   192       7.759   2.925  -4.047  1.00  0.00           N  
ATOM   1466  CA  ASP   192       8.452   2.888  -5.337  1.00  0.00           C  
ATOM   1467  C   ASP   192       9.946   2.981  -5.121  1.00  0.00           C  
ATOM   1468  O   ASP   192      10.715   2.224  -5.714  1.00  0.00           O  
ATOM   1469  CB  ASP   192       8.037   4.042  -6.278  1.00  0.00           C  
ATOM   1470  CG  ASP   192       8.765   3.854  -7.602  1.00  0.00           C  
ATOM   1471  OD1 ASP   192       8.538   2.802  -8.257  1.00  0.00           O  
ATOM   1472  OD2 ASP   192       9.557   4.760  -7.975  1.00  0.00           O  
ATOM   1473  N   GLU   193      10.370   3.908  -4.271  1.00  0.00           N  
ATOM   1474  CA  GLU   193      11.795   4.154  -4.090  1.00  0.00           C  
ATOM   1475  C   GLU   193      12.440   2.985  -3.354  1.00  0.00           C  
ATOM   1476  O   GLU   193      13.535   2.509  -3.722  1.00  0.00           O  
ATOM   1477  CB  GLU   193      12.052   5.473  -3.341  1.00  0.00           C  
ATOM   1478  CG  GLU   193      11.722   6.718  -4.167  1.00  0.00           C  
ATOM   1479  CD  GLU   193      12.568   6.681  -5.432  1.00  0.00           C  
ATOM   1480  OE1 GLU   193      13.812   6.523  -5.307  1.00  0.00           O  
ATOM   1481  OE2 GLU   193      11.982   6.810  -6.540  1.00  0.00           O  
ATOM   1482  N   ILE   194      11.767   2.513  -2.314  1.00  0.00           N  
ATOM   1483  CA  ILE   194      12.328   1.447  -1.484  1.00  0.00           C  
ATOM   1484  C   ILE   194      12.545   0.198  -2.330  1.00  0.00           C  
ATOM   1485  O   ILE   194      13.557  -0.492  -2.175  1.00  0.00           O  
ATOM   1486  CB  ILE   194      11.430   1.127  -0.284  1.00  0.00           C  
ATOM   1487  CG1 ILE   194      11.421   2.307   0.696  1.00  0.00           C  
ATOM   1488  CG2 ILE   194      11.931  -0.115   0.439  1.00  0.00           C  
ATOM   1489  CD1 ILE   194      10.425   2.155   1.819  1.00  0.00           C  
ATOM   1490  N   ALA   195      11.588  -0.067  -3.224  1.00  0.00           N  
ATOM   1491  CA  ALA   195      11.669  -1.133  -4.231  1.00  0.00           C  
ATOM   1492  C   ALA   195      12.871  -0.958  -5.166  1.00  0.00           C  
ATOM   1493  O   ALA   195      13.567  -1.932  -5.483  1.00  0.00           O  
ATOM   1494  CB  ALA   195      10.367  -1.181  -5.034  1.00  0.00           C  
ATOM   1495  N   ASP   196      13.124   0.271  -5.606  1.00  0.00           N  
ATOM   1496  CA  ASP   196      14.279   0.530  -6.484  1.00  0.00           C  
ATOM   1497  C   ASP   196      15.596   0.292  -5.739  1.00  0.00           C  
ATOM   1498  O   ASP   196      16.579  -0.221  -6.317  1.00  0.00           O  
ATOM   1499  CB  ASP   196      14.229   1.944  -7.054  1.00  0.00           C  
ATOM   1500  CG  ASP   196      13.127   1.989  -8.103  1.00  0.00           C  
ATOM   1501  OD1 ASP   196      12.647   0.896  -8.504  1.00  0.00           O  
ATOM   1502  OD2 ASP   196      12.752   3.118  -8.518  1.00  0.00           O  
ATOM   1503  N   VAL   197      15.618   0.650  -4.450  1.00  0.00           N  
ATOM   1504  CA  VAL   197      16.812   0.450  -3.635  1.00  0.00           C  
ATOM   1505  C   VAL   197      17.059  -1.038  -3.412  1.00  0.00           C  
ATOM   1506  O   VAL   197      18.188  -1.501  -3.597  1.00  0.00           O  
ATOM   1507  CB  VAL   197      16.734   1.214  -2.289  1.00  0.00           C  
ATOM   1508  CG1 VAL   197      17.881   0.883  -1.332  1.00  0.00           C  
ATOM   1509  CG2 VAL   197      16.772   2.735  -2.448  1.00  0.00           C  
ATOM   1510  N   VAL   198      16.020  -1.778  -3.023  1.00  0.00           N  
ATOM   1511  CA  VAL   198      16.136  -3.215  -2.796  1.00  0.00           C  
ATOM   1512  C   VAL   198      16.534  -3.969  -4.060  1.00  0.00           C  
ATOM   1513  O   VAL   198      17.217  -4.989  -3.984  1.00  0.00           O  
ATOM   1514  CB  VAL   198      14.838  -3.781  -2.275  1.00  0.00           C  
ATOM   1515  CG1 VAL   198      13.717  -3.796  -3.316  1.00  0.00           C  
ATOM   1516  CG2 VAL   198      14.954  -5.228  -1.791  1.00  0.00           C  
ATOM   1517  N   ALA   199      16.083  -3.480  -5.216  1.00  0.00           N  
ATOM   1518  CA  ALA   199      16.399  -4.110  -6.482  1.00  0.00           C  
ATOM   1519  C   ALA   199      17.876  -3.905  -6.794  1.00  0.00           C  
ATOM   1520  O   ALA   199      18.522  -4.787  -7.343  1.00  0.00           O  
ATOM   1521  CB  ALA   199      15.556  -3.506  -7.617  1.00  0.00           C  
ATOM   1522  N   ALA   200      18.385  -2.726  -6.456  1.00  0.00           N  
ATOM   1523  CA  ALA   200      19.752  -2.328  -6.753  1.00  0.00           C  
ATOM   1524  C   ALA   200      20.779  -2.966  -5.844  1.00  0.00           C  
ATOM   1525  O   ALA   200      21.859  -3.331  -6.277  1.00  0.00           O  
ATOM   1526  CB  ALA   200      19.917  -0.798  -6.605  1.00  0.00           C  
ATOM   1527  N   LEU   201      20.465  -3.050  -4.563  1.00  0.00           N  
ATOM   1528  CA  LEU   201      21.470  -3.426  -3.576  1.00  0.00           C  
ATOM   1529  C   LEU   201      21.648  -4.926  -3.434  1.00  0.00           C  
ATOM   1530  O   LEU   201      20.690  -5.724  -3.560  1.00  0.00           O  
ATOM   1531  CB  LEU   201      21.140  -2.839  -2.209  1.00  0.00           C  
ATOM   1532  CG  LEU   201      21.200  -1.320  -2.109  1.00  0.00           C  
ATOM   1533  CD1 LEU   201      20.899  -0.929  -0.669  1.00  0.00           C  
ATOM   1534  CD2 LEU   201      22.523  -0.727  -2.560  1.00  0.00           C  
ATOM   1535  N   SER   202      22.903  -5.278  -3.144  1.00  0.00           N  
ATOM   1536  CA  SER   202      23.303  -6.646  -2.832  1.00  0.00           C  
ATOM   1537  C   SER   202      23.195  -6.989  -1.320  1.00  0.00           C  
ATOM   1538  O   SER   202      23.604  -8.064  -0.896  1.00  0.00           O  
ATOM   1539  CB  SER   202      24.740  -6.887  -3.303  1.00  0.00           C  
ATOM   1540  OG  SER   202      24.831  -6.700  -4.708  1.00  0.00           O  
ATOM   1541  N   ILE   203      22.671  -6.081  -0.513  1.00  0.00           N  
ATOM   1542  CA  ILE   203      22.497  -6.350   0.926  1.00  0.00           C  
ATOM   1543  C   ILE   203      21.016  -6.220   1.239  1.00  0.00           C  
ATOM   1544  O   ILE   203      20.295  -5.573   0.468  1.00  0.00           O  
ATOM   1545  CB  ILE   203      23.303  -5.373   1.814  1.00  0.00           C  
ATOM   1546  CG1 ILE   203      22.880  -3.920   1.547  1.00  0.00           C  
ATOM   1547  CG2 ILE   203      24.799  -5.531   1.555  1.00  0.00           C  
ATOM   1548  CD1 ILE   203      23.600  -2.884   2.376  1.00  0.00           C  
ATOM   1549  N   PRO   204      20.555  -6.834   2.355  1.00  0.00           N  
ATOM   1550  CA  PRO   204      19.127  -6.731   2.730  1.00  0.00           C  
ATOM   1551  C   PRO   204      18.682  -5.314   3.026  1.00  0.00           C  
ATOM   1552  O   PRO   204      19.442  -4.504   3.586  1.00  0.00           O  
ATOM   1553  CB  PRO   204      18.992  -7.608   3.988  1.00  0.00           C  
ATOM   1554  CG  PRO   204      20.332  -8.160   4.269  1.00  0.00           C  
ATOM   1555  CD  PRO   204      21.246  -7.889   3.113  1.00  0.00           C  
ATOM   1556  N   VAL   205      17.454  -5.022   2.614  1.00  0.00           N  
ATOM   1557  CA  VAL   205      16.878  -3.711   2.790  1.00  0.00           C  
ATOM   1558  C   VAL   205      15.682  -3.882   3.721  1.00  0.00           C  
ATOM   1559  O   VAL   205      14.850  -4.774   3.529  1.00  0.00           O  
ATOM   1560  CB  VAL   205      16.429  -3.132   1.461  1.00  0.00           C  
ATOM   1561  CG1 VAL   205      15.734  -1.794   1.677  1.00  0.00           C  
ATOM   1562  CG2 VAL   205      17.638  -3.016   0.545  1.00  0.00           C  
ATOM   1563  N   ILE   206      15.662  -3.058   4.751  1.00  0.00           N  
ATOM   1564  CA  ILE   206      14.586  -3.080   5.747  1.00  0.00           C  
ATOM   1565  C   ILE   206      13.673  -1.887   5.416  1.00  0.00           C  
ATOM   1566  O   ILE   206      14.082  -0.730   5.547  1.00  0.00           O  
ATOM   1567  CB  ILE   206      15.163  -2.979   7.161  1.00  0.00           C  
ATOM   1568  CG1 ILE   206      16.211  -4.062   7.378  1.00  0.00           C  
ATOM   1569  CG2 ILE   206      14.065  -3.061   8.246  1.00  0.00           C  
ATOM   1570  CD1 ILE   206      17.092  -3.786   8.576  1.00  0.00           C  
ATOM   1571  N   ALA   207      12.458  -2.183   4.963  1.00  0.00           N  
ATOM   1572  CA  ALA   207      11.502  -1.158   4.577  1.00  0.00           C  
ATOM   1573  C   ALA   207      10.973  -0.520   5.832  1.00  0.00           C  
ATOM   1574  O   ALA   207      10.710  -1.228   6.801  1.00  0.00           O  
ATOM   1575  CB  ALA   207      10.366  -1.772   3.799  1.00  0.00           C  
ATOM   1576  N   ASN   208      10.778   0.798   5.790  1.00  0.00           N  
ATOM   1577  CA  ASN   208      10.287   1.543   6.943  1.00  0.00           C  
ATOM   1578  C   ASN   208       9.474   2.752   6.471  1.00  0.00           C  
ATOM   1579  O   ASN   208       9.709   3.304   5.371  1.00  0.00           O  
ATOM   1580  CB  ASN   208      11.486   1.945   7.819  1.00  0.00           C  
ATOM   1581  CG  ASN   208      11.103   2.878   8.920  1.00  0.00           C  
ATOM   1582  OD1 ASN   208      11.471   4.076   8.898  1.00  0.00           O  
ATOM   1583  ND2 ASN   208      10.314   2.357   9.904  1.00  0.00           N  
ATOM   1584  N   GLY   209       8.480   3.132   7.276  1.00  0.00           N  
ATOM   1585  CA  GLY   209       7.708   4.335   7.065  1.00  0.00           C  
ATOM   1586  C   GLY   209       6.249   4.075   6.776  1.00  0.00           C  
ATOM   1587  O   GLY   209       5.562   4.968   6.292  1.00  0.00           O  
ATOM   1588  N   ASP   210       5.755   2.879   7.123  1.00  0.00           N  
ATOM   1589  CA  ASP   210       4.422   2.426   6.742  1.00  0.00           C  
ATOM   1590  C   ASP   210       3.367   2.519   7.809  1.00  0.00           C  
ATOM   1591  O   ASP   210       2.238   2.183   7.523  1.00  0.00           O  
ATOM   1592  CB  ASP   210       4.507   0.977   6.256  1.00  0.00           C  
ATOM   1593  CG  ASP   210       4.985   0.118   7.418  1.00  0.00           C  
ATOM   1594  OD1 ASP   210       5.272   0.695   8.501  1.00  0.00           O  
ATOM   1595  OD2 ASP   210       5.071  -1.126   7.238  1.00  0.00           O  
ATOM   1596  N   VAL   211       3.723   2.929   9.034  1.00  0.00           N  
ATOM   1597  CA  VAL   211       2.754   2.923  10.164  1.00  0.00           C  
ATOM   1598  C   VAL   211       1.594   3.890   9.857  1.00  0.00           C  
ATOM   1599  O   VAL   211       1.724   4.842   9.088  1.00  0.00           O  
ATOM   1600  CB  VAL   211       3.411   3.255  11.539  1.00  0.00           C  
ATOM   1601  CG1 VAL   211       4.481   2.247  11.963  1.00  0.00           C  
ATOM   1602  CG2 VAL   211       4.109   4.616  11.569  1.00  0.00           C  
ATOM   1603  N   LEU   212       1.688   4.569   8.720  1.00  0.00           N  
ATOM   1604  CA  LEU   212       0.692   5.578   8.346  1.00  0.00           C  
ATOM   1605  C   LEU   212      -0.156   5.115   7.174  1.00  0.00           C  
ATOM   1606  O   LEU   212       0.207   5.265   6.004  1.00  0.00           O  
ATOM   1607  CB  LEU   212       1.113   6.955   7.824  1.00  0.00           C  
ATOM   1608  CG  LEU   212      -0.068   7.861   7.472  1.00  0.00           C  
ATOM   1609  CD1 LEU   212      -0.975   8.227   8.646  1.00  0.00           C  
ATOM   1610  CD2 LEU   212       0.312   9.218   6.882  1.00  0.00           C  
ATOM   1611  N   GLU   213      -1.315   4.538   7.485  1.00  0.00           N  
ATOM   1612  CA  GLU   213      -2.205   4.005   6.469  1.00  0.00           C  
ATOM   1613  C   GLU   213      -1.821   2.608   6.001  1.00  0.00           C  
ATOM   1614  O   GLU   213      -2.575   1.953   5.275  1.00  0.00           O  
ATOM   1615  CB  GLU   213      -2.312   4.753   5.136  1.00  0.00           C  
ATOM   1616  CG  GLU   213      -2.922   6.150   5.268  1.00  0.00           C  
ATOM   1617  CD  GLU   213      -2.976   6.772   3.880  1.00  0.00           C  
ATOM   1618  OE1 GLU   213      -3.704   6.221   3.012  1.00  0.00           O  
ATOM   1619  OE2 GLU   213      -2.290   7.808   3.669  1.00  0.00           O  
ATOM   1620  N   TYR   214      -0.654   2.116   6.395  1.00  0.00           N  
ATOM   1621  CA  TYR   214      -0.176   0.805   5.986  1.00  0.00           C  
ATOM   1622  C   TYR   214      -1.224  -0.276   6.221  1.00  0.00           C  
ATOM   1623  O   TYR   214      -2.073  -0.172   7.110  1.00  0.00           O  
ATOM   1624  CB  TYR   214       0.991   0.050   6.638  1.00  0.00           C  
ATOM   1625  CG  TYR   214       0.541  -0.392   7.988  1.00  0.00           C  
ATOM   1626  CD1 TYR   214      -0.032  -1.660   8.151  1.00  0.00           C  
ATOM   1627  CD2 TYR   214       0.680   0.438   9.122  1.00  0.00           C  
ATOM   1628  CE1 TYR   214      -0.467  -2.114   9.412  1.00  0.00           C  
ATOM   1629  CE2 TYR   214       0.243  -0.008  10.411  1.00  0.00           C  
ATOM   1630  CZ  TYR   214      -0.329  -1.291  10.534  1.00  0.00           C  
ATOM   1631  OH  TYR   214      -0.769  -1.761  11.753  1.00  0.00           O  
ATOM   1632  N   ASP   215      -1.178  -1.336   5.420  1.00  0.00           N  
ATOM   1633  CA  ASP   215      -2.118  -2.442   5.504  1.00  0.00           C  
ATOM   1634  C   ASP   215      -1.393  -3.787   5.563  1.00  0.00           C  
ATOM   1635  O   ASP   215      -1.071  -4.393   4.537  1.00  0.00           O  
ATOM   1636  CB  ASP   215      -3.097  -2.604   4.338  1.00  0.00           C  
ATOM   1637  CG  ASP   215      -4.038  -3.753   4.670  1.00  0.00           C  
ATOM   1638  OD1 ASP   215      -3.858  -4.370   5.754  1.00  0.00           O  
ATOM   1639  OD2 ASP   215      -4.949  -4.030   3.844  1.00  0.00           O  
ATOM   1640  N   ASP   216      -1.127  -4.271   6.773  1.00  0.00           N  
ATOM   1641  CA  ASP   216      -0.420  -5.528   6.988  1.00  0.00           C  
ATOM   1642  C   ASP   216       1.073  -5.361   6.713  1.00  0.00           C  
ATOM   1643  O   ASP   216       1.502  -4.823   5.688  1.00  0.00           O  
ATOM   1644  CB  ASP   216      -0.829  -6.714   6.110  1.00  0.00           C  
ATOM   1645  CG  ASP   216      -0.058  -7.938   6.584  1.00  0.00           C  
ATOM   1646  OD1 ASP   216       0.771  -7.789   7.521  1.00  0.00           O  
ATOM   1647  OD2 ASP   216      -0.288  -9.038   6.015  1.00  0.00           O  
ATOM   1648  N   PHE   217       1.893  -5.748   7.622  1.00  0.00           N  
ATOM   1649  CA  PHE   217       3.352  -5.797   7.623  1.00  0.00           C  
ATOM   1650  C   PHE   217       3.836  -6.554   6.379  1.00  0.00           C  
ATOM   1651  O   PHE   217       4.578  -5.982   5.599  1.00  0.00           O  
ATOM   1652  CB  PHE   217       3.907  -6.440   8.912  1.00  0.00           C  
ATOM   1653  CG  PHE   217       3.786  -5.432  10.003  1.00  0.00           C  
ATOM   1654  CD1 PHE   217       2.735  -5.472  10.946  1.00  0.00           C  
ATOM   1655  CD2 PHE   217       4.739  -4.403  10.115  1.00  0.00           C  
ATOM   1656  CE1 PHE   217       2.630  -4.506  11.989  1.00  0.00           C  
ATOM   1657  CE2 PHE   217       4.658  -3.423  11.150  1.00  0.00           C  
ATOM   1658  CZ  PHE   217       3.596  -3.475  12.090  1.00  0.00           C  
ATOM   1659  N   SER   218       3.408  -7.803   6.179  1.00  0.00           N  
ATOM   1660  CA  SER   218       3.847  -8.577   4.970  1.00  0.00           C  
ATOM   1661  C   SER   218       3.372  -7.936   3.651  1.00  0.00           C  
ATOM   1662  O   SER   218       4.074  -8.009   2.649  1.00  0.00           O  
ATOM   1663  CB  SER   218       3.444 -10.051   5.057  1.00  0.00           C  
ATOM   1664  OG  SER   218       2.029 -10.173   5.029  1.00  0.00           O  
ATOM   1665  N   ARG   219       2.208  -7.292   3.646  1.00  0.00           N  
ATOM   1666  CA  ARG   219       1.774  -6.501   2.490  1.00  0.00           C  
ATOM   1667  C   ARG   219       2.738  -5.349   2.134  1.00  0.00           C  
ATOM   1668  O   ARG   219       3.008  -5.073   0.943  1.00  0.00           O  
ATOM   1669  CB  ARG   219       0.387  -5.905   2.732  1.00  0.00           C  
ATOM   1670  CG  ARG   219      -0.124  -5.055   1.567  1.00  0.00           C  
ATOM   1671  CD  ARG   219      -0.319  -5.846   0.272  1.00  0.00           C  
ATOM   1672  NE  ARG   219      -0.871  -4.908  -0.747  1.00  0.00           N  
ATOM   1673  CZ  ARG   219      -0.949  -5.290  -2.055  1.00  0.00           C  
ATOM   1674  NH1 ARG   219      -0.461  -6.561  -2.147  1.00  0.00           N  
ATOM   1675  NH2 ARG   219      -1.485  -4.252  -2.760  1.00  0.00           N  
ATOM   1676  N   ILE   220       3.205  -4.654   3.160  1.00  0.00           N  
ATOM   1677  CA  ILE   220       4.122  -3.519   2.993  1.00  0.00           C  
ATOM   1678  C   ILE   220       5.468  -4.021   2.466  1.00  0.00           C  
ATOM   1679  O   ILE   220       6.103  -3.377   1.591  1.00  0.00           O  
ATOM   1680  CB  ILE   220       4.270  -2.779   4.340  1.00  0.00           C  
ATOM   1681  CG1 ILE   220       2.956  -2.162   4.848  1.00  0.00           C  
ATOM   1682  CG2 ILE   220       5.270  -1.612   4.292  1.00  0.00           C  
ATOM   1683  CD1 ILE   220       2.361  -1.126   3.896  1.00  0.00           C  
ATOM   1684  N   LYS   221       5.887  -5.176   2.976  1.00  0.00           N  
ATOM   1685  CA  LYS   221       7.124  -5.833   2.529  1.00  0.00           C  
ATOM   1686  C   LYS   221       7.098  -6.233   1.047  1.00  0.00           C  
ATOM   1687  O   LYS   221       8.101  -6.104   0.325  1.00  0.00           O  
ATOM   1688  CB  LYS   221       7.439  -7.066   3.401  1.00  0.00           C  
ATOM   1689  CG  LYS   221       8.774  -7.731   3.058  1.00  0.00           C  
ATOM   1690  CD  LYS   221       9.064  -8.985   3.885  1.00  0.00           C  
ATOM   1691  CE  LYS   221       9.403  -8.689   5.348  1.00  0.00           C  
ATOM   1692  NZ  LYS   221       9.768  -9.942   6.046  1.00  0.00           N  
ATOM   1693  N   THR   222       5.949  -6.706   0.591  1.00  0.00           N  
ATOM   1694  CA  THR   222       5.755  -7.066  -0.813  1.00  0.00           C  
ATOM   1695  C   THR   222       5.645  -5.836  -1.710  1.00  0.00           C  
ATOM   1696  O   THR   222       6.232  -5.799  -2.780  1.00  0.00           O  
ATOM   1697  CB  THR   222       4.507  -7.930  -0.962  1.00  0.00           C  
ATOM   1698  OG1 THR   222       4.657  -9.135  -0.227  1.00  0.00           O  
ATOM   1699  CG2 THR   222       4.293  -8.264  -2.448  1.00  0.00           C  
ATOM   1700  N   ALA   223       4.919  -4.811  -1.270  1.00  0.00           N  
ATOM   1701  CA  ALA   223       4.866  -3.559  -2.021  1.00  0.00           C  
ATOM   1702  C   ALA   223       6.247  -2.890  -2.166  1.00  0.00           C  
ATOM   1703  O   ALA   223       6.519  -2.212  -3.155  1.00  0.00           O  
ATOM   1704  CB  ALA   223       3.885  -2.605  -1.382  1.00  0.00           C  
ATOM   1705  N   THR   224       7.127  -3.094  -1.201  1.00  0.00           N  
ATOM   1706  CA  THR   224       8.454  -2.495  -1.255  1.00  0.00           C  
ATOM   1707  C   THR   224       9.526  -3.441  -1.826  1.00  0.00           C  
ATOM   1708  O   THR   224      10.652  -3.028  -2.055  1.00  0.00           O  
ATOM   1709  CB  THR   224       8.882  -2.029   0.137  1.00  0.00           C  
ATOM   1710  OG1 THR   224       8.801  -3.121   1.044  1.00  0.00           O  
ATOM   1711  CG2 THR   224       7.980  -0.934   0.628  1.00  0.00           C  
ATOM   1712  N   GLY   225       9.171  -4.707  -2.021  1.00  0.00           N  
ATOM   1713  CA  GLY   225      10.102  -5.750  -2.473  1.00  0.00           C  
ATOM   1714  C   GLY   225      11.338  -5.866  -1.571  1.00  0.00           C  
ATOM   1715  O   GLY   225      12.415  -6.301  -1.987  1.00  0.00           O  
ATOM   1716  N   ALA   226      11.162  -5.495  -0.312  1.00  0.00           N  
ATOM   1717  CA  ALA   226      12.263  -5.460   0.648  1.00  0.00           C  
ATOM   1718  C   ALA   226      12.360  -6.806   1.354  1.00  0.00           C  
ATOM   1719  O   ALA   226      11.438  -7.607   1.298  1.00  0.00           O  
ATOM   1720  CB  ALA   226      12.048  -4.334   1.655  1.00  0.00           C  
ATOM   1721  N   ALA   227      13.484  -7.054   2.001  1.00  0.00           N  
ATOM   1722  CA  ALA   227      13.687  -8.301   2.714  1.00  0.00           C  
ATOM   1723  C   ALA   227      12.991  -8.342   4.082  1.00  0.00           C  
ATOM   1724  O   ALA   227      12.496  -9.402   4.498  1.00  0.00           O  
ATOM   1725  CB  ALA   227      15.183  -8.555   2.891  1.00  0.00           C  
ATOM   1726  N   SER   228      12.983  -7.219   4.796  1.00  0.00           N  
ATOM   1727  CA  SER   228      12.352  -7.167   6.143  1.00  0.00           C  
ATOM   1728  C   SER   228      11.586  -5.869   6.331  1.00  0.00           C  
ATOM   1729  O   SER   228      11.678  -4.974   5.504  1.00  0.00           O  
ATOM   1730  CB  SER   228      13.427  -7.312   7.222  1.00  0.00           C  
ATOM   1731  OG  SER   228      13.899  -8.644   7.335  1.00  0.00           O  
ATOM   1732  N   VAL   229      10.831  -5.759   7.425  1.00  0.00           N  
ATOM   1733  CA  VAL   229      10.105  -4.523   7.783  1.00  0.00           C  
ATOM   1734  C   VAL   229      10.378  -4.108   9.236  1.00  0.00           C  
ATOM   1735  O   VAL   229      10.273  -4.917  10.191  1.00  0.00           O  
ATOM   1736  CB  VAL   229       8.569  -4.662   7.615  1.00  0.00           C  
ATOM   1737  CG1 VAL   229       7.848  -3.378   8.046  1.00  0.00           C  
ATOM   1738  CG2 VAL   229       8.237  -5.014   6.179  1.00  0.00           C  
ATOM   1739  N   MET   230      10.714  -2.836   9.375  1.00  0.00           N  
ATOM   1740  CA  MET   230      10.917  -2.204  10.672  1.00  0.00           C  
ATOM   1741  C   MET   230       9.700  -1.290  10.973  1.00  0.00           C  
ATOM   1742  O   MET   230       9.340  -0.445  10.143  1.00  0.00           O  
ATOM   1743  CB  MET   230      12.198  -1.383  10.552  1.00  0.00           C  
ATOM   1744  CG  MET   230      12.641  -0.568  11.704  1.00  0.00           C  
ATOM   1745  SD  MET   230      13.999   0.514  11.222  1.00  0.00           S  
ATOM   1746  CE  MET   230      15.378  -0.553  11.607  1.00  0.00           C  
ATOM   1747  N   VAL   231       9.140  -1.427  12.166  1.00  0.00           N  
ATOM   1748  CA  VAL   231       7.946  -0.682  12.608  1.00  0.00           C  
ATOM   1749  C   VAL   231       8.219   0.199  13.840  1.00  0.00           C  
ATOM   1750  O   VAL   231       8.751  -0.275  14.832  1.00  0.00           O  
ATOM   1751  CB  VAL   231       6.828  -1.670  12.955  1.00  0.00           C  
ATOM   1752  CG1 VAL   231       5.543  -0.942  13.384  1.00  0.00           C  
ATOM   1753  CG2 VAL   231       6.591  -2.611  11.779  1.00  0.00           C  
ATOM   1754  N   ALA   232       7.866   1.480  13.747  1.00  0.00           N  
ATOM   1755  CA  ALA   232       8.040   2.452  14.833  1.00  0.00           C  
ATOM   1756  C   ALA   232       6.647   2.859  15.401  1.00  0.00           C  
ATOM   1757  O   ALA   232       6.249   2.315  16.402  1.00  0.00           O  
ATOM   1758  CB  ALA   232       8.801   3.660  14.333  1.00  0.00           C  
ATOM   1759  N   ARG   233       5.927   3.789  14.778  1.00  0.00           N  
ATOM   1760  CA  ARG   233       4.711   4.363  15.377  1.00  0.00           C  
ATOM   1761  C   ARG   233       3.673   3.309  15.723  1.00  0.00           C  
ATOM   1762  O   ARG   233       3.093   3.351  16.812  1.00  0.00           O  
ATOM   1763  CB  ARG   233       4.078   5.420  14.476  1.00  0.00           C  
ATOM   1764  CG  ARG   233       4.771   6.769  14.540  1.00  0.00           C  
ATOM   1765  CD  ARG   233       4.274   7.680  13.459  1.00  0.00           C  
ATOM   1766  NE  ARG   233       4.639   7.157  12.142  1.00  0.00           N  
ATOM   1767  CZ  ARG   233       4.151   7.616  11.001  1.00  0.00           C  
ATOM   1768  NH1 ARG   233       3.279   8.633  10.993  1.00  0.00           N  
ATOM   1769  NH2 ARG   233       4.541   7.079   9.847  1.00  0.00           N  
ATOM   1770  N   GLY   234       3.428   2.351  14.829  1.00  0.00           N  
ATOM   1771  CA  GLY   234       2.447   1.298  15.150  1.00  0.00           C  
ATOM   1772  C   GLY   234       2.821   0.511  16.404  1.00  0.00           C  
ATOM   1773  O   GLY   234       1.945   0.154  17.200  1.00  0.00           O  
ATOM   1774  N   ALA   235       4.115   0.252  16.581  1.00  0.00           N  
ATOM   1775  CA  ALA   235       4.571  -0.457  17.760  1.00  0.00           C  
ATOM   1776  C   ALA   235       4.502   0.431  19.019  1.00  0.00           C  
ATOM   1777  O   ALA   235       4.125  -0.031  20.128  1.00  0.00           O  
ATOM   1778  CB  ALA   235       5.975  -0.992  17.548  1.00  0.00           C  
ATOM   1779  N   MET   236       4.845   1.712  18.868  1.00  0.00           N  
ATOM   1780  CA  MET   236       4.666   2.639  19.981  1.00  0.00           C  
ATOM   1781  C   MET   236       3.208   2.688  20.463  1.00  0.00           C  
ATOM   1782  O   MET   236       2.985   2.758  21.676  1.00  0.00           O  
ATOM   1783  CB  MET   236       5.136   4.028  19.584  1.00  0.00           C  
ATOM   1784  CG  MET   236       4.810   5.189  20.507  1.00  0.00           C  
ATOM   1785  SD  MET   236       5.453   6.769  19.857  1.00  0.00           S  
ATOM   1786  CE  MET   236       4.339   7.232  18.571  1.00  0.00           C  
ATOM   1787  N   TRP   237       2.243   2.656  19.539  1.00  0.00           N  
ATOM   1788  CA  TRP   237       0.810   2.681  19.929  1.00  0.00           C  
ATOM   1789  C   TRP   237       0.349   1.367  20.574  1.00  0.00           C  
ATOM   1790  O   TRP   237      -0.377   1.381  21.559  1.00  0.00           O  
ATOM   1791  CB  TRP   237      -0.059   3.068  18.734  1.00  0.00           C  
ATOM   1792  CG  TRP   237       0.271   4.460  18.207  1.00  0.00           C  
ATOM   1793  CD1 TRP   237       0.657   5.524  18.944  1.00  0.00           C  
ATOM   1794  CD2 TRP   237       0.249   4.902  16.845  1.00  0.00           C  
ATOM   1795  NE1 TRP   237       0.839   6.607  18.145  1.00  0.00           N  
ATOM   1796  CE2 TRP   237       0.620   6.257  16.846  1.00  0.00           C  
ATOM   1797  CE3 TRP   237      -0.027   4.280  15.631  1.00  0.00           C  
ATOM   1798  CZ2 TRP   237       0.684   7.024  15.687  1.00  0.00           C  
ATOM   1799  CZ3 TRP   237       0.080   5.029  14.460  1.00  0.00           C  
ATOM   1800  CH2 TRP   237       0.407   6.401  14.507  1.00  0.00           C  
ATOM   1801  N   ASN   238       0.845   0.231  20.085  1.00  0.00           N  
ATOM   1802  CA  ASN   238       0.551  -1.054  20.688  1.00  0.00           C  
ATOM   1803  C   ASN   238       1.577  -2.058  20.151  1.00  0.00           C  
ATOM   1804  O   ASN   238       1.478  -2.461  19.004  1.00  0.00           O  
ATOM   1805  CB  ASN   238      -0.872  -1.505  20.364  1.00  0.00           C  
ATOM   1806  CG  ASN   238      -1.290  -2.784  21.097  1.00  0.00           C  
ATOM   1807  OD1 ASN   238      -0.458  -3.620  21.485  1.00  0.00           O  
ATOM   1808  ND2 ASN   238      -2.585  -2.944  21.270  1.00  0.00           N  
ATOM   1809  N   ALA   239       2.556  -2.449  20.988  1.00  0.00           N  
ATOM   1810  CA  ALA   239       3.587  -3.347  20.537  1.00  0.00           C  
ATOM   1811  C   ALA   239       3.165  -4.768  20.251  1.00  0.00           C  
ATOM   1812  O   ALA   239       3.972  -5.505  19.697  1.00  0.00           O  
ATOM   1813  CB  ALA   239       4.620  -3.315  21.654  1.00  0.00           C  
ATOM   1814  N   SER   240       1.911  -5.122  20.526  1.00  0.00           N  
ATOM   1815  CA  SER   240       1.380  -6.370  20.060  1.00  0.00           C  
ATOM   1816  C   SER   240       1.013  -6.339  18.558  1.00  0.00           C  
ATOM   1817  O   SER   240       0.457  -7.299  18.033  1.00  0.00           O  
ATOM   1818  CB  SER   240       0.223  -6.869  20.954  1.00  0.00           C  
ATOM   1819  OG  SER   240      -0.958  -6.106  20.840  1.00  0.00           O  
ATOM   1820  N   ILE   241       1.356  -5.247  17.865  1.00  0.00           N  
ATOM   1821  CA  ILE   241       1.300  -5.214  16.413  1.00  0.00           C  
ATOM   1822  C   ILE   241       2.148  -6.344  15.787  1.00  0.00           C  
ATOM   1823  O   ILE   241       1.856  -6.759  14.653  1.00  0.00           O  
ATOM   1824  CB  ILE   241       1.757  -3.836  15.860  1.00  0.00           C  
ATOM   1825  CG1 ILE   241       1.446  -3.657  14.384  1.00  0.00           C  
ATOM   1826  CG2 ILE   241       3.243  -3.596  16.104  1.00  0.00           C  
ATOM   1827  CD1 ILE   241      -0.030  -3.552  14.048  1.00  0.00           C  
ATOM   1828  N   PHE   242       3.151  -6.844  16.515  1.00  0.00           N  
ATOM   1829  CA  PHE   242       4.038  -7.897  16.034  1.00  0.00           C  
ATOM   1830  C   PHE   242       3.440  -9.295  16.143  1.00  0.00           C  
ATOM   1831  O   PHE   242       4.001 -10.258  15.588  1.00  0.00           O  
ATOM   1832  CB  PHE   242       5.396  -7.854  16.771  1.00  0.00           C  
ATOM   1833  CG  PHE   242       6.225  -6.623  16.480  1.00  0.00           C  
ATOM   1834  CD1 PHE   242       6.749  -6.419  15.215  1.00  0.00           C  
ATOM   1835  CD2 PHE   242       6.499  -5.687  17.484  1.00  0.00           C  
ATOM   1836  CE1 PHE   242       7.524  -5.294  14.938  1.00  0.00           C  
ATOM   1837  CE2 PHE   242       7.282  -4.555  17.207  1.00  0.00           C  
ATOM   1838  CZ  PHE   242       7.790  -4.370  15.952  1.00  0.00           C  
ATOM   1839  N   SER   243       2.298  -9.416  16.805  1.00  0.00           N  
ATOM   1840  CA  SER   243       1.731 -10.705  17.132  1.00  0.00           C  
ATOM   1841  C   SER   243       0.819 -11.201  15.997  1.00  0.00           C  
ATOM   1842  O   SER   243      -0.246 -10.613  15.743  1.00  0.00           O  
ATOM   1843  CB  SER   243       0.958 -10.587  18.444  1.00  0.00           C  
ATOM   1844  OG  SER   243       0.306 -11.813  18.738  1.00  0.00           O  
ATOM   1845  N   PRO   244       1.241 -12.275  15.319  1.00  0.00           N  
ATOM   1846  CA  PRO   244       0.470 -12.887  14.222  1.00  0.00           C  
ATOM   1847  C   PRO   244      -1.006 -13.133  14.577  1.00  0.00           C  
ATOM   1848  O   PRO   244      -1.910 -12.931  13.751  1.00  0.00           O  
ATOM   1849  CB  PRO   244       1.134 -14.206  13.794  1.00  0.00           C  
ATOM   1850  CG  PRO   244       2.648 -14.227  14.016  1.00  0.00           C  
ATOM   1851  CD  PRO   244       3.086 -13.546  15.314  1.00  0.00           C  
ATOM   1852  N   LYS   245      -1.263 -13.538  15.811  1.00  0.00           N  
ATOM   1853  CA  LYS   245      -2.636 -13.911  16.182  1.00  0.00           C  
ATOM   1854  C   LYS   245      -3.602 -12.731  16.278  1.00  0.00           C  
ATOM   1855  O   LYS   245      -4.791 -12.942  16.256  1.00  0.00           O  
ATOM   1856  CB  LYS   245      -2.659 -14.723  17.476  1.00  0.00           C  
ATOM   1857  CG  LYS   245      -2.041 -16.115  17.334  1.00  0.00           C  
ATOM   1858  CD  LYS   245      -2.034 -16.919  18.636  1.00  0.00           C  
ATOM   1859  CE  LYS   245      -1.447 -18.323  18.486  1.00  0.00           C  
ATOM   1860  NZ  LYS   245      -1.466 -19.022  19.791  1.00  0.00           N  
ATOM   1861  N   GLY   246      -3.093 -11.505  16.378  1.00  0.00           N  
ATOM   1862  CA  GLY   246      -3.939 -10.319  16.474  1.00  0.00           C  
ATOM   1863  C   GLY   246      -3.549  -9.435  17.658  1.00  0.00           C  
ATOM   1864  O   GLY   246      -2.897  -9.892  18.602  1.00  0.00           O  
ATOM   1865  N   LYS   247      -3.956  -8.170  17.590  1.00  0.00           N  
ATOM   1866  CA  LYS   247      -3.667  -7.192  18.638  1.00  0.00           C  
ATOM   1867  C   LYS   247      -4.239  -7.643  19.968  1.00  0.00           C  
ATOM   1868  O   LYS   247      -5.313  -8.231  20.009  1.00  0.00           O  
ATOM   1869  CB  LYS   247      -4.258  -5.822  18.299  1.00  0.00           C  
ATOM   1870  CG  LYS   247      -3.604  -5.159  17.085  1.00  0.00           C  
ATOM   1871  CD  LYS   247      -4.173  -3.776  16.762  1.00  0.00           C  
ATOM   1872  CE  LYS   247      -3.572  -3.145  15.504  1.00  0.00           C  
ATOM   1873  NZ  LYS   247      -4.165  -1.808  15.276  1.00  0.00           N  
ATOM   1874  N   SER   248      -3.503  -7.371  21.038  1.00  0.00           N  
ATOM   1875  CA  SER   248      -3.994  -7.571  22.382  1.00  0.00           C  
ATOM   1876  C   SER   248      -4.703  -6.297  22.853  1.00  0.00           C  
ATOM   1877  O   SER   248      -4.361  -5.181  22.396  1.00  0.00           O  
ATOM   1878  CB  SER   248      -2.832  -7.889  23.319  1.00  0.00           C  
ATOM   1879  OG  SER   248      -2.232  -9.122  22.951  1.00  0.00           O  
ATOM   1880  N   HIS   249      -5.670  -6.448  23.784  1.00  0.00           N  
ATOM   1881  CA  HIS   249      -6.313  -5.280  24.405  1.00  0.00           C  
ATOM   1882  C   HIS   249      -5.303  -4.329  25.050  1.00  0.00           C  
ATOM   1883  O   HIS   249      -4.336  -4.766  25.685  1.00  0.00           O  
ATOM   1884  CB  HIS   249      -7.260  -5.889  25.443  1.00  0.00           C  
ATOM   1885  CG  HIS   249      -8.220  -4.890  26.018  1.00  0.00           C  
ATOM   1886  ND1 HIS   249      -7.886  -3.971  26.992  1.00  0.00           N  
ATOM   1887  CD2 HIS   249      -9.527  -4.660  25.750  1.00  0.00           C  
ATOM   1888  CE1 HIS   249      -8.910  -3.233  27.295  1.00  0.00           C  
ATOM   1889  NE2 HIS   249      -9.931  -3.626  26.558  1.00  0.00           N  
ATOM   1890  N   TRP   250      -5.492  -3.033  24.862  1.00  0.00           N  
ATOM   1891  CA  TRP   250      -4.516  -2.061  25.361  1.00  0.00           C  
ATOM   1892  C   TRP   250      -4.249  -2.189  26.872  1.00  0.00           C  
ATOM   1893  O   TRP   250      -3.105  -2.005  27.317  1.00  0.00           O  
ATOM   1894  CB  TRP   250      -4.942  -0.629  25.022  1.00  0.00           C  
ATOM   1895  CG  TRP   250      -6.164  -0.157  25.774  1.00  0.00           C  
ATOM   1896  CD1 TRP   250      -7.482  -0.260  25.436  1.00  0.00           C  
ATOM   1897  CD2 TRP   250      -6.191   0.519  27.039  1.00  0.00           C  
ATOM   1898  NE1 TRP   250      -8.306   0.261  26.325  1.00  0.00           N  
ATOM   1899  CE2 TRP   250      -7.553   0.765  27.354  1.00  0.00           C  
ATOM   1900  CE3 TRP   250      -5.195   0.942  27.945  1.00  0.00           C  
ATOM   1901  CZ2 TRP   250      -7.953   1.424  28.548  1.00  0.00           C  
ATOM   1902  CZ3 TRP   250      -5.589   1.605  29.146  1.00  0.00           C  
ATOM   1903  CH2 TRP   250      -6.960   1.835  29.427  1.00  0.00           C  
ATOM   1904  N   GLU   251      -5.282  -2.511  27.651  1.00  0.00           N  
ATOM   1905  CA  GLU   251      -5.116  -2.701  29.095  1.00  0.00           C  
ATOM   1906  C   GLU   251      -4.071  -3.790  29.481  1.00  0.00           C  
ATOM   1907  O   GLU   251      -3.176  -3.544  30.282  1.00  0.00           O  
ATOM   1908  CB  GLU   251      -6.458  -3.022  29.732  1.00  0.00           C  
ATOM   1909  CG  GLU   251      -6.421  -3.010  31.243  1.00  0.00           C  
ATOM   1910  CD  GLU   251      -6.017  -1.656  31.792  1.00  0.00           C  
ATOM   1911  OE1 GLU   251      -5.561  -1.600  32.957  1.00  0.00           O  
ATOM   1912  OE2 GLU   251      -6.195  -0.649  31.068  1.00  0.00           O  
ATOM   1913  N   ASP   252      -4.156  -4.949  28.847  1.00  0.00           N  
ATOM   1914  CA  ASP   252      -3.183  -6.028  29.015  1.00  0.00           C  
ATOM   1915  C   ASP   252      -1.772  -5.526  28.693  1.00  0.00           C  
ATOM   1916  O   ASP   252      -0.808  -5.782  29.414  1.00  0.00           O  
ATOM   1917  CB  ASP   252      -3.566  -7.185  28.092  1.00  0.00           C  
ATOM   1918  CG  ASP   252      -4.800  -7.861  28.672  1.00  0.00           C  
ATOM   1919  OD1 ASP   252      -5.139  -7.564  29.849  1.00  0.00           O  
ATOM   1920  OD2 ASP   252      -5.421  -8.683  27.946  1.00  0.00           O  
ATOM   1921  N   VAL   253      -1.674  -4.789  27.606  1.00  0.00           N  
ATOM   1922  CA  VAL   253      -0.387  -4.360  27.098  1.00  0.00           C  
ATOM   1923  C   VAL   253       0.216  -3.338  28.015  1.00  0.00           C  
ATOM   1924  O   VAL   253       1.408  -3.390  28.276  1.00  0.00           O  
ATOM   1925  CB  VAL   253      -0.545  -3.768  25.676  1.00  0.00           C  
ATOM   1926  CG1 VAL   253       0.724  -3.091  25.232  1.00  0.00           C  
ATOM   1927  CG2 VAL   253      -0.959  -4.872  24.700  1.00  0.00           C  
ATOM   1928  N   LYS   254      -0.603  -2.382  28.471  1.00  0.00           N  
ATOM   1929  CA  LYS   254      -0.131  -1.353  29.375  1.00  0.00           C  
ATOM   1930  C   LYS   254       0.345  -1.863  30.726  1.00  0.00           C  
ATOM   1931  O   LYS   254       1.422  -1.454  31.192  1.00  0.00           O  
ATOM   1932  CB  LYS   254      -1.156  -0.243  29.560  1.00  0.00           C  
ATOM   1933  CG  LYS   254      -0.664   0.899  30.452  1.00  0.00           C  
ATOM   1934  CD  LYS   254      -1.655   2.059  30.563  1.00  0.00           C  
ATOM   1935  CE  LYS   254      -2.927   1.707  31.336  1.00  0.00           C  
ATOM   1936  NZ  LYS   254      -3.809   2.892  31.429  1.00  0.00           N  
ATOM   1937  N   LYS   255      -0.443  -2.764  31.317  1.00  0.00           N  
ATOM   1938  CA  LYS   255      -0.042  -3.512  32.506  1.00  0.00           C  
ATOM   1939  C   LYS   255       1.249  -4.283  32.324  1.00  0.00           C  
ATOM   1940  O   LYS   255       2.104  -4.197  33.171  1.00  0.00           O  
ATOM   1941  CB  LYS   255      -1.163  -4.441  32.970  1.00  0.00           C  
ATOM   1942  CG  LYS   255      -2.366  -3.700  33.556  1.00  0.00           C  
ATOM   1943  CD  LYS   255      -3.491  -4.628  34.019  1.00  0.00           C  
ATOM   1944  CE  LYS   255      -4.704  -3.885  34.584  1.00  0.00           C  
ATOM   1945  NZ  LYS   255      -5.754  -4.854  34.972  1.00  0.00           N  
ATOM   1946  N   LYS   256       1.410  -5.006  31.216  1.00  0.00           N  
ATOM   1947  CA  LYS   256       2.660  -5.720  30.955  1.00  0.00           C  
ATOM   1948  C   LYS   256       3.815  -4.699  30.848  1.00  0.00           C  
ATOM   1949  O   LYS   256       4.908  -4.937  31.361  1.00  0.00           O  
ATOM   1950  CB  LYS   256       2.593  -6.491  29.635  1.00  0.00           C  
ATOM   1951  CG  LYS   256       2.264  -7.942  29.728  1.00  0.00           C  
ATOM   1952  CD  LYS   256       2.461  -8.610  28.361  1.00  0.00           C  
ATOM   1953  CE  LYS   256       3.907  -8.976  28.069  1.00  0.00           C  
ATOM   1954  NZ  LYS   256       4.386 -10.196  28.779  1.00  0.00           N  
ATOM   1955  N   TYR   257       3.567  -3.562  30.183  1.00  0.00           N  
ATOM   1956  CA  TYR   257       4.598  -2.534  30.059  1.00  0.00           C  
ATOM   1957  C   TYR   257       5.029  -2.035  31.441  1.00  0.00           C  
ATOM   1958  O   TYR   257       6.225  -1.948  31.765  1.00  0.00           O  
ATOM   1959  CB  TYR   257       4.168  -1.377  29.168  1.00  0.00           C  
ATOM   1960  CG  TYR   257       5.219  -0.292  29.106  1.00  0.00           C  
ATOM   1961  CD1 TYR   257       6.304  -0.390  28.250  1.00  0.00           C  
ATOM   1962  CD2 TYR   257       5.144   0.825  29.905  1.00  0.00           C  
ATOM   1963  CE1 TYR   257       7.297   0.625  28.220  1.00  0.00           C  
ATOM   1964  CE2 TYR   257       6.131   1.805  29.900  1.00  0.00           C  
ATOM   1965  CZ  TYR   257       7.197   1.700  29.040  1.00  0.00           C  
ATOM   1966  OH  TYR   257       8.152   2.665  29.045  1.00  0.00           O  
ATOM   1967  N   LEU   258       4.048  -1.667  32.230  1.00  0.00           N  
ATOM   1968  CA  LEU   258       4.297  -1.146  33.557  1.00  0.00           C  
ATOM   1969  C   LEU   258       5.060  -2.140  34.442  1.00  0.00           C  
ATOM   1970  O   LEU   258       5.917  -1.729  35.217  1.00  0.00           O  
ATOM   1971  CB  LEU   258       2.983  -0.728  34.251  1.00  0.00           C  
ATOM   1972  CG  LEU   258       3.190  -0.153  35.654  1.00  0.00           C  
ATOM   1973  CD1 LEU   258       4.039   1.116  35.713  1.00  0.00           C  
ATOM   1974  CD2 LEU   258       1.908   0.243  36.385  1.00  0.00           C  
ATOM   1975  N   ARG   259       4.744  -3.433  34.361  1.00  0.00           N  
ATOM   1976  CA  ARG   259       5.433  -4.465  35.132  1.00  0.00           C  
ATOM   1977  C   ARG   259       6.930  -4.489  34.777  1.00  0.00           C  
ATOM   1978  O   ARG   259       7.802  -4.567  35.665  1.00  0.00           O  
ATOM   1979  CB  ARG   259       4.809  -5.863  34.913  1.00  0.00           C  
ATOM   1980  CG  ARG   259       3.527  -6.129  35.715  1.00  0.00           C  
ATOM   1981  CD  ARG   259       2.982  -7.577  35.625  1.00  0.00           C  
ATOM   1982  NE  ARG   259       1.545  -7.614  35.977  1.00  0.00           N  
ATOM   1983  CZ  ARG   259       0.532  -7.821  35.119  1.00  0.00           C  
ATOM   1984  NH1 ARG   259       0.766  -8.084  33.833  1.00  0.00           N  
ATOM   1985  NH2 ARG   259      -0.735  -7.794  35.562  1.00  0.00           N  
ATOM   1986  N   LYS   260       7.240  -4.409  33.486  1.00  0.00           N  
ATOM   1987  CA  LYS   260       8.661  -4.389  33.095  1.00  0.00           C  
ATOM   1988  C   LYS   260       9.353  -3.137  33.574  1.00  0.00           C  
ATOM   1989  O   LYS   260      10.519  -3.150  33.984  1.00  0.00           O  
ATOM   1990  CB  LYS   260       8.832  -4.459  31.595  1.00  0.00           C  
ATOM   1991  CG  LYS   260       8.493  -5.830  31.006  1.00  0.00           C  
ATOM   1992  CD  LYS   260       8.698  -5.913  29.492  1.00  0.00           C  
ATOM   1993  CE  LYS   260       8.293  -7.261  28.892  1.00  0.00           C  
ATOM   1994  NZ  LYS   260       9.190  -8.327  29.391  1.00  0.00           N  
ATOM   1995  N   SER   261       8.650  -2.027  33.489  1.00  0.00           N  
ATOM   1996  CA  SER   261       9.211  -0.743  33.888  1.00  0.00           C  
ATOM   1997  C   SER   261       9.589  -0.745  35.366  1.00  0.00           C  
ATOM   1998  O   SER   261      10.658  -0.246  35.738  1.00  0.00           O  
ATOM   1999  CB  SER   261       8.227   0.384  33.591  1.00  0.00           C  
ATOM   2000  OG  SER   261       8.043   0.515  32.189  1.00  0.00           O  
ATOM   2001  N   ILE   262       8.743  -1.325  36.225  1.00  0.00           N  
ATOM   2002  CA  ILE   262       9.076  -1.446  37.648  1.00  0.00           C  
ATOM   2003  C   ILE   262      10.214  -2.470  37.905  1.00  0.00           C  
ATOM   2004  O   ILE   262      11.184  -2.196  38.678  1.00  0.00           O  
ATOM   2005  CB  ILE   262       7.829  -1.778  38.477  1.00  0.00           C  
ATOM   2006  CG1 ILE   262       6.796  -0.639  38.514  1.00  0.00           C  
ATOM   2007  CG2 ILE   262       8.138  -2.089  39.951  1.00  0.00           C  
ATOM   2008  CD1 ILE   262       5.450  -1.057  39.104  1.00  0.00           C  
ATOM   2009  N   LEU   263      10.142  -3.633  37.269  1.00  0.00           N  
ATOM   2010  CA  LEU   263      11.138  -4.669  37.516  1.00  0.00           C  
ATOM   2011  C   LEU   263      12.515  -4.271  36.993  1.00  0.00           C  
ATOM   2012  O   LEU   263      13.518  -4.859  37.393  1.00  0.00           O  
ATOM   2013  CB  LEU   263      10.695  -5.983  36.886  1.00  0.00           C  
ATOM   2014  CG  LEU   263       9.445  -6.580  37.536  1.00  0.00           C  
ATOM   2015  CD1 LEU   263       8.902  -7.837  36.856  1.00  0.00           C  
ATOM   2016  CD2 LEU   263       9.617  -7.010  38.992  1.00  0.00           C  
ATOM   2017  N   TRP   264      12.567  -3.293  36.090  1.00  0.00           N  
ATOM   2018  CA  TRP   264      13.865  -2.804  35.597  1.00  0.00           C  
ATOM   2019  C   TRP   264      14.142  -1.348  35.947  1.00  0.00           C  
ATOM   2020  O   TRP   264      14.996  -0.729  35.338  1.00  0.00           O  
ATOM   2021  CB  TRP   264      13.966  -3.050  34.108  1.00  0.00           C  
ATOM   2022  CG  TRP   264      13.955  -4.510  33.725  1.00  0.00           C  
ATOM   2023  CD1 TRP   264      12.935  -5.268  33.226  1.00  0.00           C  
ATOM   2024  CD2 TRP   264      15.050  -5.434  33.810  1.00  0.00           C  
ATOM   2025  NE1 TRP   264      13.262  -6.524  32.995  1.00  0.00           N  
ATOM   2026  CE2 TRP   264      14.578  -6.688  33.342  1.00  0.00           C  
ATOM   2027  CE3 TRP   264      16.391  -5.326  34.234  1.00  0.00           C  
ATOM   2028  CZ2 TRP   264      15.406  -7.842  33.287  1.00  0.00           C  
ATOM   2029  CZ3 TRP   264      17.229  -6.480  34.182  1.00  0.00           C  
ATOM   2030  CH2 TRP   264      16.723  -7.718  33.710  1.00  0.00           C  
ATOM   2031  N   ASN   265      13.419  -0.840  36.954  1.00  0.00           N  
ATOM   2032  CA  ASN   265      13.676   0.443  37.579  1.00  0.00           C  
ATOM   2033  C   ASN   265      13.799   1.534  36.517  1.00  0.00           C  
ATOM   2034  O   ASN   265      14.753   2.273  36.461  1.00  0.00           O  
ATOM   2035  CB  ASN   265      14.962   0.332  38.409  1.00  0.00           C  
ATOM   2036  CG  ASN   265      15.015   1.522  39.356  1.00  0.00           C  
ATOM   2037  OD1 ASN   265      13.984   2.071  39.743  1.00  0.00           O  
ATOM   2038  ND2 ASN   265      16.220   1.987  39.781  1.00  0.00           N  
ATOM   2039  N   ASN   266      12.841   1.545  35.621  1.00  0.00           N  
ATOM   2040  CA  ASN   266      12.758   2.537  34.585  1.00  0.00           C  
ATOM   2041  C   ASN   266      12.373   3.892  35.224  1.00  0.00           C  
ATOM   2042  O   ASN   266      11.547   3.920  36.106  1.00  0.00           O  
ATOM   2043  CB  ASN   266      11.737   2.073  33.544  1.00  0.00           C  
ATOM   2044  CG  ASN   266      11.885   2.769  32.231  1.00  0.00           C  
ATOM   2045  OD1 ASN   266      12.969   2.750  31.620  1.00  0.00           O  
ATOM   2046  ND2 ASN   266      10.806   3.395  31.768  1.00  0.00           N  
ATOM   2047  N   ASP   267      12.979   4.997  34.808  1.00  0.00           N  
ATOM   2048  CA  ASP   267      12.589   6.276  35.416  1.00  0.00           C  
ATOM   2049  C   ASP   267      11.125   6.562  35.071  1.00  0.00           C  
ATOM   2050  O   ASP   267      10.662   6.375  33.938  1.00  0.00           O  
ATOM   2051  CB  ASP   267      13.493   7.436  35.009  1.00  0.00           C  
ATOM   2052  CG  ASP   267      14.826   7.267  35.724  1.00  0.00           C  
ATOM   2053  OD1 ASP   267      14.905   6.393  36.628  1.00  0.00           O  
ATOM   2054  OD2 ASP   267      15.783   8.008  35.374  1.00  0.00           O  
ATOM   2055  N   VAL   268      10.384   6.993  36.078  1.00  0.00           N  
ATOM   2056  CA  VAL   268       8.931   7.129  35.929  1.00  0.00           C  
ATOM   2057  C   VAL   268       8.478   8.102  34.827  1.00  0.00           C  
ATOM   2058  O   VAL   268       7.417   7.926  34.251  1.00  0.00           O  
ATOM   2059  CB  VAL   268       8.308   7.483  37.278  1.00  0.00           C  
ATOM   2060  CG1 VAL   268       8.646   8.898  37.754  1.00  0.00           C  
ATOM   2061  CG2 VAL   268       6.780   7.414  37.281  1.00  0.00           C  
ATOM   2062  N   LYS   269       9.272   9.129  34.537  1.00  0.00           N  
ATOM   2063  CA  LYS   269       8.921  10.089  33.488  1.00  0.00           C  
ATOM   2064  C   LYS   269       8.985   9.435  32.108  1.00  0.00           C  
ATOM   2065  O   LYS   269       8.212   9.743  31.215  1.00  0.00           O  
ATOM   2066  CB  LYS   269       9.843  11.324  33.489  1.00  0.00           C  
ATOM   2067  CG  LYS   269       9.630  12.243  34.693  1.00  0.00           C  
ATOM   2068  CD  LYS   269      10.548  13.468  34.699  1.00  0.00           C  
ATOM   2069  CE  LYS   269      10.334  14.387  35.903  1.00  0.00           C  
ATOM   2070  NZ  LYS   269      11.278  15.525  35.844  1.00  0.00           N  
ATOM   2071  N   SER   270       9.912   8.508  31.931  1.00  0.00           N  
ATOM   2072  CA  SER   270       9.960   7.732  30.685  1.00  0.00           C  
ATOM   2073  C   SER   270       8.800   6.743  30.590  1.00  0.00           C  
ATOM   2074  O   SER   270       8.146   6.612  29.553  1.00  0.00           O  
ATOM   2075  CB  SER   270      11.294   7.035  30.604  1.00  0.00           C  
ATOM   2076  OG  SER   270      12.337   7.990  30.474  1.00  0.00           O  
ATOM   2077  N   THR   271       8.500   6.057  31.674  1.00  0.00           N  
ATOM   2078  CA  THR   271       7.334   5.153  31.712  1.00  0.00           C  
ATOM   2079  C   THR   271       6.070   5.913  31.383  1.00  0.00           C  
ATOM   2080  O   THR   271       5.265   5.468  30.578  1.00  0.00           O  
ATOM   2081  CB  THR   271       7.197   4.508  33.111  1.00  0.00           C  
ATOM   2082  OG1 THR   271       8.417   3.850  33.434  1.00  0.00           O  
ATOM   2083  CG2 THR   271       6.050   3.544  33.174  1.00  0.00           C  
ATOM   2084  N   LYS   272       5.934   7.110  31.932  1.00  0.00           N  
ATOM   2085  CA  LYS   272       4.745   7.923  31.717  1.00  0.00           C  
ATOM   2086  C   LYS   272       4.615   8.421  30.269  1.00  0.00           C  
ATOM   2087  O   LYS   272       3.540   8.322  29.651  1.00  0.00           O  
ATOM   2088  CB  LYS   272       4.775   9.112  32.651  1.00  0.00           C  
ATOM   2089  CG  LYS   272       3.619  10.043  32.534  1.00  0.00           C  
ATOM   2090  CD  LYS   272       3.555  10.888  33.822  1.00  0.00           C  
ATOM   2091  CE  LYS   272       2.467  11.916  33.731  1.00  0.00           C  
ATOM   2092  NZ  LYS   272       2.327  12.671  35.003  1.00  0.00           N  
ATOM   2093  N   TYR   273       5.719   8.904  29.717  1.00  0.00           N  
ATOM   2094  CA  TYR   273       5.785   9.209  28.289  1.00  0.00           C  
ATOM   2095  C   TYR   273       5.301   8.089  27.396  1.00  0.00           C  
ATOM   2096  O   TYR   273       4.479   8.350  26.527  1.00  0.00           O  
ATOM   2097  CB  TYR   273       7.207   9.651  27.877  1.00  0.00           C  
ATOM   2098  CG  TYR   273       7.313  10.158  26.467  1.00  0.00           C  
ATOM   2099  CD1 TYR   273       7.035  11.492  26.145  1.00  0.00           C  
ATOM   2100  CD2 TYR   273       7.649   9.298  25.436  1.00  0.00           C  
ATOM   2101  CE1 TYR   273       7.114  11.933  24.817  1.00  0.00           C  
ATOM   2102  CE2 TYR   273       7.761   9.747  24.114  1.00  0.00           C  
ATOM   2103  CZ  TYR   273       7.483  11.037  23.821  1.00  0.00           C  
ATOM   2104  OH  TYR   273       7.618  11.385  22.495  1.00  0.00           O  
ATOM   2105  N   THR   274       5.843   6.878  27.540  1.00  0.00           N  
ATOM   2106  CA  THR   274       5.427   5.744  26.727  1.00  0.00           C  
ATOM   2107  C   THR   274       3.910   5.412  26.868  1.00  0.00           C  
ATOM   2108  O   THR   274       3.223   5.207  25.877  1.00  0.00           O  
ATOM   2109  CB  THR   274       6.289   4.511  26.959  1.00  0.00           C  
ATOM   2110  OG1 THR   274       7.636   4.783  26.603  1.00  0.00           O  
ATOM   2111  CG2 THR   274       5.760   3.351  26.099  1.00  0.00           C  
ATOM   2112  N   ILE   275       3.411   5.434  28.092  1.00  0.00           N  
ATOM   2113  CA  ILE   275       1.989   5.190  28.344  1.00  0.00           C  
ATOM   2114  C   ILE   275       1.110   6.273  27.698  1.00  0.00           C  
ATOM   2115  O   ILE   275       0.053   5.984  27.134  1.00  0.00           O  
ATOM   2116  CB  ILE   275       1.745   5.059  29.856  1.00  0.00           C  
ATOM   2117  CG1 ILE   275       2.376   3.799  30.472  1.00  0.00           C  
ATOM   2118  CG2 ILE   275       0.256   4.988  30.233  1.00  0.00           C  
ATOM   2119  CD1 ILE   275       2.370   3.799  32.000  1.00  0.00           C  
ATOM   2120  N   LYS   276       1.547   7.521  27.748  1.00  0.00           N  
ATOM   2121  CA  LYS   276       0.801   8.572  27.132  1.00  0.00           C  
ATOM   2122  C   LYS   276       0.700   8.361  25.607  1.00  0.00           C  
ATOM   2123  O   LYS   276      -0.322   8.708  25.033  1.00  0.00           O  
ATOM   2124  CB  LYS   276       1.403   9.965  27.442  1.00  0.00           C  
ATOM   2125  CG  LYS   276       0.605  11.122  26.838  1.00  0.00           C  
ATOM   2126  CD  LYS   276       1.154  12.502  27.207  1.00  0.00           C  
ATOM   2127  CE  LYS   276       0.373  13.659  26.579  1.00  0.00           C  
ATOM   2128  NZ  LYS   276       0.978  14.951  26.975  1.00  0.00           N  
ATOM   2129  N   GLU   277       1.756   7.829  24.967  1.00  0.00           N  
ATOM   2130  CA  GLU   277       1.716   7.530  23.523  1.00  0.00           C  
ATOM   2131  C   GLU   277       0.724   6.388  23.256  1.00  0.00           C  
ATOM   2132  O   GLU   277      -0.055   6.464  22.315  1.00  0.00           O  
ATOM   2133  CB  GLU   277       3.084   7.154  22.934  1.00  0.00           C  
ATOM   2134  CG  GLU   277       4.059   8.331  22.856  1.00  0.00           C  
ATOM   2135  CD  GLU   277       3.420   9.415  22.000  1.00  0.00           C  
ATOM   2136  OE1 GLU   277       2.990   9.092  20.861  1.00  0.00           O  
ATOM   2137  OE2 GLU   277       3.354  10.580  22.475  1.00  0.00           O  
ATOM   2138  N   MET   278       0.691   5.398  24.127  1.00  0.00           N  
ATOM   2139  CA  MET   278      -0.311   4.333  23.992  1.00  0.00           C  
ATOM   2140  C   MET   278      -1.733   4.832  24.180  1.00  0.00           C  
ATOM   2141  O   MET   278      -2.644   4.411  23.462  1.00  0.00           O  
ATOM   2142  CB  MET   278      -0.029   3.207  24.958  1.00  0.00           C  
ATOM   2143  CG  MET   278       1.283   2.497  24.643  1.00  0.00           C  
ATOM   2144  SD  MET   278       1.558   1.090  25.752  1.00  0.00           S  
ATOM   2145  CE  MET   278       3.352   1.025  25.909  1.00  0.00           C  
ATOM   2146  N   ILE   279      -1.924   5.767  25.096  1.00  0.00           N  
ATOM   2147  CA  ILE   279      -3.238   6.319  25.397  1.00  0.00           C  
ATOM   2148  C   ILE   279      -3.601   7.526  24.573  1.00  0.00           C  
ATOM   2149  O   ILE   279      -4.470   8.312  24.993  1.00  0.00           O  
ATOM   2150  CB  ILE   279      -3.293   6.772  26.855  1.00  0.00           C  
ATOM   2151  CG1 ILE   279      -2.304   7.903  27.184  1.00  0.00           C  
ATOM   2152  CG2 ILE   279      -2.971   5.651  27.858  1.00  0.00           C  
ATOM   2153  CD1 ILE   279      -2.521   8.521  28.564  1.00  0.00           C  
ATOM   2154  N   ALA   280      -2.988   7.683  23.407  1.00  0.00           N  
ATOM   2155  CA  ALA   280      -3.123   8.924  22.649  1.00  0.00           C  
ATOM   2156  C   ALA   280      -4.562   9.406  22.361  1.00  0.00           C  
ATOM   2157  O   ALA   280      -4.815  10.615  22.375  1.00  0.00           O  
ATOM   2158  CB  ALA   280      -2.378   8.789  21.339  1.00  0.00           C  
ATOM   2159  N   HIS   281      -5.482   8.476  22.098  1.00  0.00           N  
ATOM   2160  CA  HIS   281      -6.902   8.821  21.857  1.00  0.00           C  
ATOM   2161  C   HIS   281      -7.787   8.835  23.097  1.00  0.00           C  
ATOM   2162  O   HIS   281      -9.005   9.054  22.991  1.00  0.00           O  
ATOM   2163  CB  HIS   281      -7.510   7.800  20.891  1.00  0.00           C  
ATOM   2164  CG  HIS   281      -6.894   7.847  19.524  1.00  0.00           C  
ATOM   2165  ND1 HIS   281      -7.054   8.896  18.642  1.00  0.00           N  
ATOM   2166  CD2 HIS   281      -6.102   6.961  18.877  1.00  0.00           C  
ATOM   2167  CE1 HIS   281      -6.407   8.670  17.539  1.00  0.00           C  
ATOM   2168  NE2 HIS   281      -5.814   7.496  17.646  1.00  0.00           N  
ATOM   2169  N   HIS   282      -7.176   8.575  24.247  1.00  0.00           N  
ATOM   2170  CA  HIS   282      -7.876   8.191  25.474  1.00  0.00           C  
ATOM   2171  C   HIS   282      -7.261   8.825  26.713  1.00  0.00           C  
ATOM   2172  O   HIS   282      -7.293   8.230  27.800  1.00  0.00           O  
ATOM   2173  CB  HIS   282      -7.805   6.678  25.669  1.00  0.00           C  
ATOM   2174  CG  HIS   282      -8.432   5.912  24.542  1.00  0.00           C  
ATOM   2175  ND1 HIS   282      -9.792   5.840  24.320  1.00  0.00           N  
ATOM   2176  CD2 HIS   282      -7.874   5.172  23.554  1.00  0.00           C  
ATOM   2177  CE1 HIS   282     -10.047   5.114  23.274  1.00  0.00           C  
ATOM   2178  NE2 HIS   282      -8.900   4.688  22.781  1.00  0.00           N  
ATOM   2179  N   SER   283      -6.719  10.030  26.569  1.00  0.00           N  
ATOM   2180  CA  SER   283      -6.126  10.722  27.718  1.00  0.00           C  
ATOM   2181  C   SER   283      -7.231  11.075  28.706  1.00  0.00           C  
ATOM   2182  O   SER   283      -6.967  11.217  29.891  1.00  0.00           O  
ATOM   2183  CB  SER   283      -5.375  11.982  27.276  1.00  0.00           C  
ATOM   2184  OG  SER   283      -6.289  12.939  26.760  1.00  0.00           O  
ATOM   2185  N   CYS   284      -8.458  11.192  28.199  1.00  0.00           N  
ATOM   2186  CA  CYS   284      -9.649  11.481  29.006  1.00  0.00           C  
ATOM   2187  C   CYS   284     -10.338  10.268  29.662  1.00  0.00           C  
ATOM   2188  O   CYS   284     -11.334  10.438  30.376  1.00  0.00           O  
ATOM   2189  CB  CYS   284     -10.680  12.227  28.144  1.00  0.00           C  
ATOM   2190  SG  CYS   284     -10.222  13.507  27.735  1.00  0.00           S  
ATOM   2191  N   LEU   285      -9.871   9.056  29.395  1.00  0.00           N  
ATOM   2192  CA  LEU   285     -10.404   7.887  30.059  1.00  0.00           C  
ATOM   2193  C   LEU   285     -10.032   7.899  31.536  1.00  0.00           C  
ATOM   2194  O   LEU   285      -9.103   8.629  31.948  1.00  0.00           O  
ATOM   2195  CB  LEU   285      -9.896   6.601  29.406  1.00  0.00           C  
ATOM   2196  CG  LEU   285     -10.755   6.134  28.229  1.00  0.00           C  
ATOM   2197  CD1 LEU   285     -11.082   7.214  27.199  1.00  0.00           C  
ATOM   2198  CD2 LEU   285     -10.144   5.015  27.388  1.00  0.00           C  
ATOM   2199  N   GLU   286     -10.496   8.944  32.208  1.00  0.00           N  
ATOM   2200  CA  GLU   286     -10.165   9.141  33.604  1.00  0.00           C  
ATOM   2201  C   GLU   286     -10.664   8.030  34.532  1.00  0.00           C  
ATOM   2202  O   GLU   286      -9.869   7.271  35.093  1.00  0.00           O  
ATOM   2203  CB  GLU   286     -10.718  10.385  34.307  1.00  0.00           C  
ATOM   2204  CG  GLU   286     -10.267  10.514  35.763  1.00  0.00           C  
ATOM   2205  CD  GLU   286     -10.872  11.790  36.332  1.00  0.00           C  
ATOM   2206  OE1 GLU   286     -11.588  12.494  35.572  1.00  0.00           O  
ATOM   2207  OE2 GLU   286     -10.625  12.077  37.533  1.00  0.00           O  
ATOM   2208  N   LEU   287     -11.968   7.904  34.717  1.00  0.00           N  
ATOM   2209  CA  LEU   287     -12.444   6.783  35.547  1.00  0.00           C  
ATOM   2210  C   LEU   287     -11.688   5.544  35.125  1.00  0.00           C  
ATOM   2211  O   LEU   287     -11.629   4.530  35.826  1.00  0.00           O  
ATOM   2212  CB  LEU   287     -13.886   6.272  35.475  1.00  0.00           C  
ATOM   2213  CG  LEU   287     -14.914   7.269  36.013  1.00  0.00           C  
ATOM   2214  CD1 LEU   287     -16.373   6.855  35.829  1.00  0.00           C  
ATOM   2215  CD2 LEU   287     -14.813   7.555  37.511  1.00  0.00           C  
ATOM   2216  N   PRO   288     -11.104   5.629  33.964  1.00  0.00           N  
ATOM   2217  CA  PRO   288     -10.402   4.487  33.483  1.00  0.00           C  
ATOM   2218  C   PRO   288      -8.854   4.631  33.554  1.00  0.00           C  
ATOM   2219  O   PRO   288      -8.175   3.616  33.727  1.00  0.00           O  
ATOM   2220  CB  PRO   288      -9.868   3.691  32.289  1.00  0.00           C  
ATOM   2221  CG  PRO   288      -9.516   4.563  31.082  1.00  0.00           C  
ATOM   2222  CD  PRO   288     -10.442   5.769  30.907  1.00  0.00           C  
ATOM   2223  N   GLU   289      -8.244   5.905  33.408  1.00  0.00           N  
ATOM   2224  CA  GLU   289      -6.825   5.654  33.572  1.00  0.00           C  
ATOM   2225  C   GLU   289      -5.982   6.785  32.994  1.00  0.00           C  
ATOM   2226  O   GLU   289      -4.942   7.114  33.532  1.00  0.00           O  
ATOM   2227  CB  GLU   289      -6.407   4.292  32.952  1.00  0.00           C  
ATOM   2228  CG  GLU   289      -6.587   4.232  31.434  1.00  0.00           C  
ATOM   2229  CD  GLU   289      -6.203   2.834  30.970  1.00  0.00           C  
ATOM   2230  OE1 GLU   289      -5.856   1.995  31.843  1.00  0.00           O  
ATOM   2231  OE2 GLU   289      -6.252   2.587  29.735  1.00  0.00           O  
ATOM   2232  N   GLY   290      -6.411   7.373  31.886  1.00  0.00           N  
ATOM   2233  CA  GLY   290      -5.712   8.538  31.340  1.00  0.00           C  
ATOM   2234  C   GLY   290      -5.565   9.701  32.312  1.00  0.00           C  
ATOM   2235  O   GLY   290      -4.500  10.307  32.426  1.00  0.00           O  
ATOM   2236  N   LYS   291      -6.624   9.996  33.041  1.00  0.00           N  
ATOM   2237  CA  LYS   291      -6.605  11.130  33.953  1.00  0.00           C  
ATOM   2238  C   LYS   291      -5.781  10.828  35.186  1.00  0.00           C  
ATOM   2239  O   LYS   291      -5.066  11.671  35.656  1.00  0.00           O  
ATOM   2240  CB  LYS   291      -8.029  11.550  34.349  1.00  0.00           C  
ATOM   2241  CG  LYS   291      -8.072  12.778  35.261  1.00  0.00           C  
ATOM   2242  CD  LYS   291      -7.585  14.061  34.583  1.00  0.00           C  
ATOM   2243  CE  LYS   291      -7.736  15.309  35.455  1.00  0.00           C  
ATOM   2244  NZ  LYS   291      -7.235  16.497  34.729  1.00  0.00           N  
ATOM   2245  N   SER   292      -5.864   9.607  35.691  1.00  0.00           N  
ATOM   2246  CA  SER   292      -5.033   9.190  36.811  1.00  0.00           C  
ATOM   2247  C   SER   292      -3.537   9.235  36.419  1.00  0.00           C  
ATOM   2248  O   SER   292      -2.708   9.726  37.174  1.00  0.00           O  
ATOM   2249  CB  SER   292      -5.452   7.794  37.308  1.00  0.00           C  
ATOM   2250  OG  SER   292      -6.760   7.844  37.859  1.00  0.00           O  
ATOM   2251  N   ILE   293      -3.203   8.746  35.232  1.00  0.00           N  
ATOM   2252  CA  ILE   293      -1.823   8.828  34.744  1.00  0.00           C  
ATOM   2253  C   ILE   293      -1.317  10.274  34.692  1.00  0.00           C  
ATOM   2254  O   ILE   293      -0.192  10.578  35.122  1.00  0.00           O  
ATOM   2255  CB  ILE   293      -1.681   8.215  33.357  1.00  0.00           C  
ATOM   2256  CG1 ILE   293      -1.973   6.705  33.321  1.00  0.00           C  
ATOM   2257  CG2 ILE   293      -0.271   8.367  32.761  1.00  0.00           C  
ATOM   2258  CD1 ILE   293      -1.025   5.881  34.191  1.00  0.00           C  
ATOM   2259  N   ASN   294      -2.156  11.169  34.206  1.00  0.00           N  
ATOM   2260  CA  ASN   294      -1.735  12.544  34.072  1.00  0.00           C  
ATOM   2261  C   ASN   294      -1.323  13.142  35.438  1.00  0.00           C  
ATOM   2262  O   ASN   294      -0.309  13.809  35.539  1.00  0.00           O  
ATOM   2263  CB  ASN   294      -2.818  13.376  33.390  1.00  0.00           C  
ATOM   2264  CG  ASN   294      -2.844  12.997  31.916  1.00  0.00           C  
ATOM   2265  OD1 ASN   294      -1.880  12.447  31.386  1.00  0.00           O  
ATOM   2266  ND2 ASN   294      -3.950  13.270  31.174  1.00  0.00           N  
ATOM   2267  N   LYS   295      -2.088  12.838  36.475  1.00  0.00           N  
ATOM   2268  CA  LYS   295      -1.796  13.276  37.844  1.00  0.00           C  
ATOM   2269  C   LYS   295      -0.594  12.583  38.515  1.00  0.00           C  
ATOM   2270  O   LYS   295      -0.070  13.100  39.490  1.00  0.00           O  
ATOM   2271  CB  LYS   295      -3.029  13.074  38.690  1.00  0.00           C  
ATOM   2272  CG  LYS   295      -4.182  14.010  38.322  1.00  0.00           C  
ATOM   2273  CD  LYS   295      -5.444  13.786  39.157  1.00  0.00           C  
ATOM   2274  CE  LYS   295      -6.585  14.745  38.812  1.00  0.00           C  
ATOM   2275  NZ  LYS   295      -7.766  14.449  39.654  1.00  0.00           N  
ATOM   2276  N   ALA   296      -0.165  11.426  38.001  1.00  0.00           N  
ATOM   2277  CA  ALA   296       0.874  10.626  38.645  1.00  0.00           C  
ATOM   2278  C   ALA   296       2.257  11.264  38.582  1.00  0.00           C  
ATOM   2279  O   ALA   296       2.723  11.613  37.505  1.00  0.00           O  
ATOM   2280  CB  ALA   296       0.942   9.231  38.039  1.00  0.00           C  
ATOM   2281  N   ASP   297       2.916  11.363  39.743  1.00  0.00           N  
ATOM   2282  CA  ASP   297       4.269  11.939  39.825  1.00  0.00           C  
ATOM   2283  C   ASP   297       5.356  10.982  40.348  1.00  0.00           C  
ATOM   2284  O   ASP   297       6.400  11.440  40.789  1.00  0.00           O  
ATOM   2285  CB  ASP   297       4.240  13.238  40.655  1.00  0.00           C  
ATOM   2286  CG  ASP   297       3.777  12.887  42.062  1.00  0.00           C  
ATOM   2287  OD1 ASP   297       3.431  11.697  42.291  1.00  0.00           O  
ATOM   2288  OD2 ASP   297       3.764  13.804  42.926  1.00  0.00           O  
ATOM   2289  N   THR   298       5.112   9.669  40.300  1.00  0.00           N  
ATOM   2290  CA  THR   298       6.063   8.676  40.777  1.00  0.00           C  
ATOM   2291  C   THR   298       5.682   7.340  40.140  1.00  0.00           C  
ATOM   2292  O   THR   298       4.591   7.215  39.645  1.00  0.00           O  
ATOM   2293  CB  THR   298       6.038   8.551  42.321  1.00  0.00           C  
ATOM   2294  OG1 THR   298       7.066   7.673  42.756  1.00  0.00           O  
ATOM   2295  CG2 THR   298       4.674   7.997  42.765  1.00  0.00           C  
ATOM   2296  N   LEU   299       6.580   6.369  40.156  1.00  0.00           N  
ATOM   2297  CA  LEU   299       6.238   5.057  39.640  1.00  0.00           C  
ATOM   2298  C   LEU   299       5.158   4.399  40.477  1.00  0.00           C  
ATOM   2299  O   LEU   299       4.291   3.739  39.930  1.00  0.00           O  
ATOM   2300  CB  LEU   299       7.457   4.168  39.517  1.00  0.00           C  
ATOM   2301  CG  LEU   299       7.146   2.782  38.948  1.00  0.00           C  
ATOM   2302  CD1 LEU   299       6.549   2.780  37.542  1.00  0.00           C  
ATOM   2303  CD2 LEU   299       8.351   1.851  38.823  1.00  0.00           C  
ATOM   2304  N   GLU   300       5.172   4.606  41.786  1.00  0.00           N  
ATOM   2305  CA  GLU   300       4.108   4.083  42.608  1.00  0.00           C  
ATOM   2306  C   GLU   300       2.740   4.599  42.134  1.00  0.00           C  
ATOM   2307  O   GLU   300       1.743   3.839  42.082  1.00  0.00           O  
ATOM   2308  CB  GLU   300       4.311   4.429  44.101  1.00  0.00           C  
ATOM   2309  CG  GLU   300       3.236   3.838  45.016  1.00  0.00           C  
ATOM   2310  CD  GLU   300       3.588   4.202  46.451  1.00  0.00           C  
ATOM   2311  OE1 GLU   300       4.640   4.866  46.652  1.00  0.00           O  
ATOM   2312  OE2 GLU   300       2.809   3.822  47.366  1.00  0.00           O  
ATOM   2313  N   ASP   301       2.674   5.897  41.838  1.00  0.00           N  
ATOM   2314  CA  ASP   301       1.424   6.498  41.459  1.00  0.00           C  
ATOM   2315  C   ASP   301       1.028   6.010  40.082  1.00  0.00           C  
ATOM   2316  O   ASP   301      -0.133   5.834  39.813  1.00  0.00           O  
ATOM   2317  CB  ASP   301       1.468   8.039  41.548  1.00  0.00           C  
ATOM   2318  CG  ASP   301       1.459   8.426  43.020  1.00  0.00           C  
ATOM   2319  OD1 ASP   301       1.172   7.535  43.864  1.00  0.00           O  
ATOM   2320  OD2 ASP   301       1.741   9.616  43.321  1.00  0.00           O  
ATOM   2321  N   LEU   302       1.978   5.791  39.202  1.00  0.00           N  
ATOM   2322  CA  LEU   302       1.637   5.177  37.900  1.00  0.00           C  
ATOM   2323  C   LEU   302       0.979   3.798  38.115  1.00  0.00           C  
ATOM   2324  O   LEU   302      -0.092   3.545  37.565  1.00  0.00           O  
ATOM   2325  CB  LEU   302       2.860   5.057  36.983  1.00  0.00           C  
ATOM   2326  CG  LEU   302       3.364   6.403  36.459  1.00  0.00           C  
ATOM   2327  CD1 LEU   302       4.687   6.345  35.697  1.00  0.00           C  
ATOM   2328  CD2 LEU   302       2.424   7.110  35.484  1.00  0.00           C  
ATOM   2329  N   ALA   303       1.576   2.974  38.977  1.00  0.00           N  
ATOM   2330  CA  ALA   303       1.057   1.631  39.230  1.00  0.00           C  
ATOM   2331  C   ALA   303      -0.349   1.650  39.806  1.00  0.00           C  
ATOM   2332  O   ALA   303      -1.210   0.932  39.325  1.00  0.00           O  
ATOM   2333  CB  ALA   303       1.964   0.860  40.170  1.00  0.00           C  
ATOM   2334  N   ARG   304      -0.567   2.498  40.806  1.00  0.00           N  
ATOM   2335  CA  ARG   304      -1.894   2.651  41.393  1.00  0.00           C  
ATOM   2336  C   ARG   304      -2.946   3.094  40.379  1.00  0.00           C  
ATOM   2337  O   ARG   304      -4.076   2.618  40.421  1.00  0.00           O  
ATOM   2338  CB  ARG   304      -1.838   3.604  42.589  1.00  0.00           C  
ATOM   2339  CG  ARG   304      -3.187   3.788  43.286  1.00  0.00           C  
ATOM   2340  CD  ARG   304      -3.112   4.649  44.549  1.00  0.00           C  
ATOM   2341  NE  ARG   304      -4.495   4.775  45.088  1.00  0.00           N  
ATOM   2342  CZ  ARG   304      -4.730   5.542  46.193  1.00  0.00           C  
ATOM   2343  NH1 ARG   304      -3.537   6.071  46.593  1.00  0.00           N  
ATOM   2344  NH2 ARG   304      -6.066   5.480  46.466  1.00  0.00           N  
ATOM   2345  N   LEU   305      -2.576   3.979  39.449  1.00  0.00           N  
ATOM   2346  CA  LEU   305      -3.470   4.411  38.348  1.00  0.00           C  
ATOM   2347  C   LEU   305      -3.962   3.258  37.455  1.00  0.00           C  
ATOM   2348  O   LEU   305      -5.032   3.371  36.842  1.00  0.00           O  
ATOM   2349  CB  LEU   305      -2.807   5.481  37.472  1.00  0.00           C  
ATOM   2350  CG  LEU   305      -2.616   6.821  38.185  1.00  0.00           C  
ATOM   2351  CD1 LEU   305      -1.814   7.860  37.403  1.00  0.00           C  
ATOM   2352  CD2 LEU   305      -3.909   7.558  38.532  1.00  0.00           C  
ATOM   2353  N   TYR   306      -3.179   2.180  37.385  1.00  0.00           N  
ATOM   2354  CA  TYR   306      -3.520   1.003  36.593  1.00  0.00           C  
ATOM   2355  C   TYR   306      -3.861  -0.245  37.412  1.00  0.00           C  
ATOM   2356  O   TYR   306      -3.828  -1.340  36.871  1.00  0.00           O  
ATOM   2357  CB  TYR   306      -2.377   0.698  35.648  1.00  0.00           C  
ATOM   2358  CG  TYR   306      -2.346   1.776  34.620  1.00  0.00           C  
ATOM   2359  CD1 TYR   306      -3.395   2.702  34.549  1.00  0.00           C  
ATOM   2360  CD2 TYR   306      -1.275   1.896  33.706  1.00  0.00           C  
ATOM   2361  CE1 TYR   306      -3.400   3.737  33.593  1.00  0.00           C  
ATOM   2362  CE2 TYR   306      -1.265   2.942  32.728  1.00  0.00           C  
ATOM   2363  CZ  TYR   306      -2.339   3.854  32.688  1.00  0.00           C  
ATOM   2364  OH  TYR   306      -2.374   4.874  31.761  1.00  0.00           O  
ATOM   2365  N   ASP   307      -4.209  -0.091  38.686  1.00  0.00           N  
ATOM   2366  CA  ASP   307      -4.570  -1.250  39.483  1.00  0.00           C  
ATOM   2367  C   ASP   307      -3.418  -2.172  39.862  1.00  0.00           C  
ATOM   2368  O   ASP   307      -3.658  -3.315  40.251  1.00  0.00           O  
ATOM   2369  CB  ASP   307      -5.631  -2.063  38.736  1.00  0.00           C  
ATOM   2370  CG  ASP   307      -6.865  -1.187  38.571  1.00  0.00           C  
ATOM   2371  OD1 ASP   307      -7.289  -0.565  39.581  1.00  0.00           O  
ATOM   2372  OD2 ASP   307      -7.399  -1.128  37.431  1.00  0.00           O  
ATOM   2373  N   LEU   308      -2.191  -1.644  39.866  1.00  0.00           N  
ATOM   2374  CA  LEU   308      -0.977  -2.409  40.123  1.00  0.00           C  
ATOM   2375  C   LEU   308      -0.219  -2.009  41.398  1.00  0.00           C  
ATOM   2376  O   LEU   308       0.987  -2.220  41.513  1.00  0.00           O  
ATOM   2377  CB  LEU   308      -0.062  -2.271  38.920  1.00  0.00           C  
ATOM   2378  CG  LEU   308      -0.552  -2.952  37.643  1.00  0.00           C  
ATOM   2379  CD1 LEU   308       0.353  -2.612  36.486  1.00  0.00           C  
ATOM   2380  CD2 LEU   308      -0.583  -4.478  37.837  1.00  0.00           C  
ATOM   2381  N   GLU   309      -0.939  -1.465  42.369  1.00  0.00           N  
ATOM   2382  CA  GLU   309      -0.366  -1.084  43.637  1.00  0.00           C  
ATOM   2383  C   GLU   309       0.226  -2.235  44.446  1.00  0.00           C  
ATOM   2384  O   GLU   309       1.327  -2.089  44.991  1.00  0.00           O  
ATOM   2385  CB  GLU   309      -1.429  -0.374  44.481  1.00  0.00           C  
ATOM   2386  CG  GLU   309      -0.903   0.129  45.827  1.00  0.00           C  
ATOM   2387  CD  GLU   309      -2.037   0.861  46.531  1.00  0.00           C  
ATOM   2388  OE1 GLU   309      -3.143   0.951  45.934  1.00  0.00           O  
ATOM   2389  OE2 GLU   309      -1.813   1.339  47.675  1.00  0.00           O  
ATOM   2390  N   ASP   310      -0.481  -3.365  44.523  1.00  0.00           N  
ATOM   2391  CA  ASP   310       0.052  -4.522  45.225  1.00  0.00           C  
ATOM   2392  C   ASP   310       1.289  -5.068  44.491  1.00  0.00           C  
ATOM   2393  O   ASP   310       2.273  -5.416  45.136  1.00  0.00           O  
ATOM   2394  CB  ASP   310      -1.012  -5.594  45.394  1.00  0.00           C  
ATOM   2395  CG  ASP   310      -1.997  -5.116  46.451  1.00  0.00           C  
ATOM   2396  OD1 ASP   310      -1.672  -4.125  47.158  1.00  0.00           O  
ATOM   2397  OD2 ASP   310      -3.088  -5.736  46.566  1.00  0.00           O  
ATOM   2398  N   TYR   311       1.233  -5.110  43.157  1.00  0.00           N  
ATOM   2399  CA  TYR   311       2.391  -5.469  42.343  1.00  0.00           C  
ATOM   2400  C   TYR   311       3.604  -4.583  42.658  1.00  0.00           C  
ATOM   2401  O   TYR   311       4.705  -5.097  42.826  1.00  0.00           O  
ATOM   2402  CB  TYR   311       2.102  -5.409  40.837  1.00  0.00           C  
ATOM   2403  CG  TYR   311       1.289  -6.608  40.489  1.00  0.00           C  
ATOM   2404  CD1 TYR   311      -0.099  -6.489  40.339  1.00  0.00           C  
ATOM   2405  CD2 TYR   311       1.883  -7.875  40.297  1.00  0.00           C  
ATOM   2406  CE1 TYR   311      -0.902  -7.598  40.008  1.00  0.00           C  
ATOM   2407  CE2 TYR   311       1.082  -9.013  39.960  1.00  0.00           C  
ATOM   2408  CZ  TYR   311      -0.312  -8.853  39.820  1.00  0.00           C  
ATOM   2409  OH  TYR   311      -1.123  -9.921  39.500  1.00  0.00           O  
ATOM   2410  N   PHE   312       3.373  -3.267  42.756  1.00  0.00           N  
ATOM   2411  CA  PHE   312       4.429  -2.282  42.992  1.00  0.00           C  
ATOM   2412  C   PHE   312       5.097  -2.508  44.352  1.00  0.00           C  
ATOM   2413  O   PHE   312       6.355  -2.454  44.481  1.00  0.00           O  
ATOM   2414  CB  PHE   312       3.903  -0.837  42.891  1.00  0.00           C  
ATOM   2415  CG  PHE   312       5.042   0.076  43.187  1.00  0.00           C  
ATOM   2416  CD1 PHE   312       6.028   0.382  42.222  1.00  0.00           C  
ATOM   2417  CD2 PHE   312       5.157   0.663  44.461  1.00  0.00           C  
ATOM   2418  CE1 PHE   312       7.112   1.259  42.514  1.00  0.00           C  
ATOM   2419  CE2 PHE   312       6.233   1.546  44.779  1.00  0.00           C  
ATOM   2420  CZ  PHE   312       7.216   1.843  43.800  1.00  0.00           C  
ATOM   2421  N   TRP   313       4.273  -2.728  45.376  1.00  0.00           N  
ATOM   2422  CA  TRP   313       4.797  -2.910  46.726  1.00  0.00           C  
ATOM   2423  C   TRP   313       5.594  -4.186  46.819  1.00  0.00           C  
ATOM   2424  O   TRP   313       6.655  -4.206  47.388  1.00  0.00           O  
ATOM   2425  CB  TRP   313       3.666  -2.916  47.764  1.00  0.00           C  
ATOM   2426  CG  TRP   313       4.139  -3.094  49.187  1.00  0.00           C  
ATOM   2427  CD1 TRP   313       4.585  -2.158  50.075  1.00  0.00           C  
ATOM   2428  CD2 TRP   313       4.222  -4.323  49.922  1.00  0.00           C  
ATOM   2429  NE1 TRP   313       4.925  -2.652  51.249  1.00  0.00           N  
ATOM   2430  CE2 TRP   313       4.718  -4.006  51.214  1.00  0.00           C  
ATOM   2431  CE3 TRP   313       3.922  -5.668  49.619  1.00  0.00           C  
ATOM   2432  CZ2 TRP   313       4.927  -4.994  52.214  1.00  0.00           C  
ATOM   2433  CZ3 TRP   313       4.129  -6.666  50.618  1.00  0.00           C  
ATOM   2434  CH2 TRP   313       4.628  -6.313  51.897  1.00  0.00           C  
ATOM   2435  N   THR   314       5.071  -5.255  46.254  1.00  0.00           N  
ATOM   2436  CA  THR   314       5.764  -6.527  46.283  1.00  0.00           C  
ATOM   2437  C   THR   314       7.093  -6.506  45.530  1.00  0.00           C  
ATOM   2438  O   THR   314       8.059  -7.083  45.985  1.00  0.00           O  
ATOM   2439  CB  THR   314       4.920  -7.585  45.641  1.00  0.00           C  
ATOM   2440  OG1 THR   314       3.705  -7.742  46.359  1.00  0.00           O  
ATOM   2441  CG2 THR   314       5.687  -8.918  45.641  1.00  0.00           C  
ATOM   2442  N   VAL   315       7.105  -5.881  44.354  1.00  0.00           N  
ATOM   2443  CA  VAL   315       8.295  -5.817  43.557  1.00  0.00           C  
ATOM   2444  C   VAL   315       9.355  -4.970  44.209  1.00  0.00           C  
ATOM   2445  O   VAL   315      10.519  -5.329  44.220  1.00  0.00           O  
ATOM   2446  CB  VAL   315       8.006  -5.287  42.149  1.00  0.00           C  
ATOM   2447  CG1 VAL   315       9.268  -5.025  41.325  1.00  0.00           C  
ATOM   2448  CG2 VAL   315       7.164  -6.241  41.299  1.00  0.00           C  
ATOM   2449  N   LYS   316       8.968  -3.833  44.754  1.00  0.00           N  
ATOM   2450  CA  LYS   316       9.883  -2.988  45.526  1.00  0.00           C  
ATOM   2451  C   LYS   316      10.512  -3.755  46.747  1.00  0.00           C  
ATOM   2452  O   LYS   316      11.679  -3.592  47.033  1.00  0.00           O  
ATOM   2453  CB  LYS   316       9.112  -1.738  45.999  1.00  0.00           C  
ATOM   2454  CG  LYS   316       9.976  -0.748  46.782  1.00  0.00           C  
ATOM   2455  CD  LYS   316       9.234   0.528  47.186  1.00  0.00           C  
ATOM   2456  CE  LYS   316      10.090   1.505  47.994  1.00  0.00           C  
ATOM   2457  NZ  LYS   316       9.293   2.699  48.353  1.00  0.00           N  
ATOM   2458  N   ASN   317       9.723  -4.562  47.443  1.00  0.00           N  
ATOM   2459  CA  ASN   317      10.232  -5.421  48.521  1.00  0.00           C  
ATOM   2460  C   ASN   317      11.192  -6.488  47.983  1.00  0.00           C  
ATOM   2461  O   ASN   317      12.190  -6.769  48.611  1.00  0.00           O  
ATOM   2462  CB  ASN   317       9.103  -6.159  49.231  1.00  0.00           C  
ATOM   2463  CG  ASN   317       9.679  -6.811  50.480  1.00  0.00           C  
ATOM   2464  OD1 ASN   317      10.698  -6.371  51.011  1.00  0.00           O  
ATOM   2465  ND2 ASN   317       9.059  -7.896  51.016  1.00  0.00           N  
TER
