# Supplementary material for: The Flavoproteome of the Model Plant Arabidopsis thaliana
Source: Int J Mol Sci. 2020 Jul 28;21(15):5371. doi: 10.3390/ijms21155371 (PMC7432721; doi:10.3390/ijms21155371)
Supplement: Supplementary file 1 [file ijms-21-05371-s001.zip › Supplements for Table S4 pdb structure prediction evidence code 3/AT3G56060.1.pdb]

REMARK  99  Chain ID : 1
REMARK  99  Residues : 535
REMARK  99  Atoms    : 4503
REMARK  99  File     : c5hsaG_.1.pdb.sc
ATOM      1  N   LYS    42      71.186 -19.628 179.207  1.00  0.00           N  
ATOM      2  CA  LYS    42      71.645 -20.690 178.315  1.00  0.00           C  
ATOM      3  C   LYS    42      72.562 -20.113 177.244  1.00  0.00           C  
ATOM      4  O   LYS    42      72.147 -19.242 176.480  1.00  0.00           O  
ATOM      5  CB  LYS    42      70.465 -21.417 177.632  1.00  0.00           C  
ATOM      6  CG  LYS    42      69.641 -22.278 178.592  1.00  0.00           C  
ATOM      7  CD  LYS    42      68.496 -23.030 177.910  1.00  0.00           C  
ATOM      8  CE  LYS    42      67.716 -23.945 178.856  1.00  0.00           C  
ATOM      9  NZ  LYS    42      67.021 -23.138 179.884  1.00  0.00           N  
ATOM     10  N   LEU    43      73.813 -20.593 177.187  1.00  0.00           N  
ATOM     11  CA  LEU    43      74.770 -20.094 176.192  1.00  0.00           C  
ATOM     12  C   LEU    43      74.298 -20.331 174.762  1.00  0.00           C  
ATOM     13  O   LEU    43      73.512 -21.245 174.519  1.00  0.00           O  
ATOM     14  CB  LEU    43      76.046 -20.894 176.487  1.00  0.00           C  
ATOM     15  CG  LEU    43      76.663 -20.577 177.850  1.00  0.00           C  
ATOM     16  CD1 LEU    43      77.862 -21.444 178.234  1.00  0.00           C  
ATOM     17  CD2 LEU    43      77.193 -19.152 178.004  1.00  0.00           C  
ATOM     18  N   SER    44      74.769 -19.500 173.837  1.00  0.00           N  
ATOM     19  CA  SER    44      74.423 -19.635 172.426  1.00  0.00           C  
ATOM     20  C   SER    44      75.408 -20.555 171.724  1.00  0.00           C  
ATOM     21  O   SER    44      75.125 -21.071 170.645  1.00  0.00           O  
ATOM     22  CB  SER    44      74.399 -18.273 171.732  1.00  0.00           C  
ATOM     23  OG  SER    44      75.704 -17.713 171.710  1.00  0.00           O  
ATOM     24  N   HIS    45      76.567 -20.758 172.342  1.00  0.00           N  
ATOM     25  CA  HIS    45      77.599 -21.606 171.765  1.00  0.00           C  
ATOM     26  C   HIS    45      78.081 -22.656 172.764  1.00  0.00           C  
ATOM     27  O   HIS    45      78.400 -22.343 173.908  1.00  0.00           O  
ATOM     28  CB  HIS    45      78.772 -20.752 171.278  1.00  0.00           C  
ATOM     29  CG  HIS    45      79.877 -21.565 170.672  1.00  0.00           C  
ATOM     30  ND1 HIS    45      79.789 -22.195 169.447  1.00  0.00           N  
ATOM     31  CD2 HIS    45      81.118 -21.855 171.128  1.00  0.00           C  
ATOM     32  CE1 HIS    45      80.893 -22.821 169.173  1.00  0.00           C  
ATOM     33  NE2 HIS    45      81.728 -22.637 170.178  1.00  0.00           N  
ATOM     34  N   PHE    46      78.126 -23.905 172.318  1.00  0.00           N  
ATOM     35  CA  PHE    46      78.626 -24.997 173.137  1.00  0.00           C  
ATOM     36  C   PHE    46      79.841 -25.641 172.477  1.00  0.00           C  
ATOM     37  O   PHE    46      80.156 -25.355 171.322  1.00  0.00           O  
ATOM     38  CB  PHE    46      77.539 -26.049 173.363  1.00  0.00           C  
ATOM     39  CG  PHE    46      76.321 -25.528 174.071  1.00  0.00           C  
ATOM     40  CD1 PHE    46      75.315 -24.884 173.368  1.00  0.00           C  
ATOM     41  CD2 PHE    46      76.177 -25.696 175.439  1.00  0.00           C  
ATOM     42  CE1 PHE    46      74.193 -24.409 174.016  1.00  0.00           C  
ATOM     43  CE2 PHE    46      75.055 -25.225 176.100  1.00  0.00           C  
ATOM     44  CZ  PHE    46      74.060 -24.579 175.389  1.00  0.00           C  
ATOM     45  N   ASP    47      80.524 -26.510 173.215  1.00  0.00           N  
ATOM     46  CA  ASP    47      81.574 -27.333 172.629  1.00  0.00           C  
ATOM     47  C   ASP    47      80.937 -28.532 171.940  1.00  0.00           C  
ATOM     48  O   ASP    47      81.279 -28.872 170.808  1.00  0.00           O  
ATOM     49  CB  ASP    47      82.570 -27.792 173.694  1.00  0.00           C  
ATOM     50  CG  ASP    47      83.446 -26.662 174.199  1.00  0.00           C  
ATOM     51  OD1 ASP    47      84.117 -26.018 173.364  1.00  0.00           O  
ATOM     52  OD2 ASP    47      83.456 -26.414 175.424  1.00  0.00           O  
ATOM     53  N   TYR    48      79.998 -29.163 172.639  1.00  0.00           N  
ATOM     54  CA  TYR    48      79.295 -30.329 172.118  1.00  0.00           C  
ATOM     55  C   TYR    48      77.785 -30.132 172.180  1.00  0.00           C  
ATOM     56  O   TYR    48      77.237 -29.701 173.199  1.00  0.00           O  
ATOM     57  CB  TYR    48      79.673 -31.607 172.891  1.00  0.00           C  
ATOM     58  CG  TYR    48      81.128 -31.847 172.676  1.00  0.00           C  
ATOM     59  CD1 TYR    48      82.063 -31.309 173.569  1.00  0.00           C  
ATOM     60  CD2 TYR    48      81.597 -32.615 171.587  1.00  0.00           C  
ATOM     61  CE1 TYR    48      83.446 -31.517 173.401  1.00  0.00           C  
ATOM     62  CE2 TYR    48      83.000 -32.836 171.401  1.00  0.00           C  
ATOM     63  CZ  TYR    48      83.910 -32.277 172.321  1.00  0.00           C  
ATOM     64  OH  TYR    48      85.269 -32.458 172.180  1.00  0.00           O  
ATOM     65  N   ILE    49      77.116 -30.451 171.079  1.00  0.00           N  
ATOM     66  CA  ILE    49      75.672 -30.310 170.982  1.00  0.00           C  
ATOM     67  C   ILE    49      75.036 -31.671 170.719  1.00  0.00           C  
ATOM     68  O   ILE    49      75.382 -32.346 169.753  1.00  0.00           O  
ATOM     69  CB  ILE    49      75.321 -29.319 169.872  1.00  0.00           C  
ATOM     70  CG1 ILE    49      75.944 -27.927 170.073  1.00  0.00           C  
ATOM     71  CG2 ILE    49      73.810 -29.067 169.730  1.00  0.00           C  
ATOM     72  CD1 ILE    49      75.469 -27.225 171.344  1.00  0.00           C  
ATOM     73  N   ILE    50      74.124 -32.089 171.592  1.00  0.00           N  
ATOM     74  CA  ILE    50      73.401 -33.341 171.386  1.00  0.00           C  
ATOM     75  C   ILE    50      71.933 -33.054 171.102  1.00  0.00           C  
ATOM     76  O   ILE    50      71.262 -32.386 171.886  1.00  0.00           O  
ATOM     77  CB  ILE    50      73.521 -34.277 172.595  1.00  0.00           C  
ATOM     78  CG1 ILE    50      74.975 -34.598 172.980  1.00  0.00           C  
ATOM     79  CG2 ILE    50      72.850 -35.644 172.381  1.00  0.00           C  
ATOM     80  CD1 ILE    50      75.763 -35.285 171.866  1.00  0.00           C  
ATOM     81  N   ILE    51      71.443 -33.555 169.973  1.00  0.00           N  
ATOM     82  CA  ILE    51      70.098 -33.234 169.501  1.00  0.00           C  
ATOM     83  C   ILE    51      69.138 -34.396 169.721  1.00  0.00           C  
ATOM     84  O   ILE    51      69.225 -35.418 169.043  1.00  0.00           O  
ATOM     85  CB  ILE    51      70.131 -32.857 168.019  1.00  0.00           C  
ATOM     86  CG1 ILE    51      71.014 -31.634 167.717  1.00  0.00           C  
ATOM     87  CG2 ILE    51      68.748 -32.507 167.444  1.00  0.00           C  
ATOM     88  CD1 ILE    51      71.223 -31.388 166.223  1.00  0.00           C  
ATOM     89  N   GLY    52      68.214 -34.227 170.663  1.00  0.00           N  
ATOM     90  CA  GLY    52      67.323 -35.299 171.065  1.00  0.00           C  
ATOM     91  C   GLY    52      67.839 -35.963 172.328  1.00  0.00           C  
ATOM     92  O   GLY    52      68.915 -36.560 172.327  1.00  0.00           O  
ATOM     93  N   GLY    53      67.075 -35.849 173.412  1.00  0.00           N  
ATOM     94  CA  GLY    53      67.486 -36.391 174.695  1.00  0.00           C  
ATOM     95  C   GLY    53      66.773 -37.683 175.047  1.00  0.00           C  
ATOM     96  O   GLY    53      66.239 -37.832 176.150  1.00  0.00           O  
ATOM     97  N   GLY    54      66.768 -38.621 174.107  1.00  0.00           N  
ATOM     98  CA  GLY    54      66.075 -39.880 174.296  1.00  0.00           C  
ATOM     99  C   GLY    54      66.941 -40.922 174.968  1.00  0.00           C  
ATOM    100  O   GLY    54      67.883 -40.583 175.683  1.00  0.00           O  
ATOM    101  N   THR    55      66.618 -42.191 174.732  1.00  0.00           N  
ATOM    102  CA  THR    55      67.347 -43.306 175.330  1.00  0.00           C  
ATOM    103  C   THR    55      68.847 -43.246 175.026  1.00  0.00           C  
ATOM    104  O   THR    55      69.676 -43.439 175.916  1.00  0.00           O  
ATOM    105  CB  THR    55      66.767 -44.638 174.847  1.00  0.00           C  
ATOM    106  OG1 THR    55      65.410 -44.754 175.249  1.00  0.00           O  
ATOM    107  CG2 THR    55      67.578 -45.796 175.453  1.00  0.00           C  
ATOM    108  N   ALA    56      69.190 -42.971 173.773  1.00  0.00           N  
ATOM    109  CA  ALA    56      70.587 -42.806 173.391  1.00  0.00           C  
ATOM    110  C   ALA    56      71.084 -41.408 173.751  1.00  0.00           C  
ATOM    111  O   ALA    56      72.128 -41.252 174.383  1.00  0.00           O  
ATOM    112  CB  ALA    56      70.768 -43.057 171.895  1.00  0.00           C  
ATOM    113  N   GLY    57      70.317 -40.396 173.352  1.00  0.00           N  
ATOM    114  CA  GLY    57      70.715 -39.007 173.503  1.00  0.00           C  
ATOM    115  C   GLY    57      71.086 -38.564 174.906  1.00  0.00           C  
ATOM    116  O   GLY    57      72.103 -37.904 175.103  1.00  0.00           O  
ATOM    117  N   CYS    58      70.255 -38.912 175.883  1.00  0.00           N  
ATOM    118  CA  CYS    58      70.547 -38.561 177.267  1.00  0.00           C  
ATOM    119  C   CYS    58      71.819 -39.260 177.730  1.00  0.00           C  
ATOM    120  O   CYS    58      72.618 -38.683 178.466  1.00  0.00           O  
ATOM    121  CB  CYS    58      69.376 -38.923 178.182  1.00  0.00           C  
ATOM    122  SG  CYS    58      68.238 -38.103 177.959  1.00  0.00           S  
ATOM    123  N   ALA    59      72.001 -40.502 177.296  1.00  0.00           N  
ATOM    124  CA  ALA    59      73.194 -41.260 177.651  1.00  0.00           C  
ATOM    125  C   ALA    59      74.433 -40.584 177.075  1.00  0.00           C  
ATOM    126  O   ALA    59      75.426 -40.378 177.777  1.00  0.00           O  
ATOM    127  CB  ALA    59      73.089 -42.704 177.155  1.00  0.00           C  
ATOM    128  N   LEU    60      74.358 -40.227 175.797  1.00  0.00           N  
ATOM    129  CA  LEU    60      75.473 -39.592 175.105  1.00  0.00           C  
ATOM    130  C   LEU    60      75.836 -38.249 175.743  1.00  0.00           C  
ATOM    131  O   LEU    60      77.014 -37.969 175.989  1.00  0.00           O  
ATOM    132  CB  LEU    60      75.151 -39.392 173.611  1.00  0.00           C  
ATOM    133  CG  LEU    60      76.278 -38.713 172.830  1.00  0.00           C  
ATOM    134  CD1 LEU    60      77.597 -39.483 172.798  1.00  0.00           C  
ATOM    135  CD2 LEU    60      75.978 -38.461 171.353  1.00  0.00           C  
ATOM    136  N   ALA    61      74.825 -37.428 176.019  1.00  0.00           N  
ATOM    137  CA  ALA    61      75.044 -36.114 176.614  1.00  0.00           C  
ATOM    138  C   ALA    61      75.661 -36.225 178.007  1.00  0.00           C  
ATOM    139  O   ALA    61      76.583 -35.480 178.345  1.00  0.00           O  
ATOM    140  CB  ALA    61      73.742 -35.338 176.675  1.00  0.00           C  
ATOM    141  N   ALA    62      75.145 -37.152 178.810  1.00  0.00           N  
ATOM    142  CA  ALA    62      75.654 -37.374 180.149  1.00  0.00           C  
ATOM    143  C   ALA    62      77.093 -37.863 180.162  1.00  0.00           C  
ATOM    144  O   ALA    62      77.929 -37.343 180.904  1.00  0.00           O  
ATOM    145  CB  ALA    62      74.765 -38.376 180.878  1.00  0.00           C  
ATOM    146  N   THR    63      77.387 -38.871 179.345  1.00  0.00           N  
ATOM    147  CA  THR    63      78.744 -39.388 179.245  1.00  0.00           C  
ATOM    148  C   THR    63      79.723 -38.296 178.813  1.00  0.00           C  
ATOM    149  O   THR    63      80.765 -38.106 179.438  1.00  0.00           O  
ATOM    150  CB  THR    63      78.805 -40.560 178.264  1.00  0.00           C  
ATOM    151  OG1 THR    63      77.984 -41.624 178.723  1.00  0.00           O  
ATOM    152  CG2 THR    63      80.258 -41.052 178.148  1.00  0.00           C  
ATOM    153  N   LEU    64      79.379 -37.574 177.752  1.00  0.00           N  
ATOM    154  CA  LEU    64      80.263 -36.547 177.203  1.00  0.00           C  
ATOM    155  C   LEU    64      80.520 -35.404 178.184  1.00  0.00           C  
ATOM    156  O   LEU    64      81.609 -34.836 178.200  1.00  0.00           O  
ATOM    157  CB  LEU    64      79.693 -36.001 175.889  1.00  0.00           C  
ATOM    158  CG  LEU    64      79.893 -36.904 174.665  1.00  0.00           C  
ATOM    159  CD1 LEU    64      79.144 -36.378 173.453  1.00  0.00           C  
ATOM    160  CD2 LEU    64      81.366 -37.039 174.341  1.00  0.00           C  
ATOM    161  N   SER    65      79.515 -35.059 178.988  1.00  0.00           N  
ATOM    162  CA  SER    65      79.649 -33.964 179.953  1.00  0.00           C  
ATOM    163  C   SER    65      80.640 -34.270 181.071  1.00  0.00           C  
ATOM    164  O   SER    65      80.952 -33.420 181.909  1.00  0.00           O  
ATOM    165  CB  SER    65      78.561 -33.446 180.899  1.00  0.00           C  
ATOM    166  OG  SER    65      77.483 -32.901 180.152  1.00  0.00           O  
ATOM    167  N   GLN    66      81.151 -35.496 181.101  1.00  0.00           N  
ATOM    168  CA  GLN    66      82.120 -35.878 182.120  1.00  0.00           C  
ATOM    169  C   GLN    66      83.389 -35.038 182.004  1.00  0.00           C  
ATOM    170  O   GLN    66      84.112 -34.811 182.978  1.00  0.00           O  
ATOM    171  CB  GLN    66      82.766 -37.265 182.176  1.00  0.00           C  
ATOM    172  CG  GLN    66      81.797 -38.373 182.594  1.00  0.00           C  
ATOM    173  CD  GLN    66      82.543 -39.698 182.531  1.00  0.00           C  
ATOM    174  OE1 GLN    66      83.711 -39.750 182.149  1.00  0.00           O  
ATOM    175  NE2 GLN    66      81.908 -40.842 182.903  1.00  0.00           N  
ATOM    176  N   ASN    67      83.673 -34.563 180.795  1.00  0.00           N  
ATOM    177  CA  ASN    67      84.871 -33.765 180.561  1.00  0.00           C  
ATOM    178  C   ASN    67      84.653 -32.491 179.749  1.00  0.00           C  
ATOM    179  O   ASN    67      85.463 -31.560 179.786  1.00  0.00           O  
ATOM    180  CB  ASN    67      85.972 -34.539 179.830  1.00  0.00           C  
ATOM    181  CG  ASN    67      86.419 -35.683 180.729  1.00  0.00           C  
ATOM    182  OD1 ASN    67      87.080 -35.469 181.744  1.00  0.00           O  
ATOM    183  ND2 ASN    67      86.083 -36.960 180.405  1.00  0.00           N  
ATOM    184  N   ALA    68      83.556 -32.422 179.000  1.00  0.00           N  
ATOM    185  CA  ALA    68      83.303 -31.249 178.164  1.00  0.00           C  
ATOM    186  C   ALA    68      81.963 -30.560 178.370  1.00  0.00           C  
ATOM    187  O   ALA    68      81.034 -31.097 178.980  1.00  0.00           O  
ATOM    188  CB  ALA    68      83.393 -31.606 176.685  1.00  0.00           C  
ATOM    189  N   THR    69      81.857 -29.338 177.850  1.00  0.00           N  
ATOM    190  CA  THR    69      80.635 -28.550 177.969  1.00  0.00           C  
ATOM    191  C   THR    69      79.681 -28.986 176.872  1.00  0.00           C  
ATOM    192  O   THR    69      79.935 -28.834 175.674  1.00  0.00           O  
ATOM    193  CB  THR    69      79.744 -27.301 177.824  1.00  0.00           C  
ATOM    194  OG1 THR    69      80.305 -26.215 178.546  1.00  0.00           O  
ATOM    195  CG2 THR    69      78.342 -27.609 178.376  1.00  0.00           C  
ATOM    196  N   VAL    70      78.555 -29.544 177.294  1.00  0.00           N  
ATOM    197  CA  VAL    70      77.564 -30.075 176.375  1.00  0.00           C  
ATOM    198  C   VAL    70      76.180 -29.465 176.531  1.00  0.00           C  
ATOM    199  O   VAL    70      75.684 -29.231 177.636  1.00  0.00           O  
ATOM    200  CB  VAL    70      76.768 -31.360 176.059  1.00  0.00           C  
ATOM    201  CG1 VAL    70      75.792 -31.202 174.891  1.00  0.00           C  
ATOM    202  CG2 VAL    70      77.654 -32.549 175.682  1.00  0.00           C  
ATOM    203  N   LEU    71      75.550 -29.095 175.432  1.00  0.00           N  
ATOM    204  CA  LEU    71      74.157 -28.702 175.350  1.00  0.00           C  
ATOM    205  C   LEU    71      73.281 -29.832 174.848  1.00  0.00           C  
ATOM    206  O   LEU    71      73.568 -30.436 173.816  1.00  0.00           O  
ATOM    207  CB  LEU    71      74.007 -27.486 174.431  1.00  0.00           C  
ATOM    208  CG  LEU    71      72.558 -27.028 174.257  1.00  0.00           C  
ATOM    209  CD1 LEU    71      71.903 -26.464 175.518  1.00  0.00           C  
ATOM    210  CD2 LEU    71      72.350 -25.921 173.225  1.00  0.00           C  
ATOM    211  N   VAL    72      72.211 -30.121 175.582  1.00  0.00           N  
ATOM    212  CA  VAL    72      71.272 -31.170 175.203  1.00  0.00           C  
ATOM    213  C   VAL    72      69.912 -30.583 174.840  1.00  0.00           C  
ATOM    214  O   VAL    72      69.228 -30.017 175.695  1.00  0.00           O  
ATOM    215  CB  VAL    72      71.113 -32.183 176.337  1.00  0.00           C  
ATOM    216  CG1 VAL    72      70.112 -33.297 176.024  1.00  0.00           C  
ATOM    217  CG2 VAL    72      72.413 -32.904 176.698  1.00  0.00           C  
ATOM    218  N   LEU    73      69.523 -30.728 173.576  1.00  0.00           N  
ATOM    219  CA  LEU    73      68.278 -30.149 173.079  1.00  0.00           C  
ATOM    220  C   LEU    73      67.195 -31.218 172.931  1.00  0.00           C  
ATOM    221  O   LEU    73      67.416 -32.248 172.296  1.00  0.00           O  
ATOM    222  CB  LEU    73      68.497 -29.441 171.726  1.00  0.00           C  
ATOM    223  CG  LEU    73      69.494 -28.283 171.798  1.00  0.00           C  
ATOM    224  CD1 LEU    73      69.793 -27.604 170.462  1.00  0.00           C  
ATOM    225  CD2 LEU    73      69.073 -27.123 172.698  1.00  0.00           C  
ATOM    226  N   GLU    74      66.028 -30.965 173.518  1.00  0.00           N  
ATOM    227  CA  GLU    74      64.938 -31.938 173.530  1.00  0.00           C  
ATOM    228  C   GLU    74      63.586 -31.277 173.240  1.00  0.00           C  
ATOM    229  O   GLU    74      63.273 -30.215 173.781  1.00  0.00           O  
ATOM    230  CB  GLU    74      64.901 -32.669 174.879  1.00  0.00           C  
ATOM    231  CG  GLU    74      63.602 -33.406 175.188  1.00  0.00           C  
ATOM    232  CD  GLU    74      63.320 -34.560 174.233  1.00  0.00           C  
ATOM    233  OE1 GLU    74      64.282 -35.217 173.767  1.00  0.00           O  
ATOM    234  OE2 GLU    74      62.127 -34.803 173.951  1.00  0.00           O  
ATOM    235  N   ARG    75      62.784 -31.907 172.384  1.00  0.00           N  
ATOM    236  CA  ARG    75      61.501 -31.333 171.980  1.00  0.00           C  
ATOM    237  C   ARG    75      60.418 -31.495 173.050  1.00  0.00           C  
ATOM    238  O   ARG    75      59.541 -30.641 173.188  1.00  0.00           O  
ATOM    239  CB  ARG    75      61.039 -31.956 170.676  1.00  0.00           C  
ATOM    240  CG  ARG    75      59.759 -31.329 170.120  1.00  0.00           C  
ATOM    241  CD  ARG    75      59.370 -31.855 168.737  1.00  0.00           C  
ATOM    242  NE  ARG    75      58.146 -31.122 168.307  1.00  0.00           N  
ATOM    243  CZ  ARG    75      57.501 -31.485 167.160  1.00  0.00           C  
ATOM    244  NH1 ARG    75      58.183 -32.533 166.613  1.00  0.00           N  
ATOM    245  NH2 ARG    75      56.425 -30.658 167.008  1.00  0.00           N  
ATOM    246  N   GLY    76      60.472 -32.597 173.789  1.00  0.00           N  
ATOM    247  CA  GLY    76      59.485 -32.863 174.818  1.00  0.00           C  
ATOM    248  C   GLY    76      59.769 -32.136 176.121  1.00  0.00           C  
ATOM    249  O   GLY    76      60.700 -31.334 176.207  1.00  0.00           O  
ATOM    250  N   GLY    77      58.962 -32.417 177.139  1.00  0.00           N  
ATOM    251  CA  GLY    77      59.130 -31.782 178.440  1.00  0.00           C  
ATOM    252  C   GLY    77      60.265 -32.411 179.254  1.00  0.00           C  
ATOM    253  O   GLY    77      60.650 -33.563 179.026  1.00  0.00           O  
ATOM    254  N   SER    78      60.800 -31.640 180.196  1.00  0.00           N  
ATOM    255  CA  SER    78      61.716 -32.168 181.197  1.00  0.00           C  
ATOM    256  C   SER    78      60.991 -33.231 182.021  1.00  0.00           C  
ATOM    257  O   SER    78      59.797 -33.091 182.294  1.00  0.00           O  
ATOM    258  CB  SER    78      62.230 -31.040 182.094  1.00  0.00           C  
ATOM    259  OG  SER    78      63.064 -31.569 183.114  1.00  0.00           O  
ATOM    260  N   PRO    79      61.697 -34.293 182.409  1.00  0.00           N  
ATOM    261  CA  PRO    79      61.060 -35.382 183.143  1.00  0.00           C  
ATOM    262  C   PRO    79      61.553 -35.503 184.575  1.00  0.00           C  
ATOM    263  O   PRO    79      61.225 -36.468 185.266  1.00  0.00           O  
ATOM    264  CB  PRO    79      61.274 -36.714 182.421  1.00  0.00           C  
ATOM    265  CG  PRO    79      62.653 -36.840 181.770  1.00  0.00           C  
ATOM    266  CD  PRO    79      63.179 -35.526 181.190  1.00  0.00           C  
ATOM    267  N   TYR    80      62.344 -34.526 185.009  1.00  0.00           N  
ATOM    268  CA  TYR    80      62.952 -34.547 186.338  1.00  0.00           C  
ATOM    269  C   TYR    80      61.926 -34.772 187.448  1.00  0.00           C  
ATOM    270  O   TYR    80      61.000 -33.974 187.617  1.00  0.00           O  
ATOM    271  CB  TYR    80      63.709 -33.241 186.594  1.00  0.00           C  
ATOM    272  CG  TYR    80      64.300 -33.326 187.959  1.00  0.00           C  
ATOM    273  CD1 TYR    80      65.383 -34.181 188.198  1.00  0.00           C  
ATOM    274  CD2 TYR    80      63.797 -32.556 189.031  1.00  0.00           C  
ATOM    275  CE1 TYR    80      65.970 -34.287 189.474  1.00  0.00           C  
ATOM    276  CE2 TYR    80      64.383 -32.651 190.335  1.00  0.00           C  
ATOM    277  CZ  TYR    80      65.471 -33.524 190.536  1.00  0.00           C  
ATOM    278  OH  TYR    80      66.063 -33.652 191.774  1.00  0.00           O  
ATOM    279  N   ASP    81      62.093 -35.871 188.184  1.00  0.00           N  
ATOM    280  CA  ASP    81      61.230 -36.211 189.326  1.00  0.00           C  
ATOM    281  C   ASP    81      59.732 -36.181 189.018  1.00  0.00           C  
ATOM    282  O   ASP    81      58.914 -35.877 189.889  1.00  0.00           O  
ATOM    283  CB  ASP    81      61.528 -35.281 190.508  1.00  0.00           C  
ATOM    284  CG  ASP    81      61.065 -35.975 191.781  1.00  0.00           C  
ATOM    285  OD1 ASP    81      60.819 -37.209 191.726  1.00  0.00           O  
ATOM    286  OD2 ASP    81      60.950 -35.280 192.826  1.00  0.00           O  
ATOM    287  N   ASP    82      59.385 -36.501 187.775  1.00  0.00           N  
ATOM    288  CA  ASP    82      57.991 -36.628 187.371  1.00  0.00           C  
ATOM    289  C   ASP    82      57.464 -38.034 187.684  1.00  0.00           C  
ATOM    290  O   ASP    82      57.938 -39.016 187.123  1.00  0.00           O  
ATOM    291  CB  ASP    82      57.848 -36.316 185.883  1.00  0.00           C  
ATOM    292  CG  ASP    82      56.389 -36.515 185.499  1.00  0.00           C  
ATOM    293  OD1 ASP    82      55.516 -35.861 186.130  1.00  0.00           O  
ATOM    294  OD2 ASP    82      56.127 -37.324 184.569  1.00  0.00           O  
ATOM    295  N   PRO    83      56.484 -38.130 188.593  1.00  0.00           N  
ATOM    296  CA  PRO    83      55.927 -39.434 188.972  1.00  0.00           C  
ATOM    297  C   PRO    83      55.286 -40.157 187.793  1.00  0.00           C  
ATOM    298  O   PRO    83      55.287 -41.387 187.777  1.00  0.00           O  
ATOM    299  CB  PRO    83      54.875 -39.080 190.028  1.00  0.00           C  
ATOM    300  CG  PRO    83      55.296 -37.736 190.555  1.00  0.00           C  
ATOM    301  CD  PRO    83      55.895 -37.028 189.376  1.00  0.00           C  
ATOM    302  N   ALA    84      54.768 -39.413 186.816  1.00  0.00           N  
ATOM    303  CA  ALA    84      54.161 -40.038 185.645  1.00  0.00           C  
ATOM    304  C   ALA    84      55.215 -40.672 184.757  1.00  0.00           C  
ATOM    305  O   ALA    84      54.883 -41.364 183.803  1.00  0.00           O  
ATOM    306  CB  ALA    84      53.333 -39.033 184.840  1.00  0.00           C  
ATOM    307  N   ALA    85      56.483 -40.428 185.073  1.00  0.00           N  
ATOM    308  CA  ALA    85      57.574 -41.129 184.419  1.00  0.00           C  
ATOM    309  C   ALA    85      58.164 -42.218 185.329  1.00  0.00           C  
ATOM    310  O   ALA    85      58.352 -43.349 184.879  1.00  0.00           O  
ATOM    311  CB  ALA    85      58.694 -40.161 183.978  1.00  0.00           C  
ATOM    312  N   THR    86      58.437 -41.912 186.601  1.00  0.00           N  
ATOM    313  CA  THR    86      59.223 -42.864 187.396  1.00  0.00           C  
ATOM    314  C   THR    86      58.414 -43.960 188.102  1.00  0.00           C  
ATOM    315  O   THR    86      58.997 -44.920 188.609  1.00  0.00           O  
ATOM    316  CB  THR    86      60.113 -42.126 188.415  1.00  0.00           C  
ATOM    317  OG1 THR    86      59.307 -41.390 189.324  1.00  0.00           O  
ATOM    318  CG2 THR    86      61.050 -41.161 187.668  1.00  0.00           C  
ATOM    319  N   ASP    87      57.092 -43.834 188.132  1.00  0.00           N  
ATOM    320  CA  ASP    87      56.255 -44.912 188.654  1.00  0.00           C  
ATOM    321  C   ASP    87      55.982 -45.937 187.560  1.00  0.00           C  
ATOM    322  O   ASP    87      55.307 -45.627 186.581  1.00  0.00           O  
ATOM    323  CB  ASP    87      54.937 -44.363 189.207  1.00  0.00           C  
ATOM    324  CG  ASP    87      54.146 -45.529 189.782  1.00  0.00           C  
ATOM    325  OD1 ASP    87      54.602 -46.692 189.617  1.00  0.00           O  
ATOM    326  OD2 ASP    87      53.076 -45.273 190.395  1.00  0.00           O  
ATOM    327  N   ILE    88      56.521 -47.161 187.710  1.00  0.00           N  
ATOM    328  CA  ILE    88      56.409 -48.194 186.668  1.00  0.00           C  
ATOM    329  C   ILE    88      54.976 -48.574 186.286  1.00  0.00           C  
ATOM    330  O   ILE    88      54.648 -48.602 185.105  1.00  0.00           O  
ATOM    331  CB  ILE    88      57.124 -49.395 187.297  1.00  0.00           C  
ATOM    332  CG1 ILE    88      58.637 -49.184 187.474  1.00  0.00           C  
ATOM    333  CG2 ILE    88      56.992 -50.687 186.474  1.00  0.00           C  
ATOM    334  CD1 ILE    88      59.304 -50.252 188.340  1.00  0.00           C  
ATOM    335  N   GLY    89      54.138 -48.850 187.275  1.00  0.00           N  
ATOM    336  CA  GLY    89      52.845 -49.470 187.034  1.00  0.00           C  
ATOM    337  C   GLY    89      51.831 -48.716 186.189  1.00  0.00           C  
ATOM    338  O   GLY    89      50.843 -49.300 185.742  1.00  0.00           O  
ATOM    339  N   ASN    90      52.058 -47.425 185.970  1.00  0.00           N  
ATOM    340  CA  ASN    90      51.091 -46.625 185.236  1.00  0.00           C  
ATOM    341  C   ASN    90      51.455 -46.485 183.761  1.00  0.00           C  
ATOM    342  O   ASN    90      50.819 -45.736 183.041  1.00  0.00           O  
ATOM    343  CB  ASN    90      50.928 -45.216 185.871  1.00  0.00           C  
ATOM    344  CG  ASN    90      50.288 -45.389 187.241  1.00  0.00           C  
ATOM    345  OD1 ASN    90      49.158 -45.862 187.358  1.00  0.00           O  
ATOM    346  ND2 ASN    90      50.975 -45.015 188.353  1.00  0.00           N  
ATOM    347  N   PHE    91      52.454 -47.236 183.306  1.00  0.00           N  
ATOM    348  CA  PHE    91      53.000 -47.052 181.960  1.00  0.00           C  
ATOM    349  C   PHE    91      52.019 -47.107 180.765  1.00  0.00           C  
ATOM    350  O   PHE    91      52.285 -46.462 179.753  1.00  0.00           O  
ATOM    351  CB  PHE    91      54.133 -48.068 181.719  1.00  0.00           C  
ATOM    352  CG  PHE    91      53.505 -49.410 181.563  1.00  0.00           C  
ATOM    353  CD1 PHE    91      53.166 -49.936 180.296  1.00  0.00           C  
ATOM    354  CD2 PHE    91      53.235 -50.194 182.699  1.00  0.00           C  
ATOM    355  CE1 PHE    91      52.570 -51.222 180.156  1.00  0.00           C  
ATOM    356  CE2 PHE    91      52.638 -51.487 182.587  1.00  0.00           C  
ATOM    357  CZ  PHE    91      52.303 -52.001 181.308  1.00  0.00           C  
ATOM    358  N   ALA    92      50.896 -47.860 180.860  1.00  0.00           N  
ATOM    359  CA  ALA    92      50.039 -47.863 179.661  1.00  0.00           C  
ATOM    360  C   ALA    92      49.469 -46.503 179.228  1.00  0.00           C  
ATOM    361  O   ALA    92      49.180 -46.355 178.038  1.00  0.00           O  
ATOM    362  CB  ALA    92      48.890 -48.798 180.057  1.00  0.00           C  
ATOM    363  N   ASN    93      49.308 -45.539 180.134  1.00  0.00           N  
ATOM    364  CA  ASN    93      48.650 -44.281 179.751  1.00  0.00           C  
ATOM    365  C   ASN    93      49.443 -43.464 178.734  1.00  0.00           C  
ATOM    366  O   ASN    93      48.897 -42.542 178.119  1.00  0.00           O  
ATOM    367  CB  ASN    93      48.347 -43.394 180.975  1.00  0.00           C  
ATOM    368  CG  ASN    93      47.467 -42.241 180.514  1.00  0.00           C  
ATOM    369  OD1 ASN    93      46.803 -42.324 179.482  1.00  0.00           O  
ATOM    370  ND2 ASN    93      47.415 -41.101 181.254  1.00  0.00           N  
ATOM    371  N   THR    94      49.432 -43.929 177.491  1.00  0.00           N  
ATOM    372  CA  THR    94      50.056 -43.244 176.374  1.00  0.00           C  
ATOM    373  C   THR    94      48.860 -42.542 175.752  1.00  0.00           C  
ATOM    374  O   THR    94      47.702 -42.769 176.114  1.00  0.00           O  
ATOM    375  CB  THR    94      50.613 -43.079 174.946  1.00  0.00           C  
ATOM    376  OG1 THR    94      49.564 -43.199 173.996  1.00  0.00           O  
ATOM    377  CG2 THR    94      51.667 -44.168 174.682  1.00  0.00           C  
ATOM    378  N   LEU    95      49.144 -41.669 174.793  1.00  0.00           N  
ATOM    379  CA  LEU    95      48.115 -40.974 174.031  1.00  0.00           C  
ATOM    380  C   LEU    95      48.505 -41.406 172.625  1.00  0.00           C  
ATOM    381  O   LEU    95      49.434 -40.870 172.015  1.00  0.00           O  
ATOM    382  CB  LEU    95      48.026 -39.449 173.915  1.00  0.00           C  
ATOM    383  CG  LEU    95      47.798 -38.747 175.255  1.00  0.00           C  
ATOM    384  CD1 LEU    95      47.837 -37.221 175.200  1.00  0.00           C  
ATOM    385  CD2 LEU    95      46.454 -39.044 175.919  1.00  0.00           C  
ATOM    386  N   LEU    96      47.800 -42.382 172.093  1.00  0.00           N  
ATOM    387  CA  LEU    96      48.129 -42.854 170.773  1.00  0.00           C  
ATOM    388  C   LEU    96      47.655 -41.933 169.671  1.00  0.00           C  
ATOM    389  O   LEU    96      48.085 -42.024 168.518  1.00  0.00           O  
ATOM    390  CB  LEU    96      47.553 -44.171 170.242  1.00  0.00           C  
ATOM    391  CG  LEU    96      48.022 -45.401 171.022  1.00  0.00           C  
ATOM    392  CD1 LEU    96      47.394 -46.723 170.583  1.00  0.00           C  
ATOM    393  CD2 LEU    96      49.523 -45.679 170.948  1.00  0.00           C  
ATOM    394  N   ASN    97      46.747 -41.017 170.010  1.00  0.00           N  
ATOM    395  CA  ASN    97      46.194 -40.145 168.993  1.00  0.00           C  
ATOM    396  C   ASN    97      47.176 -39.157 168.399  1.00  0.00           C  
ATOM    397  O   ASN    97      46.918 -38.566 167.347  1.00  0.00           O  
ATOM    398  CB  ASN    97      45.014 -39.308 169.498  1.00  0.00           C  
ATOM    399  CG  ASN    97      43.819 -40.235 169.671  1.00  0.00           C  
ATOM    400  OD1 ASN    97      43.768 -41.317 169.088  1.00  0.00           O  
ATOM    401  ND2 ASN    97      42.793 -39.862 170.481  1.00  0.00           N  
ATOM    402  N   ILE    98      48.322 -38.941 169.035  1.00  0.00           N  
ATOM    403  CA  ILE    98      49.320 -38.028 168.451  1.00  0.00           C  
ATOM    404  C   ILE    98      50.566 -38.817 168.011  1.00  0.00           C  
ATOM    405  O   ILE    98      51.714 -38.421 168.229  1.00  0.00           O  
ATOM    406  CB  ILE    98      50.172 -36.904 169.082  1.00  0.00           C  
ATOM    407  CG1 ILE    98      51.072 -37.388 170.231  1.00  0.00           C  
ATOM    408  CG2 ILE    98      49.334 -35.762 169.682  1.00  0.00           C  
ATOM    409  CD1 ILE    98      52.118 -36.360 170.661  1.00  0.00           C  
ATOM    410  N   THR    99      50.311 -39.956 167.378  1.00  0.00           N  
ATOM    411  CA  THR    99      51.349 -40.813 166.832  1.00  0.00           C  
ATOM    412  C   THR    99      51.380 -40.661 165.314  1.00  0.00           C  
ATOM    413  O   THR    99      50.360 -40.575 164.625  1.00  0.00           O  
ATOM    414  CB  THR    99      51.989 -42.144 166.391  1.00  0.00           C  
ATOM    415  OG1 THR    99      51.182 -42.770 165.405  1.00  0.00           O  
ATOM    416  CG2 THR    99      52.119 -43.075 167.609  1.00  0.00           C  
ATOM    417  N   PRO   100      52.672 -40.662 164.769  1.00  0.00           N  
ATOM    418  CA  PRO   100      52.898 -40.490 163.336  1.00  0.00           C  
ATOM    419  C   PRO   100      51.962 -41.349 162.494  1.00  0.00           C  
ATOM    420  O   PRO   100      51.876 -42.561 162.679  1.00  0.00           O  
ATOM    421  CB  PRO   100      54.349 -40.822 162.976  1.00  0.00           C  
ATOM    422  CG  PRO   100      55.331 -40.594 164.127  1.00  0.00           C  
ATOM    423  CD  PRO   100      54.768 -40.979 165.497  1.00  0.00           C  
ATOM    424  N   ASN   101      51.265 -40.713 161.566  1.00  0.00           N  
ATOM    425  CA  ASN   101      50.407 -41.433 160.639  1.00  0.00           C  
ATOM    426  C   ASN   101      51.211 -41.930 159.441  1.00  0.00           C  
ATOM    427  O   ASN   101      52.280 -41.403 159.137  1.00  0.00           O  
ATOM    428  CB  ASN   101      49.254 -40.554 160.142  1.00  0.00           C  
ATOM    429  CG  ASN   101      49.854 -39.319 159.486  1.00  0.00           C  
ATOM    430  OD1 ASN   101      51.072 -39.182 159.387  1.00  0.00           O  
ATOM    431  ND2 ASN   101      49.030 -38.351 159.001  1.00  0.00           N  
ATOM    432  N   SER   102      50.693 -42.946 158.764  1.00  0.00           N  
ATOM    433  CA  SER   102      51.371 -43.504 157.601  1.00  0.00           C  
ATOM    434  C   SER   102      50.387 -43.699 156.456  1.00  0.00           C  
ATOM    435  O   SER   102      49.177 -43.576 156.642  1.00  0.00           O  
ATOM    436  CB  SER   102      52.042 -44.835 157.950  1.00  0.00           C  
ATOM    437  OG  SER   102      51.082 -45.845 158.205  1.00  0.00           O  
ATOM    438  N   TRP   103      50.911 -44.009 155.276  1.00  0.00           N  
ATOM    439  CA  TRP   103      50.077 -44.243 154.108  1.00  0.00           C  
ATOM    440  C   TRP   103      49.313 -45.564 154.209  1.00  0.00           C  
ATOM    441  O   TRP   103      49.789 -46.513 154.835  1.00  0.00           O  
ATOM    442  CB  TRP   103      50.933 -44.223 152.839  1.00  0.00           C  
ATOM    443  CG  TRP   103      51.535 -42.874 152.525  1.00  0.00           C  
ATOM    444  CD1 TRP   103      52.831 -42.458 152.629  1.00  0.00           C  
ATOM    445  CD2 TRP   103      50.846 -41.714 152.038  1.00  0.00           C  
ATOM    446  NE1 TRP   103      53.022 -41.204 152.271  1.00  0.00           N  
ATOM    447  CE2 TRP   103      51.812 -40.684 151.889  1.00  0.00           C  
ATOM    448  CE3 TRP   103      49.501 -41.439 151.709  1.00  0.00           C  
ATOM    449  CZ2 TRP   103      51.476 -39.385 151.422  1.00  0.00           C  
ATOM    450  CZ3 TRP   103      49.156 -40.136 151.239  1.00  0.00           C  
ATOM    451  CH2 TRP   103      50.148 -39.132 151.104  1.00  0.00           C  
ATOM    452  N   SER   104      48.116 -45.624 153.603  1.00  0.00           N  
ATOM    453  CA  SER   104      47.355 -46.880 153.577  1.00  0.00           C  
ATOM    454  C   SER   104      48.145 -48.006 152.918  1.00  0.00           C  
ATOM    455  O   SER   104      48.850 -47.777 151.942  1.00  0.00           O  
ATOM    456  CB  SER   104      46.101 -46.527 152.761  1.00  0.00           C  
ATOM    457  OG  SER   104      45.292 -47.681 152.587  1.00  0.00           O  
ATOM    458  N   GLN   105      48.032 -49.208 153.466  1.00  0.00           N  
ATOM    459  CA  GLN   105      48.792 -50.346 152.983  1.00  0.00           C  
ATOM    460  C   GLN   105      47.880 -51.535 152.708  1.00  0.00           C  
ATOM    461  O   GLN   105      47.109 -51.939 153.575  1.00  0.00           O  
ATOM    462  CB  GLN   105      49.870 -50.733 154.000  1.00  0.00           C  
ATOM    463  CG  GLN   105      50.926 -49.646 154.213  1.00  0.00           C  
ATOM    464  CD  GLN   105      51.966 -50.186 155.184  1.00  0.00           C  
ATOM    465  OE1 GLN   105      51.873 -51.322 155.646  1.00  0.00           O  
ATOM    466  NE2 GLN   105      53.016 -49.400 155.546  1.00  0.00           N  
ATOM    467  N   LEU   106      47.969 -52.099 151.493  1.00  0.00           N  
ATOM    468  CA  LEU   106      47.206 -53.299 151.126  1.00  0.00           C  
ATOM    469  C   LEU   106      47.636 -54.513 151.943  1.00  0.00           C  
ATOM    470  O   LEU   106      46.854 -55.451 152.122  1.00  0.00           O  
ATOM    471  CB  LEU   106      47.541 -53.496 149.640  1.00  0.00           C  
ATOM    472  CG  LEU   106      46.970 -52.402 148.736  1.00  0.00           C  
ATOM    473  CD1 LEU   106      47.407 -52.480 147.273  1.00  0.00           C  
ATOM    474  CD2 LEU   106      45.445 -52.367 148.649  1.00  0.00           C  
ATOM    475  N   PHE   107      48.873 -54.490 152.430  1.00  0.00           N  
ATOM    476  CA  PHE   107      49.415 -55.591 153.208  1.00  0.00           C  
ATOM    477  C   PHE   107      48.823 -55.606 154.606  1.00  0.00           C  
ATOM    478  O   PHE   107      48.834 -56.634 155.281  1.00  0.00           O  
ATOM    479  CB  PHE   107      50.933 -55.486 153.267  1.00  0.00           C  
ATOM    480  CG  PHE   107      51.460 -55.856 151.923  1.00  0.00           C  
ATOM    481  CD1 PHE   107      51.884 -54.882 150.991  1.00  0.00           C  
ATOM    482  CD2 PHE   107      51.548 -57.210 151.553  1.00  0.00           C  
ATOM    483  CE1 PHE   107      52.390 -55.245 149.710  1.00  0.00           C  
ATOM    484  CE2 PHE   107      52.052 -57.602 150.276  1.00  0.00           C  
ATOM    485  CZ  PHE   107      52.473 -56.612 149.350  1.00  0.00           C  
ATOM    486  N   ILE   108      48.300 -54.458 155.030  1.00  0.00           N  
ATOM    487  CA  ILE   108      47.595 -54.347 156.302  1.00  0.00           C  
ATOM    488  C   ILE   108      46.095 -54.213 156.053  1.00  0.00           C  
ATOM    489  O   ILE   108      45.373 -53.603 156.847  1.00  0.00           O  
ATOM    490  CB  ILE   108      48.116 -53.155 157.104  1.00  0.00           C  
ATOM    491  CG1 ILE   108      47.977 -51.812 156.367  1.00  0.00           C  
ATOM    492  CG2 ILE   108      49.607 -53.264 157.465  1.00  0.00           C  
ATOM    493  CD1 ILE   108      48.195 -50.597 157.268  1.00  0.00           C  
ATOM    494  N   SER   109      45.646 -54.784 154.936  1.00  0.00           N  
ATOM    495  CA  SER   109      44.247 -54.733 154.512  1.00  0.00           C  
ATOM    496  C   SER   109      43.661 -53.317 154.504  1.00  0.00           C  
ATOM    497  O   SER   109      42.514 -53.106 154.900  1.00  0.00           O  
ATOM    498  CB  SER   109      43.396 -55.652 155.393  1.00  0.00           C  
ATOM    499  OG  SER   109      43.846 -56.994 155.276  1.00  0.00           O  
ATOM    500  N   GLU   110      44.455 -52.356 154.041  1.00  0.00           N  
ATOM    501  CA  GLU   110      43.989 -50.991 153.877  1.00  0.00           C  
ATOM    502  C   GLU   110      44.330 -50.050 155.021  1.00  0.00           C  
ATOM    503  O   GLU   110      44.141 -48.839 154.909  1.00  0.00           O  
ATOM    504  CB  GLU   110      42.471 -50.996 153.672  1.00  0.00           C  
ATOM    505  CG  GLU   110      42.036 -51.635 152.352  1.00  0.00           C  
ATOM    506  CD  GLU   110      40.514 -51.635 152.308  1.00  0.00           C  
ATOM    507  OE1 GLU   110      39.894 -51.171 153.302  1.00  0.00           O  
ATOM    508  OE2 GLU   110      39.952 -52.098 151.280  1.00  0.00           O  
ATOM    509  N   ASP   111      44.838 -50.598 156.120  1.00  0.00           N  
ATOM    510  CA  ASP   111      45.107 -49.796 157.310  1.00  0.00           C  
ATOM    511  C   ASP   111      46.183 -48.740 157.098  1.00  0.00           C  
ATOM    512  O   ASP   111      47.181 -48.979 156.417  1.00  0.00           O  
ATOM    513  CB  ASP   111      45.522 -50.690 158.480  1.00  0.00           C  
ATOM    514  CG  ASP   111      44.284 -51.427 158.971  1.00  0.00           C  
ATOM    515  OD1 ASP   111      43.163 -51.064 158.523  1.00  0.00           O  
ATOM    516  OD2 ASP   111      44.442 -52.362 159.800  1.00  0.00           O  
ATOM    517  N   GLY   112      45.970 -47.567 157.683  1.00  0.00           N  
ATOM    518  CA  GLY   112      47.049 -46.607 157.852  1.00  0.00           C  
ATOM    519  C   GLY   112      47.556 -46.724 159.284  1.00  0.00           C  
ATOM    520  O   GLY   112      46.976 -46.166 160.215  1.00  0.00           O  
ATOM    521  N   VAL   113      48.632 -47.483 159.447  1.00  0.00           N  
ATOM    522  CA  VAL   113      49.195 -47.775 160.761  1.00  0.00           C  
ATOM    523  C   VAL   113      49.656 -46.512 161.475  1.00  0.00           C  
ATOM    524  O   VAL   113      50.261 -45.621 160.871  1.00  0.00           O  
ATOM    525  CB  VAL   113      50.355 -48.755 160.635  1.00  0.00           C  
ATOM    526  CG1 VAL   113      51.106 -48.983 161.948  1.00  0.00           C  
ATOM    527  CG2 VAL   113      49.928 -50.149 160.171  1.00  0.00           C  
ATOM    528  N   PHE   114      49.365 -46.440 162.768  1.00  0.00           N  
ATOM    529  CA  PHE   114      49.843 -45.343 163.590  1.00  0.00           C  
ATOM    530  C   PHE   114      51.132 -45.760 164.287  1.00  0.00           C  
ATOM    531  O   PHE   114      51.183 -46.797 164.946  1.00  0.00           O  
ATOM    532  CB  PHE   114      48.796 -44.918 164.625  1.00  0.00           C  
ATOM    533  CG  PHE   114      47.650 -44.321 163.884  1.00  0.00           C  
ATOM    534  CD1 PHE   114      46.533 -45.089 163.486  1.00  0.00           C  
ATOM    535  CD2 PHE   114      47.661 -42.951 163.562  1.00  0.00           C  
ATOM    536  CE1 PHE   114      45.440 -44.508 162.780  1.00  0.00           C  
ATOM    537  CE2 PHE   114      46.578 -42.344 162.856  1.00  0.00           C  
ATOM    538  CZ  PHE   114      45.464 -43.128 162.462  1.00  0.00           C  
ATOM    539  N   ASN   115      52.180 -44.963 164.118  1.00  0.00           N  
ATOM    540  CA  ASN   115      53.469 -45.284 164.715  1.00  0.00           C  
ATOM    541  C   ASN   115      53.829 -44.268 165.785  1.00  0.00           C  
ATOM    542  O   ASN   115      54.285 -43.162 165.477  1.00  0.00           O  
ATOM    543  CB  ASN   115      54.587 -45.332 163.663  1.00  0.00           C  
ATOM    544  CG  ASN   115      55.841 -45.875 164.334  1.00  0.00           C  
ATOM    545  OD1 ASN   115      56.314 -45.328 165.329  1.00  0.00           O  
ATOM    546  ND2 ASN   115      56.448 -46.980 163.825  1.00  0.00           N  
ATOM    547  N   SER   116      53.602 -44.630 167.054  1.00  0.00           N  
ATOM    548  CA  SER   116      53.940 -43.737 168.163  1.00  0.00           C  
ATOM    549  C   SER   116      55.435 -43.737 168.453  1.00  0.00           C  
ATOM    550  O   SER   116      56.135 -44.703 168.138  1.00  0.00           O  
ATOM    551  CB  SER   116      53.160 -44.328 169.348  1.00  0.00           C  
ATOM    552  OG  SER   116      53.686 -45.602 169.692  1.00  0.00           O  
ATOM    553  N   ARG   117      55.919 -42.648 169.038  1.00  0.00           N  
ATOM    554  CA  ARG   117      57.259 -42.613 169.610  1.00  0.00           C  
ATOM    555  C   ARG   117      57.283 -41.570 170.723  1.00  0.00           C  
ATOM    556  O   ARG   117      56.344 -40.786 170.870  1.00  0.00           O  
ATOM    557  CB  ARG   117      58.311 -42.316 168.542  1.00  0.00           C  
ATOM    558  CG  ARG   117      58.168 -40.928 167.914  1.00  0.00           C  
ATOM    559  CD  ARG   117      59.211 -40.634 166.834  1.00  0.00           C  
ATOM    560  NE  ARG   117      58.946 -39.262 166.317  1.00  0.00           N  
ATOM    561  CZ  ARG   117      59.509 -38.181 166.931  1.00  0.00           C  
ATOM    562  NH1 ARG   117      60.257 -38.639 167.977  1.00  0.00           N  
ATOM    563  NH2 ARG   117      59.104 -37.063 166.260  1.00  0.00           N  
ATOM    564  N   ALA   118      58.341 -41.564 171.519  1.00  0.00           N  
ATOM    565  CA  ALA   118      58.362 -40.735 172.714  1.00  0.00           C  
ATOM    566  C   ALA   118      58.450 -39.249 172.391  1.00  0.00           C  
ATOM    567  O   ALA   118      59.062 -38.844 171.403  1.00  0.00           O  
ATOM    568  CB  ALA   118      59.496 -41.137 173.598  1.00  0.00           C  
ATOM    569  N   ARG   119      57.816 -38.449 173.242  1.00  0.00           N  
ATOM    570  CA  ARG   119      57.882 -36.996 173.168  1.00  0.00           C  
ATOM    571  C   ARG   119      58.094 -36.429 174.574  1.00  0.00           C  
ATOM    572  O   ARG   119      57.188 -35.833 175.164  1.00  0.00           O  
ATOM    573  CB  ARG   119      56.605 -36.430 172.541  1.00  0.00           C  
ATOM    574  CG  ARG   119      56.395 -36.863 171.089  1.00  0.00           C  
ATOM    575  CD  ARG   119      57.430 -36.285 170.122  1.00  0.00           C  
ATOM    576  NE  ARG   119      57.055 -36.724 168.748  1.00  0.00           N  
ATOM    577  CZ  ARG   119      56.193 -35.973 168.003  1.00  0.00           C  
ATOM    578  NH1 ARG   119      55.835 -34.888 168.749  1.00  0.00           N  
ATOM    579  NH2 ARG   119      56.026 -36.600 166.802  1.00  0.00           N  
ATOM    580  N   VAL   120      59.292 -36.637 175.107  1.00  0.00           N  
ATOM    581  CA  VAL   120      59.601 -36.320 176.495  1.00  0.00           C  
ATOM    582  C   VAL   120      61.086 -36.596 176.739  1.00  0.00           C  
ATOM    583  O   VAL   120      61.672 -37.466 176.085  1.00  0.00           O  
ATOM    584  CB  VAL   120      58.730 -37.155 177.469  1.00  0.00           C  
ATOM    585  CG1 VAL   120      59.012 -38.642 177.301  1.00  0.00           C  
ATOM    586  CG2 VAL   120      58.929 -36.709 178.919  1.00  0.00           C  
ATOM    587  N   LEU   121      61.703 -35.842 177.648  1.00  0.00           N  
ATOM    588  CA  LEU   121      63.101 -36.076 177.997  1.00  0.00           C  
ATOM    589  C   LEU   121      63.246 -37.502 178.506  1.00  0.00           C  
ATOM    590  O   LEU   121      62.398 -37.987 179.263  1.00  0.00           O  
ATOM    591  CB  LEU   121      63.591 -35.076 179.048  1.00  0.00           C  
ATOM    592  CG  LEU   121      65.087 -35.170 179.363  1.00  0.00           C  
ATOM    593  CD1 LEU   121      65.918 -34.781 178.149  1.00  0.00           C  
ATOM    594  CD2 LEU   121      65.472 -34.333 180.585  1.00  0.00           C  
ATOM    595  N   GLY   122      64.306 -38.176 178.070  1.00  0.00           N  
ATOM    596  CA  GLY   122      64.481 -39.583 178.379  1.00  0.00           C  
ATOM    597  C   GLY   122      64.025 -40.450 177.218  1.00  0.00           C  
ATOM    598  O   GLY   122      64.418 -41.612 177.102  1.00  0.00           O  
ATOM    599  N   GLY   123      63.204 -39.873 176.346  1.00  0.00           N  
ATOM    600  CA  GLY   123      62.697 -40.586 175.190  1.00  0.00           C  
ATOM    601  C   GLY   123      61.935 -41.837 175.577  1.00  0.00           C  
ATOM    602  O   GLY   123      61.162 -41.840 176.537  1.00  0.00           O  
ATOM    603  N   GLY   124      62.152 -42.904 174.819  1.00  0.00           N  
ATOM    604  CA  GLY   124      61.468 -44.159 175.056  1.00  0.00           C  
ATOM    605  C   GLY   124      61.640 -44.672 176.469  1.00  0.00           C  
ATOM    606  O   GLY   124      60.725 -45.274 177.026  1.00  0.00           O  
ATOM    607  N   THR   125      62.804 -44.416 177.059  1.00  0.00           N  
ATOM    608  CA  THR   125      63.104 -44.930 178.389  1.00  0.00           C  
ATOM    609  C   THR   125      62.231 -44.306 179.472  1.00  0.00           C  
ATOM    610  O   THR   125      62.177 -44.812 180.592  1.00  0.00           O  
ATOM    611  CB  THR   125      64.581 -44.716 178.726  1.00  0.00           C  
ATOM    612  OG1 THR   125      64.894 -43.331 178.690  1.00  0.00           O  
ATOM    613  CG2 THR   125      65.451 -45.462 177.700  1.00  0.00           C  
ATOM    614  N   VAL   126      61.546 -43.216 179.145  1.00  0.00           N  
ATOM    615  CA  VAL   126      60.633 -42.590 180.098  1.00  0.00           C  
ATOM    616  C   VAL   126      59.236 -43.200 180.055  1.00  0.00           C  
ATOM    617  O   VAL   126      58.442 -42.984 180.963  1.00  0.00           O  
ATOM    618  CB  VAL   126      60.531 -41.082 179.844  1.00  0.00           C  
ATOM    619  CG1 VAL   126      59.474 -40.388 180.706  1.00  0.00           C  
ATOM    620  CG2 VAL   126      61.832 -40.327 180.122  1.00  0.00           C  
ATOM    621  N   ILE   127      58.928 -43.947 178.998  1.00  0.00           N  
ATOM    622  CA  ILE   127      57.556 -44.410 178.788  1.00  0.00           C  
ATOM    623  C   ILE   127      57.425 -45.861 178.318  1.00  0.00           C  
ATOM    624  O   ILE   127      56.326 -46.290 177.961  1.00  0.00           O  
ATOM    625  CB  ILE   127      56.827 -43.530 177.745  1.00  0.00           C  
ATOM    626  CG1 ILE   127      57.536 -43.616 176.388  1.00  0.00           C  
ATOM    627  CG2 ILE   127      56.726 -42.078 178.214  1.00  0.00           C  
ATOM    628  CD1 ILE   127      56.747 -42.987 175.249  1.00  0.00           C  
ATOM    629  N   ASN   128      58.519 -46.620 178.320  1.00  0.00           N  
ATOM    630  CA  ASN   128      58.490 -47.960 177.725  1.00  0.00           C  
ATOM    631  C   ASN   128      57.862 -49.042 178.620  1.00  0.00           C  
ATOM    632  O   ASN   128      57.447 -48.763 179.753  1.00  0.00           O  
ATOM    633  CB  ASN   128      59.907 -48.381 177.294  1.00  0.00           C  
ATOM    634  CG  ASN   128      60.875 -48.514 178.453  1.00  0.00           C  
ATOM    635  OD1 ASN   128      60.488 -48.811 179.582  1.00  0.00           O  
ATOM    636  ND2 ASN   128      62.155 -48.303 178.171  1.00  0.00           N  
ATOM    637  N   ALA   129      57.792 -50.269 178.098  1.00  0.00           N  
ATOM    638  CA  ALA   129      57.227 -51.408 178.829  1.00  0.00           C  
ATOM    639  C   ALA   129      58.180 -51.923 179.896  1.00  0.00           C  
ATOM    640  O   ALA   129      57.837 -52.833 180.653  1.00  0.00           O  
ATOM    641  CB  ALA   129      56.890 -52.567 177.883  1.00  0.00           C  
ATOM    642  N   GLY   130      59.385 -51.359 179.919  1.00  0.00           N  
ATOM    643  CA  GLY   130      60.422 -51.721 180.885  1.00  0.00           C  
ATOM    644  C   GLY   130      60.927 -53.163 180.748  1.00  0.00           C  
ATOM    645  O   GLY   130      61.475 -53.709 181.696  1.00  0.00           O  
ATOM    646  N   PHE   131      60.770 -53.769 179.571  1.00  0.00           N  
ATOM    647  CA  PHE   131      61.329 -55.104 179.329  1.00  0.00           C  
ATOM    648  C   PHE   131      62.816 -55.022 179.030  1.00  0.00           C  
ATOM    649  O   PHE   131      63.233 -54.291 178.133  1.00  0.00           O  
ATOM    650  CB  PHE   131      60.621 -55.810 178.169  1.00  0.00           C  
ATOM    651  CG  PHE   131      61.226 -57.165 178.032  1.00  0.00           C  
ATOM    652  CD1 PHE   131      60.921 -58.215 178.926  1.00  0.00           C  
ATOM    653  CD2 PHE   131      62.132 -57.426 176.988  1.00  0.00           C  
ATOM    654  CE1 PHE   131      61.501 -59.509 178.785  1.00  0.00           C  
ATOM    655  CE2 PHE   131      62.728 -58.713 176.824  1.00  0.00           C  
ATOM    656  CZ  PHE   131      62.412 -59.758 177.729  1.00  0.00           C  
ATOM    657  N   TYR   132      63.611 -55.777 179.783  1.00  0.00           N  
ATOM    658  CA  TYR   132      65.057 -55.857 179.571  1.00  0.00           C  
ATOM    659  C   TYR   132      65.390 -57.051 178.682  1.00  0.00           C  
ATOM    660  O   TYR   132      65.075 -58.195 179.019  1.00  0.00           O  
ATOM    661  CB  TYR   132      65.782 -55.962 180.920  1.00  0.00           C  
ATOM    662  CG  TYR   132      67.268 -56.265 180.861  1.00  0.00           C  
ATOM    663  CD1 TYR   132      67.732 -57.582 180.810  1.00  0.00           C  
ATOM    664  CD2 TYR   132      68.211 -55.240 180.894  1.00  0.00           C  
ATOM    665  CE1 TYR   132      69.098 -57.868 180.775  1.00  0.00           C  
ATOM    666  CE2 TYR   132      69.576 -55.516 180.858  1.00  0.00           C  
ATOM    667  CZ  TYR   132      70.012 -56.831 180.802  1.00  0.00           C  
ATOM    668  OH  TYR   132      71.360 -57.105 180.775  1.00  0.00           O  
ATOM    669  N   SER   133      66.024 -56.779 177.544  1.00  0.00           N  
ATOM    670  CA  SER   133      66.328 -57.816 176.563  1.00  0.00           C  
ATOM    671  C   SER   133      67.586 -57.463 175.775  1.00  0.00           C  
ATOM    672  O   SER   133      67.717 -56.343 175.280  1.00  0.00           O  
ATOM    673  CB  SER   133      65.158 -58.021 175.567  1.00  0.00           C  
ATOM    674  OG  SER   133      65.501 -59.010 174.608  1.00  0.00           O  
ATOM    675  N   ARG   134      68.508 -58.415 175.659  1.00  0.00           N  
ATOM    676  CA  ARG   134      69.706 -58.228 174.844  1.00  0.00           C  
ATOM    677  C   ARG   134      69.619 -59.024 173.557  1.00  0.00           C  
ATOM    678  O   ARG   134      68.977 -60.074 173.512  1.00  0.00           O  
ATOM    679  CB  ARG   134      70.961 -58.645 175.603  1.00  0.00           C  
ATOM    680  CG  ARG   134      71.274 -57.816 176.826  1.00  0.00           C  
ATOM    681  CD  ARG   134      72.096 -58.654 177.776  1.00  0.00           C  
ATOM    682  NE  ARG   134      73.368 -58.036 178.118  1.00  0.00           N  
ATOM    683  CZ  ARG   134      74.406 -58.708 178.596  1.00  0.00           C  
ATOM    684  NH1 ARG   134      74.326 -60.021 178.772  1.00  0.00           N  
ATOM    685  NH2 ARG   134      75.526 -58.067 178.891  1.00  0.00           N  
ATOM    686  N   ALA   135      70.274 -58.527 172.513  1.00  0.00           N  
ATOM    687  CA  ALA   135      70.305 -59.224 171.240  1.00  0.00           C  
ATOM    688  C   ALA   135      71.235 -60.423 171.259  1.00  0.00           C  
ATOM    689  O   ALA   135      71.775 -60.792 172.303  1.00  0.00           O  
ATOM    690  CB  ALA   135      70.725 -58.263 170.133  1.00  0.00           C  
ATOM    691  N   GLU   136      71.416 -61.042 170.099  1.00  0.00           N  
ATOM    692  CA  GLU   136      72.357 -62.145 169.963  1.00  0.00           C  
ATOM    693  C   GLU   136      73.703 -61.620 169.485  1.00  0.00           C  
ATOM    694  O   GLU   136      73.771 -60.578 168.832  1.00  0.00           O  
ATOM    695  CB  GLU   136      71.824 -63.192 168.992  1.00  0.00           C  
ATOM    696  CG  GLU   136      72.703 -64.441 168.899  1.00  0.00           C  
ATOM    697  CD  GLU   136      72.010 -65.436 167.978  1.00  0.00           C  
ATOM    698  OE1 GLU   136      70.895 -65.112 167.490  1.00  0.00           O  
ATOM    699  OE2 GLU   136      72.587 -66.532 167.751  1.00  0.00           O  
ATOM    700  N   GLU   137      74.768 -62.349 169.805  1.00  0.00           N  
ATOM    701  CA  GLU   137      76.125 -61.930 169.466  1.00  0.00           C  
ATOM    702  C   GLU   137      76.292 -61.662 167.972  1.00  0.00           C  
ATOM    703  O   GLU   137      77.011 -60.745 167.574  1.00  0.00           O  
ATOM    704  CB  GLU   137      77.123 -62.977 169.925  1.00  0.00           C  
ATOM    705  CG  GLU   137      78.578 -62.599 169.640  1.00  0.00           C  
ATOM    706  CD  GLU   137      79.470 -63.677 170.240  1.00  0.00           C  
ATOM    707  OE1 GLU   137      79.277 -64.870 169.885  1.00  0.00           O  
ATOM    708  OE2 GLU   137      80.356 -63.321 171.063  1.00  0.00           O  
ATOM    709  N   ASP   138      75.611 -62.450 167.147  1.00  0.00           N  
ATOM    710  CA  ASP   138      75.744 -62.322 165.700  1.00  0.00           C  
ATOM    711  C   ASP   138      75.076 -61.056 165.162  1.00  0.00           C  
ATOM    712  O   ASP   138      75.426 -60.582 164.082  1.00  0.00           O  
ATOM    713  CB  ASP   138      75.160 -63.551 164.999  1.00  0.00           C  
ATOM    714  CG  ASP   138      76.108 -64.719 165.231  1.00  0.00           C  
ATOM    715  OD1 ASP   138      77.255 -64.469 165.688  1.00  0.00           O  
ATOM    716  OD2 ASP   138      75.697 -65.878 164.954  1.00  0.00           O  
ATOM    717  N   PHE   139      74.117 -60.517 165.912  1.00  0.00           N  
ATOM    718  CA  PHE   139      73.388 -59.320 165.491  1.00  0.00           C  
ATOM    719  C   PHE   139      74.326 -58.155 165.196  1.00  0.00           C  
ATOM    720  O   PHE   139      74.211 -57.495 164.160  1.00  0.00           O  
ATOM    721  CB  PHE   139      72.376 -58.888 166.560  1.00  0.00           C  
ATOM    722  CG  PHE   139      71.181 -59.768 166.427  1.00  0.00           C  
ATOM    723  CD1 PHE   139      70.973 -60.881 167.271  1.00  0.00           C  
ATOM    724  CD2 PHE   139      70.218 -59.497 165.437  1.00  0.00           C  
ATOM    725  CE1 PHE   139      69.824 -61.715 167.139  1.00  0.00           C  
ATOM    726  CE2 PHE   139      69.058 -60.316 165.283  1.00  0.00           C  
ATOM    727  CZ  PHE   139      68.863 -61.431 166.138  1.00  0.00           C  
ATOM    728  N   VAL   140      75.251 -57.905 166.115  1.00  0.00           N  
ATOM    729  CA  VAL   140      76.149 -56.768 165.991  1.00  0.00           C  
ATOM    730  C   VAL   140      77.317 -57.081 165.060  1.00  0.00           C  
ATOM    731  O   VAL   140      77.825 -56.191 164.377  1.00  0.00           O  
ATOM    732  CB  VAL   140      76.638 -56.335 167.375  1.00  0.00           C  
ATOM    733  CG1 VAL   140      75.508 -55.914 168.317  1.00  0.00           C  
ATOM    734  CG2 VAL   140      77.397 -57.432 168.125  1.00  0.00           C  
ATOM    735  N   ALA   141      77.106 -57.981 164.101  1.00  0.00           N  
ATOM    736  CA  ALA   141      78.162 -58.340 163.146  1.00  0.00           C  
ATOM    737  C   ALA   141      78.286 -57.248 162.085  1.00  0.00           C  
ATOM    738  O   ALA   141      77.479 -56.318 162.010  1.00  0.00           O  
ATOM    739  CB  ALA   141      77.893 -59.669 162.448  1.00  0.00           C  
ATOM    740  N   GLU   142      79.310 -57.354 161.248  1.00  0.00           N  
ATOM    741  CA  GLU   142      79.589 -56.389 160.177  1.00  0.00           C  
ATOM    742  C   GLU   142      79.624 -54.910 160.567  1.00  0.00           C  
ATOM    743  O   GLU   142      79.191 -54.032 159.815  1.00  0.00           O  
ATOM    744  CB  GLU   142      78.608 -56.340 159.001  1.00  0.00           C  
ATOM    745  CG  GLU   142      78.544 -57.645 158.205  1.00  0.00           C  
ATOM    746  CD  GLU   142      77.560 -57.450 157.060  1.00  0.00           C  
ATOM    747  OE1 GLU   142      76.946 -56.352 156.988  1.00  0.00           O  
ATOM    748  OE2 GLU   142      77.410 -58.396 156.242  1.00  0.00           O  
ATOM    749  N   ALA   143      80.141 -54.618 161.750  1.00  0.00           N  
ATOM    750  CA  ALA   143      80.285 -53.240 162.221  1.00  0.00           C  
ATOM    751  C   ALA   143      81.582 -53.299 163.014  1.00  0.00           C  
ATOM    752  O   ALA   143      81.781 -54.200 163.834  1.00  0.00           O  
ATOM    753  CB  ALA   143      79.139 -52.753 163.103  1.00  0.00           C  
ATOM    754  N   GLY   144      82.500 -52.351 162.803  1.00  0.00           N  
ATOM    755  CA  GLY   144      83.721 -52.464 163.602  1.00  0.00           C  
ATOM    756  C   GLY   144      83.427 -52.496 165.111  1.00  0.00           C  
ATOM    757  O   GLY   144      84.330 -52.479 165.952  1.00  0.00           O  
ATOM    758  N   TRP   145      82.140 -52.543 165.458  1.00  0.00           N  
ATOM    759  CA  TRP   145      81.691 -52.582 166.847  1.00  0.00           C  
ATOM    760  C   TRP   145      81.456 -54.022 167.322  1.00  0.00           C  
ATOM    761  O   TRP   145      81.123 -54.277 168.483  1.00  0.00           O  
ATOM    762  CB  TRP   145      80.359 -51.957 167.280  1.00  0.00           C  
ATOM    763  CG  TRP   145      80.338 -50.449 167.214  1.00  0.00           C  
ATOM    764  CD1 TRP   145      80.700 -49.535 168.161  1.00  0.00           C  
ATOM    765  CD2 TRP   145      79.919 -49.639 166.106  1.00  0.00           C  
ATOM    766  NE1 TRP   145      80.559 -48.281 167.779  1.00  0.00           N  
ATOM    767  CE2 TRP   145      80.072 -48.283 166.497  1.00  0.00           C  
ATOM    768  CE3 TRP   145      79.428 -49.924 164.815  1.00  0.00           C  
ATOM    769  CZ2 TRP   145      79.748 -47.199 165.636  1.00  0.00           C  
ATOM    770  CZ3 TRP   145      79.100 -48.842 163.944  1.00  0.00           C  
ATOM    771  CH2 TRP   145      79.265 -47.499 164.369  1.00  0.00           C  
ATOM    772  N   GLU   146      81.613 -55.043 166.427  1.00  0.00           N  
ATOM    773  CA  GLU   146      81.425 -56.466 166.685  1.00  0.00           C  
ATOM    774  C   GLU   146      81.169 -56.685 168.173  1.00  0.00           C  
ATOM    775  O   GLU   146      81.565 -55.867 169.005  1.00  0.00           O  
ATOM    776  CB  GLU   146      82.633 -57.273 166.209  1.00  0.00           C  
ATOM    777  CG  GLU   146      83.919 -56.954 166.974  1.00  0.00           C  
ATOM    778  CD  GLU   146      85.048 -57.767 166.355  1.00  0.00           C  
ATOM    779  OE1 GLU   146      84.778 -58.492 165.360  1.00  0.00           O  
ATOM    780  OE2 GLU   146      86.194 -57.674 166.870  1.00  0.00           O  
ATOM    781  N   ARG   147      80.488 -57.777 168.502  1.00  0.00           N  
ATOM    782  CA  ARG   147      80.092 -58.047 169.879  1.00  0.00           C  
ATOM    783  C   ARG   147      81.302 -58.117 170.802  1.00  0.00           C  
ATOM    784  O   ARG   147      81.249 -57.665 171.945  1.00  0.00           O  
ATOM    785  CB  ARG   147      79.281 -59.352 169.977  1.00  0.00           C  
ATOM    786  CG  ARG   147      78.909 -59.733 171.411  1.00  0.00           C  
ATOM    787  CD  ARG   147      78.013 -58.705 172.106  1.00  0.00           C  
ATOM    788  NE  ARG   147      76.707 -58.693 171.390  1.00  0.00           N  
ATOM    789  CZ  ARG   147      75.796 -57.710 171.648  1.00  0.00           C  
ATOM    790  NH1 ARG   147      76.334 -56.882 172.591  1.00  0.00           N  
ATOM    791  NH2 ARG   147      74.702 -57.939 170.864  1.00  0.00           N  
ATOM    792  N   ASP   148      82.402 -58.655 170.288  1.00  0.00           N  
ATOM    793  CA  ASP   148      83.642 -58.739 171.049  1.00  0.00           C  
ATOM    794  C   ASP   148      84.136 -57.346 171.445  1.00  0.00           C  
ATOM    795  O   ASP   148      84.670 -57.156 172.539  1.00  0.00           O  
ATOM    796  CB  ASP   148      84.710 -59.480 170.241  1.00  0.00           C  
ATOM    797  CG  ASP   148      84.341 -60.956 170.217  1.00  0.00           C  
ATOM    798  OD1 ASP   148      83.443 -61.355 171.006  1.00  0.00           O  
ATOM    799  OD2 ASP   148      84.953 -61.706 169.409  1.00  0.00           O  
ATOM    800  N   GLU   149      83.943 -56.376 170.555  1.00  0.00           N  
ATOM    801  CA  GLU   149      84.351 -54.998 170.809  1.00  0.00           C  
ATOM    802  C   GLU   149      83.391 -54.287 171.757  1.00  0.00           C  
ATOM    803  O   GLU   149      83.804 -53.474 172.583  1.00  0.00           O  
ATOM    804  CB  GLU   149      84.436 -54.212 169.499  1.00  0.00           C  
ATOM    805  CG  GLU   149      84.874 -52.758 169.687  1.00  0.00           C  
ATOM    806  CD  GLU   149      86.318 -52.760 170.166  1.00  0.00           C  
ATOM    807  OE1 GLU   149      86.934 -53.859 170.183  1.00  0.00           O  
ATOM    808  OE2 GLU   149      86.825 -51.663 170.522  1.00  0.00           O  
ATOM    809  N   VAL   150      82.105 -54.596 171.626  1.00  0.00           N  
ATOM    810  CA  VAL   150      81.060 -53.856 172.323  1.00  0.00           C  
ATOM    811  C   VAL   150      80.730 -54.411 173.710  1.00  0.00           C  
ATOM    812  O   VAL   150      80.091 -53.732 174.511  1.00  0.00           O  
ATOM    813  CB  VAL   150      79.793 -53.829 171.467  1.00  0.00           C  
ATOM    814  CG1 VAL   150      80.003 -53.205 170.086  1.00  0.00           C  
ATOM    815  CG2 VAL   150      79.211 -55.218 171.194  1.00  0.00           C  
ATOM    816  N   GLU   151      81.171 -55.635 173.991  1.00  0.00           N  
ATOM    817  CA  GLU   151      80.806 -56.314 175.236  1.00  0.00           C  
ATOM    818  C   GLU   151      81.156 -55.532 176.512  1.00  0.00           C  
ATOM    819  O   GLU   151      80.342 -55.477 177.431  1.00  0.00           O  
ATOM    820  CB  GLU   151      81.449 -57.704 175.289  1.00  0.00           C  
ATOM    821  CG  GLU   151      81.065 -58.507 176.534  1.00  0.00           C  
ATOM    822  CD  GLU   151      81.719 -59.877 176.430  1.00  0.00           C  
ATOM    823  OE1 GLU   151      82.406 -60.128 175.404  1.00  0.00           O  
ATOM    824  OE2 GLU   151      81.540 -60.691 177.374  1.00  0.00           O  
ATOM    825  N   ALA   152      82.361 -54.929 176.588  1.00  0.00           N  
ATOM    826  CA  ALA   152      82.584 -54.123 177.797  1.00  0.00           C  
ATOM    827  C   ALA   152      81.665 -52.900 177.898  1.00  0.00           C  
ATOM    828  O   ALA   152      81.369 -52.451 179.009  1.00  0.00           O  
ATOM    829  CB  ALA   152      84.056 -53.695 177.678  1.00  0.00           C  
ATOM    830  N   ALA   153      81.213 -52.377 176.763  1.00  0.00           N  
ATOM    831  CA  ALA   153      80.281 -51.252 176.772  1.00  0.00           C  
ATOM    832  C   ALA   153      78.880 -51.700 177.172  1.00  0.00           C  
ATOM    833  O   ALA   153      78.115 -50.919 177.737  1.00  0.00           O  
ATOM    834  CB  ALA   153      80.238 -50.564 175.406  1.00  0.00           C  
ATOM    835  N   TYR   154      78.544 -52.952 176.875  1.00  0.00           N  
ATOM    836  CA  TYR   154      77.266 -53.512 177.305  1.00  0.00           C  
ATOM    837  C   TYR   154      77.199 -53.583 178.828  1.00  0.00           C  
ATOM    838  O   TYR   154      76.179 -53.255 179.433  1.00  0.00           O  
ATOM    839  CB  TYR   154      77.050 -54.907 176.718  1.00  0.00           C  
ATOM    840  CG  TYR   154      76.714 -54.739 175.276  1.00  0.00           C  
ATOM    841  CD1 TYR   154      77.673 -55.035 174.298  1.00  0.00           C  
ATOM    842  CD2 TYR   154      75.441 -54.291 174.861  1.00  0.00           C  
ATOM    843  CE1 TYR   154      77.392 -54.891 172.925  1.00  0.00           C  
ATOM    844  CE2 TYR   154      75.138 -54.140 173.469  1.00  0.00           C  
ATOM    845  CZ  TYR   154      76.130 -54.446 172.515  1.00  0.00           C  
ATOM    846  OH  TYR   154      75.886 -54.312 171.165  1.00  0.00           O  
ATOM    847  N   GLU   155      78.299 -54.015 179.437  1.00  0.00           N  
ATOM    848  CA  GLU   155      78.367 -54.204 180.881  1.00  0.00           C  
ATOM    849  C   GLU   155      78.439 -52.863 181.607  1.00  0.00           C  
ATOM    850  O   GLU   155      77.917 -52.706 182.714  1.00  0.00           O  
ATOM    851  CB  GLU   155      79.577 -55.072 181.237  1.00  0.00           C  
ATOM    852  CG  GLU   155      79.428 -56.533 180.807  1.00  0.00           C  
ATOM    853  CD  GLU   155      80.728 -57.254 181.133  1.00  0.00           C  
ATOM    854  OE1 GLU   155      81.678 -56.576 181.607  1.00  0.00           O  
ATOM    855  OE2 GLU   155      80.788 -58.493 180.912  1.00  0.00           O  
ATOM    856  N   TRP   156      79.086 -51.901 180.957  1.00  0.00           N  
ATOM    857  CA  TRP   156      79.326 -50.570 181.506  1.00  0.00           C  
ATOM    858  C   TRP   156      78.052 -49.851 181.959  1.00  0.00           C  
ATOM    859  O   TRP   156      78.052 -49.131 182.962  1.00  0.00           O  
ATOM    860  CB  TRP   156      80.051 -49.735 180.453  1.00  0.00           C  
ATOM    861  CG  TRP   156      80.377 -48.330 180.901  1.00  0.00           C  
ATOM    862  CD1 TRP   156      81.455 -47.873 181.604  1.00  0.00           C  
ATOM    863  CD2 TRP   156      79.596 -47.148 180.674  1.00  0.00           C  
ATOM    864  NE1 TRP   156      81.435 -46.575 181.833  1.00  0.00           N  
ATOM    865  CE2 TRP   156      80.292 -46.065 181.272  1.00  0.00           C  
ATOM    866  CE3 TRP   156      78.373 -46.894 180.019  1.00  0.00           C  
ATOM    867  CZ2 TRP   156      79.801 -44.732 181.239  1.00  0.00           C  
ATOM    868  CZ3 TRP   156      77.873 -45.557 179.981  1.00  0.00           C  
ATOM    869  CH2 TRP   156      78.594 -44.500 180.591  1.00  0.00           C  
ATOM    870  N   VAL   157      76.968 -50.059 181.218  1.00  0.00           N  
ATOM    871  CA  VAL   157      75.722 -49.333 181.441  1.00  0.00           C  
ATOM    872  C   VAL   157      74.958 -49.780 182.687  1.00  0.00           C  
ATOM    873  O   VAL   157      74.382 -48.957 183.398  1.00  0.00           O  
ATOM    874  CB  VAL   157      74.790 -49.475 180.224  1.00  0.00           C  
ATOM    875  CG1 VAL   157      73.392 -48.899 180.456  1.00  0.00           C  
ATOM    876  CG2 VAL   157      75.311 -48.769 178.971  1.00  0.00           C  
ATOM    877  N   GLU   158      74.963 -51.080 182.957  1.00  0.00           N  
ATOM    878  CA  GLU   158      74.010 -51.656 183.896  1.00  0.00           C  
ATOM    879  C   GLU   158      74.553 -51.983 185.286  1.00  0.00           C  
ATOM    880  O   GLU   158      75.739 -52.259 185.463  1.00  0.00           O  
ATOM    881  CB  GLU   158      73.420 -52.933 183.295  1.00  0.00           C  
ATOM    882  CG  GLU   158      74.417 -54.084 183.210  1.00  0.00           C  
ATOM    883  CD  GLU   158      73.826 -55.328 182.576  1.00  0.00           C  
ATOM    884  OE1 GLU   158      72.868 -55.195 181.784  1.00  0.00           O  
ATOM    885  OE2 GLU   158      74.318 -56.438 182.871  1.00  0.00           O  
ATOM    886  N   LYS   159      73.654 -51.939 186.265  1.00  0.00           N  
ATOM    887  CA  LYS   159      73.842 -52.633 187.534  1.00  0.00           C  
ATOM    888  C   LYS   159      72.791 -53.744 187.598  1.00  0.00           C  
ATOM    889  O   LYS   159      71.583 -53.482 187.657  1.00  0.00           O  
ATOM    890  CB  LYS   159      73.718 -51.697 188.752  1.00  0.00           C  
ATOM    891  CG  LYS   159      74.806 -50.622 188.809  1.00  0.00           C  
ATOM    892  CD  LYS   159      74.697 -49.705 190.029  1.00  0.00           C  
ATOM    893  CE  LYS   159      75.805 -48.652 190.103  1.00  0.00           C  
ATOM    894  NZ  LYS   159      75.683 -47.878 191.359  1.00  0.00           N  
ATOM    895  N   LYS   160      73.271 -54.983 187.563  1.00  0.00           N  
ATOM    896  CA  LYS   160      72.443 -56.181 187.432  1.00  0.00           C  
ATOM    897  C   LYS   160      71.953 -56.661 188.800  1.00  0.00           C  
ATOM    898  O   LYS   160      72.635 -57.433 189.476  1.00  0.00           O  
ATOM    899  CB  LYS   160      73.270 -57.262 186.732  1.00  0.00           C  
ATOM    900  CG  LYS   160      72.482 -58.541 186.443  1.00  0.00           C  
ATOM    901  CD  LYS   160      73.308 -59.626 185.748  1.00  0.00           C  
ATOM    902  CE  LYS   160      72.493 -60.859 185.355  1.00  0.00           C  
ATOM    903  NZ  LYS   160      73.361 -61.842 184.670  1.00  0.00           N  
ATOM    904  N   VAL   161      70.774 -56.204 189.212  1.00  0.00           N  
ATOM    905  CA  VAL   161      70.291 -56.462 190.569  1.00  0.00           C  
ATOM    906  C   VAL   161      69.510 -57.767 190.706  1.00  0.00           C  
ATOM    907  O   VAL   161      68.341 -57.756 191.097  1.00  0.00           O  
ATOM    908  CB  VAL   161      69.410 -55.306 191.048  1.00  0.00           C  
ATOM    909  CG1 VAL   161      70.147 -53.967 191.123  1.00  0.00           C  
ATOM    910  CG2 VAL   161      68.201 -55.047 190.147  1.00  0.00           C  
ATOM    911  N   VAL   162      68.742 -57.844 191.801  1.00  0.00           N  
ATOM    912  CA  VAL   162      67.772 -58.958 191.939  1.00  0.00           C  
ATOM    913  C   VAL   162      66.541 -58.519 191.047  1.00  0.00           C  
ATOM    914  O   VAL   162      66.540 -57.413 190.499  1.00  0.00           O  
ATOM    915  CB  VAL   162      66.754 -59.601 192.905  1.00  0.00           C  
ATOM    916  CG1 VAL   162      67.375 -60.069 194.223  1.00  0.00           C  
ATOM    917  CG2 VAL   162      65.618 -58.659 193.310  1.00  0.00           C  
ATOM    918  N   PHE   163      65.498 -59.346 190.887  1.00  0.00           N  
ATOM    919  CA  PHE   163      64.305 -58.886 190.148  1.00  0.00           C  
ATOM    920  C   PHE   163      63.306 -58.318 191.157  1.00  0.00           C  
ATOM    921  O   PHE   163      62.567 -59.066 191.804  1.00  0.00           O  
ATOM    922  CB  PHE   163      63.389 -59.844 189.376  1.00  0.00           C  
ATOM    923  CG  PHE   163      64.133 -60.299 188.168  1.00  0.00           C  
ATOM    924  CD1 PHE   163      65.377 -59.740 187.800  1.00  0.00           C  
ATOM    925  CD2 PHE   163      63.597 -61.315 187.355  1.00  0.00           C  
ATOM    926  CE1 PHE   163      66.083 -60.184 186.645  1.00  0.00           C  
ATOM    927  CE2 PHE   163      64.283 -61.778 186.192  1.00  0.00           C  
ATOM    928  CZ  PHE   163      65.532 -61.207 185.836  1.00  0.00           C  
ATOM    929  N   GLU   164      63.253 -57.004 191.320  1.00  0.00           N  
ATOM    930  CA  GLU   164      62.366 -56.437 192.352  1.00  0.00           C  
ATOM    931  C   GLU   164      60.882 -56.266 192.037  1.00  0.00           C  
ATOM    932  O   GLU   164      60.347 -55.157 191.957  1.00  0.00           O  
ATOM    933  CB  GLU   164      62.691 -55.024 192.844  1.00  0.00           C  
ATOM    934  CG  GLU   164      64.065 -54.910 193.506  1.00  0.00           C  
ATOM    935  CD  GLU   164      64.318 -53.441 193.816  1.00  0.00           C  
ATOM    936  OE1 GLU   164      63.444 -52.604 193.464  1.00  0.00           O  
ATOM    937  OE2 GLU   164      65.387 -53.137 194.409  1.00  0.00           O  
ATOM    938  N   PRO   165      60.211 -57.393 191.856  1.00  0.00           N  
ATOM    939  CA  PRO   165      58.807 -57.369 191.520  1.00  0.00           C  
ATOM    940  C   PRO   165      58.031 -58.163 192.540  1.00  0.00           C  
ATOM    941  O   PRO   165      58.452 -59.238 192.975  1.00  0.00           O  
ATOM    942  CB  PRO   165      57.644 -57.952 190.711  1.00  0.00           C  
ATOM    943  CG  PRO   165      57.825 -59.430 190.361  1.00  0.00           C  
ATOM    944  CD  PRO   165      59.283 -59.831 190.128  1.00  0.00           C  
ATOM    945  N   PRO   166      56.859 -57.648 192.955  1.00  0.00           N  
ATOM    946  CA  PRO   166      56.026 -58.374 193.908  1.00  0.00           C  
ATOM    947  C   PRO   166      55.468 -59.543 193.055  1.00  0.00           C  
ATOM    948  O   PRO   166      54.720 -60.410 193.515  1.00  0.00           O  
ATOM    949  CB  PRO   166      54.659 -58.578 194.567  1.00  0.00           C  
ATOM    950  CG  PRO   166      53.485 -58.164 193.677  1.00  0.00           C  
ATOM    951  CD  PRO   166      53.787 -56.958 192.786  1.00  0.00           C  
ATOM    952  N   VAL   167      55.781 -59.538 191.770  1.00  0.00           N  
ATOM    953  CA  VAL   167      55.716 -60.507 190.691  1.00  0.00           C  
ATOM    954  C   VAL   167      54.333 -61.143 190.625  1.00  0.00           C  
ATOM    955  O   VAL   167      53.900 -61.808 191.561  1.00  0.00           O  
ATOM    956  CB  VAL   167      56.790 -61.601 190.854  1.00  0.00           C  
ATOM    957  CG1 VAL   167      56.745 -62.668 189.758  1.00  0.00           C  
ATOM    958  CG2 VAL   167      58.221 -61.060 190.828  1.00  0.00           C  
ATOM    959  N   ASN   168      53.633 -60.911 189.522  1.00  0.00           N  
ATOM    960  CA  ASN   168      52.368 -61.581 189.280  1.00  0.00           C  
ATOM    961  C   ASN   168      52.619 -63.068 189.062  1.00  0.00           C  
ATOM    962  O   ASN   168      53.553 -63.440 188.353  1.00  0.00           O  
ATOM    963  CB  ASN   168      51.659 -60.980 188.072  1.00  0.00           C  
ATOM    964  CG  ASN   168      51.195 -59.580 188.447  1.00  0.00           C  
ATOM    965  OD1 ASN   168      50.996 -59.272 189.622  1.00  0.00           O  
ATOM    966  ND2 ASN   168      50.997 -58.655 187.470  1.00  0.00           N  
ATOM    967  N   LYS   169      51.791 -63.923 189.683  1.00  0.00           N  
ATOM    968  CA  LYS   169      51.931 -65.387 189.633  1.00  0.00           C  
ATOM    969  C   LYS   169      51.845 -66.025 188.241  1.00  0.00           C  
ATOM    970  O   LYS   169      52.006 -67.242 188.148  1.00  0.00           O  
ATOM    971  CB  LYS   169      50.769 -65.873 190.507  1.00  0.00           C  
ATOM    972  CG  LYS   169      50.925 -65.511 191.985  1.00  0.00           C  
ATOM    973  CD  LYS   169      49.766 -65.995 192.860  1.00  0.00           C  
ATOM    974  CE  LYS   169      49.928 -65.644 194.340  1.00  0.00           C  
ATOM    975  NZ  LYS   169      48.769 -66.149 195.110  1.00  0.00           N  
ATOM    976  N   TRP   170      51.613 -65.250 187.184  1.00  0.00           N  
ATOM    977  CA  TRP   170      51.645 -65.821 185.833  1.00  0.00           C  
ATOM    978  C   TRP   170      53.051 -66.291 185.472  1.00  0.00           C  
ATOM    979  O   TRP   170      53.235 -67.053 184.525  1.00  0.00           O  
ATOM    980  CB  TRP   170      51.181 -64.820 184.758  1.00  0.00           C  
ATOM    981  CG  TRP   170      49.702 -64.520 184.796  1.00  0.00           C  
ATOM    982  CD1 TRP   170      48.725 -65.075 185.571  1.00  0.00           C  
ATOM    983  CD2 TRP   170      48.995 -63.560 183.997  1.00  0.00           C  
ATOM    984  NE1 TRP   170      47.521 -64.581 185.353  1.00  0.00           N  
ATOM    985  CE2 TRP   170      47.628 -63.626 184.376  1.00  0.00           C  
ATOM    986  CE3 TRP   170      49.381 -62.644 182.996  1.00  0.00           C  
ATOM    987  CZ2 TRP   170      46.632 -62.803 183.782  1.00  0.00           C  
ATOM    988  CZ3 TRP   170      48.387 -61.815 182.395  1.00  0.00           C  
ATOM    989  CH2 TRP   170      47.031 -61.909 182.797  1.00  0.00           C  
ATOM    990  N   GLN   171      54.034 -65.827 186.235  1.00  0.00           N  
ATOM    991  CA  GLN   171      55.442 -66.081 185.955  1.00  0.00           C  
ATOM    992  C   GLN   171      55.775 -67.567 185.818  1.00  0.00           C  
ATOM    993  O   GLN   171      56.136 -68.030 184.737  1.00  0.00           O  
ATOM    994  CB  GLN   171      56.308 -65.455 187.052  1.00  0.00           C  
ATOM    995  CG  GLN   171      56.350 -63.927 186.998  1.00  0.00           C  
ATOM    996  CD  GLN   171      57.242 -63.440 188.132  1.00  0.00           C  
ATOM    997  OE1 GLN   171      56.823 -63.379 189.286  1.00  0.00           O  
ATOM    998  NE2 GLN   171      58.523 -63.069 187.863  1.00  0.00           N  
ATOM    999  N   SER   172      55.648 -68.314 186.908  1.00  0.00           N  
ATOM   1000  CA  SER   172      56.043 -69.716 186.899  1.00  0.00           C  
ATOM   1001  C   SER   172      54.995 -70.589 186.209  1.00  0.00           C  
ATOM   1002  O   SER   172      55.321 -71.653 185.677  1.00  0.00           O  
ATOM   1003  CB  SER   172      56.312 -70.192 188.330  1.00  0.00           C  
ATOM   1004  OG  SER   172      55.113 -70.155 189.090  1.00  0.00           O  
ATOM   1005  N   ALA   173      53.748 -70.125 186.206  1.00  0.00           N  
ATOM   1006  CA  ALA   173      52.680 -70.784 185.461  1.00  0.00           C  
ATOM   1007  C   ALA   173      53.047 -70.841 183.974  1.00  0.00           C  
ATOM   1008  O   ALA   173      52.953 -71.891 183.339  1.00  0.00           O  
ATOM   1009  CB  ALA   173      51.353 -70.047 185.669  1.00  0.00           C  
ATOM   1010  N   PHE   174      53.489 -69.705 183.440  1.00  0.00           N  
ATOM   1011  CA  PHE   174      53.899 -69.593 182.046  1.00  0.00           C  
ATOM   1012  C   PHE   174      55.079 -70.513 181.744  1.00  0.00           C  
ATOM   1013  O   PHE   174      55.108 -71.188 180.713  1.00  0.00           O  
ATOM   1014  CB  PHE   174      54.254 -68.137 181.721  1.00  0.00           C  
ATOM   1015  CG  PHE   174      54.687 -67.907 180.301  1.00  0.00           C  
ATOM   1016  CD1 PHE   174      56.019 -68.033 179.936  1.00  0.00           C  
ATOM   1017  CD2 PHE   174      53.768 -67.535 179.335  1.00  0.00           C  
ATOM   1018  CE1 PHE   174      56.421 -67.819 178.627  1.00  0.00           C  
ATOM   1019  CE2 PHE   174      54.166 -67.316 178.020  1.00  0.00           C  
ATOM   1020  CZ  PHE   174      55.494 -67.456 177.669  1.00  0.00           C  
ATOM   1021  N   ARG   175      56.050 -70.538 182.651  1.00  0.00           N  
ATOM   1022  CA  ARG   175      57.266 -71.316 182.447  1.00  0.00           C  
ATOM   1023  C   ARG   175      56.993 -72.822 182.450  1.00  0.00           C  
ATOM   1024  O   ARG   175      57.607 -73.564 181.683  1.00  0.00           O  
ATOM   1025  CB  ARG   175      58.311 -70.962 183.510  1.00  0.00           C  
ATOM   1026  CG  ARG   175      59.647 -71.681 183.315  1.00  0.00           C  
ATOM   1027  CD  ARG   175      60.691 -71.333 184.378  1.00  0.00           C  
ATOM   1028  NE  ARG   175      60.197 -71.860 185.681  1.00  0.00           N  
ATOM   1029  CZ  ARG   175      60.305 -73.191 185.963  1.00  0.00           C  
ATOM   1030  NH1 ARG   175      60.895 -73.797 184.892  1.00  0.00           N  
ATOM   1031  NH2 ARG   175      59.780 -73.396 187.207  1.00  0.00           N  
ATOM   1032  N   ASP   176      56.073 -73.274 183.297  1.00  0.00           N  
ATOM   1033  CA  ASP   176      55.705 -74.686 183.300  1.00  0.00           C  
ATOM   1034  C   ASP   176      55.037 -75.053 181.979  1.00  0.00           C  
ATOM   1035  O   ASP   176      55.334 -76.092 181.389  1.00  0.00           O  
ATOM   1036  CB  ASP   176      54.778 -75.018 184.471  1.00  0.00           C  
ATOM   1037  CG  ASP   176      55.607 -74.996 185.748  1.00  0.00           C  
ATOM   1038  OD1 ASP   176      56.862 -74.979 185.638  1.00  0.00           O  
ATOM   1039  OD2 ASP   176      54.995 -74.997 186.849  1.00  0.00           O  
ATOM   1040  N   GLY   177      54.146 -74.185 181.511  1.00  0.00           N  
ATOM   1041  CA  GLY   177      53.423 -74.423 180.266  1.00  0.00           C  
ATOM   1042  C   GLY   177      54.362 -74.445 179.063  1.00  0.00           C  
ATOM   1043  O   GLY   177      54.255 -75.318 178.199  1.00  0.00           O  
ATOM   1044  N   LEU   178      55.284 -73.488 179.010  1.00  0.00           N  
ATOM   1045  CA  LEU   178      56.190 -73.375 177.874  1.00  0.00           C  
ATOM   1046  C   LEU   178      57.194 -74.527 177.851  1.00  0.00           C  
ATOM   1047  O   LEU   178      57.636 -74.953 176.782  1.00  0.00           O  
ATOM   1048  CB  LEU   178      56.921 -72.032 177.895  1.00  0.00           C  
ATOM   1049  CG  LEU   178      57.784 -71.788 176.655  1.00  0.00           C  
ATOM   1050  CD1 LEU   178      57.023 -71.783 175.330  1.00  0.00           C  
ATOM   1051  CD2 LEU   178      58.530 -70.454 176.641  1.00  0.00           C  
ATOM   1052  N   LEU   179      57.547 -75.035 179.027  1.00  0.00           N  
ATOM   1053  CA  LEU   179      58.450 -76.172 179.105  1.00  0.00           C  
ATOM   1054  C   LEU   179      57.821 -77.402 178.467  1.00  0.00           C  
ATOM   1055  O   LEU   179      58.490 -78.155 177.761  1.00  0.00           O  
ATOM   1056  CB  LEU   179      58.826 -76.477 180.550  1.00  0.00           C  
ATOM   1057  CG  LEU   179      59.790 -77.656 180.694  1.00  0.00           C  
ATOM   1058  CD1 LEU   179      61.144 -77.471 180.009  1.00  0.00           C  
ATOM   1059  CD2 LEU   179      60.166 -78.012 182.131  1.00  0.00           C  
ATOM   1060  N   GLU   180      56.526 -77.589 178.699  1.00  0.00           N  
ATOM   1061  CA  GLU   180      55.818 -78.742 178.152  1.00  0.00           C  
ATOM   1062  C   GLU   180      55.733 -78.689 176.623  1.00  0.00           C  
ATOM   1063  O   GLU   180      55.334 -79.662 175.986  1.00  0.00           O  
ATOM   1064  CB  GLU   180      54.415 -78.838 178.751  1.00  0.00           C  
ATOM   1065  CG  GLU   180      54.410 -79.192 180.240  1.00  0.00           C  
ATOM   1066  CD  GLU   180      52.970 -79.144 180.730  1.00  0.00           C  
ATOM   1067  OE1 GLU   180      52.075 -78.819 179.904  1.00  0.00           O  
ATOM   1068  OE2 GLU   180      52.746 -79.431 181.936  1.00  0.00           O  
ATOM   1069  N   ALA   181      56.113 -77.553 176.042  1.00  0.00           N  
ATOM   1070  CA  ALA   181      56.098 -77.376 174.592  1.00  0.00           C  
ATOM   1071  C   ALA   181      57.478 -77.524 173.960  1.00  0.00           C  
ATOM   1072  O   ALA   181      57.637 -77.315 172.758  1.00  0.00           O  
ATOM   1073  CB  ALA   181      55.541 -76.001 174.226  1.00  0.00           C  
ATOM   1074  N   GLY   182      58.479 -77.856 174.766  1.00  0.00           N  
ATOM   1075  CA  GLY   182      59.830 -78.009 174.262  1.00  0.00           C  
ATOM   1076  C   GLY   182      60.617 -76.711 174.256  1.00  0.00           C  
ATOM   1077  O   GLY   182      61.617 -76.583 173.546  1.00  0.00           O  
ATOM   1078  N   VAL   183      60.161 -75.739 175.041  1.00  0.00           N  
ATOM   1079  CA  VAL   183      60.899 -74.495 175.220  1.00  0.00           C  
ATOM   1080  C   VAL   183      61.521 -74.481 176.609  1.00  0.00           C  
ATOM   1081  O   VAL   183      60.835 -74.210 177.594  1.00  0.00           O  
ATOM   1082  CB  VAL   183      60.005 -73.264 175.055  1.00  0.00           C  
ATOM   1083  CG1 VAL   183      60.749 -71.940 175.244  1.00  0.00           C  
ATOM   1084  CG2 VAL   183      59.354 -73.163 173.674  1.00  0.00           C  
ATOM   1085  N   THR   184      62.827 -74.776 176.692  1.00  0.00           N  
ATOM   1086  CA  THR   184      63.499 -74.995 177.979  1.00  0.00           C  
ATOM   1087  C   THR   184      63.700 -73.726 178.803  1.00  0.00           C  
ATOM   1088  O   THR   184      64.031 -72.671 178.255  1.00  0.00           O  
ATOM   1089  CB  THR   184      64.852 -75.581 177.563  1.00  0.00           C  
ATOM   1090  OG1 THR   184      64.659 -76.786 176.837  1.00  0.00           O  
ATOM   1091  CG2 THR   184      65.689 -75.872 178.820  1.00  0.00           C  
ATOM   1092  N   PRO   185      63.500 -73.840 180.113  1.00  0.00           N  
ATOM   1093  CA  PRO   185      63.818 -72.751 181.025  1.00  0.00           C  
ATOM   1094  C   PRO   185      65.319 -72.497 181.039  1.00  0.00           C  
ATOM   1095  O   PRO   185      66.107 -73.438 181.059  1.00  0.00           O  
ATOM   1096  CB  PRO   185      63.329 -73.065 182.444  1.00  0.00           C  
ATOM   1097  CG  PRO   185      63.210 -74.563 182.731  1.00  0.00           C  
ATOM   1098  CD  PRO   185      62.807 -75.391 181.509  1.00  0.00           C  
ATOM   1099  N   TYR   186      65.711 -71.228 181.032  1.00  0.00           N  
ATOM   1100  CA  TYR   186      67.104 -70.857 181.249  1.00  0.00           C  
ATOM   1101  C   TYR   186      67.200 -69.784 182.331  1.00  0.00           C  
ATOM   1102  O   TYR   186      66.252 -69.032 182.571  1.00  0.00           O  
ATOM   1103  CB  TYR   186      67.775 -70.348 179.961  1.00  0.00           C  
ATOM   1104  CG  TYR   186      67.760 -71.466 178.976  1.00  0.00           C  
ATOM   1105  CD1 TYR   186      66.666 -71.621 178.114  1.00  0.00           C  
ATOM   1106  CD2 TYR   186      68.831 -72.382 178.881  1.00  0.00           C  
ATOM   1107  CE1 TYR   186      66.617 -72.663 177.168  1.00  0.00           C  
ATOM   1108  CE2 TYR   186      68.797 -73.448 177.924  1.00  0.00           C  
ATOM   1109  CZ  TYR   186      67.678 -73.571 177.075  1.00  0.00           C  
ATOM   1110  OH  TYR   186      67.599 -74.583 176.143  1.00  0.00           O  
ATOM   1111  N   ASN   187      68.348 -69.725 182.996  1.00  0.00           N  
ATOM   1112  CA  ASN   187      68.572 -68.723 184.036  1.00  0.00           C  
ATOM   1113  C   ASN   187      68.751 -67.342 183.419  1.00  0.00           C  
ATOM   1114  O   ASN   187      68.485 -66.324 184.059  1.00  0.00           O  
ATOM   1115  CB  ASN   187      69.799 -69.083 184.876  1.00  0.00           C  
ATOM   1116  CG  ASN   187      69.433 -70.267 185.759  1.00  0.00           C  
ATOM   1117  OD1 ASN   187      68.259 -70.529 186.013  1.00  0.00           O  
ATOM   1118  ND2 ASN   187      70.420 -71.048 186.276  1.00  0.00           N  
ATOM   1119  N   GLY   188      69.214 -67.320 182.173  1.00  0.00           N  
ATOM   1120  CA  GLY   188      69.468 -66.064 181.478  1.00  0.00           C  
ATOM   1121  C   GLY   188      69.279 -66.218 179.970  1.00  0.00           C  
ATOM   1122  O   GLY   188      70.133 -66.780 179.283  1.00  0.00           O  
ATOM   1123  N   PHE   189      68.154 -65.717 179.464  1.00  0.00           N  
ATOM   1124  CA  PHE   189      67.868 -65.746 178.033  1.00  0.00           C  
ATOM   1125  C   PHE   189      68.590 -64.614 177.316  1.00  0.00           C  
ATOM   1126  O   PHE   189      68.544 -64.513 176.090  1.00  0.00           O  
ATOM   1127  CB  PHE   189      66.365 -65.637 177.777  1.00  0.00           C  
ATOM   1128  CG  PHE   189      65.878 -64.417 178.480  1.00  0.00           C  
ATOM   1129  CD1 PHE   189      66.023 -63.125 177.925  1.00  0.00           C  
ATOM   1130  CD2 PHE   189      65.252 -64.533 179.734  1.00  0.00           C  
ATOM   1131  CE1 PHE   189      65.551 -61.964 178.603  1.00  0.00           C  
ATOM   1132  CE2 PHE   189      64.769 -63.386 180.434  1.00  0.00           C  
ATOM   1133  CZ  PHE   189      64.922 -62.095 179.865  1.00  0.00           C  
ATOM   1134  N   THR   190      69.250 -63.758 178.088  1.00  0.00           N  
ATOM   1135  CA  THR   190      69.957 -62.614 177.530  1.00  0.00           C  
ATOM   1136  C   THR   190      71.469 -62.815 177.607  1.00  0.00           C  
ATOM   1137  O   THR   190      72.213 -61.906 177.979  1.00  0.00           O  
ATOM   1138  CB  THR   190      69.537 -61.336 178.263  1.00  0.00           C  
ATOM   1139  OG1 THR   190      69.715 -61.496 179.663  1.00  0.00           O  
ATOM   1140  CG2 THR   190      68.056 -61.043 177.968  1.00  0.00           C  
ATOM   1141  N   TYR   191      71.916 -64.014 177.246  1.00  0.00           N  
ATOM   1142  CA  TYR   191      73.327 -64.370 177.361  1.00  0.00           C  
ATOM   1143  C   TYR   191      74.039 -64.262 176.017  1.00  0.00           C  
ATOM   1144  O   TYR   191      75.125 -64.808 175.839  1.00  0.00           O  
ATOM   1145  CB  TYR   191      73.474 -65.785 177.932  1.00  0.00           C  
ATOM   1146  CG  TYR   191      72.955 -65.761 179.329  1.00  0.00           C  
ATOM   1147  CD1 TYR   191      72.761 -64.535 179.979  1.00  0.00           C  
ATOM   1148  CD2 TYR   191      72.645 -66.951 180.023  1.00  0.00           C  
ATOM   1149  CE1 TYR   191      72.270 -64.471 181.298  1.00  0.00           C  
ATOM   1150  CE2 TYR   191      72.145 -66.904 181.364  1.00  0.00           C  
ATOM   1151  CZ  TYR   191      71.964 -65.651 181.985  1.00  0.00           C  
ATOM   1152  OH  TYR   191      71.490 -65.557 183.275  1.00  0.00           O  
ATOM   1153  N   GLU   192      73.398 -63.568 175.079  1.00  0.00           N  
ATOM   1154  CA  GLU   192      73.947 -63.290 173.750  1.00  0.00           C  
ATOM   1155  C   GLU   192      74.123 -64.533 172.874  1.00  0.00           C  
ATOM   1156  O   GLU   192      74.681 -64.441 171.780  1.00  0.00           O  
ATOM   1157  CB  GLU   192      75.292 -62.564 173.871  1.00  0.00           C  
ATOM   1158  CG  GLU   192      75.190 -61.201 174.559  1.00  0.00           C  
ATOM   1159  CD  GLU   192      76.585 -60.594 174.610  1.00  0.00           C  
ATOM   1160  OE1 GLU   192      77.536 -61.255 174.112  1.00  0.00           O  
ATOM   1161  OE2 GLU   192      76.718 -59.463 175.147  1.00  0.00           O  
ATOM   1162  N   HIS   193      73.649 -65.689 173.336  1.00  0.00           N  
ATOM   1163  CA  HIS   193      73.839 -66.923 172.571  1.00  0.00           C  
ATOM   1164  C   HIS   193      72.564 -67.765 172.413  1.00  0.00           C  
ATOM   1165  O   HIS   193      72.374 -68.414 171.386  1.00  0.00           O  
ATOM   1166  CB  HIS   193      74.951 -67.820 173.198  1.00  0.00           C  
ATOM   1167  CG  HIS   193      76.295 -67.155 173.224  1.00  0.00           C  
ATOM   1168  ND1 HIS   193      77.059 -66.913 172.100  1.00  0.00           N  
ATOM   1169  CD2 HIS   193      77.025 -66.670 174.256  1.00  0.00           C  
ATOM   1170  CE1 HIS   193      78.170 -66.323 172.419  1.00  0.00           C  
ATOM   1171  NE2 HIS   193      78.185 -66.159 173.728  1.00  0.00           N  
ATOM   1172  N   ILE   194      71.689 -67.750 173.413  1.00  0.00           N  
ATOM   1173  CA  ILE   194      70.510 -68.612 173.397  1.00  0.00           C  
ATOM   1174  C   ILE   194      69.394 -68.017 172.546  1.00  0.00           C  
ATOM   1175  O   ILE   194      69.043 -66.844 172.702  1.00  0.00           O  
ATOM   1176  CB  ILE   194      69.977 -68.862 174.817  1.00  0.00           C  
ATOM   1177  CG1 ILE   194      70.975 -69.600 175.725  1.00  0.00           C  
ATOM   1178  CG2 ILE   194      68.697 -69.714 174.850  1.00  0.00           C  
ATOM   1179  CD1 ILE   194      70.548 -69.642 177.192  1.00  0.00           C  
ATOM   1180  N   VAL   195      68.835 -68.834 171.654  1.00  0.00           N  
ATOM   1181  CA  VAL   195      67.817 -68.377 170.710  1.00  0.00           C  
ATOM   1182  C   VAL   195      66.504 -69.140 170.860  1.00  0.00           C  
ATOM   1183  O   VAL   195      65.506 -68.810 170.217  1.00  0.00           O  
ATOM   1184  CB  VAL   195      68.328 -68.502 169.281  1.00  0.00           C  
ATOM   1185  CG1 VAL   195      69.561 -67.642 168.997  1.00  0.00           C  
ATOM   1186  CG2 VAL   195      68.738 -69.927 168.902  1.00  0.00           C  
ATOM   1187  N   GLY   196      66.510 -70.166 171.703  1.00  0.00           N  
ATOM   1188  CA  GLY   196      65.313 -70.960 171.950  1.00  0.00           C  
ATOM   1189  C   GLY   196      65.218 -71.303 173.429  1.00  0.00           C  
ATOM   1190  O   GLY   196      65.881 -72.224 173.900  1.00  0.00           O  
ATOM   1191  N   THR   197      64.398 -70.555 174.160  1.00  0.00           N  
ATOM   1192  CA  THR   197      64.271 -70.747 175.593  1.00  0.00           C  
ATOM   1193  C   THR   197      63.249 -69.835 176.248  1.00  0.00           C  
ATOM   1194  O   THR   197      62.662 -68.969 175.597  1.00  0.00           O  
ATOM   1195  CB  THR   197      65.634 -70.537 176.281  1.00  0.00           C  
ATOM   1196  OG1 THR   197      65.560 -70.934 177.642  1.00  0.00           O  
ATOM   1197  CG2 THR   197      66.019 -69.050 176.204  1.00  0.00           C  
ATOM   1198  N   LYS   198      63.040 -70.036 177.546  1.00  0.00           N  
ATOM   1199  CA  LYS   198      62.072 -69.258 178.307  1.00  0.00           C  
ATOM   1200  C   LYS   198      62.697 -68.760 179.605  1.00  0.00           C  
ATOM   1201  O   LYS   198      63.566 -69.420 180.170  1.00  0.00           O  
ATOM   1202  CB  LYS   198      60.831 -70.087 178.597  1.00  0.00           C  
ATOM   1203  CG  LYS   198      61.088 -71.258 179.548  1.00  0.00           C  
ATOM   1204  CD  LYS   198      59.824 -72.037 179.916  1.00  0.00           C  
ATOM   1205  CE  LYS   198      60.019 -73.005 181.084  1.00  0.00           C  
ATOM   1206  NZ  LYS   198      60.855 -74.150 180.658  1.00  0.00           N  
ATOM   1207  N   PHE   199      62.254 -67.601 180.081  1.00  0.00           N  
ATOM   1208  CA  PHE   199      62.818 -67.037 181.303  1.00  0.00           C  
ATOM   1209  C   PHE   199      61.866 -66.114 182.044  1.00  0.00           C  
ATOM   1210  O   PHE   199      60.896 -65.601 181.485  1.00  0.00           O  
ATOM   1211  CB  PHE   199      64.099 -66.257 180.996  1.00  0.00           C  
ATOM   1212  CG  PHE   199      63.726 -65.110 180.121  1.00  0.00           C  
ATOM   1213  CD1 PHE   199      63.413 -63.837 180.648  1.00  0.00           C  
ATOM   1214  CD2 PHE   199      63.680 -65.279 178.725  1.00  0.00           C  
ATOM   1215  CE1 PHE   199      63.062 -62.745 179.803  1.00  0.00           C  
ATOM   1216  CE2 PHE   199      63.331 -64.202 177.856  1.00  0.00           C  
ATOM   1217  CZ  PHE   199      63.019 -62.929 178.400  1.00  0.00           C  
ATOM   1218  N   GLY   200      62.169 -65.935 183.325  1.00  0.00           N  
ATOM   1219  CA  GLY   200      61.638 -64.867 184.152  1.00  0.00           C  
ATOM   1220  C   GLY   200      62.170 -63.547 183.592  1.00  0.00           C  
ATOM   1221  O   GLY   200      63.384 -63.356 183.527  1.00  0.00           O  
ATOM   1222  N   GLY   201      61.288 -62.642 183.174  1.00  0.00           N  
ATOM   1223  CA  GLY   201      61.751 -61.485 182.407  1.00  0.00           C  
ATOM   1224  C   GLY   201      62.149 -60.270 183.248  1.00  0.00           C  
ATOM   1225  O   GLY   201      61.378 -59.783 184.081  1.00  0.00           O  
ATOM   1226  N   THR   202      63.362 -59.782 182.999  1.00  0.00           N  
ATOM   1227  CA  THR   202      63.933 -58.644 183.723  1.00  0.00           C  
ATOM   1228  C   THR   202      63.262 -57.324 183.361  1.00  0.00           C  
ATOM   1229  O   THR   202      62.630 -57.201 182.310  1.00  0.00           O  
ATOM   1230  CB  THR   202      65.433 -58.533 183.443  1.00  0.00           C  
ATOM   1231  OG1 THR   202      65.656 -58.308 182.059  1.00  0.00           O  
ATOM   1232  CG2 THR   202      66.128 -59.839 183.865  1.00  0.00           C  
ATOM   1233  N   ILE   203      63.432 -56.329 184.227  1.00  0.00           N  
ATOM   1234  CA  ILE   203      62.806 -55.026 184.034  1.00  0.00           C  
ATOM   1235  C   ILE   203      63.789 -53.861 184.161  1.00  0.00           C  
ATOM   1236  O   ILE   203      64.763 -53.939 184.905  1.00  0.00           O  
ATOM   1237  CB  ILE   203      61.670 -54.828 185.039  1.00  0.00           C  
ATOM   1238  CG1 ILE   203      62.130 -54.891 186.505  1.00  0.00           C  
ATOM   1239  CG2 ILE   203      60.556 -55.882 184.921  1.00  0.00           C  
ATOM   1240  CD1 ILE   203      61.040 -54.506 187.503  1.00  0.00           C  
ATOM   1241  N   PHE   204      63.523 -52.777 183.439  1.00  0.00           N  
ATOM   1242  CA  PHE   204      64.274 -51.538 183.624  1.00  0.00           C  
ATOM   1243  C   PHE   204      63.740 -50.813 184.851  1.00  0.00           C  
ATOM   1244  O   PHE   204      63.162 -49.729 184.752  1.00  0.00           O  
ATOM   1245  CB  PHE   204      64.177 -50.640 182.394  1.00  0.00           C  
ATOM   1246  CG  PHE   204      64.970 -51.281 181.307  1.00  0.00           C  
ATOM   1247  CD1 PHE   204      64.370 -52.108 180.331  1.00  0.00           C  
ATOM   1248  CD2 PHE   204      66.358 -51.069 181.234  1.00  0.00           C  
ATOM   1249  CE1 PHE   204      65.136 -52.714 179.293  1.00  0.00           C  
ATOM   1250  CE2 PHE   204      67.149 -51.664 180.204  1.00  0.00           C  
ATOM   1251  CZ  PHE   204      66.533 -52.492 179.231  1.00  0.00           C  
ATOM   1252  N   ASP   205      64.607 -50.561 185.819  1.00  0.00           N  
ATOM   1253  CA  ASP   205      64.214 -49.798 186.991  1.00  0.00           C  
ATOM   1254  C   ASP   205      65.367 -49.879 187.975  1.00  0.00           C  
ATOM   1255  O   ASP   205      66.283 -50.694 187.838  1.00  0.00           O  
ATOM   1256  CB  ASP   205      62.986 -50.271 187.772  1.00  0.00           C  
ATOM   1257  CG  ASP   205      63.302 -51.638 188.362  1.00  0.00           C  
ATOM   1258  OD1 ASP   205      64.441 -52.129 188.140  1.00  0.00           O  
ATOM   1259  OD2 ASP   205      62.408 -52.210 189.041  1.00  0.00           O  
ATOM   1260  N   ARG   206      65.336 -49.025 188.991  1.00  0.00           N  
ATOM   1261  CA  ARG   206      66.373 -48.988 190.020  1.00  0.00           C  
ATOM   1262  C   ARG   206      65.706 -48.486 191.307  1.00  0.00           C  
ATOM   1263  O   ARG   206      65.136 -47.393 191.358  1.00  0.00           O  
ATOM   1264  CB  ARG   206      67.583 -48.052 189.947  1.00  0.00           C  
ATOM   1265  CG  ARG   206      68.604 -48.286 191.063  1.00  0.00           C  
ATOM   1266  CD  ARG   206      69.860 -47.423 190.934  1.00  0.00           C  
ATOM   1267  NE  ARG   206      70.738 -47.733 192.098  1.00  0.00           N  
ATOM   1268  CZ  ARG   206      71.993 -47.201 192.167  1.00  0.00           C  
ATOM   1269  NH1 ARG   206      72.182 -46.435 191.053  1.00  0.00           N  
ATOM   1270  NH2 ARG   206      72.569 -47.644 193.323  1.00  0.00           N  
ATOM   1271  N   ASP   207      65.774 -49.287 192.364  1.00  0.00           N  
ATOM   1272  CA  ASP   207      65.159 -48.933 193.644  1.00  0.00           C  
ATOM   1273  C   ASP   207      63.653 -48.805 193.448  1.00  0.00           C  
ATOM   1274  O   ASP   207      63.011 -47.872 193.937  1.00  0.00           O  
ATOM   1275  CB  ASP   207      65.579 -47.607 194.284  1.00  0.00           C  
ATOM   1276  CG  ASP   207      67.057 -47.701 194.635  1.00  0.00           C  
ATOM   1277  OD1 ASP   207      67.447 -48.705 195.289  1.00  0.00           O  
ATOM   1278  OD2 ASP   207      67.816 -46.771 194.253  1.00  0.00           O  
ATOM   1279  N   GLY   208      63.067 -49.752 192.722  1.00  0.00           N  
ATOM   1280  CA  GLY   208      61.635 -49.718 192.493  1.00  0.00           C  
ATOM   1281  C   GLY   208      61.212 -48.813 191.357  1.00  0.00           C  
ATOM   1282  O   GLY   208      60.507 -49.232 190.435  1.00  0.00           O  
ATOM   1283  N   HIS   209      61.542 -47.563 191.428  1.00  0.00           N  
ATOM   1284  CA  HIS   209      61.332 -46.608 190.348  1.00  0.00           C  
ATOM   1285  C   HIS   209      61.821 -47.131 188.993  1.00  0.00           C  
ATOM   1286  O   HIS   209      62.743 -47.952 188.922  1.00  0.00           O  
ATOM   1287  CB  HIS   209      62.039 -45.290 190.670  1.00  0.00           C  
ATOM   1288  CG  HIS   209      61.459 -44.590 191.863  1.00  0.00           C  
ATOM   1289  ND1 HIS   209      60.173 -44.091 191.915  1.00  0.00           N  
ATOM   1290  CD2 HIS   209      61.997 -44.302 193.071  1.00  0.00           C  
ATOM   1291  CE1 HIS   209      59.941 -43.541 193.068  1.00  0.00           C  
ATOM   1292  NE2 HIS   209      61.033 -43.650 193.801  1.00  0.00           N  
ATOM   1293  N   ARG   210      61.196 -46.638 187.926  1.00  0.00           N  
ATOM   1294  CA  ARG   210      61.673 -46.867 186.566  1.00  0.00           C  
ATOM   1295  C   ARG   210      63.102 -46.338 186.392  1.00  0.00           C  
ATOM   1296  O   ARG   210      63.450 -45.291 186.938  1.00  0.00           O  
ATOM   1297  CB  ARG   210      60.726 -46.194 185.554  1.00  0.00           C  
ATOM   1298  CG  ARG   210      61.288 -46.066 184.142  1.00  0.00           C  
ATOM   1299  CD  ARG   210      60.528 -45.027 183.315  1.00  0.00           C  
ATOM   1300  NE  ARG   210      59.152 -45.421 183.024  1.00  0.00           N  
ATOM   1301  CZ  ARG   210      58.811 -46.256 182.046  1.00  0.00           C  
ATOM   1302  NH1 ARG   210      59.748 -46.793 181.271  1.00  0.00           N  
ATOM   1303  NH2 ARG   210      57.535 -46.561 181.843  1.00  0.00           N  
ATOM   1304  N   HIS   211      63.923 -47.068 185.646  1.00  0.00           N  
ATOM   1305  CA  HIS   211      65.243 -46.585 185.255  1.00  0.00           C  
ATOM   1306  C   HIS   211      65.195 -45.966 183.858  1.00  0.00           C  
ATOM   1307  O   HIS   211      64.882 -46.654 182.890  1.00  0.00           O  
ATOM   1308  CB  HIS   211      66.266 -47.722 185.273  1.00  0.00           C  
ATOM   1309  CG  HIS   211      67.647 -47.274 184.896  1.00  0.00           C  
ATOM   1310  ND1 HIS   211      68.473 -46.540 185.723  1.00  0.00           N  
ATOM   1311  CD2 HIS   211      68.361 -47.461 183.761  1.00  0.00           C  
ATOM   1312  CE1 HIS   211      69.607 -46.298 185.140  1.00  0.00           C  
ATOM   1313  NE2 HIS   211      69.575 -46.844 183.940  1.00  0.00           N  
ATOM   1314  N   THR   212      65.506 -44.677 183.751  1.00  0.00           N  
ATOM   1315  CA  THR   212      65.525 -44.007 182.452  1.00  0.00           C  
ATOM   1316  C   THR   212      66.853 -43.283 182.234  1.00  0.00           C  
ATOM   1317  O   THR   212      67.577 -42.993 183.186  1.00  0.00           O  
ATOM   1318  CB  THR   212      64.343 -43.031 182.322  1.00  0.00           C  
ATOM   1319  OG1 THR   212      64.277 -42.518 181.000  1.00  0.00           O  
ATOM   1320  CG2 THR   212      64.532 -41.868 183.310  1.00  0.00           C  
ATOM   1321  N   ALA   213      67.161 -42.987 180.976  1.00  0.00           N  
ATOM   1322  CA  ALA   213      68.444 -42.391 180.612  1.00  0.00           C  
ATOM   1323  C   ALA   213      68.647 -40.985 181.167  1.00  0.00           C  
ATOM   1324  O   ALA   213      69.776 -40.601 181.491  1.00  0.00           O  
ATOM   1325  CB  ALA   213      68.597 -42.355 179.094  1.00  0.00           C  
ATOM   1326  N   ALA   214      67.567 -40.217 181.272  1.00  0.00           N  
ATOM   1327  CA  ALA   214      67.674 -38.840 181.749  1.00  0.00           C  
ATOM   1328  C   ALA   214      68.111 -38.789 183.212  1.00  0.00           C  
ATOM   1329  O   ALA   214      69.060 -38.091 183.555  1.00  0.00           O  
ATOM   1330  CB  ALA   214      66.350 -38.098 181.560  1.00  0.00           C  
ATOM   1331  N   ASN   215      67.427 -39.530 184.075  1.00  0.00           N  
ATOM   1332  CA  ASN   215      67.779 -39.526 185.492  1.00  0.00           C  
ATOM   1333  C   ASN   215      69.150 -40.155 185.723  1.00  0.00           C  
ATOM   1334  O   ASN   215      69.937 -39.669 186.535  1.00  0.00           O  
ATOM   1335  CB  ASN   215      66.714 -40.255 186.321  1.00  0.00           C  
ATOM   1336  CG  ASN   215      65.478 -39.369 186.383  1.00  0.00           C  
ATOM   1337  OD1 ASN   215      65.556 -38.158 186.177  1.00  0.00           O  
ATOM   1338  ND2 ASN   215      64.270 -39.923 186.672  1.00  0.00           N  
ATOM   1339  N   LEU   216      69.439 -41.230 184.999  1.00  0.00           N  
ATOM   1340  CA  LEU   216      70.697 -41.940 185.177  1.00  0.00           C  
ATOM   1341  C   LEU   216      71.909 -41.129 184.716  1.00  0.00           C  
ATOM   1342  O   LEU   216      72.929 -41.089 185.399  1.00  0.00           O  
ATOM   1343  CB  LEU   216      70.655 -43.269 184.443  1.00  0.00           C  
ATOM   1344  CG  LEU   216      71.933 -44.095 184.603  1.00  0.00           C  
ATOM   1345  CD1 LEU   216      72.276 -44.482 186.041  1.00  0.00           C  
ATOM   1346  CD2 LEU   216      71.933 -45.434 183.866  1.00  0.00           C  
ATOM   1347  N   LEU   217      71.798 -40.483 183.560  1.00  0.00           N  
ATOM   1348  CA  LEU   217      72.955 -39.839 182.945  1.00  0.00           C  
ATOM   1349  C   LEU   217      72.936 -38.313 182.997  1.00  0.00           C  
ATOM   1350  O   LEU   217      73.994 -37.690 183.090  1.00  0.00           O  
ATOM   1351  CB  LEU   217      73.086 -40.275 181.482  1.00  0.00           C  
ATOM   1352  CG  LEU   217      73.164 -41.792 181.302  1.00  0.00           C  
ATOM   1353  CD1 LEU   217      73.191 -42.270 179.851  1.00  0.00           C  
ATOM   1354  CD2 LEU   217      74.397 -42.453 181.917  1.00  0.00           C  
ATOM   1355  N   GLU   218      72.923 -37.750 184.201  1.00  0.00           N  
ATOM   1356  CA  GLU   218      72.906 -36.297 184.341  1.00  0.00           C  
ATOM   1357  C   GLU   218      74.301 -35.720 184.541  1.00  0.00           C  
ATOM   1358  O   GLU   218      74.470 -34.592 185.014  1.00  0.00           O  
ATOM   1359  CB  GLU   218      72.143 -35.685 185.521  1.00  0.00           C  
ATOM   1360  CG  GLU   218      70.633 -35.922 185.460  1.00  0.00           C  
ATOM   1361  CD  GLU   218      70.006 -35.282 186.690  1.00  0.00           C  
ATOM   1362  OE1 GLU   218      70.758 -34.641 187.472  1.00  0.00           O  
ATOM   1363  OE2 GLU   218      68.766 -35.426 186.865  1.00  0.00           O  
ATOM   1364  N   TYR   219      75.328 -36.482 184.184  1.00  0.00           N  
ATOM   1365  CA  TYR   219      76.704 -36.021 184.346  1.00  0.00           C  
ATOM   1366  C   TYR   219      76.942 -35.568 185.780  1.00  0.00           C  
ATOM   1367  O   TYR   219      77.496 -34.497 186.046  1.00  0.00           O  
ATOM   1368  CB  TYR   219      77.313 -34.788 183.665  1.00  0.00           C  
ATOM   1369  CG  TYR   219      77.247 -35.011 182.193  1.00  0.00           C  
ATOM   1370  CD1 TYR   219      76.220 -34.421 181.444  1.00  0.00           C  
ATOM   1371  CD2 TYR   219      78.203 -35.804 181.522  1.00  0.00           C  
ATOM   1372  CE1 TYR   219      76.126 -34.606 180.051  1.00  0.00           C  
ATOM   1373  CE2 TYR   219      78.122 -36.002 180.105  1.00  0.00           C  
ATOM   1374  CZ  TYR   219      77.074 -35.393 179.387  1.00  0.00           C  
ATOM   1375  OH  TYR   219      76.953 -35.559 178.024  1.00  0.00           O  
ATOM   1376  N   ALA   220      76.518 -36.396 186.726  1.00  0.00           N  
ATOM   1377  CA  ALA   220      76.693 -36.115 188.144  1.00  0.00           C  
ATOM   1378  C   ALA   220      76.555 -34.630 188.455  1.00  0.00           C  
ATOM   1379  O   ALA   220      77.545 -33.904 188.582  1.00  0.00           O  
ATOM   1380  CB  ALA   220      78.054 -36.576 188.652  1.00  0.00           C  
ATOM   1381  N   ASN   221      75.321 -34.151 188.583  1.00  0.00           N  
ATOM   1382  CA  ASN   221      75.133 -32.748 188.911  1.00  0.00           C  
ATOM   1383  C   ASN   221      74.782 -31.789 187.792  1.00  0.00           C  
ATOM   1384  O   ASN   221      74.094 -30.787 188.006  1.00  0.00           O  
ATOM   1385  CB  ASN   221      76.373 -32.139 189.573  1.00  0.00           C  
ATOM   1386  CG  ASN   221      76.485 -32.712 190.979  1.00  0.00           C  
ATOM   1387  OD1 ASN   221      75.503 -33.182 191.551  1.00  0.00           O  
ATOM   1388  ND2 ASN   221      77.689 -32.705 191.611  1.00  0.00           N  
ATOM   1389  N   PRO   222      75.237 -32.058 186.574  1.00  0.00           N  
ATOM   1390  CA  PRO   222      74.910 -31.170 185.471  1.00  0.00           C  
ATOM   1391  C   PRO   222      75.972 -30.125 185.204  1.00  0.00           C  
ATOM   1392  O   PRO   222      75.817 -29.233 184.364  1.00  0.00           O  
ATOM   1393  CB  PRO   222      74.146 -29.944 184.965  1.00  0.00           C  
ATOM   1394  CG  PRO   222      73.979 -28.850 186.022  1.00  0.00           C  
ATOM   1395  CD  PRO   222      73.767 -29.392 187.436  1.00  0.00           C  
ATOM   1396  N   ASN   223      77.078 -30.227 185.928  1.00  0.00           N  
ATOM   1397  CA  ASN   223      78.192 -29.299 185.777  1.00  0.00           C  
ATOM   1398  C   ASN   223      78.652 -29.311 184.320  1.00  0.00           C  
ATOM   1399  O   ASN   223      78.965 -30.359 183.749  1.00  0.00           O  
ATOM   1400  CB  ASN   223      79.411 -29.620 186.648  1.00  0.00           C  
ATOM   1401  CG  ASN   223      79.040 -29.340 188.097  1.00  0.00           C  
ATOM   1402  OD1 ASN   223      78.084 -28.619 188.379  1.00  0.00           O  
ATOM   1403  ND2 ASN   223      79.778 -29.894 189.096  1.00  0.00           N  
ATOM   1404  N   MET   224      78.802 -28.168 183.721  1.00  0.00           N  
ATOM   1405  CA  MET   224      79.084 -28.010 182.295  1.00  0.00           C  
ATOM   1406  C   MET   224      78.034 -28.628 181.365  1.00  0.00           C  
ATOM   1407  O   MET   224      78.191 -28.597 180.141  1.00  0.00           O  
ATOM   1408  CB  MET   224      80.464 -28.588 181.961  1.00  0.00           C  
ATOM   1409  CG  MET   224      81.619 -27.821 182.608  1.00  0.00           C  
ATOM   1410  SD  MET   224      83.265 -28.524 182.285  1.00  0.00           S  
ATOM   1411  CE  MET   224      83.304 -28.040 180.535  1.00  0.00           C  
ATOM   1412  N   ILE   225      76.966 -29.175 181.939  1.00  0.00           N  
ATOM   1413  CA  ILE   225      75.890 -29.749 181.135  1.00  0.00           C  
ATOM   1414  C   ILE   225      74.640 -28.874 181.196  1.00  0.00           C  
ATOM   1415  O   ILE   225      74.136 -28.572 182.277  1.00  0.00           O  
ATOM   1416  CB  ILE   225      75.573 -31.175 181.595  1.00  0.00           C  
ATOM   1417  CG1 ILE   225      76.792 -32.112 181.572  1.00  0.00           C  
ATOM   1418  CG2 ILE   225      74.511 -31.876 180.731  1.00  0.00           C  
ATOM   1419  CD1 ILE   225      77.413 -32.270 180.185  1.00  0.00           C  
ATOM   1420  N   VAL   226      74.156 -28.463 180.027  1.00  0.00           N  
ATOM   1421  CA  VAL   226      72.986 -27.596 179.932  1.00  0.00           C  
ATOM   1422  C   VAL   226      71.799 -28.329 179.311  1.00  0.00           C  
ATOM   1423  O   VAL   226      71.953 -29.079 178.347  1.00  0.00           O  
ATOM   1424  CB  VAL   226      73.314 -26.342 179.115  1.00  0.00           C  
ATOM   1425  CG1 VAL   226      72.116 -25.412 178.918  1.00  0.00           C  
ATOM   1426  CG2 VAL   226      74.399 -25.468 179.748  1.00  0.00           C  
ATOM   1427  N   VAL   227      70.615 -28.099 179.869  1.00  0.00           N  
ATOM   1428  CA  VAL   227      69.406 -28.787 179.429  1.00  0.00           C  
ATOM   1429  C   VAL   227      68.427 -27.821 178.765  1.00  0.00           C  
ATOM   1430  O   VAL   227      68.009 -26.834 179.370  1.00  0.00           O  
ATOM   1431  CB  VAL   227      68.740 -29.494 180.612  1.00  0.00           C  
ATOM   1432  CG1 VAL   227      67.441 -30.212 180.241  1.00  0.00           C  
ATOM   1433  CG2 VAL   227      69.620 -30.567 181.256  1.00  0.00           C  
ATOM   1434  N   TYR   228      68.069 -28.120 177.516  1.00  0.00           N  
ATOM   1435  CA  TYR   228      67.179 -27.277 176.721  1.00  0.00           C  
ATOM   1436  C   TYR   228      65.979 -28.064 176.192  1.00  0.00           C  
ATOM   1437  O   TYR   228      66.040 -28.642 175.106  1.00  0.00           O  
ATOM   1438  CB  TYR   228      67.930 -26.653 175.534  1.00  0.00           C  
ATOM   1439  CG  TYR   228      67.001 -25.697 174.869  1.00  0.00           C  
ATOM   1440  CD1 TYR   228      66.808 -24.420 175.412  1.00  0.00           C  
ATOM   1441  CD2 TYR   228      66.305 -26.041 173.689  1.00  0.00           C  
ATOM   1442  CE1 TYR   228      65.940 -23.487 174.811  1.00  0.00           C  
ATOM   1443  CE2 TYR   228      65.419 -25.105 173.065  1.00  0.00           C  
ATOM   1444  CZ  TYR   228      65.251 -23.830 173.643  1.00  0.00           C  
ATOM   1445  OH  TYR   228      64.405 -22.899 173.080  1.00  0.00           O  
ATOM   1446  N   LEU   229      64.894 -28.079 176.963  1.00  0.00           N  
ATOM   1447  CA  LEU   229      63.697 -28.836 176.609  1.00  0.00           C  
ATOM   1448  C   LEU   229      62.660 -27.978 175.888  1.00  0.00           C  
ATOM   1449  O   LEU   229      62.865 -26.781 175.697  1.00  0.00           O  
ATOM   1450  CB  LEU   229      63.073 -29.461 177.861  1.00  0.00           C  
ATOM   1451  CG  LEU   229      64.023 -30.392 178.616  1.00  0.00           C  
ATOM   1452  CD1 LEU   229      63.455 -30.990 179.903  1.00  0.00           C  
ATOM   1453  CD2 LEU   229      64.487 -31.618 177.830  1.00  0.00           C  
ATOM   1454  N   HIS   230      61.553 -28.611 175.493  1.00  0.00           N  
ATOM   1455  CA  HIS   230      60.451 -27.959 174.779  1.00  0.00           C  
ATOM   1456  C   HIS   230      60.931 -27.245 173.516  1.00  0.00           C  
ATOM   1457  O   HIS   230      60.358 -26.235 173.085  1.00  0.00           O  
ATOM   1458  CB  HIS   230      59.722 -26.978 175.705  1.00  0.00           C  
ATOM   1459  CG  HIS   230      59.109 -27.646 176.900  1.00  0.00           C  
ATOM   1460  ND1 HIS   230      59.719 -27.729 178.135  1.00  0.00           N  
ATOM   1461  CD2 HIS   230      57.917 -28.271 177.052  1.00  0.00           C  
ATOM   1462  CE1 HIS   230      58.958 -28.356 178.980  1.00  0.00           C  
ATOM   1463  NE2 HIS   230      57.849 -28.703 178.354  1.00  0.00           N  
ATOM   1464  N   ALA   231      61.986 -27.788 172.920  1.00  0.00           N  
ATOM   1465  CA  ALA   231      62.657 -27.132 171.812  1.00  0.00           C  
ATOM   1466  C   ALA   231      62.880 -28.117 170.665  1.00  0.00           C  
ATOM   1467  O   ALA   231      63.599 -29.105 170.824  1.00  0.00           O  
ATOM   1468  CB  ALA   231      63.996 -26.534 172.276  1.00  0.00           C  
ATOM   1469  N   SER   232      62.262 -27.855 169.514  1.00  0.00           N  
ATOM   1470  CA  SER   232      62.351 -28.784 168.390  1.00  0.00           C  
ATOM   1471  C   SER   232      63.444 -28.407 167.401  1.00  0.00           C  
ATOM   1472  O   SER   232      63.523 -27.263 166.955  1.00  0.00           O  
ATOM   1473  CB  SER   232      61.011 -28.878 167.657  1.00  0.00           C  
ATOM   1474  OG  SER   232      61.141 -29.701 166.507  1.00  0.00           O  
ATOM   1475  N   VAL   233      64.277 -29.382 167.056  1.00  0.00           N  
ATOM   1476  CA  VAL   233      65.349 -29.171 166.091  1.00  0.00           C  
ATOM   1477  C   VAL   233      64.818 -29.132 164.661  1.00  0.00           C  
ATOM   1478  O   VAL   233      64.209 -30.092 164.184  1.00  0.00           O  
ATOM   1479  CB  VAL   233      66.424 -30.269 166.190  1.00  0.00           C  
ATOM   1480  CG1 VAL   233      67.375 -30.178 165.009  1.00  0.00           C  
ATOM   1481  CG2 VAL   233      67.181 -30.155 167.501  1.00  0.00           C  
ATOM   1482  N   HIS   234      65.053 -28.011 163.987  1.00  0.00           N  
ATOM   1483  CA  HIS   234      64.633 -27.832 162.601  1.00  0.00           C  
ATOM   1484  C   HIS   234      65.659 -28.446 161.650  1.00  0.00           C  
ATOM   1485  O   HIS   234      65.406 -29.482 161.030  1.00  0.00           O  
ATOM   1486  CB  HIS   234      64.425 -26.343 162.303  1.00  0.00           C  
ATOM   1487  CG  HIS   234      63.884 -26.091 160.927  1.00  0.00           C  
ATOM   1488  ND1 HIS   234      64.072 -24.916 160.227  1.00  0.00           N  
ATOM   1489  CD2 HIS   234      63.148 -26.876 160.106  1.00  0.00           C  
ATOM   1490  CE1 HIS   234      63.498 -24.979 159.064  1.00  0.00           C  
ATOM   1491  NE2 HIS   234      62.922 -26.161 158.955  1.00  0.00           N  
ATOM   1492  N   LYS   235      66.819 -27.808 161.534  1.00  0.00           N  
ATOM   1493  CA  LYS   235      67.848 -28.292 160.626  1.00  0.00           C  
ATOM   1494  C   LYS   235      69.244 -28.011 161.157  1.00  0.00           C  
ATOM   1495  O   LYS   235      69.420 -27.209 162.074  1.00  0.00           O  
ATOM   1496  CB  LYS   235      67.680 -27.657 159.246  1.00  0.00           C  
ATOM   1497  CG  LYS   235      67.910 -26.152 159.223  1.00  0.00           C  
ATOM   1498  CD  LYS   235      67.653 -25.577 157.839  1.00  0.00           C  
ATOM   1499  CE  LYS   235      67.890 -24.077 157.801  1.00  0.00           C  
ATOM   1500  NZ  LYS   235      67.625 -23.504 156.451  1.00  0.00           N  
ATOM   1501  N   ILE   236      70.230 -28.680 160.570  1.00  0.00           N  
ATOM   1502  CA  ILE   236      71.627 -28.477 160.926  1.00  0.00           C  
ATOM   1503  C   ILE   236      72.318 -27.602 159.879  1.00  0.00           C  
ATOM   1504  O   ILE   236      72.241 -27.876 158.682  1.00  0.00           O  
ATOM   1505  CB  ILE   236      72.367 -29.820 161.064  1.00  0.00           C  
ATOM   1506  CG1 ILE   236      71.656 -30.710 162.090  1.00  0.00           C  
ATOM   1507  CG2 ILE   236      73.816 -29.593 161.459  1.00  0.00           C  
ATOM   1508  CD1 ILE   236      72.224 -32.109 162.204  1.00  0.00           C  
ATOM   1509  N   LEU   237      72.983 -26.545 160.338  1.00  0.00           N  
ATOM   1510  CA  LEU   237      73.603 -25.570 159.448  1.00  0.00           C  
ATOM   1511  C   LEU   237      75.074 -25.888 159.200  1.00  0.00           C  
ATOM   1512  O   LEU   237      75.855 -26.045 160.139  1.00  0.00           O  
ATOM   1513  CB  LEU   237      73.474 -24.145 160.018  1.00  0.00           C  
ATOM   1514  CG  LEU   237      72.025 -23.685 160.187  1.00  0.00           C  
ATOM   1515  CD1 LEU   237      71.855 -22.311 160.835  1.00  0.00           C  
ATOM   1516  CD2 LEU   237      71.229 -23.565 158.888  1.00  0.00           C  
ATOM   1517  N   PHE   238      75.446 -25.983 157.926  1.00  0.00           N  
ATOM   1518  CA  PHE   238      76.813 -26.318 157.545  1.00  0.00           C  
ATOM   1519  C   PHE   238      77.594 -25.090 157.083  1.00  0.00           C  
ATOM   1520  O   PHE   238      77.124 -24.321 156.243  1.00  0.00           O  
ATOM   1521  CB  PHE   238      76.833 -27.375 156.424  1.00  0.00           C  
ATOM   1522  CG  PHE   238      76.410 -28.672 157.023  1.00  0.00           C  
ATOM   1523  CD1 PHE   238      76.134 -28.805 158.403  1.00  0.00           C  
ATOM   1524  CD2 PHE   238      76.275 -29.810 156.208  1.00  0.00           C  
ATOM   1525  CE1 PHE   238      75.726 -30.048 158.966  1.00  0.00           C  
ATOM   1526  CE2 PHE   238      75.868 -31.068 156.747  1.00  0.00           C  
ATOM   1527  CZ  PHE   238      75.595 -31.186 158.134  1.00  0.00           C  
ATOM   1528  N   THR   239      78.615 -24.708 157.839  1.00  0.00           N  
ATOM   1529  CA  THR   239      79.427 -23.566 157.452  1.00  0.00           C  
ATOM   1530  C   THR   239      80.706 -24.088 156.815  1.00  0.00           C  
ATOM   1531  O   THR   239      81.297 -25.075 157.261  1.00  0.00           O  
ATOM   1532  CB  THR   239      80.384 -22.378 157.669  1.00  0.00           C  
ATOM   1533  OG1 THR   239      79.786 -21.421 158.531  1.00  0.00           O  
ATOM   1534  CG2 THR   239      80.693 -21.719 156.314  1.00  0.00           C  
ATOM   1535  N   ILE   240      81.154 -23.426 155.756  1.00  0.00           N  
ATOM   1536  CA  ILE   240      82.361 -23.864 155.079  1.00  0.00           C  
ATOM   1537  C   ILE   240      83.611 -23.360 155.792  1.00  0.00           C  
ATOM   1538  O   ILE   240      83.713 -22.196 156.189  1.00  0.00           O  
ATOM   1539  CB  ILE   240      82.940 -23.504 153.692  1.00  0.00           C  
ATOM   1540  CG1 ILE   240      82.043 -23.940 152.521  1.00  0.00           C  
ATOM   1541  CG2 ILE   240      84.308 -24.149 153.412  1.00  0.00           C  
ATOM   1542  CD1 ILE   240      82.477 -23.364 151.174  1.00  0.00           C  
ATOM   1543  N   LYS   241      84.583 -24.249 155.960  1.00  0.00           N  
ATOM   1544  CA  LYS   241      85.832 -23.901 156.625  1.00  0.00           C  
ATOM   1545  C   LYS   241      86.989 -23.958 155.638  1.00  0.00           C  
ATOM   1546  O   LYS   241      87.241 -24.975 154.986  1.00  0.00           O  
ATOM   1547  CB  LYS   241      86.403 -24.760 157.758  1.00  0.00           C  
ATOM   1548  CG  LYS   241      87.680 -24.186 158.374  1.00  0.00           C  
ATOM   1549  CD  LYS   241      88.273 -25.061 159.481  1.00  0.00           C  
ATOM   1550  CE  LYS   241      89.553 -24.489 160.094  1.00  0.00           C  
ATOM   1551  NZ  LYS   241      90.040 -25.380 161.171  1.00  0.00           N  
ATOM   1552  N   GLY   242      87.710 -22.849 155.518  1.00  0.00           N  
ATOM   1553  CA  GLY   242      88.841 -22.774 154.605  1.00  0.00           C  
ATOM   1554  C   GLY   242      89.871 -23.851 154.928  1.00  0.00           C  
ATOM   1555  O   GLY   242      90.592 -23.784 155.928  1.00  0.00           O  
ATOM   1556  N   ASN   243      89.948 -24.863 154.073  1.00  0.00           N  
ATOM   1557  CA  ASN   243      90.905 -25.934 154.280  1.00  0.00           C  
ATOM   1558  C   ASN   243      90.335 -27.214 154.863  1.00  0.00           C  
ATOM   1559  O   ASN   243      91.049 -28.199 155.073  1.00  0.00           O  
ATOM   1560  CB  ASN   243      92.056 -25.534 155.208  1.00  0.00           C  
ATOM   1561  CG  ASN   243      92.932 -24.534 154.467  1.00  0.00           C  
ATOM   1562  OD1 ASN   243      92.951 -24.497 153.238  1.00  0.00           O  
ATOM   1563  ND2 ASN   243      93.705 -23.667 155.175  1.00  0.00           N  
ATOM   1564  N   GLN   244      89.034 -27.232 155.138  1.00  0.00           N  
ATOM   1565  CA  GLN   244      88.402 -28.417 155.707  1.00  0.00           C  
ATOM   1566  C   GLN   244      87.089 -28.788 155.017  1.00  0.00           C  
ATOM   1567  O   GLN   244      86.615 -29.924 155.097  1.00  0.00           O  
ATOM   1568  CB  GLN   244      87.900 -28.466 157.153  1.00  0.00           C  
ATOM   1569  CG  GLN   244      89.004 -28.251 158.190  1.00  0.00           C  
ATOM   1570  CD  GLN   244      89.960 -29.433 158.111  1.00  0.00           C  
ATOM   1571  OE1 GLN   244      89.542 -30.574 157.922  1.00  0.00           O  
ATOM   1572  NE2 GLN   244      91.297 -29.224 158.251  1.00  0.00           N  
ATOM   1573  N   ARG   245      86.482 -27.827 154.328  1.00  0.00           N  
ATOM   1574  CA  ARG   245      85.230 -28.095 153.642  1.00  0.00           C  
ATOM   1575  C   ARG   245      84.020 -27.758 154.491  1.00  0.00           C  
ATOM   1576  O   ARG   245      84.058 -26.875 155.353  1.00  0.00           O  
ATOM   1577  CB  ARG   245      84.832 -29.512 153.218  1.00  0.00           C  
ATOM   1578  CG  ARG   245      85.721 -30.091 152.115  1.00  0.00           C  
ATOM   1579  CD  ARG   245      85.337 -31.514 151.704  1.00  0.00           C  
ATOM   1580  NE  ARG   245      86.299 -31.951 150.653  1.00  0.00           N  
ATOM   1581  CZ  ARG   245      86.236 -33.220 150.155  1.00  0.00           C  
ATOM   1582  NH1 ARG   245      85.212 -33.865 150.788  1.00  0.00           N  
ATOM   1583  NH2 ARG   245      87.221 -33.350 149.219  1.00  0.00           N  
ATOM   1584  N   PRO   246      82.915 -28.461 154.261  1.00  0.00           N  
ATOM   1585  CA  PRO   246      81.699 -28.215 155.023  1.00  0.00           C  
ATOM   1586  C   PRO   246      81.814 -28.734 156.453  1.00  0.00           C  
ATOM   1587  O   PRO   246      82.248 -29.862 156.706  1.00  0.00           O  
ATOM   1588  CB  PRO   246      80.276 -28.646 155.389  1.00  0.00           C  
ATOM   1589  CG  PRO   246      79.635 -29.574 154.355  1.00  0.00           C  
ATOM   1590  CD  PRO   246      80.631 -30.518 153.678  1.00  0.00           C  
ATOM   1591  N   LYS   247      81.422 -27.901 157.410  1.00  0.00           N  
ATOM   1592  CA  LYS   247      81.473 -28.269 158.822  1.00  0.00           C  
ATOM   1593  C   LYS   247      80.125 -28.038 159.493  1.00  0.00           C  
ATOM   1594  O   LYS   247      79.486 -26.995 159.330  1.00  0.00           O  
ATOM   1595  CB  LYS   247      82.387 -27.531 159.805  1.00  0.00           C  
ATOM   1596  CG  LYS   247      83.872 -27.628 159.448  1.00  0.00           C  
ATOM   1597  CD  LYS   247      84.460 -29.025 159.649  1.00  0.00           C  
ATOM   1598  CE  LYS   247      85.956 -29.110 159.340  1.00  0.00           C  
ATOM   1599  NZ  LYS   247      86.421 -30.509 159.469  1.00  0.00           N  
ATOM   1600  N   ALA   248      79.606 -29.125 160.272  1.00  0.00           N  
ATOM   1601  CA  ALA   248      78.360 -28.932 161.003  1.00  0.00           C  
ATOM   1602  C   ALA   248      78.599 -27.932 162.128  1.00  0.00           C  
ATOM   1603  O   ALA   248      79.236 -28.255 163.131  1.00  0.00           O  
ATOM   1604  CB  ALA   248      77.846 -30.252 161.546  1.00  0.00           C  
ATOM   1605  N   TYR   249      78.092 -26.716 161.954  1.00  0.00           N  
ATOM   1606  CA  TYR   249      78.491 -25.606 162.807  1.00  0.00           C  
ATOM   1607  C   TYR   249      77.386 -25.143 163.743  1.00  0.00           C  
ATOM   1608  O   TYR   249      77.667 -24.687 164.852  1.00  0.00           O  
ATOM   1609  CB  TYR   249      78.967 -24.441 161.954  1.00  0.00           C  
ATOM   1610  CG  TYR   249      80.240 -24.855 161.301  1.00  0.00           C  
ATOM   1611  CD1 TYR   249      80.953 -25.954 161.797  1.00  0.00           C  
ATOM   1612  CD2 TYR   249      80.754 -24.167 160.179  1.00  0.00           C  
ATOM   1613  CE1 TYR   249      82.159 -26.378 161.205  1.00  0.00           C  
ATOM   1614  CE2 TYR   249      81.979 -24.585 159.564  1.00  0.00           C  
ATOM   1615  CZ  TYR   249      82.667 -25.695 160.094  1.00  0.00           C  
ATOM   1616  OH  TYR   249      83.851 -26.130 159.539  1.00  0.00           O  
ATOM   1617  N   GLY   250      76.135 -25.249 163.302  1.00  0.00           N  
ATOM   1618  CA  GLY   250      75.029 -24.720 164.087  1.00  0.00           C  
ATOM   1619  C   GLY   250      73.730 -25.500 163.894  1.00  0.00           C  
ATOM   1620  O   GLY   250      73.593 -26.299 162.966  1.00  0.00           O  
ATOM   1621  N   VAL   251      72.782 -25.259 164.793  1.00  0.00           N  
ATOM   1622  CA  VAL   251      71.468 -25.877 164.718  1.00  0.00           C  
ATOM   1623  C   VAL   251      70.388 -24.807 164.818  1.00  0.00           C  
ATOM   1624  O   VAL   251      70.443 -23.947 165.693  1.00  0.00           O  
ATOM   1625  CB  VAL   251      71.259 -26.920 165.838  1.00  0.00           C  
ATOM   1626  CG1 VAL   251      69.914 -27.597 165.682  1.00  0.00           C  
ATOM   1627  CG2 VAL   251      72.369 -27.952 165.824  1.00  0.00           C  
ATOM   1628  N   ILE   252      69.418 -24.852 163.912  1.00  0.00           N  
ATOM   1629  CA  ILE   252      68.260 -23.973 164.004  1.00  0.00           C  
ATOM   1630  C   ILE   252      67.137 -24.703 164.729  1.00  0.00           C  
ATOM   1631  O   ILE   252      66.792 -25.830 164.376  1.00  0.00           O  
ATOM   1632  CB  ILE   252      67.801 -23.518 162.616  1.00  0.00           C  
ATOM   1633  CG1 ILE   252      68.895 -22.792 161.816  1.00  0.00           C  
ATOM   1634  CG2 ILE   252      66.614 -22.541 162.652  1.00  0.00           C  
ATOM   1635  CD1 ILE   252      69.404 -21.520 162.494  1.00  0.00           C  
ATOM   1636  N   PHE   253      66.573 -24.072 165.752  1.00  0.00           N  
ATOM   1637  CA  PHE   253      65.475 -24.683 166.493  1.00  0.00           C  
ATOM   1638  C   PHE   253      64.246 -23.781 166.521  1.00  0.00           C  
ATOM   1639  O   PHE   253      64.343 -22.563 166.341  1.00  0.00           O  
ATOM   1640  CB  PHE   253      65.872 -25.017 167.950  1.00  0.00           C  
ATOM   1641  CG  PHE   253      66.966 -26.027 167.896  1.00  0.00           C  
ATOM   1642  CD1 PHE   253      68.329 -25.658 167.927  1.00  0.00           C  
ATOM   1643  CD2 PHE   253      66.652 -27.396 167.813  1.00  0.00           C  
ATOM   1644  CE1 PHE   253      69.368 -26.632 167.878  1.00  0.00           C  
ATOM   1645  CE2 PHE   253      67.674 -28.393 167.763  1.00  0.00           C  
ATOM   1646  CZ  PHE   253      69.038 -28.006 167.794  1.00  0.00           C  
ATOM   1647  N   LEU   254      63.090 -24.400 166.737  1.00  0.00           N  
ATOM   1648  CA  LEU   254      61.832 -23.688 166.897  1.00  0.00           C  
ATOM   1649  C   LEU   254      61.142 -24.221 168.151  1.00  0.00           C  
ATOM   1650  O   LEU   254      61.472 -25.313 168.617  1.00  0.00           O  
ATOM   1651  CB  LEU   254      60.913 -23.858 165.664  1.00  0.00           C  
ATOM   1652  CG  LEU   254      61.408 -23.107 164.426  1.00  0.00           C  
ATOM   1653  CD1 LEU   254      62.527 -23.804 163.653  1.00  0.00           C  
ATOM   1654  CD2 LEU   254      60.345 -22.851 163.358  1.00  0.00           C  
ATOM   1655  N   ASP   255      60.198 -23.454 168.718  1.00  0.00           N  
ATOM   1656  CA  ASP   255      59.478 -23.988 169.883  1.00  0.00           C  
ATOM   1657  C   ASP   255      58.678 -25.226 169.503  1.00  0.00           C  
ATOM   1658  O   ASP   255      58.231 -25.333 168.359  1.00  0.00           O  
ATOM   1659  CB  ASP   255      58.549 -22.837 170.291  1.00  0.00           C  
ATOM   1660  CG  ASP   255      59.400 -21.749 170.930  1.00  0.00           C  
ATOM   1661  OD1 ASP   255      60.604 -22.017 171.191  1.00  0.00           O  
ATOM   1662  OD2 ASP   255      58.859 -20.636 171.166  1.00  0.00           O  
ATOM   1663  N   ALA   256      58.504 -26.155 170.432  1.00  0.00           N  
ATOM   1664  CA  ALA   256      57.739 -27.356 170.124  1.00  0.00           C  
ATOM   1665  C   ALA   256      56.245 -27.030 169.969  1.00  0.00           C  
ATOM   1666  O   ALA   256      55.505 -27.766 169.316  1.00  0.00           O  
ATOM   1667  CB  ALA   256      57.959 -28.420 171.200  1.00  0.00           C  
ATOM   1668  N   ASN   257      55.813 -25.916 170.554  1.00  0.00           N  
ATOM   1669  CA  ASN   257      54.437 -25.447 170.403  1.00  0.00           C  
ATOM   1670  C   ASN   257      54.411 -24.054 169.773  1.00  0.00           C  
ATOM   1671  O   ASN   257      54.819 -23.080 170.404  1.00  0.00           O  
ATOM   1672  CB  ASN   257      53.714 -25.417 171.753  1.00  0.00           C  
ATOM   1673  CG  ASN   257      53.640 -26.843 172.278  1.00  0.00           C  
ATOM   1674  OD1 ASN   257      52.948 -27.691 171.716  1.00  0.00           O  
ATOM   1675  ND2 ASN   257      54.348 -27.187 173.387  1.00  0.00           N  
ATOM   1676  N   GLY   258      53.931 -23.953 168.523  1.00  0.00           N  
ATOM   1677  CA  GLY   258      53.849 -22.658 167.834  1.00  0.00           C  
ATOM   1678  C   GLY   258      52.694 -21.808 168.356  1.00  0.00           C  
ATOM   1679  O   GLY   258      51.584 -21.869 167.824  1.00  0.00           O  
ATOM   1680  N   VAL   259      52.960 -21.015 169.387  1.00  0.00           N  
ATOM   1681  CA  VAL   259      51.902 -20.299 170.086  1.00  0.00           C  
ATOM   1682  C   VAL   259      51.780 -18.836 169.657  1.00  0.00           C  
ATOM   1683  O   VAL   259      50.962 -18.093 170.202  1.00  0.00           O  
ATOM   1684  CB  VAL   259      52.130 -20.381 171.596  1.00  0.00           C  
ATOM   1685  CG1 VAL   259      52.138 -21.813 172.135  1.00  0.00           C  
ATOM   1686  CG2 VAL   259      53.462 -19.777 172.046  1.00  0.00           C  
ATOM   1687  N   SER   260      52.584 -18.424 168.682  1.00  0.00           N  
ATOM   1688  CA  SER   260      52.554 -17.043 168.216  1.00  0.00           C  
ATOM   1689  C   SER   260      52.753 -16.945 166.706  1.00  0.00           C  
ATOM   1690  O   SER   260      53.833 -16.581 166.242  1.00  0.00           O  
ATOM   1691  CB  SER   260      53.618 -16.221 168.943  1.00  0.00           C  
ATOM   1692  OG  SER   260      53.456 -14.842 168.647  1.00  0.00           O  
ATOM   1693  N   TYR   261      51.698 -17.258 165.935  1.00  0.00           N  
ATOM   1694  CA  TYR   261      51.767 -17.343 164.469  1.00  0.00           C  
ATOM   1695  C   TYR   261      52.020 -15.991 163.817  1.00  0.00           C  
ATOM   1696  O   TYR   261      52.547 -15.935 162.710  1.00  0.00           O  
ATOM   1697  CB  TYR   261      50.383 -17.872 164.071  1.00  0.00           C  
ATOM   1698  CG  TYR   261      50.383 -18.059 162.593  1.00  0.00           C  
ATOM   1699  CD1 TYR   261      51.060 -19.149 162.028  1.00  0.00           C  
ATOM   1700  CD2 TYR   261      49.708 -17.164 161.734  1.00  0.00           C  
ATOM   1701  CE1 TYR   261      51.080 -19.361 160.636  1.00  0.00           C  
ATOM   1702  CE2 TYR   261      49.719 -17.365 160.316  1.00  0.00           C  
ATOM   1703  CZ  TYR   261      50.412 -18.472 159.786  1.00  0.00           C  
ATOM   1704  OH  TYR   261      50.454 -18.704 158.428  1.00  0.00           O  
ATOM   1705  N   LYS   262      51.638 -14.919 164.503  1.00  0.00           N  
ATOM   1706  CA  LYS   262      51.795 -13.570 163.978  1.00  0.00           C  
ATOM   1707  C   LYS   262      53.274 -13.209 163.822  1.00  0.00           C  
ATOM   1708  O   LYS   262      53.642 -12.427 162.947  1.00  0.00           O  
ATOM   1709  CB  LYS   262      51.087 -12.563 164.888  1.00  0.00           C  
ATOM   1710  CG  LYS   262      50.140 -11.627 164.152  1.00  0.00           C  
ATOM   1711  CD  LYS   262      48.681 -11.831 164.562  1.00  0.00           C  
ATOM   1712  CE  LYS   262      48.330 -11.052 165.821  1.00  0.00           C  
ATOM   1713  NZ  LYS   262      46.852 -10.926 166.012  1.00  0.00           N  
ATOM   1714  N   ALA   263      54.115 -13.788 164.673  1.00  0.00           N  
ATOM   1715  CA  ALA   263      55.553 -13.563 164.599  1.00  0.00           C  
ATOM   1716  C   ALA   263      56.304 -14.768 165.162  1.00  0.00           C  
ATOM   1717  O   ALA   263      56.710 -14.764 166.326  1.00  0.00           O  
ATOM   1718  CB  ALA   263      55.929 -12.286 165.353  1.00  0.00           C  
ATOM   1719  N   GLU   264      56.479 -15.813 164.334  1.00  0.00           N  
ATOM   1720  CA  GLU   264      57.139 -17.057 164.751  1.00  0.00           C  
ATOM   1721  C   GLU   264      58.587 -16.820 165.164  1.00  0.00           C  
ATOM   1722  O   GLU   264      59.270 -15.991 164.556  1.00  0.00           O  
ATOM   1723  CB  GLU   264      57.067 -17.937 163.498  1.00  0.00           C  
ATOM   1724  CG  GLU   264      57.648 -19.338 163.702  1.00  0.00           C  
ATOM   1725  CD  GLU   264      57.464 -20.116 162.407  1.00  0.00           C  
ATOM   1726  OE1 GLU   264      56.906 -19.532 161.440  1.00  0.00           O  
ATOM   1727  OE2 GLU   264      57.878 -21.306 162.368  1.00  0.00           O  
ATOM   1728  N   LEU   265      59.046 -17.537 166.184  1.00  0.00           N  
ATOM   1729  CA  LEU   265      60.407 -17.365 166.674  1.00  0.00           C  
ATOM   1730  C   LEU   265      61.281 -18.562 166.327  1.00  0.00           C  
ATOM   1731  O   LEU   265      60.781 -19.625 165.955  1.00  0.00           O  
ATOM   1732  CB  LEU   265      60.409 -17.133 168.189  1.00  0.00           C  
ATOM   1733  CG  LEU   265      59.579 -15.923 168.622  1.00  0.00           C  
ATOM   1734  CD1 LEU   265      59.478 -15.716 170.133  1.00  0.00           C  
ATOM   1735  CD2 LEU   265      60.087 -14.575 168.112  1.00  0.00           C  
ATOM   1736  N   ALA   266      62.592 -18.370 166.439  1.00  0.00           N  
ATOM   1737  CA  ALA   266      63.550 -19.451 166.258  1.00  0.00           C  
ATOM   1738  C   ALA   266      64.845 -19.105 166.972  1.00  0.00           C  
ATOM   1739  O   ALA   266      65.116 -17.937 167.244  1.00  0.00           O  
ATOM   1740  CB  ALA   266      63.808 -19.722 164.772  1.00  0.00           C  
ATOM   1741  N   THR   267      65.633 -20.124 167.297  1.00  0.00           N  
ATOM   1742  CA  THR   267      66.932 -19.910 167.924  1.00  0.00           C  
ATOM   1743  C   THR   267      68.020 -20.641 167.169  1.00  0.00           C  
ATOM   1744  O   THR   267      67.773 -21.663 166.535  1.00  0.00           O  
ATOM   1745  CB  THR   267      66.939 -20.375 169.379  1.00  0.00           C  
ATOM   1746  OG1 THR   267      66.674 -21.768 169.447  1.00  0.00           O  
ATOM   1747  CG2 THR   267      65.858 -19.612 170.163  1.00  0.00           C  
ATOM   1748  N   GLN   268      69.233 -20.118 167.246  1.00  0.00           N  
ATOM   1749  CA  GLN   268      70.371 -20.800 166.659  1.00  0.00           C  
ATOM   1750  C   GLN   268      71.404 -21.105 167.735  1.00  0.00           C  
ATOM   1751  O   GLN   268      71.810 -20.227 168.491  1.00  0.00           O  
ATOM   1752  CB  GLN   268      70.998 -19.973 165.526  1.00  0.00           C  
ATOM   1753  CG  GLN   268      72.168 -20.675 164.834  1.00  0.00           C  
ATOM   1754  CD  GLN   268      72.628 -19.796 163.680  1.00  0.00           C  
ATOM   1755  OE1 GLN   268      72.149 -18.676 163.507  1.00  0.00           O  
ATOM   1756  NE2 GLN   268      73.582 -20.255 162.826  1.00  0.00           N  
ATOM   1757  N   ASP   269      71.797 -22.369 167.819  1.00  0.00           N  
ATOM   1758  CA  ASP   269      72.832 -22.793 168.752  1.00  0.00           C  
ATOM   1759  C   ASP   269      74.052 -23.275 167.970  1.00  0.00           C  
ATOM   1760  O   ASP   269      73.920 -24.008 166.990  1.00  0.00           O  
ATOM   1761  CB  ASP   269      72.318 -23.900 169.678  1.00  0.00           C  
ATOM   1762  CG  ASP   269      71.200 -23.318 170.531  1.00  0.00           C  
ATOM   1763  OD1 ASP   269      71.427 -22.245 171.152  1.00  0.00           O  
ATOM   1764  OD2 ASP   269      70.104 -23.938 170.574  1.00  0.00           O  
ATOM   1765  N   SER   270      75.236 -22.856 168.398  1.00  0.00           N  
ATOM   1766  CA  SER   270      76.459 -23.226 167.701  1.00  0.00           C  
ATOM   1767  C   SER   270      77.256 -24.267 168.475  1.00  0.00           C  
ATOM   1768  O   SER   270      77.200 -24.321 169.706  1.00  0.00           O  
ATOM   1769  CB  SER   270      77.333 -21.996 167.456  1.00  0.00           C  
ATOM   1770  OG  SER   270      76.659 -21.080 166.606  1.00  0.00           O  
ATOM   1771  N   THR   271      78.005 -25.086 167.745  1.00  0.00           N  
ATOM   1772  CA  THR   271      78.896 -26.065 168.354  1.00  0.00           C  
ATOM   1773  C   THR   271      80.322 -25.868 167.859  1.00  0.00           C  
ATOM   1774  O   THR   271      80.561 -25.742 166.659  1.00  0.00           O  
ATOM   1775  CB  THR   271      78.427 -27.471 168.060  1.00  0.00           C  
ATOM   1776  OG1 THR   271      77.122 -27.670 168.584  1.00  0.00           O  
ATOM   1777  CG2 THR   271      79.394 -28.476 168.707  1.00  0.00           C  
ATOM   1778  N   MET   272      81.269 -25.844 168.789  1.00  0.00           N  
ATOM   1779  CA  MET   272      82.671 -25.680 168.429  1.00  0.00           C  
ATOM   1780  C   MET   272      83.294 -27.002 167.981  1.00  0.00           C  
ATOM   1781  O   MET   272      83.969 -27.055 166.948  1.00  0.00           O  
ATOM   1782  CB  MET   272      83.466 -25.084 169.600  1.00  0.00           C  
ATOM   1783  CG  MET   272      84.948 -24.871 169.285  1.00  0.00           C  
ATOM   1784  SD  MET   272      85.271 -23.686 167.945  1.00  0.00           S  
ATOM   1785  CE  MET   272      84.874 -22.215 168.934  1.00  0.00           C  
ATOM   1786  N   SER   273      83.048 -28.071 168.734  1.00  0.00           N  
ATOM   1787  CA  SER   273      83.773 -29.324 168.523  1.00  0.00           C  
ATOM   1788  C   SER   273      82.967 -30.463 167.898  1.00  0.00           C  
ATOM   1789  O   SER   273      83.489 -31.199 167.063  1.00  0.00           O  
ATOM   1790  CB  SER   273      84.362 -29.809 169.852  1.00  0.00           C  
ATOM   1791  OG  SER   273      85.290 -28.857 170.351  1.00  0.00           O  
ATOM   1792  N   GLU   274      81.710 -30.627 168.300  1.00  0.00           N  
ATOM   1793  CA  GLU   274      80.946 -31.793 167.865  1.00  0.00           C  
ATOM   1794  C   GLU   274      79.434 -31.604 167.948  1.00  0.00           C  
ATOM   1795  O   GLU   274      78.918 -30.994 168.885  1.00  0.00           O  
ATOM   1796  CB  GLU   274      81.351 -33.014 168.699  1.00  0.00           C  
ATOM   1797  CG  GLU   274      80.880 -34.343 168.104  1.00  0.00           C  
ATOM   1798  CD  GLU   274      81.533 -34.504 166.739  1.00  0.00           C  
ATOM   1799  OE1 GLU   274      82.791 -34.556 166.687  1.00  0.00           O  
ATOM   1800  OE2 GLU   274      80.783 -34.578 165.729  1.00  0.00           O  
ATOM   1801  N   VAL   275      78.733 -32.132 166.950  1.00  0.00           N  
ATOM   1802  CA  VAL   275      77.279 -32.241 166.990  1.00  0.00           C  
ATOM   1803  C   VAL   275      76.887 -33.713 166.880  1.00  0.00           C  
ATOM   1804  O   VAL   275      77.385 -34.431 166.011  1.00  0.00           O  
ATOM   1805  CB  VAL   275      76.600 -31.435 165.858  1.00  0.00           C  
ATOM   1806  CG1 VAL   275      75.076 -31.565 165.847  1.00  0.00           C  
ATOM   1807  CG2 VAL   275      76.873 -29.931 165.931  1.00  0.00           C  
ATOM   1808  N   ILE   276      76.012 -34.167 167.771  1.00  0.00           N  
ATOM   1809  CA  ILE   276      75.486 -35.524 167.688  1.00  0.00           C  
ATOM   1810  C   ILE   276      73.976 -35.487 167.498  1.00  0.00           C  
ATOM   1811  O   ILE   276      73.259 -34.849 168.273  1.00  0.00           O  
ATOM   1812  CB  ILE   276      75.824 -36.349 168.940  1.00  0.00           C  
ATOM   1813  CG1 ILE   276      77.333 -36.447 169.221  1.00  0.00           C  
ATOM   1814  CG2 ILE   276      75.334 -37.805 168.866  1.00  0.00           C  
ATOM   1815  CD1 ILE   276      78.115 -37.151 168.113  1.00  0.00           C  
ATOM   1816  N   LEU   277      73.499 -36.160 166.454  1.00  0.00           N  
ATOM   1817  CA  LEU   277      72.071 -36.225 166.169  1.00  0.00           C  
ATOM   1818  C   LEU   277      71.469 -37.504 166.750  1.00  0.00           C  
ATOM   1819  O   LEU   277      71.860 -38.608 166.370  1.00  0.00           O  
ATOM   1820  CB  LEU   277      71.822 -36.149 164.660  1.00  0.00           C  
ATOM   1821  CG  LEU   277      70.368 -36.253 164.195  1.00  0.00           C  
ATOM   1822  CD1 LEU   277      69.517 -35.150 164.811  1.00  0.00           C  
ATOM   1823  CD2 LEU   277      70.289 -36.216 162.676  1.00  0.00           C  
ATOM   1824  N   SER   278      70.523 -37.346 167.673  1.00  0.00           N  
ATOM   1825  CA  SER   278      69.906 -38.478 168.360  1.00  0.00           C  
ATOM   1826  C   SER   278      68.398 -38.306 168.481  1.00  0.00           C  
ATOM   1827  O   SER   278      67.830 -38.525 169.555  1.00  0.00           O  
ATOM   1828  CB  SER   278      70.505 -38.651 169.759  1.00  0.00           C  
ATOM   1829  OG  SER   278      71.916 -38.749 169.711  1.00  0.00           O  
ATOM   1830  N   ALA   279      67.748 -37.910 167.392  1.00  0.00           N  
ATOM   1831  CA  ALA   279      66.316 -37.650 167.446  1.00  0.00           C  
ATOM   1832  C   ALA   279      65.465 -38.896 167.216  1.00  0.00           C  
ATOM   1833  O   ALA   279      64.237 -38.811 167.165  1.00  0.00           O  
ATOM   1834  CB  ALA   279      65.940 -36.568 166.437  1.00  0.00           C  
ATOM   1835  N   GLY   280      66.111 -40.052 167.094  1.00  0.00           N  
ATOM   1836  CA  GLY   280      65.387 -41.295 166.910  1.00  0.00           C  
ATOM   1837  C   GLY   280      65.187 -41.649 165.448  1.00  0.00           C  
ATOM   1838  O   GLY   280      65.332 -40.803 164.561  1.00  0.00           O  
ATOM   1839  N   ALA   281      64.834 -42.907 165.207  1.00  0.00           N  
ATOM   1840  CA  ALA   281      64.736 -43.463 163.861  1.00  0.00           C  
ATOM   1841  C   ALA   281      63.767 -42.701 162.957  1.00  0.00           C  
ATOM   1842  O   ALA   281      64.035 -42.495 161.770  1.00  0.00           O  
ATOM   1843  CB  ALA   281      64.312 -44.941 163.926  1.00  0.00           C  
ATOM   1844  N   ILE   282      62.645 -42.272 163.522  1.00  0.00           N  
ATOM   1845  CA  ILE   282      61.645 -41.547 162.749  1.00  0.00           C  
ATOM   1846  C   ILE   282      62.070 -40.100 162.453  1.00  0.00           C  
ATOM   1847  O   ILE   282      61.847 -39.592 161.356  1.00  0.00           O  
ATOM   1848  CB  ILE   282      60.283 -41.549 163.481  1.00  0.00           C  
ATOM   1849  CG1 ILE   282      59.706 -42.963 163.505  1.00  0.00           C  
ATOM   1850  CG2 ILE   282      59.295 -40.598 162.819  1.00  0.00           C  
ATOM   1851  CD1 ILE   282      58.458 -43.087 164.345  1.00  0.00           C  
ATOM   1852  N   ALA   283      62.704 -39.451 163.421  1.00  0.00           N  
ATOM   1853  CA  ALA   283      62.907 -38.010 163.349  1.00  0.00           C  
ATOM   1854  C   ALA   283      64.285 -37.585 162.822  1.00  0.00           C  
ATOM   1855  O   ALA   283      64.402 -36.567 162.130  1.00  0.00           O  
ATOM   1856  CB  ALA   283      62.674 -37.398 164.726  1.00  0.00           C  
ATOM   1857  N   SER   284      65.324 -38.347 163.150  1.00  0.00           N  
ATOM   1858  CA  SER   284      66.675 -38.034 162.671  1.00  0.00           C  
ATOM   1859  C   SER   284      66.799 -37.869 161.145  1.00  0.00           C  
ATOM   1860  O   SER   284      67.464 -36.939 160.693  1.00  0.00           O  
ATOM   1861  CB  SER   284      67.664 -39.099 163.153  1.00  0.00           C  
ATOM   1862  OG  SER   284      67.955 -38.932 164.530  1.00  0.00           O  
ATOM   1863  N   PRO   285      66.171 -38.755 160.344  1.00  0.00           N  
ATOM   1864  CA  PRO   285      66.302 -38.524 158.899  1.00  0.00           C  
ATOM   1865  C   PRO   285      65.599 -37.251 158.460  1.00  0.00           C  
ATOM   1866  O   PRO   285      66.036 -36.609 157.505  1.00  0.00           O  
ATOM   1867  CB  PRO   285      65.620 -39.738 158.264  1.00  0.00           C  
ATOM   1868  CG  PRO   285      65.298 -40.651 159.370  1.00  0.00           C  
ATOM   1869  CD  PRO   285      65.295 -39.901 160.635  1.00  0.00           C  
ATOM   1870  N   GLN   286      64.513 -36.904 159.147  1.00  0.00           N  
ATOM   1871  CA  GLN   286      63.769 -35.691 158.837  1.00  0.00           C  
ATOM   1872  C   GLN   286      64.646 -34.465 159.057  1.00  0.00           C  
ATOM   1873  O   GLN   286      64.625 -33.524 158.264  1.00  0.00           O  
ATOM   1874  CB  GLN   286      62.504 -35.601 159.686  1.00  0.00           C  
ATOM   1875  CG  GLN   286      61.643 -34.377 159.370  1.00  0.00           C  
ATOM   1876  CD  GLN   286      60.399 -34.437 160.245  1.00  0.00           C  
ATOM   1877  OE1 GLN   286      60.258 -35.325 161.085  1.00  0.00           O  
ATOM   1878  NE2 GLN   286      59.429 -33.496 160.097  1.00  0.00           N  
ATOM   1879  N   LEU   287      65.422 -34.491 160.134  1.00  0.00           N  
ATOM   1880  CA  LEU   287      66.376 -33.426 160.420  1.00  0.00           C  
ATOM   1881  C   LEU   287      67.459 -33.361 159.335  1.00  0.00           C  
ATOM   1882  O   LEU   287      67.795 -32.280 158.839  1.00  0.00           O  
ATOM   1883  CB  LEU   287      67.034 -33.618 161.811  1.00  0.00           C  
ATOM   1884  CG  LEU   287      66.074 -33.378 162.978  1.00  0.00           C  
ATOM   1885  CD1 LEU   287      66.630 -33.737 164.356  1.00  0.00           C  
ATOM   1886  CD2 LEU   287      65.614 -31.931 163.148  1.00  0.00           C  
ATOM   1887  N   LEU   288      67.994 -34.519 158.958  1.00  0.00           N  
ATOM   1888  CA  LEU   288      69.020 -34.572 157.921  1.00  0.00           C  
ATOM   1889  C   LEU   288      68.476 -34.085 156.580  1.00  0.00           C  
ATOM   1890  O   LEU   288      69.139 -33.313 155.874  1.00  0.00           O  
ATOM   1891  CB  LEU   288      69.578 -35.989 157.783  1.00  0.00           C  
ATOM   1892  CG  LEU   288      70.488 -36.457 158.918  1.00  0.00           C  
ATOM   1893  CD1 LEU   288      71.048 -37.837 158.625  1.00  0.00           C  
ATOM   1894  CD2 LEU   288      71.616 -35.462 159.164  1.00  0.00           C  
ATOM   1895  N   MET   289      67.269 -34.530 156.237  1.00  0.00           N  
ATOM   1896  CA  MET   289      66.654 -34.142 154.973  1.00  0.00           C  
ATOM   1897  C   MET   289      66.376 -32.641 154.931  1.00  0.00           C  
ATOM   1898  O   MET   289      66.582 -32.000 153.904  1.00  0.00           O  
ATOM   1899  CB  MET   289      65.369 -34.934 154.735  1.00  0.00           C  
ATOM   1900  CG  MET   289      65.611 -36.416 154.443  1.00  0.00           C  
ATOM   1901  SD  MET   289      64.097 -37.405 154.254  1.00  0.00           S  
ATOM   1902  CE  MET   289      63.599 -36.633 152.688  1.00  0.00           C  
ATOM   1903  N   LEU   290      65.926 -32.079 156.048  1.00  0.00           N  
ATOM   1904  CA  LEU   290      65.703 -30.636 156.120  1.00  0.00           C  
ATOM   1905  C   LEU   290      67.025 -29.873 156.038  1.00  0.00           C  
ATOM   1906  O   LEU   290      67.049 -28.699 155.669  1.00  0.00           O  
ATOM   1907  CB  LEU   290      64.949 -30.254 157.402  1.00  0.00           C  
ATOM   1908  CG  LEU   290      63.516 -30.787 157.449  1.00  0.00           C  
ATOM   1909  CD1 LEU   290      62.772 -30.528 158.758  1.00  0.00           C  
ATOM   1910  CD2 LEU   290      62.578 -30.211 156.389  1.00  0.00           C  
ATOM   1911  N   SER   291      68.118 -30.547 156.380  1.00  0.00           N  
ATOM   1912  CA  SER   291      69.444 -29.939 156.354  1.00  0.00           C  
ATOM   1913  C   SER   291      70.100 -30.066 154.981  1.00  0.00           C  
ATOM   1914  O   SER   291      71.203 -29.568 154.765  1.00  0.00           O  
ATOM   1915  CB  SER   291      70.344 -30.574 157.420  1.00  0.00           C  
ATOM   1916  OG  SER   291      69.783 -30.447 158.715  1.00  0.00           O  
ATOM   1917  N   GLY   292      69.424 -30.741 154.058  1.00  0.00           N  
ATOM   1918  CA  GLY   292      69.925 -30.885 152.703  1.00  0.00           C  
ATOM   1919  C   GLY   292      70.679 -32.179 152.447  1.00  0.00           C  
ATOM   1920  O   GLY   292      71.403 -32.299 151.458  1.00  0.00           O  
ATOM   1921  N   VAL   293      70.512 -33.152 153.337  1.00  0.00           N  
ATOM   1922  CA  VAL   293      71.127 -34.464 153.168  1.00  0.00           C  
ATOM   1923  C   VAL   293      70.098 -35.474 152.684  1.00  0.00           C  
ATOM   1924  O   VAL   293      69.171 -35.813 153.417  1.00  0.00           O  
ATOM   1925  CB  VAL   293      71.742 -34.955 154.481  1.00  0.00           C  
ATOM   1926  CG1 VAL   293      72.377 -36.343 154.376  1.00  0.00           C  
ATOM   1927  CG2 VAL   293      72.853 -34.046 155.012  1.00  0.00           C  
ATOM   1928  N   GLY   294      70.250 -35.954 151.455  1.00  0.00           N  
ATOM   1929  CA  GLY   294      69.347 -36.966 150.938  1.00  0.00           C  
ATOM   1930  C   GLY   294      69.335 -37.111 149.431  1.00  0.00           C  
ATOM   1931  O   GLY   294      70.319 -36.805 148.754  1.00  0.00           O  
ATOM   1932  N   PRO   295      68.213 -37.602 148.911  1.00  0.00           N  
ATOM   1933  CA  PRO   295      68.000 -37.716 147.473  1.00  0.00           C  
ATOM   1934  C   PRO   295      67.607 -36.355 146.915  1.00  0.00           C  
ATOM   1935  O   PRO   295      66.546 -35.833 147.255  1.00  0.00           O  
ATOM   1936  CB  PRO   295      66.917 -38.756 147.166  1.00  0.00           C  
ATOM   1937  CG  PRO   295      65.889 -38.916 148.288  1.00  0.00           C  
ATOM   1938  CD  PRO   295      66.470 -38.698 149.687  1.00  0.00           C  
ATOM   1939  N   ALA   296      68.464 -35.779 146.051  1.00  0.00           N  
ATOM   1940  CA  ALA   296      68.272 -34.435 145.491  1.00  0.00           C  
ATOM   1941  C   ALA   296      66.906 -34.235 144.839  1.00  0.00           C  
ATOM   1942  O   ALA   296      66.308 -33.169 144.992  1.00  0.00           O  
ATOM   1943  CB  ALA   296      69.386 -34.331 144.448  1.00  0.00           C  
ATOM   1944  N   ALA   297      66.421 -35.247 144.130  1.00  0.00           N  
ATOM   1945  CA  ALA   297      65.120 -35.169 143.479  1.00  0.00           C  
ATOM   1946  C   ALA   297      63.998 -35.047 144.511  1.00  0.00           C  
ATOM   1947  O   ALA   297      63.133 -34.181 144.397  1.00  0.00           O  
ATOM   1948  CB  ALA   297      64.875 -36.397 142.580  1.00  0.00           C  
ATOM   1949  N   HIS   298      64.030 -35.908 145.523  1.00  0.00           N  
ATOM   1950  CA  HIS   298      63.032 -35.879 146.588  1.00  0.00           C  
ATOM   1951  C   HIS   298      63.139 -34.624 147.451  1.00  0.00           C  
ATOM   1952  O   HIS   298      62.124 -34.062 147.866  1.00  0.00           O  
ATOM   1953  CB  HIS   298      63.155 -37.127 147.465  1.00  0.00           C  
ATOM   1954  CG  HIS   298      62.717 -38.380 146.766  1.00  0.00           C  
ATOM   1955  ND1 HIS   298      62.998 -39.654 147.217  1.00  0.00           N  
ATOM   1956  CD2 HIS   298      62.003 -38.558 145.630  1.00  0.00           C  
ATOM   1957  CE1 HIS   298      62.493 -40.544 146.419  1.00  0.00           C  
ATOM   1958  NE2 HIS   298      61.879 -39.912 145.437  1.00  0.00           N  
ATOM   1959  N   LEU   299      64.366 -34.189 147.721  1.00  0.00           N  
ATOM   1960  CA  LEU   299      64.585 -32.981 148.506  1.00  0.00           C  
ATOM   1961  C   LEU   299      63.982 -31.764 147.810  1.00  0.00           C  
ATOM   1962  O   LEU   299      63.274 -30.967 148.438  1.00  0.00           O  
ATOM   1963  CB  LEU   299      66.079 -32.759 148.756  1.00  0.00           C  
ATOM   1964  CG  LEU   299      66.821 -33.791 149.607  1.00  0.00           C  
ATOM   1965  CD1 LEU   299      68.307 -33.462 149.676  1.00  0.00           C  
ATOM   1966  CD2 LEU   299      66.216 -33.893 151.007  1.00  0.00           C  
ATOM   1967  N   ALA   300      64.256 -31.631 146.511  1.00  0.00           N  
ATOM   1968  CA  ALA   300      63.719 -30.523 145.724  1.00  0.00           C  
ATOM   1969  C   ALA   300      62.199 -30.604 145.633  1.00  0.00           C  
ATOM   1970  O   ALA   300      61.518 -29.580 145.612  1.00  0.00           O  
ATOM   1971  CB  ALA   300      64.323 -30.501 144.318  1.00  0.00           C  
ATOM   1972  N   ALA   301      61.610 -31.710 145.170  1.00  0.00           N  
ATOM   1973  CA  ALA   301      60.152 -31.771 144.990  1.00  0.00           C  
ATOM   1974  C   ALA   301      59.291 -31.934 146.239  1.00  0.00           C  
ATOM   1975  O   ALA   301      58.086 -31.678 146.185  1.00  0.00           O  
ATOM   1976  CB  ALA   301      59.778 -32.918 144.057  1.00  0.00           C  
ATOM   1977  N   TYR   302      59.825 -32.349 147.385  1.00  0.00           N  
ATOM   1978  CA  TYR   302      59.044 -32.497 148.606  1.00  0.00           C  
ATOM   1979  C   TYR   302      59.065 -31.187 149.395  1.00  0.00           C  
ATOM   1980  O   TYR   302      58.629 -31.137 150.549  1.00  0.00           O  
ATOM   1981  CB  TYR   302      59.393 -33.424 149.778  1.00  0.00           C  
ATOM   1982  CG  TYR   302      59.430 -34.817 149.252  1.00  0.00           C  
ATOM   1983  CD1 TYR   302      58.806 -35.119 148.034  1.00  0.00           C  
ATOM   1984  CD2 TYR   302      60.087 -35.854 149.949  1.00  0.00           C  
ATOM   1985  CE1 TYR   302      58.822 -36.424 147.502  1.00  0.00           C  
ATOM   1986  CE2 TYR   302      60.113 -37.186 149.423  1.00  0.00           C  
ATOM   1987  CZ  TYR   302      59.473 -37.450 148.195  1.00  0.00           C  
ATOM   1988  OH  TYR   302      59.467 -38.717 147.652  1.00  0.00           O  
ATOM   1989  N   ARG   303      59.567 -30.100 148.806  1.00  0.00           N  
ATOM   1990  CA  ARG   303      59.673 -28.855 149.548  1.00  0.00           C  
ATOM   1991  C   ARG   303      60.962 -28.702 150.335  1.00  0.00           C  
ATOM   1992  O   ARG   303      61.062 -27.866 151.238  1.00  0.00           O  
ATOM   1993  CB  ARG   303      58.689 -28.514 150.670  1.00  0.00           C  
ATOM   1994  CG  ARG   303      57.241 -28.382 150.193  1.00  0.00           C  
ATOM   1995  CD  ARG   303      57.006 -27.179 149.277  1.00  0.00           C  
ATOM   1996  NE  ARG   303      57.247 -25.949 150.082  1.00  0.00           N  
ATOM   1997  CZ  ARG   303      57.330 -24.734 149.464  1.00  0.00           C  
ATOM   1998  NH1 ARG   303      57.158 -24.936 148.125  1.00  0.00           N  
ATOM   1999  NH2 ARG   303      57.553 -23.792 150.427  1.00  0.00           N  
ATOM   2000  N   VAL   304      61.985 -29.502 150.017  1.00  0.00           N  
ATOM   2001  CA  VAL   304      63.285 -29.339 150.664  1.00  0.00           C  
ATOM   2002  C   VAL   304      63.903 -27.991 150.295  1.00  0.00           C  
ATOM   2003  O   VAL   304      63.690 -27.492 149.186  1.00  0.00           O  
ATOM   2004  CB  VAL   304      64.739 -29.857 150.635  1.00  0.00           C  
ATOM   2005  CG1 VAL   304      65.518 -29.419 149.393  1.00  0.00           C  
ATOM   2006  CG2 VAL   304      65.579 -29.382 151.822  1.00  0.00           C  
ATOM   2007  N   ASN   305      64.669 -27.361 151.172  1.00  0.00           N  
ATOM   2008  CA  ASN   305      65.300 -26.063 150.897  1.00  0.00           C  
ATOM   2009  C   ASN   305      66.635 -26.173 150.169  1.00  0.00           C  
ATOM   2010  O   ASN   305      67.529 -25.344 150.362  1.00  0.00           O  
ATOM   2011  CB  ASN   305      65.571 -25.240 152.161  1.00  0.00           C  
ATOM   2012  CG  ASN   305      66.579 -26.001 153.011  1.00  0.00           C  
ATOM   2013  OD1 ASN   305      66.464 -27.211 153.198  1.00  0.00           O  
ATOM   2014  ND2 ASN   305      67.622 -25.333 153.571  1.00  0.00           N  
ATOM   2015  N   PRO   306      66.813 -27.257 149.342  1.00  0.00           N  
ATOM   2016  CA  PRO   306      67.987 -27.229 148.474  1.00  0.00           C  
ATOM   2017  C   PRO   306      68.982 -28.309 148.881  1.00  0.00           C  
ATOM   2018  O   PRO   306      69.461 -28.318 150.018  1.00  0.00           O  
ATOM   2019  CB  PRO   306      68.668 -25.858 148.507  1.00  0.00           C  
ATOM   2020  CG  PRO   306      67.732 -24.721 148.922  1.00  0.00           C  
ATOM   2021  CD  PRO   306      66.704 -25.130 149.980  1.00  0.00           C  
ATOM   2022  N   VAL   307      69.293 -29.226 147.950  1.00  0.00           N  
ATOM   2023  CA  VAL   307      70.239 -30.320 148.194  1.00  0.00           C  
ATOM   2024  C   VAL   307      71.635 -29.817 148.546  1.00  0.00           C  
ATOM   2025  O   VAL   307      72.084 -28.808 148.002  1.00  0.00           O  
ATOM   2026  CB  VAL   307      70.255 -31.078 146.862  1.00  0.00           C  
ATOM   2027  CG1 VAL   307      70.856 -30.272 145.709  1.00  0.00           C  
ATOM   2028  CG2 VAL   307      71.065 -32.375 146.908  1.00  0.00           C  
ATOM   2029  N   ILE   308      72.305 -30.520 149.454  1.00  0.00           N  
ATOM   2030  CA  ILE   308      73.657 -30.167 149.869  1.00  0.00           C  
ATOM   2031  C   ILE   308      74.589 -31.357 149.707  1.00  0.00           C  
ATOM   2032  O   ILE   308      75.697 -31.229 149.190  1.00  0.00           O  
ATOM   2033  CB  ILE   308      73.672 -29.691 151.321  1.00  0.00           C  
ATOM   2034  CG1 ILE   308      72.770 -28.472 151.576  1.00  0.00           C  
ATOM   2035  CG2 ILE   308      75.067 -29.269 151.814  1.00  0.00           C  
ATOM   2036  CD1 ILE   308      73.216 -27.216 150.829  1.00  0.00           C  
ATOM   2037  N   VAL   309      74.132 -32.516 150.168  1.00  0.00           N  
ATOM   2038  CA  VAL   309      74.918 -33.738 150.089  1.00  0.00           C  
ATOM   2039  C   VAL   309      74.071 -34.872 149.526  1.00  0.00           C  
ATOM   2040  O   VAL   309      72.978 -35.147 150.023  1.00  0.00           O  
ATOM   2041  CB  VAL   309      75.470 -34.149 151.464  1.00  0.00           C  
ATOM   2042  CG1 VAL   309      76.258 -35.440 151.348  1.00  0.00           C  
ATOM   2043  CG2 VAL   309      76.334 -33.043 152.051  1.00  0.00           C  
ATOM   2044  N   ASP   310      74.580 -35.522 148.485  1.00  0.00           N  
ATOM   2045  CA  ASP   310      73.873 -36.618 147.832  1.00  0.00           C  
ATOM   2046  C   ASP   310      73.948 -37.903 148.653  1.00  0.00           C  
ATOM   2047  O   ASP   310      74.927 -38.643 148.575  1.00  0.00           O  
ATOM   2048  CB  ASP   310      74.446 -36.842 146.427  1.00  0.00           C  
ATOM   2049  CG  ASP   310      73.636 -37.943 145.759  1.00  0.00           C  
ATOM   2050  OD1 ASP   310      72.784 -38.557 146.456  1.00  0.00           O  
ATOM   2051  OD2 ASP   310      73.857 -38.186 144.542  1.00  0.00           O  
ATOM   2052  N   GLN   311      72.904 -38.159 149.436  1.00  0.00           N  
ATOM   2053  CA  GLN   311      72.842 -39.330 150.309  1.00  0.00           C  
ATOM   2054  C   GLN   311      71.474 -39.996 150.256  1.00  0.00           C  
ATOM   2055  O   GLN   311      70.675 -39.828 151.173  1.00  0.00           O  
ATOM   2056  CB  GLN   311      73.152 -38.944 151.757  1.00  0.00           C  
ATOM   2057  CG  GLN   311      73.276 -40.146 152.696  1.00  0.00           C  
ATOM   2058  CD  GLN   311      73.601 -39.624 154.088  1.00  0.00           C  
ATOM   2059  OE1 GLN   311      74.039 -38.486 154.252  1.00  0.00           O  
ATOM   2060  NE2 GLN   311      73.402 -40.427 155.167  1.00  0.00           N  
ATOM   2061  N   PRO   312      71.208 -40.772 149.193  1.00  0.00           N  
ATOM   2062  CA  PRO   312      69.884 -41.376 148.981  1.00  0.00           C  
ATOM   2063  C   PRO   312      69.463 -42.359 150.080  1.00  0.00           C  
ATOM   2064  O   PRO   312      68.300 -42.764 150.118  1.00  0.00           O  
ATOM   2065  CB  PRO   312      70.043 -42.100 147.640  1.00  0.00           C  
ATOM   2066  CG  PRO   312      71.506 -42.350 147.511  1.00  0.00           C  
ATOM   2067  CD  PRO   312      72.172 -41.173 148.154  1.00  0.00           C  
ATOM   2068  N   MET   313      70.391 -42.728 150.957  1.00  0.00           N  
ATOM   2069  CA  MET   313      70.101 -43.670 152.023  1.00  0.00           C  
ATOM   2070  C   MET   313      69.334 -43.083 153.200  1.00  0.00           C  
ATOM   2071  O   MET   313      68.757 -43.822 154.007  1.00  0.00           O  
ATOM   2072  CB  MET   313      71.409 -44.279 152.535  1.00  0.00           C  
ATOM   2073  CG  MET   313      72.099 -45.188 151.516  1.00  0.00           C  
ATOM   2074  SD  MET   313      73.699 -45.855 152.062  1.00  0.00           S  
ATOM   2075  CE  MET   313      74.095 -46.639 150.473  1.00  0.00           C  
ATOM   2076  N   VAL   314      69.324 -41.756 153.304  1.00  0.00           N  
ATOM   2077  CA  VAL   314      68.645 -41.086 154.410  1.00  0.00           C  
ATOM   2078  C   VAL   314      67.134 -41.292 154.350  1.00  0.00           C  
ATOM   2079  O   VAL   314      66.462 -40.805 153.437  1.00  0.00           O  
ATOM   2080  CB  VAL   314      68.939 -39.575 154.428  1.00  0.00           C  
ATOM   2081  CG1 VAL   314      68.177 -38.900 155.558  1.00  0.00           C  
ATOM   2082  CG2 VAL   314      70.432 -39.325 154.565  1.00  0.00           C  
ATOM   2083  N   GLY   315      66.602 -42.018 155.327  1.00  0.00           N  
ATOM   2084  CA  GLY   315      65.177 -42.278 155.385  1.00  0.00           C  
ATOM   2085  C   GLY   315      64.818 -43.628 154.801  1.00  0.00           C  
ATOM   2086  O   GLY   315      63.662 -44.045 154.854  1.00  0.00           O  
ATOM   2087  N   GLN   316      65.810 -44.308 154.235  1.00  0.00           N  
ATOM   2088  CA  GLN   316      65.604 -45.625 153.648  1.00  0.00           C  
ATOM   2089  C   GLN   316      65.955 -46.701 154.652  1.00  0.00           C  
ATOM   2090  O   GLN   316      66.506 -46.403 155.714  1.00  0.00           O  
ATOM   2091  CB  GLN   316      66.452 -45.794 152.388  1.00  0.00           C  
ATOM   2092  CG  GLN   316      66.172 -44.737 151.318  1.00  0.00           C  
ATOM   2093  CD  GLN   316      64.716 -44.868 150.896  1.00  0.00           C  
ATOM   2094  OE1 GLN   316      64.259 -45.947 150.524  1.00  0.00           O  
ATOM   2095  NE2 GLN   316      63.907 -43.775 150.932  1.00  0.00           N  
ATOM   2096  N   GLY   317      65.642 -47.949 154.306  1.00  0.00           N  
ATOM   2097  CA  GLY   317      66.019 -49.104 155.116  1.00  0.00           C  
ATOM   2098  C   GLY   317      65.336 -49.078 156.492  1.00  0.00           C  
ATOM   2099  O   GLY   317      65.906 -49.520 157.493  1.00  0.00           O  
ATOM   2100  N   MET   318      64.107 -48.564 156.526  1.00  0.00           N  
ATOM   2101  CA  MET   318      63.328 -48.500 157.762  1.00  0.00           C  
ATOM   2102  C   MET   318      62.928 -49.893 158.224  1.00  0.00           C  
ATOM   2103  O   MET   318      62.222 -50.617 157.520  1.00  0.00           O  
ATOM   2104  CB  MET   318      62.075 -47.637 157.580  1.00  0.00           C  
ATOM   2105  CG  MET   318      61.232 -47.511 158.850  1.00  0.00           C  
ATOM   2106  SD  MET   318      62.066 -46.668 160.228  1.00  0.00           S  
ATOM   2107  CE  MET   318      62.103 -45.042 159.421  1.00  0.00           C  
ATOM   2108  N   GLY   319      63.370 -50.251 159.423  1.00  0.00           N  
ATOM   2109  CA  GLY   319      63.074 -51.555 159.996  1.00  0.00           C  
ATOM   2110  C   GLY   319      62.401 -51.411 161.349  1.00  0.00           C  
ATOM   2111  O   GLY   319      62.435 -50.347 161.967  1.00  0.00           O  
ATOM   2112  N   ASP   320      61.793 -52.495 161.807  1.00  0.00           N  
ATOM   2113  CA  ASP   320      61.073 -52.496 163.072  1.00  0.00           C  
ATOM   2114  C   ASP   320      60.821 -53.936 163.465  1.00  0.00           C  
ATOM   2115  O   ASP   320      61.123 -54.852 162.704  1.00  0.00           O  
ATOM   2116  CB  ASP   320      59.749 -51.729 162.954  1.00  0.00           C  
ATOM   2117  CG  ASP   320      59.225 -51.237 164.302  1.00  0.00           C  
ATOM   2118  OD1 ASP   320      59.626 -51.781 165.355  1.00  0.00           O  
ATOM   2119  OD2 ASP   320      58.405 -50.294 164.299  1.00  0.00           O  
ATOM   2120  N   ASN   321      60.284 -54.136 164.659  1.00  0.00           N  
ATOM   2121  CA  ASN   321      59.708 -55.416 165.020  1.00  0.00           C  
ATOM   2122  C   ASN   321      58.197 -55.308 164.872  1.00  0.00           C  
ATOM   2123  O   ASN   321      57.602 -54.283 165.222  1.00  0.00           O  
ATOM   2124  CB  ASN   321      60.100 -55.804 166.439  1.00  0.00           C  
ATOM   2125  CG  ASN   321      61.596 -56.086 166.453  1.00  0.00           C  
ATOM   2126  OD1 ASN   321      62.180 -56.458 165.437  1.00  0.00           O  
ATOM   2127  ND2 ASN   321      62.297 -55.922 167.607  1.00  0.00           N  
ATOM   2128  N   PRO   322      57.573 -56.348 164.330  1.00  0.00           N  
ATOM   2129  CA  PRO   322      56.140 -56.299 164.082  1.00  0.00           C  
ATOM   2130  C   PRO   322      55.430 -57.100 165.165  1.00  0.00           C  
ATOM   2131  O   PRO   322      55.688 -58.285 165.331  1.00  0.00           O  
ATOM   2132  CB  PRO   322      55.803 -56.834 162.683  1.00  0.00           C  
ATOM   2133  CG  PRO   322      56.763 -57.923 162.199  1.00  0.00           C  
ATOM   2134  CD  PRO   322      58.181 -57.780 162.754  1.00  0.00           C  
ATOM   2135  N   MET   323      54.542 -56.452 165.909  1.00  0.00           N  
ATOM   2136  CA  MET   323      53.937 -57.094 167.073  1.00  0.00           C  
ATOM   2137  C   MET   323      52.426 -57.245 166.958  1.00  0.00           C  
ATOM   2138  O   MET   323      51.793 -56.613 166.120  1.00  0.00           O  
ATOM   2139  CB  MET   323      54.277 -56.312 168.352  1.00  0.00           C  
ATOM   2140  CG  MET   323      53.774 -54.867 168.336  1.00  0.00           C  
ATOM   2141  SD  MET   323      54.233 -53.892 169.800  1.00  0.00           S  
ATOM   2142  CE  MET   323      53.200 -54.843 170.953  1.00  0.00           C  
ATOM   2143  N   ASN   324      51.863 -58.102 167.806  1.00  0.00           N  
ATOM   2144  CA  ASN   324      50.417 -58.174 167.988  1.00  0.00           C  
ATOM   2145  C   ASN   324      50.081 -58.757 169.364  1.00  0.00           C  
ATOM   2146  O   ASN   324      50.890 -59.462 169.973  1.00  0.00           O  
ATOM   2147  CB  ASN   324      49.758 -58.987 166.869  1.00  0.00           C  
ATOM   2148  CG  ASN   324      50.312 -60.403 166.928  1.00  0.00           C  
ATOM   2149  OD1 ASN   324      50.016 -61.162 167.850  1.00  0.00           O  
ATOM   2150  ND2 ASN   324      51.147 -60.837 165.946  1.00  0.00           N  
ATOM   2151  N   PRO   325      48.882 -58.440 169.844  1.00  0.00           N  
ATOM   2152  CA  PRO   325      48.443 -58.811 171.184  1.00  0.00           C  
ATOM   2153  C   PRO   325      47.252 -59.762 171.118  1.00  0.00           C  
ATOM   2154  O   PRO   325      46.338 -59.563 170.319  1.00  0.00           O  
ATOM   2155  CB  PRO   325      48.077 -57.558 171.988  1.00  0.00           C  
ATOM   2156  CG  PRO   325      47.590 -56.397 171.119  1.00  0.00           C  
ATOM   2157  CD  PRO   325      48.259 -56.337 169.745  1.00  0.00           C  
ATOM   2158  N   VAL   326      47.270 -60.796 171.953  1.00  0.00           N  
ATOM   2159  CA  VAL   326      46.167 -61.750 172.037  1.00  0.00           C  
ATOM   2160  C   VAL   326      45.777 -61.973 173.489  1.00  0.00           C  
ATOM   2161  O   VAL   326      46.510 -62.614 174.234  1.00  0.00           O  
ATOM   2162  CB  VAL   326      46.550 -63.079 171.387  1.00  0.00           C  
ATOM   2163  CG1 VAL   326      45.443 -64.133 171.455  1.00  0.00           C  
ATOM   2164  CG2 VAL   326      46.894 -62.955 169.901  1.00  0.00           C  
ATOM   2165  N   PHE   327      44.618 -61.439 173.900  1.00  0.00           N  
ATOM   2166  CA  PHE   327      44.221 -61.490 175.307  1.00  0.00           C  
ATOM   2167  C   PHE   327      43.457 -62.754 175.690  1.00  0.00           C  
ATOM   2168  O   PHE   327      42.716 -63.311 174.881  1.00  0.00           O  
ATOM   2169  CB  PHE   327      43.332 -60.254 175.453  1.00  0.00           C  
ATOM   2170  CG  PHE   327      44.208 -59.055 175.328  1.00  0.00           C  
ATOM   2171  CD1 PHE   327      44.327 -58.338 174.116  1.00  0.00           C  
ATOM   2172  CD2 PHE   327      44.945 -58.607 176.439  1.00  0.00           C  
ATOM   2173  CE1 PHE   327      45.164 -57.190 174.007  1.00  0.00           C  
ATOM   2174  CE2 PHE   327      45.791 -57.459 176.357  1.00  0.00           C  
ATOM   2175  CZ  PHE   327      45.902 -56.750 175.133  1.00  0.00           C  
ATOM   2176  N   ILE   328      43.643 -63.196 176.928  1.00  0.00           N  
ATOM   2177  CA  ILE   328      42.934 -64.364 177.438  1.00  0.00           C  
ATOM   2178  C   ILE   328      42.226 -64.062 178.751  1.00  0.00           C  
ATOM   2179  O   ILE   328      42.657 -63.209 179.528  1.00  0.00           O  
ATOM   2180  CB  ILE   328      43.897 -65.536 177.615  1.00  0.00           C  
ATOM   2181  CG1 ILE   328      43.204 -66.839 178.049  1.00  0.00           C  
ATOM   2182  CG2 ILE   328      44.981 -65.284 178.677  1.00  0.00           C  
ATOM   2183  CD1 ILE   328      44.102 -68.071 177.942  1.00  0.00           C  
ATOM   2184  N   PRO   329      41.121 -64.763 178.964  1.00  0.00           N  
ATOM   2185  CA  PRO   329      40.390 -64.749 180.217  1.00  0.00           C  
ATOM   2186  C   PRO   329      41.217 -65.431 181.325  1.00  0.00           C  
ATOM   2187  O   PRO   329      41.846 -66.460 181.073  1.00  0.00           O  
ATOM   2188  CB  PRO   329      39.058 -65.471 180.013  1.00  0.00           C  
ATOM   2189  CG  PRO   329      38.612 -65.527 178.551  1.00  0.00           C  
ATOM   2190  CD  PRO   329      39.771 -65.672 177.562  1.00  0.00           C  
ATOM   2191  N   SER   330      41.244 -64.872 182.535  1.00  0.00           N  
ATOM   2192  CA  SER   330      41.825 -65.601 183.666  1.00  0.00           C  
ATOM   2193  C   SER   330      40.755 -65.914 184.709  1.00  0.00           C  
ATOM   2194  O   SER   330      39.718 -65.253 184.763  1.00  0.00           O  
ATOM   2195  CB  SER   330      42.990 -64.837 184.356  1.00  0.00           C  
ATOM   2196  OG  SER   330      44.045 -64.617 183.431  1.00  0.00           O  
ATOM   2197  N   PRO   331      41.012 -66.925 185.531  1.00  0.00           N  
ATOM   2198  CA  PRO   331      40.080 -67.311 186.588  1.00  0.00           C  
ATOM   2199  C   PRO   331      39.934 -66.192 187.617  1.00  0.00           C  
ATOM   2200  O   PRO   331      40.893 -65.469 187.890  1.00  0.00           O  
ATOM   2201  CB  PRO   331      40.537 -68.605 187.262  1.00  0.00           C  
ATOM   2202  CG  PRO   331      42.040 -68.860 187.136  1.00  0.00           C  
ATOM   2203  CD  PRO   331      42.638 -68.363 185.818  1.00  0.00           C  
ATOM   2204  N   GLU   332      38.727 -66.038 188.182  1.00  0.00           N  
ATOM   2205  CA  GLU   332      38.431 -64.891 189.057  1.00  0.00           C  
ATOM   2206  C   GLU   332      39.324 -64.780 190.298  1.00  0.00           C  
ATOM   2207  O   GLU   332      39.434 -63.697 190.866  1.00  0.00           O  
ATOM   2208  CB  GLU   332      36.967 -65.122 189.461  1.00  0.00           C  
ATOM   2209  CG  GLU   332      35.976 -64.898 188.317  1.00  0.00           C  
ATOM   2210  CD  GLU   332      34.584 -65.248 188.825  1.00  0.00           C  
ATOM   2211  OE1 GLU   332      34.481 -65.722 189.988  1.00  0.00           O  
ATOM   2212  OE2 GLU   332      33.606 -65.046 188.057  1.00  0.00           O  
ATOM   2213  N   PRO   333      39.968 -65.866 190.702  1.00  0.00           N  
ATOM   2214  CA  PRO   333      40.788 -65.837 191.910  1.00  0.00           C  
ATOM   2215  C   PRO   333      42.196 -65.301 191.666  1.00  0.00           C  
ATOM   2216  O   PRO   333      42.918 -64.996 192.612  1.00  0.00           O  
ATOM   2217  CB  PRO   333      40.879 -67.236 192.525  1.00  0.00           C  
ATOM   2218  CG  PRO   333      40.771 -68.363 191.496  1.00  0.00           C  
ATOM   2219  CD  PRO   333      39.816 -68.050 190.342  1.00  0.00           C  
ATOM   2220  N   VAL   334      42.592 -65.193 190.405  1.00  0.00           N  
ATOM   2221  CA  VAL   334      43.954 -64.778 190.088  1.00  0.00           C  
ATOM   2222  C   VAL   334      44.087 -63.267 189.886  1.00  0.00           C  
ATOM   2223  O   VAL   334      43.096 -62.565 189.700  1.00  0.00           O  
ATOM   2224  CB  VAL   334      44.448 -65.523 188.852  1.00  0.00           C  
ATOM   2225  CG1 VAL   334      45.831 -65.071 188.379  1.00  0.00           C  
ATOM   2226  CG2 VAL   334      44.570 -67.034 189.059  1.00  0.00           C  
ATOM   2227  N   GLU   335      43.007 -62.605 189.483  1.00  0.00           N  
ATOM   2228  CA  GLU   335      43.072 -61.169 189.248  1.00  0.00           C  
ATOM   2229  C   GLU   335      42.009 -60.354 189.967  1.00  0.00           C  
ATOM   2230  O   GLU   335      40.842 -60.743 190.062  1.00  0.00           O  
ATOM   2231  CB  GLU   335      42.899 -60.670 187.810  1.00  0.00           C  
ATOM   2232  CG  GLU   335      43.975 -61.185 186.852  1.00  0.00           C  
ATOM   2233  CD  GLU   335      45.255 -60.406 187.120  1.00  0.00           C  
ATOM   2234  OE1 GLU   335      45.192 -59.411 187.892  1.00  0.00           O  
ATOM   2235  OE2 GLU   335      46.313 -60.794 186.557  1.00  0.00           O  
ATOM   2236  N   VAL   336      42.409 -59.196 190.486  1.00  0.00           N  
ATOM   2237  CA  VAL   336      41.463 -58.304 191.141  1.00  0.00           C  
ATOM   2238  C   VAL   336      41.355 -57.140 190.156  1.00  0.00           C  
ATOM   2239  O   VAL   336      42.361 -56.621 189.662  1.00  0.00           O  
ATOM   2240  CB  VAL   336      41.311 -57.278 192.286  1.00  0.00           C  
ATOM   2241  CG1 VAL   336      39.917 -56.651 192.363  1.00  0.00           C  
ATOM   2242  CG2 VAL   336      41.560 -57.872 193.674  1.00  0.00           C  
ATOM   2243  N   SER   337      40.121 -56.704 189.849  1.00  0.00           N  
ATOM   2244  CA  SER   337      39.877 -55.605 188.909  1.00  0.00           C  
ATOM   2245  C   SER   337      40.301 -54.214 189.368  1.00  0.00           C  
ATOM   2246  O   SER   337      40.565 -53.958 190.546  1.00  0.00           O  
ATOM   2247  CB  SER   337      38.504 -55.124 188.431  1.00  0.00           C  
ATOM   2248  OG  SER   337      37.794 -54.529 189.507  1.00  0.00           O  
ATOM   2249  N   LEU   338      40.365 -53.296 188.408  1.00  0.00           N  
ATOM   2250  CA  LEU   338      40.753 -51.915 188.668  1.00  0.00           C  
ATOM   2251  C   LEU   338      39.575 -50.989 188.961  1.00  0.00           C  
ATOM   2252  O   LEU   338      38.530 -51.028 188.305  1.00  0.00           O  
ATOM   2253  CB  LEU   338      41.443 -51.078 187.586  1.00  0.00           C  
ATOM   2254  CG  LEU   338      42.790 -51.650 187.138  1.00  0.00           C  
ATOM   2255  CD1 LEU   338      43.472 -50.884 186.006  1.00  0.00           C  
ATOM   2256  CD2 LEU   338      43.862 -51.705 188.226  1.00  0.00           C  
ATOM   2257  N   VAL   339      39.747 -50.138 189.968  1.00  0.00           N  
ATOM   2258  CA  VAL   339      38.747 -49.143 190.350  1.00  0.00           C  
ATOM   2259  C   VAL   339      39.389 -48.232 191.400  1.00  0.00           C  
ATOM   2260  O   VAL   339      40.431 -48.556 191.976  1.00  0.00           O  
ATOM   2261  CB  VAL   339      37.434 -48.957 191.141  1.00  0.00           C  
ATOM   2262  CG1 VAL   339      37.601 -49.136 192.651  1.00  0.00           C  
ATOM   2263  CG2 VAL   339      36.809 -47.571 190.969  1.00  0.00           C  
ATOM   2264  N   GLN   340      38.779 -47.074 191.670  1.00  0.00           N  
ATOM   2265  CA  GLN   340      39.317 -46.126 192.658  1.00  0.00           C  
ATOM   2266  C   GLN   340      40.063 -46.752 193.839  1.00  0.00           C  
ATOM   2267  O   GLN   340      41.282 -46.619 193.977  1.00  0.00           O  
ATOM   2268  CB  GLN   340      38.404 -45.208 193.476  1.00  0.00           C  
ATOM   2269  CG  GLN   340      39.166 -44.258 194.402  1.00  0.00           C  
ATOM   2270  CD  GLN   340      38.151 -43.354 195.087  1.00  0.00           C  
ATOM   2271  OE1 GLN   340      36.943 -43.527 194.932  1.00  0.00           O  
ATOM   2272  NE2 GLN   340      38.585 -42.341 195.883  1.00  0.00           N  
ATOM   2273  N   ALA   341      39.397 -47.412 194.741  1.00  0.00           N  
ATOM   2274  CA  ALA   341      39.895 -48.048 195.952  1.00  0.00           C  
ATOM   2275  C   ALA   341      41.145 -48.880 195.681  1.00  0.00           C  
ATOM   2276  O   ALA   341      42.082 -48.881 196.481  1.00  0.00           O  
ATOM   2277  CB  ALA   341      38.816 -48.921 196.595  1.00  0.00           C  
ATOM   2278  N   VAL   342      41.170 -49.578 194.554  1.00  0.00           N  
ATOM   2279  CA  VAL   342      42.333 -50.387 194.219  1.00  0.00           C  
ATOM   2280  C   VAL   342      43.539 -49.497 193.883  1.00  0.00           C  
ATOM   2281  O   VAL   342      44.660 -49.782 194.307  1.00  0.00           O  
ATOM   2282  CB  VAL   342      42.001 -51.366 193.069  1.00  0.00           C  
ATOM   2283  CG1 VAL   342      43.222 -52.118 192.536  1.00  0.00           C  
ATOM   2284  CG2 VAL   342      41.002 -52.455 193.464  1.00  0.00           C  
ATOM   2285  N   GLY   343      43.312 -48.405 193.162  1.00  0.00           N  
ATOM   2286  CA  GLY   343      44.390 -47.460 192.880  1.00  0.00           C  
ATOM   2287  C   GLY   343      44.950 -46.869 194.168  1.00  0.00           C  
ATOM   2288  O   GLY   343      46.163 -46.723 194.319  1.00  0.00           O  
ATOM   2289  N   ILE   344      44.060 -46.530 195.093  1.00  0.00           N  
ATOM   2290  CA  ILE   344      44.468 -45.997 196.379  1.00  0.00           C  
ATOM   2291  C   ILE   344      45.370 -46.967 197.145  1.00  0.00           C  
ATOM   2292  O   ILE   344      46.394 -46.553 197.687  1.00  0.00           O  
ATOM   2293  CB  ILE   344      43.241 -45.645 197.229  1.00  0.00           C  
ATOM   2294  CG1 ILE   344      42.426 -44.466 196.671  1.00  0.00           C  
ATOM   2295  CG2 ILE   344      43.589 -45.246 198.673  1.00  0.00           C  
ATOM   2296  CD1 ILE   344      41.069 -44.288 197.350  1.00  0.00           C  
ATOM   2297  N   THR   345      44.993 -48.245 197.193  1.00  0.00           N  
ATOM   2298  CA  THR   345      45.768 -49.225 197.950  1.00  0.00           C  
ATOM   2299  C   THR   345      47.129 -49.475 197.297  1.00  0.00           C  
ATOM   2300  O   THR   345      48.137 -49.632 197.984  1.00  0.00           O  
ATOM   2301  CB  THR   345      45.004 -50.546 198.086  1.00  0.00           C  
ATOM   2302  OG1 THR   345      43.791 -50.338 198.794  1.00  0.00           O  
ATOM   2303  CG2 THR   345      45.872 -51.560 198.850  1.00  0.00           C  
ATOM   2304  N   LYS   346      47.151 -49.503 195.967  1.00  0.00           N  
ATOM   2305  CA  LYS   346      48.390 -49.737 195.236  1.00  0.00           C  
ATOM   2306  C   LYS   346      49.386 -48.596 195.457  1.00  0.00           C  
ATOM   2307  O   LYS   346      50.573 -48.836 195.695  1.00  0.00           O  
ATOM   2308  CB  LYS   346      48.120 -49.925 193.729  1.00  0.00           C  
ATOM   2309  CG  LYS   346      47.412 -51.240 193.395  1.00  0.00           C  
ATOM   2310  CD  LYS   346      47.148 -51.431 191.901  1.00  0.00           C  
ATOM   2311  CE  LYS   346      46.410 -52.730 191.570  1.00  0.00           C  
ATOM   2312  NZ  LYS   346      46.175 -52.822 190.112  1.00  0.00           N  
ATOM   2313  N   PHE   347      48.904 -47.360 195.407  1.00  0.00           N  
ATOM   2314  CA  PHE   347      49.771 -46.211 195.647  1.00  0.00           C  
ATOM   2315  C   PHE   347      50.217 -46.161 197.107  1.00  0.00           C  
ATOM   2316  O   PHE   347      51.373 -45.857 197.392  1.00  0.00           O  
ATOM   2317  CB  PHE   347      49.073 -44.904 195.251  1.00  0.00           C  
ATOM   2318  CG  PHE   347      49.244 -44.547 193.803  1.00  0.00           C  
ATOM   2319  CD1 PHE   347      48.447 -45.125 192.829  1.00  0.00           C  
ATOM   2320  CD2 PHE   347      50.215 -43.642 193.413  1.00  0.00           C  
ATOM   2321  CE1 PHE   347      48.612 -44.804 191.497  1.00  0.00           C  
ATOM   2322  CE2 PHE   347      50.386 -43.314 192.077  1.00  0.00           C  
ATOM   2323  CZ  PHE   347      49.584 -43.897 191.118  1.00  0.00           C  
ATOM   2324  N   GLY   348      49.304 -46.470 198.021  1.00  0.00           N  
ATOM   2325  CA  GLY   348      49.619 -46.446 199.451  1.00  0.00           C  
ATOM   2326  C   GLY   348      50.756 -47.398 199.801  1.00  0.00           C  
ATOM   2327  O   GLY   348      51.622 -47.062 200.609  1.00  0.00           O  
ATOM   2328  N   SER   349      50.759 -48.581 199.192  1.00  0.00           N  
ATOM   2329  CA  SER   349      51.825 -49.535 199.454  1.00  0.00           C  
ATOM   2330  C   SER   349      53.162 -49.010 198.927  1.00  0.00           C  
ATOM   2331  O   SER   349      54.191 -49.158 199.586  1.00  0.00           O  
ATOM   2332  CB  SER   349      51.510 -50.902 198.845  1.00  0.00           C  
ATOM   2333  OG  SER   349      50.385 -51.478 199.493  1.00  0.00           O  
ATOM   2334  N   TYR   350      53.142 -48.374 197.760  1.00  0.00           N  
ATOM   2335  CA  TYR   350      54.368 -47.856 197.170  1.00  0.00           C  
ATOM   2336  C   TYR   350      54.936 -46.711 198.003  1.00  0.00           C  
ATOM   2337  O   TYR   350      56.145 -46.635 198.205  1.00  0.00           O  
ATOM   2338  CB  TYR   350      54.138 -47.395 195.731  1.00  0.00           C  
ATOM   2339  CG  TYR   350      55.437 -46.884 195.211  1.00  0.00           C  
ATOM   2340  CD1 TYR   350      56.431 -47.786 194.809  1.00  0.00           C  
ATOM   2341  CD2 TYR   350      55.699 -45.500 195.105  1.00  0.00           C  
ATOM   2342  CE1 TYR   350      57.671 -47.342 194.310  1.00  0.00           C  
ATOM   2343  CE2 TYR   350      56.954 -45.031 194.600  1.00  0.00           C  
ATOM   2344  CZ  TYR   350      57.929 -45.970 194.206  1.00  0.00           C  
ATOM   2345  OH  TYR   350      59.153 -45.566 193.718  1.00  0.00           O  
ATOM   2346  N   ILE   351      54.062 -45.826 198.483  1.00  0.00           N  
ATOM   2347  CA  ILE   351      54.477 -44.729 199.353  1.00  0.00           C  
ATOM   2348  C   ILE   351      55.054 -45.262 200.659  1.00  0.00           C  
ATOM   2349  O   ILE   351      55.976 -44.681 201.224  1.00  0.00           O  
ATOM   2350  CB  ILE   351      53.304 -43.793 199.664  1.00  0.00           C  
ATOM   2351  CG1 ILE   351      52.816 -42.995 198.443  1.00  0.00           C  
ATOM   2352  CG2 ILE   351      53.630 -42.736 200.732  1.00  0.00           C  
ATOM   2353  CD1 ILE   351      51.494 -42.267 198.680  1.00  0.00           C  
ATOM   2354  N   GLU   352      54.496 -46.370 201.137  1.00  0.00           N  
ATOM   2355  CA  GLU   352      54.918 -46.964 202.400  1.00  0.00           C  
ATOM   2356  C   GLU   352      56.351 -47.504 202.337  1.00  0.00           C  
ATOM   2357  O   GLU   352      57.167 -47.211 203.210  1.00  0.00           O  
ATOM   2358  CB  GLU   352      53.951 -48.073 202.811  1.00  0.00           C  
ATOM   2359  CG  GLU   352      54.289 -48.707 204.162  1.00  0.00           C  
ATOM   2360  CD  GLU   352      53.234 -49.763 204.462  1.00  0.00           C  
ATOM   2361  OE1 GLU   352      52.317 -49.941 203.617  1.00  0.00           O  
ATOM   2362  OE2 GLU   352      53.332 -50.406 205.541  1.00  0.00           O  
ATOM   2363  N   GLY   353      56.656 -48.290 201.310  1.00  0.00           N  
ATOM   2364  CA  GLY   353      57.975 -48.899 201.217  1.00  0.00           C  
ATOM   2365  C   GLY   353      58.416 -49.284 199.803  1.00  0.00           C  
ATOM   2366  O   GLY   353      59.277 -50.137 199.649  1.00  0.00           O  
ATOM   2367  N   GLY   354      57.813 -48.682 198.783  1.00  0.00           N  
ATOM   2368  CA  GLY   354      58.240 -48.907 197.409  1.00  0.00           C  
ATOM   2369  C   GLY   354      57.986 -50.296 196.833  1.00  0.00           C  
ATOM   2370  O   GLY   354      58.648 -50.709 195.881  1.00  0.00           O  
ATOM   2371  N   SER   355      57.028 -51.019 197.398  1.00  0.00           N  
ATOM   2372  CA  SER   355      56.694 -52.349 196.889  1.00  0.00           C  
ATOM   2373  C   SER   355      55.237 -52.428 196.430  1.00  0.00           C  
ATOM   2374  O   SER   355      54.462 -51.479 196.597  1.00  0.00           O  
ATOM   2375  CB  SER   355      56.940 -53.442 197.953  1.00  0.00           C  
ATOM   2376  OG  SER   355      56.017 -53.299 199.022  1.00  0.00           O  
ATOM   2377  N   ALA   356      54.860 -53.566 195.856  1.00  0.00           N  
ATOM   2378  CA  ALA   356      53.502 -53.752 195.375  1.00  0.00           C  
ATOM   2379  C   ALA   356      53.384 -53.558 193.875  1.00  0.00           C  
ATOM   2380  O   ALA   356      54.365 -53.231 193.210  1.00  0.00           O  
ATOM   2381  CB  ALA   356      52.562 -52.790 196.094  1.00  0.00           C  
ATOM   2382  N   LEU   357      52.172 -53.750 193.334  1.00  0.00           N  
ATOM   2383  CA  LEU   357      51.891 -53.737 191.890  1.00  0.00           C  
ATOM   2384  C   LEU   357      52.401 -52.497 191.145  1.00  0.00           C  
ATOM   2385  O   LEU   357      52.615 -52.577 189.938  1.00  0.00           O  
ATOM   2386  CB  LEU   357      50.360 -53.799 191.834  1.00  0.00           C  
ATOM   2387  CG  LEU   357      49.784 -55.119 192.349  1.00  0.00           C  
ATOM   2388  CD1 LEU   357      48.259 -55.170 192.430  1.00  0.00           C  
ATOM   2389  CD2 LEU   357      50.136 -56.348 191.511  1.00  0.00           C  
ATOM   2390  N   SER   358      52.595 -51.377 191.839  1.00  0.00           N  
ATOM   2391  CA  SER   358      53.078 -50.166 191.176  1.00  0.00           C  
ATOM   2392  C   SER   358      54.549 -50.291 190.762  1.00  0.00           C  
ATOM   2393  O   SER   358      55.029 -49.540 189.910  1.00  0.00           O  
ATOM   2394  CB  SER   358      52.890 -48.949 192.083  1.00  0.00           C  
ATOM   2395  OG  SER   358      53.728 -49.057 193.224  1.00  0.00           O  
ATOM   2396  N   LEU   359      55.255 -51.250 191.361  1.00  0.00           N  
ATOM   2397  CA  LEU   359      56.694 -51.397 191.154  1.00  0.00           C  
ATOM   2398  C   LEU   359      57.034 -52.534 190.195  1.00  0.00           C  
ATOM   2399  O   LEU   359      58.090 -53.159 190.310  1.00  0.00           O  
ATOM   2400  CB  LEU   359      57.396 -51.613 192.492  1.00  0.00           C  
ATOM   2401  CG  LEU   359      57.191 -50.464 193.481  1.00  0.00           C  
ATOM   2402  CD1 LEU   359      57.825 -50.674 194.855  1.00  0.00           C  
ATOM   2403  CD2 LEU   359      57.755 -49.117 193.032  1.00  0.00           C  
ATOM   2404  N   SER   360      56.136 -52.806 189.255  1.00  0.00           N  
ATOM   2405  CA  SER   360      56.388 -53.809 188.226  1.00  0.00           C  
ATOM   2406  C   SER   360      55.708 -53.414 186.916  1.00  0.00           C  
ATOM   2407  O   SER   360      54.905 -52.484 186.889  1.00  0.00           O  
ATOM   2408  CB  SER   360      55.890 -55.199 188.659  1.00  0.00           C  
ATOM   2409  OG  SER   360      54.473 -55.201 188.756  1.00  0.00           O  
ATOM   2410  N   ILE   361      56.032 -54.118 185.836  1.00  0.00           N  
ATOM   2411  CA  ILE   361      55.374 -53.889 184.556  1.00  0.00           C  
ATOM   2412  C   ILE   361      54.338 -54.969 184.260  1.00  0.00           C  
ATOM   2413  O   ILE   361      53.580 -54.870 183.298  1.00  0.00           O  
ATOM   2414  CB  ILE   361      56.404 -53.816 183.424  1.00  0.00           C  
ATOM   2415  CG1 ILE   361      57.181 -55.127 183.216  1.00  0.00           C  
ATOM   2416  CG2 ILE   361      57.481 -52.740 183.643  1.00  0.00           C  
ATOM   2417  CD1 ILE   361      58.045 -55.130 181.956  1.00  0.00           C  
ATOM   2418  N   SER   362      54.315 -56.002 185.096  1.00  0.00           N  
ATOM   2419  CA  SER   362      53.389 -57.107 184.918  1.00  0.00           C  
ATOM   2420  C   SER   362      53.734 -58.009 183.745  1.00  0.00           C  
ATOM   2421  O   SER   362      52.943 -58.869 183.361  1.00  0.00           O  
ATOM   2422  CB  SER   362      51.968 -56.566 184.735  1.00  0.00           C  
ATOM   2423  OG  SER   362      51.565 -55.851 185.894  1.00  0.00           O  
ATOM   2424  N   LEU   363      54.914 -57.808 183.171  1.00  0.00           N  
ATOM   2425  CA  LEU   363      55.397 -58.652 182.084  1.00  0.00           C  
ATOM   2426  C   LEU   363      56.452 -59.596 182.651  1.00  0.00           C  
ATOM   2427  O   LEU   363      57.647 -59.296 182.646  1.00  0.00           O  
ATOM   2428  CB  LEU   363      55.971 -57.806 180.933  1.00  0.00           C  
ATOM   2429  CG  LEU   363      54.955 -56.839 180.322  1.00  0.00           C  
ATOM   2430  CD1 LEU   363      55.509 -55.929 179.225  1.00  0.00           C  
ATOM   2431  CD2 LEU   363      53.750 -57.503 179.657  1.00  0.00           C  
ATOM   2432  N   THR   364      56.001 -60.744 183.143  1.00  0.00           N  
ATOM   2433  CA  THR   364      56.801 -61.514 184.084  1.00  0.00           C  
ATOM   2434  C   THR   364      57.589 -62.670 183.488  1.00  0.00           C  
ATOM   2435  O   THR   364      58.581 -63.110 184.072  1.00  0.00           O  
ATOM   2436  CB  THR   364      55.898 -62.040 185.200  1.00  0.00           C  
ATOM   2437  OG1 THR   364      54.902 -62.896 184.659  1.00  0.00           O  
ATOM   2438  CG2 THR   364      55.221 -60.855 185.908  1.00  0.00           C  
ATOM   2439  N   ARG   365      57.153 -63.167 182.339  1.00  0.00           N  
ATOM   2440  CA  ARG   365      57.842 -64.284 181.708  1.00  0.00           C  
ATOM   2441  C   ARG   365      57.688 -64.224 180.198  1.00  0.00           C  
ATOM   2442  O   ARG   365      56.751 -63.610 179.676  1.00  0.00           O  
ATOM   2443  CB  ARG   365      57.321 -65.598 182.242  1.00  0.00           C  
ATOM   2444  CG  ARG   365      57.460 -65.738 183.759  1.00  0.00           C  
ATOM   2445  CD  ARG   365      58.877 -66.093 184.214  1.00  0.00           C  
ATOM   2446  NE  ARG   365      58.833 -66.311 185.688  1.00  0.00           N  
ATOM   2447  CZ  ARG   365      59.981 -66.588 186.371  1.00  0.00           C  
ATOM   2448  NH1 ARG   365      61.007 -66.605 185.471  1.00  0.00           N  
ATOM   2449  NH2 ARG   365      59.656 -66.739 187.688  1.00  0.00           N  
ATOM   2450  N   SER   366      58.612 -64.861 179.496  1.00  0.00           N  
ATOM   2451  CA  SER   366      58.616 -64.783 178.053  1.00  0.00           C  
ATOM   2452  C   SER   366      59.501 -65.814 177.393  1.00  0.00           C  
ATOM   2453  O   SER   366      60.056 -66.694 178.046  1.00  0.00           O  
ATOM   2454  CB  SER   366      59.058 -63.385 177.612  1.00  0.00           C  
ATOM   2455  OG  SER   366      58.827 -63.216 176.221  1.00  0.00           O  
ATOM   2456  N   PHE   367      59.659 -65.667 176.084  1.00  0.00           N  
ATOM   2457  CA  PHE   367      60.179 -66.734 175.261  1.00  0.00           C  
ATOM   2458  C   PHE   367      60.915 -66.197 174.026  1.00  0.00           C  
ATOM   2459  O   PHE   367      60.516 -65.187 173.438  1.00  0.00           O  
ATOM   2460  CB  PHE   367      59.008 -67.664 174.856  1.00  0.00           C  
ATOM   2461  CG  PHE   367      58.041 -66.849 174.068  1.00  0.00           C  
ATOM   2462  CD1 PHE   367      58.108 -66.762 172.659  1.00  0.00           C  
ATOM   2463  CD2 PHE   367      57.022 -66.139 174.728  1.00  0.00           C  
ATOM   2464  CE1 PHE   367      57.176 -65.984 171.914  1.00  0.00           C  
ATOM   2465  CE2 PHE   367      56.075 -65.351 174.005  1.00  0.00           C  
ATOM   2466  CZ  PHE   367      56.156 -65.273 172.591  1.00  0.00           C  
ATOM   2467  N   PHE   368      62.018 -66.848 173.674  1.00  0.00           N  
ATOM   2468  CA  PHE   368      62.631 -66.683 172.358  1.00  0.00           C  
ATOM   2469  C   PHE   368      62.539 -68.027 171.657  1.00  0.00           C  
ATOM   2470  O   PHE   368      62.877 -69.046 172.253  1.00  0.00           O  
ATOM   2471  CB  PHE   368      64.090 -66.235 172.455  1.00  0.00           C  
ATOM   2472  CG  PHE   368      64.103 -64.881 173.077  1.00  0.00           C  
ATOM   2473  CD1 PHE   368      64.228 -64.700 174.473  1.00  0.00           C  
ATOM   2474  CD2 PHE   368      63.988 -63.736 172.268  1.00  0.00           C  
ATOM   2475  CE1 PHE   368      64.243 -63.401 175.059  1.00  0.00           C  
ATOM   2476  CE2 PHE   368      64.001 -62.423 172.829  1.00  0.00           C  
ATOM   2477  CZ  PHE   368      64.127 -62.257 174.232  1.00  0.00           C  
ATOM   2478  N   ASP   369      62.075 -68.058 170.412  1.00  0.00           N  
ATOM   2479  CA  ASP   369      61.892 -69.353 169.750  1.00  0.00           C  
ATOM   2480  C   ASP   369      62.345 -69.430 168.297  1.00  0.00           C  
ATOM   2481  O   ASP   369      62.286 -68.452 167.548  1.00  0.00           O  
ATOM   2482  CB  ASP   369      60.415 -69.804 169.790  1.00  0.00           C  
ATOM   2483  CG  ASP   369      60.373 -71.302 169.526  1.00  0.00           C  
ATOM   2484  OD1 ASP   369      61.468 -71.923 169.464  1.00  0.00           O  
ATOM   2485  OD2 ASP   369      59.246 -71.847 169.383  1.00  0.00           O  
ATOM   2486  N   GLY   370      62.793 -70.626 167.925  1.00  0.00           N  
ATOM   2487  CA  GLY   370      63.083 -70.990 166.543  1.00  0.00           C  
ATOM   2488  C   GLY   370      62.226 -72.193 166.167  1.00  0.00           C  
ATOM   2489  O   GLY   370      61.901 -73.019 167.020  1.00  0.00           O  
ATOM   2490  N   VAL   371      61.846 -72.299 164.887  1.00  0.00           N  
ATOM   2491  CA  VAL   371      61.027 -73.439 164.463  1.00  0.00           C  
ATOM   2492  C   VAL   371      61.840 -74.723 164.387  1.00  0.00           C  
ATOM   2493  O   VAL   371      63.018 -74.673 164.039  1.00  0.00           O  
ATOM   2494  CB  VAL   371      60.539 -73.032 163.064  1.00  0.00           C  
ATOM   2495  CG1 VAL   371      59.718 -71.741 163.056  1.00  0.00           C  
ATOM   2496  CG2 VAL   371      61.675 -72.790 162.068  1.00  0.00           C  
ATOM   2497  N   LEU   372      61.221 -75.851 164.722  1.00  0.00           N  
ATOM   2498  CA  LEU   372      61.818 -77.156 164.465  1.00  0.00           C  
ATOM   2499  C   LEU   372      61.725 -77.425 162.966  1.00  0.00           C  
ATOM   2500  O   LEU   372      60.914 -76.800 162.282  1.00  0.00           O  
ATOM   2501  CB  LEU   372      61.112 -78.276 165.258  1.00  0.00           C  
ATOM   2502  CG  LEU   372      61.241 -78.124 166.775  1.00  0.00           C  
ATOM   2503  CD1 LEU   372      60.452 -79.143 167.596  1.00  0.00           C  
ATOM   2504  CD2 LEU   372      62.663 -78.257 167.318  1.00  0.00           C  
ATOM   2505  N   ASN   373      62.564 -78.335 162.440  1.00  0.00           N  
ATOM   2506  CA  ASN   373      62.490 -78.659 161.005  1.00  0.00           C  
ATOM   2507  C   ASN   373      61.102 -79.134 160.554  1.00  0.00           C  
ATOM   2508  O   ASN   373      60.721 -78.882 159.410  1.00  0.00           O  
ATOM   2509  CB  ASN   373      63.536 -79.772 160.836  1.00  0.00           C  
ATOM   2510  CG  ASN   373      64.917 -79.139 160.932  1.00  0.00           C  
ATOM   2511  OD1 ASN   373      65.074 -77.933 160.749  1.00  0.00           O  
ATOM   2512  ND2 ASN   373      65.992 -79.918 161.225  1.00  0.00           N  
ATOM   2513  N   LEU   374      60.361 -79.796 161.439  1.00  0.00           N  
ATOM   2514  CA  LEU   374      58.999 -80.221 161.127  1.00  0.00           C  
ATOM   2515  C   LEU   374      58.063 -79.021 161.012  1.00  0.00           C  
ATOM   2516  O   LEU   374      57.278 -78.930 160.066  1.00  0.00           O  
ATOM   2517  CB  LEU   374      58.467 -81.187 162.186  1.00  0.00           C  
ATOM   2518  CG  LEU   374      59.154 -82.554 162.165  1.00  0.00           C  
ATOM   2519  CD1 LEU   374      58.782 -83.481 163.321  1.00  0.00           C  
ATOM   2520  CD2 LEU   374      58.869 -83.401 160.926  1.00  0.00           C  
ATOM   2521  N   LEU   375      58.146 -78.109 161.982  1.00  0.00           N  
ATOM   2522  CA  LEU   375      57.332 -76.895 161.974  1.00  0.00           C  
ATOM   2523  C   LEU   375      57.586 -76.073 160.716  1.00  0.00           C  
ATOM   2524  O   LEU   375      56.653 -75.546 160.113  1.00  0.00           O  
ATOM   2525  CB  LEU   375      57.608 -76.050 163.221  1.00  0.00           C  
ATOM   2526  CG  LEU   375      57.092 -76.684 164.514  1.00  0.00           C  
ATOM   2527  CD1 LEU   375      57.501 -75.961 165.796  1.00  0.00           C  
ATOM   2528  CD2 LEU   375      55.570 -76.772 164.628  1.00  0.00           C  
ATOM   2529  N   LYS   376      58.855 -75.974 160.330  1.00  0.00           N  
ATOM   2530  CA  LYS   376      59.247 -75.283 159.105  1.00  0.00           C  
ATOM   2531  C   LYS   376      58.568 -75.862 157.870  1.00  0.00           C  
ATOM   2532  O   LYS   376      58.124 -75.120 156.994  1.00  0.00           O  
ATOM   2533  CB  LYS   376      60.762 -75.341 158.923  1.00  0.00           C  
ATOM   2534  CG  LYS   376      61.256 -74.597 157.681  1.00  0.00           C  
ATOM   2535  CD  LYS   376      62.780 -74.587 157.538  1.00  0.00           C  
ATOM   2536  CE  LYS   376      63.272 -73.868 156.281  1.00  0.00           C  
ATOM   2537  NZ  LYS   376      64.750 -73.919 156.215  1.00  0.00           N  
ATOM   2538  N   LYS   377      58.486 -77.189 157.810  1.00  0.00           N  
ATOM   2539  CA  LYS   377      57.938 -77.879 156.644  1.00  0.00           C  
ATOM   2540  C   LYS   377      56.440 -77.631 156.476  1.00  0.00           C  
ATOM   2541  O   LYS   377      55.855 -77.978 155.449  1.00  0.00           O  
ATOM   2542  CB  LYS   377      58.202 -79.383 156.741  1.00  0.00           C  
ATOM   2543  CG  LYS   377      59.684 -79.750 156.644  1.00  0.00           C  
ATOM   2544  CD  LYS   377      59.950 -81.254 156.731  1.00  0.00           C  
ATOM   2545  CE  LYS   377      61.431 -81.622 156.622  1.00  0.00           C  
ATOM   2546  NZ  LYS   377      61.598 -83.088 156.727  1.00  0.00           N  
ATOM   2547  N   THR   378      55.823 -77.033 157.490  1.00  0.00           N  
ATOM   2548  CA  THR   378      54.395 -76.741 157.461  1.00  0.00           C  
ATOM   2549  C   THR   378      54.113 -75.284 157.094  1.00  0.00           C  
ATOM   2550  O   THR   378      52.959 -74.894 156.918  1.00  0.00           O  
ATOM   2551  CB  THR   378      53.761 -77.070 158.817  1.00  0.00           C  
ATOM   2552  OG1 THR   378      54.347 -76.273 159.836  1.00  0.00           O  
ATOM   2553  CG2 THR   378      53.989 -78.557 159.138  1.00  0.00           C  
ATOM   2554  N   LYS   379      55.168 -74.486 156.973  1.00  0.00           N  
ATOM   2555  CA  LYS   379      55.016 -73.058 156.716  1.00  0.00           C  
ATOM   2556  C   LYS   379      55.111 -72.725 155.232  1.00  0.00           C  
ATOM   2557  O   LYS   379      55.440 -73.586 154.419  1.00  0.00           O  
ATOM   2558  CB  LYS   379      56.072 -72.264 157.485  1.00  0.00           C  
ATOM   2559  CG  LYS   379      55.984 -72.441 159.002  1.00  0.00           C  
ATOM   2560  CD  LYS   379      56.944 -71.540 159.781  1.00  0.00           C  
ATOM   2561  CE  LYS   379      56.808 -71.668 161.300  1.00  0.00           C  
ATOM   2562  NZ  LYS   379      57.769 -70.765 161.972  1.00  0.00           N  
ATOM   2563  N   LEU   380      54.818 -71.470 154.896  1.00  0.00           N  
ATOM   2564  CA  LEU   380      54.944 -70.961 153.529  1.00  0.00           C  
ATOM   2565  C   LEU   380      56.301 -71.313 152.936  1.00  0.00           C  
ATOM   2566  O   LEU   380      57.316 -71.271 153.632  1.00  0.00           O  
ATOM   2567  CB  LEU   380      54.765 -69.436 153.484  1.00  0.00           C  
ATOM   2568  CG  LEU   380      54.785 -68.861 152.066  1.00  0.00           C  
ATOM   2569  CD1 LEU   380      53.627 -69.302 151.174  1.00  0.00           C  
ATOM   2570  CD2 LEU   380      54.733 -67.336 151.987  1.00  0.00           C  
ATOM   2571  N   PRO   381      56.321 -71.650 151.651  1.00  0.00           N  
ATOM   2572  CA  PRO   381      57.575 -71.955 150.975  1.00  0.00           C  
ATOM   2573  C   PRO   381      58.488 -70.738 150.994  1.00  0.00           C  
ATOM   2574  O   PRO   381      59.706 -70.865 151.112  1.00  0.00           O  
ATOM   2575  CB  PRO   381      57.323 -72.406 149.534  1.00  0.00           C  
ATOM   2576  CG  PRO   381      55.958 -73.066 149.331  1.00  0.00           C  
ATOM   2577  CD  PRO   381      54.836 -72.416 150.144  1.00  0.00           C  
ATOM   2578  N   THR   382      57.888 -69.557 150.893  1.00  0.00           N  
ATOM   2579  CA  THR   382      58.655 -68.319 150.870  1.00  0.00           C  
ATOM   2580  C   THR   382      59.464 -68.130 152.152  1.00  0.00           C  
ATOM   2581  O   THR   382      60.617 -67.706 152.091  1.00  0.00           O  
ATOM   2582  CB  THR   382      57.734 -67.113 150.630  1.00  0.00           C  
ATOM   2583  OG1 THR   382      57.091 -67.233 149.369  1.00  0.00           O  
ATOM   2584  CG2 THR   382      58.569 -65.822 150.655  1.00  0.00           C  
ATOM   2585  N   GLN   383      58.883 -68.456 153.304  1.00  0.00           N  
ATOM   2586  CA  GLN   383      59.626 -68.305 154.551  1.00  0.00           C  
ATOM   2587  C   GLN   383      60.615 -69.446 154.756  1.00  0.00           C  
ATOM   2588  O   GLN   383      61.663 -69.250 155.372  1.00  0.00           O  
ATOM   2589  CB  GLN   383      58.703 -68.210 155.772  1.00  0.00           C  
ATOM   2590  CG  GLN   383      59.450 -67.959 157.083  1.00  0.00           C  
ATOM   2591  CD  GLN   383      58.419 -67.837 158.196  1.00  0.00           C  
ATOM   2592  OE1 GLN   383      57.214 -67.867 157.950  1.00  0.00           O  
ATOM   2593  NE2 GLN   383      58.836 -67.694 159.483  1.00  0.00           N  
ATOM   2594  N   SER   384      60.284 -70.632 154.255  1.00  0.00           N  
ATOM   2595  CA  SER   384      61.216 -71.755 154.312  1.00  0.00           C  
ATOM   2596  C   SER   384      62.523 -71.390 153.627  1.00  0.00           C  
ATOM   2597  O   SER   384      63.606 -71.719 154.111  1.00  0.00           O  
ATOM   2598  CB  SER   384      60.621 -73.001 153.664  1.00  0.00           C  
ATOM   2599  OG  SER   384      59.507 -73.458 154.417  1.00  0.00           O  
ATOM   2600  N   ILE   385      62.411 -70.697 152.499  1.00  0.00           N  
ATOM   2601  CA  ILE   385      63.581 -70.225 151.769  1.00  0.00           C  
ATOM   2602  C   ILE   385      64.274 -69.096 152.520  1.00  0.00           C  
ATOM   2603  O   ILE   385      65.502 -69.034 152.569  1.00  0.00           O  
ATOM   2604  CB  ILE   385      63.193 -69.761 150.363  1.00  0.00           C  
ATOM   2605  CG1 ILE   385      62.723 -70.904 149.448  1.00  0.00           C  
ATOM   2606  CG2 ILE   385      64.345 -69.084 149.601  1.00  0.00           C  
ATOM   2607  CD1 ILE   385      62.088 -70.420 148.145  1.00  0.00           C  
ATOM   2608  N   SER   386      63.482 -68.205 153.105  1.00  0.00           N  
ATOM   2609  CA  SER   386      64.017 -67.111 153.892  1.00  0.00           C  
ATOM   2610  C   SER   386      64.779 -67.616 155.099  1.00  0.00           C  
ATOM   2611  O   SER   386      65.772 -67.022 155.506  1.00  0.00           O  
ATOM   2612  CB  SER   386      62.888 -66.181 154.345  1.00  0.00           C  
ATOM   2613  OG  SER   386      62.024 -66.864 155.241  1.00  0.00           O  
ATOM   2614  N   LYS   387      64.311 -68.721 155.669  1.00  0.00           N  
ATOM   2615  CA  LYS   387      64.968 -69.324 156.821  1.00  0.00           C  
ATOM   2616  C   LYS   387      66.349 -69.864 156.451  1.00  0.00           C  
ATOM   2617  O   LYS   387      67.308 -69.693 157.205  1.00  0.00           O  
ATOM   2618  CB  LYS   387      64.105 -70.443 157.409  1.00  0.00           C  
ATOM   2619  CG  LYS   387      62.855 -69.935 158.130  1.00  0.00           C  
ATOM   2620  CD  LYS   387      62.008 -71.049 158.748  1.00  0.00           C  
ATOM   2621  CE  LYS   387      60.722 -70.547 159.408  1.00  0.00           C  
ATOM   2622  NZ  LYS   387      61.050 -69.711 160.584  1.00  0.00           N  
ATOM   2623  N   PHE   388      66.442 -70.517 155.293  1.00  0.00           N  
ATOM   2624  CA  PHE   388      67.716 -71.041 154.808  1.00  0.00           C  
ATOM   2625  C   PHE   388      68.708 -69.907 154.568  1.00  0.00           C  
ATOM   2626  O   PHE   388      69.885 -70.011 154.918  1.00  0.00           O  
ATOM   2627  CB  PHE   388      67.524 -71.847 153.517  1.00  0.00           C  
ATOM   2628  CG  PHE   388      68.865 -72.335 153.090  1.00  0.00           C  
ATOM   2629  CD1 PHE   388      69.481 -73.456 153.692  1.00  0.00           C  
ATOM   2630  CD2 PHE   388      69.556 -71.675 152.057  1.00  0.00           C  
ATOM   2631  CE1 PHE   388      70.762 -73.918 153.274  1.00  0.00           C  
ATOM   2632  CE2 PHE   388      70.841 -72.117 151.620  1.00  0.00           C  
ATOM   2633  CZ  PHE   388      71.447 -73.244 152.234  1.00  0.00           C  
ATOM   2634  N   PHE   389      68.221 -68.820 153.979  1.00  0.00           N  
ATOM   2635  CA  PHE   389      69.068 -67.681 153.635  1.00  0.00           C  
ATOM   2636  C   PHE   389      69.577 -66.904 154.851  1.00  0.00           C  
ATOM   2637  O   PHE   389      70.718 -66.440 154.867  1.00  0.00           O  
ATOM   2638  CB  PHE   389      68.311 -66.721 152.709  1.00  0.00           C  
ATOM   2639  CG  PHE   389      69.231 -65.595 152.383  1.00  0.00           C  
ATOM   2640  CD1 PHE   389      70.269 -65.727 151.434  1.00  0.00           C  
ATOM   2641  CD2 PHE   389      69.076 -64.354 153.028  1.00  0.00           C  
ATOM   2642  CE1 PHE   389      71.141 -64.643 151.125  1.00  0.00           C  
ATOM   2643  CE2 PHE   389      69.936 -63.252 152.737  1.00  0.00           C  
ATOM   2644  CZ  PHE   389      70.975 -63.400 151.782  1.00  0.00           C  
ATOM   2645  N   LYS   390      68.734 -66.768 155.870  1.00  0.00           N  
ATOM   2646  CA  LYS   390      69.004 -65.827 156.952  1.00  0.00           C  
ATOM   2647  C   LYS   390      69.271 -66.478 158.312  1.00  0.00           C  
ATOM   2648  O   LYS   390      70.105 -65.994 159.072  1.00  0.00           O  
ATOM   2649  CB  LYS   390      67.832 -64.846 157.073  1.00  0.00           C  
ATOM   2650  CG  LYS   390      68.054 -63.756 158.124  1.00  0.00           C  
ATOM   2651  CD  LYS   390      66.934 -62.716 158.174  1.00  0.00           C  
ATOM   2652  CE  LYS   390      67.133 -61.652 159.256  1.00  0.00           C  
ATOM   2653  NZ  LYS   390      68.247 -60.753 158.881  1.00  0.00           N  
ATOM   2654  N   SER   391      68.572 -67.568 158.617  1.00  0.00           N  
ATOM   2655  CA  SER   391      68.599 -68.137 159.968  1.00  0.00           C  
ATOM   2656  C   SER   391      69.396 -69.432 160.148  1.00  0.00           C  
ATOM   2657  O   SER   391      69.965 -69.660 161.216  1.00  0.00           O  
ATOM   2658  CB  SER   391      67.164 -68.388 160.451  1.00  0.00           C  
ATOM   2659  OG  SER   391      66.467 -67.157 160.571  1.00  0.00           O  
ATOM   2660  N   LEU   392      69.423 -70.277 159.122  1.00  0.00           N  
ATOM   2661  CA  LEU   392      69.934 -71.643 159.262  1.00  0.00           C  
ATOM   2662  C   LEU   392      71.395 -71.702 159.715  1.00  0.00           C  
ATOM   2663  O   LEU   392      71.761 -72.548 160.533  1.00  0.00           O  
ATOM   2664  CB  LEU   392      69.763 -72.399 157.941  1.00  0.00           C  
ATOM   2665  CG  LEU   392      70.256 -73.846 157.998  1.00  0.00           C  
ATOM   2666  CD1 LEU   392      69.533 -74.735 159.009  1.00  0.00           C  
ATOM   2667  CD2 LEU   392      70.130 -74.624 156.689  1.00  0.00           C  
ATOM   2668  N   ASP   393      72.221 -70.798 159.196  1.00  0.00           N  
ATOM   2669  CA  ASP   393      73.631 -70.747 159.572  1.00  0.00           C  
ATOM   2670  C   ASP   393      73.900 -69.698 160.654  1.00  0.00           C  
ATOM   2671  O   ASP   393      75.053 -69.362 160.934  1.00  0.00           O  
ATOM   2672  CB  ASP   393      74.498 -70.464 158.344  1.00  0.00           C  
ATOM   2673  CG  ASP   393      74.100 -69.178 157.632  1.00  0.00           C  
ATOM   2674  OD1 ASP   393      72.882 -68.899 157.532  1.00  0.00           O  
ATOM   2675  OD2 ASP   393      75.005 -68.443 157.177  1.00  0.00           O  
ATOM   2676  N   LEU   394      72.829 -69.179 161.251  1.00  0.00           N  
ATOM   2677  CA  LEU   394      72.936 -68.251 162.370  1.00  0.00           C  
ATOM   2678  C   LEU   394      72.149 -68.797 163.555  1.00  0.00           C  
ATOM   2679  O   LEU   394      71.077 -68.286 163.878  1.00  0.00           O  
ATOM   2680  CB  LEU   394      72.422 -66.863 161.982  1.00  0.00           C  
ATOM   2681  CG  LEU   394      73.159 -66.251 160.789  1.00  0.00           C  
ATOM   2682  CD1 LEU   394      72.537 -64.971 160.233  1.00  0.00           C  
ATOM   2683  CD2 LEU   394      74.609 -65.851 161.062  1.00  0.00           C  
ATOM   2684  N   THR   395      72.681 -69.839 164.209  1.00  0.00           N  
ATOM   2685  CA  THR   395      71.941 -70.579 165.242  1.00  0.00           C  
ATOM   2686  C   THR   395      71.590 -69.772 166.494  1.00  0.00           C  
ATOM   2687  O   THR   395      70.808 -70.263 167.307  1.00  0.00           O  
ATOM   2688  CB  THR   395      72.896 -71.726 165.598  1.00  0.00           C  
ATOM   2689  OG1 THR   395      73.305 -72.404 164.419  1.00  0.00           O  
ATOM   2690  CG2 THR   395      72.178 -72.716 166.531  1.00  0.00           C  
ATOM   2691  N   LEU   396      36.892 -50.957 175.390  1.00  0.00           N  
ATOM   2692  CA  LEU   396      36.490 -51.733 174.215  1.00  0.00           C  
ATOM   2693  C   LEU   396      36.590 -53.240 174.442  1.00  0.00           C  
ATOM   2694  O   LEU   396      36.585 -54.018 173.488  1.00  0.00           O  
ATOM   2695  CB  LEU   396      37.342 -51.352 172.998  1.00  0.00           C  
ATOM   2696  CG  LEU   396      37.293 -49.860 172.662  1.00  0.00           C  
ATOM   2697  CD1 LEU   396      38.155 -49.437 171.473  1.00  0.00           C  
ATOM   2698  CD2 LEU   396      35.908 -49.324 172.304  1.00  0.00           C  
ATOM   2699  N   ASN   397      36.700 -53.655 175.699  1.00  0.00           N  
ATOM   2700  CA  ASN   397      36.785 -55.073 176.041  1.00  0.00           C  
ATOM   2701  C   ASN   397      35.858 -55.288 177.238  1.00  0.00           C  
ATOM   2702  O   ASN   397      35.611 -54.341 177.993  1.00  0.00           O  
ATOM   2703  CB  ASN   397      38.259 -55.500 176.347  1.00  0.00           C  
ATOM   2704  CG  ASN   397      39.063 -55.367 175.062  1.00  0.00           C  
ATOM   2705  OD1 ASN   397      38.968 -56.205 174.166  1.00  0.00           O  
ATOM   2706  ND2 ASN   397      39.900 -54.307 174.902  1.00  0.00           N  
ATOM   2707  N   VAL   398      35.295 -56.504 177.395  1.00  0.00           N  
ATOM   2708  CA  VAL   398      34.350 -56.700 178.501  1.00  0.00           C  
ATOM   2709  C   VAL   398      35.002 -56.528 179.865  1.00  0.00           C  
ATOM   2710  O   VAL   398      36.229 -56.573 179.954  1.00  0.00           O  
ATOM   2711  CB  VAL   398      33.876 -58.145 178.306  1.00  0.00           C  
ATOM   2712  CG1 VAL   398      33.167 -58.380 176.971  1.00  0.00           C  
ATOM   2713  CG2 VAL   398      35.012 -59.170 178.341  1.00  0.00           C  
ATOM   2714  N   THR   399      34.191 -56.328 180.918  1.00  0.00           N  
ATOM   2715  CA  THR   399      34.751 -56.296 182.274  1.00  0.00           C  
ATOM   2716  C   THR   399      35.367 -57.641 182.655  1.00  0.00           C  
ATOM   2717  O   THR   399      35.130 -58.640 181.979  1.00  0.00           O  
ATOM   2718  CB  THR   399      33.536 -55.965 183.155  1.00  0.00           C  
ATOM   2719  OG1 THR   399      32.552 -56.981 183.030  1.00  0.00           O  
ATOM   2720  CG2 THR   399      32.938 -54.619 182.712  1.00  0.00           C  
ATOM   2721  N   THR   400      36.150 -57.658 183.727  1.00  0.00           N  
ATOM   2722  CA  THR   400      36.805 -58.879 184.159  1.00  0.00           C  
ATOM   2723  C   THR   400      38.314 -58.741 184.139  1.00  0.00           C  
ATOM   2724  O   THR   400      38.849 -57.649 183.927  1.00  0.00           O  
ATOM   2725  CB  THR   400      36.390 -60.067 183.270  1.00  0.00           C  
ATOM   2726  OG1 THR   400      36.778 -59.829 181.925  1.00  0.00           O  
ATOM   2727  CG2 THR   400      34.864 -60.243 183.336  1.00  0.00           C  
ATOM   2728  N   LYS   401      39.001 -59.855 184.353  1.00  0.00           N  
ATOM   2729  CA  LYS   401      40.453 -59.860 184.426  1.00  0.00           C  
ATOM   2730  C   LYS   401      41.047 -60.692 183.292  1.00  0.00           C  
ATOM   2731  O   LYS   401      40.442 -61.663 182.828  1.00  0.00           O  
ATOM   2732  CB  LYS   401      40.907 -60.376 185.794  1.00  0.00           C  
ATOM   2733  CG  LYS   401      40.423 -59.482 186.942  1.00  0.00           C  
ATOM   2734  CD  LYS   401      40.979 -59.878 188.299  1.00  0.00           C  
ATOM   2735  CE  LYS   401      40.228 -61.062 188.877  1.00  0.00           C  
ATOM   2736  NZ  LYS   401      40.650 -61.338 190.276  1.00  0.00           N  
ATOM   2737  N   ALA   402      42.231 -60.295 182.842  1.00  0.00           N  
ATOM   2738  CA  ALA   402      42.824 -60.885 181.652  1.00  0.00           C  
ATOM   2739  C   ALA   402      44.316 -61.143 181.791  1.00  0.00           C  
ATOM   2740  O   ALA   402      44.954 -60.707 182.749  1.00  0.00           O  
ATOM   2741  CB  ALA   402      42.607 -59.975 180.441  1.00  0.00           C  
ATOM   2742  N   GLY   403      44.859 -61.862 180.813  1.00  0.00           N  
ATOM   2743  CA  GLY   403      46.295 -61.917 180.590  1.00  0.00           C  
ATOM   2744  C   GLY   403      46.501 -61.825 179.089  1.00  0.00           C  
ATOM   2745  O   GLY   403      45.669 -62.298 178.318  1.00  0.00           O  
ATOM   2746  N   VAL   404      47.588 -61.192 178.668  1.00  0.00           N  
ATOM   2747  CA  VAL   404      47.804 -60.948 177.249  1.00  0.00           C  
ATOM   2748  C   VAL   404      49.115 -61.542 176.747  1.00  0.00           C  
ATOM   2749  O   VAL   404      50.169 -61.346 177.354  1.00  0.00           O  
ATOM   2750  CB  VAL   404      47.803 -59.438 176.932  1.00  0.00           C  
ATOM   2751  CG1 VAL   404      48.070 -59.124 175.459  1.00  0.00           C  
ATOM   2752  CG2 VAL   404      46.476 -58.748 177.254  1.00  0.00           C  
ATOM   2753  N   ILE   405      49.041 -62.277 175.642  1.00  0.00           N  
ATOM   2754  CA  ILE   405      50.234 -62.720 174.939  1.00  0.00           C  
ATOM   2755  C   ILE   405      50.717 -61.597 174.027  1.00  0.00           C  
ATOM   2756  O   ILE   405      49.966 -61.084 173.199  1.00  0.00           O  
ATOM   2757  CB  ILE   405      49.965 -63.995 174.135  1.00  0.00           C  
ATOM   2758  CG1 ILE   405      49.485 -65.174 174.998  1.00  0.00           C  
ATOM   2759  CG2 ILE   405      51.202 -64.521 173.387  1.00  0.00           C  
ATOM   2760  CD1 ILE   405      50.488 -65.591 176.073  1.00  0.00           C  
ATOM   2761  N   ILE   406      51.977 -61.219 174.197  1.00  0.00           N  
ATOM   2762  CA  ILE   406      52.583 -60.129 173.451  1.00  0.00           C  
ATOM   2763  C   ILE   406      53.672 -60.702 172.538  1.00  0.00           C  
ATOM   2764  O   ILE   406      54.708 -61.126 173.028  1.00  0.00           O  
ATOM   2765  CB  ILE   406      53.137 -59.092 174.445  1.00  0.00           C  
ATOM   2766  CG1 ILE   406      52.063 -58.493 175.369  1.00  0.00           C  
ATOM   2767  CG2 ILE   406      53.801 -57.884 173.764  1.00  0.00           C  
ATOM   2768  CD1 ILE   406      52.637 -57.625 176.488  1.00  0.00           C  
ATOM   2769  N   GLN   407      53.426 -60.741 171.224  1.00  0.00           N  
ATOM   2770  CA  GLN   407      54.378 -61.323 170.265  1.00  0.00           C  
ATOM   2771  C   GLN   407      55.051 -60.260 169.421  1.00  0.00           C  
ATOM   2772  O   GLN   407      54.450 -59.231 169.155  1.00  0.00           O  
ATOM   2773  CB  GLN   407      53.703 -62.306 169.294  1.00  0.00           C  
ATOM   2774  CG  GLN   407      54.682 -62.982 168.332  1.00  0.00           C  
ATOM   2775  CD  GLN   407      53.900 -63.980 167.489  1.00  0.00           C  
ATOM   2776  OE1 GLN   407      52.670 -63.964 167.468  1.00  0.00           O  
ATOM   2777  NE2 GLN   407      54.571 -64.902 166.749  1.00  0.00           N  
ATOM   2778  N   LYS   408      56.282 -60.504 168.975  1.00  0.00           N  
ATOM   2779  CA  LYS   408      56.815 -59.729 167.852  1.00  0.00           C  
ATOM   2780  C   LYS   408      57.859 -60.490 167.035  1.00  0.00           C  
ATOM   2781  O   LYS   408      58.553 -61.378 167.539  1.00  0.00           O  
ATOM   2782  CB  LYS   408      57.385 -58.373 168.315  1.00  0.00           C  
ATOM   2783  CG  LYS   408      58.561 -58.505 169.284  1.00  0.00           C  
ATOM   2784  CD  LYS   408      59.118 -57.161 169.758  1.00  0.00           C  
ATOM   2785  CE  LYS   408      60.325 -57.291 170.689  1.00  0.00           C  
ATOM   2786  NZ  LYS   408      59.901 -57.851 171.992  1.00  0.00           N  
ATOM   2787  N   VAL   409      57.941 -60.125 165.757  1.00  0.00           N  
ATOM   2788  CA  VAL   409      58.857 -60.734 164.801  1.00  0.00           C  
ATOM   2789  C   VAL   409      60.245 -60.120 164.934  1.00  0.00           C  
ATOM   2790  O   VAL   409      60.395 -58.898 164.899  1.00  0.00           O  
ATOM   2791  CB  VAL   409      58.316 -60.560 163.379  1.00  0.00           C  
ATOM   2792  CG1 VAL   409      59.259 -61.092 162.298  1.00  0.00           C  
ATOM   2793  CG2 VAL   409      56.987 -61.279 163.140  1.00  0.00           C  
ATOM   2794  N   ASN   410      61.255 -60.974 165.074  1.00  0.00           N  
ATOM   2795  CA  ASN   410      62.598 -60.535 165.456  1.00  0.00           C  
ATOM   2796  C   ASN   410      63.426 -59.914 164.319  1.00  0.00           C  
ATOM   2797  O   ASN   410      64.095 -58.897 164.521  1.00  0.00           O  
ATOM   2798  CB  ASN   410      63.362 -61.716 166.060  1.00  0.00           C  
ATOM   2799  CG  ASN   410      62.749 -62.027 167.418  1.00  0.00           C  
ATOM   2800  OD1 ASN   410      62.100 -61.181 168.029  1.00  0.00           O  
ATOM   2801  ND2 ASN   410      62.923 -63.261 167.964  1.00  0.00           N  
ATOM   2802  N   GLY   411      63.396 -60.529 163.139  1.00  0.00           N  
ATOM   2803  CA  GLY   411      64.159 -60.020 161.999  1.00  0.00           C  
ATOM   2804  C   GLY   411      63.323 -60.025 160.719  1.00  0.00           C  
ATOM   2805  O   GLY   411      63.478 -60.906 159.875  1.00  0.00           O  
ATOM   2806  N   PRO   412      62.425 -59.042 160.573  1.00  0.00           N  
ATOM   2807  CA  PRO   412      61.563 -58.995 159.387  1.00  0.00           C  
ATOM   2808  C   PRO   412      62.347 -58.750 158.096  1.00  0.00           C  
ATOM   2809  O   PRO   412      63.388 -58.085 158.107  1.00  0.00           O  
ATOM   2810  CB  PRO   412      60.622 -57.823 159.681  1.00  0.00           C  
ATOM   2811  CG  PRO   412      60.699 -57.621 161.168  1.00  0.00           C  
ATOM   2812  CD  PRO   412      62.098 -57.982 161.540  1.00  0.00           C  
ATOM   2813  N   LEU   413      61.845 -59.296 156.993  1.00  0.00           N  
ATOM   2814  CA  LEU   413      62.441 -59.071 155.685  1.00  0.00           C  
ATOM   2815  C   LEU   413      61.886 -57.793 155.060  1.00  0.00           C  
ATOM   2816  O   LEU   413      62.513 -57.198 154.183  1.00  0.00           O  
ATOM   2817  CB  LEU   413      62.192 -60.267 154.765  1.00  0.00           C  
ATOM   2818  CG  LEU   413      62.836 -61.563 155.261  1.00  0.00           C  
ATOM   2819  CD1 LEU   413      62.538 -62.799 154.413  1.00  0.00           C  
ATOM   2820  CD2 LEU   413      64.363 -61.540 155.329  1.00  0.00           C  
ATOM   2821  N   SER   414      60.711 -57.376 155.521  1.00  0.00           N  
ATOM   2822  CA  SER   414      60.071 -56.168 155.013  1.00  0.00           C  
ATOM   2823  C   SER   414      60.922 -54.924 155.269  1.00  0.00           C  
ATOM   2824  O   SER   414      61.705 -54.876 156.218  1.00  0.00           O  
ATOM   2825  CB  SER   414      58.690 -55.982 155.644  1.00  0.00           C  
ATOM   2826  OG  SER   414      57.817 -57.046 155.314  1.00  0.00           O  
ATOM   2827  N   ARG   415      60.767 -53.923 154.413  1.00  0.00           N  
ATOM   2828  CA  ARG   415      61.499 -52.673 154.553  1.00  0.00           C  
ATOM   2829  C   ARG   415      60.586 -51.500 154.229  1.00  0.00           C  
ATOM   2830  O   ARG   415      59.702 -51.606 153.380  1.00  0.00           O  
ATOM   2831  CB  ARG   415      62.730 -52.649 153.640  1.00  0.00           C  
ATOM   2832  CG  ARG   415      63.851 -53.610 154.037  1.00  0.00           C  
ATOM   2833  CD  ARG   415      64.438 -53.244 155.390  1.00  0.00           C  
ATOM   2834  NE  ARG   415      65.584 -54.077 155.751  1.00  0.00           N  
ATOM   2835  CZ  ARG   415      65.501 -55.252 156.371  1.00  0.00           C  
ATOM   2836  NH1 ARG   415      66.606 -55.926 156.658  1.00  0.00           N  
ATOM   2837  NH2 ARG   415      64.319 -55.759 156.700  1.00  0.00           N  
ATOM   2838  N   GLY   416      60.804 -50.381 154.907  1.00  0.00           N  
ATOM   2839  CA  GLY   416      60.026 -49.187 154.653  1.00  0.00           C  
ATOM   2840  C   GLY   416      60.896 -47.972 154.406  1.00  0.00           C  
ATOM   2841  O   GLY   416      62.118 -48.082 154.296  1.00  0.00           O  
ATOM   2842  N   HIS   417      60.263 -46.804 154.328  1.00  0.00           N  
ATOM   2843  CA  HIS   417      60.979 -45.555 154.102  1.00  0.00           C  
ATOM   2844  C   HIS   417      60.208 -44.373 154.667  1.00  0.00           C  
ATOM   2845  O   HIS   417      59.004 -44.459 154.891  1.00  0.00           O  
ATOM   2846  CB  HIS   417      61.236 -45.341 152.606  1.00  0.00           C  
ATOM   2847  CG  HIS   417      59.974 -45.166 151.814  1.00  0.00           C  
ATOM   2848  ND1 HIS   417      59.189 -46.211 151.372  1.00  0.00           N  
ATOM   2849  CD2 HIS   417      59.349 -44.047 151.378  1.00  0.00           C  
ATOM   2850  CE1 HIS   417      58.160 -45.766 150.718  1.00  0.00           C  
ATOM   2851  NE2 HIS   417      58.225 -44.449 150.699  1.00  0.00           N  
ATOM   2852  N   LEU   418      60.906 -43.267 154.896  1.00  0.00           N  
ATOM   2853  CA  LEU   418      60.267 -42.059 155.401  1.00  0.00           C  
ATOM   2854  C   LEU   418      60.951 -40.825 154.807  1.00  0.00           C  
ATOM   2855  O   LEU   418      62.164 -40.824 154.575  1.00  0.00           O  
ATOM   2856  CB  LEU   418      60.286 -42.011 156.962  1.00  0.00           C  
ATOM   2857  CG  LEU   418      59.562 -40.795 157.544  1.00  0.00           C  
ATOM   2858  CD1 LEU   418      59.099 -40.951 158.992  1.00  0.00           C  
ATOM   2859  CD2 LEU   418      60.382 -39.507 157.571  1.00  0.00           C  
ATOM   2860  N   GLU   419      60.167 -39.785 154.537  1.00  0.00           N  
ATOM   2861  CA  GLU   419      60.700 -38.572 153.935  1.00  0.00           C  
ATOM   2862  C   GLU   419      59.834 -37.355 154.265  1.00  0.00           C  
ATOM   2863  O   GLU   419      58.607 -37.454 154.321  1.00  0.00           O  
ATOM   2864  CB  GLU   419      60.808 -38.745 152.420  1.00  0.00           C  
ATOM   2865  CG  GLU   419      59.454 -38.908 151.726  1.00  0.00           C  
ATOM   2866  CD  GLU   419      59.707 -39.085 150.236  1.00  0.00           C  
ATOM   2867  OE1 GLU   419      60.431 -40.049 149.869  1.00  0.00           O  
ATOM   2868  OE2 GLU   419      59.180 -38.258 149.445  1.00  0.00           O  
ATOM   2869  N   LEU   420      60.473 -36.210 154.485  1.00  0.00           N  
ATOM   2870  CA  LEU   420      59.752 -34.963 154.736  1.00  0.00           C  
ATOM   2871  C   LEU   420      58.842 -34.580 153.569  1.00  0.00           C  
ATOM   2872  O   LEU   420      59.071 -34.990 152.430  1.00  0.00           O  
ATOM   2873  CB  LEU   420      60.721 -33.796 155.006  1.00  0.00           C  
ATOM   2874  CG  LEU   420      61.537 -33.965 156.289  1.00  0.00           C  
ATOM   2875  CD1 LEU   420      62.605 -32.897 156.520  1.00  0.00           C  
ATOM   2876  CD2 LEU   420      60.722 -33.937 157.581  1.00  0.00           C  
ATOM   2877  N   ARG   421      57.810 -33.793 153.858  1.00  0.00           N  
ATOM   2878  CA  ARG   421      56.890 -33.337 152.819  1.00  0.00           C  
ATOM   2879  C   ARG   421      57.133 -31.869 152.472  1.00  0.00           C  
ATOM   2880  O   ARG   421      56.735 -31.398 151.405  1.00  0.00           O  
ATOM   2881  CB  ARG   421      55.416 -33.517 153.238  1.00  0.00           C  
ATOM   2882  CG  ARG   421      55.007 -34.980 153.416  1.00  0.00           C  
ATOM   2883  CD  ARG   421      53.543 -35.162 153.822  1.00  0.00           C  
ATOM   2884  NE  ARG   421      53.296 -36.624 153.966  1.00  0.00           N  
ATOM   2885  CZ  ARG   421      52.071 -37.073 154.368  1.00  0.00           C  
ATOM   2886  NH1 ARG   421      51.273 -35.984 154.567  1.00  0.00           N  
ATOM   2887  NH2 ARG   421      52.122 -38.437 154.414  1.00  0.00           N  
ATOM   2888  N   ASN   422      57.794 -31.155 153.377  1.00  0.00           N  
ATOM   2889  CA  ASN   422      58.093 -29.741 153.186  1.00  0.00           C  
ATOM   2890  C   ASN   422      59.232 -29.335 154.130  1.00  0.00           C  
ATOM   2891  O   ASN   422      59.660 -30.142 154.955  1.00  0.00           O  
ATOM   2892  CB  ASN   422      56.840 -28.900 153.435  1.00  0.00           C  
ATOM   2893  CG  ASN   422      55.827 -29.231 152.348  1.00  0.00           C  
ATOM   2894  OD1 ASN   422      54.913 -30.027 152.556  1.00  0.00           O  
ATOM   2895  ND2 ASN   422      55.936 -28.639 151.129  1.00  0.00           N  
ATOM   2896  N   THR   423      59.748 -28.096 154.008  1.00  0.00           N  
ATOM   2897  CA  THR   423      60.780 -27.709 154.983  1.00  0.00           C  
ATOM   2898  C   THR   423      60.224 -27.336 156.366  1.00  0.00           C  
ATOM   2899  O   THR   423      61.004 -27.083 157.286  1.00  0.00           O  
ATOM   2900  CB  THR   423      61.447 -26.499 154.325  1.00  0.00           C  
ATOM   2901  OG1 THR   423      60.492 -25.469 154.116  1.00  0.00           O  
ATOM   2902  CG2 THR   423      62.046 -26.921 152.972  1.00  0.00           C  
ATOM   2903  N   ASN   424      58.900 -27.302 156.503  1.00  0.00           N  
ATOM   2904  CA  ASN   424      58.255 -27.031 157.787  1.00  0.00           C  
ATOM   2905  C   ASN   424      58.628 -28.114 158.807  1.00  0.00           C  
ATOM   2906  O   ASN   424      58.296 -29.284 158.620  1.00  0.00           O  
ATOM   2907  CB  ASN   424      56.733 -26.959 157.606  1.00  0.00           C  
ATOM   2908  CG  ASN   424      56.411 -25.691 156.828  1.00  0.00           C  
ATOM   2909  OD1 ASN   424      57.238 -24.787 156.720  1.00  0.00           O  
ATOM   2910  ND2 ASN   424      55.191 -25.556 156.243  1.00  0.00           N  
ATOM   2911  N   PRO   425      59.322 -27.727 159.890  1.00  0.00           N  
ATOM   2912  CA  PRO   425      59.743 -28.713 160.894  1.00  0.00           C  
ATOM   2913  C   PRO   425      58.561 -29.393 161.600  1.00  0.00           C  
ATOM   2914  O   PRO   425      58.734 -30.484 162.147  1.00  0.00           O  
ATOM   2915  CB  PRO   425      60.572 -27.879 161.880  1.00  0.00           C  
ATOM   2916  CG  PRO   425      60.123 -26.470 161.676  1.00  0.00           C  
ATOM   2917  CD  PRO   425      59.778 -26.364 160.225  1.00  0.00           C  
ATOM   2918  N   ASP   426      57.387 -28.759 161.575  1.00  0.00           N  
ATOM   2919  CA  ASP   426      56.188 -29.309 162.203  1.00  0.00           C  
ATOM   2920  C   ASP   426      55.438 -30.275 161.292  1.00  0.00           C  
ATOM   2921  O   ASP   426      54.583 -31.036 161.751  1.00  0.00           O  
ATOM   2922  CB  ASP   426      55.238 -28.185 162.614  1.00  0.00           C  
ATOM   2923  CG  ASP   426      55.925 -27.359 163.692  1.00  0.00           C  
ATOM   2924  OD1 ASP   426      56.440 -27.970 164.667  1.00  0.00           O  
ATOM   2925  OD2 ASP   426      55.944 -26.107 163.556  1.00  0.00           O  
ATOM   2926  N   ASP   427      55.752 -30.237 160.000  1.00  0.00           N  
ATOM   2927  CA  ASP   427      54.969 -30.968 159.006  1.00  0.00           C  
ATOM   2928  C   ASP   427      55.094 -32.481 159.145  1.00  0.00           C  
ATOM   2929  O   ASP   427      56.185 -33.010 159.364  1.00  0.00           O  
ATOM   2930  CB  ASP   427      55.371 -30.536 157.597  1.00  0.00           C  
ATOM   2931  CG  ASP   427      54.398 -31.171 156.615  1.00  0.00           C  
ATOM   2932  OD1 ASP   427      54.492 -32.411 156.406  1.00  0.00           O  
ATOM   2933  OD2 ASP   427      53.547 -30.426 156.059  1.00  0.00           O  
ATOM   2934  N   ASN   428      53.962 -33.166 159.005  1.00  0.00           N  
ATOM   2935  CA  ASN   428      53.929 -34.620 159.015  1.00  0.00           C  
ATOM   2936  C   ASN   428      54.662 -35.178 157.802  1.00  0.00           C  
ATOM   2937  O   ASN   428      54.414 -34.751 156.677  1.00  0.00           O  
ATOM   2938  CB  ASN   428      52.493 -35.116 159.040  1.00  0.00           C  
ATOM   2939  CG  ASN   428      51.895 -34.757 160.393  1.00  0.00           C  
ATOM   2940  OD1 ASN   428      52.614 -34.563 161.372  1.00  0.00           O  
ATOM   2941  ND2 ASN   428      50.545 -34.649 160.521  1.00  0.00           N  
ATOM   2942  N   PRO   429      55.575 -36.132 158.028  1.00  0.00           N  
ATOM   2943  CA  PRO   429      56.340 -36.726 156.928  1.00  0.00           C  
ATOM   2944  C   PRO   429      55.523 -37.706 156.092  1.00  0.00           C  
ATOM   2945  O   PRO   429      54.485 -38.197 156.539  1.00  0.00           O  
ATOM   2946  CB  PRO   429      57.472 -37.459 157.650  1.00  0.00           C  
ATOM   2947  CG  PRO   429      56.884 -37.823 158.969  1.00  0.00           C  
ATOM   2948  CD  PRO   429      55.981 -36.671 159.338  1.00  0.00           C  
ATOM   2949  N   SER   430      56.001 -37.980 154.883  1.00  0.00           N  
ATOM   2950  CA  SER   430      55.473 -39.063 154.062  1.00  0.00           C  
ATOM   2951  C   SER   430      56.063 -40.377 154.577  1.00  0.00           C  
ATOM   2952  O   SER   430      57.276 -40.587 154.506  1.00  0.00           O  
ATOM   2953  CB  SER   430      55.812 -38.834 152.588  1.00  0.00           C  
ATOM   2954  OG  SER   430      55.385 -39.943 151.811  1.00  0.00           O  
ATOM   2955  N   VAL   431      55.209 -41.251 155.104  1.00  0.00           N  
ATOM   2956  CA  VAL   431      55.675 -42.387 155.895  1.00  0.00           C  
ATOM   2957  C   VAL   431      55.111 -43.718 155.408  1.00  0.00           C  
ATOM   2958  O   VAL   431      53.901 -43.930 155.406  1.00  0.00           O  
ATOM   2959  CB  VAL   431      55.302 -42.172 157.371  1.00  0.00           C  
ATOM   2960  CG1 VAL   431      55.726 -43.326 158.282  1.00  0.00           C  
ATOM   2961  CG2 VAL   431      55.938 -40.923 157.985  1.00  0.00           C  
ATOM   2962  N   THR   432      56.003 -44.613 155.003  1.00  0.00           N  
ATOM   2963  CA  THR   432      55.639 -45.994 154.711  1.00  0.00           C  
ATOM   2964  C   THR   432      56.514 -46.934 155.531  1.00  0.00           C  
ATOM   2965  O   THR   432      57.632 -47.251 155.126  1.00  0.00           O  
ATOM   2966  CB  THR   432      55.781 -46.298 153.218  1.00  0.00           C  
ATOM   2967  OG1 THR   432      54.981 -45.403 152.460  1.00  0.00           O  
ATOM   2968  CG2 THR   432      55.326 -47.742 152.947  1.00  0.00           C  
ATOM   2969  N   PHE   433      56.008 -47.375 156.692  1.00  0.00           N  
ATOM   2970  CA  PHE   433      56.741 -48.251 157.611  1.00  0.00           C  
ATOM   2971  C   PHE   433      57.033 -49.610 156.990  1.00  0.00           C  
ATOM   2972  O   PHE   433      57.980 -50.279 157.400  1.00  0.00           O  
ATOM   2973  CB  PHE   433      55.788 -48.391 158.800  1.00  0.00           C  
ATOM   2974  CG  PHE   433      55.823 -47.107 159.556  1.00  0.00           C  
ATOM   2975  CD1 PHE   433      54.793 -46.147 159.449  1.00  0.00           C  
ATOM   2976  CD2 PHE   433      56.906 -46.825 160.408  1.00  0.00           C  
ATOM   2977  CE1 PHE   433      54.833 -44.924 160.179  1.00  0.00           C  
ATOM   2978  CE2 PHE   433      56.971 -45.607 161.151  1.00  0.00           C  
ATOM   2979  CZ  PHE   433      55.929 -44.652 161.033  1.00  0.00           C  
ATOM   2980  N   ASN   434      56.216 -50.007 156.017  1.00  0.00           N  
ATOM   2981  CA  ASN   434      56.449 -51.224 155.258  1.00  0.00           C  
ATOM   2982  C   ASN   434      56.064 -52.508 155.972  1.00  0.00           C  
ATOM   2983  O   ASN   434      56.500 -53.591 155.574  1.00  0.00           O  
ATOM   2984  CB  ASN   434      57.924 -51.295 154.849  1.00  0.00           C  
ATOM   2985  CG  ASN   434      58.028 -52.178 153.614  1.00  0.00           C  
ATOM   2986  OD1 ASN   434      57.128 -52.203 152.776  1.00  0.00           O  
ATOM   2987  ND2 ASN   434      59.132 -52.952 153.434  1.00  0.00           N  
ATOM   2988  N   TYR   435      55.248 -52.390 157.017  1.00  0.00           N  
ATOM   2989  CA  TYR   435      54.828 -53.550 157.806  1.00  0.00           C  
ATOM   2990  C   TYR   435      54.205 -54.640 156.933  1.00  0.00           C  
ATOM   2991  O   TYR   435      53.238 -54.391 156.213  1.00  0.00           O  
ATOM   2992  CB  TYR   435      53.831 -53.133 158.894  1.00  0.00           C  
ATOM   2993  CG  TYR   435      53.451 -54.361 159.648  1.00  0.00           C  
ATOM   2994  CD1 TYR   435      54.377 -54.964 160.510  1.00  0.00           C  
ATOM   2995  CD2 TYR   435      52.168 -54.938 159.522  1.00  0.00           C  
ATOM   2996  CE1 TYR   435      54.054 -56.124 161.241  1.00  0.00           C  
ATOM   2997  CE2 TYR   435      51.824 -56.117 160.259  1.00  0.00           C  
ATOM   2998  CZ  TYR   435      52.783 -56.695 161.115  1.00  0.00           C  
ATOM   2999  OH  TYR   435      52.498 -57.832 161.840  1.00  0.00           O  
ATOM   3000  N   PHE   436      54.785 -55.837 157.001  1.00  0.00           N  
ATOM   3001  CA  PHE   436      54.278 -57.035 156.318  1.00  0.00           C  
ATOM   3002  C   PHE   436      54.249 -56.963 154.785  1.00  0.00           C  
ATOM   3003  O   PHE   436      53.522 -57.733 154.158  1.00  0.00           O  
ATOM   3004  CB  PHE   436      52.862 -57.374 156.810  1.00  0.00           C  
ATOM   3005  CG  PHE   436      52.961 -57.723 158.255  1.00  0.00           C  
ATOM   3006  CD1 PHE   436      54.177 -58.141 158.843  1.00  0.00           C  
ATOM   3007  CD2 PHE   436      51.822 -57.641 159.076  1.00  0.00           C  
ATOM   3008  CE1 PHE   436      54.263 -58.469 160.227  1.00  0.00           C  
ATOM   3009  CE2 PHE   436      51.881 -57.964 160.466  1.00  0.00           C  
ATOM   3010  CZ  PHE   436      53.108 -58.382 161.042  1.00  0.00           C  
ATOM   3011  N   LYS   437      55.024 -56.072 154.170  1.00  0.00           N  
ATOM   3012  CA  LYS   437      54.960 -55.963 152.711  1.00  0.00           C  
ATOM   3013  C   LYS   437      55.775 -57.054 152.016  1.00  0.00           C  
ATOM   3014  O   LYS   437      55.619 -57.279 150.818  1.00  0.00           O  
ATOM   3015  CB  LYS   437      55.390 -54.559 152.225  1.00  0.00           C  
ATOM   3016  CG  LYS   437      54.441 -53.443 152.667  1.00  0.00           C  
ATOM   3017  CD  LYS   437      54.831 -52.062 152.137  1.00  0.00           C  
ATOM   3018  CE  LYS   437      53.832 -50.962 152.503  1.00  0.00           C  
ATOM   3019  NZ  LYS   437      52.570 -51.155 151.755  1.00  0.00           N  
ATOM   3020  N   ASP   438      56.636 -57.729 152.773  1.00  0.00           N  
ATOM   3021  CA  ASP   438      57.358 -58.889 152.260  1.00  0.00           C  
ATOM   3022  C   ASP   438      56.630 -60.165 152.668  1.00  0.00           C  
ATOM   3023  O   ASP   438      56.273 -60.335 153.834  1.00  0.00           O  
ATOM   3024  CB  ASP   438      58.800 -58.909 152.771  1.00  0.00           C  
ATOM   3025  CG  ASP   438      59.668 -59.914 152.032  1.00  0.00           C  
ATOM   3026  OD1 ASP   438      59.418 -61.135 152.142  1.00  0.00           O  
ATOM   3027  OD2 ASP   438      60.614 -59.480 151.344  1.00  0.00           O  
ATOM   3028  N   PRO   439      56.423 -61.064 151.710  1.00  0.00           N  
ATOM   3029  CA  PRO   439      55.598 -62.249 151.938  1.00  0.00           C  
ATOM   3030  C   PRO   439      56.217 -63.234 152.932  1.00  0.00           C  
ATOM   3031  O   PRO   439      55.521 -64.094 153.476  1.00  0.00           O  
ATOM   3032  CB  PRO   439      55.316 -62.959 150.607  1.00  0.00           C  
ATOM   3033  CG  PRO   439      56.372 -62.686 149.534  1.00  0.00           C  
ATOM   3034  CD  PRO   439      56.958 -61.274 149.597  1.00  0.00           C  
ATOM   3035  N   GLU   440      57.520 -63.102 153.170  1.00  0.00           N  
ATOM   3036  CA  GLU   440      58.239 -64.018 154.053  1.00  0.00           C  
ATOM   3037  C   GLU   440      57.925 -63.785 155.528  1.00  0.00           C  
ATOM   3038  O   GLU   440      58.228 -64.629 156.376  1.00  0.00           O  
ATOM   3039  CB  GLU   440      59.747 -63.895 153.826  1.00  0.00           C  
ATOM   3040  CG  GLU   440      60.202 -64.410 152.459  1.00  0.00           C  
ATOM   3041  CD  GLU   440      61.691 -64.127 152.322  1.00  0.00           C  
ATOM   3042  OE1 GLU   440      62.271 -63.534 153.271  1.00  0.00           O  
ATOM   3043  OE2 GLU   440      62.270 -64.501 151.267  1.00  0.00           O  
ATOM   3044  N   ASP   441      57.314 -62.645 155.832  1.00  0.00           N  
ATOM   3045  CA  ASP   441      57.097 -62.257 157.219  1.00  0.00           C  
ATOM   3046  C   ASP   441      55.786 -62.780 157.809  1.00  0.00           C  
ATOM   3047  O   ASP   441      55.552 -62.646 159.011  1.00  0.00           O  
ATOM   3048  CB  ASP   441      57.147 -60.731 157.349  1.00  0.00           C  
ATOM   3049  CG  ASP   441      58.551 -60.176 157.186  1.00  0.00           C  
ATOM   3050  OD1 ASP   441      59.514 -60.971 157.256  1.00  0.00           O  
ATOM   3051  OD2 ASP   441      58.693 -58.947 156.998  1.00  0.00           O  
ATOM   3052  N   LEU   442      54.941 -63.394 156.985  1.00  0.00           N  
ATOM   3053  CA  LEU   442      53.626 -63.827 157.460  1.00  0.00           C  
ATOM   3054  C   LEU   442      53.663 -65.131 158.268  1.00  0.00           C  
ATOM   3055  O   LEU   442      53.063 -65.220 159.340  1.00  0.00           O  
ATOM   3056  CB  LEU   442      52.659 -63.972 156.285  1.00  0.00           C  
ATOM   3057  CG  LEU   442      52.331 -62.645 155.597  1.00  0.00           C  
ATOM   3058  CD1 LEU   442      51.487 -62.766 154.329  1.00  0.00           C  
ATOM   3059  CD2 LEU   442      51.547 -61.651 156.452  1.00  0.00           C  
ATOM   3060  N   ASN   443      54.372 -66.133 157.760  1.00  0.00           N  
ATOM   3061  CA  ASN   443      54.398 -67.457 158.390  1.00  0.00           C  
ATOM   3062  C   ASN   443      54.848 -67.481 159.865  1.00  0.00           C  
ATOM   3063  O   ASN   443      54.217 -68.155 160.678  1.00  0.00           O  
ATOM   3064  CB  ASN   443      55.272 -68.406 157.562  1.00  0.00           C  
ATOM   3065  CG  ASN   443      54.484 -68.813 156.325  1.00  0.00           C  
ATOM   3066  OD1 ASN   443      53.449 -69.471 156.422  1.00  0.00           O  
ATOM   3067  ND2 ASN   443      54.930 -68.443 155.095  1.00  0.00           N  
ATOM   3068  N   LYS   444      55.935 -66.763 160.221  1.00  0.00           N  
ATOM   3069  CA  LYS   444      56.344 -66.808 161.633  1.00  0.00           C  
ATOM   3070  C   LYS   444      55.292 -66.250 162.590  1.00  0.00           C  
ATOM   3071  O   LYS   444      55.150 -66.747 163.710  1.00  0.00           O  
ATOM   3072  CB  LYS   444      57.599 -65.932 161.665  1.00  0.00           C  
ATOM   3073  CG  LYS   444      58.254 -65.854 163.046  1.00  0.00           C  
ATOM   3074  CD  LYS   444      59.555 -65.049 163.062  1.00  0.00           C  
ATOM   3075  CE  LYS   444      60.220 -64.988 164.439  1.00  0.00           C  
ATOM   3076  NZ  LYS   444      61.467 -64.195 164.363  1.00  0.00           N  
ATOM   3077  N   CYS   445      54.569 -65.224 162.147  1.00  0.00           N  
ATOM   3078  CA  CYS   445      53.548 -64.592 162.973  1.00  0.00           C  
ATOM   3079  C   CYS   445      52.380 -65.538 163.225  1.00  0.00           C  
ATOM   3080  O   CYS   445      51.895 -65.645 164.349  1.00  0.00           O  
ATOM   3081  CB  CYS   445      53.054 -63.310 162.312  1.00  0.00           C  
ATOM   3082  SG  CYS   445      52.139 -62.595 163.129  1.00  0.00           S  
ATOM   3083  N   VAL   446      51.937 -66.218 162.172  1.00  0.00           N  
ATOM   3084  CA  VAL   446      50.888 -67.225 162.285  1.00  0.00           C  
ATOM   3085  C   VAL   446      51.326 -68.329 163.243  1.00  0.00           C  
ATOM   3086  O   VAL   446      50.580 -68.741 164.137  1.00  0.00           O  
ATOM   3087  CB  VAL   446      50.548 -67.844 160.914  1.00  0.00           C  
ATOM   3088  CG1 VAL   446      49.608 -69.028 161.084  1.00  0.00           C  
ATOM   3089  CG2 VAL   446      49.952 -66.797 159.986  1.00  0.00           C  
ATOM   3090  N   GLU   447      52.551 -68.795 163.031  1.00  0.00           N  
ATOM   3091  CA  GLU   447      53.164 -69.814 163.866  1.00  0.00           C  
ATOM   3092  C   GLU   447      53.159 -69.415 165.343  1.00  0.00           C  
ATOM   3093  O   GLU   447      52.794 -70.214 166.209  1.00  0.00           O  
ATOM   3094  CB  GLU   447      54.589 -70.075 163.371  1.00  0.00           C  
ATOM   3095  CG  GLU   447      55.328 -71.146 164.176  1.00  0.00           C  
ATOM   3096  CD  GLU   447      54.675 -72.489 163.882  1.00  0.00           C  
ATOM   3097  OE1 GLU   447      53.852 -72.551 162.930  1.00  0.00           O  
ATOM   3098  OE2 GLU   447      54.990 -73.471 164.606  1.00  0.00           O  
ATOM   3099  N   GLY   448      53.540 -68.170 165.619  1.00  0.00           N  
ATOM   3100  CA  GLY   448      53.626 -67.668 166.987  1.00  0.00           C  
ATOM   3101  C   GLY   448      52.264 -67.580 167.669  1.00  0.00           C  
ATOM   3102  O   GLY   448      52.152 -67.840 168.870  1.00  0.00           O  
ATOM   3103  N   LEU   449      51.233 -67.202 166.918  1.00  0.00           N  
ATOM   3104  CA  LEU   449      49.894 -67.144 167.492  1.00  0.00           C  
ATOM   3105  C   LEU   449      49.460 -68.528 167.984  1.00  0.00           C  
ATOM   3106  O   LEU   449      48.934 -68.669 169.089  1.00  0.00           O  
ATOM   3107  CB  LEU   449      48.865 -66.605 166.489  1.00  0.00           C  
ATOM   3108  CG  LEU   449      49.034 -65.115 166.183  1.00  0.00           C  
ATOM   3109  CD1 LEU   449      48.152 -64.584 165.054  1.00  0.00           C  
ATOM   3110  CD2 LEU   449      48.721 -64.177 167.348  1.00  0.00           C  
ATOM   3111  N   SER   450      49.671 -69.540 167.150  1.00  0.00           N  
ATOM   3112  CA  SER   450      49.288 -70.903 167.492  1.00  0.00           C  
ATOM   3113  C   SER   450      50.069 -71.398 168.697  1.00  0.00           C  
ATOM   3114  O   SER   450      49.521 -72.069 169.574  1.00  0.00           O  
ATOM   3115  CB  SER   450      49.509 -71.840 166.305  1.00  0.00           C  
ATOM   3116  OG  SER   450      48.629 -71.499 165.244  1.00  0.00           O  
ATOM   3117  N   THR   451      51.350 -71.051 168.735  1.00  0.00           N  
ATOM   3118  CA  THR   451      52.234 -71.469 169.814  1.00  0.00           C  
ATOM   3119  C   THR   451      51.820 -70.864 171.162  1.00  0.00           C  
ATOM   3120  O   THR   451      51.653 -71.581 172.150  1.00  0.00           O  
ATOM   3121  CB  THR   451      53.676 -71.079 169.486  1.00  0.00           C  
ATOM   3122  OG1 THR   451      54.103 -71.740 168.304  1.00  0.00           O  
ATOM   3123  CG2 THR   451      54.591 -71.483 170.654  1.00  0.00           C  
ATOM   3124  N   ILE   452      51.659 -69.544 171.198  1.00  0.00           N  
ATOM   3125  CA  ILE   452      51.305 -68.851 172.436  1.00  0.00           C  
ATOM   3126  C   ILE   452      49.909 -69.231 172.926  1.00  0.00           C  
ATOM   3127  O   ILE   452      49.651 -69.248 174.132  1.00  0.00           O  
ATOM   3128  CB  ILE   452      51.392 -67.337 172.246  1.00  0.00           C  
ATOM   3129  CG1 ILE   452      50.395 -66.791 171.210  1.00  0.00           C  
ATOM   3130  CG2 ILE   452      52.773 -66.857 171.767  1.00  0.00           C  
ATOM   3131  CD1 ILE   452      50.350 -65.264 171.154  1.00  0.00           C  
ATOM   3132  N   ILE   453      49.011 -69.525 171.987  1.00  0.00           N  
ATOM   3133  CA  ILE   453      47.665 -69.955 172.340  1.00  0.00           C  
ATOM   3134  C   ILE   453      47.720 -71.298 173.058  1.00  0.00           C  
ATOM   3135  O   ILE   453      46.984 -71.535 174.020  1.00  0.00           O  
ATOM   3136  CB  ILE   453      46.775 -70.053 171.097  1.00  0.00           C  
ATOM   3137  CG1 ILE   453      46.478 -68.691 170.446  1.00  0.00           C  
ATOM   3138  CG2 ILE   453      45.396 -70.674 171.377  1.00  0.00           C  
ATOM   3139  CD1 ILE   453      45.822 -68.804 169.071  1.00  0.00           C  
ATOM   3140  N   LYS   454      48.604 -72.171 172.583  1.00  0.00           N  
ATOM   3141  CA  LYS   454      48.820 -73.467 173.210  1.00  0.00           C  
ATOM   3142  C   LYS   454      49.430 -73.308 174.605  1.00  0.00           C  
ATOM   3143  O   LYS   454      49.083 -74.037 175.533  1.00  0.00           O  
ATOM   3144  CB  LYS   454      49.714 -74.339 172.326  1.00  0.00           C  
ATOM   3145  CG  LYS   454      49.029 -74.810 171.042  1.00  0.00           C  
ATOM   3146  CD  LYS   454      49.919 -75.686 170.158  1.00  0.00           C  
ATOM   3147  CE  LYS   454      49.245 -76.129 168.858  1.00  0.00           C  
ATOM   3148  NZ  LYS   454      50.182 -76.949 168.057  1.00  0.00           N  
ATOM   3149  N   VAL   455      50.337 -72.347 174.744  1.00  0.00           N  
ATOM   3150  CA  VAL   455      50.905 -72.012 176.045  1.00  0.00           C  
ATOM   3151  C   VAL   455      49.805 -71.557 176.999  1.00  0.00           C  
ATOM   3152  O   VAL   455      49.718 -72.027 178.135  1.00  0.00           O  
ATOM   3153  CB  VAL   455      51.959 -70.894 175.939  1.00  0.00           C  
ATOM   3154  CG1 VAL   455      52.437 -70.376 177.297  1.00  0.00           C  
ATOM   3155  CG2 VAL   455      53.231 -71.322 175.204  1.00  0.00           C  
ATOM   3156  N   ILE   456      48.974 -70.633 176.521  1.00  0.00           N  
ATOM   3157  CA  ILE   456      47.899 -70.056 177.322  1.00  0.00           C  
ATOM   3158  C   ILE   456      46.938 -71.122 177.837  1.00  0.00           C  
ATOM   3159  O   ILE   456      46.546 -71.100 179.001  1.00  0.00           O  
ATOM   3160  CB  ILE   456      47.141 -69.011 176.514  1.00  0.00           C  
ATOM   3161  CG1 ILE   456      47.973 -67.756 176.200  1.00  0.00           C  
ATOM   3162  CG2 ILE   456      45.877 -68.489 177.218  1.00  0.00           C  
ATOM   3163  CD1 ILE   456      47.319 -66.833 175.173  1.00  0.00           C  
ATOM   3164  N   ASP   457      46.577 -72.066 176.974  1.00  0.00           N  
ATOM   3165  CA  ASP   457      45.595 -73.085 177.329  1.00  0.00           C  
ATOM   3166  C   ASP   457      46.159 -74.122 178.295  1.00  0.00           C  
ATOM   3167  O   ASP   457      45.414 -74.929 178.844  1.00  0.00           O  
ATOM   3168  CB  ASP   457      45.060 -73.768 176.065  1.00  0.00           C  
ATOM   3169  CG  ASP   457      44.154 -72.780 175.344  1.00  0.00           C  
ATOM   3170  OD1 ASP   457      43.790 -71.748 175.968  1.00  0.00           O  
ATOM   3171  OD2 ASP   457      43.813 -73.045 174.161  1.00  0.00           O  
ATOM   3172  N   SER   458      47.469 -74.090 178.510  1.00  0.00           N  
ATOM   3173  CA  SER   458      48.105 -75.014 179.446  1.00  0.00           C  
ATOM   3174  C   SER   458      48.514 -74.326 180.754  1.00  0.00           C  
ATOM   3175  O   SER   458      49.203 -74.914 181.589  1.00  0.00           O  
ATOM   3176  CB  SER   458      49.316 -75.686 178.787  1.00  0.00           C  
ATOM   3177  OG  SER   458      50.280 -74.708 178.426  1.00  0.00           O  
ATOM   3178  N   LYS   459      48.072 -73.083 180.931  1.00  0.00           N  
ATOM   3179  CA  LYS   459      48.330 -72.340 182.162  1.00  0.00           C  
ATOM   3180  C   LYS   459      47.166 -72.473 183.139  1.00  0.00           C  
ATOM   3181  O   LYS   459      46.011 -72.536 182.724  1.00  0.00           O  
ATOM   3182  CB  LYS   459      48.585 -70.864 181.855  1.00  0.00           C  
ATOM   3183  CG  LYS   459      49.882 -70.617 181.082  1.00  0.00           C  
ATOM   3184  CD  LYS   459      50.063 -69.164 180.638  1.00  0.00           C  
ATOM   3185  CE  LYS   459      50.297 -68.194 181.799  1.00  0.00           C  
ATOM   3186  NZ  LYS   459      50.406 -66.810 181.287  1.00  0.00           N  
ATOM   3187  N   GLY   460      47.476 -72.513 184.434  1.00  0.00           N  
ATOM   3188  CA  GLY   460      46.450 -72.585 185.475  1.00  0.00           C  
ATOM   3189  C   GLY   460      45.532 -71.366 185.436  1.00  0.00           C  
ATOM   3190  O   GLY   460      44.348 -71.456 185.766  1.00  0.00           O  
ATOM   3191  N   TYR   461      46.091 -70.228 185.033  1.00  0.00           N  
ATOM   3192  CA  TYR   461      45.347 -68.974 184.967  1.00  0.00           C  
ATOM   3193  C   TYR   461      44.210 -69.028 183.954  1.00  0.00           C  
ATOM   3194  O   TYR   461      43.198 -68.354 184.117  1.00  0.00           O  
ATOM   3195  CB  TYR   461      46.279 -67.815 184.604  1.00  0.00           C  
ATOM   3196  CG  TYR   461      46.633 -67.959 183.164  1.00  0.00           C  
ATOM   3197  CD1 TYR   461      45.849 -67.330 182.187  1.00  0.00           C  
ATOM   3198  CD2 TYR   461      47.752 -68.714 182.749  1.00  0.00           C  
ATOM   3199  CE1 TYR   461      46.152 -67.440 180.816  1.00  0.00           C  
ATOM   3200  CE2 TYR   461      48.075 -68.836 181.359  1.00  0.00           C  
ATOM   3201  CZ  TYR   461      47.261 -68.190 180.407  1.00  0.00           C  
ATOM   3202  OH  TYR   461      47.530 -68.283 179.058  1.00  0.00           O  
ATOM   3203  N   SER   462      44.392 -69.831 182.909  1.00  0.00           N  
ATOM   3204  CA  SER   462      43.504 -69.825 181.745  1.00  0.00           C  
ATOM   3205  C   SER   462      42.044 -70.092 182.082  1.00  0.00           C  
ATOM   3206  O   SER   462      41.728 -71.067 182.768  1.00  0.00           O  
ATOM   3207  CB  SER   462      43.982 -70.858 180.726  1.00  0.00           C  
ATOM   3208  OG  SER   462      43.097 -70.894 179.616  1.00  0.00           O  
ATOM   3209  N   LYS   463      41.157 -69.231 181.585  1.00  0.00           N  
ATOM   3210  CA  LYS   463      39.725 -69.406 181.805  1.00  0.00           C  
ATOM   3211  C   LYS   463      38.905 -69.124 180.549  1.00  0.00           C  
ATOM   3212  O   LYS   463      37.674 -69.116 180.599  1.00  0.00           O  
ATOM   3213  CB  LYS   463      39.257 -68.524 182.941  1.00  0.00           C  
ATOM   3214  CG  LYS   463      39.924 -68.847 184.279  1.00  0.00           C  
ATOM   3215  CD  LYS   463      39.541 -70.219 184.839  1.00  0.00           C  
ATOM   3216  CE  LYS   463      40.251 -70.566 186.150  1.00  0.00           C  
ATOM   3217  NZ  LYS   463      39.852 -71.918 186.598  1.00  0.00           N  
ATOM   3218  N   TYR   464      39.581 -68.899 179.427  1.00  0.00           N  
ATOM   3219  CA  TYR   464      38.880 -68.653 178.180  1.00  0.00           C  
ATOM   3220  C   TYR   464      39.566 -67.688 177.232  1.00  0.00           C  
ATOM   3221  O   TYR   464      40.614 -67.110 177.535  1.00  0.00           O  
ATOM   3222  CB  TYR   464      37.471 -68.126 178.486  1.00  0.00           C  
ATOM   3223  CG  TYR   464      36.719 -69.222 179.160  1.00  0.00           C  
ATOM   3224  CD1 TYR   464      36.616 -69.239 180.557  1.00  0.00           C  
ATOM   3225  CD2 TYR   464      36.096 -70.253 178.423  1.00  0.00           C  
ATOM   3226  CE1 TYR   464      35.912 -70.257 181.231  1.00  0.00           C  
ATOM   3227  CE2 TYR   464      35.375 -71.295 179.092  1.00  0.00           C  
ATOM   3228  CZ  TYR   464      35.295 -71.278 180.499  1.00  0.00           C  
ATOM   3229  OH  TYR   464      34.617 -72.262 181.186  1.00  0.00           O  
ATOM   3230  N   LYS   465      38.950 -67.504 176.072  1.00  0.00           N  
ATOM   3231  CA  LYS   465      39.539 -66.722 174.996  1.00  0.00           C  
ATOM   3232  C   LYS   465      38.593 -65.594 174.582  1.00  0.00           C  
ATOM   3233  O   LYS   465      37.407 -65.826 174.346  1.00  0.00           O  
ATOM   3234  CB  LYS   465      39.864 -67.638 173.816  1.00  0.00           C  
ATOM   3235  CG  LYS   465      40.468 -66.900 172.619  1.00  0.00           C  
ATOM   3236  CD  LYS   465      41.084 -67.832 171.573  1.00  0.00           C  
ATOM   3237  CE  LYS   465      40.048 -68.635 170.784  1.00  0.00           C  
ATOM   3238  NZ  LYS   465      40.716 -69.406 169.711  1.00  0.00           N  
ATOM   3239  N   TYR   466      39.115 -64.372 174.506  1.00  0.00           N  
ATOM   3240  CA  TYR   466      38.293 -63.208 174.191  1.00  0.00           C  
ATOM   3241  C   TYR   466      38.020 -63.135 172.697  1.00  0.00           C  
ATOM   3242  O   TYR   466      38.876 -62.706 171.923  1.00  0.00           O  
ATOM   3243  CB  TYR   466      38.964 -61.905 174.662  1.00  0.00           C  
ATOM   3244  CG  TYR   466      38.031 -60.784 174.355  1.00  0.00           C  
ATOM   3245  CD1 TYR   466      36.655 -61.030 174.255  1.00  0.00           C  
ATOM   3246  CD2 TYR   466      38.497 -59.465 174.166  1.00  0.00           C  
ATOM   3247  CE1 TYR   466      35.742 -59.997 173.970  1.00  0.00           C  
ATOM   3248  CE2 TYR   466      37.582 -58.402 173.875  1.00  0.00           C  
ATOM   3249  CZ  TYR   466      36.205 -58.690 173.781  1.00  0.00           C  
ATOM   3250  OH  TYR   466      35.288 -57.701 173.499  1.00  0.00           O  
ATOM   3251  N   PRO   467      36.817 -63.545 172.303  1.00  0.00           N  
ATOM   3252  CA  PRO   467      36.516 -63.789 170.902  1.00  0.00           C  
ATOM   3253  C   PRO   467      36.704 -62.542 170.039  1.00  0.00           C  
ATOM   3254  O   PRO   467      37.216 -62.633 168.921  1.00  0.00           O  
ATOM   3255  CB  PRO   467      35.075 -64.342 170.713  1.00  0.00           C  
ATOM   3256  CG  PRO   467      34.556 -65.119 171.925  1.00  0.00           C  
ATOM   3257  CD  PRO   467      34.982 -64.519 173.266  1.00  0.00           C  
ATOM   3258  N   LEU   468      36.322 -61.381 170.564  1.00  0.00           N  
ATOM   3259  CA  LEU   468      36.395 -60.143 169.794  1.00  0.00           C  
ATOM   3260  C   LEU   468      37.825 -59.736 169.475  1.00  0.00           C  
ATOM   3261  O   LEU   468      38.062 -58.954 168.560  1.00  0.00           O  
ATOM   3262  CB  LEU   468      35.711 -59.011 170.546  1.00  0.00           C  
ATOM   3263  CG  LEU   468      34.200 -59.203 170.695  1.00  0.00           C  
ATOM   3264  CD1 LEU   468      33.496 -58.146 171.545  1.00  0.00           C  
ATOM   3265  CD2 LEU   468      33.415 -59.185 169.384  1.00  0.00           C  
ATOM   3266  N   ALA   469      38.775 -60.260 170.239  1.00  0.00           N  
ATOM   3267  CA  ALA   469      40.173 -59.879 170.083  1.00  0.00           C  
ATOM   3268  C   ALA   469      41.024 -61.044 169.602  1.00  0.00           C  
ATOM   3269  O   ALA   469      42.238 -61.050 169.786  1.00  0.00           O  
ATOM   3270  CB  ALA   469      40.731 -59.344 171.401  1.00  0.00           C  
ATOM   3271  N   SER   470      40.375 -62.035 168.998  1.00  0.00           N  
ATOM   3272  CA  SER   470      41.064 -63.185 168.417  1.00  0.00           C  
ATOM   3273  C   SER   470      40.751 -63.269 166.928  1.00  0.00           C  
ATOM   3274  O   SER   470      39.871 -62.549 166.451  1.00  0.00           O  
ATOM   3275  CB  SER   470      40.659 -64.471 169.139  1.00  0.00           C  
ATOM   3276  OG  SER   470      39.281 -64.738 168.924  1.00  0.00           O  
ATOM   3277  N   ALA   471      41.488 -64.114 166.182  1.00  0.00           N  
ATOM   3278  CA  ALA   471      41.176 -64.250 164.754  1.00  0.00           C  
ATOM   3279  C   ALA   471      39.727 -64.657 164.495  1.00  0.00           C  
ATOM   3280  O   ALA   471      39.135 -65.402 165.271  1.00  0.00           O  
ATOM   3281  CB  ALA   471      42.154 -65.336 164.271  1.00  0.00           C  
ATOM   3282  N   ARG   472      39.167 -64.143 163.406  1.00  0.00           N  
ATOM   3283  CA  ARG   472      37.768 -64.362 163.074  1.00  0.00           C  
ATOM   3284  C   ARG   472      37.579 -65.714 162.399  1.00  0.00           C  
ATOM   3285  O   ARG   472      37.267 -65.793 161.209  1.00  0.00           O  
ATOM   3286  CB  ARG   472      37.259 -63.231 162.180  1.00  0.00           C  
ATOM   3287  CG  ARG   472      37.243 -61.866 162.872  1.00  0.00           C  
ATOM   3288  CD  ARG   472      36.673 -60.745 162.001  1.00  0.00           C  
ATOM   3289  NE  ARG   472      37.559 -60.607 160.812  1.00  0.00           N  
ATOM   3290  CZ  ARG   472      37.153 -59.864 159.741  1.00  0.00           C  
ATOM   3291  NH1 ARG   472      35.913 -59.368 160.024  1.00  0.00           N  
ATOM   3292  NH2 ARG   472      38.146 -59.907 158.804  1.00  0.00           N  
ATOM   3293  N   GLY   473      37.783 -66.779 163.169  1.00  0.00           N  
ATOM   3294  CA  GLY   473      37.593 -68.138 162.676  1.00  0.00           C  
ATOM   3295  C   GLY   473      36.172 -68.331 162.163  1.00  0.00           C  
ATOM   3296  O   GLY   473      35.260 -67.619 162.586  1.00  0.00           O  
ATOM   3297  N   LEU   474      47.118 -90.146 191.322  1.00  0.00           N  
ATOM   3298  CA  LEU   474      48.351 -89.374 191.418  1.00  0.00           C  
ATOM   3299  C   LEU   474      48.394 -88.509 192.677  1.00  0.00           C  
ATOM   3300  O   LEU   474      47.361 -88.177 193.260  1.00  0.00           O  
ATOM   3301  CB  LEU   474      48.530 -88.498 190.176  1.00  0.00           C  
ATOM   3302  CG  LEU   474      48.712 -89.299 188.885  1.00  0.00           C  
ATOM   3303  CD1 LEU   474      48.776 -88.462 187.609  1.00  0.00           C  
ATOM   3304  CD2 LEU   474      49.985 -90.141 188.822  1.00  0.00           C  
ATOM   3305  N   LEU   475      49.607 -88.165 193.095  1.00  0.00           N  
ATOM   3306  CA  LEU   475      49.815 -87.219 194.184  1.00  0.00           C  
ATOM   3307  C   LEU   475      49.176 -85.879 193.807  1.00  0.00           C  
ATOM   3308  O   LEU   475      49.304 -85.432 192.666  1.00  0.00           O  
ATOM   3309  CB  LEU   475      51.320 -87.049 194.480  1.00  0.00           C  
ATOM   3310  CG  LEU   475      51.974 -88.306 195.056  1.00  0.00           C  
ATOM   3311  CD1 LEU   475      53.489 -88.219 195.241  1.00  0.00           C  
ATOM   3312  CD2 LEU   475      51.471 -88.721 196.438  1.00  0.00           C  
ATOM   3313  N   ASN   476      48.482 -85.256 194.759  1.00  0.00           N  
ATOM   3314  CA  ASN   476      47.673 -84.066 194.487  1.00  0.00           C  
ATOM   3315  C   ASN   476      48.426 -82.962 193.751  1.00  0.00           C  
ATOM   3316  O   ASN   476      47.878 -82.318 192.861  1.00  0.00           O  
ATOM   3317  CB  ASN   476      47.103 -83.464 195.786  1.00  0.00           C  
ATOM   3318  CG  ASN   476      45.991 -84.378 196.279  1.00  0.00           C  
ATOM   3319  OD1 ASN   476      45.490 -85.224 195.539  1.00  0.00           O  
ATOM   3320  ND2 ASN   476      45.543 -84.258 197.558  1.00  0.00           N  
ATOM   3321  N   LEU   477      49.687 -82.755 194.112  1.00  0.00           N  
ATOM   3322  CA  LEU   477      50.472 -81.679 193.518  1.00  0.00           C  
ATOM   3323  C   LEU   477      50.919 -81.981 192.088  1.00  0.00           C  
ATOM   3324  O   LEU   477      51.547 -81.140 191.444  1.00  0.00           O  
ATOM   3325  CB  LEU   477      51.691 -81.379 194.383  1.00  0.00           C  
ATOM   3326  CG  LEU   477      51.337 -80.834 195.768  1.00  0.00           C  
ATOM   3327  CD1 LEU   477      52.527 -80.628 196.704  1.00  0.00           C  
ATOM   3328  CD2 LEU   477      50.645 -79.472 195.769  1.00  0.00           C  
ATOM   3329  N   ILE   478      50.601 -83.175 191.591  1.00  0.00           N  
ATOM   3330  CA  ILE   478      50.952 -83.539 190.221  1.00  0.00           C  
ATOM   3331  C   ILE   478      49.719 -83.736 189.354  1.00  0.00           C  
ATOM   3332  O   ILE   478      49.822 -84.105 188.188  1.00  0.00           O  
ATOM   3333  CB  ILE   478      51.805 -84.809 190.195  1.00  0.00           C  
ATOM   3334  CG1 ILE   478      51.084 -86.044 190.762  1.00  0.00           C  
ATOM   3335  CG2 ILE   478      53.104 -84.692 191.010  1.00  0.00           C  
ATOM   3336  CD1 ILE   478      51.841 -87.351 190.531  1.00  0.00           C  
ATOM   3337  N   LEU   479      48.551 -83.491 189.932  1.00  0.00           N  
ATOM   3338  CA  LEU   479      47.300 -83.638 189.199  1.00  0.00           C  
ATOM   3339  C   LEU   479      47.076 -82.447 188.273  1.00  0.00           C  
ATOM   3340  O   LEU   479      47.451 -81.320 188.596  1.00  0.00           O  
ATOM   3341  CB  LEU   479      46.130 -83.798 190.172  1.00  0.00           C  
ATOM   3342  CG  LEU   479      46.224 -85.056 191.038  1.00  0.00           C  
ATOM   3343  CD1 LEU   479      45.123 -85.202 192.087  1.00  0.00           C  
ATOM   3344  CD2 LEU   479      46.160 -86.375 190.270  1.00  0.00           C  
ATOM   3345  N   ALA   480      46.482 -82.703 187.112  1.00  0.00           N  
ATOM   3346  CA  ALA   480      46.235 -81.654 186.128  1.00  0.00           C  
ATOM   3347  C   ALA   480      44.850 -81.770 185.507  1.00  0.00           C  
ATOM   3348  O   ALA   480      44.246 -82.842 185.505  1.00  0.00           O  
ATOM   3349  CB  ALA   480      47.276 -81.676 184.988  1.00  0.00           C  
ATOM   3350  N   LEU   481      44.359 -80.652 184.984  1.00  0.00           N  
ATOM   3351  CA  LEU   481      43.126 -80.625 184.211  1.00  0.00           C  
ATOM   3352  C   LEU   481      43.441 -79.997 182.863  1.00  0.00           C  
ATOM   3353  O   LEU   481      43.856 -78.839 182.793  1.00  0.00           O  
ATOM   3354  CB  LEU   481      42.033 -79.849 184.943  1.00  0.00           C  
ATOM   3355  CG  LEU   481      40.731 -79.733 184.149  1.00  0.00           C  
ATOM   3356  CD1 LEU   481      40.021 -81.059 183.874  1.00  0.00           C  
ATOM   3357  CD2 LEU   481      39.647 -78.880 184.806  1.00  0.00           C  
ATOM   3358  N   PRO   482      43.265 -80.764 181.792  1.00  0.00           N  
ATOM   3359  CA  PRO   482      43.766 -80.349 180.485  1.00  0.00           C  
ATOM   3360  C   PRO   482      42.674 -79.965 179.499  1.00  0.00           C  
ATOM   3361  O   PRO   482      41.644 -80.634 179.395  1.00  0.00           O  
ATOM   3362  CB  PRO   482      44.624 -81.458 179.875  1.00  0.00           C  
ATOM   3363  CG  PRO   482      44.199 -82.864 180.304  1.00  0.00           C  
ATOM   3364  CD  PRO   482      43.622 -82.924 181.719  1.00  0.00           C  
ATOM   3365  N   THR   483      42.925 -78.877 178.778  1.00  0.00           N  
ATOM   3366  CA  THR   483      42.074 -78.442 177.682  1.00  0.00           C  
ATOM   3367  C   THR   483      42.597 -79.051 176.388  1.00  0.00           C  
ATOM   3368  O   THR   483      43.772 -79.399 176.305  1.00  0.00           O  
ATOM   3369  CB  THR   483      42.043 -76.917 177.604  1.00  0.00           C  
ATOM   3370  OG1 THR   483      43.342 -76.416 177.326  1.00  0.00           O  
ATOM   3371  CG2 THR   483      41.555 -76.348 178.947  1.00  0.00           C  
ATOM   3372  N   ASN   484      41.729 -79.195 175.378  1.00  0.00           N  
ATOM   3373  CA  ASN   484      42.162 -79.879 174.153  1.00  0.00           C  
ATOM   3374  C   ASN   484      43.164 -79.087 173.313  1.00  0.00           C  
ATOM   3375  O   ASN   484      43.155 -77.853 173.321  1.00  0.00           O  
ATOM   3376  CB  ASN   484      40.853 -80.070 173.382  1.00  0.00           C  
ATOM   3377  CG  ASN   484      40.031 -81.128 174.105  1.00  0.00           C  
ATOM   3378  OD1 ASN   484      40.564 -81.929 174.871  1.00  0.00           O  
ATOM   3379  ND2 ASN   484      38.688 -81.187 173.901  1.00  0.00           N  
ATOM   3380  N   LEU   485      44.026 -79.809 172.604  1.00  0.00           N  
ATOM   3381  CA  LEU   485      44.881 -79.206 171.590  1.00  0.00           C  
ATOM   3382  C   LEU   485      44.012 -78.756 170.425  1.00  0.00           C  
ATOM   3383  O   LEU   485      42.915 -79.273 170.224  1.00  0.00           O  
ATOM   3384  CB  LEU   485      45.953 -80.187 171.106  1.00  0.00           C  
ATOM   3385  CG  LEU   485      46.938 -80.603 172.200  1.00  0.00           C  
ATOM   3386  CD1 LEU   485      47.946 -81.675 171.788  1.00  0.00           C  
ATOM   3387  CD2 LEU   485      47.819 -79.476 172.738  1.00  0.00           C  
ATOM   3388  N   ARG   486      44.500 -77.796 169.654  1.00  0.00           N  
ATOM   3389  CA  ARG   486      43.703 -77.234 168.575  1.00  0.00           C  
ATOM   3390  C   ARG   486      44.255 -77.619 167.211  1.00  0.00           C  
ATOM   3391  O   ARG   486      45.459 -77.533 166.972  1.00  0.00           O  
ATOM   3392  CB  ARG   486      43.630 -75.706 168.695  1.00  0.00           C  
ATOM   3393  CG  ARG   486      42.757 -75.051 167.623  1.00  0.00           C  
ATOM   3394  CD  ARG   486      42.637 -73.533 167.774  1.00  0.00           C  
ATOM   3395  NE  ARG   486      41.774 -73.039 166.664  1.00  0.00           N  
ATOM   3396  CZ  ARG   486      41.577 -71.699 166.497  1.00  0.00           C  
ATOM   3397  NH1 ARG   486      42.279 -71.051 167.472  1.00  0.00           N  
ATOM   3398  NH2 ARG   486      40.755 -71.530 165.421  1.00  0.00           N  
ATOM   3399  N   PRO   487      43.365 -78.059 166.327  1.00  0.00           N  
ATOM   3400  CA  PRO   487      43.738 -78.364 164.952  1.00  0.00           C  
ATOM   3401  C   PRO   487      43.182 -77.314 163.999  1.00  0.00           C  
ATOM   3402  O   PRO   487      42.024 -76.913 164.105  1.00  0.00           O  
ATOM   3403  CB  PRO   487      43.258 -79.761 164.560  1.00  0.00           C  
ATOM   3404  CG  PRO   487      41.981 -80.192 165.283  1.00  0.00           C  
ATOM   3405  CD  PRO   487      41.855 -79.622 166.697  1.00  0.00           C  
ATOM   3406  N   ARG   488      44.024 -76.867 163.073  1.00  0.00           N  
ATOM   3407  CA  ARG   488      43.651 -75.816 162.136  1.00  0.00           C  
ATOM   3408  C   ARG   488      43.605 -76.333 160.698  1.00  0.00           C  
ATOM   3409  O   ARG   488      44.486 -77.081 160.275  1.00  0.00           O  
ATOM   3410  CB  ARG   488      44.641 -74.649 162.216  1.00  0.00           C  
ATOM   3411  CG  ARG   488      44.700 -73.992 163.597  1.00  0.00           C  
ATOM   3412  CD  ARG   488      43.548 -73.021 163.862  1.00  0.00           C  
ATOM   3413  NE  ARG   488      43.772 -72.417 165.206  1.00  0.00           N  
ATOM   3414  CZ  ARG   488      42.832 -71.589 165.747  1.00  0.00           C  
ATOM   3415  NH1 ARG   488      41.802 -71.490 164.857  1.00  0.00           N  
ATOM   3416  NH2 ARG   488      43.288 -71.183 166.968  1.00  0.00           N  
ATOM   3417  N   HIS   489      42.587 -75.932 159.940  1.00  0.00           N  
ATOM   3418  CA  HIS   489      42.609 -76.170 158.501  1.00  0.00           C  
ATOM   3419  C   HIS   489      42.951 -74.871 157.769  1.00  0.00           C  
ATOM   3420  O   HIS   489      43.356 -73.888 158.391  1.00  0.00           O  
ATOM   3421  CB  HIS   489      41.280 -76.763 158.004  1.00  0.00           C  
ATOM   3422  CG  HIS   489      40.977 -78.105 158.601  1.00  0.00           C  
ATOM   3423  ND1 HIS   489      41.643 -79.267 158.266  1.00  0.00           N  
ATOM   3424  CD2 HIS   489      40.066 -78.478 159.531  1.00  0.00           C  
ATOM   3425  CE1 HIS   489      41.176 -80.273 158.940  1.00  0.00           C  
ATOM   3426  NE2 HIS   489      40.211 -79.830 159.722  1.00  0.00           N  
ATOM   3427  N   ILE   490      42.784 -74.868 156.452  1.00  0.00           N  
ATOM   3428  CA  ILE   490      43.188 -73.728 155.639  1.00  0.00           C  
ATOM   3429  C   ILE   490      42.335 -72.491 155.894  1.00  0.00           C  
ATOM   3430  O   ILE   490      42.835 -71.368 155.825  1.00  0.00           O  
ATOM   3431  CB  ILE   490      43.133 -74.087 154.161  1.00  0.00           C  
ATOM   3432  CG1 ILE   490      44.190 -75.122 153.742  1.00  0.00           C  
ATOM   3433  CG2 ILE   490      43.356 -72.884 153.229  1.00  0.00           C  
ATOM   3434  CD1 ILE   490      43.974 -75.679 152.335  1.00  0.00           C  
ATOM   3435  N   THR   491      41.052 -72.690 156.178  1.00  0.00           N  
ATOM   3436  CA  THR   491      40.165 -71.572 156.488  1.00  0.00           C  
ATOM   3437  C   THR   491      40.573 -70.889 157.792  1.00  0.00           C  
ATOM   3438  O   THR   491      40.539 -69.663 157.903  1.00  0.00           O  
ATOM   3439  CB  THR   491      38.715 -72.042 156.578  1.00  0.00           C  
ATOM   3440  OG1 THR   491      38.297 -72.577 155.331  1.00  0.00           O  
ATOM   3441  CG2 THR   491      37.816 -70.850 156.948  1.00  0.00           C  
ATOM   3442  N   SER   492      40.954 -71.693 158.779  1.00  0.00           N  
ATOM   3443  CA  SER   492      41.437 -71.177 160.052  1.00  0.00           C  
ATOM   3444  C   SER   492      42.712 -70.364 159.852  1.00  0.00           C  
ATOM   3445  O   SER   492      42.841 -69.257 160.380  1.00  0.00           O  
ATOM   3446  CB  SER   492      41.682 -72.323 161.030  1.00  0.00           C  
ATOM   3447  OG  SER   492      40.452 -72.944 161.372  1.00  0.00           O  
ATOM   3448  N   THR   493      43.645 -70.919 159.082  1.00  0.00           N  
ATOM   3449  CA  THR   493      44.914 -70.256 158.800  1.00  0.00           C  
ATOM   3450  C   THR   493      44.681 -68.929 158.096  1.00  0.00           C  
ATOM   3451  O   THR   493      45.372 -67.947 158.359  1.00  0.00           O  
ATOM   3452  CB  THR   493      45.820 -71.151 157.950  1.00  0.00           C  
ATOM   3453  OG1 THR   493      46.120 -72.349 158.652  1.00  0.00           O  
ATOM   3454  CG2 THR   493      47.127 -70.403 157.638  1.00  0.00           C  
ATOM   3455  N   PHE   494      43.700 -68.907 157.203  1.00  0.00           N  
ATOM   3456  CA  PHE   494      43.336 -67.693 156.491  1.00  0.00           C  
ATOM   3457  C   PHE   494      42.877 -66.618 157.476  1.00  0.00           C  
ATOM   3458  O   PHE   494      43.207 -65.439 157.328  1.00  0.00           O  
ATOM   3459  CB  PHE   494      42.238 -67.996 155.471  1.00  0.00           C  
ATOM   3460  CG  PHE   494      42.844 -68.830 154.395  1.00  0.00           C  
ATOM   3461  CD1 PHE   494      44.243 -68.950 154.239  1.00  0.00           C  
ATOM   3462  CD2 PHE   494      42.014 -69.529 153.499  1.00  0.00           C  
ATOM   3463  CE1 PHE   494      44.813 -69.754 153.209  1.00  0.00           C  
ATOM   3464  CE2 PHE   494      42.559 -70.341 152.458  1.00  0.00           C  
ATOM   3465  CZ  PHE   494      43.966 -70.451 152.313  1.00  0.00           C  
ATOM   3466  N   ASP   495      42.123 -67.038 158.488  1.00  0.00           N  
ATOM   3467  CA  ASP   495      41.602 -66.117 159.494  1.00  0.00           C  
ATOM   3468  C   ASP   495      42.738 -65.506 160.308  1.00  0.00           C  
ATOM   3469  O   ASP   495      42.732 -64.311 160.602  1.00  0.00           O  
ATOM   3470  CB  ASP   495      40.608 -66.827 160.409  1.00  0.00           C  
ATOM   3471  CG  ASP   495      39.389 -67.203 159.578  1.00  0.00           C  
ATOM   3472  OD1 ASP   495      38.885 -66.319 158.835  1.00  0.00           O  
ATOM   3473  OD2 ASP   495      38.947 -68.378 159.675  1.00  0.00           O  
ATOM   3474  N   LEU   496      43.717 -66.333 160.659  1.00  0.00           N  
ATOM   3475  CA  LEU   496      44.868 -65.870 161.423  1.00  0.00           C  
ATOM   3476  C   LEU   496      45.706 -64.879 160.613  1.00  0.00           C  
ATOM   3477  O   LEU   496      46.182 -63.876 161.145  1.00  0.00           O  
ATOM   3478  CB  LEU   496      45.750 -67.048 161.872  1.00  0.00           C  
ATOM   3479  CG  LEU   496      45.090 -67.936 162.929  1.00  0.00           C  
ATOM   3480  CD1 LEU   496      45.859 -69.211 163.272  1.00  0.00           C  
ATOM   3481  CD2 LEU   496      44.878 -67.273 164.289  1.00  0.00           C  
ATOM   3482  N   GLU   497      45.872 -65.152 159.322  1.00  0.00           N  
ATOM   3483  CA  GLU   497      46.625 -64.254 158.452  1.00  0.00           C  
ATOM   3484  C   GLU   497      45.977 -62.872 158.387  1.00  0.00           C  
ATOM   3485  O   GLU   497      46.659 -61.859 158.524  1.00  0.00           O  
ATOM   3486  CB  GLU   497      46.759 -64.848 157.050  1.00  0.00           C  
ATOM   3487  CG  GLU   497      47.696 -66.042 156.996  1.00  0.00           C  
ATOM   3488  CD  GLU   497      47.840 -66.626 155.603  1.00  0.00           C  
ATOM   3489  OE1 GLU   497      47.242 -66.068 154.652  1.00  0.00           O  
ATOM   3490  OE2 GLU   497      48.557 -67.644 155.462  1.00  0.00           O  
ATOM   3491  N   GLN   498      44.664 -62.830 158.196  1.00  0.00           N  
ATOM   3492  CA  GLN   498      43.950 -61.557 158.178  1.00  0.00           C  
ATOM   3493  C   GLN   498      43.994 -60.870 159.540  1.00  0.00           C  
ATOM   3494  O   GLN   498      44.033 -59.646 159.631  1.00  0.00           O  
ATOM   3495  CB  GLN   498      42.502 -61.763 157.734  1.00  0.00           C  
ATOM   3496  CG  GLN   498      42.364 -62.140 156.257  1.00  0.00           C  
ATOM   3497  CD  GLN   498      40.889 -62.377 155.968  1.00  0.00           C  
ATOM   3498  OE1 GLN   498      40.047 -62.295 156.861  1.00  0.00           O  
ATOM   3499  NE2 GLN   498      40.496 -62.683 154.703  1.00  0.00           N  
ATOM   3500  N   TYR   499      43.998 -61.674 160.594  1.00  0.00           N  
ATOM   3501  CA  TYR   499      44.152 -61.185 161.959  1.00  0.00           C  
ATOM   3502  C   TYR   499      45.474 -60.442 162.127  1.00  0.00           C  
ATOM   3503  O   TYR   499      45.511 -59.340 162.678  1.00  0.00           O  
ATOM   3504  CB  TYR   499      44.062 -62.365 162.922  1.00  0.00           C  
ATOM   3505  CG  TYR   499      44.232 -62.089 164.403  1.00  0.00           C  
ATOM   3506  CD1 TYR   499      43.236 -61.467 165.138  1.00  0.00           C  
ATOM   3507  CD2 TYR   499      45.359 -62.542 165.080  1.00  0.00           C  
ATOM   3508  CE1 TYR   499      43.378 -61.263 166.500  1.00  0.00           C  
ATOM   3509  CE2 TYR   499      45.511 -62.343 166.439  1.00  0.00           C  
ATOM   3510  CZ  TYR   499      44.519 -61.707 167.146  1.00  0.00           C  
ATOM   3511  OH  TYR   499      44.680 -61.517 168.502  1.00  0.00           O  
ATOM   3512  N   CYS   500      46.552 -61.050 161.634  1.00  0.00           N  
ATOM   3513  CA  CYS   500      47.872 -60.433 161.676  1.00  0.00           C  
ATOM   3514  C   CYS   500      47.864 -59.138 160.866  1.00  0.00           C  
ATOM   3515  O   CYS   500      48.329 -58.107 161.341  1.00  0.00           O  
ATOM   3516  CB  CYS   500      48.980 -61.386 161.144  1.00  0.00           C  
ATOM   3517  SG  CYS   500      49.215 -62.485 162.012  1.00  0.00           S  
ATOM   3518  N   ILE   501      47.308 -59.184 159.659  1.00  0.00           N  
ATOM   3519  CA  ILE   501      47.287 -58.015 158.784  1.00  0.00           C  
ATOM   3520  C   ILE   501      46.527 -56.858 159.409  1.00  0.00           C  
ATOM   3521  O   ILE   501      46.873 -55.693 159.209  1.00  0.00           O  
ATOM   3522  CB  ILE   501      46.664 -58.361 157.428  1.00  0.00           C  
ATOM   3523  CG1 ILE   501      47.524 -59.317 156.584  1.00  0.00           C  
ATOM   3524  CG2 ILE   501      46.427 -57.134 156.531  1.00  0.00           C  
ATOM   3525  CD1 ILE   501      46.797 -59.870 155.359  1.00  0.00           C  
ATOM   3526  N   ASP   502      45.498 -57.182 160.183  1.00  0.00           N  
ATOM   3527  CA  ASP   502      44.602 -56.166 160.701  1.00  0.00           C  
ATOM   3528  C   ASP   502      44.965 -55.666 162.098  1.00  0.00           C  
ATOM   3529  O   ASP   502      44.452 -54.645 162.533  1.00  0.00           O  
ATOM   3530  CB  ASP   502      43.167 -56.699 160.688  1.00  0.00           C  
ATOM   3531  CG  ASP   502      42.707 -56.775 159.239  1.00  0.00           C  
ATOM   3532  OD1 ASP   502      43.383 -56.162 158.371  1.00  0.00           O  
ATOM   3533  OD2 ASP   502      41.672 -57.446 158.982  1.00  0.00           O  
ATOM   3534  N   THR   503      45.852 -56.366 162.798  1.00  0.00           N  
ATOM   3535  CA  THR   503      46.168 -55.981 164.173  1.00  0.00           C  
ATOM   3536  C   THR   503      47.659 -55.988 164.498  1.00  0.00           C  
ATOM   3537  O   THR   503      48.035 -55.851 165.661  1.00  0.00           O  
ATOM   3538  CB  THR   503      45.415 -56.890 165.149  1.00  0.00           C  
ATOM   3539  OG1 THR   503      45.734 -58.250 164.894  1.00  0.00           O  
ATOM   3540  CG2 THR   503      43.901 -56.681 164.975  1.00  0.00           C  
ATOM   3541  N   VAL   504      48.500 -56.139 163.474  1.00  0.00           N  
ATOM   3542  CA  VAL   504      49.940 -55.956 163.638  1.00  0.00           C  
ATOM   3543  C   VAL   504      50.261 -54.479 163.813  1.00  0.00           C  
ATOM   3544  O   VAL   504      49.683 -53.634 163.141  1.00  0.00           O  
ATOM   3545  CB  VAL   504      50.730 -56.511 162.441  1.00  0.00           C  
ATOM   3546  CG1 VAL   504      50.529 -55.710 161.153  1.00  0.00           C  
ATOM   3547  CG2 VAL   504      52.243 -56.533 162.666  1.00  0.00           C  
ATOM   3548  N   MET   505      51.177 -54.174 164.727  1.00  0.00           N  
ATOM   3549  CA  MET   505      51.583 -52.799 164.983  1.00  0.00           C  
ATOM   3550  C   MET   505      53.096 -52.689 165.074  1.00  0.00           C  
ATOM   3551  O   MET   505      53.801 -53.694 165.137  1.00  0.00           O  
ATOM   3552  CB  MET   505      50.963 -52.284 166.283  1.00  0.00           C  
ATOM   3553  CG  MET   505      49.434 -52.242 166.255  1.00  0.00           C  
ATOM   3554  SD  MET   505      48.671 -51.559 167.757  1.00  0.00           S  
ATOM   3555  CE  MET   505      49.096 -49.834 167.380  1.00  0.00           C  
ATOM   3556  N   THR   506      53.593 -51.460 165.083  1.00  0.00           N  
ATOM   3557  CA  THR   506      54.975 -51.214 165.461  1.00  0.00           C  
ATOM   3558  C   THR   506      55.191 -51.690 166.899  1.00  0.00           C  
ATOM   3559  O   THR   506      54.283 -51.620 167.725  1.00  0.00           O  
ATOM   3560  CB  THR   506      55.342 -49.722 165.352  1.00  0.00           C  
ATOM   3561  OG1 THR   506      56.689 -49.525 165.794  1.00  0.00           O  
ATOM   3562  CG2 THR   506      54.413 -48.871 166.209  1.00  0.00           C  
ATOM   3563  N   ILE   507      56.386 -52.192 167.191  1.00  0.00           N  
ATOM   3564  CA  ILE   507      56.747 -52.538 168.561  1.00  0.00           C  
ATOM   3565  C   ILE   507      57.621 -51.422 169.129  1.00  0.00           C  
ATOM   3566  O   ILE   507      58.274 -51.588 170.160  1.00  0.00           O  
ATOM   3567  CB  ILE   507      57.484 -53.894 168.643  1.00  0.00           C  
ATOM   3568  CG1 ILE   507      58.824 -53.910 167.889  1.00  0.00           C  
ATOM   3569  CG2 ILE   507      56.679 -55.066 168.057  1.00  0.00           C  
ATOM   3570  CD1 ILE   507      59.650 -55.171 168.141  1.00  0.00           C  
ATOM   3571  N   TYR   508      57.614 -50.285 168.436  1.00  0.00           N  
ATOM   3572  CA  TYR   508      58.375 -49.100 168.829  1.00  0.00           C  
ATOM   3573  C   TYR   508      59.887 -49.326 168.799  1.00  0.00           C  
ATOM   3574  O   TYR   508      60.638 -48.587 169.435  1.00  0.00           O  
ATOM   3575  CB  TYR   508      57.973 -48.635 170.230  1.00  0.00           C  
ATOM   3576  CG  TYR   508      56.492 -48.472 170.240  1.00  0.00           C  
ATOM   3577  CD1 TYR   508      55.823 -48.102 169.066  1.00  0.00           C  
ATOM   3578  CD2 TYR   508      55.733 -48.688 171.411  1.00  0.00           C  
ATOM   3579  CE1 TYR   508      54.424 -47.941 169.036  1.00  0.00           C  
ATOM   3580  CE2 TYR   508      54.309 -48.529 171.398  1.00  0.00           C  
ATOM   3581  CZ  TYR   508      53.673 -48.154 170.197  1.00  0.00           C  
ATOM   3582  OH  TYR   508      52.306 -47.985 170.137  1.00  0.00           O  
ATOM   3583  N   HIS   509      60.329 -50.343 168.065  1.00  0.00           N  
ATOM   3584  CA  HIS   509      61.749 -50.663 167.977  1.00  0.00           C  
ATOM   3585  C   HIS   509      62.345 -50.221 166.638  1.00  0.00           C  
ATOM   3586  O   HIS   509      63.286 -50.832 166.146  1.00  0.00           O  
ATOM   3587  CB  HIS   509      61.975 -52.169 168.173  1.00  0.00           C  
ATOM   3588  CG  HIS   509      61.434 -52.705 169.463  1.00  0.00           C  
ATOM   3589  ND1 HIS   509      61.146 -54.040 169.652  1.00  0.00           N  
ATOM   3590  CD2 HIS   509      61.137 -52.090 170.633  1.00  0.00           C  
ATOM   3591  CE1 HIS   509      60.692 -54.224 170.879  1.00  0.00           C  
ATOM   3592  NE2 HIS   509      60.673 -53.056 171.494  1.00  0.00           N  
ATOM   3593  N   TYR   510      61.796 -49.158 166.059  1.00  0.00           N  
ATOM   3594  CA  TYR   510      62.197 -48.695 164.725  1.00  0.00           C  
ATOM   3595  C   TYR   510      63.695 -48.435 164.624  1.00  0.00           C  
ATOM   3596  O   TYR   510      64.298 -47.877 165.541  1.00  0.00           O  
ATOM   3597  CB  TYR   510      61.435 -47.421 164.356  1.00  0.00           C  
ATOM   3598  CG  TYR   510      60.013 -47.801 164.123  1.00  0.00           C  
ATOM   3599  CD1 TYR   510      59.043 -47.491 165.085  1.00  0.00           C  
ATOM   3600  CD2 TYR   510      59.609 -48.467 162.945  1.00  0.00           C  
ATOM   3601  CE1 TYR   510      57.688 -47.831 164.900  1.00  0.00           C  
ATOM   3602  CE2 TYR   510      58.236 -48.820 162.741  1.00  0.00           C  
ATOM   3603  CZ  TYR   510      57.289 -48.492 163.733  1.00  0.00           C  
ATOM   3604  OH  TYR   510      55.958 -48.816 163.582  1.00  0.00           O  
ATOM   3605  N   HIS   511      64.293 -48.840 163.506  1.00  0.00           N  
ATOM   3606  CA  HIS   511      65.718 -48.627 163.286  1.00  0.00           C  
ATOM   3607  C   HIS   511      66.078 -48.604 161.800  1.00  0.00           C  
ATOM   3608  O   HIS   511      65.295 -49.044 160.959  1.00  0.00           O  
ATOM   3609  CB  HIS   511      66.526 -49.704 164.018  1.00  0.00           C  
ATOM   3610  CG  HIS   511      66.290 -51.083 163.477  1.00  0.00           C  
ATOM   3611  ND1 HIS   511      65.192 -51.858 163.793  1.00  0.00           N  
ATOM   3612  CD2 HIS   511      67.021 -51.839 162.625  1.00  0.00           C  
ATOM   3613  CE1 HIS   511      65.247 -53.000 163.178  1.00  0.00           C  
ATOM   3614  NE2 HIS   511      66.350 -53.025 162.456  1.00  0.00           N  
ATOM   3615  N   GLY   512      67.259 -48.074 161.483  1.00  0.00           N  
ATOM   3616  CA  GLY   512      67.840 -48.247 160.163  1.00  0.00           C  
ATOM   3617  C   GLY   512      67.844 -47.080 159.195  1.00  0.00           C  
ATOM   3618  O   GLY   512      68.471 -47.158 158.143  1.00  0.00           O  
ATOM   3619  N   GLY   513      67.160 -45.996 159.538  1.00  0.00           N  
ATOM   3620  CA  GLY   513      66.973 -44.893 158.597  1.00  0.00           C  
ATOM   3621  C   GLY   513      68.229 -44.040 158.358  1.00  0.00           C  
ATOM   3622  O   GLY   513      68.248 -43.201 157.458  1.00  0.00           O  
ATOM   3623  N   CYS   514      69.264 -44.248 159.167  1.00  0.00           N  
ATOM   3624  CA  CYS   514      70.569 -43.618 158.946  1.00  0.00           C  
ATOM   3625  C   CYS   514      71.659 -44.680 159.043  1.00  0.00           C  
ATOM   3626  O   CYS   514      72.573 -44.571 159.864  1.00  0.00           O  
ATOM   3627  CB  CYS   514      70.832 -42.506 159.964  1.00  0.00           C  
ATOM   3628  SG  CYS   514      69.633 -41.151 159.937  1.00  0.00           S  
ATOM   3629  N   GLN   515      71.553 -45.705 158.203  1.00  0.00           N  
ATOM   3630  CA  GLN   515      72.348 -46.920 158.361  1.00  0.00           C  
ATOM   3631  C   GLN   515      73.855 -46.722 158.233  1.00  0.00           C  
ATOM   3632  O   GLN   515      74.335 -45.972 157.380  1.00  0.00           O  
ATOM   3633  CB  GLN   515      71.900 -47.973 157.346  1.00  0.00           C  
ATOM   3634  CG  GLN   515      72.193 -47.586 155.895  1.00  0.00           C  
ATOM   3635  CD  GLN   515      71.660 -48.692 154.996  1.00  0.00           C  
ATOM   3636  OE1 GLN   515      71.335 -49.784 155.460  1.00  0.00           O  
ATOM   3637  NE2 GLN   515      71.541 -48.469 153.660  1.00  0.00           N  
ATOM   3638  N   VAL   516      74.592 -47.412 159.097  1.00  0.00           N  
ATOM   3639  CA  VAL   516      76.037 -47.526 158.963  1.00  0.00           C  
ATOM   3640  C   VAL   516      76.364 -48.452 157.801  1.00  0.00           C  
ATOM   3641  O   VAL   516      75.848 -49.567 157.729  1.00  0.00           O  
ATOM   3642  CB  VAL   516      76.689 -48.070 160.247  1.00  0.00           C  
ATOM   3643  CG1 VAL   516      78.194 -48.311 160.112  1.00  0.00           C  
ATOM   3644  CG2 VAL   516      76.539 -47.136 161.450  1.00  0.00           C  
ATOM   3645  N   GLY   517      77.213 -47.989 156.891  1.00  0.00           N  
ATOM   3646  CA  GLY   517      77.624 -48.801 155.763  1.00  0.00           C  
ATOM   3647  C   GLY   517      78.333 -47.998 154.693  1.00  0.00           C  
ATOM   3648  O   GLY   517      78.379 -46.766 154.761  1.00  0.00           O  
ATOM   3649  N   LYS   518      77.687 -47.813 153.536  1.00  0.00           N  
ATOM   3650  CA  LYS   518      78.257 -47.002 152.486  1.00  0.00           C  
ATOM   3651  C   LYS   518      78.224 -45.484 152.780  1.00  0.00           C  
ATOM   3652  O   LYS   518      78.925 -44.690 152.146  1.00  0.00           O  
ATOM   3653  CB  LYS   518      77.637 -46.988 151.085  1.00  0.00           C  
ATOM   3654  CG  LYS   518      77.798 -48.311 150.333  1.00  0.00           C  
ATOM   3655  CD  LYS   518      77.152 -48.310 148.946  1.00  0.00           C  
ATOM   3656  CE  LYS   518      77.342 -49.621 148.181  1.00  0.00           C  
ATOM   3657  NZ  LYS   518      76.677 -49.538 146.862  1.00  0.00           N  
ATOM   3658  N   VAL   519      77.408 -45.071 153.746  1.00  0.00           N  
ATOM   3659  CA  VAL   519      77.265 -43.649 154.062  1.00  0.00           C  
ATOM   3660  C   VAL   519      77.678 -43.224 155.457  1.00  0.00           C  
ATOM   3661  O   VAL   519      78.695 -42.545 155.620  1.00  0.00           O  
ATOM   3662  CB  VAL   519      76.189 -42.562 154.268  1.00  0.00           C  
ATOM   3663  CG1 VAL   519      76.768 -41.187 154.607  1.00  0.00           C  
ATOM   3664  CG2 VAL   519      75.310 -42.333 153.037  1.00  0.00           C  
ATOM   3665  N   VAL   520      76.946 -43.582 156.502  1.00  0.00           N  
ATOM   3666  CA  VAL   520      77.343 -43.315 157.882  1.00  0.00           C  
ATOM   3667  C   VAL   520      78.463 -44.273 158.191  1.00  0.00           C  
ATOM   3668  O   VAL   520      78.250 -45.462 158.445  1.00  0.00           O  
ATOM   3669  CB  VAL   520      76.902 -43.499 159.351  1.00  0.00           C  
ATOM   3670  CG1 VAL   520      77.912 -42.955 160.364  1.00  0.00           C  
ATOM   3671  CG2 VAL   520      75.584 -42.798 159.685  1.00  0.00           C  
ATOM   3672  N   ASP   521      79.730 -43.723 158.259  1.00  0.00           N  
ATOM   3673  CA  ASP   521      80.879 -44.624 158.287  1.00  0.00           C  
ATOM   3674  C   ASP   521      80.881 -45.417 159.598  1.00  0.00           C  
ATOM   3675  O   ASP   521      79.953 -45.295 160.404  1.00  0.00           O  
ATOM   3676  CB  ASP   521      82.201 -43.855 158.103  1.00  0.00           C  
ATOM   3677  CG  ASP   521      82.430 -42.772 159.160  1.00  0.00           C  
ATOM   3678  OD1 ASP   521      81.878 -42.856 160.282  1.00  0.00           O  
ATOM   3679  OD2 ASP   521      83.192 -41.827 158.861  1.00  0.00           O  
ATOM   3680  N   ASN   522      81.924 -46.214 159.818  1.00  0.00           N  
ATOM   3681  CA  ASN   522      81.980 -47.074 160.996  1.00  0.00           C  
ATOM   3682  C   ASN   522      82.246 -46.281 162.280  1.00  0.00           C  
ATOM   3683  O   ASN   522      82.220 -46.837 163.380  1.00  0.00           O  
ATOM   3684  CB  ASN   522      83.043 -48.161 160.811  1.00  0.00           C  
ATOM   3685  CG  ASN   522      82.517 -49.166 159.796  1.00  0.00           C  
ATOM   3686  OD1 ASN   522      81.316 -49.235 159.537  1.00  0.00           O  
ATOM   3687  ND2 ASN   522      83.387 -50.000 159.166  1.00  0.00           N  
ATOM   3688  N   ASN   523      82.493 -44.982 162.140  1.00  0.00           N  
ATOM   3689  CA  ASN   523      82.640 -44.114 163.302  1.00  0.00           C  
ATOM   3690  C   ASN   523      81.423 -43.206 163.435  1.00  0.00           C  
ATOM   3691  O   ASN   523      81.476 -42.168 164.094  1.00  0.00           O  
ATOM   3692  CB  ASN   523      83.920 -43.285 163.209  1.00  0.00           C  
ATOM   3693  CG  ASN   523      85.104 -44.239 163.275  1.00  0.00           C  
ATOM   3694  OD1 ASN   523      85.355 -44.867 164.303  1.00  0.00           O  
ATOM   3695  ND2 ASN   523      85.897 -44.400 162.182  1.00  0.00           N  
ATOM   3696  N   TYR   524      80.336 -43.611 162.782  1.00  0.00           N  
ATOM   3697  CA  TYR   524      79.035 -42.948 162.872  1.00  0.00           C  
ATOM   3698  C   TYR   524      79.028 -41.520 162.328  1.00  0.00           C  
ATOM   3699  O   TYR   524      78.101 -40.759 162.606  1.00  0.00           O  
ATOM   3700  CB  TYR   524      78.537 -42.944 164.322  1.00  0.00           C  
ATOM   3701  CG  TYR   524      78.576 -44.350 164.813  1.00  0.00           C  
ATOM   3702  CD1 TYR   524      78.378 -45.408 163.916  1.00  0.00           C  
ATOM   3703  CD2 TYR   524      78.816 -44.652 166.172  1.00  0.00           C  
ATOM   3704  CE1 TYR   524      78.410 -46.750 164.342  1.00  0.00           C  
ATOM   3705  CE2 TYR   524      78.852 -46.012 166.622  1.00  0.00           C  
ATOM   3706  CZ  TYR   524      78.647 -47.048 165.688  1.00  0.00           C  
ATOM   3707  OH  TYR   524      78.668 -48.371 166.075  1.00  0.00           O  
ATOM   3708  N   LYS   525      80.042 -41.161 161.545  1.00  0.00           N  
ATOM   3709  CA  LYS   525      80.061 -39.856 160.890  1.00  0.00           C  
ATOM   3710  C   LYS   525      79.117 -39.829 159.698  1.00  0.00           C  
ATOM   3711  O   LYS   525      79.080 -40.770 158.919  1.00  0.00           O  
ATOM   3712  CB  LYS   525      81.473 -39.499 160.427  1.00  0.00           C  
ATOM   3713  CG  LYS   525      81.591 -38.080 159.867  1.00  0.00           C  
ATOM   3714  CD  LYS   525      82.995 -37.733 159.367  1.00  0.00           C  
ATOM   3715  CE  LYS   525      84.030 -37.608 160.487  1.00  0.00           C  
ATOM   3716  NZ  LYS   525      85.343 -37.225 159.921  1.00  0.00           N  
ATOM   3717  N   VAL   526      78.357 -38.752 159.548  1.00  0.00           N  
ATOM   3718  CA  VAL   526      77.557 -38.574 158.342  1.00  0.00           C  
ATOM   3719  C   VAL   526      78.490 -38.269 157.169  1.00  0.00           C  
ATOM   3720  O   VAL   526      79.346 -37.391 157.272  1.00  0.00           O  
ATOM   3721  CB  VAL   526      76.514 -37.437 158.495  1.00  0.00           C  
ATOM   3722  CG1 VAL   526      75.661 -37.322 157.242  1.00  0.00           C  
ATOM   3723  CG2 VAL   526      75.635 -37.667 159.710  1.00  0.00           C  
ATOM   3724  N   LEU   527      78.337 -39.001 156.068  1.00  0.00           N  
ATOM   3725  CA  LEU   527      79.133 -38.748 154.867  1.00  0.00           C  
ATOM   3726  C   LEU   527      78.905 -37.337 154.327  1.00  0.00           C  
ATOM   3727  O   LEU   527      77.794 -36.810 154.395  1.00  0.00           O  
ATOM   3728  CB  LEU   527      78.805 -39.760 153.766  1.00  0.00           C  
ATOM   3729  CG  LEU   527      79.674 -39.605 152.517  1.00  0.00           C  
ATOM   3730  CD1 LEU   527      81.156 -39.919 152.718  1.00  0.00           C  
ATOM   3731  CD2 LEU   527      79.280 -40.498 151.341  1.00  0.00           C  
ATOM   3732  N   GLY   528      79.959 -36.729 153.790  1.00  0.00           N  
ATOM   3733  CA  GLY   528      79.838 -35.453 153.107  1.00  0.00           C  
ATOM   3734  C   GLY   528      79.917 -34.221 153.991  1.00  0.00           C  
ATOM   3735  O   GLY   528      79.765 -33.095 153.507  1.00  0.00           O  
ATOM   3736  N   VAL   529      80.156 -34.426 155.284  1.00  0.00           N  
ATOM   3737  CA  VAL   529      80.270 -33.312 156.222  1.00  0.00           C  
ATOM   3738  C   VAL   529      81.196 -33.692 157.379  1.00  0.00           C  
ATOM   3739  O   VAL   529      81.397 -34.876 157.656  1.00  0.00           O  
ATOM   3740  CB  VAL   529      78.877 -32.887 156.757  1.00  0.00           C  
ATOM   3741  CG1 VAL   529      78.322 -33.929 157.723  1.00  0.00           C  
ATOM   3742  CG2 VAL   529      78.930 -31.506 157.410  1.00  0.00           C  
ATOM   3743  N   ASP   530      81.781 -32.688 158.030  1.00  0.00           N  
ATOM   3744  CA  ASP   530      82.643 -32.912 159.189  1.00  0.00           C  
ATOM   3745  C   ASP   530      81.970 -32.474 160.485  1.00  0.00           C  
ATOM   3746  O   ASP   530      81.193 -31.520 160.503  1.00  0.00           O  
ATOM   3747  CB  ASP   530      83.973 -32.173 159.022  1.00  0.00           C  
ATOM   3748  CG  ASP   530      84.705 -32.784 157.835  1.00  0.00           C  
ATOM   3749  OD1 ASP   530      84.812 -34.038 157.789  1.00  0.00           O  
ATOM   3750  OD2 ASP   530      85.166 -32.004 156.960  1.00  0.00           O  
ATOM   3751  N   ALA   531      82.271 -33.184 161.567  1.00  0.00           N  
ATOM   3752  CA  ALA   531      81.805 -32.804 162.889  1.00  0.00           C  
ATOM   3753  C   ALA   531      80.352 -33.141 163.174  1.00  0.00           C  
ATOM   3754  O   ALA   531      79.708 -32.490 164.002  1.00  0.00           O  
ATOM   3755  CB  ALA   531      82.019 -31.307 163.085  1.00  0.00           C  
ATOM   3756  N   LEU   532      79.833 -34.158 162.492  1.00  0.00           N  
ATOM   3757  CA  LEU   532      78.455 -34.585 162.695  1.00  0.00           C  
ATOM   3758  C   LEU   532      78.335 -36.100 162.772  1.00  0.00           C  
ATOM   3759  O   LEU   532      78.659 -36.812 161.819  1.00  0.00           O  
ATOM   3760  CB  LEU   532      77.557 -34.056 161.577  1.00  0.00           C  
ATOM   3761  CG  LEU   532      76.078 -34.450 161.669  1.00  0.00           C  
ATOM   3762  CD1 LEU   532      75.457 -33.954 162.970  1.00  0.00           C  
ATOM   3763  CD2 LEU   532      75.303 -33.923 160.475  1.00  0.00           C  
ATOM   3764  N   ARG   533      77.867 -36.584 163.915  1.00  0.00           N  
ATOM   3765  CA  ARG   533      77.600 -38.002 164.102  1.00  0.00           C  
ATOM   3766  C   ARG   533      76.118 -38.240 164.357  1.00  0.00           C  
ATOM   3767  O   ARG   533      75.418 -37.355 164.850  1.00  0.00           O  
ATOM   3768  CB  ARG   533      78.426 -38.560 165.269  1.00  0.00           C  
ATOM   3769  CG  ARG   533      79.919 -38.681 164.957  1.00  0.00           C  
ATOM   3770  CD  ARG   533      80.738 -39.277 166.103  1.00  0.00           C  
ATOM   3771  NE  ARG   533      82.138 -39.437 165.618  1.00  0.00           N  
ATOM   3772  CZ  ARG   533      83.062 -38.463 165.867  1.00  0.00           C  
ATOM   3773  NH1 ARG   533      82.441 -37.471 166.569  1.00  0.00           N  
ATOM   3774  NH2 ARG   533      84.245 -38.863 165.317  1.00  0.00           N  
ATOM   3775  N   ILE   534      75.639 -39.431 164.016  1.00  0.00           N  
ATOM   3776  CA  ILE   534      74.308 -39.847 164.438  1.00  0.00           C  
ATOM   3777  C   ILE   534      74.450 -40.935 165.492  1.00  0.00           C  
ATOM   3778  O   ILE   534      75.197 -41.899 165.308  1.00  0.00           O  
ATOM   3779  CB  ILE   534      73.447 -40.354 163.264  1.00  0.00           C  
ATOM   3780  CG1 ILE   534      73.201 -39.291 162.180  1.00  0.00           C  
ATOM   3781  CG2 ILE   534      72.047 -40.826 163.690  1.00  0.00           C  
ATOM   3782  CD1 ILE   534      72.551 -39.850 160.915  1.00  0.00           C  
ATOM   3783  N   ILE   535      73.754 -40.757 166.608  1.00  0.00           N  
ATOM   3784  CA  ILE   535      73.812 -41.701 167.708  1.00  0.00           C  
ATOM   3785  C   ILE   535      72.437 -42.034 168.258  1.00  0.00           C  
ATOM   3786  O   ILE   535      72.013 -41.496 169.282  1.00  0.00           O  
ATOM   3787  CB  ILE   535      74.707 -41.152 168.841  1.00  0.00           C  
ATOM   3788  CG1 ILE   535      76.117 -40.755 168.371  1.00  0.00           C  
ATOM   3789  CG2 ILE   535      74.932 -42.155 169.985  1.00  0.00           C  
ATOM   3790  CD1 ILE   535      76.947 -41.936 167.870  1.00  0.00           C  
ATOM   3791  N   ASP   536      71.734 -42.915 167.556  1.00  0.00           N  
ATOM   3792  CA  ASP   536      70.474 -43.478 168.030  1.00  0.00           C  
ATOM   3793  C   ASP   536      70.209 -44.755 167.234  1.00  0.00           C  
ATOM   3794  O   ASP   536      71.114 -45.290 166.604  1.00  0.00           O  
ATOM   3795  CB  ASP   536      69.316 -42.476 167.901  1.00  0.00           C  
ATOM   3796  CG  ASP   536      69.156 -41.931 166.493  1.00  0.00           C  
ATOM   3797  OD1 ASP   536      69.470 -42.650 165.527  1.00  0.00           O  
ATOM   3798  OD2 ASP   536      68.699 -40.775 166.347  1.00  0.00           O  
ATOM   3799  N   GLY   537      68.971 -45.230 167.245  1.00  0.00           N  
ATOM   3800  CA  GLY   537      68.653 -46.505 166.611  1.00  0.00           C  
ATOM   3801  C   GLY   537      68.634 -46.452 165.086  1.00  0.00           C  
ATOM   3802  O   GLY   537      68.662 -47.489 164.429  1.00  0.00           O  
ATOM   3803  N   SER   538      68.598 -45.253 164.518  1.00  0.00           N  
ATOM   3804  CA  SER   538      68.613 -45.120 163.064  1.00  0.00           C  
ATOM   3805  C   SER   538      69.915 -45.674 162.477  1.00  0.00           C  
ATOM   3806  O   SER   538      69.998 -45.976 161.289  1.00  0.00           O  
ATOM   3807  CB  SER   538      68.436 -43.660 162.656  1.00  0.00           C  
ATOM   3808  OG  SER   538      69.537 -42.881 163.087  1.00  0.00           O  
ATOM   3809  N   THR   539      70.915 -45.810 163.342  1.00  0.00           N  
ATOM   3810  CA  THR   539      72.253 -46.269 163.005  1.00  0.00           C  
ATOM   3811  C   THR   539      72.317 -47.713 162.484  1.00  0.00           C  
ATOM   3812  O   THR   539      73.101 -48.018 161.588  1.00  0.00           O  
ATOM   3813  CB  THR   539      73.158 -46.117 164.257  1.00  0.00           C  
ATOM   3814  OG1 THR   539      73.238 -44.752 164.638  1.00  0.00           O  
ATOM   3815  CG2 THR   539      74.568 -46.638 163.932  1.00  0.00           C  
ATOM   3816  N   PHE   540      71.484 -48.592 163.034  1.00  0.00           N  
ATOM   3817  CA  PHE   540      71.584 -50.028 162.762  1.00  0.00           C  
ATOM   3818  C   PHE   540      71.246 -50.410 161.318  1.00  0.00           C  
ATOM   3819  O   PHE   540      70.132 -50.182 160.854  1.00  0.00           O  
ATOM   3820  CB  PHE   540      70.670 -50.800 163.715  1.00  0.00           C  
ATOM   3821  CG  PHE   540      71.284 -50.740 165.071  1.00  0.00           C  
ATOM   3822  CD1 PHE   540      70.847 -49.821 166.052  1.00  0.00           C  
ATOM   3823  CD2 PHE   540      72.331 -51.618 165.406  1.00  0.00           C  
ATOM   3824  CE1 PHE   540      71.438 -49.774 167.347  1.00  0.00           C  
ATOM   3825  CE2 PHE   540      72.941 -51.592 166.697  1.00  0.00           C  
ATOM   3826  CZ  PHE   540      72.491 -50.663 167.671  1.00  0.00           C  
ATOM   3827  N   LEU   541      72.206 -51.020 160.607  1.00  0.00           N  
ATOM   3828  CA  LEU   541      71.983 -51.424 159.213  1.00  0.00           C  
ATOM   3829  C   LEU   541      71.088 -52.660 159.096  1.00  0.00           C  
ATOM   3830  O   LEU   541      70.420 -52.846 158.078  1.00  0.00           O  
ATOM   3831  CB  LEU   541      73.397 -51.718 158.707  1.00  0.00           C  
ATOM   3832  CG  LEU   541      73.457 -52.032 157.211  1.00  0.00           C  
ATOM   3833  CD1 LEU   541      72.953 -50.917 156.296  1.00  0.00           C  
ATOM   3834  CD2 LEU   541      74.854 -52.331 156.669  1.00  0.00           C  
ATOM   3835  N   LYS   542      71.085 -53.492 160.132  1.00  0.00           N  
ATOM   3836  CA  LYS   542      70.235 -54.675 160.175  1.00  0.00           C  
ATOM   3837  C   LYS   542      69.664 -54.789 161.582  1.00  0.00           C  
ATOM   3838  O   LYS   542      70.065 -54.044 162.473  1.00  0.00           O  
ATOM   3839  CB  LYS   542      71.017 -55.936 159.788  1.00  0.00           C  
ATOM   3840  CG  LYS   542      71.577 -55.894 158.365  1.00  0.00           C  
ATOM   3841  CD  LYS   542      72.362 -57.149 157.978  1.00  0.00           C  
ATOM   3842  CE  LYS   542      72.876 -57.130 156.537  1.00  0.00           C  
ATOM   3843  NZ  LYS   542      73.490 -58.434 156.201  1.00  0.00           N  
ATOM   3844  N   SER   543      68.739 -55.720 161.786  1.00  0.00           N  
ATOM   3845  CA  SER   543      67.968 -55.756 163.022  1.00  0.00           C  
ATOM   3846  C   SER   543      68.669 -56.458 164.189  1.00  0.00           C  
ATOM   3847  O   SER   543      69.730 -57.058 164.023  1.00  0.00           O  
ATOM   3848  CB  SER   543      66.613 -56.415 162.765  1.00  0.00           C  
ATOM   3849  OG  SER   543      66.790 -57.790 162.458  1.00  0.00           O  
ATOM   3850  N   PRO   544      68.067 -56.357 165.371  1.00  0.00           N  
ATOM   3851  CA  PRO   544      68.577 -57.005 166.571  1.00  0.00           C  
ATOM   3852  C   PRO   544      67.464 -57.832 167.211  1.00  0.00           C  
ATOM   3853  O   PRO   544      66.298 -57.425 167.207  1.00  0.00           O  
ATOM   3854  CB  PRO   544      69.132 -55.974 167.596  1.00  0.00           C  
ATOM   3855  CG  PRO   544      68.476 -54.596 167.491  1.00  0.00           C  
ATOM   3856  CD  PRO   544      68.101 -54.203 166.061  1.00  0.00           C  
ATOM   3857  N   GLY   545      67.820 -58.989 167.762  1.00  0.00           N  
ATOM   3858  CA  GLY   545      66.831 -59.901 168.312  1.00  0.00           C  
ATOM   3859  C   GLY   545      66.397 -59.579 169.731  1.00  0.00           C  
ATOM   3860  O   GLY   545      66.449 -60.437 170.618  1.00  0.00           O  
ATOM   3861  N   THR   546      65.947 -58.347 169.948  1.00  0.00           N  
ATOM   3862  CA  THR   546      65.643 -57.878 171.297  1.00  0.00           C  
ATOM   3863  C   THR   546      64.837 -56.582 171.331  1.00  0.00           C  
ATOM   3864  O   THR   546      64.888 -55.781 170.393  1.00  0.00           O  
ATOM   3865  CB  THR   546      66.942 -57.666 172.071  1.00  0.00           C  
ATOM   3866  OG1 THR   546      66.656 -57.278 173.407  1.00  0.00           O  
ATOM   3867  CG2 THR   546      67.768 -56.564 171.387  1.00  0.00           C  
ATOM   3868  N   ASN   547      64.092 -56.381 172.417  1.00  0.00           N  
ATOM   3869  CA  ASN   547      63.591 -55.052 172.752  1.00  0.00           C  
ATOM   3870  C   ASN   547      64.796 -54.119 172.769  1.00  0.00           C  
ATOM   3871  O   ASN   547      65.858 -54.493 173.266  1.00  0.00           O  
ATOM   3872  CB  ASN   547      62.868 -55.050 174.101  1.00  0.00           C  
ATOM   3873  CG  ASN   547      61.825 -56.146 174.209  1.00  0.00           C  
ATOM   3874  OD1 ASN   547      62.158 -57.327 174.301  1.00  0.00           O  
ATOM   3875  ND2 ASN   547      60.555 -55.758 174.213  1.00  0.00           N  
ATOM   3876  N   PRO   548      64.646 -52.916 172.228  1.00  0.00           N  
ATOM   3877  CA  PRO   548      65.823 -52.169 171.797  1.00  0.00           C  
ATOM   3878  C   PRO   548      66.408 -51.120 172.749  1.00  0.00           C  
ATOM   3879  O   PRO   548      67.215 -50.300 172.315  1.00  0.00           O  
ATOM   3880  CB  PRO   548      65.526 -51.467 170.462  1.00  0.00           C  
ATOM   3881  CG  PRO   548      64.095 -50.937 170.357  1.00  0.00           C  
ATOM   3882  CD  PRO   548      63.060 -51.823 171.054  1.00  0.00           C  
ATOM   3883  N   GLN   549      66.041 -51.137 174.030  1.00  0.00           N  
ATOM   3884  CA  GLN   549      66.643 -50.180 174.962  1.00  0.00           C  
ATOM   3885  C   GLN   549      68.121 -50.533 175.207  1.00  0.00           C  
ATOM   3886  O   GLN   549      68.968 -49.639 175.287  1.00  0.00           O  
ATOM   3887  CB  GLN   549      65.869 -50.115 176.286  1.00  0.00           C  
ATOM   3888  CG  GLN   549      64.505 -49.432 176.163  1.00  0.00           C  
ATOM   3889  CD  GLN   549      63.583 -50.361 175.385  1.00  0.00           C  
ATOM   3890  OE1 GLN   549      63.691 -51.583 175.476  1.00  0.00           O  
ATOM   3891  NE2 GLN   549      62.625 -49.831 174.579  1.00  0.00           N  
ATOM   3892  N   ALA   550      68.443 -51.823 175.307  1.00  0.00           N  
ATOM   3893  CA  ALA   550      69.845 -52.215 175.458  1.00  0.00           C  
ATOM   3894  C   ALA   550      70.645 -51.738 174.257  1.00  0.00           C  
ATOM   3895  O   ALA   550      71.774 -51.273 174.401  1.00  0.00           O  
ATOM   3896  CB  ALA   550      70.034 -53.739 175.612  1.00  0.00           C  
ATOM   3897  N   THR   551      70.049 -51.841 173.073  1.00  0.00           N  
ATOM   3898  CA  THR   551      70.699 -51.388 171.849  1.00  0.00           C  
ATOM   3899  C   THR   551      70.908 -49.876 171.869  1.00  0.00           C  
ATOM   3900  O   THR   551      71.977 -49.383 171.511  1.00  0.00           O  
ATOM   3901  CB  THR   551      69.888 -51.775 170.597  1.00  0.00           C  
ATOM   3902  OG1 THR   551      69.653 -53.187 170.597  1.00  0.00           O  
ATOM   3903  CG2 THR   551      70.649 -51.409 169.338  1.00  0.00           C  
ATOM   3904  N   ILE   552      69.888 -49.145 172.297  1.00  0.00           N  
ATOM   3905  CA  ILE   552      69.974 -47.691 172.386  1.00  0.00           C  
ATOM   3906  C   ILE   552      71.074 -47.256 173.349  1.00  0.00           C  
ATOM   3907  O   ILE   552      71.854 -46.355 173.042  1.00  0.00           O  
ATOM   3908  CB  ILE   552      68.641 -47.110 172.811  1.00  0.00           C  
ATOM   3909  CG1 ILE   552      67.537 -47.270 171.752  1.00  0.00           C  
ATOM   3910  CG2 ILE   552      68.696 -45.602 173.110  1.00  0.00           C  
ATOM   3911  CD1 ILE   552      66.140 -46.933 172.273  1.00  0.00           C  
ATOM   3912  N   MET   553      71.137 -47.902 174.510  1.00  0.00           N  
ATOM   3913  CA  MET   553      72.170 -47.606 175.496  1.00  0.00           C  
ATOM   3914  C   MET   553      73.553 -47.936 174.951  1.00  0.00           C  
ATOM   3915  O   MET   553      74.501 -47.167 175.125  1.00  0.00           O  
ATOM   3916  CB  MET   553      71.909 -48.381 176.791  1.00  0.00           C  
ATOM   3917  CG  MET   553      70.692 -47.876 177.569  1.00  0.00           C  
ATOM   3918  SD  MET   553      70.323 -48.814 179.083  1.00  0.00           S  
ATOM   3919  CE  MET   553      68.841 -47.854 179.506  1.00  0.00           C  
ATOM   3920  N   MET   554      73.659 -49.082 174.285  1.00  0.00           N  
ATOM   3921  CA  MET   554      74.925 -49.530 173.723  1.00  0.00           C  
ATOM   3922  C   MET   554      75.418 -48.559 172.661  1.00  0.00           C  
ATOM   3923  O   MET   554      76.594 -48.190 172.640  1.00  0.00           O  
ATOM   3924  CB  MET   554      74.780 -50.928 173.128  1.00  0.00           C  
ATOM   3925  CG  MET   554      76.069 -51.459 172.497  1.00  0.00           C  
ATOM   3926  SD  MET   554      75.909 -53.094 171.719  1.00  0.00           S  
ATOM   3927  CE  MET   554      74.942 -52.501 170.301  1.00  0.00           C  
ATOM   3928  N   LEU   555      74.512 -48.148 171.780  1.00  0.00           N  
ATOM   3929  CA  LEU   555      74.840 -47.169 170.753  1.00  0.00           C  
ATOM   3930  C   LEU   555      75.286 -45.872 171.417  1.00  0.00           C  
ATOM   3931  O   LEU   555      76.212 -45.207 170.951  1.00  0.00           O  
ATOM   3932  CB  LEU   555      73.639 -46.916 169.813  1.00  0.00           C  
ATOM   3933  CG  LEU   555      73.935 -45.906 168.703  1.00  0.00           C  
ATOM   3934  CD1 LEU   555      75.054 -46.310 167.744  1.00  0.00           C  
ATOM   3935  CD2 LEU   555      72.761 -45.607 167.772  1.00  0.00           C  
ATOM   3936  N   GLY   556      74.637 -45.536 172.527  1.00  0.00           N  
ATOM   3937  CA  GLY   556      74.985 -44.352 173.292  1.00  0.00           C  
ATOM   3938  C   GLY   556      76.393 -44.392 173.865  1.00  0.00           C  
ATOM   3939  O   GLY   556      77.165 -43.438 173.710  1.00  0.00           O  
ATOM   3940  N   ARG   557      76.729 -45.492 174.534  1.00  0.00           N  
ATOM   3941  CA  ARG   557      78.063 -45.662 175.104  1.00  0.00           C  
ATOM   3942  C   ARG   557      79.129 -45.658 174.014  1.00  0.00           C  
ATOM   3943  O   ARG   557      80.192 -45.056 174.176  1.00  0.00           O  
ATOM   3944  CB  ARG   557      78.154 -46.961 175.911  1.00  0.00           C  
ATOM   3945  CG  ARG   557      79.548 -47.228 176.482  1.00  0.00           C  
ATOM   3946  CD  ARG   557      79.978 -46.216 177.546  1.00  0.00           C  
ATOM   3947  NE  ARG   557      81.371 -46.557 177.952  1.00  0.00           N  
ATOM   3948  CZ  ARG   557      82.427 -46.091 177.224  1.00  0.00           C  
ATOM   3949  NH1 ARG   557      81.927 -45.349 176.193  1.00  0.00           N  
ATOM   3950  NH2 ARG   557      83.571 -46.548 177.811  1.00  0.00           N  
ATOM   3951  N   TYR   558      78.834 -46.332 172.905  1.00  0.00           N  
ATOM   3952  CA  TYR   558      79.751 -46.405 171.768  1.00  0.00           C  
ATOM   3953  C   TYR   558      79.959 -45.038 171.108  1.00  0.00           C  
ATOM   3954  O   TYR   558      81.095 -44.643 170.831  1.00  0.00           O  
ATOM   3955  CB  TYR   558      79.235 -47.414 170.738  1.00  0.00           C  
ATOM   3956  CG  TYR   558      80.196 -47.423 169.599  1.00  0.00           C  
ATOM   3957  CD1 TYR   558      81.404 -48.124 169.712  1.00  0.00           C  
ATOM   3958  CD2 TYR   558      79.919 -46.743 168.393  1.00  0.00           C  
ATOM   3959  CE1 TYR   558      82.337 -48.158 168.657  1.00  0.00           C  
ATOM   3960  CE2 TYR   558      80.857 -46.768 167.310  1.00  0.00           C  
ATOM   3961  CZ  TYR   558      82.062 -47.483 167.463  1.00  0.00           C  
ATOM   3962  OH  TYR   558      82.995 -47.531 166.450  1.00  0.00           O  
ATOM   3963  N   MET   559      78.865 -44.322 170.864  1.00  0.00           N  
ATOM   3964  CA  MET   559      78.933 -43.006 170.234  1.00  0.00           C  
ATOM   3965  C   MET   559      79.718 -42.018 171.093  1.00  0.00           C  
ATOM   3966  O   MET   559      80.495 -41.215 170.580  1.00  0.00           O  
ATOM   3967  CB  MET   559      77.525 -42.434 169.958  1.00  0.00           C  
ATOM   3968  CG  MET   559      77.545 -41.099 169.210  1.00  0.00           C  
ATOM   3969  SD  MET   559      78.228 -41.187 167.528  1.00  0.00           S  
ATOM   3970  CE  MET   559      76.778 -42.012 166.811  1.00  0.00           C  
ATOM   3971  N   GLY   560      79.514 -42.083 172.405  1.00  0.00           N  
ATOM   3972  CA  GLY   560      80.230 -41.208 173.323  1.00  0.00           C  
ATOM   3973  C   GLY   560      81.726 -41.489 173.264  1.00  0.00           C  
ATOM   3974  O   GLY   560      82.541 -40.571 173.286  1.00  0.00           O  
ATOM   3975  N   GLN   561      82.079 -42.765 173.188  1.00  0.00           N  
ATOM   3976  CA  GLN   561      83.477 -43.168 173.105  1.00  0.00           C  
ATOM   3977  C   GLN   561      84.104 -42.704 171.791  1.00  0.00           C  
ATOM   3978  O   GLN   561      85.238 -42.221 171.773  1.00  0.00           O  
ATOM   3979  CB  GLN   561      83.630 -44.698 173.235  1.00  0.00           C  
ATOM   3980  CG  GLN   561      85.086 -45.169 173.218  1.00  0.00           C  
ATOM   3981  CD  GLN   561      85.094 -46.678 173.418  1.00  0.00           C  
ATOM   3982  OE1 GLN   561      84.043 -47.311 173.509  1.00  0.00           O  
ATOM   3983  NE2 GLN   561      86.281 -47.337 173.496  1.00  0.00           N  
ATOM   3984  N   LYS   562      83.359 -42.844 170.699  1.00  0.00           N  
ATOM   3985  CA  LYS   562      83.821 -42.392 169.389  1.00  0.00           C  
ATOM   3986  C   LYS   562      84.126 -40.896 169.388  1.00  0.00           C  
ATOM   3987  O   LYS   562      85.175 -40.472 168.890  1.00  0.00           O  
ATOM   3988  CB  LYS   562      82.784 -42.717 168.311  1.00  0.00           C  
ATOM   3989  CG  LYS   562      82.629 -44.216 168.046  1.00  0.00           C  
ATOM   3990  CD  LYS   562      83.874 -44.862 167.436  1.00  0.00           C  
ATOM   3991  CE  LYS   562      83.705 -46.353 167.135  1.00  0.00           C  
ATOM   3992  NZ  LYS   562      84.985 -46.921 166.656  1.00  0.00           N  
ATOM   3993  N   ILE   563      83.217 -40.102 169.951  1.00  0.00           N  
ATOM   3994  CA  ILE   563      83.422 -38.661 170.048  1.00  0.00           C  
ATOM   3995  C   ILE   563      84.653 -38.343 170.894  1.00  0.00           C  
ATOM   3996  O   ILE   563      85.471 -37.499 170.522  1.00  0.00           O  
ATOM   3997  CB  ILE   563      82.197 -37.951 170.649  1.00  0.00           C  
ATOM   3998  CG1 ILE   563      80.959 -37.987 169.737  1.00  0.00           C  
ATOM   3999  CG2 ILE   563      82.436 -36.461 170.944  1.00  0.00           C  
ATOM   4000  CD1 ILE   563      79.678 -37.527 170.431  1.00  0.00           C  
ATOM   4001  N   LEU   564      84.780 -39.030 172.025  1.00  0.00           N  
ATOM   4002  CA  LEU   564      85.891 -38.814 172.933  1.00  0.00           C  
ATOM   4003  C   LEU   564      87.234 -39.077 172.280  1.00  0.00           C  
ATOM   4004  O   LEU   564      88.169 -38.290 172.430  1.00  0.00           O  
ATOM   4005  CB  LEU   564      85.738 -39.710 174.166  1.00  0.00           C  
ATOM   4006  CG  LEU   564      84.589 -39.291 175.086  1.00  0.00           C  
ATOM   4007  CD1 LEU   564      84.286 -40.264 176.224  1.00  0.00           C  
ATOM   4008  CD2 LEU   564      84.790 -37.957 175.804  1.00  0.00           C  
ATOM   4009  N   ARG   565      87.326 -40.186 171.551  1.00  0.00           N  
ATOM   4010  CA  ARG   565      88.542 -40.533 170.821  1.00  0.00           C  
ATOM   4011  C   ARG   565      88.858 -39.479 169.764  1.00  0.00           C  
ATOM   4012  O   ARG   565      90.000 -39.036 169.645  1.00  0.00           O  
ATOM   4013  CB  ARG   565      88.408 -41.916 170.173  1.00  0.00           C  
ATOM   4014  CG  ARG   565      88.433 -43.067 171.181  1.00  0.00           C  
ATOM   4015  CD  ARG   565      88.183 -44.438 170.550  1.00  0.00           C  
ATOM   4016  NE  ARG   565      89.334 -44.735 169.652  1.00  0.00           N  
ATOM   4017  CZ  ARG   565      89.258 -45.769 168.764  1.00  0.00           C  
ATOM   4018  NH1 ARG   565      88.033 -46.354 168.910  1.00  0.00           N  
ATOM   4019  NH2 ARG   565      90.436 -45.814 168.077  1.00  0.00           N  
ATOM   4020  N   GLU   566      87.835 -39.073 169.016  1.00  0.00           N  
ATOM   4021  CA  GLU   566      87.975 -38.056 167.974  1.00  0.00           C  
ATOM   4022  C   GLU   566      88.503 -36.733 168.517  1.00  0.00           C  
ATOM   4023  O   GLU   566      89.229 -36.018 167.827  1.00  0.00           O  
ATOM   4024  CB  GLU   566      86.635 -37.819 167.276  1.00  0.00           C  
ATOM   4025  CG  GLU   566      86.195 -38.984 166.388  1.00  0.00           C  
ATOM   4026  CD  GLU   566      84.814 -38.661 165.837  1.00  0.00           C  
ATOM   4027  OE1 GLU   566      84.255 -37.601 166.227  1.00  0.00           O  
ATOM   4028  OE2 GLU   566      84.299 -39.469 165.019  1.00  0.00           O  
ATOM   4029  N   ARG   567      88.136 -36.406 169.752  1.00  0.00           N  
ATOM   4030  CA  ARG   567      88.574 -35.154 170.355  1.00  0.00           C  
ATOM   4031  C   ARG   567      89.916 -35.312 171.068  1.00  0.00           C  
ATOM   4032  O   ARG   567      90.380 -34.392 171.741  1.00  0.00           O  
ATOM   4033  CB  ARG   567      87.519 -34.626 171.325  1.00  0.00           C  
ATOM   4034  CG  ARG   567      86.193 -34.269 170.649  1.00  0.00           C  
ATOM   4035  CD  ARG   567      85.116 -33.795 171.627  1.00  0.00           C  
ATOM   4036  NE  ARG   567      85.581 -32.508 172.217  1.00  0.00           N  
ATOM   4037  CZ  ARG   567      84.811 -31.862 173.140  1.00  0.00           C  
ATOM   4038  NH1 ARG   567      83.684 -32.607 173.335  1.00  0.00           N  
ATOM   4039  NH2 ARG   567      85.468 -30.724 173.508  1.00  0.00           N  
ATOM   4040  N   MET   568      90.480 -36.517 171.029  1.00  0.00           N  
ATOM   4041  CA  MET   568      91.772 -36.733 171.660  1.00  0.00           C  
ATOM   4042  C   MET   568      91.782 -37.387 173.031  1.00  0.00           C  
ATOM   4043  O   MET   568      92.842 -37.648 173.607  1.00  0.00           O  
ATOM   4044  CB  MET   568      92.724 -35.604 172.064  1.00  0.00           C  
ATOM   4045  CG  MET   568      93.274 -34.815 170.874  1.00  0.00           C  
ATOM   4046  SD  MET   568      94.227 -35.808 169.686  1.00  0.00           S  
ATOM   4047  CE  MET   568      95.617 -36.113 170.814  1.00  0.00           C  
ATOM   4048  N   ALA   569      90.611 -37.669 173.587  1.00  0.00           N  
ATOM   4049  CA  ALA   569      90.547 -38.317 174.894  1.00  0.00           C  
ATOM   4050  C   ALA   569      90.824 -39.797 174.649  1.00  0.00           C  
ATOM   4051  O   ALA   569      89.927 -40.645 174.672  1.00  0.00           O  
ATOM   4052  CB  ALA   569      89.196 -38.158 175.584  1.00  0.00           C  
ATOM   4053  N   PHE   570      92.092 -40.117 174.409  1.00  0.00           N  
ATOM   4054  CA  PHE   570      92.510 -41.479 174.097  1.00  0.00           C  
ATOM   4055  C   PHE   570      92.943 -42.353 175.272  1.00  0.00           C  
ATOM   4056  O   PHE   570      93.669 -43.337 175.104  1.00  0.00           O  
ATOM   4057  CB  PHE   570      93.727 -41.741 173.201  1.00  0.00           C  
ATOM   4058  CG  PHE   570      93.385 -41.267 171.831  1.00  0.00           C  
ATOM   4059  CD1 PHE   570      93.781 -39.996 171.357  1.00  0.00           C  
ATOM   4060  CD2 PHE   570      92.646 -42.095 170.966  1.00  0.00           C  
ATOM   4061  CE1 PHE   570      93.453 -39.553 170.043  1.00  0.00           C  
ATOM   4062  CE2 PHE   570      92.303 -41.676 169.645  1.00  0.00           C  
ATOM   4063  CZ  PHE   570      92.708 -40.397 169.184  1.00  0.00           C  
ATOM   4064  N   ARG   571      92.510 -42.016 176.482  1.00  0.00           N  
ATOM   4065  CA  ARG   571      92.861 -42.808 177.659  1.00  0.00           C  
ATOM   4066  C   ARG   571      91.621 -43.495 178.203  1.00  0.00           C  
ATOM   4067  O   ARG   571      90.503 -42.980 178.117  1.00  0.00           O  
ATOM   4068  CB  ARG   571      93.388 -42.169 178.947  1.00  0.00           C  
ATOM   4069  CG  ARG   571      94.761 -41.514 178.786  1.00  0.00           C  
ATOM   4070  CD  ARG   571      95.332 -40.958 180.092  1.00  0.00           C  
ATOM   4071  NE  ARG   571      96.666 -40.371 179.783  1.00  0.00           N  
ATOM   4072  CZ  ARG   571      97.354 -39.694 180.749  1.00  0.00           C  
ATOM   4073  NH1 ARG   571      96.597 -39.708 181.885  1.00  0.00           N  
ATOM   4074  NH2 ARG   571      98.529 -39.268 180.202  1.00  0.00           N  
ATOM   4075  N   GLY   572      91.803 -44.675 178.774  1.00  0.00           N  
ATOM   4076  CA  GLY   572      90.683 -45.409 179.339  1.00  0.00           C  
ATOM   4077  C   GLY   572      90.077 -44.621 180.494  1.00  0.00           C  
ATOM   4078  O   GLY   572      88.857 -44.562 180.669  1.00  0.00           O  
ATOM   4079  N   LYS   573      90.932 -44.000 181.306  1.00  0.00           N  
ATOM   4080  CA  LYS   573      90.445 -43.218 182.434  1.00  0.00           C  
ATOM   4081  C   LYS   573      89.601 -42.032 181.952  1.00  0.00           C  
ATOM   4082  O   LYS   573      88.565 -41.703 182.537  1.00  0.00           O  
ATOM   4083  CB  LYS   573      91.410 -42.490 183.375  1.00  0.00           C  
ATOM   4084  CG  LYS   573      92.220 -43.433 184.267  1.00  0.00           C  
ATOM   4085  CD  LYS   573      93.183 -42.708 185.209  1.00  0.00           C  
ATOM   4086  CE  LYS   573      94.011 -43.652 186.084  1.00  0.00           C  
ATOM   4087  NZ  LYS   573      94.935 -42.872 186.937  1.00  0.00           N  
ATOM   4088  N   GLU   574      90.084 -41.359 180.788  1.00  0.00           N  
ATOM   4089  CA  GLU   574      89.228 -40.246 180.413  1.00  0.00           C  
ATOM   4090  C   GLU   574      87.988 -40.748 179.678  1.00  0.00           C  
ATOM   4091  O   GLU   574      86.921 -40.138 179.752  1.00  0.00           O  
ATOM   4092  CB  GLU   574      89.993 -39.252 179.554  1.00  0.00           C  
ATOM   4093  CG  GLU   574      91.117 -38.535 180.305  1.00  0.00           C  
ATOM   4094  CD  GLU   574      91.840 -37.631 179.317  1.00  0.00           C  
ATOM   4095  OE1 GLU   574      91.443 -37.624 178.121  1.00  0.00           O  
ATOM   4096  OE2 GLU   574      92.800 -36.936 179.745  1.00  0.00           O  
ATOM   4097  N   GLU   575      88.130 -41.873 178.980  1.00  0.00           N  
ATOM   4098  CA  GLU   575      87.030 -42.453 178.214  1.00  0.00           C  
ATOM   4099  C   GLU   575      86.053 -43.237 179.092  1.00  0.00           C  
ATOM   4100  O   GLU   575      85.050 -43.755 178.600  1.00  0.00           O  
ATOM   4101  CB  GLU   575      87.570 -43.359 177.107  1.00  0.00           C  
ATOM   4102  CG  GLU   575      88.299 -42.598 175.997  1.00  0.00           C  
ATOM   4103  CD  GLU   575      88.914 -43.621 175.052  1.00  0.00           C  
ATOM   4104  OE1 GLU   575      88.156 -44.494 174.551  1.00  0.00           O  
ATOM   4105  OE2 GLU   575      90.149 -43.542 174.818  1.00  0.00           O  
ATOM   4106  N   GLU   576      86.351 -43.326 180.385  1.00  0.00           N  
ATOM   4107  CA  GLU   576      85.434 -43.952 181.331  1.00  0.00           C  
ATOM   4108  C   GLU   576      84.126 -43.172 181.379  1.00  0.00           C  
ATOM   4109  O   GLU   576      83.043 -43.762 181.349  1.00  0.00           O  
ATOM   4110  CB  GLU   576      86.046 -44.028 182.734  1.00  0.00           C  
ATOM   4111  CG  GLU   576      85.156 -44.747 183.750  1.00  0.00           C  
ATOM   4112  CD  GLU   576      85.903 -44.801 185.075  1.00  0.00           C  
ATOM   4113  OE1 GLU   576      87.056 -44.296 185.125  1.00  0.00           O  
ATOM   4114  OE2 GLU   576      85.331 -45.349 186.055  1.00  0.00           O  
TER
