# Supplementary material for: The Flavoproteome of the Model Plant Arabidopsis thaliana
Source: Int J Mol Sci. 2020 Jul 28;21(15):5371. doi: 10.3390/ijms21155371 (PMC7432721; doi:10.3390/ijms21155371)
Supplement: Supplementary file 1 [file ijms-21-05371-s001.zip › Supplements for Table S4 pdb structure prediction evidence code 3/AT3G63510.1.pdb]

REMARK  99  Chain ID : 1
REMARK  99  Residues : 327
REMARK  99  Atoms    : 2744
REMARK  99  File     : c3b0vD_.1.pdb.sc
ATOM      1  N   LEU    50     -34.749 -26.782 -19.568  1.00  0.00           N  
ATOM      2  CA  LEU    50     -36.000 -27.322 -19.053  1.00  0.00           C  
ATOM      3  C   LEU    50     -36.462 -28.502 -19.898  1.00  0.00           C  
ATOM      4  O   LEU    50     -36.224 -28.541 -21.104  1.00  0.00           O  
ATOM      5  CB  LEU    50     -37.078 -26.235 -19.029  1.00  0.00           C  
ATOM      6  CG  LEU    50     -37.454 -25.596 -20.370  1.00  0.00           C  
ATOM      7  CD1 LEU    50     -38.532 -26.405 -21.078  1.00  0.00           C  
ATOM      8  CD2 LEU    50     -37.923 -24.167 -20.161  1.00  0.00           C  
ATOM      9  N   PRO    51     -37.114 -29.466 -19.256  1.00  0.00           N  
ATOM     10  CA  PRO    51     -37.656 -30.626 -19.955  1.00  0.00           C  
ATOM     11  C   PRO    51     -39.024 -30.289 -20.544  1.00  0.00           C  
ATOM     12  O   PRO    51     -40.002 -30.157 -19.808  1.00  0.00           O  
ATOM     13  CB  PRO    51     -37.776 -31.812 -18.996  1.00  0.00           C  
ATOM     14  CG  PRO    51     -38.009 -31.399 -17.541  1.00  0.00           C  
ATOM     15  CD  PRO    51     -37.301 -30.100 -17.153  1.00  0.00           C  
ATOM     16  N   PRO    52     -39.095 -30.149 -21.878  1.00  0.00           N  
ATOM     17  CA  PRO    52     -40.316 -29.705 -22.553  1.00  0.00           C  
ATOM     18  C   PRO    52     -41.216 -30.856 -22.997  1.00  0.00           C  
ATOM     19  O   PRO    52     -42.334 -30.614 -23.448  1.00  0.00           O  
ATOM     20  CB  PRO    52     -39.765 -28.983 -23.779  1.00  0.00           C  
ATOM     21  CG  PRO    52     -38.544 -29.780 -24.136  1.00  0.00           C  
ATOM     22  CD  PRO    52     -37.992 -30.341 -22.838  1.00  0.00           C  
ATOM     23  N   SER    53     -40.732 -32.088 -22.860  1.00  0.00           N  
ATOM     24  CA  SER    53     -41.421 -33.260 -23.399  1.00  0.00           C  
ATOM     25  C   SER    53     -42.915 -33.303 -23.088  1.00  0.00           C  
ATOM     26  O   SER    53     -43.697 -33.835 -23.875  1.00  0.00           O  
ATOM     27  CB  SER    53     -40.760 -34.541 -22.889  1.00  0.00           C  
ATOM     28  OG  SER    53     -40.898 -34.633 -21.479  1.00  0.00           O  
ATOM     29  N   PHE    54     -43.316 -32.754 -21.947  1.00  0.00           N  
ATOM     30  CA  PHE    54     -44.718 -32.809 -21.550  1.00  0.00           C  
ATOM     31  C   PHE    54     -45.051 -31.716 -20.540  1.00  0.00           C  
ATOM     32  O   PHE    54     -44.241 -31.390 -19.674  1.00  0.00           O  
ATOM     33  CB  PHE    54     -45.040 -34.187 -20.964  1.00  0.00           C  
ATOM     34  CG  PHE    54     -46.490 -34.201 -20.623  1.00  0.00           C  
ATOM     35  CD1 PHE    54     -47.485 -34.461 -21.593  1.00  0.00           C  
ATOM     36  CD2 PHE    54     -46.903 -33.951 -19.301  1.00  0.00           C  
ATOM     37  CE1 PHE    54     -48.870 -34.477 -21.256  1.00  0.00           C  
ATOM     38  CE2 PHE    54     -48.283 -33.961 -18.938  1.00  0.00           C  
ATOM     39  CZ  PHE    54     -49.271 -34.223 -19.922  1.00  0.00           C  
ATOM     40  N   SER    55     -46.249 -31.151 -20.664  1.00  0.00           N  
ATOM     41  CA  SER    55     -46.683 -30.072 -19.783  1.00  0.00           C  
ATOM     42  C   SER    55     -48.197 -29.888 -19.828  1.00  0.00           C  
ATOM     43  O   SER    55     -48.832 -30.152 -20.846  1.00  0.00           O  
ATOM     44  CB  SER    55     -45.999 -28.766 -20.186  1.00  0.00           C  
ATOM     45  OG  SER    55     -46.333 -28.411 -21.517  1.00  0.00           O  
ATOM     46  N   VAL    56     -48.769 -29.429 -18.720  1.00  0.00           N  
ATOM     47  CA  VAL    56     -50.196 -29.134 -18.661  1.00  0.00           C  
ATOM     48  C   VAL    56     -50.447 -27.679 -19.046  1.00  0.00           C  
ATOM     49  O   VAL    56     -49.778 -26.772 -18.553  1.00  0.00           O  
ATOM     50  CB  VAL    56     -50.770 -29.410 -17.258  1.00  0.00           C  
ATOM     51  CG1 VAL    56     -52.219 -28.949 -17.170  1.00  0.00           C  
ATOM     52  CG2 VAL    56     -50.656 -30.890 -16.925  1.00  0.00           C  
ATOM     53  N   ALA    57     -51.421 -27.469 -19.925  1.00  0.00           N  
ATOM     54  CA  ALA    57     -51.681 -26.151 -20.494  1.00  0.00           C  
ATOM     55  C   ALA    57     -52.201 -25.162 -19.458  1.00  0.00           C  
ATOM     56  O   ALA    57     -52.927 -25.541 -18.538  1.00  0.00           O  
ATOM     57  CB  ALA    57     -52.671 -26.265 -21.643  1.00  0.00           C  
ATOM     58  N   PRO    58     -52.262 -23.935 -19.638  1.00  0.00           N  
ATOM     59  CA  PRO    58     -52.748 -23.006 -18.625  1.00  0.00           C  
ATOM     60  C   PRO    58     -54.067 -22.395 -19.077  1.00  0.00           C  
ATOM     61  O   PRO    58     -54.281 -22.106 -20.257  1.00  0.00           O  
ATOM     62  CB  PRO    58     -52.721 -21.601 -18.017  1.00  0.00           C  
ATOM     63  CG  PRO    58     -52.419 -20.501 -19.036  1.00  0.00           C  
ATOM     64  CD  PRO    58     -51.490 -20.951 -20.166  1.00  0.00           C  
ATOM     65  N   MET    59     -54.972 -22.191 -18.128  1.00  0.00           N  
ATOM     66  CA  MET    59     -56.275 -21.601 -18.417  1.00  0.00           C  
ATOM     67  C   MET    59     -56.820 -20.985 -17.142  1.00  0.00           C  
ATOM     68  O   MET    59     -56.958 -21.644 -16.108  1.00  0.00           O  
ATOM     69  CB  MET    59     -57.538 -22.370 -18.816  1.00  0.00           C  
ATOM     70  CG  MET    59     -58.716 -21.463 -19.179  1.00  0.00           C  
ATOM     71  SD  MET    59     -58.435 -20.407 -20.632  1.00  0.00           S  
ATOM     72  CE  MET    59     -58.493 -21.769 -21.831  1.00  0.00           C  
ATOM     73  N   MET    60     -57.139 -19.700 -17.201  1.00  0.00           N  
ATOM     74  CA  MET    60     -57.670 -18.999 -16.042  1.00  0.00           C  
ATOM     75  C   MET    60     -58.884 -19.734 -15.481  1.00  0.00           C  
ATOM     76  O   MET    60     -59.763 -20.193 -16.215  1.00  0.00           O  
ATOM     77  CB  MET    60     -58.300 -17.604 -16.061  1.00  0.00           C  
ATOM     78  CG  MET    60     -58.649 -17.073 -14.669  1.00  0.00           C  
ATOM     79  SD  MET    60     -59.392 -15.414 -14.659  1.00  0.00           S  
ATOM     80  CE  MET    60     -57.833 -14.541 -14.985  1.00  0.00           C  
ATOM     81  N   ASP    61     -58.944 -19.853 -14.158  1.00  0.00           N  
ATOM     82  CA  ASP    61     -60.068 -20.525 -13.532  1.00  0.00           C  
ATOM     83  C   ASP    61     -59.914 -22.024 -13.345  1.00  0.00           C  
ATOM     84  O   ASP    61     -60.727 -22.675 -12.684  1.00  0.00           O  
ATOM     85  CB  ASP    61     -61.404 -20.416 -14.272  1.00  0.00           C  
ATOM     86  CG  ASP    61     -61.896 -18.981 -14.146  1.00  0.00           C  
ATOM     87  OD1 ASP    61     -61.355 -18.245 -13.278  1.00  0.00           O  
ATOM     88  OD2 ASP    61     -62.819 -18.603 -14.915  1.00  0.00           O  
ATOM     89  N   TRP    62     -58.831 -22.613 -13.887  1.00  0.00           N  
ATOM     90  CA  TRP    62     -58.640 -24.059 -13.849  1.00  0.00           C  
ATOM     91  C   TRP    62     -57.344 -24.412 -13.130  1.00  0.00           C  
ATOM     92  O   TRP    62     -57.350 -25.115 -12.120  1.00  0.00           O  
ATOM     93  CB  TRP    62     -58.580 -24.627 -15.267  1.00  0.00           C  
ATOM     94  CG  TRP    62     -59.883 -24.528 -16.024  1.00  0.00           C  
ATOM     95  CD1 TRP    62     -61.115 -24.142 -15.581  1.00  0.00           C  
ATOM     96  CD2 TRP    62     -60.101 -24.830 -17.410  1.00  0.00           C  
ATOM     97  NE1 TRP    62     -62.051 -24.167 -16.510  1.00  0.00           N  
ATOM     98  CE2 TRP    62     -61.474 -24.591 -17.679  1.00  0.00           C  
ATOM     99  CE3 TRP    62     -59.270 -25.279 -18.457  1.00  0.00           C  
ATOM    100  CZ2 TRP    62     -62.045 -24.788 -18.966  1.00  0.00           C  
ATOM    101  CZ3 TRP    62     -59.835 -25.480 -19.752  1.00  0.00           C  
ATOM    102  CH2 TRP    62     -61.211 -25.232 -19.985  1.00  0.00           C  
ATOM    103  N   THR    63     -56.234 -23.915 -13.666  1.00  0.00           N  
ATOM    104  CA  THR    63     -54.910 -24.299 -13.195  1.00  0.00           C  
ATOM    105  C   THR    63     -54.386 -23.406 -12.073  1.00  0.00           C  
ATOM    106  O   THR    63     -53.234 -22.979 -12.106  1.00  0.00           O  
ATOM    107  CB  THR    63     -53.889 -24.290 -14.354  1.00  0.00           C  
ATOM    108  OG1 THR    63     -53.833 -22.984 -14.942  1.00  0.00           O  
ATOM    109  CG2 THR    63     -54.281 -25.303 -15.417  1.00  0.00           C  
ATOM    110  N   ASP    64     -55.224 -23.133 -11.078  1.00  0.00           N  
ATOM    111  CA  ASP    64     -54.765 -22.420  -9.893  1.00  0.00           C  
ATOM    112  C   ASP    64     -53.889 -23.366  -9.080  1.00  0.00           C  
ATOM    113  O   ASP    64     -53.875 -24.570  -9.332  1.00  0.00           O  
ATOM    114  CB  ASP    64     -55.944 -21.902  -9.063  1.00  0.00           C  
ATOM    115  CG  ASP    64     -56.944 -22.988  -8.721  1.00  0.00           C  
ATOM    116  OD1 ASP    64     -56.532 -24.157  -8.574  1.00  0.00           O  
ATOM    117  OD2 ASP    64     -58.145 -22.669  -8.598  1.00  0.00           O  
ATOM    118  N   ASN    65     -53.161 -22.827  -8.108  1.00  0.00           N  
ATOM    119  CA  ASN    65     -52.158 -23.604  -7.383  1.00  0.00           C  
ATOM    120  C   ASN    65     -52.719 -24.888  -6.772  1.00  0.00           C  
ATOM    121  O   ASN    65     -51.970 -25.825  -6.494  1.00  0.00           O  
ATOM    122  CB  ASN    65     -51.511 -22.749  -6.291  1.00  0.00           C  
ATOM    123  CG  ASN    65     -52.597 -22.346  -5.304  1.00  0.00           C  
ATOM    124  OD1 ASN    65     -53.614 -21.767  -5.682  1.00  0.00           O  
ATOM    125  ND2 ASN    65     -52.441 -22.631  -3.983  1.00  0.00           N  
ATOM    126  N   HIS    66     -54.031 -24.934  -6.567  1.00  0.00           N  
ATOM    127  CA  HIS    66     -54.664 -26.111  -5.982  1.00  0.00           C  
ATOM    128  C   HIS    66     -54.708 -27.268  -6.976  1.00  0.00           C  
ATOM    129  O   HIS    66     -54.253 -28.371  -6.674  1.00  0.00           O  
ATOM    130  CB  HIS    66     -56.079 -25.778  -5.502  1.00  0.00           C  
ATOM    131  CG  HIS    66     -56.124 -24.710  -4.454  1.00  0.00           C  
ATOM    132  ND1 HIS    66     -55.521 -24.849  -3.222  1.00  0.00           N  
ATOM    133  CD2 HIS    66     -56.703 -23.485  -4.452  1.00  0.00           C  
ATOM    134  CE1 HIS    66     -55.724 -23.757  -2.508  1.00  0.00           C  
ATOM    135  NE2 HIS    66     -56.439 -22.913  -3.231  1.00  0.00           N  
ATOM    136  N   TYR    67     -55.255 -27.013  -8.161  1.00  0.00           N  
ATOM    137  CA  TYR    67     -55.364 -28.042  -9.188  1.00  0.00           C  
ATOM    138  C   TYR    67     -53.989 -28.489  -9.667  1.00  0.00           C  
ATOM    139  O   TYR    67     -53.775 -29.666  -9.946  1.00  0.00           O  
ATOM    140  CB  TYR    67     -56.185 -27.539 -10.376  1.00  0.00           C  
ATOM    141  CG  TYR    67     -56.224 -28.632 -11.388  1.00  0.00           C  
ATOM    142  CD1 TYR    67     -57.094 -29.715 -11.210  1.00  0.00           C  
ATOM    143  CD2 TYR    67     -55.405 -28.605 -12.538  1.00  0.00           C  
ATOM    144  CE1 TYR    67     -57.162 -30.766 -12.146  1.00  0.00           C  
ATOM    145  CE2 TYR    67     -55.461 -29.665 -13.500  1.00  0.00           C  
ATOM    146  CZ  TYR    67     -56.349 -30.738 -13.285  1.00  0.00           C  
ATOM    147  OH  TYR    67     -56.435 -31.783 -14.180  1.00  0.00           O  
ATOM    148  N   ARG    68     -53.061 -27.542  -9.767  1.00  0.00           N  
ATOM    149  CA  ARG    68     -51.704 -27.850 -10.202  1.00  0.00           C  
ATOM    150  C   ARG    68     -51.048 -28.837  -9.244  1.00  0.00           C  
ATOM    151  O   ARG    68     -50.298 -29.716  -9.664  1.00  0.00           O  
ATOM    152  CB  ARG    68     -50.863 -26.576 -10.295  1.00  0.00           C  
ATOM    153  CG  ARG    68     -51.385 -25.549 -11.289  1.00  0.00           C  
ATOM    154  CD  ARG    68     -50.325 -24.504 -11.604  1.00  0.00           C  
ATOM    155  NE  ARG    68     -49.878 -23.794 -10.406  1.00  0.00           N  
ATOM    156  CZ  ARG    68     -50.189 -22.533 -10.112  1.00  0.00           C  
ATOM    157  NH1 ARG    68     -50.948 -21.814 -10.930  1.00  0.00           N  
ATOM    158  NH2 ARG    68     -49.733 -21.982  -8.995  1.00  0.00           N  
ATOM    159  N   THR    69     -51.335 -28.685  -7.956  1.00  0.00           N  
ATOM    160  CA  THR    69     -50.807 -29.589  -6.945  1.00  0.00           C  
ATOM    161  C   THR    69     -51.347 -30.997  -7.170  1.00  0.00           C  
ATOM    162  O   THR    69     -50.619 -31.979  -7.033  1.00  0.00           O  
ATOM    163  CB  THR    69     -51.184 -29.095  -5.547  1.00  0.00           C  
ATOM    164  OG1 THR    69     -50.617 -27.814  -5.313  1.00  0.00           O  
ATOM    165  CG2 THR    69     -50.654 -30.086  -4.497  1.00  0.00           C  
ATOM    166  N   LEU    70     -52.625 -31.086  -7.526  1.00  0.00           N  
ATOM    167  CA  LEU    70     -53.271 -32.371  -7.769  1.00  0.00           C  
ATOM    168  C   LEU    70     -52.655 -33.067  -8.978  1.00  0.00           C  
ATOM    169  O   LEU    70     -52.435 -34.278  -8.962  1.00  0.00           O  
ATOM    170  CB  LEU    70     -54.775 -32.175  -7.981  1.00  0.00           C  
ATOM    171  CG  LEU    70     -55.611 -33.440  -8.191  1.00  0.00           C  
ATOM    172  CD1 LEU    70     -57.055 -33.190  -7.787  1.00  0.00           C  
ATOM    173  CD2 LEU    70     -55.533 -33.931  -9.632  1.00  0.00           C  
ATOM    174  N   ALA    71     -52.384 -32.296 -10.025  1.00  0.00           N  
ATOM    175  CA  ALA    71     -51.751 -32.827 -11.224  1.00  0.00           C  
ATOM    176  C   ALA    71     -50.343 -33.303 -10.895  1.00  0.00           C  
ATOM    177  O   ALA    71     -49.827 -34.230 -11.518  1.00  0.00           O  
ATOM    178  CB  ALA    71     -51.670 -31.765 -12.335  1.00  0.00           C  
ATOM    179  N   ARG    72     -49.727 -32.659  -9.910  1.00  0.00           N  
ATOM    180  CA  ARG    72     -48.378 -33.008  -9.487  1.00  0.00           C  
ATOM    181  C   ARG    72     -48.384 -34.309  -8.686  1.00  0.00           C  
ATOM    182  O   ARG    72     -47.346 -34.946  -8.510  1.00  0.00           O  
ATOM    183  CB  ARG    72     -47.777 -31.866  -8.662  1.00  0.00           C  
ATOM    184  CG  ARG    72     -46.435 -32.181  -8.020  1.00  0.00           C  
ATOM    185  CD  ARG    72     -45.361 -32.513  -9.048  1.00  0.00           C  
ATOM    186  NE  ARG    72     -44.902 -31.337  -9.789  1.00  0.00           N  
ATOM    187  CZ  ARG    72     -45.107 -31.127 -11.088  1.00  0.00           C  
ATOM    188  NH1 ARG    72     -44.641 -30.025 -11.660  1.00  0.00           N  
ATOM    189  NH2 ARG    72     -45.770 -32.013 -11.821  1.00  0.00           N  
ATOM    190  N   LEU    73     -49.562 -34.699  -8.207  1.00  0.00           N  
ATOM    191  CA  LEU    73     -49.719 -35.959  -7.488  1.00  0.00           C  
ATOM    192  C   LEU    73     -49.882 -37.125  -8.460  1.00  0.00           C  
ATOM    193  O   LEU    73     -49.673 -38.280  -8.092  1.00  0.00           O  
ATOM    194  CB  LEU    73     -50.930 -35.900  -6.554  1.00  0.00           C  
ATOM    195  CG  LEU    73     -50.784 -34.872  -5.431  1.00  0.00           C  
ATOM    196  CD1 LEU    73     -52.012 -34.716  -4.535  1.00  0.00           C  
ATOM    197  CD2 LEU    73     -49.656 -35.153  -4.440  1.00  0.00           C  
ATOM    198  N   ILE    74     -50.269 -36.817  -9.694  1.00  0.00           N  
ATOM    199  CA  ILE    74     -50.444 -37.838 -10.721  1.00  0.00           C  
ATOM    200  C   ILE    74     -49.164 -38.013 -11.532  1.00  0.00           C  
ATOM    201  O   ILE    74     -48.802 -39.128 -11.906  1.00  0.00           O  
ATOM    202  CB  ILE    74     -51.596 -37.477 -11.679  1.00  0.00           C  
ATOM    203  CG1 ILE    74     -52.950 -37.303 -10.971  1.00  0.00           C  
ATOM    204  CG2 ILE    74     -51.844 -38.536 -12.767  1.00  0.00           C  
ATOM    205  CD1 ILE    74     -53.398 -38.542 -10.198  1.00  0.00           C  
ATOM    206  N   THR    75     -48.487 -36.903 -11.802  1.00  0.00           N  
ATOM    207  CA  THR    75     -47.260 -36.922 -12.586  1.00  0.00           C  
ATOM    208  C   THR    75     -46.216 -36.006 -11.958  1.00  0.00           C  
ATOM    209  O   THR    75     -46.480 -34.834 -11.700  1.00  0.00           O  
ATOM    210  CB  THR    75     -47.545 -36.490 -14.025  1.00  0.00           C  
ATOM    211  OG1 THR    75     -48.507 -37.354 -14.612  1.00  0.00           O  
ATOM    212  CG2 THR    75     -46.243 -36.548 -14.841  1.00  0.00           C  
ATOM    213  N   LYS    76     -45.030 -36.553 -11.716  1.00  0.00           N  
ATOM    214  CA  LYS    76     -43.944 -35.813 -11.090  1.00  0.00           C  
ATOM    215  C   LYS    76     -43.214 -34.945 -12.109  1.00  0.00           C  
ATOM    216  O   LYS    76     -42.773 -33.839 -11.796  1.00  0.00           O  
ATOM    217  CB  LYS    76     -42.951 -36.789 -10.458  1.00  0.00           C  
ATOM    218  CG  LYS    76     -43.514 -37.532  -9.245  1.00  0.00           C  
ATOM    219  CD  LYS    76     -42.504 -38.466  -8.575  1.00  0.00           C  
ATOM    220  CE  LYS    76     -43.072 -39.223  -7.374  1.00  0.00           C  
ATOM    221  NZ  LYS    76     -42.037 -40.110  -6.798  1.00  0.00           N  
ATOM    222  N   HIS    77     -43.095 -35.455 -13.331  1.00  0.00           N  
ATOM    223  CA  HIS    77     -42.273 -34.825 -14.348  1.00  0.00           C  
ATOM    224  C   HIS    77     -42.990 -33.793 -15.198  1.00  0.00           C  
ATOM    225  O   HIS    77     -42.360 -32.868 -15.711  1.00  0.00           O  
ATOM    226  CB  HIS    77     -41.686 -35.904 -15.265  1.00  0.00           C  
ATOM    227  CG  HIS    77     -40.717 -36.807 -14.561  1.00  0.00           C  
ATOM    228  ND1 HIS    77     -39.471 -36.410 -14.122  1.00  0.00           N  
ATOM    229  CD2 HIS    77     -40.814 -38.112 -14.213  1.00  0.00           C  
ATOM    230  CE1 HIS    77     -38.852 -37.395 -13.546  1.00  0.00           C  
ATOM    231  NE2 HIS    77     -39.641 -38.452 -13.584  1.00  0.00           N  
ATOM    232  N   ALA    78     -44.303 -33.945 -15.356  1.00  0.00           N  
ATOM    233  CA  ALA    78     -45.072 -33.034 -16.202  1.00  0.00           C  
ATOM    234  C   ALA    78     -44.833 -31.591 -15.771  1.00  0.00           C  
ATOM    235  O   ALA    78     -44.725 -31.297 -14.582  1.00  0.00           O  
ATOM    236  CB  ALA    78     -46.589 -33.344 -16.169  1.00  0.00           C  
ATOM    237  N   TRP    79     -44.748 -30.697 -16.750  1.00  0.00           N  
ATOM    238  CA  TRP    79     -44.414 -29.303 -16.495  1.00  0.00           C  
ATOM    239  C   TRP    79     -45.676 -28.456 -16.372  1.00  0.00           C  
ATOM    240  O   TRP    79     -46.483 -28.393 -17.296  1.00  0.00           O  
ATOM    241  CB  TRP    79     -43.531 -28.772 -17.623  1.00  0.00           C  
ATOM    242  CG  TRP    79     -43.117 -27.330 -17.452  1.00  0.00           C  
ATOM    243  CD1 TRP    79     -43.644 -26.204 -18.016  1.00  0.00           C  
ATOM    244  CD2 TRP    79     -42.048 -26.830 -16.635  1.00  0.00           C  
ATOM    245  NE1 TRP    79     -43.041 -25.089 -17.652  1.00  0.00           N  
ATOM    246  CE2 TRP    79     -42.032 -25.418 -16.785  1.00  0.00           C  
ATOM    247  CE3 TRP    79     -41.099 -27.436 -15.785  1.00  0.00           C  
ATOM    248  CZ2 TRP    79     -41.092 -24.591 -16.112  1.00  0.00           C  
ATOM    249  CZ3 TRP    79     -40.152 -26.612 -15.106  1.00  0.00           C  
ATOM    250  CH2 TRP    79     -40.164 -25.205 -15.280  1.00  0.00           C  
ATOM    251  N   LEU    80     -45.837 -27.798 -15.228  1.00  0.00           N  
ATOM    252  CA  LEU    80     -47.055 -27.047 -14.942  1.00  0.00           C  
ATOM    253  C   LEU    80     -46.989 -25.614 -15.462  1.00  0.00           C  
ATOM    254  O   LEU    80     -45.909 -25.056 -15.648  1.00  0.00           O  
ATOM    255  CB  LEU    80     -47.322 -27.040 -13.436  1.00  0.00           C  
ATOM    256  CG  LEU    80     -47.332 -28.426 -12.786  1.00  0.00           C  
ATOM    257  CD1 LEU    80     -47.524 -28.319 -11.281  1.00  0.00           C  
ATOM    258  CD2 LEU    80     -48.404 -29.310 -13.411  1.00  0.00           C  
ATOM    259  N   TYR    81     -48.161 -25.031 -15.695  1.00  0.00           N  
ATOM    260  CA  TYR    81     -48.270 -23.649 -16.147  1.00  0.00           C  
ATOM    261  C   TYR    81     -49.371 -22.929 -15.379  1.00  0.00           C  
ATOM    262  O   TYR    81     -50.482 -23.442 -15.241  1.00  0.00           O  
ATOM    263  CB  TYR    81     -48.577 -23.597 -17.645  1.00  0.00           C  
ATOM    264  CG  TYR    81     -47.364 -23.726 -18.538  1.00  0.00           C  
ATOM    265  CD1 TYR    81     -46.757 -24.957 -18.748  1.00  0.00           C  
ATOM    266  CD2 TYR    81     -46.834 -22.616 -19.183  1.00  0.00           C  
ATOM    267  CE1 TYR    81     -45.650 -25.077 -19.568  1.00  0.00           C  
ATOM    268  CE2 TYR    81     -45.728 -22.727 -20.006  1.00  0.00           C  
ATOM    269  CZ  TYR    81     -45.141 -23.960 -20.194  1.00  0.00           C  
ATOM    270  OH  TYR    81     -44.041 -24.078 -21.012  1.00  0.00           O  
ATOM    271  N   THR    82     -49.060 -21.737 -14.880  1.00  0.00           N  
ATOM    272  CA  THR    82     -50.041 -20.931 -14.167  1.00  0.00           C  
ATOM    273  C   THR    82     -51.097 -20.415 -15.134  1.00  0.00           C  
ATOM    274  O   THR    82     -50.959 -20.552 -16.349  1.00  0.00           O  
ATOM    275  CB  THR    82     -49.384 -19.719 -13.479  1.00  0.00           C  
ATOM    276  OG1 THR    82     -48.796 -18.865 -14.468  1.00  0.00           O  
ATOM    277  CG2 THR    82     -48.312 -20.167 -12.499  1.00  0.00           C  
ATOM    278  N   GLU    83     -52.152 -19.822 -14.588  1.00  0.00           N  
ATOM    279  CA  GLU    83     -53.167 -19.174 -15.404  1.00  0.00           C  
ATOM    280  C   GLU    83     -52.547 -17.935 -16.035  1.00  0.00           C  
ATOM    281  O   GLU    83     -51.489 -17.480 -15.602  1.00  0.00           O  
ATOM    282  CB  GLU    83     -54.364 -18.768 -14.545  1.00  0.00           C  
ATOM    283  CG  GLU    83     -54.915 -19.880 -13.666  1.00  0.00           C  
ATOM    284  CD  GLU    83     -55.811 -19.355 -12.561  1.00  0.00           C  
ATOM    285  OE1 GLU    83     -55.784 -19.926 -11.451  1.00  0.00           O  
ATOM    286  OE2 GLU    83     -56.542 -18.371 -12.803  1.00  0.00           O  
ATOM    287  N   MET    84     -53.325 -16.924 -16.284  1.00  0.00           N  
ATOM    288  CA  MET    84     -52.890 -15.684 -16.907  1.00  0.00           C  
ATOM    289  C   MET    84     -52.947 -14.536 -15.916  1.00  0.00           C  
ATOM    290  O   MET    84     -53.966 -14.291 -15.264  1.00  0.00           O  
ATOM    291  CB  MET    84     -53.613 -14.965 -18.049  1.00  0.00           C  
ATOM    292  CG  MET    84     -52.901 -13.695 -18.518  1.00  0.00           C  
ATOM    293  SD  MET    84     -53.746 -12.809 -19.863  1.00  0.00           S  
ATOM    294  CE  MET    84     -55.137 -12.253 -18.836  1.00  0.00           C  
ATOM    295  N   ILE    85     -51.844 -13.808 -15.784  1.00  0.00           N  
ATOM    296  CA  ILE    85     -51.842 -12.658 -14.909  1.00  0.00           C  
ATOM    297  C   ILE    85     -51.257 -11.448 -15.610  1.00  0.00           C  
ATOM    298  O   ILE    85     -50.047 -11.353 -15.837  1.00  0.00           O  
ATOM    299  CB  ILE    85     -51.054 -12.363 -13.613  1.00  0.00           C  
ATOM    300  CG1 ILE    85     -51.298 -13.395 -12.499  1.00  0.00           C  
ATOM    301  CG2 ILE    85     -51.397 -11.002 -12.983  1.00  0.00           C  
ATOM    302  CD1 ILE    85     -52.744 -13.429 -12.006  1.00  0.00           C  
ATOM    303  N   ALA    86     -52.117 -10.488 -15.970  1.00  0.00           N  
ATOM    304  CA  ALA    86     -51.682  -9.269 -16.654  1.00  0.00           C  
ATOM    305  C   ALA    86     -50.571  -8.575 -15.898  1.00  0.00           C  
ATOM    306  O   ALA    86     -50.552  -8.533 -14.665  1.00  0.00           O  
ATOM    307  CB  ALA    86     -52.824  -8.275 -16.836  1.00  0.00           C  
ATOM    308  N   ALA    87     -49.614  -8.010 -16.635  1.00  0.00           N  
ATOM    309  CA  ALA    87     -48.483  -7.307 -16.019  1.00  0.00           C  
ATOM    310  C   ALA    87     -48.974  -6.217 -15.075  1.00  0.00           C  
ATOM    311  O   ALA    87     -48.284  -5.790 -14.145  1.00  0.00           O  
ATOM    312  CB  ALA    87     -47.568  -6.664 -17.057  1.00  0.00           C  
ATOM    313  N   GLU    88     -50.194  -5.760 -15.321  1.00  0.00           N  
ATOM    314  CA  GLU    88     -50.801  -4.733 -14.499  1.00  0.00           C  
ATOM    315  C   GLU    88     -51.198  -5.306 -13.143  1.00  0.00           C  
ATOM    316  O   GLU    88     -51.037  -4.673 -12.096  1.00  0.00           O  
ATOM    317  CB  GLU    88     -52.103  -4.078 -14.972  1.00  0.00           C  
ATOM    318  CG  GLU    88     -51.922  -3.173 -16.193  1.00  0.00           C  
ATOM    319  CD  GLU    88     -53.299  -2.694 -16.630  1.00  0.00           C  
ATOM    320  OE1 GLU    88     -54.304  -3.143 -16.018  1.00  0.00           O  
ATOM    321  OE2 GLU    88     -53.364  -1.872 -17.584  1.00  0.00           O  
ATOM    322  N   THR    89     -51.701  -6.527 -13.145  1.00  0.00           N  
ATOM    323  CA  THR    89     -52.211  -7.147 -11.928  1.00  0.00           C  
ATOM    324  C   THR    89     -51.058  -7.625 -11.049  1.00  0.00           C  
ATOM    325  O   THR    89     -51.211  -7.780  -9.838  1.00  0.00           O  
ATOM    326  CB  THR    89     -53.131  -8.307 -12.272  1.00  0.00           C  
ATOM    327  OG1 THR    89     -52.419  -9.295 -13.002  1.00  0.00           O  
ATOM    328  CG2 THR    89     -54.304  -7.792 -13.123  1.00  0.00           C  
ATOM    329  N   LEU    90     -49.906  -7.859 -11.670  1.00  0.00           N  
ATOM    330  CA  LEU    90     -48.712  -8.281 -10.946  1.00  0.00           C  
ATOM    331  C   LEU    90     -48.002  -7.085 -10.318  1.00  0.00           C  
ATOM    332  O   LEU    90     -47.320  -7.222  -9.302  1.00  0.00           O  
ATOM    333  CB  LEU    90     -47.729  -9.032 -11.876  1.00  0.00           C  
ATOM    334  CG  LEU    90     -48.281 -10.358 -12.404  1.00  0.00           C  
ATOM    335  CD1 LEU    90     -47.379 -11.080 -13.404  1.00  0.00           C  
ATOM    336  CD2 LEU    90     -48.545 -11.418 -11.335  1.00  0.00           C  
ATOM    337  N   VAL    91     -48.170  -5.912 -10.920  1.00  0.00           N  
ATOM    338  CA  VAL    91     -47.494  -4.709 -10.448  1.00  0.00           C  
ATOM    339  C   VAL    91     -48.316  -3.973  -9.393  1.00  0.00           C  
ATOM    340  O   VAL    91     -47.762  -3.372  -8.472  1.00  0.00           O  
ATOM    341  CB  VAL    91     -47.209  -3.762 -11.617  1.00  0.00           C  
ATOM    342  CG1 VAL    91     -46.598  -2.427 -11.186  1.00  0.00           C  
ATOM    343  CG2 VAL    91     -46.231  -4.337 -12.643  1.00  0.00           C  
ATOM    344  N   HIS    92     -49.638  -4.021  -9.530  1.00  0.00           N  
ATOM    345  CA  HIS    92     -50.521  -3.235  -8.672  1.00  0.00           C  
ATOM    346  C   HIS    92     -51.479  -4.095  -7.851  1.00  0.00           C  
ATOM    347  O   HIS    92     -52.283  -3.572  -7.079  1.00  0.00           O  
ATOM    348  CB  HIS    92     -51.318  -2.240  -9.517  1.00  0.00           C  
ATOM    349  CG  HIS    92     -50.446  -1.277 -10.267  1.00  0.00           C  
ATOM    350  ND1 HIS    92     -49.686  -0.295  -9.665  1.00  0.00           N  
ATOM    351  CD2 HIS    92     -50.207  -1.145 -11.593  1.00  0.00           C  
ATOM    352  CE1 HIS    92     -49.029   0.386 -10.555  1.00  0.00           C  
ATOM    353  NE2 HIS    92     -49.323  -0.104 -11.744  1.00  0.00           N  
ATOM    354  N   GLN    93     -51.394  -5.411  -8.017  1.00  0.00           N  
ATOM    355  CA  GLN    93     -52.235  -6.324  -7.265  1.00  0.00           C  
ATOM    356  C   GLN    93     -51.490  -6.925  -6.091  1.00  0.00           C  
ATOM    357  O   GLN    93     -50.288  -6.707  -5.933  1.00  0.00           O  
ATOM    358  CB  GLN    93     -52.758  -7.439  -8.177  1.00  0.00           C  
ATOM    359  CG  GLN    93     -53.772  -6.953  -9.214  1.00  0.00           C  
ATOM    360  CD  GLN    93     -55.004  -6.456  -8.471  1.00  0.00           C  
ATOM    361  OE1 GLN    93     -55.432  -5.316  -8.647  1.00  0.00           O  
ATOM    362  NE2 GLN    93     -55.640  -7.284  -7.600  1.00  0.00           N  
ATOM    363  N   GLN    94     -52.202  -7.677  -5.258  1.00  0.00           N  
ATOM    364  CA  GLN    94     -51.571  -8.372  -4.145  1.00  0.00           C  
ATOM    365  C   GLN    94     -50.673  -9.479  -4.680  1.00  0.00           C  
ATOM    366  O   GLN    94     -51.146 -10.547  -5.068  1.00  0.00           O  
ATOM    367  CB  GLN    94     -52.625  -8.948  -3.201  1.00  0.00           C  
ATOM    368  CG  GLN    94     -53.487  -7.880  -2.524  1.00  0.00           C  
ATOM    369  CD  GLN    94     -52.596  -7.085  -1.581  1.00  0.00           C  
ATOM    370  OE1 GLN    94     -51.804  -7.652  -0.829  1.00  0.00           O  
ATOM    371  NE2 GLN    94     -52.677  -5.728  -1.568  1.00  0.00           N  
ATOM    372  N   THR    95     -49.371  -9.214  -4.693  1.00  0.00           N  
ATOM    373  CA  THR    95     -48.414 -10.089  -5.359  1.00  0.00           C  
ATOM    374  C   THR    95     -48.283 -11.452  -4.686  1.00  0.00           C  
ATOM    375  O   THR    95     -47.954 -12.441  -5.340  1.00  0.00           O  
ATOM    376  CB  THR    95     -47.047  -9.405  -5.433  1.00  0.00           C  
ATOM    377  OG1 THR    95     -46.576  -9.114  -4.126  1.00  0.00           O  
ATOM    378  CG2 THR    95     -47.175  -8.097  -6.231  1.00  0.00           C  
ATOM    379  N   ASN    96     -48.538 -11.508  -3.383  1.00  0.00           N  
ATOM    380  CA  ASN    96     -48.460 -12.769  -2.656  1.00  0.00           C  
ATOM    381  C   ASN    96     -49.645 -13.660  -3.017  1.00  0.00           C  
ATOM    382  O   ASN    96     -49.514 -14.880  -3.098  1.00  0.00           O  
ATOM    383  CB  ASN    96     -48.431 -12.524  -1.146  1.00  0.00           C  
ATOM    384  CG  ASN    96     -47.085 -11.907  -0.795  1.00  0.00           C  
ATOM    385  OD1 ASN    96     -46.105 -12.071  -1.520  1.00  0.00           O  
ATOM    386  ND2 ASN    96     -46.964 -11.163   0.336  1.00  0.00           N  
ATOM    387  N   LEU    97     -50.114 -14.451  -2.059  1.00  0.00           N  
ATOM    388  CA  LEU    97     -51.238 -15.351  -2.292  1.00  0.00           C  
ATOM    389  C   LEU    97     -52.472 -14.672  -2.843  1.00  0.00           C  
ATOM    390  O   LEU    97     -53.115 -15.167  -3.773  1.00  0.00           O  
ATOM    391  CB  LEU    97     -51.892 -16.104  -1.129  1.00  0.00           C  
ATOM    392  CG  LEU    97     -51.005 -17.201  -0.537  1.00  0.00           C  
ATOM    393  CD1 LEU    97     -51.554 -17.864   0.725  1.00  0.00           C  
ATOM    394  CD2 LEU    97     -50.731 -18.382  -1.467  1.00  0.00           C  
ATOM    395  N   ASP    98     -52.836 -13.527  -2.289  1.00  0.00           N  
ATOM    396  CA  ASP    98     -53.997 -12.807  -2.799  1.00  0.00           C  
ATOM    397  C   ASP    98     -53.658 -12.252  -4.191  1.00  0.00           C  
ATOM    398  O   ASP    98     -54.300 -11.328  -4.697  1.00  0.00           O  
ATOM    399  CB  ASP    98     -54.477 -11.590  -2.003  1.00  0.00           C  
ATOM    400  CG  ASP    98     -55.105 -12.091  -0.710  1.00  0.00           C  
ATOM    401  OD1 ASP    98     -55.404 -13.313  -0.633  1.00  0.00           O  
ATOM    402  OD2 ASP    98     -55.294 -11.259   0.217  1.00  0.00           O  
ATOM    403  N   ARG    99     -52.628 -12.825  -4.826  1.00  0.00           N  
ATOM    404  CA  ARG    99     -52.166 -12.423  -6.166  1.00  0.00           C  
ATOM    405  C   ARG    99     -51.652 -13.661  -6.928  1.00  0.00           C  
ATOM    406  O   ARG    99     -51.034 -13.568  -7.992  1.00  0.00           O  
ATOM    407  CB  ARG    99     -50.977 -11.481  -6.372  1.00  0.00           C  
ATOM    408  CG  ARG    99     -49.654 -12.045  -5.849  1.00  0.00           C  
ATOM    409  CD  ARG    99     -48.465 -11.104  -6.051  1.00  0.00           C  
ATOM    410  NE  ARG    99     -48.187 -11.041  -7.514  1.00  0.00           N  
ATOM    411  CZ  ARG    99     -47.443 -12.019  -8.110  1.00  0.00           C  
ATOM    412  NH1 ARG    99     -47.088 -12.917  -7.146  1.00  0.00           N  
ATOM    413  NH2 ARG    99     -47.346 -11.716  -9.437  1.00  0.00           N  
ATOM    414  N   PHE   100     -51.920 -14.839  -6.362  1.00  0.00           N  
ATOM    415  CA  PHE   100     -51.516 -16.127  -6.933  1.00  0.00           C  
ATOM    416  C   PHE   100     -49.988 -16.307  -7.018  1.00  0.00           C  
ATOM    417  O   PHE   100     -49.463 -17.422  -6.954  1.00  0.00           O  
ATOM    418  CB  PHE   100     -51.866 -16.511  -8.376  1.00  0.00           C  
ATOM    419  CG  PHE   100     -53.352 -16.536  -8.485  1.00  0.00           C  
ATOM    420  CD1 PHE   100     -54.080 -15.460  -9.039  1.00  0.00           C  
ATOM    421  CD2 PHE   100     -54.069 -17.657  -8.029  1.00  0.00           C  
ATOM    422  CE1 PHE   100     -55.501 -15.494  -9.143  1.00  0.00           C  
ATOM    423  CE2 PHE   100     -55.493 -17.718  -8.122  1.00  0.00           C  
ATOM    424  CZ  PHE   100     -56.211 -16.629  -8.680  1.00  0.00           C  
ATOM    425  N   LEU   101     -49.258 -15.198  -7.164  1.00  0.00           N  
ATOM    426  CA  LEU   101     -47.806 -15.226  -7.276  1.00  0.00           C  
ATOM    427  C   LEU   101     -47.108 -16.124  -6.270  1.00  0.00           C  
ATOM    428  O   LEU   101     -45.898 -16.353  -6.345  1.00  0.00           O  
ATOM    429  CB  LEU   101     -46.982 -13.954  -7.050  1.00  0.00           C  
ATOM    430  CG  LEU   101     -47.248 -12.862  -8.089  1.00  0.00           C  
ATOM    431  CD1 LEU   101     -46.540 -11.534  -7.825  1.00  0.00           C  
ATOM    432  CD2 LEU   101     -46.825 -13.212  -9.515  1.00  0.00           C  
ATOM    433  N   ALA   102     -47.789 -16.593  -5.338  1.00  0.00           N  
ATOM    434  CA  ALA   102     -47.307 -17.549  -4.345  1.00  0.00           C  
ATOM    435  C   ALA   102     -47.767 -18.964  -4.688  1.00  0.00           C  
ATOM    436  O   ALA   102     -48.939 -19.189  -4.989  1.00  0.00           O  
ATOM    437  CB  ALA   102     -47.781 -17.159  -2.954  1.00  0.00           C  
ATOM    438  N   PHE   103     -46.836 -19.913  -4.646  1.00  0.00           N  
ATOM    439  CA  PHE   103     -47.143 -21.305  -4.959  1.00  0.00           C  
ATOM    440  C   PHE   103     -46.280 -22.260  -4.136  1.00  0.00           C  
ATOM    441  O   PHE   103     -45.264 -21.860  -3.567  1.00  0.00           O  
ATOM    442  CB  PHE   103     -46.934 -21.570  -6.451  1.00  0.00           C  
ATOM    443  CG  PHE   103     -45.495 -21.506  -6.883  1.00  0.00           C  
ATOM    444  CD1 PHE   103     -44.746 -22.664  -7.007  1.00  0.00           C  
ATOM    445  CD2 PHE   103     -44.894 -20.292  -7.167  1.00  0.00           C  
ATOM    446  CE1 PHE   103     -43.424 -22.612  -7.404  1.00  0.00           C  
ATOM    447  CE2 PHE   103     -43.570 -20.234  -7.563  1.00  0.00           C  
ATOM    448  CZ  PHE   103     -42.835 -21.397  -7.682  1.00  0.00           C  
ATOM    449  N   SER   104     -46.689 -23.525  -4.079  1.00  0.00           N  
ATOM    450  CA  SER   104     -45.959 -24.533  -3.315  1.00  0.00           C  
ATOM    451  C   SER   104     -44.731 -25.030  -4.070  1.00  0.00           C  
ATOM    452  O   SER   104     -44.724 -25.061  -5.300  1.00  0.00           O  
ATOM    453  CB  SER   104     -46.865 -25.719  -2.982  1.00  0.00           C  
ATOM    454  OG  SER   104     -47.216 -26.414  -4.170  1.00  0.00           O  
ATOM    455  N   PRO   105     -43.686 -25.430  -3.329  1.00  0.00           N  
ATOM    456  CA  PRO   105     -42.447 -25.944  -3.924  1.00  0.00           C  
ATOM    457  C   PRO   105     -42.628 -27.301  -4.602  1.00  0.00           C  
ATOM    458  O   PRO   105     -41.778 -27.707  -5.394  1.00  0.00           O  
ATOM    459  CB  PRO   105     -41.505 -26.066  -2.721  1.00  0.00           C  
ATOM    460  CG  PRO   105     -42.403 -26.204  -1.545  1.00  0.00           C  
ATOM    461  CD  PRO   105     -43.612 -25.379  -1.859  1.00  0.00           C  
ATOM    462  N   GLN   106     -43.720 -27.993  -4.292  1.00  0.00           N  
ATOM    463  CA  GLN   106     -44.009 -29.277  -4.922  1.00  0.00           C  
ATOM    464  C   GLN   106     -44.346 -29.092  -6.398  1.00  0.00           C  
ATOM    465  O   GLN   106     -44.176 -30.006  -7.203  1.00  0.00           O  
ATOM    466  CB  GLN   106     -45.174 -29.980  -4.219  1.00  0.00           C  
ATOM    467  CG  GLN   106     -44.835 -30.456  -2.805  1.00  0.00           C  
ATOM    468  CD  GLN   106     -46.080 -31.107  -2.217  1.00  0.00           C  
ATOM    469  OE1 GLN   106     -47.113 -31.208  -2.877  1.00  0.00           O  
ATOM    470  NE2 GLN   106     -46.048 -31.583  -0.944  1.00  0.00           N  
ATOM    471  N   GLN   107     -44.817 -27.899  -6.745  1.00  0.00           N  
ATOM    472  CA  GLN   107     -45.302 -27.622  -8.093  1.00  0.00           C  
ATOM    473  C   GLN   107     -44.172 -27.449  -9.105  1.00  0.00           C  
ATOM    474  O   GLN   107     -44.424 -27.293 -10.300  1.00  0.00           O  
ATOM    475  CB  GLN   107     -46.187 -26.374  -8.082  1.00  0.00           C  
ATOM    476  CG  GLN   107     -47.477 -26.548  -7.277  1.00  0.00           C  
ATOM    477  CD  GLN   107     -48.220 -25.219  -7.287  1.00  0.00           C  
ATOM    478  OE1 GLN   107     -47.798 -24.262  -7.934  1.00  0.00           O  
ATOM    479  NE2 GLN   107     -49.367 -25.089  -6.569  1.00  0.00           N  
ATOM    480  N   HIS   108     -42.930 -27.472  -8.632  1.00  0.00           N  
ATOM    481  CA  HIS   108     -41.781 -27.406  -9.528  1.00  0.00           C  
ATOM    482  C   HIS   108     -41.682 -28.693 -10.338  1.00  0.00           C  
ATOM    483  O   HIS   108     -41.870 -29.783  -9.797  1.00  0.00           O  
ATOM    484  CB  HIS   108     -40.490 -27.187  -8.738  1.00  0.00           C  
ATOM    485  CG  HIS   108     -40.337 -25.800  -8.200  1.00  0.00           C  
ATOM    486  ND1 HIS   108     -39.828 -24.762  -8.950  1.00  0.00           N  
ATOM    487  CD2 HIS   108     -40.623 -25.277  -6.983  1.00  0.00           C  
ATOM    488  CE1 HIS   108     -39.808 -23.661  -8.221  1.00  0.00           C  
ATOM    489  NE2 HIS   108     -40.284 -23.947  -7.023  1.00  0.00           N  
ATOM    490  N   PRO   109     -41.385 -28.574 -11.642  1.00  0.00           N  
ATOM    491  CA  PRO   109     -41.154 -27.310 -12.348  1.00  0.00           C  
ATOM    492  C   PRO   109     -42.456 -26.626 -12.755  1.00  0.00           C  
ATOM    493  O   PRO   109     -43.362 -27.282 -13.269  1.00  0.00           O  
ATOM    494  CB  PRO   109     -40.376 -27.750 -13.588  1.00  0.00           C  
ATOM    495  CG  PRO   109     -40.884 -29.119 -13.867  1.00  0.00           C  
ATOM    496  CD  PRO   109     -41.202 -29.737 -12.529  1.00  0.00           C  
ATOM    497  N   ILE   110     -42.539 -25.320 -12.526  1.00  0.00           N  
ATOM    498  CA  ILE   110     -43.731 -24.549 -12.860  1.00  0.00           C  
ATOM    499  C   ILE   110     -43.338 -23.230 -13.519  1.00  0.00           C  
ATOM    500  O   ILE   110     -42.326 -22.629 -13.164  1.00  0.00           O  
ATOM    501  CB  ILE   110     -44.578 -24.267 -11.605  1.00  0.00           C  
ATOM    502  CG1 ILE   110     -45.768 -23.369 -11.951  1.00  0.00           C  
ATOM    503  CG2 ILE   110     -43.725 -23.622 -10.524  1.00  0.00           C  
ATOM    504  CD1 ILE   110     -46.747 -23.193 -10.809  1.00  0.00           C  
ATOM    505  N   VAL   111     -44.144 -22.785 -14.479  1.00  0.00           N  
ATOM    506  CA  VAL   111     -43.828 -21.586 -15.249  1.00  0.00           C  
ATOM    507  C   VAL   111     -44.930 -20.537 -15.143  1.00  0.00           C  
ATOM    508  O   VAL   111     -46.098 -20.823 -15.403  1.00  0.00           O  
ATOM    509  CB  VAL   111     -43.591 -21.952 -16.705  1.00  0.00           C  
ATOM    510  CG1 VAL   111     -43.295 -20.745 -17.597  1.00  0.00           C  
ATOM    511  CG2 VAL   111     -42.409 -22.901 -16.911  1.00  0.00           C  
ATOM    512  N   LEU   112     -44.548 -19.321 -14.764  1.00  0.00           N  
ATOM    513  CA  LEU   112     -45.484 -18.205 -14.695  1.00  0.00           C  
ATOM    514  C   LEU   112     -45.687 -17.580 -16.068  1.00  0.00           C  
ATOM    515  O   LEU   112     -44.743 -17.080 -16.678  1.00  0.00           O  
ATOM    516  CB  LEU   112     -44.974 -17.136 -13.728  1.00  0.00           C  
ATOM    517  CG  LEU   112     -45.768 -15.828 -13.742  1.00  0.00           C  
ATOM    518  CD1 LEU   112     -47.163 -16.043 -13.177  1.00  0.00           C  
ATOM    519  CD2 LEU   112     -45.038 -14.746 -12.967  1.00  0.00           C  
ATOM    520  N   GLN   113     -46.926 -17.604 -16.546  1.00  0.00           N  
ATOM    521  CA  GLN   113     -47.268 -16.989 -17.821  1.00  0.00           C  
ATOM    522  C   GLN   113     -47.841 -15.593 -17.596  1.00  0.00           C  
ATOM    523  O   GLN   113     -48.762 -15.415 -16.800  1.00  0.00           O  
ATOM    524  CB  GLN   113     -48.283 -17.855 -18.567  1.00  0.00           C  
ATOM    525  CG  GLN   113     -48.717 -17.285 -19.903  1.00  0.00           C  
ATOM    526  CD  GLN   113     -49.898 -18.029 -20.488  1.00  0.00           C  
ATOM    527  OE1 GLN   113     -51.019 -17.916 -19.994  1.00  0.00           O  
ATOM    528  NE2 GLN   113     -49.652 -18.802 -21.540  1.00  0.00           N  
ATOM    529  N   LEU   114     -47.288 -14.609 -18.297  1.00  0.00           N  
ATOM    530  CA  LEU   114     -47.737 -13.227 -18.175  1.00  0.00           C  
ATOM    531  C   LEU   114     -48.422 -12.760 -19.454  1.00  0.00           C  
ATOM    532  O   LEU   114     -48.189 -13.308 -20.529  1.00  0.00           O  
ATOM    533  CB  LEU   114     -46.549 -12.312 -17.878  1.00  0.00           C  
ATOM    534  CG  LEU   114     -45.858 -12.523 -16.531  1.00  0.00           C  
ATOM    535  CD1 LEU   114     -44.508 -11.826 -16.513  1.00  0.00           C  
ATOM    536  CD2 LEU   114     -46.738 -12.029 -15.394  1.00  0.00           C  
ATOM    537  N   GLY   115     -49.268 -11.743 -19.328  1.00  0.00           N  
ATOM    538  CA  GLY   115     -49.905 -11.124 -20.483  1.00  0.00           C  
ATOM    539  C   GLY   115     -49.647  -9.623 -20.446  1.00  0.00           C  
ATOM    540  O   GLY   115     -49.546  -9.034 -19.373  1.00  0.00           O  
ATOM    541  N   GLY   116     -49.532  -9.003 -21.616  1.00  0.00           N  
ATOM    542  CA  GLY   116     -49.273  -7.576 -21.681  1.00  0.00           C  
ATOM    543  C   GLY   116     -48.753  -7.122 -23.030  1.00  0.00           C  
ATOM    544  O   GLY   116     -48.566  -7.927 -23.941  1.00  0.00           O  
ATOM    545  N   SER   117     -48.514  -5.820 -23.155  1.00  0.00           N  
ATOM    546  CA  SER   117     -48.050  -5.248 -24.413  1.00  0.00           C  
ATOM    547  C   SER   117     -46.897  -4.268 -24.212  1.00  0.00           C  
ATOM    548  O   SER   117     -46.048  -4.113 -25.088  1.00  0.00           O  
ATOM    549  CB  SER   117     -49.206  -4.548 -25.133  1.00  0.00           C  
ATOM    550  OG  SER   117     -49.763  -3.520 -24.333  1.00  0.00           O  
ATOM    551  N   ASN   118     -46.868  -3.607 -23.060  1.00  0.00           N  
ATOM    552  CA  ASN   118     -45.818  -2.640 -22.768  1.00  0.00           C  
ATOM    553  C   ASN   118     -44.545  -3.343 -22.307  1.00  0.00           C  
ATOM    554  O   ASN   118     -44.554  -4.042 -21.294  1.00  0.00           O  
ATOM    555  CB  ASN   118     -46.287  -1.661 -21.694  1.00  0.00           C  
ATOM    556  CG  ASN   118     -45.218  -0.589 -21.535  1.00  0.00           C  
ATOM    557  OD1 ASN   118     -44.045  -0.816 -21.830  1.00  0.00           O  
ATOM    558  ND2 ASN   118     -45.565   0.637 -21.061  1.00  0.00           N  
ATOM    559  N   VAL   119     -43.444  -3.164 -23.057  1.00  0.00           N  
ATOM    560  CA  VAL   119     -42.160  -3.794 -22.728  1.00  0.00           C  
ATOM    561  C   VAL   119     -41.698  -3.526 -21.297  1.00  0.00           C  
ATOM    562  O   VAL   119     -41.313  -4.465 -20.601  1.00  0.00           O  
ATOM    563  CB  VAL   119     -41.193  -3.154 -23.727  1.00  0.00           C  
ATOM    564  CG1 VAL   119     -39.725  -3.492 -23.458  1.00  0.00           C  
ATOM    565  CG2 VAL   119     -41.442  -3.579 -25.175  1.00  0.00           C  
ATOM    566  N   GLU   120     -41.729  -2.267 -20.868  1.00  0.00           N  
ATOM    567  CA  GLU   120     -41.311  -1.914 -19.515  1.00  0.00           C  
ATOM    568  C   GLU   120     -42.083  -2.714 -18.473  1.00  0.00           C  
ATOM    569  O   GLU   120     -41.500  -3.253 -17.532  1.00  0.00           O  
ATOM    570  CB  GLU   120     -41.521  -0.421 -19.251  1.00  0.00           C  
ATOM    571  CG  GLU   120     -40.549   0.477 -20.018  1.00  0.00           C  
ATOM    572  CD  GLU   120     -40.956   1.924 -19.779  1.00  0.00           C  
ATOM    573  OE1 GLU   120     -42.002   2.141 -19.111  1.00  0.00           O  
ATOM    574  OE2 GLU   120     -40.226   2.831 -20.261  1.00  0.00           O  
ATOM    575  N   ASN   121     -43.398  -2.787 -18.651  1.00  0.00           N  
ATOM    576  CA  ASN   121     -44.277  -3.406 -17.665  1.00  0.00           C  
ATOM    577  C   ASN   121     -44.136  -4.927 -17.625  1.00  0.00           C  
ATOM    578  O   ASN   121     -44.342  -5.544 -16.580  1.00  0.00           O  
ATOM    579  CB  ASN   121     -45.732  -3.030 -17.949  1.00  0.00           C  
ATOM    580  CG  ASN   121     -45.924  -1.570 -17.566  1.00  0.00           C  
ATOM    581  OD1 ASN   121     -45.154  -1.013 -16.784  1.00  0.00           O  
ATOM    582  ND2 ASN   121     -46.962  -0.869 -18.095  1.00  0.00           N  
ATOM    583  N   LEU   122     -43.791  -5.529 -18.759  1.00  0.00           N  
ATOM    584  CA  LEU   122     -43.642  -6.979 -18.835  1.00  0.00           C  
ATOM    585  C   LEU   122     -42.268  -7.427 -18.346  1.00  0.00           C  
ATOM    586  O   LEU   122     -42.085  -8.580 -17.959  1.00  0.00           O  
ATOM    587  CB  LEU   122     -43.874  -7.474 -20.265  1.00  0.00           C  
ATOM    588  CG  LEU   122     -45.335  -7.692 -20.664  1.00  0.00           C  
ATOM    589  CD1 LEU   122     -45.435  -8.080 -22.130  1.00  0.00           C  
ATOM    590  CD2 LEU   122     -45.980  -8.752 -19.783  1.00  0.00           C  
ATOM    591  N   ALA   123     -41.305  -6.512 -18.370  1.00  0.00           N  
ATOM    592  CA  ALA   123     -39.972  -6.798 -17.856  1.00  0.00           C  
ATOM    593  C   ALA   123     -39.973  -6.651 -16.340  1.00  0.00           C  
ATOM    594  O   ALA   123     -39.202  -7.307 -15.640  1.00  0.00           O  
ATOM    595  CB  ALA   123     -38.950  -5.867 -18.482  1.00  0.00           C  
ATOM    596  N   LYS   124     -40.848  -5.783 -15.842  1.00  0.00           N  
ATOM    597  CA  LYS   124     -41.009  -5.587 -14.409  1.00  0.00           C  
ATOM    598  C   LYS   124     -41.801  -6.745 -13.815  1.00  0.00           C  
ATOM    599  O   LYS   124     -41.547  -7.171 -12.690  1.00  0.00           O  
ATOM    600  CB  LYS   124     -41.731  -4.267 -14.135  1.00  0.00           C  
ATOM    601  CG  LYS   124     -40.898  -3.032 -14.485  1.00  0.00           C  
ATOM    602  CD  LYS   124     -41.596  -1.710 -14.157  1.00  0.00           C  
ATOM    603  CE  LYS   124     -40.771  -0.475 -14.525  1.00  0.00           C  
ATOM    604  NZ  LYS   124     -41.523   0.754 -14.189  1.00  0.00           N  
ATOM    605  N   ALA   125     -42.759  -7.252 -14.585  1.00  0.00           N  
ATOM    606  CA  ALA   125     -43.598  -8.359 -14.142  1.00  0.00           C  
ATOM    607  C   ALA   125     -42.819  -9.669 -14.182  1.00  0.00           C  
ATOM    608  O   ALA   125     -43.044 -10.559 -13.364  1.00  0.00           O  
ATOM    609  CB  ALA   125     -44.844  -8.457 -15.009  1.00  0.00           C  
ATOM    610  N   ALA   126     -41.905  -9.780 -15.141  1.00  0.00           N  
ATOM    611  CA  ALA   126     -41.053 -10.957 -15.254  1.00  0.00           C  
ATOM    612  C   ALA   126     -40.018 -10.938 -14.139  1.00  0.00           C  
ATOM    613  O   ALA   126     -39.580 -11.985 -13.662  1.00  0.00           O  
ATOM    614  CB  ALA   126     -40.370 -10.990 -16.611  1.00  0.00           C  
ATOM    615  N   LYS   127     -39.632  -9.734 -13.729  1.00  0.00           N  
ATOM    616  CA  LYS   127     -38.692  -9.557 -12.632  1.00  0.00           C  
ATOM    617  C   LYS   127     -39.325 -10.060 -11.342  1.00  0.00           C  
ATOM    618  O   LYS   127     -38.659 -10.673 -10.507  1.00  0.00           O  
ATOM    619  CB  LYS   127     -38.322  -8.079 -12.495  1.00  0.00           C  
ATOM    620  CG  LYS   127     -37.286  -7.808 -11.402  1.00  0.00           C  
ATOM    621  CD  LYS   127     -36.846  -6.345 -11.325  1.00  0.00           C  
ATOM    622  CE  LYS   127     -35.828  -6.070 -10.216  1.00  0.00           C  
ATOM    623  NZ  LYS   127     -35.475  -4.632 -10.199  1.00  0.00           N  
ATOM    624  N   LEU   128     -40.622  -9.805 -11.195  1.00  0.00           N  
ATOM    625  CA  LEU   128     -41.357 -10.190  -9.996  1.00  0.00           C  
ATOM    626  C   LEU   128     -41.649 -11.687  -9.974  1.00  0.00           C  
ATOM    627  O   LEU   128     -41.613 -12.316  -8.919  1.00  0.00           O  
ATOM    628  CB  LEU   128     -42.679  -9.407  -9.880  1.00  0.00           C  
ATOM    629  CG  LEU   128     -42.482  -7.906  -9.662  1.00  0.00           C  
ATOM    630  CD1 LEU   128     -43.766  -7.078  -9.669  1.00  0.00           C  
ATOM    631  CD2 LEU   128     -41.822  -7.526  -8.337  1.00  0.00           C  
ATOM    632  N   SER   129     -41.933 -12.252 -11.143  1.00  0.00           N  
ATOM    633  CA  SER   129     -42.227 -13.669 -11.250  1.00  0.00           C  
ATOM    634  C   SER   129     -41.013 -14.521 -10.944  1.00  0.00           C  
ATOM    635  O   SER   129     -41.122 -15.580 -10.327  1.00  0.00           O  
ATOM    636  CB  SER   129     -42.746 -13.997 -12.653  1.00  0.00           C  
ATOM    637  OG  SER   129     -44.002 -13.370 -12.868  1.00  0.00           O  
ATOM    638  N   ASP   130     -39.847 -14.055 -11.377  1.00  0.00           N  
ATOM    639  CA  ASP   130     -38.604 -14.777 -11.148  1.00  0.00           C  
ATOM    640  C   ASP   130     -38.312 -14.913  -9.659  1.00  0.00           C  
ATOM    641  O   ASP   130     -37.766 -15.922  -9.214  1.00  0.00           O  
ATOM    642  CB  ASP   130     -37.445 -14.058 -11.833  1.00  0.00           C  
ATOM    643  CG  ASP   130     -36.233 -14.978 -11.797  1.00  0.00           C  
ATOM    644  OD1 ASP   130     -36.320 -16.094 -12.376  1.00  0.00           O  
ATOM    645  OD2 ASP   130     -35.204 -14.578 -11.190  1.00  0.00           O  
ATOM    646  N   ALA   131     -38.677 -13.890  -8.893  1.00  0.00           N  
ATOM    647  CA  ALA   131     -38.391 -13.863  -7.464  1.00  0.00           C  
ATOM    648  C   ALA   131     -39.226 -14.889  -6.707  1.00  0.00           C  
ATOM    649  O   ALA   131     -38.726 -15.560  -5.803  1.00  0.00           O  
ATOM    650  CB  ALA   131     -38.636 -12.479  -6.913  1.00  0.00           C  
ATOM    651  N   TYR   132     -40.497 -15.010  -7.075  1.00  0.00           N  
ATOM    652  CA  TYR   132     -41.384 -15.979  -6.437  1.00  0.00           C  
ATOM    653  C   TYR   132     -40.895 -17.408  -6.665  1.00  0.00           C  
ATOM    654  O   TYR   132     -41.404 -18.351  -6.058  1.00  0.00           O  
ATOM    655  CB  TYR   132     -42.822 -15.807  -6.934  1.00  0.00           C  
ATOM    656  CG  TYR   132     -43.353 -14.547  -6.341  1.00  0.00           C  
ATOM    657  CD1 TYR   132     -43.389 -13.377  -7.110  1.00  0.00           C  
ATOM    658  CD2 TYR   132     -43.832 -14.499  -5.014  1.00  0.00           C  
ATOM    659  CE1 TYR   132     -43.887 -12.167  -6.586  1.00  0.00           C  
ATOM    660  CE2 TYR   132     -44.342 -13.278  -4.465  1.00  0.00           C  
ATOM    661  CZ  TYR   132     -44.360 -12.121  -5.270  1.00  0.00           C  
ATOM    662  OH  TYR   132     -44.837 -10.922  -4.784  1.00  0.00           O  
ATOM    663  N   GLY   133     -39.910 -17.562  -7.545  1.00  0.00           N  
ATOM    664  CA  GLY   133     -39.221 -18.828  -7.707  1.00  0.00           C  
ATOM    665  C   GLY   133     -39.584 -19.582  -8.971  1.00  0.00           C  
ATOM    666  O   GLY   133     -39.056 -20.665  -9.218  1.00  0.00           O  
ATOM    667  N   TYR   134     -40.481 -19.019  -9.775  1.00  0.00           N  
ATOM    668  CA  TYR   134     -40.882 -19.668 -11.019  1.00  0.00           C  
ATOM    669  C   TYR   134     -39.663 -19.973 -11.884  1.00  0.00           C  
ATOM    670  O   TYR   134     -38.735 -19.169 -11.977  1.00  0.00           O  
ATOM    671  CB  TYR   134     -41.879 -18.802 -11.791  1.00  0.00           C  
ATOM    672  CG  TYR   134     -43.244 -18.720 -11.146  1.00  0.00           C  
ATOM    673  CD1 TYR   134     -44.217 -19.676 -11.407  1.00  0.00           C  
ATOM    674  CD2 TYR   134     -43.559 -17.685 -10.277  1.00  0.00           C  
ATOM    675  CE1 TYR   134     -45.466 -19.602 -10.817  1.00  0.00           C  
ATOM    676  CE2 TYR   134     -44.803 -17.603  -9.684  1.00  0.00           C  
ATOM    677  CZ  TYR   134     -45.753 -18.564  -9.957  1.00  0.00           C  
ATOM    678  OH  TYR   134     -46.995 -18.483  -9.368  1.00  0.00           O  
ATOM    679  N   ASP   135     -39.679 -21.143 -12.515  1.00  0.00           N  
ATOM    680  CA  ASP   135     -38.546 -21.614 -13.303  1.00  0.00           C  
ATOM    681  C   ASP   135     -38.568 -21.045 -14.720  1.00  0.00           C  
ATOM    682  O   ASP   135     -37.601 -21.195 -15.466  1.00  0.00           O  
ATOM    683  CB  ASP   135     -38.547 -23.146 -13.382  1.00  0.00           C  
ATOM    684  CG  ASP   135     -38.621 -23.808 -12.018  1.00  0.00           C  
ATOM    685  OD1 ASP   135     -37.561 -23.990 -11.382  1.00  0.00           O  
ATOM    686  OD2 ASP   135     -39.738 -24.166 -11.592  1.00  0.00           O  
ATOM    687  N   GLU   136     -39.672 -20.401 -15.092  1.00  0.00           N  
ATOM    688  CA  GLU   136     -39.858 -19.936 -16.466  1.00  0.00           C  
ATOM    689  C   GLU   136     -40.924 -18.851 -16.574  1.00  0.00           C  
ATOM    690  O   GLU   136     -41.987 -18.948 -15.963  1.00  0.00           O  
ATOM    691  CB  GLU   136     -40.251 -21.114 -17.360  1.00  0.00           C  
ATOM    692  CG  GLU   136     -40.755 -20.730 -18.744  1.00  0.00           C  
ATOM    693  CD  GLU   136     -41.513 -21.864 -19.405  1.00  0.00           C  
ATOM    694  OE1 GLU   136     -42.653 -21.635 -19.862  1.00  0.00           O  
ATOM    695  OE2 GLU   136     -40.967 -22.985 -19.467  1.00  0.00           O  
ATOM    696  N   ILE   137     -40.636 -17.826 -17.370  1.00  0.00           N  
ATOM    697  CA  ILE   137     -41.593 -16.757 -17.624  1.00  0.00           C  
ATOM    698  C   ILE   137     -42.082 -16.831 -19.066  1.00  0.00           C  
ATOM    699  O   ILE   137     -41.428 -16.332 -19.981  1.00  0.00           O  
ATOM    700  CB  ILE   137     -40.975 -15.369 -17.372  1.00  0.00           C  
ATOM    701  CG1 ILE   137     -40.465 -15.262 -15.934  1.00  0.00           C  
ATOM    702  CG2 ILE   137     -41.996 -14.276 -17.652  1.00  0.00           C  
ATOM    703  CD1 ILE   137     -41.537 -15.473 -14.884  1.00  0.00           C  
ATOM    704  N   ASN   138     -43.235 -17.461 -19.260  1.00  0.00           N  
ATOM    705  CA  ASN   138     -43.817 -17.613 -20.588  1.00  0.00           C  
ATOM    706  C   ASN   138     -44.678 -16.417 -20.978  1.00  0.00           C  
ATOM    707  O   ASN   138     -45.429 -15.892 -20.161  1.00  0.00           O  
ATOM    708  CB  ASN   138     -44.653 -18.892 -20.649  1.00  0.00           C  
ATOM    709  CG  ASN   138     -45.488 -18.983 -21.910  1.00  0.00           C  
ATOM    710  OD1 ASN   138     -46.612 -18.486 -21.960  1.00  0.00           O  
ATOM    711  ND2 ASN   138     -44.941 -19.619 -22.938  1.00  0.00           N  
ATOM    712  N   LEU   139     -44.569 -15.994 -22.234  1.00  0.00           N  
ATOM    713  CA  LEU   139     -45.334 -14.857 -22.732  1.00  0.00           C  
ATOM    714  C   LEU   139     -46.577 -15.332 -23.474  1.00  0.00           C  
ATOM    715  O   LEU   139     -46.497 -16.191 -24.350  1.00  0.00           O  
ATOM    716  CB  LEU   139     -44.472 -13.998 -23.661  1.00  0.00           C  
ATOM    717  CG  LEU   139     -45.164 -12.764 -24.244  1.00  0.00           C  
ATOM    718  CD1 LEU   139     -45.595 -11.812 -23.137  1.00  0.00           C  
ATOM    719  CD2 LEU   139     -44.256 -12.057 -25.240  1.00  0.00           C  
ATOM    720  N   ASN   140     -47.725 -14.761 -23.124  1.00  0.00           N  
ATOM    721  CA  ASN   140     -48.991 -15.146 -23.734  1.00  0.00           C  
ATOM    722  C   ASN   140     -49.229 -14.408 -25.047  1.00  0.00           C  
ATOM    723  O   ASN   140     -49.298 -13.178 -25.078  1.00  0.00           O  
ATOM    724  CB  ASN   140     -50.144 -14.885 -22.762  1.00  0.00           C  
ATOM    725  CG  ASN   140     -51.489 -15.304 -23.325  1.00  0.00           C  
ATOM    726  OD1 ASN   140     -51.868 -14.903 -24.424  1.00  0.00           O  
ATOM    727  ND2 ASN   140     -52.216 -16.122 -22.572  1.00  0.00           N  
ATOM    728  N   CYS   141     -49.354 -15.170 -26.129  1.00  0.00           N  
ATOM    729  CA  CYS   141     -49.560 -14.603 -27.457  1.00  0.00           C  
ATOM    730  C   CYS   141     -50.676 -15.330 -28.201  1.00  0.00           C  
ATOM    731  O   CYS   141     -50.609 -15.492 -29.420  1.00  0.00           O  
ATOM    732  CB  CYS   141     -48.271 -14.690 -28.277  1.00  0.00           C  
ATOM    733  SG  CYS   141     -47.194 -13.990 -27.672  1.00  0.00           S  
ATOM    734  N   GLY   142     -51.699 -15.766 -27.473  1.00  0.00           N  
ATOM    735  CA  GLY   142     -52.775 -16.535 -28.073  1.00  0.00           C  
ATOM    736  C   GLY   142     -54.170 -16.222 -27.560  1.00  0.00           C  
ATOM    737  O   GLY   142     -55.151 -16.694 -28.130  1.00  0.00           O  
ATOM    738  N   CYS   143     -54.268 -15.429 -26.497  1.00  0.00           N  
ATOM    739  CA  CYS   143     -55.561 -15.142 -25.876  1.00  0.00           C  
ATOM    740  C   CYS   143     -56.409 -14.224 -26.760  1.00  0.00           C  
ATOM    741  O   CYS   143     -56.104 -13.039 -26.900  1.00  0.00           O  
ATOM    742  CB  CYS   143     -55.358 -14.504 -24.499  1.00  0.00           C  
ATOM    743  SG  CYS   143     -56.694 -14.835 -23.328  1.00  0.00           S  
ATOM    744  N   PRO   144     -57.482 -14.772 -27.360  1.00  0.00           N  
ATOM    745  CA  PRO   144     -58.304 -14.033 -28.321  1.00  0.00           C  
ATOM    746  C   PRO   144     -59.591 -13.461 -27.725  1.00  0.00           C  
ATOM    747  O   PRO   144     -60.529 -13.178 -28.470  1.00  0.00           O  
ATOM    748  CB  PRO   144     -58.654 -15.113 -29.339  1.00  0.00           C  
ATOM    749  CG  PRO   144     -58.812 -16.351 -28.493  1.00  0.00           C  
ATOM    750  CD  PRO   144     -57.901 -16.183 -27.284  1.00  0.00           C  
ATOM    751  N   SER   145     -59.638 -13.297 -26.407  1.00  0.00           N  
ATOM    752  CA  SER   145     -60.831 -12.778 -25.745  1.00  0.00           C  
ATOM    753  C   SER   145     -61.047 -11.310 -26.092  1.00  0.00           C  
ATOM    754  O   SER   145     -60.116 -10.624 -26.511  1.00  0.00           O  
ATOM    755  CB  SER   145     -60.703 -12.933 -24.230  1.00  0.00           C  
ATOM    756  OG  SER   145     -59.553 -12.259 -23.748  1.00  0.00           O  
ATOM    757  N   PRO   146     -62.276 -10.831 -25.923  1.00  0.00           N  
ATOM    758  CA  PRO   146     -62.573  -9.419 -26.135  1.00  0.00           C  
ATOM    759  C   PRO   146     -61.758  -8.569 -25.171  1.00  0.00           C  
ATOM    760  O   PRO   146     -61.409  -7.427 -25.472  1.00  0.00           O  
ATOM    761  CB  PRO   146     -64.061  -9.135 -25.933  1.00  0.00           C  
ATOM    762  CG  PRO   146     -64.955 -10.349 -26.193  1.00  0.00           C  
ATOM    763  CD  PRO   146     -64.335 -11.674 -25.741  1.00  0.00           C  
ATOM    764  N   LYS   147     -61.458  -9.137 -24.009  1.00  0.00           N  
ATOM    765  CA  LYS   147     -60.693  -8.442 -22.984  1.00  0.00           C  
ATOM    766  C   LYS   147     -59.257  -8.233 -23.449  1.00  0.00           C  
ATOM    767  O   LYS   147     -58.647  -7.200 -23.173  1.00  0.00           O  
ATOM    768  CB  LYS   147     -60.705  -9.250 -21.686  1.00  0.00           C  
ATOM    769  CG  LYS   147     -62.095  -9.682 -21.240  1.00  0.00           C  
ATOM    770  CD  LYS   147     -62.587  -8.855 -20.065  1.00  0.00           C  
ATOM    771  CE  LYS   147     -62.646  -7.374 -20.397  1.00  0.00           C  
ATOM    772  NZ  LYS   147     -62.542  -6.541 -19.170  1.00  0.00           N  
ATOM    773  N   VAL   148     -58.725  -9.224 -24.156  1.00  0.00           N  
ATOM    774  CA  VAL   148     -57.360  -9.165 -24.661  1.00  0.00           C  
ATOM    775  C   VAL   148     -57.252  -8.197 -25.836  1.00  0.00           C  
ATOM    776  O   VAL   148     -56.280  -7.454 -25.950  1.00  0.00           O  
ATOM    777  CB  VAL   148     -56.896 -10.553 -25.073  1.00  0.00           C  
ATOM    778  CG1 VAL   148     -55.543 -10.557 -25.788  1.00  0.00           C  
ATOM    779  CG2 VAL   148     -56.729 -11.515 -23.895  1.00  0.00           C  
ATOM    780  N   ALA   149     -58.258  -8.208 -26.705  1.00  0.00           N  
ATOM    781  CA  ALA   149     -58.268  -7.348 -27.883  1.00  0.00           C  
ATOM    782  C   ALA   149     -58.299  -5.877 -27.484  1.00  0.00           C  
ATOM    783  O   ALA   149     -57.704  -5.030 -28.150  1.00  0.00           O  
ATOM    784  CB  ALA   149     -59.477  -7.670 -28.763  1.00  0.00           C  
ATOM    785  N   GLY   150     -58.999  -5.583 -26.394  1.00  0.00           N  
ATOM    786  CA  GLY   150     -59.129  -4.215 -25.911  1.00  0.00           C  
ATOM    787  C   GLY   150     -57.813  -3.711 -25.328  1.00  0.00           C  
ATOM    788  O   GLY   150     -57.388  -2.592 -25.612  1.00  0.00           O  
ATOM    789  N   HIS   151     -57.743  -2.403 -25.105  1.00  0.00           N  
ATOM    790  CA  HIS   151     -56.567  -1.776 -24.522  1.00  0.00           C  
ATOM    791  C   HIS   151     -56.331  -2.316 -23.112  1.00  0.00           C  
ATOM    792  O   HIS   151     -57.257  -2.752 -22.422  1.00  0.00           O  
ATOM    793  CB  HIS   151     -56.527  -0.268 -24.254  1.00  0.00           C  
ATOM    794  CG  HIS   151     -55.163   0.223 -23.869  1.00  0.00           C  
ATOM    795  ND1 HIS   151     -54.634   0.115 -22.599  1.00  0.00           N  
ATOM    796  CD2 HIS   151     -54.201   0.833 -24.600  1.00  0.00           C  
ATOM    797  CE1 HIS   151     -53.438   0.619 -22.556  1.00  0.00           C  
ATOM    798  NE2 HIS   151     -53.140   1.069 -23.760  1.00  0.00           N  
ATOM    799  N   GLY   152     -55.080  -2.292 -22.665  1.00  0.00           N  
ATOM    800  CA  GLY   152     -54.768  -2.759 -21.323  1.00  0.00           C  
ATOM    801  C   GLY   152     -54.337  -4.209 -21.179  1.00  0.00           C  
ATOM    802  O   GLY   152     -53.895  -4.649 -20.114  1.00  0.00           O  
ATOM    803  N   CYS   153     -54.460  -4.979 -22.253  1.00  0.00           N  
ATOM    804  CA  CYS   153     -54.074  -6.381 -22.237  1.00  0.00           C  
ATOM    805  C   CYS   153     -53.640  -6.870 -23.618  1.00  0.00           C  
ATOM    806  O   CYS   153     -54.098  -6.390 -24.659  1.00  0.00           O  
ATOM    807  CB  CYS   153     -54.999  -7.569 -21.957  1.00  0.00           C  
ATOM    808  SG  CYS   153     -54.315  -8.813 -22.004  1.00  0.00           S  
ATOM    809  N   PHE   154     -52.739  -7.844 -23.624  1.00  0.00           N  
ATOM    810  CA  PHE   154     -52.215  -8.416 -24.851  1.00  0.00           C  
ATOM    811  C   PHE   154     -52.798  -9.821 -25.088  1.00  0.00           C  
ATOM    812  O   PHE   154     -53.807 -10.217 -24.499  1.00  0.00           O  
ATOM    813  CB  PHE   154     -50.726  -8.733 -25.033  1.00  0.00           C  
ATOM    814  CG  PHE   154     -49.989  -7.438 -25.030  1.00  0.00           C  
ATOM    815  CD1 PHE   154     -50.629  -6.211 -25.310  1.00  0.00           C  
ATOM    816  CD2 PHE   154     -48.612  -7.416 -24.740  1.00  0.00           C  
ATOM    817  CE1 PHE   154     -49.917  -4.977 -25.300  1.00  0.00           C  
ATOM    818  CE2 PHE   154     -47.874  -6.194 -24.724  1.00  0.00           C  
ATOM    819  CZ  PHE   154     -48.531  -4.969 -25.007  1.00  0.00           C  
ATOM    820  N   GLY   155     -52.129 -10.562 -25.893  1.00  0.00           N  
ATOM    821  CA  GLY   155     -52.552 -11.899 -26.262  1.00  0.00           C  
ATOM    822  C   GLY   155     -52.289 -12.207 -27.723  1.00  0.00           C  
ATOM    823  O   GLY   155     -51.177 -12.025 -28.216  1.00  0.00           O  
ATOM    824  N   VAL   156     -53.322 -12.671 -28.419  1.00  0.00           N  
ATOM    825  CA  VAL   156     -53.188 -13.082 -29.812  1.00  0.00           C  
ATOM    826  C   VAL   156     -53.017 -11.889 -30.748  1.00  0.00           C  
ATOM    827  O   VAL   156     -52.386 -12.005 -31.797  1.00  0.00           O  
ATOM    828  CB  VAL   156     -54.394 -13.910 -30.231  1.00  0.00           C  
ATOM    829  CG1 VAL   156     -55.678 -13.090 -30.374  1.00  0.00           C  
ATOM    830  CG2 VAL   156     -54.215 -14.610 -31.580  1.00  0.00           C  
ATOM    831  N   SER   157     -53.578 -10.745 -30.369  1.00  0.00           N  
ATOM    832  CA  SER   157     -53.529  -9.561 -31.220  1.00  0.00           C  
ATOM    833  C   SER   157     -52.148  -8.907 -31.200  1.00  0.00           C  
ATOM    834  O   SER   157     -51.920  -7.907 -31.881  1.00  0.00           O  
ATOM    835  CB  SER   157     -54.593  -8.547 -30.794  1.00  0.00           C  
ATOM    836  OG  SER   157     -54.293  -8.038 -29.503  1.00  0.00           O  
ATOM    837  N   LEU   158     -51.232  -9.468 -30.416  1.00  0.00           N  
ATOM    838  CA  LEU   158     -49.855  -8.986 -30.388  1.00  0.00           C  
ATOM    839  C   LEU   158     -49.087  -9.443 -31.624  1.00  0.00           C  
ATOM    840  O   LEU   158     -48.012  -8.923 -31.923  1.00  0.00           O  
ATOM    841  CB  LEU   158     -49.126  -9.485 -29.138  1.00  0.00           C  
ATOM    842  CG  LEU   158     -49.179  -8.635 -27.866  1.00  0.00           C  
ATOM    843  CD1 LEU   158     -47.837  -8.715 -27.151  1.00  0.00           C  
ATOM    844  CD2 LEU   158     -49.526  -7.190 -28.168  1.00  0.00           C  
ATOM    845  N   MET   159     -49.638 -10.421 -32.335  1.00  0.00           N  
ATOM    846  CA  MET   159     -48.963 -10.990 -33.496  1.00  0.00           C  
ATOM    847  C   MET   159     -48.994 -10.040 -34.690  1.00  0.00           C  
ATOM    848  O   MET   159     -48.171 -10.151 -35.599  1.00  0.00           O  
ATOM    849  CB  MET   159     -49.596 -12.330 -33.872  1.00  0.00           C  
ATOM    850  CG  MET   159     -48.817 -13.093 -34.945  1.00  0.00           C  
ATOM    851  SD  MET   159     -47.135 -13.578 -34.453  1.00  0.00           S  
ATOM    852  CE  MET   159     -47.674 -14.862 -33.288  1.00  0.00           C  
ATOM    853  N   LEU   160     -49.942  -9.108 -34.688  1.00  0.00           N  
ATOM    854  CA  LEU   160     -50.030  -8.116 -35.753  1.00  0.00           C  
ATOM    855  C   LEU   160     -48.882  -7.120 -35.636  1.00  0.00           C  
ATOM    856  O   LEU   160     -48.607  -6.359 -36.564  1.00  0.00           O  
ATOM    857  CB  LEU   160     -51.361  -7.362 -35.687  1.00  0.00           C  
ATOM    858  CG  LEU   160     -52.616  -8.175 -35.361  1.00  0.00           C  
ATOM    859  CD1 LEU   160     -53.856  -7.315 -35.552  1.00  0.00           C  
ATOM    860  CD2 LEU   160     -52.696  -9.424 -36.219  1.00  0.00           C  
ATOM    861  N   LYS   161     -48.217  -7.132 -34.485  1.00  0.00           N  
ATOM    862  CA  LYS   161     -47.154  -6.179 -34.198  1.00  0.00           C  
ATOM    863  C   LYS   161     -45.871  -6.908 -33.807  1.00  0.00           C  
ATOM    864  O   LYS   161     -45.530  -6.993 -32.628  1.00  0.00           O  
ATOM    865  CB  LYS   161     -47.587  -5.247 -33.066  1.00  0.00           C  
ATOM    866  CG  LYS   161     -48.789  -4.371 -33.423  1.00  0.00           C  
ATOM    867  CD  LYS   161     -48.517  -3.395 -34.570  1.00  0.00           C  
ATOM    868  CE  LYS   161     -49.671  -2.427 -34.838  1.00  0.00           C  
ATOM    869  NZ  LYS   161     -49.322  -1.519 -35.953  1.00  0.00           N  
ATOM    870  N   PRO   162     -45.165  -7.434 -34.803  1.00  0.00           N  
ATOM    871  CA  PRO   162     -43.912  -8.145 -34.564  1.00  0.00           C  
ATOM    872  C   PRO   162     -42.853  -7.214 -33.980  1.00  0.00           C  
ATOM    873  O   PRO   162     -41.984  -7.650 -33.225  1.00  0.00           O  
ATOM    874  CB  PRO   162     -43.392  -8.765 -35.865  1.00  0.00           C  
ATOM    875  CG  PRO   162     -44.496  -9.066 -36.881  1.00  0.00           C  
ATOM    876  CD  PRO   162     -45.615  -8.024 -36.896  1.00  0.00           C  
ATOM    877  N   LYS   163     -42.925  -5.936 -34.336  1.00  0.00           N  
ATOM    878  CA  LYS   163     -41.979  -4.948 -33.831  1.00  0.00           C  
ATOM    879  C   LYS   163     -42.129  -4.785 -32.322  1.00  0.00           C  
ATOM    880  O   LYS   163     -41.145  -4.596 -31.607  1.00  0.00           O  
ATOM    881  CB  LYS   163     -42.187  -3.617 -34.530  1.00  0.00           C  
ATOM    882  CG  LYS   163     -41.755  -3.625 -35.998  1.00  0.00           C  
ATOM    883  CD  LYS   163     -41.961  -2.283 -36.704  1.00  0.00           C  
ATOM    884  CE  LYS   163     -41.551  -2.297 -38.178  1.00  0.00           C  
ATOM    885  NZ  LYS   163     -41.815  -0.976 -38.789  1.00  0.00           N  
ATOM    886  N   LEU   164     -43.368  -4.863 -31.845  1.00  0.00           N  
ATOM    887  CA  LEU   164     -43.656  -4.720 -30.423  1.00  0.00           C  
ATOM    888  C   LEU   164     -43.261  -5.978 -29.661  1.00  0.00           C  
ATOM    889  O   LEU   164     -42.670  -5.903 -28.586  1.00  0.00           O  
ATOM    890  CB  LEU   164     -45.145  -4.437 -30.211  1.00  0.00           C  
ATOM    891  CG  LEU   164     -45.596  -3.088 -30.775  1.00  0.00           C  
ATOM    892  CD1 LEU   164     -47.099  -2.825 -30.696  1.00  0.00           C  
ATOM    893  CD2 LEU   164     -44.986  -1.866 -30.092  1.00  0.00           C  
ATOM    894  N   VAL   165     -43.593  -7.133 -30.227  1.00  0.00           N  
ATOM    895  CA  VAL   165     -43.322  -8.412 -29.584  1.00  0.00           C  
ATOM    896  C   VAL   165     -41.827  -8.666 -29.437  1.00  0.00           C  
ATOM    897  O   VAL   165     -41.389  -9.291 -28.471  1.00  0.00           O  
ATOM    898  CB  VAL   165     -43.943  -9.572 -30.382  1.00  0.00           C  
ATOM    899  CG1 VAL   165     -43.344 -10.901 -29.951  1.00  0.00           C  
ATOM    900  CG2 VAL   165     -45.454  -9.583 -30.216  1.00  0.00           C  
ATOM    901  N   GLY   166     -41.045  -8.181 -30.395  1.00  0.00           N  
ATOM    902  CA  GLY   166     -39.611  -8.439 -30.398  1.00  0.00           C  
ATOM    903  C   GLY   166     -38.896  -7.587 -29.353  1.00  0.00           C  
ATOM    904  O   GLY   166     -37.897  -8.014 -28.779  1.00  0.00           O  
ATOM    905  N   GLU   167     -39.413  -6.388 -29.102  1.00  0.00           N  
ATOM    906  CA  GLU   167     -38.839  -5.516 -28.082  1.00  0.00           C  
ATOM    907  C   GLU   167     -39.353  -5.891 -26.694  1.00  0.00           C  
ATOM    908  O   GLU   167     -38.737  -5.553 -25.683  1.00  0.00           O  
ATOM    909  CB  GLU   167     -39.140  -4.045 -28.385  1.00  0.00           C  
ATOM    910  CG  GLU   167     -40.617  -3.707 -28.485  1.00  0.00           C  
ATOM    911  CD  GLU   167     -40.857  -2.225 -28.704  1.00  0.00           C  
ATOM    912  OE1 GLU   167     -40.036  -1.413 -28.227  1.00  0.00           O  
ATOM    913  OE2 GLU   167     -41.862  -1.873 -29.356  1.00  0.00           O  
ATOM    914  N   ALA   168     -40.485  -6.588 -26.652  1.00  0.00           N  
ATOM    915  CA  ALA   168     -41.005  -7.124 -25.400  1.00  0.00           C  
ATOM    916  C   ALA   168     -40.118  -8.270 -24.933  1.00  0.00           C  
ATOM    917  O   ALA   168     -39.825  -8.400 -23.746  1.00  0.00           O  
ATOM    918  CB  ALA   168     -42.446  -7.650 -25.556  1.00  0.00           C  
ATOM    919  N   MET   169     -39.695  -9.100 -25.881  1.00  0.00           N  
ATOM    920  CA  MET   169     -38.883 -10.271 -25.578  1.00  0.00           C  
ATOM    921  C   MET   169     -37.439  -9.891 -25.264  1.00  0.00           C  
ATOM    922  O   MET   169     -36.751 -10.600 -24.533  1.00  0.00           O  
ATOM    923  CB  MET   169     -38.917 -11.253 -26.750  1.00  0.00           C  
ATOM    924  CG  MET   169     -40.294 -11.877 -26.984  1.00  0.00           C  
ATOM    925  SD  MET   169     -40.976 -12.759 -25.548  1.00  0.00           S  
ATOM    926  CE  MET   169     -39.747 -14.095 -25.585  1.00  0.00           C  
ATOM    927  N   SER   170     -36.982  -8.776 -25.824  1.00  0.00           N  
ATOM    928  CA  SER   170     -35.630  -8.297 -25.565  1.00  0.00           C  
ATOM    929  C   SER   170     -35.534  -7.732 -24.152  1.00  0.00           C  
ATOM    930  O   SER   170     -34.503  -7.856 -23.491  1.00  0.00           O  
ATOM    931  CB  SER   170     -35.237  -7.222 -26.580  1.00  0.00           C  
ATOM    932  OG  SER   170     -36.044  -6.067 -26.405  1.00  0.00           O  
ATOM    933  N   ALA   171     -36.618  -7.112 -23.696  1.00  0.00           N  
ATOM    934  CA  ALA   171     -36.655  -6.496 -22.375  1.00  0.00           C  
ATOM    935  C   ALA   171     -36.859  -7.539 -21.280  1.00  0.00           C  
ATOM    936  O   ALA   171     -36.282  -7.435 -20.197  1.00  0.00           O  
ATOM    937  CB  ALA   171     -37.758  -5.450 -22.318  1.00  0.00           C  
ATOM    938  N   ILE   172     -37.866  -8.393 -21.459  1.00  0.00           N  
ATOM    939  CA  ILE   172     -38.171  -9.430 -20.480  1.00  0.00           C  
ATOM    940  C   ILE   172     -37.020 -10.423 -20.358  1.00  0.00           C  
ATOM    941  O   ILE   172     -36.684 -10.900 -19.271  1.00  0.00           O  
ATOM    942  CB  ILE   172     -39.223 -10.562 -20.488  1.00  0.00           C  
ATOM    943  CG1 ILE   172     -40.672 -10.054 -20.397  1.00  0.00           C  
ATOM    944  CG2 ILE   172     -39.070 -11.550 -19.319  1.00  0.00           C  
ATOM    945  CD1 ILE   172     -41.715 -11.135 -20.673  1.00  0.00           C  
ATOM    946  N   ALA   173     -36.400 -10.745 -21.488  1.00  0.00           N  
ATOM    947  CA  ALA   173     -35.276 -11.675 -21.489  1.00  0.00           C  
ATOM    948  C   ALA   173     -34.158 -11.119 -20.610  1.00  0.00           C  
ATOM    949  O   ALA   173     -33.520 -11.833 -19.831  1.00  0.00           O  
ATOM    950  CB  ALA   173     -34.720 -11.924 -22.887  1.00  0.00           C  
ATOM    951  N   ALA   174     -33.913  -9.818 -20.735  1.00  0.00           N  
ATOM    952  CA  ALA   174     -32.879  -9.152 -19.955  1.00  0.00           C  
ATOM    953  C   ALA   174     -33.347  -8.949 -18.513  1.00  0.00           C  
ATOM    954  O   ALA   174     -32.574  -9.054 -17.557  1.00  0.00           O  
ATOM    955  CB  ALA   174     -32.500  -7.793 -20.533  1.00  0.00           C  
ATOM    956  N   ASN   175     -34.635  -8.653 -18.345  1.00  0.00           N  
ATOM    957  CA  ASN   175     -35.195  -8.434 -17.017  1.00  0.00           C  
ATOM    958  C   ASN   175     -35.420  -9.736 -16.262  1.00  0.00           C  
ATOM    959  O   ASN   175     -35.443  -9.774 -15.029  1.00  0.00           O  
ATOM    960  CB  ASN   175     -36.539  -7.700 -17.029  1.00  0.00           C  
ATOM    961  CG  ASN   175     -36.284  -6.258 -17.444  1.00  0.00           C  
ATOM    962  OD1 ASN   175     -35.170  -5.752 -17.322  1.00  0.00           O  
ATOM    963  ND2 ASN   175     -37.303  -5.519 -17.958  1.00  0.00           N  
ATOM    964  N   THR   176     -35.592 -10.831 -16.997  1.00  0.00           N  
ATOM    965  CA  THR   176     -35.828 -12.132 -16.382  1.00  0.00           C  
ATOM    966  C   THR   176     -34.965 -13.194 -17.057  1.00  0.00           C  
ATOM    967  O   THR   176     -35.089 -13.470 -18.253  1.00  0.00           O  
ATOM    968  CB  THR   176     -36.609 -13.427 -16.084  1.00  0.00           C  
ATOM    969  OG1 THR   176     -37.874 -13.115 -15.519  1.00  0.00           O  
ATOM    970  CG2 THR   176     -35.807 -14.289 -15.094  1.00  0.00           C  
ATOM    971  N   ASN   177     -34.073 -13.806 -16.284  1.00  0.00           N  
ATOM    972  CA  ASN   177     -33.159 -14.816 -16.812  1.00  0.00           C  
ATOM    973  C   ASN   177     -33.800 -16.156 -17.143  1.00  0.00           C  
ATOM    974  O   ASN   177     -33.398 -16.846 -18.084  1.00  0.00           O  
ATOM    975  CB  ASN   177     -32.002 -15.132 -15.858  1.00  0.00           C  
ATOM    976  CG  ASN   177     -31.045 -13.948 -15.871  1.00  0.00           C  
ATOM    977  OD1 ASN   177     -31.037 -13.150 -16.807  1.00  0.00           O  
ATOM    978  ND2 ASN   177     -30.187 -13.770 -14.831  1.00  0.00           N  
ATOM    979  N   VAL   178     -34.811 -16.553 -16.376  1.00  0.00           N  
ATOM    980  CA  VAL   178     -35.477 -17.829 -16.620  1.00  0.00           C  
ATOM    981  C   VAL   178     -36.828 -17.628 -17.318  1.00  0.00           C  
ATOM    982  O   VAL   178     -37.816 -18.319 -17.053  1.00  0.00           O  
ATOM    983  CB  VAL   178     -36.190 -18.992 -15.897  1.00  0.00           C  
ATOM    984  CG1 VAL   178     -35.282 -19.760 -14.935  1.00  0.00           C  
ATOM    985  CG2 VAL   178     -37.383 -18.544 -15.050  1.00  0.00           C  
ATOM    986  N   PRO   179     -36.864 -16.658 -18.229  1.00  0.00           N  
ATOM    987  CA  PRO   179     -38.069 -16.330 -18.981  1.00  0.00           C  
ATOM    988  C   PRO   179     -38.540 -17.505 -19.826  1.00  0.00           C  
ATOM    989  O   PRO   179     -37.746 -18.311 -20.318  1.00  0.00           O  
ATOM    990  CB  PRO   179     -38.705 -15.682 -20.213  1.00  0.00           C  
ATOM    991  CG  PRO   179     -37.834 -14.597 -20.850  1.00  0.00           C  
ATOM    992  CD  PRO   179     -36.336 -14.901 -20.790  1.00  0.00           C  
ATOM    993  N   VAL   180     -39.852 -17.618 -20.007  1.00  0.00           N  
ATOM    994  CA  VAL   180     -40.406 -18.694 -20.819  1.00  0.00           C  
ATOM    995  C   VAL   180     -41.269 -18.127 -21.935  1.00  0.00           C  
ATOM    996  O   VAL   180     -42.444 -17.806 -21.740  1.00  0.00           O  
ATOM    997  CB  VAL   180     -41.438 -19.841 -20.791  1.00  0.00           C  
ATOM    998  CG1 VAL   180     -41.507 -20.631 -22.099  1.00  0.00           C  
ATOM    999  CG2 VAL   180     -41.161 -20.885 -19.707  1.00  0.00           C  
ATOM   1000  N   THR   181     -40.698 -17.992 -23.140  1.00  0.00           N  
ATOM   1001  CA  THR   181     -41.487 -17.464 -24.252  1.00  0.00           C  
ATOM   1002  C   THR   181     -42.345 -18.591 -24.818  1.00  0.00           C  
ATOM   1003  O   THR   181     -41.964 -19.765 -24.821  1.00  0.00           O  
ATOM   1004  CB  THR   181     -41.743 -16.968 -25.688  1.00  0.00           C  
ATOM   1005  OG1 THR   181     -41.480 -18.008 -26.618  1.00  0.00           O  
ATOM   1006  CG2 THR   181     -40.821 -15.773 -25.986  1.00  0.00           C  
ATOM   1007  N   VAL   182     -43.523 -18.234 -25.308  1.00  0.00           N  
ATOM   1008  CA  VAL   182     -44.431 -19.210 -25.884  1.00  0.00           C  
ATOM   1009  C   VAL   182     -44.846 -18.704 -27.250  1.00  0.00           C  
ATOM   1010  O   VAL   182     -45.102 -17.514 -27.453  1.00  0.00           O  
ATOM   1011  CB  VAL   182     -45.865 -19.771 -25.775  1.00  0.00           C  
ATOM   1012  CG1 VAL   182     -46.167 -20.416 -24.421  1.00  0.00           C  
ATOM   1013  CG2 VAL   182     -46.951 -18.710 -25.964  1.00  0.00           C  
ATOM   1014  N   LYS   183     -44.918 -19.607 -28.214  1.00  0.00           N  
ATOM   1015  CA  LYS   183     -45.301 -19.199 -29.541  1.00  0.00           C  
ATOM   1016  C   LYS   183     -46.766 -18.805 -29.585  1.00  0.00           C  
ATOM   1017  O   LYS   183     -47.626 -19.354 -28.890  1.00  0.00           O  
ATOM   1018  CB  LYS   183     -45.255 -20.175 -30.720  1.00  0.00           C  
ATOM   1019  CG  LYS   183     -45.470 -19.503 -32.077  1.00  0.00           C  
ATOM   1020  CD  LYS   183     -45.331 -20.459 -33.264  1.00  0.00           C  
ATOM   1021  CE  LYS   183     -43.907 -20.981 -33.465  1.00  0.00           C  
ATOM   1022  NZ  LYS   183     -43.880 -21.961 -34.574  1.00  0.00           N  
ATOM   1023  N   CYS   184     -47.045 -17.828 -30.426  1.00  0.00           N  
ATOM   1024  CA  CYS   184     -48.388 -17.328 -30.623  1.00  0.00           C  
ATOM   1025  C   CYS   184     -49.108 -18.247 -31.628  1.00  0.00           C  
ATOM   1026  O   CYS   184     -48.605 -18.528 -32.719  1.00  0.00           O  
ATOM   1027  CB  CYS   184     -48.787 -16.008 -31.287  1.00  0.00           C  
ATOM   1028  SG  CYS   184     -50.195 -15.827 -31.334  1.00  0.00           S  
ATOM   1029  N   ARG   185     -50.245 -18.773 -31.225  1.00  0.00           N  
ATOM   1030  CA  ARG   185     -51.085 -19.459 -32.198  1.00  0.00           C  
ATOM   1031  C   ARG   185     -50.463 -19.322 -33.583  1.00  0.00           C  
ATOM   1032  O   ARG   185     -49.492 -18.587 -33.764  1.00  0.00           O  
ATOM   1033  CB  ARG   185     -52.500 -18.883 -32.190  1.00  0.00           C  
ATOM   1034  CG  ARG   185     -53.283 -19.194 -30.923  1.00  0.00           C  
ATOM   1035  CD  ARG   185     -54.715 -18.703 -31.028  1.00  0.00           C  
ATOM   1036  NE  ARG   185     -55.522 -19.075 -29.867  1.00  0.00           N  
ATOM   1037  CZ  ARG   185     -56.730 -19.629 -29.934  1.00  0.00           C  
ATOM   1038  NH1 ARG   185     -57.288 -19.889 -31.110  1.00  0.00           N  
ATOM   1039  NH2 ARG   185     -57.384 -19.932 -28.820  1.00  0.00           N  
ATOM   1040  N   ILE   186     -51.026 -20.026 -34.559  1.00  0.00           N  
ATOM   1041  CA  ILE   186     -50.451 -20.062 -35.899  1.00  0.00           C  
ATOM   1042  C   ILE   186     -50.609 -18.737 -36.646  1.00  0.00           C  
ATOM   1043  O   ILE   186     -49.802 -18.416 -37.518  1.00  0.00           O  
ATOM   1044  CB  ILE   186     -51.069 -21.201 -36.713  1.00  0.00           C  
ATOM   1045  CG1 ILE   186     -52.579 -21.034 -36.953  1.00  0.00           C  
ATOM   1046  CG2 ILE   186     -50.917 -22.581 -36.051  1.00  0.00           C  
ATOM   1047  CD1 ILE   186     -53.160 -22.067 -37.918  1.00  0.00           C  
ATOM   1048  N   GLY   187     -51.641 -17.970 -36.308  1.00  0.00           N  
ATOM   1049  CA  GLY   187     -51.861 -16.687 -36.952  1.00  0.00           C  
ATOM   1050  C   GLY   187     -53.172 -16.025 -36.572  1.00  0.00           C  
ATOM   1051  O   GLY   187     -53.814 -16.410 -35.595  1.00  0.00           O  
ATOM   1052  N   VAL   188     -53.566 -15.020 -37.350  1.00  0.00           N  
ATOM   1053  CA  VAL   188     -54.778 -14.255 -37.074  1.00  0.00           C  
ATOM   1054  C   VAL   188     -55.720 -14.214 -38.275  1.00  0.00           C  
ATOM   1055  O   VAL   188     -55.284 -14.051 -39.415  1.00  0.00           O  
ATOM   1056  CB  VAL   188     -54.419 -12.822 -36.667  1.00  0.00           C  
ATOM   1057  CG1 VAL   188     -55.640 -11.938 -36.407  1.00  0.00           C  
ATOM   1058  CG2 VAL   188     -53.587 -12.742 -35.386  1.00  0.00           C  
ATOM   1059  N   ASP   189     -57.013 -14.357 -38.002  1.00  0.00           N  
ATOM   1060  CA  ASP   189     -58.051 -14.238 -39.023  1.00  0.00           C  
ATOM   1061  C   ASP   189     -57.843 -15.208 -40.183  1.00  0.00           C  
ATOM   1062  O   ASP   189     -58.044 -14.853 -41.343  1.00  0.00           O  
ATOM   1063  CB  ASP   189     -58.112 -12.803 -39.549  1.00  0.00           C  
ATOM   1064  CG  ASP   189     -58.542 -11.900 -38.402  1.00  0.00           C  
ATOM   1065  OD1 ASP   189     -59.568 -12.224 -37.746  1.00  0.00           O  
ATOM   1066  OD2 ASP   189     -57.850 -10.873 -38.166  1.00  0.00           O  
ATOM   1067  N   ASN   190     -57.452 -16.435 -39.859  1.00  0.00           N  
ATOM   1068  CA  ASN   190     -57.239 -17.471 -40.855  1.00  0.00           C  
ATOM   1069  C   ASN   190     -56.438 -17.016 -42.062  1.00  0.00           C  
ATOM   1070  O   ASN   190     -56.625 -17.529 -43.166  1.00  0.00           O  
ATOM   1071  CB  ASN   190     -58.590 -18.027 -41.317  1.00  0.00           C  
ATOM   1072  CG  ASN   190     -58.345 -19.386 -41.958  1.00  0.00           C  
ATOM   1073  OD1 ASN   190     -57.409 -20.097 -41.596  1.00  0.00           O  
ATOM   1074  ND2 ASN   190     -59.174 -19.820 -42.945  1.00  0.00           N  
ATOM   1075  N   HIS   191     -55.544 -16.054 -41.854  1.00  0.00           N  
ATOM   1076  CA  HIS   191     -54.708 -15.532 -42.930  1.00  0.00           C  
ATOM   1077  C   HIS   191     -53.256 -15.953 -42.745  1.00  0.00           C  
ATOM   1078  O   HIS   191     -52.353 -15.384 -43.357  1.00  0.00           O  
ATOM   1079  CB  HIS   191     -54.792 -14.007 -42.972  1.00  0.00           C  
ATOM   1080  CG  HIS   191     -56.114 -13.506 -43.474  1.00  0.00           C  
ATOM   1081  ND1 HIS   191     -56.589 -12.229 -43.255  1.00  0.00           N  
ATOM   1082  CD2 HIS   191     -57.078 -14.121 -44.198  1.00  0.00           C  
ATOM   1083  CE1 HIS   191     -57.754 -12.073 -43.806  1.00  0.00           C  
ATOM   1084  NE2 HIS   191     -58.086 -13.209 -44.391  1.00  0.00           N  
ATOM   1085  N   ASP   192     -53.034 -16.953 -41.900  1.00  0.00           N  
ATOM   1086  CA  ASP   192     -51.680 -17.386 -41.581  1.00  0.00           C  
ATOM   1087  C   ASP   192     -51.043 -18.137 -42.745  1.00  0.00           C  
ATOM   1088  O   ASP   192     -51.687 -18.953 -43.404  1.00  0.00           O  
ATOM   1089  CB  ASP   192     -51.669 -18.265 -40.325  1.00  0.00           C  
ATOM   1090  CG  ASP   192     -50.222 -18.613 -40.007  1.00  0.00           C  
ATOM   1091  OD1 ASP   192     -49.479 -17.699 -39.558  1.00  0.00           O  
ATOM   1092  OD2 ASP   192     -49.840 -19.796 -40.208  1.00  0.00           O  
ATOM   1093  N   SER   193     -49.773 -17.838 -42.996  1.00  0.00           N  
ATOM   1094  CA  SER   193     -48.986 -18.558 -43.986  1.00  0.00           C  
ATOM   1095  C   SER   193     -47.813 -19.205 -43.263  1.00  0.00           C  
ATOM   1096  O   SER   193     -47.395 -18.725 -42.210  1.00  0.00           O  
ATOM   1097  CB  SER   193     -48.458 -17.614 -45.078  1.00  0.00           C  
ATOM   1098  OG  SER   193     -49.543 -17.033 -45.787  1.00  0.00           O  
ATOM   1099  N   TYR   194     -47.284 -20.294 -43.812  1.00  0.00           N  
ATOM   1100  CA  TYR   194     -46.183 -20.990 -43.157  1.00  0.00           C  
ATOM   1101  C   TYR   194     -44.902 -20.161 -43.191  1.00  0.00           C  
ATOM   1102  O   TYR   194     -44.102 -20.213 -42.260  1.00  0.00           O  
ATOM   1103  CB  TYR   194     -45.928 -22.356 -43.794  1.00  0.00           C  
ATOM   1104  CG  TYR   194     -44.811 -23.111 -43.112  1.00  0.00           C  
ATOM   1105  CD1 TYR   194     -45.078 -24.025 -42.101  1.00  0.00           C  
ATOM   1106  CD2 TYR   194     -43.485 -22.893 -43.463  1.00  0.00           C  
ATOM   1107  CE1 TYR   194     -44.058 -24.709 -41.469  1.00  0.00           C  
ATOM   1108  CE2 TYR   194     -42.459 -23.571 -42.837  1.00  0.00           C  
ATOM   1109  CZ  TYR   194     -42.751 -24.478 -41.841  1.00  0.00           C  
ATOM   1110  OH  TYR   194     -41.733 -25.155 -41.214  1.00  0.00           O  
ATOM   1111  N   ASP   195     -44.708 -19.406 -44.267  1.00  0.00           N  
ATOM   1112  CA  ASP   195     -43.540 -18.538 -44.383  1.00  0.00           C  
ATOM   1113  C   ASP   195     -43.686 -17.329 -43.467  1.00  0.00           C  
ATOM   1114  O   ASP   195     -42.707 -16.650 -43.158  1.00  0.00           O  
ATOM   1115  CB  ASP   195     -43.346 -18.084 -45.831  1.00  0.00           C  
ATOM   1116  CG  ASP   195     -42.845 -19.276 -46.634  1.00  0.00           C  
ATOM   1117  OD1 ASP   195     -42.442 -20.288 -46.002  1.00  0.00           O  
ATOM   1118  OD2 ASP   195     -42.857 -19.189 -47.891  1.00  0.00           O  
ATOM   1119  N   GLU   196     -44.916 -17.066 -43.038  1.00  0.00           N  
ATOM   1120  CA  GLU   196     -45.190 -15.981 -42.114  1.00  0.00           C  
ATOM   1121  C   GLU   196     -44.976 -16.407 -40.675  1.00  0.00           C  
ATOM   1122  O   GLU   196     -44.569 -15.606 -39.834  1.00  0.00           O  
ATOM   1123  CB  GLU   196     -46.624 -15.475 -42.301  1.00  0.00           C  
ATOM   1124  CG  GLU   196     -46.861 -14.798 -43.653  1.00  0.00           C  
ATOM   1125  CD  GLU   196     -48.331 -14.412 -43.734  1.00  0.00           C  
ATOM   1126  OE1 GLU   196     -49.073 -14.700 -42.758  1.00  0.00           O  
ATOM   1127  OE2 GLU   196     -48.731 -13.824 -44.774  1.00  0.00           O  
ATOM   1128  N   LEU   197     -45.254 -17.676 -40.395  1.00  0.00           N  
ATOM   1129  CA  LEU   197     -45.062 -18.233 -39.062  1.00  0.00           C  
ATOM   1130  C   LEU   197     -43.586 -18.518 -38.817  1.00  0.00           C  
ATOM   1131  O   LEU   197     -43.086 -18.346 -37.708  1.00  0.00           O  
ATOM   1132  CB  LEU   197     -45.866 -19.523 -38.905  1.00  0.00           C  
ATOM   1133  CG  LEU   197     -45.649 -20.276 -37.591  1.00  0.00           C  
ATOM   1134  CD1 LEU   197     -46.160 -19.458 -36.416  1.00  0.00           C  
ATOM   1135  CD2 LEU   197     -46.325 -21.636 -37.633  1.00  0.00           C  
ATOM   1136  N   CYS   198     -42.896 -18.958 -39.864  1.00  0.00           N  
ATOM   1137  CA  CYS   198     -41.482 -19.290 -39.765  1.00  0.00           C  
ATOM   1138  C   CYS   198     -40.639 -18.021 -39.749  1.00  0.00           C  
ATOM   1139  O   CYS   198     -39.532 -18.008 -39.211  1.00  0.00           O  
ATOM   1140  CB  CYS   198     -41.068 -20.187 -40.922  1.00  0.00           C  
ATOM   1141  SG  CYS   198     -41.170 -19.534 -42.179  1.00  0.00           S  
ATOM   1142  N   ASP   199     -41.168 -16.954 -40.340  1.00  0.00           N  
ATOM   1143  CA  ASP   199     -40.477 -15.672 -40.354  1.00  0.00           C  
ATOM   1144  C   ASP   199     -40.582 -15.002 -38.990  1.00  0.00           C  
ATOM   1145  O   ASP   199     -39.615 -14.421 -38.496  1.00  0.00           O  
ATOM   1146  CB  ASP   199     -41.068 -14.753 -41.422  1.00  0.00           C  
ATOM   1147  CG  ASP   199     -40.207 -13.500 -41.493  1.00  0.00           C  
ATOM   1148  OD1 ASP   199     -38.986 -13.636 -41.770  1.00  0.00           O  
ATOM   1149  OD2 ASP   199     -40.760 -12.389 -41.270  1.00  0.00           O  
ATOM   1150  N   PHE   200     -41.764 -15.084 -38.386  1.00  0.00           N  
ATOM   1151  CA  PHE   200     -42.004 -14.468 -37.087  1.00  0.00           C  
ATOM   1152  C   PHE   200     -41.334 -15.267 -35.973  1.00  0.00           C  
ATOM   1153  O   PHE   200     -41.007 -14.723 -34.920  1.00  0.00           O  
ATOM   1154  CB  PHE   200     -43.506 -14.348 -36.819  1.00  0.00           C  
ATOM   1155  CG  PHE   200     -44.051 -13.337 -37.768  1.00  0.00           C  
ATOM   1156  CD1 PHE   200     -43.217 -12.419 -38.445  1.00  0.00           C  
ATOM   1157  CD2 PHE   200     -45.435 -13.278 -38.011  1.00  0.00           C  
ATOM   1158  CE1 PHE   200     -43.747 -11.458 -39.353  1.00  0.00           C  
ATOM   1159  CE2 PHE   200     -45.993 -12.325 -38.917  1.00  0.00           C  
ATOM   1160  CZ  PHE   200     -45.142 -11.409 -39.589  1.00  0.00           C  
ATOM   1161  N   ILE   201     -41.134 -16.559 -36.213  1.00  0.00           N  
ATOM   1162  CA  ILE   201     -40.434 -17.414 -35.261  1.00  0.00           C  
ATOM   1163  C   ILE   201     -38.935 -17.160 -35.344  1.00  0.00           C  
ATOM   1164  O   ILE   201     -38.219 -17.278 -34.351  1.00  0.00           O  
ATOM   1165  CB  ILE   201     -40.720 -18.906 -35.523  1.00  0.00           C  
ATOM   1166  CG1 ILE   201     -40.363 -19.817 -34.336  1.00  0.00           C  
ATOM   1167  CG2 ILE   201     -39.940 -19.479 -36.718  1.00  0.00           C  
ATOM   1168  CD1 ILE   201     -40.855 -21.254 -34.501  1.00  0.00           C  
ATOM   1169  N   TYR   202     -38.464 -16.813 -36.538  1.00  0.00           N  
ATOM   1170  CA  TYR   202     -37.062 -16.467 -36.735  1.00  0.00           C  
ATOM   1171  C   TYR   202     -36.712 -15.205 -35.957  1.00  0.00           C  
ATOM   1172  O   TYR   202     -35.645 -15.113 -35.351  1.00  0.00           O  
ATOM   1173  CB  TYR   202     -36.767 -16.253 -38.221  1.00  0.00           C  
ATOM   1174  CG  TYR   202     -35.331 -15.876 -38.343  1.00  0.00           C  
ATOM   1175  CD1 TYR   202     -34.341 -16.864 -38.260  1.00  0.00           C  
ATOM   1176  CD2 TYR   202     -34.933 -14.536 -38.547  1.00  0.00           C  
ATOM   1177  CE1 TYR   202     -32.973 -16.547 -38.374  1.00  0.00           C  
ATOM   1178  CE2 TYR   202     -33.546 -14.196 -38.664  1.00  0.00           C  
ATOM   1179  CZ  TYR   202     -32.580 -15.219 -38.575  1.00  0.00           C  
ATOM   1180  OH  TYR   202     -31.235 -14.939 -38.677  1.00  0.00           O  
ATOM   1181  N   LYS   203     -37.608 -14.224 -35.906  1.00  0.00           N  
ATOM   1182  CA  LYS   203     -37.261 -13.006 -35.172  1.00  0.00           C  
ATOM   1183  C   LYS   203     -37.109 -13.271 -33.676  1.00  0.00           C  
ATOM   1184  O   LYS   203     -36.313 -12.629 -32.986  1.00  0.00           O  
ATOM   1185  CB  LYS   203     -38.215 -11.809 -35.125  1.00  0.00           C  
ATOM   1186  CG  LYS   203     -38.342 -11.078 -36.463  1.00  0.00           C  
ATOM   1187  CD  LYS   203     -39.299  -9.884 -36.420  1.00  0.00           C  
ATOM   1188  CE  LYS   203     -39.426  -9.153 -37.757  1.00  0.00           C  
ATOM   1189  NZ  LYS   203     -40.388  -8.035 -37.634  1.00  0.00           N  
ATOM   1190  N   VAL   204     -37.871 -14.222 -33.150  1.00  0.00           N  
ATOM   1191  CA  VAL   204     -37.752 -14.557 -31.736  1.00  0.00           C  
ATOM   1192  C   VAL   204     -36.405 -15.261 -31.583  1.00  0.00           C  
ATOM   1193  O   VAL   204     -35.642 -15.027 -30.642  1.00  0.00           O  
ATOM   1194  CB  VAL   204     -38.279 -15.515 -30.646  1.00  0.00           C  
ATOM   1195  CG1 VAL   204     -37.529 -15.399 -29.317  1.00  0.00           C  
ATOM   1196  CG2 VAL   204     -39.751 -15.290 -30.296  1.00  0.00           C  
ATOM   1197  N   SER   205     -36.112 -16.145 -32.532  1.00  0.00           N  
ATOM   1198  CA  SER   205     -34.860 -16.900 -32.540  1.00  0.00           C  
ATOM   1199  C   SER   205     -33.639 -15.976 -32.608  1.00  0.00           C  
ATOM   1200  O   SER   205     -32.640 -16.177 -31.912  1.00  0.00           O  
ATOM   1201  CB  SER   205     -34.368 -17.845 -33.640  1.00  0.00           C  
ATOM   1202  OG  SER   205     -33.099 -18.379 -33.293  1.00  0.00           O  
ATOM   1203  N   THR   206     -33.703 -14.950 -33.450  1.00  0.00           N  
ATOM   1204  CA  THR   206     -32.575 -14.044 -33.598  1.00  0.00           C  
ATOM   1205  C   THR   206     -32.308 -13.109 -32.422  1.00  0.00           C  
ATOM   1206  O   THR   206     -31.364 -12.314 -32.444  1.00  0.00           O  
ATOM   1207  CB  THR   206     -31.813 -12.849 -34.202  1.00  0.00           C  
ATOM   1208  OG1 THR   206     -32.555 -11.653 -34.015  1.00  0.00           O  
ATOM   1209  CG2 THR   206     -31.602 -13.088 -35.707  1.00  0.00           C  
ATOM   1210  N   LEU   207     -33.123 -13.176 -31.371  1.00  0.00           N  
ATOM   1211  CA  LEU   207     -32.871 -12.338 -30.202  1.00  0.00           C  
ATOM   1212  C   LEU   207     -31.744 -13.015 -29.429  1.00  0.00           C  
ATOM   1213  O   LEU   207     -31.081 -12.418 -28.576  1.00  0.00           O  
ATOM   1214  CB  LEU   207     -33.910 -12.140 -29.093  1.00  0.00           C  
ATOM   1215  CG  LEU   207     -35.175 -11.420 -29.564  1.00  0.00           C  
ATOM   1216  CD1 LEU   207     -36.274 -11.290 -28.510  1.00  0.00           C  
ATOM   1217  CD2 LEU   207     -34.963  -9.983 -30.035  1.00  0.00           C  
ATOM   1218  N   SER   208     -31.521 -14.289 -29.735  1.00  0.00           N  
ATOM   1219  CA  SER   208     -30.480 -15.047 -29.067  1.00  0.00           C  
ATOM   1220  C   SER   208     -30.880 -15.508 -27.677  1.00  0.00           C  
ATOM   1221  O   SER   208     -30.108 -16.156 -26.965  1.00  0.00           O  
ATOM   1222  CB  SER   208     -29.111 -14.521 -28.626  1.00  0.00           C  
ATOM   1223  OG  SER   208     -29.251 -13.700 -27.476  1.00  0.00           O  
ATOM   1224  N   PRO   209     -32.100 -15.182 -27.262  1.00  0.00           N  
ATOM   1225  CA  PRO   209     -32.581 -15.561 -25.936  1.00  0.00           C  
ATOM   1226  C   PRO   209     -33.793 -16.493 -25.988  1.00  0.00           C  
ATOM   1227  O   PRO   209     -33.909 -17.445 -25.211  1.00  0.00           O  
ATOM   1228  CB  PRO   209     -33.404 -15.206 -24.695  1.00  0.00           C  
ATOM   1229  CG  PRO   209     -34.559 -14.245 -24.983  1.00  0.00           C  
ATOM   1230  CD  PRO   209     -34.246 -13.221 -26.076  1.00  0.00           C  
ATOM   1231  N   THR   210     -34.718 -16.230 -26.908  1.00  0.00           N  
ATOM   1232  CA  THR   210     -35.899 -17.078 -27.041  1.00  0.00           C  
ATOM   1233  C   THR   210     -35.437 -18.446 -27.526  1.00  0.00           C  
ATOM   1234  O   THR   210     -34.532 -18.569 -28.356  1.00  0.00           O  
ATOM   1235  CB  THR   210     -37.184 -17.613 -27.703  1.00  0.00           C  
ATOM   1236  OG1 THR   210     -38.137 -16.568 -27.833  1.00  0.00           O  
ATOM   1237  CG2 THR   210     -37.775 -18.736 -26.834  1.00  0.00           C  
ATOM   1238  N   ARG   211     -36.162 -19.508 -26.983  1.00  0.00           N  
ATOM   1239  CA  ARG   211     -35.683 -20.822 -27.396  1.00  0.00           C  
ATOM   1240  C   ARG   211     -36.844 -21.807 -27.497  1.00  0.00           C  
ATOM   1241  O   ARG   211     -36.905 -22.613 -28.423  1.00  0.00           O  
ATOM   1242  CB  ARG   211     -34.646 -21.347 -26.401  1.00  0.00           C  
ATOM   1243  CG  ARG   211     -33.339 -20.551 -26.405  1.00  0.00           C  
ATOM   1244  CD  ARG   211     -32.299 -21.077 -25.414  1.00  0.00           C  
ATOM   1245  NE  ARG   211     -31.102 -20.194 -25.510  1.00  0.00           N  
ATOM   1246  CZ  ARG   211     -30.033 -20.402 -24.687  1.00  0.00           C  
ATOM   1247  NH1 ARG   211     -30.325 -21.469 -23.887  1.00  0.00           N  
ATOM   1248  NH2 ARG   211     -29.090 -19.462 -24.986  1.00  0.00           N  
ATOM   1249  N   HIS   212     -37.766 -21.733 -26.541  1.00  0.00           N  
ATOM   1250  CA  HIS   212     -38.910 -22.640 -26.503  1.00  0.00           C  
ATOM   1251  C   HIS   212     -40.156 -21.974 -27.083  1.00  0.00           C  
ATOM   1252  O   HIS   212     -40.513 -20.861 -26.699  1.00  0.00           O  
ATOM   1253  CB  HIS   212     -39.207 -23.107 -25.061  1.00  0.00           C  
ATOM   1254  CG  HIS   212     -38.085 -23.899 -24.459  1.00  0.00           C  
ATOM   1255  ND1 HIS   212     -37.856 -25.235 -24.719  1.00  0.00           N  
ATOM   1256  CD2 HIS   212     -37.108 -23.537 -23.594  1.00  0.00           C  
ATOM   1257  CE1 HIS   212     -36.817 -25.658 -24.066  1.00  0.00           C  
ATOM   1258  NE2 HIS   212     -36.334 -24.649 -23.367  1.00  0.00           N  
ATOM   1259  N   PHE   213     -40.815 -22.671 -28.005  1.00  0.00           N  
ATOM   1260  CA  PHE   213     -41.993 -22.143 -28.683  1.00  0.00           C  
ATOM   1261  C   PHE   213     -43.183 -23.087 -28.540  1.00  0.00           C  
ATOM   1262  O   PHE   213     -43.359 -24.002 -29.344  1.00  0.00           O  
ATOM   1263  CB  PHE   213     -41.698 -21.921 -30.170  1.00  0.00           C  
ATOM   1264  CG  PHE   213     -40.778 -20.764 -30.443  1.00  0.00           C  
ATOM   1265  CD1 PHE   213     -41.289 -19.507 -30.722  1.00  0.00           C  
ATOM   1266  CD2 PHE   213     -39.404 -20.934 -30.423  1.00  0.00           C  
ATOM   1267  CE1 PHE   213     -40.447 -18.441 -30.975  1.00  0.00           C  
ATOM   1268  CE2 PHE   213     -38.556 -19.871 -30.675  1.00  0.00           C  
ATOM   1269  CZ  PHE   213     -39.079 -18.623 -30.952  1.00  0.00           C  
ATOM   1270  N   ILE   214     -43.997 -22.862 -27.513  1.00  0.00           N  
ATOM   1271  CA  ILE   214     -45.219 -23.634 -27.319  1.00  0.00           C  
ATOM   1272  C   ILE   214     -46.308 -23.133 -28.260  1.00  0.00           C  
ATOM   1273  O   ILE   214     -46.878 -22.068 -28.040  1.00  0.00           O  
ATOM   1274  CB  ILE   214     -45.727 -23.518 -25.871  1.00  0.00           C  
ATOM   1275  CG1 ILE   214     -44.733 -24.055 -24.827  1.00  0.00           C  
ATOM   1276  CG2 ILE   214     -47.034 -24.288 -25.616  1.00  0.00           C  
ATOM   1277  CD1 ILE   214     -45.131 -23.737 -23.387  1.00  0.00           C  
ATOM   1278  N   VAL   215     -46.604 -23.904 -29.302  1.00  0.00           N  
ATOM   1279  CA  VAL   215     -47.539 -23.455 -30.330  1.00  0.00           C  
ATOM   1280  C   VAL   215     -48.891 -24.156 -30.257  1.00  0.00           C  
ATOM   1281  O   VAL   215     -49.013 -25.328 -30.610  1.00  0.00           O  
ATOM   1282  CB  VAL   215     -46.963 -23.672 -31.747  1.00  0.00           C  
ATOM   1283  CG1 VAL   215     -47.953 -23.193 -32.803  1.00  0.00           C  
ATOM   1284  CG2 VAL   215     -45.623 -22.964 -31.894  1.00  0.00           C  
ATOM   1285  N   HIS   216     -49.902 -23.429 -29.792  1.00  0.00           N  
ATOM   1286  CA  HIS   216     -51.283 -23.852 -29.957  1.00  0.00           C  
ATOM   1287  C   HIS   216     -51.578 -23.845 -31.451  1.00  0.00           C  
ATOM   1288  O   HIS   216     -51.817 -22.791 -32.037  1.00  0.00           O  
ATOM   1289  CB  HIS   216     -52.227 -22.899 -29.223  1.00  0.00           C  
ATOM   1290  CG  HIS   216     -53.659 -23.330 -29.245  1.00  0.00           C  
ATOM   1291  ND1 HIS   216     -54.679 -22.551 -28.742  1.00  0.00           N  
ATOM   1292  CD2 HIS   216     -54.244 -24.461 -29.707  1.00  0.00           C  
ATOM   1293  CE1 HIS   216     -55.829 -23.182 -28.894  1.00  0.00           C  
ATOM   1294  NE2 HIS   216     -55.593 -24.343 -29.477  1.00  0.00           N  
ATOM   1295  N   SER   217     -51.551 -25.025 -32.062  1.00  0.00           N  
ATOM   1296  CA  SER   217     -51.598 -25.149 -33.517  1.00  0.00           C  
ATOM   1297  C   SER   217     -52.983 -24.888 -34.102  1.00  0.00           C  
ATOM   1298  O   SER   217     -53.682 -25.817 -34.501  1.00  0.00           O  
ATOM   1299  CB  SER   217     -51.103 -26.527 -33.938  1.00  0.00           C  
ATOM   1300  OG  SER   217     -51.933 -27.535 -33.381  1.00  0.00           O  
ATOM   1301  N   ARG   218     -53.363 -23.616 -34.161  1.00  0.00           N  
ATOM   1302  CA  ARG   218     -54.605 -23.199 -34.803  1.00  0.00           C  
ATOM   1303  C   ARG   218     -54.719 -21.682 -34.753  1.00  0.00           C  
ATOM   1304  O   ARG   218     -54.235 -21.045 -33.819  1.00  0.00           O  
ATOM   1305  CB  ARG   218     -55.826 -23.838 -34.138  1.00  0.00           C  
ATOM   1306  CG  ARG   218     -55.988 -23.516 -32.661  1.00  0.00           C  
ATOM   1307  CD  ARG   218     -57.458 -23.484 -32.267  1.00  0.00           C  
ATOM   1308  NE  ARG   218     -58.167 -24.695 -32.679  1.00  0.00           N  
ATOM   1309  CZ  ARG   218     -58.456 -25.715 -31.874  1.00  0.00           C  
ATOM   1310  NH1 ARG   218     -58.106 -25.688 -30.594  1.00  0.00           N  
ATOM   1311  NH2 ARG   218     -59.105 -26.768 -32.352  1.00  0.00           N  
ATOM   1312  N   LYS   219     -55.366 -21.110 -35.760  1.00  0.00           N  
ATOM   1313  CA  LYS   219     -55.485 -19.663 -35.862  1.00  0.00           C  
ATOM   1314  C   LYS   219     -56.484 -19.111 -34.850  1.00  0.00           C  
ATOM   1315  O   LYS   219     -57.298 -19.850 -34.298  1.00  0.00           O  
ATOM   1316  CB  LYS   219     -55.914 -19.268 -37.273  1.00  0.00           C  
ATOM   1317  CG  LYS   219     -54.859 -19.571 -38.339  1.00  0.00           C  
ATOM   1318  CD  LYS   219     -55.257 -19.112 -39.743  1.00  0.00           C  
ATOM   1319  CE  LYS   219     -54.171 -19.347 -40.795  1.00  0.00           C  
ATOM   1320  NZ  LYS   219     -53.913 -20.797 -40.941  1.00  0.00           N  
ATOM   1321  N   ALA   220     -56.414 -17.804 -34.617  1.00  0.00           N  
ATOM   1322  CA  ALA   220     -57.323 -17.134 -33.696  1.00  0.00           C  
ATOM   1323  C   ALA   220     -58.275 -16.225 -34.458  1.00  0.00           C  
ATOM   1324  O   ALA   220     -57.870 -15.188 -34.983  1.00  0.00           O  
ATOM   1325  CB  ALA   220     -56.543 -16.330 -32.675  1.00  0.00           C  
ATOM   1326  N   LEU   221     -59.540 -16.620 -34.515  1.00  0.00           N  
ATOM   1327  CA  LEU   221     -60.558 -15.831 -35.193  1.00  0.00           C  
ATOM   1328  C   LEU   221     -61.218 -14.894 -34.186  1.00  0.00           C  
ATOM   1329  O   LEU   221     -62.035 -15.314 -33.369  1.00  0.00           O  
ATOM   1330  CB  LEU   221     -61.585 -16.756 -35.846  1.00  0.00           C  
ATOM   1331  CG  LEU   221     -60.943 -17.877 -36.670  1.00  0.00           C  
ATOM   1332  CD1 LEU   221     -61.983 -18.870 -37.164  1.00  0.00           C  
ATOM   1333  CD2 LEU   221     -60.147 -17.303 -37.836  1.00  0.00           C  
ATOM   1334  N   LEU   222     -60.845 -13.619 -34.253  1.00  0.00           N  
ATOM   1335  CA  LEU   222     -61.249 -12.629 -33.258  1.00  0.00           C  
ATOM   1336  C   LEU   222     -62.759 -12.399 -33.191  1.00  0.00           C  
ATOM   1337  O   LEU   222     -63.260 -11.822 -32.226  1.00  0.00           O  
ATOM   1338  CB  LEU   222     -60.537 -11.300 -33.532  1.00  0.00           C  
ATOM   1339  CG  LEU   222     -59.161 -11.120 -32.884  1.00  0.00           C  
ATOM   1340  CD1 LEU   222     -58.411 -12.440 -32.795  1.00  0.00           C  
ATOM   1341  CD2 LEU   222     -58.341 -10.098 -33.658  1.00  0.00           C  
ATOM   1342  N   GLY   223     -63.484 -12.849 -34.210  1.00  0.00           N  
ATOM   1343  CA  GLY   223     -64.931 -12.666 -34.246  1.00  0.00           C  
ATOM   1344  C   GLY   223     -65.631 -13.667 -33.332  1.00  0.00           C  
ATOM   1345  O   GLY   223     -66.693 -13.382 -32.778  1.00  0.00           O  
ATOM   1346  N   GLY   224     -65.027 -14.840 -33.180  1.00  0.00           N  
ATOM   1347  CA  GLY   224     -65.610 -15.910 -32.379  1.00  0.00           C  
ATOM   1348  C   GLY   224     -65.275 -15.747 -30.900  1.00  0.00           C  
ATOM   1349  O   GLY   224     -64.336 -15.038 -30.539  1.00  0.00           O  
ATOM   1350  N   ILE   225     -66.055 -16.407 -30.048  1.00  0.00           N  
ATOM   1351  CA  ILE   225     -65.802 -16.401 -28.613  1.00  0.00           C  
ATOM   1352  C   ILE   225     -64.539 -17.199 -28.313  1.00  0.00           C  
ATOM   1353  O   ILE   225     -63.959 -17.815 -29.207  1.00  0.00           O  
ATOM   1354  CB  ILE   225     -66.993 -16.994 -27.856  1.00  0.00           C  
ATOM   1355  CG1 ILE   225     -67.285 -18.459 -28.222  1.00  0.00           C  
ATOM   1356  CG2 ILE   225     -68.313 -16.246 -28.107  1.00  0.00           C  
ATOM   1357  CD1 ILE   225     -68.329 -19.116 -27.321  1.00  0.00           C  
ATOM   1358  N   SER   226     -64.260 -17.439 -27.033  1.00  0.00           N  
ATOM   1359  CA  SER   226     -63.055 -18.170 -26.637  1.00  0.00           C  
ATOM   1360  C   SER   226     -63.273 -19.450 -25.824  1.00  0.00           C  
ATOM   1361  O   SER   226     -62.421 -19.848 -25.026  1.00  0.00           O  
ATOM   1362  CB  SER   226     -61.965 -17.653 -25.694  1.00  0.00           C  
ATOM   1363  OG  SER   226     -62.525 -17.337 -24.428  1.00  0.00           O  
ATOM   1364  N   PRO   227     -64.409 -20.120 -26.005  1.00  0.00           N  
ATOM   1365  CA  PRO   227     -64.677 -21.367 -25.270  1.00  0.00           C  
ATOM   1366  C   PRO   227     -63.894 -22.533 -25.903  1.00  0.00           C  
ATOM   1367  O   PRO   227     -63.256 -22.384 -26.949  1.00  0.00           O  
ATOM   1368  CB  PRO   227     -65.581 -22.581 -25.038  1.00  0.00           C  
ATOM   1369  CG  PRO   227     -66.986 -22.415 -25.620  1.00  0.00           C  
ATOM   1370  CD  PRO   227     -67.026 -21.568 -26.894  1.00  0.00           C  
ATOM   1371  N   ALA   228     -63.933 -23.708 -25.279  1.00  0.00           N  
ATOM   1372  CA  ALA   228     -63.240 -24.876 -25.824  1.00  0.00           C  
ATOM   1373  C   ALA   228     -63.823 -25.164 -27.218  1.00  0.00           C  
ATOM   1374  O   ALA   228     -63.099 -25.378 -28.194  1.00  0.00           O  
ATOM   1375  CB  ALA   228     -63.393 -26.119 -24.954  1.00  0.00           C  
ATOM   1376  N   ASP   229     -65.151 -25.170 -27.313  1.00  0.00           N  
ATOM   1377  CA  ASP   229     -65.828 -25.420 -28.591  1.00  0.00           C  
ATOM   1378  C   ASP   229     -65.474 -24.348 -29.653  1.00  0.00           C  
ATOM   1379  O   ASP   229     -65.166 -24.655 -30.808  1.00  0.00           O  
ATOM   1380  CB  ASP   229     -67.359 -25.416 -28.569  1.00  0.00           C  
ATOM   1381  CG  ASP   229     -67.823 -26.685 -27.868  1.00  0.00           C  
ATOM   1382  OD1 ASP   229     -66.972 -27.592 -27.662  1.00  0.00           O  
ATOM   1383  OD2 ASP   229     -69.033 -26.765 -27.529  1.00  0.00           O  
ATOM   1384  N   ASN   230     -65.519 -23.084 -29.256  1.00  0.00           N  
ATOM   1385  CA  ASN   230     -65.199 -21.999 -30.189  1.00  0.00           C  
ATOM   1386  C   ASN   230     -63.743 -22.087 -30.639  1.00  0.00           C  
ATOM   1387  O   ASN   230     -63.424 -21.944 -31.822  1.00  0.00           O  
ATOM   1388  CB  ASN   230     -65.406 -20.595 -29.611  1.00  0.00           C  
ATOM   1389  CG  ASN   230     -65.034 -19.584 -30.686  1.00  0.00           C  
ATOM   1390  OD1 ASN   230     -63.992 -18.934 -30.611  1.00  0.00           O  
ATOM   1391  ND2 ASN   230     -65.865 -19.397 -31.746  1.00  0.00           N  
ATOM   1392  N   ARG   231     -62.835 -22.324 -29.697  1.00  0.00           N  
ATOM   1393  CA  ARG   231     -61.409 -22.442 -30.042  1.00  0.00           C  
ATOM   1394  C   ARG   231     -61.216 -23.612 -30.985  1.00  0.00           C  
ATOM   1395  O   ARG   231     -60.422 -23.549 -31.928  1.00  0.00           O  
ATOM   1396  CB  ARG   231     -60.338 -22.770 -28.998  1.00  0.00           C  
ATOM   1397  CG  ARG   231     -60.070 -21.625 -28.019  1.00  0.00           C  
ATOM   1398  CD  ARG   231     -59.053 -21.976 -26.930  1.00  0.00           C  
ATOM   1399  NE  ARG   231     -58.918 -20.786 -26.044  1.00  0.00           N  
ATOM   1400  CZ  ARG   231     -58.126 -20.849 -24.934  1.00  0.00           C  
ATOM   1401  NH1 ARG   231     -57.585 -22.101 -24.879  1.00  0.00           N  
ATOM   1402  NH2 ARG   231     -58.184 -19.635 -24.312  1.00  0.00           N  
ATOM   1403  N   ARG   232     -61.931 -24.705 -30.762  1.00  0.00           N  
ATOM   1404  CA  ARG   232     -61.774 -25.858 -31.654  1.00  0.00           C  
ATOM   1405  C   ARG   232     -62.140 -25.483 -33.114  1.00  0.00           C  
ATOM   1406  O   ARG   232     -61.463 -25.865 -34.073  1.00  0.00           O  
ATOM   1407  CB  ARG   232     -62.624 -27.123 -31.503  1.00  0.00           C  
ATOM   1408  CG  ARG   232     -62.273 -27.950 -30.264  1.00  0.00           C  
ATOM   1409  CD  ARG   232     -63.169 -29.175 -30.072  1.00  0.00           C  
ATOM   1410  NE  ARG   232     -62.731 -29.858 -28.822  1.00  0.00           N  
ATOM   1411  CZ  ARG   232     -63.414 -30.948 -28.364  1.00  0.00           C  
ATOM   1412  NH1 ARG   232     -64.439 -31.191 -29.232  1.00  0.00           N  
ATOM   1413  NH2 ARG   232     -62.805 -31.369 -27.217  1.00  0.00           N  
ATOM   1414  N   ILE   233     -63.269 -24.629 -33.261  1.00  0.00           N  
ATOM   1415  CA  ILE   233     -63.646 -24.391 -34.653  1.00  0.00           C  
ATOM   1416  C   ILE   233     -62.442 -24.355 -35.597  1.00  0.00           C  
ATOM   1417  O   ILE   233     -62.380 -25.135 -36.547  1.00  0.00           O  
ATOM   1418  CB  ILE   233     -64.460 -23.089 -34.802  1.00  0.00           C  
ATOM   1419  CG1 ILE   233     -65.888 -23.304 -34.297  1.00  0.00           C  
ATOM   1420  CG2 ILE   233     -64.484 -22.635 -36.254  1.00  0.00           C  
ATOM   1421  CD1 ILE   233     -66.732 -22.048 -34.294  1.00  0.00           C  
ATOM   1422  N   PRO   234     -61.482 -23.450 -35.342  1.00  0.00           N  
ATOM   1423  CA  PRO   234     -60.329 -23.345 -36.244  1.00  0.00           C  
ATOM   1424  C   PRO   234     -59.640 -24.692 -36.449  1.00  0.00           C  
ATOM   1425  O   PRO   234     -59.550 -25.479 -35.506  1.00  0.00           O  
ATOM   1426  CB  PRO   234     -59.400 -22.371 -35.513  1.00  0.00           C  
ATOM   1427  CG  PRO   234     -60.297 -21.575 -34.634  1.00  0.00           C  
ATOM   1428  CD  PRO   234     -61.381 -22.516 -34.207  1.00  0.00           C  
ATOM   1429  N   PRO   235     -59.159 -24.958 -37.674  1.00  0.00           N  
ATOM   1430  CA  PRO   235     -58.519 -26.240 -37.989  1.00  0.00           C  
ATOM   1431  C   PRO   235     -57.144 -26.380 -37.344  1.00  0.00           C  
ATOM   1432  O   PRO   235     -56.350 -25.440 -37.373  1.00  0.00           O  
ATOM   1433  CB  PRO   235     -58.394 -26.200 -39.514  1.00  0.00           C  
ATOM   1434  CG  PRO   235     -58.307 -24.754 -39.842  1.00  0.00           C  
ATOM   1435  CD  PRO   235     -59.170 -24.048 -38.833  1.00  0.00           C  
ATOM   1436  N   LEU   236     -56.875 -27.547 -36.768  1.00  0.00           N  
ATOM   1437  CA  LEU   236     -55.593 -27.807 -36.123  1.00  0.00           C  
ATOM   1438  C   LEU   236     -54.554 -28.252 -37.144  1.00  0.00           C  
ATOM   1439  O   LEU   236     -54.739 -29.255 -37.834  1.00  0.00           O  
ATOM   1440  CB  LEU   236     -55.748 -28.877 -35.041  1.00  0.00           C  
ATOM   1441  CG  LEU   236     -56.495 -28.450 -33.775  1.00  0.00           C  
ATOM   1442  CD1 LEU   236     -56.801 -29.653 -32.898  1.00  0.00           C  
ATOM   1443  CD2 LEU   236     -55.692 -27.416 -33.005  1.00  0.00           C  
ATOM   1444  N   LYS   237     -53.464 -27.498 -37.238  1.00  0.00           N  
ATOM   1445  CA  LYS   237     -52.383 -27.825 -38.158  1.00  0.00           C  
ATOM   1446  C   LYS   237     -51.127 -28.204 -37.383  1.00  0.00           C  
ATOM   1447  O   LYS   237     -50.171 -27.430 -37.315  1.00  0.00           O  
ATOM   1448  CB  LYS   237     -52.084 -26.639 -39.075  1.00  0.00           C  
ATOM   1449  CG  LYS   237     -53.237 -26.291 -40.019  1.00  0.00           C  
ATOM   1450  CD  LYS   237     -53.612 -27.428 -40.972  1.00  0.00           C  
ATOM   1451  CE  LYS   237     -54.718 -27.057 -41.962  1.00  0.00           C  
ATOM   1452  NZ  LYS   237     -55.067 -28.230 -42.794  1.00  0.00           N  
ATOM   1453  N   TYR   238     -51.134 -29.392 -36.790  1.00  0.00           N  
ATOM   1454  CA  TYR   238     -49.969 -29.887 -36.068  1.00  0.00           C  
ATOM   1455  C   TYR   238     -48.808 -30.123 -37.026  1.00  0.00           C  
ATOM   1456  O   TYR   238     -47.645 -30.070 -36.630  1.00  0.00           O  
ATOM   1457  CB  TYR   238     -50.301 -31.181 -35.324  1.00  0.00           C  
ATOM   1458  CG  TYR   238     -50.440 -32.260 -36.342  1.00  0.00           C  
ATOM   1459  CD1 TYR   238     -49.313 -32.987 -36.747  1.00  0.00           C  
ATOM   1460  CD2 TYR   238     -51.692 -32.580 -36.914  1.00  0.00           C  
ATOM   1461  CE1 TYR   238     -49.405 -34.016 -37.704  1.00  0.00           C  
ATOM   1462  CE2 TYR   238     -51.803 -33.623 -37.889  1.00  0.00           C  
ATOM   1463  CZ  TYR   238     -50.645 -34.330 -38.271  1.00  0.00           C  
ATOM   1464  OH  TYR   238     -50.703 -35.339 -39.208  1.00  0.00           O  
ATOM   1465  N   GLU   239     -49.131 -30.389 -38.288  1.00  0.00           N  
ATOM   1466  CA  GLU   239     -48.115 -30.618 -39.309  1.00  0.00           C  
ATOM   1467  C   GLU   239     -47.273 -29.367 -39.544  1.00  0.00           C  
ATOM   1468  O   GLU   239     -46.129 -29.457 -39.990  1.00  0.00           O  
ATOM   1469  CB  GLU   239     -48.765 -31.064 -40.621  1.00  0.00           C  
ATOM   1470  CG  GLU   239     -47.754 -31.422 -41.712  1.00  0.00           C  
ATOM   1471  CD  GLU   239     -48.526 -31.942 -42.916  1.00  0.00           C  
ATOM   1472  OE1 GLU   239     -49.781 -32.014 -42.829  1.00  0.00           O  
ATOM   1473  OE2 GLU   239     -47.871 -32.275 -43.940  1.00  0.00           O  
ATOM   1474  N   TYR   240     -47.842 -28.201 -39.248  1.00  0.00           N  
ATOM   1475  CA  TYR   240     -47.115 -26.942 -39.378  1.00  0.00           C  
ATOM   1476  C   TYR   240     -46.038 -26.822 -38.306  1.00  0.00           C  
ATOM   1477  O   TYR   240     -44.944 -26.322 -38.568  1.00  0.00           O  
ATOM   1478  CB  TYR   240     -48.068 -25.747 -39.286  1.00  0.00           C  
ATOM   1479  CG  TYR   240     -48.924 -25.762 -40.506  1.00  0.00           C  
ATOM   1480  CD1 TYR   240     -48.552 -26.540 -41.609  1.00  0.00           C  
ATOM   1481  CD2 TYR   240     -50.117 -25.009 -40.581  1.00  0.00           C  
ATOM   1482  CE1 TYR   240     -49.336 -26.582 -42.779  1.00  0.00           C  
ATOM   1483  CE2 TYR   240     -50.926 -25.040 -41.762  1.00  0.00           C  
ATOM   1484  CZ  TYR   240     -50.517 -25.835 -42.852  1.00  0.00           C  
ATOM   1485  OH  TYR   240     -51.261 -25.893 -44.011  1.00  0.00           O  
ATOM   1486  N   TYR   241     -46.355 -27.278 -37.098  1.00  0.00           N  
ATOM   1487  CA  TYR   241     -45.406 -27.233 -35.991  1.00  0.00           C  
ATOM   1488  C   TYR   241     -44.331 -28.301 -36.172  1.00  0.00           C  
ATOM   1489  O   TYR   241     -43.180 -28.107 -35.782  1.00  0.00           O  
ATOM   1490  CB  TYR   241     -46.109 -27.433 -34.633  1.00  0.00           C  
ATOM   1491  CG  TYR   241     -46.850 -26.178 -34.323  1.00  0.00           C  
ATOM   1492  CD1 TYR   241     -48.245 -26.143 -34.450  1.00  0.00           C  
ATOM   1493  CD2 TYR   241     -46.181 -25.011 -33.895  1.00  0.00           C  
ATOM   1494  CE1 TYR   241     -48.981 -24.977 -34.164  1.00  0.00           C  
ATOM   1495  CE2 TYR   241     -46.914 -23.816 -33.599  1.00  0.00           C  
ATOM   1496  CZ  TYR   241     -48.317 -23.820 -33.740  1.00  0.00           C  
ATOM   1497  OH  TYR   241     -49.063 -22.693 -33.472  1.00  0.00           O  
ATOM   1498  N   TYR   242     -44.713 -29.426 -36.767  1.00  0.00           N  
ATOM   1499  CA  TYR   242     -43.765 -30.488 -37.077  1.00  0.00           C  
ATOM   1500  C   TYR   242     -42.713 -29.955 -38.040  1.00  0.00           C  
ATOM   1501  O   TYR   242     -41.522 -30.234 -37.897  1.00  0.00           O  
ATOM   1502  CB  TYR   242     -44.483 -31.681 -37.710  1.00  0.00           C  
ATOM   1503  CG  TYR   242     -45.342 -32.296 -36.659  1.00  0.00           C  
ATOM   1504  CD1 TYR   242     -45.137 -31.970 -35.312  1.00  0.00           C  
ATOM   1505  CD2 TYR   242     -46.374 -33.204 -36.986  1.00  0.00           C  
ATOM   1506  CE1 TYR   242     -45.930 -32.528 -34.291  1.00  0.00           C  
ATOM   1507  CE2 TYR   242     -47.190 -33.780 -35.959  1.00  0.00           C  
ATOM   1508  CZ  TYR   242     -46.951 -33.429 -34.615  1.00  0.00           C  
ATOM   1509  OH  TYR   242     -47.708 -33.961 -33.594  1.00  0.00           O  
ATOM   1510  N   ALA   243     -43.168 -29.181 -39.020  1.00  0.00           N  
ATOM   1511  CA  ALA   243     -42.283 -28.607 -40.024  1.00  0.00           C  
ATOM   1512  C   ALA   243     -41.413 -27.503 -39.431  1.00  0.00           C  
ATOM   1513  O   ALA   243     -40.329 -27.221 -39.939  1.00  0.00           O  
ATOM   1514  CB  ALA   243     -43.097 -28.058 -41.196  1.00  0.00           C  
ATOM   1515  N   LEU   244     -41.891 -26.878 -38.359  1.00  0.00           N  
ATOM   1516  CA  LEU   244     -41.112 -25.854 -37.672  1.00  0.00           C  
ATOM   1517  C   LEU   244     -39.899 -26.480 -36.997  1.00  0.00           C  
ATOM   1518  O   LEU   244     -38.854 -25.845 -36.864  1.00  0.00           O  
ATOM   1519  CB  LEU   244     -41.965 -25.121 -36.634  1.00  0.00           C  
ATOM   1520  CG  LEU   244     -42.822 -23.963 -37.149  1.00  0.00           C  
ATOM   1521  CD1 LEU   244     -43.583 -23.322 -36.001  1.00  0.00           C  
ATOM   1522  CD2 LEU   244     -41.962 -22.928 -37.858  1.00  0.00           C  
ATOM   1523  N   VAL   245     -40.046 -27.729 -36.569  1.00  0.00           N  
ATOM   1524  CA  VAL   245     -38.944 -28.460 -35.959  1.00  0.00           C  
ATOM   1525  C   VAL   245     -37.951 -28.893 -37.032  1.00  0.00           C  
ATOM   1526  O   VAL   245     -36.742 -28.919 -36.799  1.00  0.00           O  
ATOM   1527  CB  VAL   245     -39.468 -29.682 -35.203  1.00  0.00           C  
ATOM   1528  CG1 VAL   245     -38.360 -30.604 -34.692  1.00  0.00           C  
ATOM   1529  CG2 VAL   245     -40.295 -29.326 -33.966  1.00  0.00           C  
ATOM   1530  N   ARG   246     -38.470 -29.227 -38.209  1.00  0.00           N  
ATOM   1531  CA  ARG   246     -37.636 -29.651 -39.319  1.00  0.00           C  
ATOM   1532  C   ARG   246     -36.803 -28.514 -39.881  1.00  0.00           C  
ATOM   1533  O   ARG   246     -35.688 -28.730 -40.357  1.00  0.00           O  
ATOM   1534  CB  ARG   246     -38.504 -30.251 -40.428  1.00  0.00           C  
ATOM   1535  CG  ARG   246     -39.105 -31.610 -40.064  1.00  0.00           C  
ATOM   1536  CD  ARG   246     -40.039 -32.174 -41.137  1.00  0.00           C  
ATOM   1537  NE  ARG   246     -40.551 -33.483 -40.643  1.00  0.00           N  
ATOM   1538  CZ  ARG   246     -41.517 -34.146 -41.342  1.00  0.00           C  
ATOM   1539  NH1 ARG   246     -41.828 -33.393 -42.438  1.00  0.00           N  
ATOM   1540  NH2 ARG   246     -41.796 -35.303 -40.673  1.00  0.00           N  
ATOM   1541  N   ASP   247     -37.343 -27.300 -39.821  1.00  0.00           N  
ATOM   1542  CA  ASP   247     -36.649 -26.123 -40.332  1.00  0.00           C  
ATOM   1543  C   ASP   247     -35.770 -25.493 -39.252  1.00  0.00           C  
ATOM   1544  O   ASP   247     -34.788 -24.814 -39.556  1.00  0.00           O  
ATOM   1545  CB  ASP   247     -37.654 -25.090 -40.855  1.00  0.00           C  
ATOM   1546  CG  ASP   247     -38.362 -25.548 -42.117  1.00  0.00           C  
ATOM   1547  OD1 ASP   247     -37.876 -26.498 -42.766  1.00  0.00           O  
ATOM   1548  OD2 ASP   247     -39.401 -24.949 -42.465  1.00  0.00           O  
ATOM   1549  N   PHE   248     -36.128 -25.727 -37.993  1.00  0.00           N  
ATOM   1550  CA  PHE   248     -35.386 -25.184 -36.859  1.00  0.00           C  
ATOM   1551  C   PHE   248     -35.076 -26.291 -35.859  1.00  0.00           C  
ATOM   1552  O   PHE   248     -35.681 -26.354 -34.789  1.00  0.00           O  
ATOM   1553  CB  PHE   248     -36.190 -24.075 -36.175  1.00  0.00           C  
ATOM   1554  CG  PHE   248     -36.545 -22.934 -37.085  1.00  0.00           C  
ATOM   1555  CD1 PHE   248     -37.739 -22.935 -37.786  1.00  0.00           C  
ATOM   1556  CD2 PHE   248     -35.683 -21.861 -37.241  1.00  0.00           C  
ATOM   1557  CE1 PHE   248     -38.068 -21.887 -38.624  1.00  0.00           C  
ATOM   1558  CE2 PHE   248     -36.006 -20.811 -38.079  1.00  0.00           C  
ATOM   1559  CZ  PHE   248     -37.200 -20.824 -38.771  1.00  0.00           C  
ATOM   1560  N   PRO   249     -34.129 -27.175 -36.209  1.00  0.00           N  
ATOM   1561  CA  PRO   249     -33.737 -28.289 -35.339  1.00  0.00           C  
ATOM   1562  C   PRO   249     -33.046 -27.822 -34.062  1.00  0.00           C  
ATOM   1563  O   PRO   249     -32.990 -28.571 -33.087  1.00  0.00           O  
ATOM   1564  CB  PRO   249     -32.763 -29.089 -36.211  1.00  0.00           C  
ATOM   1565  CG  PRO   249     -32.229 -28.105 -37.186  1.00  0.00           C  
ATOM   1566  CD  PRO   249     -33.355 -27.157 -37.463  1.00  0.00           C  
ATOM   1567  N   ASP   250     -32.532 -26.595 -34.068  1.00  0.00           N  
ATOM   1568  CA  ASP   250     -31.817 -26.066 -32.911  1.00  0.00           C  
ATOM   1569  C   ASP   250     -32.788 -25.506 -31.876  1.00  0.00           C  
ATOM   1570  O   ASP   250     -32.452 -25.390 -30.697  1.00  0.00           O  
ATOM   1571  CB  ASP   250     -30.815 -24.983 -33.331  1.00  0.00           C  
ATOM   1572  CG  ASP   250     -29.662 -25.664 -34.054  1.00  0.00           C  
ATOM   1573  OD1 ASP   250     -29.562 -26.917 -33.960  1.00  0.00           O  
ATOM   1574  OD2 ASP   250     -28.866 -24.941 -34.710  1.00  0.00           O  
ATOM   1575  N   LEU   251     -33.989 -25.155 -32.323  1.00  0.00           N  
ATOM   1576  CA  LEU   251     -35.008 -24.618 -31.430  1.00  0.00           C  
ATOM   1577  C   LEU   251     -35.853 -25.728 -30.817  1.00  0.00           C  
ATOM   1578  O   LEU   251     -35.827 -26.871 -31.272  1.00  0.00           O  
ATOM   1579  CB  LEU   251     -35.918 -23.642 -32.179  1.00  0.00           C  
ATOM   1580  CG  LEU   251     -35.266 -22.356 -32.691  1.00  0.00           C  
ATOM   1581  CD1 LEU   251     -36.300 -21.477 -33.380  1.00  0.00           C  
ATOM   1582  CD2 LEU   251     -34.592 -21.601 -31.556  1.00  0.00           C  
ATOM   1583  N   ARG   252     -36.605 -25.374 -29.780  1.00  0.00           N  
ATOM   1584  CA  ARG   252     -37.511 -26.305 -29.120  1.00  0.00           C  
ATOM   1585  C   ARG   252     -38.951 -25.919 -29.438  1.00  0.00           C  
ATOM   1586  O   ARG   252     -39.289 -24.737 -29.465  1.00  0.00           O  
ATOM   1587  CB  ARG   252     -37.302 -26.292 -27.594  1.00  0.00           C  
ATOM   1588  CG  ARG   252     -35.941 -26.840 -27.160  1.00  0.00           C  
ATOM   1589  CD  ARG   252     -35.726 -26.817 -25.645  1.00  0.00           C  
ATOM   1590  NE  ARG   252     -34.348 -27.319 -25.380  1.00  0.00           N  
ATOM   1591  CZ  ARG   252     -34.119 -28.660 -25.271  1.00  0.00           C  
ATOM   1592  NH1 ARG   252     -35.312 -29.301 -25.443  1.00  0.00           N  
ATOM   1593  NH2 ARG   252     -32.787 -28.836 -25.031  1.00  0.00           N  
ATOM   1594  N   PHE   253     -39.793 -26.917 -29.688  1.00  0.00           N  
ATOM   1595  CA  PHE   253     -41.189 -26.667 -30.029  1.00  0.00           C  
ATOM   1596  C   PHE   253     -42.124 -27.611 -29.280  1.00  0.00           C  
ATOM   1597  O   PHE   253     -41.947 -28.829 -29.309  1.00  0.00           O  
ATOM   1598  CB  PHE   253     -41.407 -26.818 -31.536  1.00  0.00           C  
ATOM   1599  CG  PHE   253     -40.625 -25.839 -32.365  1.00  0.00           C  
ATOM   1600  CD1 PHE   253     -41.065 -24.534 -32.521  1.00  0.00           C  
ATOM   1601  CD2 PHE   253     -39.454 -26.225 -32.997  1.00  0.00           C  
ATOM   1602  CE1 PHE   253     -40.349 -23.632 -33.285  1.00  0.00           C  
ATOM   1603  CE2 PHE   253     -38.735 -25.327 -33.764  1.00  0.00           C  
ATOM   1604  CZ  PHE   253     -39.183 -24.030 -33.908  1.00  0.00           C  
ATOM   1605  N   THR   254     -43.122 -27.038 -28.614  1.00  0.00           N  
ATOM   1606  CA  THR   254     -44.118 -27.818 -27.889  1.00  0.00           C  
ATOM   1607  C   THR   254     -45.493 -27.636 -28.525  1.00  0.00           C  
ATOM   1608  O   THR   254     -46.175 -26.645 -28.270  1.00  0.00           O  
ATOM   1609  CB  THR   254     -44.195 -27.392 -26.409  1.00  0.00           C  
ATOM   1610  OG1 THR   254     -42.935 -27.578 -25.781  1.00  0.00           O  
ATOM   1611  CG2 THR   254     -45.253 -28.244 -25.688  1.00  0.00           C  
ATOM   1612  N   ILE   255     -45.899 -28.600 -29.347  1.00  0.00           N  
ATOM   1613  CA  ILE   255     -47.182 -28.520 -30.035  1.00  0.00           C  
ATOM   1614  C   ILE   255     -48.321 -28.727 -29.042  1.00  0.00           C  
ATOM   1615  O   ILE   255     -48.158 -29.415 -28.035  1.00  0.00           O  
ATOM   1616  CB  ILE   255     -47.285 -29.562 -31.169  1.00  0.00           C  
ATOM   1617  CG1 ILE   255     -48.439 -29.290 -32.149  1.00  0.00           C  
ATOM   1618  CG2 ILE   255     -47.516 -30.996 -30.665  1.00  0.00           C  
ATOM   1619  CD1 ILE   255     -48.370 -30.135 -33.420  1.00  0.00           C  
ATOM   1620  N   ASN   256     -49.473 -28.129 -29.331  1.00  0.00           N  
ATOM   1621  CA  ASN   256     -50.609 -28.173 -28.418  1.00  0.00           C  
ATOM   1622  C   ASN   256     -51.950 -28.025 -29.132  1.00  0.00           C  
ATOM   1623  O   ASN   256     -52.061 -27.292 -30.113  1.00  0.00           O  
ATOM   1624  CB  ASN   256     -50.473 -27.066 -27.373  1.00  0.00           C  
ATOM   1625  CG  ASN   256     -51.800 -26.684 -26.753  1.00  0.00           C  
ATOM   1626  OD1 ASN   256     -52.432 -25.710 -27.161  1.00  0.00           O  
ATOM   1627  ND2 ASN   256     -52.236 -27.455 -25.765  1.00  0.00           N  
ATOM   1628  N   GLY   257     -52.966 -28.723 -28.632  1.00  0.00           N  
ATOM   1629  CA  GLY   257     -54.316 -28.578 -29.148  1.00  0.00           C  
ATOM   1630  C   GLY   257     -54.944 -29.875 -29.626  1.00  0.00           C  
ATOM   1631  O   GLY   257     -54.377 -30.584 -30.457  1.00  0.00           O  
ATOM   1632  N   GLY   258     -56.122 -30.183 -29.093  1.00  0.00           N  
ATOM   1633  CA  GLY   258     -56.907 -31.319 -29.544  1.00  0.00           C  
ATOM   1634  C   GLY   258     -56.379 -32.676 -29.113  1.00  0.00           C  
ATOM   1635  O   GLY   258     -57.017 -33.698 -29.366  1.00  0.00           O  
ATOM   1636  N   ILE   259     -55.221 -32.694 -28.463  1.00  0.00           N  
ATOM   1637  CA  ILE   259     -54.629 -33.948 -28.011  1.00  0.00           C  
ATOM   1638  C   ILE   259     -55.387 -34.470 -26.793  1.00  0.00           C  
ATOM   1639  O   ILE   259     -55.492 -33.788 -25.773  1.00  0.00           O  
ATOM   1640  CB  ILE   259     -53.138 -33.776 -27.681  1.00  0.00           C  
ATOM   1641  CG1 ILE   259     -52.392 -33.267 -28.917  1.00  0.00           C  
ATOM   1642  CG2 ILE   259     -52.545 -35.093 -27.209  1.00  0.00           C  
ATOM   1643  CD1 ILE   259     -50.919 -33.017 -28.692  1.00  0.00           C  
ATOM   1644  N   THR   260     -55.910 -35.687 -26.909  1.00  0.00           N  
ATOM   1645  CA  THR   260     -56.848 -36.221 -25.927  1.00  0.00           C  
ATOM   1646  C   THR   260     -56.217 -37.194 -24.933  1.00  0.00           C  
ATOM   1647  O   THR   260     -56.743 -37.390 -23.837  1.00  0.00           O  
ATOM   1648  CB  THR   260     -58.004 -36.921 -26.646  1.00  0.00           C  
ATOM   1649  OG1 THR   260     -57.512 -38.006 -27.419  1.00  0.00           O  
ATOM   1650  CG2 THR   260     -58.711 -35.916 -27.571  1.00  0.00           C  
ATOM   1651  N   SER   261     -55.098 -37.806 -25.307  1.00  0.00           N  
ATOM   1652  CA  SER   261     -54.509 -38.854 -24.479  1.00  0.00           C  
ATOM   1653  C   SER   261     -52.984 -38.836 -24.484  1.00  0.00           C  
ATOM   1654  O   SER   261     -52.358 -38.035 -25.179  1.00  0.00           O  
ATOM   1655  CB  SER   261     -55.003 -40.227 -24.944  1.00  0.00           C  
ATOM   1656  OG  SER   261     -54.612 -40.485 -26.281  1.00  0.00           O  
ATOM   1657  N   VAL   262     -52.399 -39.729 -23.693  1.00  0.00           N  
ATOM   1658  CA  VAL   262     -50.952 -39.877 -23.624  1.00  0.00           C  
ATOM   1659  C   VAL   262     -50.449 -40.626 -24.851  1.00  0.00           C  
ATOM   1660  O   VAL   262     -49.295 -40.478 -25.252  1.00  0.00           O  
ATOM   1661  CB  VAL   262     -50.560 -40.640 -22.358  1.00  0.00           C  
ATOM   1662  CG1 VAL   262     -49.065 -40.952 -22.272  1.00  0.00           C  
ATOM   1663  CG2 VAL   262     -50.887 -39.888 -21.066  1.00  0.00           C  
ATOM   1664  N   SER   263     -51.324 -41.436 -25.439  1.00  0.00           N  
ATOM   1665  CA  SER   263     -50.985 -42.197 -26.634  1.00  0.00           C  
ATOM   1666  C   SER   263     -50.793 -41.254 -27.816  1.00  0.00           C  
ATOM   1667  O   SER   263     -49.867 -41.416 -28.610  1.00  0.00           O  
ATOM   1668  CB  SER   263     -52.090 -43.207 -26.951  1.00  0.00           C  
ATOM   1669  OG  SER   263     -52.161 -44.190 -25.929  1.00  0.00           O  
ATOM   1670  N   LYS   264     -51.677 -40.267 -27.923  1.00  0.00           N  
ATOM   1671  CA  LYS   264     -51.612 -39.291 -29.004  1.00  0.00           C  
ATOM   1672  C   LYS   264     -50.450 -38.326 -28.793  1.00  0.00           C  
ATOM   1673  O   LYS   264     -49.827 -37.872 -29.753  1.00  0.00           O  
ATOM   1674  CB  LYS   264     -52.926 -38.514 -29.094  1.00  0.00           C  
ATOM   1675  CG  LYS   264     -54.098 -39.355 -29.603  1.00  0.00           C  
ATOM   1676  CD  LYS   264     -55.415 -38.581 -29.690  1.00  0.00           C  
ATOM   1677  CE  LYS   264     -56.588 -39.422 -30.199  1.00  0.00           C  
ATOM   1678  NZ  LYS   264     -57.822 -38.606 -30.224  1.00  0.00           N  
ATOM   1679  N   VAL   265     -50.162 -38.016 -27.533  1.00  0.00           N  
ATOM   1680  CA  VAL   265     -49.063 -37.119 -27.197  1.00  0.00           C  
ATOM   1681  C   VAL   265     -47.728 -37.757 -27.565  1.00  0.00           C  
ATOM   1682  O   VAL   265     -46.799 -37.072 -27.992  1.00  0.00           O  
ATOM   1683  CB  VAL   265     -49.096 -36.773 -25.716  1.00  0.00           C  
ATOM   1684  CG1 VAL   265     -47.870 -35.987 -25.246  1.00  0.00           C  
ATOM   1685  CG2 VAL   265     -50.299 -35.916 -25.316  1.00  0.00           C  
ATOM   1686  N   ASN   266     -47.641 -39.073 -27.401  1.00  0.00           N  
ATOM   1687  CA  ASN   266     -46.428 -39.809 -27.737  1.00  0.00           C  
ATOM   1688  C   ASN   266     -46.183 -39.786 -29.241  1.00  0.00           C  
ATOM   1689  O   ASN   266     -45.037 -39.788 -29.692  1.00  0.00           O  
ATOM   1690  CB  ASN   266     -46.523 -41.252 -27.240  1.00  0.00           C  
ATOM   1691  CG  ASN   266     -46.384 -41.238 -25.724  1.00  0.00           C  
ATOM   1692  OD1 ASN   266     -45.860 -40.287 -25.145  1.00  0.00           O  
ATOM   1693  ND2 ASN   266     -46.847 -42.291 -24.999  1.00  0.00           N  
ATOM   1694  N   ALA   267     -47.263 -39.765 -30.014  1.00  0.00           N  
ATOM   1695  CA  ALA   267     -47.159 -39.672 -31.464  1.00  0.00           C  
ATOM   1696  C   ALA   267     -46.470 -38.371 -31.853  1.00  0.00           C  
ATOM   1697  O   ALA   267     -45.543 -38.366 -32.662  1.00  0.00           O  
ATOM   1698  CB  ALA   267     -48.545 -39.739 -32.106  1.00  0.00           C  
ATOM   1699  N   ALA   268     -46.943 -37.252 -31.300  1.00  0.00           N  
ATOM   1700  CA  ALA   268     -46.343 -35.959 -31.617  1.00  0.00           C  
ATOM   1701  C   ALA   268     -44.898 -35.860 -31.159  1.00  0.00           C  
ATOM   1702  O   ALA   268     -44.034 -35.358 -31.883  1.00  0.00           O  
ATOM   1703  CB  ALA   268     -47.113 -34.806 -30.982  1.00  0.00           C  
ATOM   1704  N   LEU   269     -44.595 -36.327 -29.963  1.00  0.00           N  
ATOM   1705  CA  LEU   269     -43.225 -36.264 -29.449  1.00  0.00           C  
ATOM   1706  C   LEU   269     -42.293 -37.163 -30.256  1.00  0.00           C  
ATOM   1707  O   LEU   269     -41.158 -36.803 -30.579  1.00  0.00           O  
ATOM   1708  CB  LEU   269     -42.880 -36.744 -28.036  1.00  0.00           C  
ATOM   1709  CG  LEU   269     -43.456 -35.855 -26.932  1.00  0.00           C  
ATOM   1710  CD1 LEU   269     -43.283 -36.394 -25.513  1.00  0.00           C  
ATOM   1711  CD2 LEU   269     -42.856 -34.452 -26.854  1.00  0.00           C  
ATOM   1712  N   LYS   270     -42.776 -38.360 -30.592  1.00  0.00           N  
ATOM   1713  CA  LYS   270     -41.984 -39.283 -31.408  1.00  0.00           C  
ATOM   1714  C   LYS   270     -41.613 -38.697 -32.752  1.00  0.00           C  
ATOM   1715  O   LYS   270     -40.521 -38.948 -33.269  1.00  0.00           O  
ATOM   1716  CB  LYS   270     -42.564 -40.623 -31.870  1.00  0.00           C  
ATOM   1717  CG  LYS   270     -42.743 -41.634 -30.736  1.00  0.00           C  
ATOM   1718  CD  LYS   270     -43.320 -42.974 -31.195  1.00  0.00           C  
ATOM   1719  CE  LYS   270     -43.521 -43.977 -30.057  1.00  0.00           C  
ATOM   1720  NZ  LYS   270     -44.112 -45.228 -30.583  1.00  0.00           N  
ATOM   1721  N   GLU   271     -42.486 -37.908 -33.361  1.00  0.00           N  
ATOM   1722  CA  GLU   271     -42.198 -37.288 -34.645  1.00  0.00           C  
ATOM   1723  C   GLU   271     -41.386 -36.012 -34.526  1.00  0.00           C  
ATOM   1724  O   GLU   271     -41.040 -35.401 -35.541  1.00  0.00           O  
ATOM   1725  CB  GLU   271     -43.377 -36.820 -35.505  1.00  0.00           C  
ATOM   1726  CG  GLU   271     -44.267 -37.964 -35.995  1.00  0.00           C  
ATOM   1727  CD  GLU   271     -43.413 -38.894 -36.844  1.00  0.00           C  
ATOM   1728  OE1 GLU   271     -42.745 -38.388 -37.785  1.00  0.00           O  
ATOM   1729  OE2 GLU   271     -43.417 -40.122 -36.564  1.00  0.00           O  
ATOM   1730  N   GLY   272     -41.048 -35.554 -33.321  1.00  0.00           N  
ATOM   1731  CA  GLY   272     -40.225 -34.362 -33.231  1.00  0.00           C  
ATOM   1732  C   GLY   272     -40.771 -33.202 -32.432  1.00  0.00           C  
ATOM   1733  O   GLY   272     -40.067 -32.211 -32.221  1.00  0.00           O  
ATOM   1734  N   ALA   273     -42.015 -33.252 -31.955  1.00  0.00           N  
ATOM   1735  CA  ALA   273     -42.439 -32.140 -31.085  1.00  0.00           C  
ATOM   1736  C   ALA   273     -41.619 -32.223 -29.802  1.00  0.00           C  
ATOM   1737  O   ALA   273     -41.453 -33.294 -29.213  1.00  0.00           O  
ATOM   1738  CB  ALA   273     -43.923 -32.186 -30.735  1.00  0.00           C  
ATOM   1739  N   HIS   274     -41.089 -31.091 -29.344  1.00  0.00           N  
ATOM   1740  CA  HIS   274     -40.334 -31.124 -28.094  1.00  0.00           C  
ATOM   1741  C   HIS   274     -41.258 -31.262 -26.901  1.00  0.00           C  
ATOM   1742  O   HIS   274     -40.937 -31.912 -25.902  1.00  0.00           O  
ATOM   1743  CB  HIS   274     -39.498 -29.918 -27.650  1.00  0.00           C  
ATOM   1744  CG  HIS   274     -38.245 -29.744 -28.457  1.00  0.00           C  
ATOM   1745  ND1 HIS   274     -38.191 -29.080 -29.665  1.00  0.00           N  
ATOM   1746  CD2 HIS   274     -36.976 -30.154 -28.223  1.00  0.00           C  
ATOM   1747  CE1 HIS   274     -36.981 -29.080 -30.134  1.00  0.00           C  
ATOM   1748  NE2 HIS   274     -36.211 -29.728 -29.281  1.00  0.00           N  
ATOM   1749  N   GLY   275     -42.427 -30.648 -26.989  1.00  0.00           N  
ATOM   1750  CA  GLY   275     -43.398 -30.660 -25.902  1.00  0.00           C  
ATOM   1751  C   GLY   275     -44.817 -30.697 -26.472  1.00  0.00           C  
ATOM   1752  O   GLY   275     -45.078 -30.327 -27.620  1.00  0.00           O  
ATOM   1753  N   VAL   276     -45.749 -31.157 -25.644  1.00  0.00           N  
ATOM   1754  CA  VAL   276     -47.159 -31.130 -25.972  1.00  0.00           C  
ATOM   1755  C   VAL   276     -47.872 -30.264 -24.925  1.00  0.00           C  
ATOM   1756  O   VAL   276     -47.497 -30.217 -23.751  1.00  0.00           O  
ATOM   1757  CB  VAL   276     -48.440 -31.992 -25.970  1.00  0.00           C  
ATOM   1758  CG1 VAL   276     -48.352 -33.218 -26.881  1.00  0.00           C  
ATOM   1759  CG2 VAL   276     -48.801 -32.545 -24.590  1.00  0.00           C  
ATOM   1760  N   MET   277     -48.911 -29.569 -25.358  1.00  0.00           N  
ATOM   1761  CA  MET   277     -49.716 -28.764 -24.446  1.00  0.00           C  
ATOM   1762  C   MET   277     -51.079 -29.434 -24.279  1.00  0.00           C  
ATOM   1763  O   MET   277     -51.864 -29.574 -25.220  1.00  0.00           O  
ATOM   1764  CB  MET   277     -50.228 -27.347 -24.716  1.00  0.00           C  
ATOM   1765  CG  MET   277     -49.113 -26.303 -24.808  1.00  0.00           C  
ATOM   1766  SD  MET   277     -49.692 -24.608 -25.123  1.00  0.00           S  
ATOM   1767  CE  MET   277     -50.338 -24.348 -23.446  1.00  0.00           C  
ATOM   1768  N   VAL   278     -51.361 -29.856 -23.050  1.00  0.00           N  
ATOM   1769  CA  VAL   278     -52.643 -30.471 -22.715  1.00  0.00           C  
ATOM   1770  C   VAL   278     -53.287 -29.675 -21.589  1.00  0.00           C  
ATOM   1771  O   VAL   278     -52.655 -29.358 -20.578  1.00  0.00           O  
ATOM   1772  CB  VAL   278     -53.272 -31.709 -22.041  1.00  0.00           C  
ATOM   1773  CG1 VAL   278     -54.801 -31.675 -22.009  1.00  0.00           C  
ATOM   1774  CG2 VAL   278     -52.915 -33.027 -22.732  1.00  0.00           C  
ATOM   1775  N   GLY   279     -54.559 -29.339 -21.746  1.00  0.00           N  
ATOM   1776  CA  GLY   279     -55.281 -28.526 -20.771  1.00  0.00           C  
ATOM   1777  C   GLY   279     -56.683 -29.095 -20.568  1.00  0.00           C  
ATOM   1778  O   GLY   279     -57.109 -29.348 -19.438  1.00  0.00           O  
ATOM   1779  N   ARG   280     -57.420 -29.364 -21.734  1.00  0.00           N  
ATOM   1780  CA  ARG   280     -58.770 -29.789 -21.381  1.00  0.00           C  
ATOM   1781  C   ARG   280     -58.846 -31.295 -21.161  1.00  0.00           C  
ATOM   1782  O   ARG   280     -59.685 -31.777 -20.402  1.00  0.00           O  
ATOM   1783  CB  ARG   280     -59.756 -29.370 -22.473  1.00  0.00           C  
ATOM   1784  CG  ARG   280     -59.850 -27.865 -22.667  1.00  0.00           C  
ATOM   1785  CD  ARG   280     -60.668 -27.501 -23.896  1.00  0.00           C  
ATOM   1786  NE  ARG   280     -60.042 -27.970 -25.129  1.00  0.00           N  
ATOM   1787  CZ  ARG   280     -60.425 -27.605 -26.349  1.00  0.00           C  
ATOM   1788  NH1 ARG   280     -61.431 -26.755 -26.507  1.00  0.00           N  
ATOM   1789  NH2 ARG   280     -59.795 -28.085 -27.412  1.00  0.00           N  
ATOM   1790  N   ALA   281     -57.970 -32.036 -21.831  1.00  0.00           N  
ATOM   1791  CA  ALA   281     -57.919 -33.483 -21.669  1.00  0.00           C  
ATOM   1792  C   ALA   281     -57.506 -33.837 -20.245  1.00  0.00           C  
ATOM   1793  O   ALA   281     -57.964 -34.832 -19.684  1.00  0.00           O  
ATOM   1794  CB  ALA   281     -56.948 -34.089 -22.666  1.00  0.00           C  
ATOM   1795  N   ALA   282     -56.639 -33.012 -19.667  1.00  0.00           N  
ATOM   1796  CA  ALA   282     -56.138 -33.244 -18.317  1.00  0.00           C  
ATOM   1797  C   ALA   282     -57.179 -32.897 -17.259  1.00  0.00           C  
ATOM   1798  O   ALA   282     -57.364 -33.639 -16.297  1.00  0.00           O  
ATOM   1799  CB  ALA   282     -54.863 -32.421 -18.043  1.00  0.00           C  
ATOM   1800  N   TYR   283     -57.856 -31.767 -17.434  1.00  0.00           N  
ATOM   1801  CA  TYR   283     -58.822 -31.310 -16.444  1.00  0.00           C  
ATOM   1802  C   TYR   283     -60.029 -32.242 -16.390  1.00  0.00           C  
ATOM   1803  O   TYR   283     -60.425 -32.690 -15.316  1.00  0.00           O  
ATOM   1804  CB  TYR   283     -59.268 -29.878 -16.744  1.00  0.00           C  
ATOM   1805  CG  TYR   283     -59.966 -29.210 -15.582  1.00  0.00           C  
ATOM   1806  CD1 TYR   283     -61.351 -29.201 -15.490  1.00  0.00           C  
ATOM   1807  CD2 TYR   283     -59.238 -28.594 -14.572  1.00  0.00           C  
ATOM   1808  CE1 TYR   283     -61.992 -28.592 -14.428  1.00  0.00           C  
ATOM   1809  CE2 TYR   283     -59.870 -27.984 -13.506  1.00  0.00           C  
ATOM   1810  CZ  TYR   283     -61.246 -27.987 -13.438  1.00  0.00           C  
ATOM   1811  OH  TYR   283     -61.880 -27.380 -12.379  1.00  0.00           O  
ATOM   1812  N   ASN   284     -60.607 -32.535 -17.551  1.00  0.00           N  
ATOM   1813  CA  ASN   284     -61.751 -33.438 -17.625  1.00  0.00           C  
ATOM   1814  C   ASN   284     -61.448 -34.757 -16.924  1.00  0.00           C  
ATOM   1815  O   ASN   284     -62.345 -35.407 -16.388  1.00  0.00           O  
ATOM   1816  CB  ASN   284     -62.136 -33.703 -19.082  1.00  0.00           C  
ATOM   1817  CG  ASN   284     -62.739 -32.426 -19.649  1.00  0.00           C  
ATOM   1818  OD1 ASN   284     -63.236 -31.578 -18.909  1.00  0.00           O  
ATOM   1819  ND2 ASN   284     -62.729 -32.219 -20.993  1.00  0.00           N  
ATOM   1820  N   ASN   285     -61.837 -35.865 -17.548  1.00  0.00           N  
ATOM   1821  CA  ASN   285     -61.607 -37.189 -16.984  1.00  0.00           C  
ATOM   1822  C   ASN   285     -60.102 -37.448 -16.925  1.00  0.00           C  
ATOM   1823  O   ASN   285     -59.312 -36.868 -17.675  1.00  0.00           O  
ATOM   1824  CB  ASN   285     -62.241 -38.338 -17.774  1.00  0.00           C  
ATOM   1825  CG  ASN   285     -63.749 -38.265 -17.582  1.00  0.00           C  
ATOM   1826  OD1 ASN   285     -64.239 -37.625 -16.653  1.00  0.00           O  
ATOM   1827  ND2 ASN   285     -64.567 -38.916 -18.452  1.00  0.00           N  
ATOM   1828  N   PRO   286     -59.691 -38.334 -16.020  1.00  0.00           N  
ATOM   1829  CA  PRO   286     -58.279 -38.676 -15.846  1.00  0.00           C  
ATOM   1830  C   PRO   286     -58.239 -40.185 -15.615  1.00  0.00           C  
ATOM   1831  O   PRO   286     -58.971 -40.725 -14.781  1.00  0.00           O  
ATOM   1832  CB  PRO   286     -57.071 -38.823 -14.917  1.00  0.00           C  
ATOM   1833  CG  PRO   286     -57.451 -39.121 -13.465  1.00  0.00           C  
ATOM   1834  CD  PRO   286     -58.744 -38.437 -13.017  1.00  0.00           C  
ATOM   1835  N   TRP   287     -57.387 -40.893 -16.347  1.00  0.00           N  
ATOM   1836  CA  TRP   287     -57.327 -42.336 -16.187  1.00  0.00           C  
ATOM   1837  C   TRP   287     -55.939 -42.918 -16.027  1.00  0.00           C  
ATOM   1838  O   TRP   287     -54.934 -42.205 -15.966  1.00  0.00           O  
ATOM   1839  CB  TRP   287     -57.825 -43.270 -17.297  1.00  0.00           C  
ATOM   1840  CG  TRP   287     -59.324 -43.261 -17.481  1.00  0.00           C  
ATOM   1841  CD1 TRP   287     -60.251 -42.387 -16.991  1.00  0.00           C  
ATOM   1842  CD2 TRP   287     -60.107 -44.200 -18.231  1.00  0.00           C  
ATOM   1843  NE1 TRP   287     -61.491 -42.668 -17.344  1.00  0.00           N  
ATOM   1844  CE2 TRP   287     -61.463 -43.795 -18.124  1.00  0.00           C  
ATOM   1845  CE3 TRP   287     -59.798 -45.348 -18.990  1.00  0.00           C  
ATOM   1846  CZ2 TRP   287     -62.523 -44.504 -18.751  1.00  0.00           C  
ATOM   1847  CZ3 TRP   287     -60.856 -46.066 -19.623  1.00  0.00           C  
ATOM   1848  CH2 TRP   287     -62.200 -45.633 -19.493  1.00  0.00           C  
ATOM   1849  N   GLN   288     -55.866 -44.244 -15.957  1.00  0.00           N  
ATOM   1850  CA  GLN   288     -54.597 -44.933 -15.794  1.00  0.00           C  
ATOM   1851  C   GLN   288     -53.622 -44.660 -16.932  1.00  0.00           C  
ATOM   1852  O   GLN   288     -52.413 -44.523 -16.721  1.00  0.00           O  
ATOM   1853  CB  GLN   288     -54.487 -46.461 -15.784  1.00  0.00           C  
ATOM   1854  CG  GLN   288     -55.077 -47.107 -14.529  1.00  0.00           C  
ATOM   1855  CD  GLN   288     -55.009 -48.618 -14.701  1.00  0.00           C  
ATOM   1856  OE1 GLN   288     -54.621 -49.118 -15.755  1.00  0.00           O  
ATOM   1857  NE2 GLN   288     -55.383 -49.426 -13.673  1.00  0.00           N  
ATOM   1858  N   THR   289     -54.123 -44.574 -18.163  1.00  0.00           N  
ATOM   1859  CA  THR   289     -53.239 -44.318 -19.295  1.00  0.00           C  
ATOM   1860  C   THR   289     -52.643 -42.918 -19.189  1.00  0.00           C  
ATOM   1861  O   THR   289     -51.461 -42.694 -19.463  1.00  0.00           O  
ATOM   1862  CB  THR   289     -52.886 -43.999 -20.761  1.00  0.00           C  
ATOM   1863  OG1 THR   289     -53.373 -45.024 -21.614  1.00  0.00           O  
ATOM   1864  CG2 THR   289     -51.358 -43.899 -20.907  1.00  0.00           C  
ATOM   1865  N   LEU   290     -53.463 -41.950 -18.787  1.00  0.00           N  
ATOM   1866  CA  LEU   290     -52.985 -40.577 -18.631  1.00  0.00           C  
ATOM   1867  C   LEU   290     -51.942 -40.525 -17.516  1.00  0.00           C  
ATOM   1868  O   LEU   290     -50.943 -39.805 -17.597  1.00  0.00           O  
ATOM   1869  CB  LEU   290     -53.916 -39.447 -18.181  1.00  0.00           C  
ATOM   1870  CG  LEU   290     -54.966 -39.069 -19.227  1.00  0.00           C  
ATOM   1871  CD1 LEU   290     -56.022 -38.072 -18.751  1.00  0.00           C  
ATOM   1872  CD2 LEU   290     -54.411 -38.419 -20.494  1.00  0.00           C  
ATOM   1873  N   GLY   291     -52.165 -41.293 -16.454  1.00  0.00           N  
ATOM   1874  CA  GLY   291     -51.209 -41.355 -15.354  1.00  0.00           C  
ATOM   1875  C   GLY   291     -49.897 -41.940 -15.865  1.00  0.00           C  
ATOM   1876  O   GLY   291     -48.814 -41.658 -15.345  1.00  0.00           O  
ATOM   1877  N   GLN   292     -50.005 -42.748 -16.976  1.00  0.00           N  
ATOM   1878  CA  GLN   292     -48.744 -43.357 -17.382  1.00  0.00           C  
ATOM   1879  C   GLN   292     -47.784 -42.328 -17.970  1.00  0.00           C  
ATOM   1880  O   GLN   292     -46.904 -42.668 -18.761  1.00  0.00           O  
ATOM   1881  CB  GLN   292     -48.996 -44.472 -18.398  1.00  0.00           C  
ATOM   1882  CG  GLN   292     -49.706 -45.690 -17.804  1.00  0.00           C  
ATOM   1883  CD  GLN   292     -49.977 -46.674 -18.933  1.00  0.00           C  
ATOM   1884  OE1 GLN   292     -49.608 -46.437 -20.082  1.00  0.00           O  
ATOM   1885  NE2 GLN   292     -50.638 -47.832 -18.667  1.00  0.00           N  
ATOM   1886  N   VAL   293     -47.951 -41.070 -17.577  1.00  0.00           N  
ATOM   1887  CA  VAL   293     -47.098 -39.995 -18.069  1.00  0.00           C  
ATOM   1888  C   VAL   293     -45.693 -40.110 -17.486  1.00  0.00           C  
ATOM   1889  O   VAL   293     -44.704 -39.908 -18.187  1.00  0.00           O  
ATOM   1890  CB  VAL   293     -47.704 -38.642 -17.727  1.00  0.00           C  
ATOM   1891  CG1 VAL   293     -46.781 -37.463 -18.043  1.00  0.00           C  
ATOM   1892  CG2 VAL   293     -49.002 -38.347 -18.481  1.00  0.00           C  
ATOM   1893  N   ASP   294     -45.612 -40.436 -16.201  1.00  0.00           N  
ATOM   1894  CA  ASP   294     -44.326 -40.569 -15.525  1.00  0.00           C  
ATOM   1895  C   ASP   294     -43.515 -41.737 -16.069  1.00  0.00           C  
ATOM   1896  O   ASP   294     -42.328 -41.599 -16.360  1.00  0.00           O  
ATOM   1897  CB  ASP   294     -44.533 -40.767 -14.023  1.00  0.00           C  
ATOM   1898  CG  ASP   294     -44.705 -39.463 -13.281  1.00  0.00           C  
ATOM   1899  OD1 ASP   294     -44.223 -38.425 -13.781  1.00  0.00           O  
ATOM   1900  OD2 ASP   294     -45.313 -39.479 -12.191  1.00  0.00           O  
ATOM   1901  N   THR   295     -44.165 -42.887 -16.204  1.00  0.00           N  
ATOM   1902  CA  THR   295     -43.469 -44.129 -16.518  1.00  0.00           C  
ATOM   1903  C   THR   295     -43.048 -44.232 -17.983  1.00  0.00           C  
ATOM   1904  O   THR   295     -41.958 -44.717 -18.287  1.00  0.00           O  
ATOM   1905  CB  THR   295     -44.347 -45.327 -16.148  1.00  0.00           C  
ATOM   1906  OG1 THR   295     -44.646 -45.303 -14.760  1.00  0.00           O  
ATOM   1907  CG2 THR   295     -43.601 -46.629 -16.485  1.00  0.00           C  
ATOM   1908  N   ALA   296     -43.906 -43.771 -18.887  1.00  0.00           N  
ATOM   1909  CA  ALA   296     -43.673 -43.952 -20.317  1.00  0.00           C  
ATOM   1910  C   ALA   296     -42.995 -42.750 -20.974  1.00  0.00           C  
ATOM   1911  O   ALA   296     -42.315 -42.898 -21.990  1.00  0.00           O  
ATOM   1912  CB  ALA   296     -44.991 -44.264 -21.030  1.00  0.00           C  
ATOM   1913  N   VAL   297     -43.175 -41.564 -20.400  1.00  0.00           N  
ATOM   1914  CA  VAL   297     -42.571 -40.356 -20.956  1.00  0.00           C  
ATOM   1915  C   VAL   297     -41.306 -39.956 -20.198  1.00  0.00           C  
ATOM   1916  O   VAL   297     -40.253 -39.750 -20.802  1.00  0.00           O  
ATOM   1917  CB  VAL   297     -43.560 -39.169 -20.953  1.00  0.00           C  
ATOM   1918  CG1 VAL   297     -42.835 -37.868 -21.273  1.00  0.00           C  
ATOM   1919  CG2 VAL   297     -44.689 -39.417 -21.943  1.00  0.00           C  
ATOM   1920  N   TYR   298     -41.415 -39.846 -18.878  1.00  0.00           N  
ATOM   1921  CA  TYR   298     -40.299 -39.397 -18.052  1.00  0.00           C  
ATOM   1922  C   TYR   298     -39.450 -40.563 -17.548  1.00  0.00           C  
ATOM   1923  O   TYR   298     -38.399 -40.359 -16.940  1.00  0.00           O  
ATOM   1924  CB  TYR   298     -40.818 -38.565 -16.877  1.00  0.00           C  
ATOM   1925  CG  TYR   298     -41.369 -37.298 -17.434  1.00  0.00           C  
ATOM   1926  CD1 TYR   298     -42.748 -37.169 -17.641  1.00  0.00           C  
ATOM   1927  CD2 TYR   298     -40.532 -36.207 -17.759  1.00  0.00           C  
ATOM   1928  CE1 TYR   298     -43.307 -35.985 -18.163  1.00  0.00           C  
ATOM   1929  CE2 TYR   298     -41.083 -34.997 -18.290  1.00  0.00           C  
ATOM   1930  CZ  TYR   298     -42.477 -34.906 -18.485  1.00  0.00           C  
ATOM   1931  OH  TYR   298     -43.052 -33.764 -18.998  1.00  0.00           O  
ATOM   1932  N   GLY   299     -39.912 -41.784 -17.799  1.00  0.00           N  
ATOM   1933  CA  GLY   299     -39.139 -42.975 -17.492  1.00  0.00           C  
ATOM   1934  C   GLY   299     -38.979 -43.260 -16.011  1.00  0.00           C  
ATOM   1935  O   GLY   299     -38.263 -44.186 -15.629  1.00  0.00           O  
ATOM   1936  N   VAL   300     -39.639 -42.469 -15.171  1.00  0.00           N  
ATOM   1937  CA  VAL   300     -39.592 -42.687 -13.730  1.00  0.00           C  
ATOM   1938  C   VAL   300     -40.383 -43.943 -13.381  1.00  0.00           C  
ATOM   1939  O   VAL   300     -41.410 -44.222 -13.997  1.00  0.00           O  
ATOM   1940  CB  VAL   300     -40.168 -41.480 -12.987  1.00  0.00           C  
ATOM   1941  CG1 VAL   300     -41.677 -41.310 -13.177  1.00  0.00           C  
ATOM   1942  CG2 VAL   300     -39.960 -41.540 -11.472  1.00  0.00           C  
ATOM   1943  N   PRO   301     -39.909 -44.707 -12.384  1.00  0.00           N  
ATOM   1944  CA  PRO   301     -40.584 -45.947 -12.001  1.00  0.00           C  
ATOM   1945  C   PRO   301     -41.718 -45.665 -11.025  1.00  0.00           C  
ATOM   1946  O   PRO   301     -41.554 -45.844  -9.819  1.00  0.00           O  
ATOM   1947  CB  PRO   301     -39.470 -46.744 -11.322  1.00  0.00           C  
ATOM   1948  CG  PRO   301     -38.496 -45.695 -10.798  1.00  0.00           C  
ATOM   1949  CD  PRO   301     -38.836 -44.365 -11.436  1.00  0.00           C  
ATOM   1950  N   SER   302     -42.546 -44.643 -11.286  1.00  0.00           N  
ATOM   1951  CA  SER   302     -43.667 -44.306 -10.376  1.00  0.00           C  
ATOM   1952  C   SER   302     -44.582 -45.503 -10.136  1.00  0.00           C  
ATOM   1953  O   SER   302     -45.286 -45.975 -11.033  1.00  0.00           O  
ATOM   1954  CB  SER   302     -44.809 -43.325 -10.654  1.00  0.00           C  
ATOM   1955  OG  SER   302     -45.651 -43.221  -9.516  1.00  0.00           O  
ATOM   1956  N   SER   303     -44.579 -46.005  -8.915  1.00  0.00           N  
ATOM   1957  CA  SER   303     -45.398 -47.165  -8.546  1.00  0.00           C  
ATOM   1958  C   SER   303     -46.836 -46.816  -8.169  1.00  0.00           C  
ATOM   1959  O   SER   303     -47.215 -45.645  -8.077  1.00  0.00           O  
ATOM   1960  CB  SER   303     -45.186 -48.075  -7.334  1.00  0.00           C  
ATOM   1961  OG  SER   303     -45.437 -47.357  -6.135  1.00  0.00           O  
ATOM   1962  N   GLY   304     -47.668 -47.843  -7.942  1.00  0.00           N  
ATOM   1963  CA  GLY   304     -49.043 -47.631  -7.476  1.00  0.00           C  
ATOM   1964  C   GLY   304     -48.943 -46.903  -6.148  1.00  0.00           C  
ATOM   1965  O   GLY   304     -49.708 -45.975  -5.869  1.00  0.00           O  
ATOM   1966  N   LEU   305     -47.991 -47.305  -5.286  1.00  0.00           N  
ATOM   1967  CA  LEU   305     -47.791 -46.618  -3.994  1.00  0.00           C  
ATOM   1968  C   LEU   305     -47.599 -45.119  -4.197  1.00  0.00           C  
ATOM   1969  O   LEU   305     -48.219 -44.303  -3.509  1.00  0.00           O  
ATOM   1970  CB  LEU   305     -46.573 -46.914  -3.113  1.00  0.00           C  
ATOM   1971  CG  LEU   305     -46.541 -46.095  -1.821  1.00  0.00           C  
ATOM   1972  CD1 LEU   305     -47.702 -46.356  -0.862  1.00  0.00           C  
ATOM   1973  CD2 LEU   305     -45.305 -46.312  -0.949  1.00  0.00           C  
ATOM   1974  N   THR   306     -46.744 -44.710  -5.140  1.00  0.00           N  
ATOM   1975  CA  THR   306     -46.544 -43.280  -5.393  1.00  0.00           C  
ATOM   1976  C   THR   306     -47.850 -42.593  -5.721  1.00  0.00           C  
ATOM   1977  O   THR   306     -48.186 -41.542  -5.169  1.00  0.00           O  
ATOM   1978  CB  THR   306     -46.090 -42.044  -6.194  1.00  0.00           C  
ATOM   1979  OG1 THR   306     -44.686 -42.087  -6.403  1.00  0.00           O  
ATOM   1980  CG2 THR   306     -46.450 -40.770  -5.411  1.00  0.00           C  
ATOM   1981  N   ARG   307     -48.617 -43.176  -6.633  1.00  0.00           N  
ATOM   1982  CA  ARG   307     -49.883 -42.563  -7.024  1.00  0.00           C  
ATOM   1983  C   ARG   307     -50.855 -42.508  -5.849  1.00  0.00           C  
ATOM   1984  O   ARG   307     -51.595 -41.531  -5.703  1.00  0.00           O  
ATOM   1985  CB  ARG   307     -50.801 -43.196  -8.072  1.00  0.00           C  
ATOM   1986  CG  ARG   307     -50.254 -43.104  -9.498  1.00  0.00           C  
ATOM   1987  CD  ARG   307     -51.281 -43.464 -10.573  1.00  0.00           C  
ATOM   1988  NE  ARG   307     -51.631 -44.901 -10.395  1.00  0.00           N  
ATOM   1989  CZ  ARG   307     -50.878 -45.867 -10.998  1.00  0.00           C  
ATOM   1990  NH1 ARG   307     -49.881 -45.244 -11.692  1.00  0.00           N  
ATOM   1991  NH2 ARG   307     -51.415 -47.078 -10.671  1.00  0.00           N  
ATOM   1992  N   ARG   308     -50.901 -43.523  -4.976  1.00  0.00           N  
ATOM   1993  CA  ARG   308     -51.791 -43.434  -3.817  1.00  0.00           C  
ATOM   1994  C   ARG   308     -51.284 -42.348  -2.871  1.00  0.00           C  
ATOM   1995  O   ARG   308     -52.070 -41.589  -2.296  1.00  0.00           O  
ATOM   1996  CB  ARG   308     -51.961 -44.587  -2.824  1.00  0.00           C  
ATOM   1997  CG  ARG   308     -52.730 -45.778  -3.398  1.00  0.00           C  
ATOM   1998  CD  ARG   308     -52.834 -46.962  -2.435  1.00  0.00           C  
ATOM   1999  NE  ARG   308     -53.598 -48.038  -3.127  1.00  0.00           N  
ATOM   2000  CZ  ARG   308     -53.770 -49.250  -2.524  1.00  0.00           C  
ATOM   2001  NH1 ARG   308     -53.146 -49.203  -1.310  1.00  0.00           N  
ATOM   2002  NH2 ARG   308     -54.497 -50.037  -3.370  1.00  0.00           N  
ATOM   2003  N   GLN   309     -49.971 -42.242  -2.683  1.00  0.00           N  
ATOM   2004  CA  GLN   309     -49.427 -41.173  -1.830  1.00  0.00           C  
ATOM   2005  C   GLN   309     -49.912 -39.820  -2.354  1.00  0.00           C  
ATOM   2006  O   GLN   309     -50.269 -38.928  -1.580  1.00  0.00           O  
ATOM   2007  CB  GLN   309     -47.929 -40.869  -1.717  1.00  0.00           C  
ATOM   2008  CG  GLN   309     -47.143 -41.946  -0.967  1.00  0.00           C  
ATOM   2009  CD  GLN   309     -45.667 -41.581  -1.031  1.00  0.00           C  
ATOM   2010  OE1 GLN   309     -45.280 -40.616  -1.688  1.00  0.00           O  
ATOM   2011  NE2 GLN   309     -44.761 -42.332  -0.349  1.00  0.00           N  
ATOM   2012  N   VAL   310     -49.937 -39.637  -3.670  1.00  0.00           N  
ATOM   2013  CA  VAL   310     -50.451 -38.384  -4.243  1.00  0.00           C  
ATOM   2014  C   VAL   310     -51.872 -38.147  -3.766  1.00  0.00           C  
ATOM   2015  O   VAL   310     -52.221 -37.057  -3.305  1.00  0.00           O  
ATOM   2016  CB  VAL   310     -50.927 -37.746  -5.566  1.00  0.00           C  
ATOM   2017  CG1 VAL   310     -51.539 -36.355  -5.387  1.00  0.00           C  
ATOM   2018  CG2 VAL   310     -49.807 -37.561  -6.592  1.00  0.00           C  
ATOM   2019  N   LEU   311     -52.724 -39.159  -3.866  1.00  0.00           N  
ATOM   2020  CA  LEU   311     -54.101 -38.986  -3.417  1.00  0.00           C  
ATOM   2021  C   LEU   311     -54.158 -38.567  -1.963  1.00  0.00           C  
ATOM   2022  O   LEU   311     -54.959 -37.702  -1.600  1.00  0.00           O  
ATOM   2023  CB  LEU   311     -55.081 -40.163  -3.379  1.00  0.00           C  
ATOM   2024  CG  LEU   311     -55.486 -40.665  -4.767  1.00  0.00           C  
ATOM   2025  CD1 LEU   311     -56.320 -41.945  -4.772  1.00  0.00           C  
ATOM   2026  CD2 LEU   311     -56.330 -39.688  -5.585  1.00  0.00           C  
ATOM   2027  N   GLU   312     -53.338 -39.136  -1.076  1.00  0.00           N  
ATOM   2028  CA  GLU   312     -53.404 -38.710   0.336  1.00  0.00           C  
ATOM   2029  C   GLU   312     -53.058 -37.237   0.465  1.00  0.00           C  
ATOM   2030  O   GLU   312     -53.360 -36.597   1.476  1.00  0.00           O  
ATOM   2031  CB  GLU   312     -52.456 -39.358   1.350  1.00  0.00           C  
ATOM   2032  CG  GLU   312     -52.800 -40.816   1.662  1.00  0.00           C  
ATOM   2033  CD  GLU   312     -51.734 -41.360   2.603  1.00  0.00           C  
ATOM   2034  OE1 GLU   312     -50.757 -40.615   2.883  1.00  0.00           O  
ATOM   2035  OE2 GLU   312     -51.883 -42.527   3.053  1.00  0.00           O  
ATOM   2036  N   GLN   313     -52.419 -36.659  -0.548  1.00  0.00           N  
ATOM   2037  CA  GLN   313     -52.139 -35.218  -0.500  1.00  0.00           C  
ATOM   2038  C   GLN   313     -53.462 -34.456  -0.639  1.00  0.00           C  
ATOM   2039  O   GLN   313     -53.654 -33.416  -0.002  1.00  0.00           O  
ATOM   2040  CB  GLN   313     -51.316 -34.483  -1.563  1.00  0.00           C  
ATOM   2041  CG  GLN   313     -49.841 -34.889  -1.581  1.00  0.00           C  
ATOM   2042  CD  GLN   313     -49.243 -34.553  -0.223  1.00  0.00           C  
ATOM   2043  OE1 GLN   313     -49.464 -33.469   0.315  1.00  0.00           O  
ATOM   2044  NE2 GLN   313     -48.453 -35.464   0.406  1.00  0.00           N  
ATOM   2045  N   TYR   314     -54.408 -34.933  -1.460  1.00  0.00           N  
ATOM   2046  CA  TYR   314     -55.702 -34.241  -1.554  1.00  0.00           C  
ATOM   2047  C   TYR   314     -56.364 -34.228  -0.197  1.00  0.00           C  
ATOM   2048  O   TYR   314     -56.657 -33.170   0.365  1.00  0.00           O  
ATOM   2049  CB  TYR   314     -56.918 -34.731  -2.352  1.00  0.00           C  
ATOM   2050  CG  TYR   314     -58.018 -33.749  -2.140  1.00  0.00           C  
ATOM   2051  CD1 TYR   314     -58.055 -32.570  -2.897  1.00  0.00           C  
ATOM   2052  CD2 TYR   314     -59.040 -33.976  -1.192  1.00  0.00           C  
ATOM   2053  CE1 TYR   314     -59.081 -31.619  -2.727  1.00  0.00           C  
ATOM   2054  CE2 TYR   314     -60.090 -33.019  -1.008  1.00  0.00           C  
ATOM   2055  CZ  TYR   314     -60.092 -31.845  -1.787  1.00  0.00           C  
ATOM   2056  OH  TYR   314     -61.079 -30.894  -1.641  1.00  0.00           O  
ATOM   2057  N   GLN   315     -56.619 -35.405   0.366  1.00  0.00           N  
ATOM   2058  CA  GLN   315     -57.295 -35.475   1.658  1.00  0.00           C  
ATOM   2059  C   GLN   315     -56.492 -34.836   2.776  1.00  0.00           C  
ATOM   2060  O   GLN   315     -57.053 -34.343   3.758  1.00  0.00           O  
ATOM   2061  CB  GLN   315     -57.607 -36.805   2.352  1.00  0.00           C  
ATOM   2062  CG  GLN   315     -58.407 -36.645   3.646  1.00  0.00           C  
ATOM   2063  CD  GLN   315     -58.765 -38.035   4.153  1.00  0.00           C  
ATOM   2064  OE1 GLN   315     -58.421 -39.042   3.537  1.00  0.00           O  
ATOM   2065  NE2 GLN   315     -59.478 -38.165   5.304  1.00  0.00           N  
ATOM   2066  N   VAL   316     -55.238 -34.811   2.727  1.00  0.00           N  
ATOM   2067  CA  VAL   316     -54.296 -34.212   3.665  1.00  0.00           C  
ATOM   2068  C   VAL   316     -53.926 -32.801   3.222  1.00  0.00           C  
ATOM   2069  O   VAL   316     -53.732 -31.912   4.050  1.00  0.00           O  
ATOM   2070  CB  VAL   316     -53.050 -35.075   3.782  1.00  0.00           C  
ATOM   2071  CG1 VAL   316     -51.965 -34.462   4.670  1.00  0.00           C  
ATOM   2072  CG2 VAL   316     -53.320 -36.459   4.377  1.00  0.00           C  
ATOM   2073  N   TYR   317     -53.829 -32.605   1.911  1.00  0.00           N  
ATOM   2074  CA  TYR   317     -53.529 -31.292   1.354  1.00  0.00           C  
ATOM   2075  C   TYR   317     -54.680 -30.333   1.626  1.00  0.00           C  
ATOM   2076  O   TYR   317     -54.468 -29.150   1.884  1.00  0.00           O  
ATOM   2077  CB  TYR   317     -53.282 -31.392  -0.153  1.00  0.00           C  
ATOM   2078  CG  TYR   317     -53.183 -30.050  -0.843  1.00  0.00           C  
ATOM   2079  CD1 TYR   317     -51.968 -29.384  -0.940  1.00  0.00           C  
ATOM   2080  CD2 TYR   317     -54.306 -29.447  -1.395  1.00  0.00           C  
ATOM   2081  CE1 TYR   317     -51.875 -28.156  -1.570  1.00  0.00           C  
ATOM   2082  CE2 TYR   317     -54.222 -28.221  -2.026  1.00  0.00           C  
ATOM   2083  CZ  TYR   317     -53.004 -27.580  -2.110  1.00  0.00           C  
ATOM   2084  OH  TYR   317     -52.918 -26.358  -2.737  1.00  0.00           O  
ATOM   2085  N   GLY   318     -55.900 -30.856   1.572  1.00  0.00           N  
ATOM   2086  CA  GLY   318     -57.092 -30.053   1.810  1.00  0.00           C  
ATOM   2087  C   GLY   318     -57.188 -29.644   3.273  1.00  0.00           C  
ATOM   2088  O   GLY   318     -57.714 -28.582   3.595  1.00  0.00           O  
ATOM   2089  N   ASP   319     -56.682 -30.495   4.160  1.00  0.00           N  
ATOM   2090  CA  ASP   319     -56.742 -30.223   5.590  1.00  0.00           C  
ATOM   2091  C   ASP   319     -55.782 -29.097   5.947  1.00  0.00           C  
ATOM   2092  O   ASP   319     -56.125 -28.202   6.715  1.00  0.00           O  
ATOM   2093  CB  ASP   319     -56.406 -31.479   6.399  1.00  0.00           C  
ATOM   2094  CG  ASP   319     -57.586 -32.435   6.295  1.00  0.00           C  
ATOM   2095  OD1 ASP   319     -58.669 -31.989   5.831  1.00  0.00           O  
ATOM   2096  OD2 ASP   319     -57.419 -33.624   6.677  1.00  0.00           O  
ATOM   2097  N   SER   320     -54.579 -29.145   5.384  1.00  0.00           N  
ATOM   2098  CA  SER   320     -53.598 -28.091   5.596  1.00  0.00           C  
ATOM   2099  C   SER   320     -54.139 -26.746   5.124  1.00  0.00           C  
ATOM   2100  O   SER   320     -54.052 -25.745   5.836  1.00  0.00           O  
ATOM   2101  CB  SER   320     -52.304 -28.405   4.847  1.00  0.00           C  
ATOM   2102  OG  SER   320     -51.680 -29.550   5.409  1.00  0.00           O  
ATOM   2103  N   VAL   321     -54.700 -26.733   3.919  1.00  0.00           N  
ATOM   2104  CA  VAL   321     -55.166 -25.499   3.295  1.00  0.00           C  
ATOM   2105  C   VAL   321     -56.363 -24.896   4.025  1.00  0.00           C  
ATOM   2106  O   VAL   321     -56.332 -23.730   4.411  1.00  0.00           O  
ATOM   2107  CB  VAL   321     -55.518 -25.754   1.828  1.00  0.00           C  
ATOM   2108  CG1 VAL   321     -56.189 -24.560   1.145  1.00  0.00           C  
ATOM   2109  CG2 VAL   321     -54.303 -26.083   0.957  1.00  0.00           C  
ATOM   2110  N   LEU   322     -57.417 -25.686   4.201  1.00  0.00           N  
ATOM   2111  CA  LEU   322     -58.596 -25.241   4.934  1.00  0.00           C  
ATOM   2112  C   LEU   322     -58.206 -24.712   6.306  1.00  0.00           C  
ATOM   2113  O   LEU   322     -58.789 -23.749   6.805  1.00  0.00           O  
ATOM   2114  CB  LEU   322     -59.603 -26.389   5.130  1.00  0.00           C  
ATOM   2115  CG  LEU   322     -60.868 -25.969   5.881  1.00  0.00           C  
ATOM   2116  CD1 LEU   322     -61.714 -24.909   5.177  1.00  0.00           C  
ATOM   2117  CD2 LEU   322     -61.864 -27.097   6.149  1.00  0.00           C  
ATOM   2118  N   GLY   323     -57.208 -25.350   6.905  1.00  0.00           N  
ATOM   2119  CA  GLY   323     -56.809 -25.050   8.272  1.00  0.00           C  
ATOM   2120  C   GLY   323     -55.919 -23.810   8.356  1.00  0.00           C  
ATOM   2121  O   GLY   323     -55.626 -23.324   9.448  1.00  0.00           O  
ATOM   2122  N   THR   324     -55.489 -23.302   7.205  1.00  0.00           N  
ATOM   2123  CA  THR   324     -54.752 -22.041   7.160  1.00  0.00           C  
ATOM   2124  C   THR   324     -55.503 -20.968   6.367  1.00  0.00           C  
ATOM   2125  O   THR   324     -54.891 -20.052   5.820  1.00  0.00           O  
ATOM   2126  CB  THR   324     -53.343 -22.238   6.584  1.00  0.00           C  
ATOM   2127  OG1 THR   324     -53.422 -22.802   5.283  1.00  0.00           O  
ATOM   2128  CG2 THR   324     -52.546 -23.182   7.500  1.00  0.00           C  
ATOM   2129  N   HIS   325     -56.815 -21.135   6.238  1.00  0.00           N  
ATOM   2130  CA  HIS   325     -57.614 -20.189   5.472  1.00  0.00           C  
ATOM   2131  C   HIS   325     -58.331 -19.148   6.307  1.00  0.00           C  
ATOM   2132  O   HIS   325     -59.166 -18.381   5.819  1.00  0.00           O  
ATOM   2133  CB  HIS   325     -58.799 -20.688   4.637  1.00  0.00           C  
ATOM   2134  CG  HIS   325     -58.379 -21.527   3.466  1.00  0.00           C  
ATOM   2135  ND1 HIS   325     -59.248 -22.287   2.710  1.00  0.00           N  
ATOM   2136  CD2 HIS   325     -57.161 -21.727   2.910  1.00  0.00           C  
ATOM   2137  CE1 HIS   325     -58.611 -22.904   1.762  1.00  0.00           C  
ATOM   2138  NE2 HIS   325     -57.334 -22.587   1.853  1.00  0.00           N  
ATOM   2139  N   GLY   326     -58.010 -19.108   7.594  1.00  0.00           N  
ATOM   2140  CA  GLY   326     -58.628 -18.143   8.488  1.00  0.00           C  
ATOM   2141  C   GLY   326     -60.144 -18.240   8.380  1.00  0.00           C  
ATOM   2142  O   GLY   326     -60.714 -19.324   8.224  1.00  0.00           O  
ATOM   2143  N   ASN   327     -60.823 -17.101   8.462  1.00  0.00           N  
ATOM   2144  CA  ASN   327     -62.276 -17.060   8.385  1.00  0.00           C  
ATOM   2145  C   ASN   327     -62.865 -17.329   6.996  1.00  0.00           C  
ATOM   2146  O   ASN   327     -64.085 -17.428   6.836  1.00  0.00           O  
ATOM   2147  CB  ASN   327     -62.861 -15.716   8.830  1.00  0.00           C  
ATOM   2148  CG  ASN   327     -62.719 -15.619  10.342  1.00  0.00           C  
ATOM   2149  OD1 ASN   327     -62.535 -16.624  11.027  1.00  0.00           O  
ATOM   2150  ND2 ASN   327     -62.796 -14.402  10.945  1.00  0.00           N  
ATOM   2151  N   GLY   328     -62.033 -17.452   5.969  1.00  0.00           N  
ATOM   2152  CA  GLY   328     -62.577 -17.656   4.631  1.00  0.00           C  
ATOM   2153  C   GLY   328     -62.797 -19.123   4.287  1.00  0.00           C  
ATOM   2154  O   GLY   328     -62.016 -19.751   3.567  1.00  0.00           O  
ATOM   2155  N   ARG   329     -63.883 -19.685   4.811  1.00  0.00           N  
ATOM   2156  CA  ARG   329     -64.177 -21.087   4.563  1.00  0.00           C  
ATOM   2157  C   ARG   329     -64.304 -21.422   3.076  1.00  0.00           C  
ATOM   2158  O   ARG   329     -63.898 -22.500   2.634  1.00  0.00           O  
ATOM   2159  CB  ARG   329     -65.477 -21.731   5.053  1.00  0.00           C  
ATOM   2160  CG  ARG   329     -65.534 -21.912   6.571  1.00  0.00           C  
ATOM   2161  CD  ARG   329     -66.860 -22.489   7.070  1.00  0.00           C  
ATOM   2162  NE  ARG   329     -66.779 -22.580   8.555  1.00  0.00           N  
ATOM   2163  CZ  ARG   329     -67.863 -22.992   9.274  1.00  0.00           C  
ATOM   2164  NH1 ARG   329     -68.872 -23.252   8.393  1.00  0.00           N  
ATOM   2165  NH2 ARG   329     -67.515 -22.983  10.594  1.00  0.00           N  
ATOM   2166  N   PRO   330     -64.872 -20.510   2.261  1.00  0.00           N  
ATOM   2167  CA  PRO   330     -64.977 -20.860   0.839  1.00  0.00           C  
ATOM   2168  C   PRO   330     -63.637 -21.171   0.179  1.00  0.00           C  
ATOM   2169  O   PRO   330     -63.580 -21.612  -0.972  1.00  0.00           O  
ATOM   2170  CB  PRO   330     -65.123 -20.394  -0.612  1.00  0.00           C  
ATOM   2171  CG  PRO   330     -64.601 -18.976  -0.853  1.00  0.00           C  
ATOM   2172  CD  PRO   330     -64.840 -18.028   0.324  1.00  0.00           C  
ATOM   2173  N   ASN   331     -62.529 -20.949   0.888  1.00  0.00           N  
ATOM   2174  CA  ASN   331     -61.208 -21.257   0.321  1.00  0.00           C  
ATOM   2175  C   ASN   331     -61.027 -22.771   0.272  1.00  0.00           C  
ATOM   2176  O   ASN   331     -60.199 -23.311  -0.466  1.00  0.00           O  
ATOM   2177  CB  ASN   331     -60.027 -20.678   1.106  1.00  0.00           C  
ATOM   2178  CG  ASN   331     -60.004 -19.173   0.879  1.00  0.00           C  
ATOM   2179  OD1 ASN   331     -60.571 -18.670  -0.089  1.00  0.00           O  
ATOM   2180  ND2 ASN   331     -59.346 -18.373   1.760  1.00  0.00           N  
ATOM   2181  N   VAL   332     -61.819 -23.471   1.075  1.00  0.00           N  
ATOM   2182  CA  VAL   332     -61.766 -24.929   1.119  1.00  0.00           C  
ATOM   2183  C   VAL   332     -62.288 -25.492  -0.194  1.00  0.00           C  
ATOM   2184  O   VAL   332     -61.639 -26.307  -0.855  1.00  0.00           O  
ATOM   2185  CB  VAL   332     -62.432 -26.161   1.768  1.00  0.00           C  
ATOM   2186  CG1 VAL   332     -61.949 -27.492   1.189  1.00  0.00           C  
ATOM   2187  CG2 VAL   332     -62.183 -26.266   3.274  1.00  0.00           C  
ATOM   2188  N   ARG   333     -63.481 -25.061  -0.592  1.00  0.00           N  
ATOM   2189  CA  ARG   333     -64.051 -25.559  -1.824  1.00  0.00           C  
ATOM   2190  C   ARG   333     -63.073 -25.281  -2.948  1.00  0.00           C  
ATOM   2191  O   ARG   333     -63.031 -25.973  -3.968  1.00  0.00           O  
ATOM   2192  CB  ARG   333     -65.331 -24.981  -2.433  1.00  0.00           C  
ATOM   2193  CG  ARG   333     -66.590 -25.304  -1.626  1.00  0.00           C  
ATOM   2194  CD  ARG   333     -67.891 -24.996  -2.371  1.00  0.00           C  
ATOM   2195  NE  ARG   333     -67.952 -23.521  -2.576  1.00  0.00           N  
ATOM   2196  CZ  ARG   333     -68.482 -22.719  -1.607  1.00  0.00           C  
ATOM   2197  NH1 ARG   333     -68.874 -23.520  -0.573  1.00  0.00           N  
ATOM   2198  NH2 ARG   333     -68.413 -21.430  -2.050  1.00  0.00           N  
ATOM   2199  N   ASP   334     -62.340 -24.296  -2.813  1.00  0.00           N  
ATOM   2200  CA  ASP   334     -61.265 -23.854  -3.693  1.00  0.00           C  
ATOM   2201  C   ASP   334     -60.369 -25.028  -4.075  1.00  0.00           C  
ATOM   2202  O   ASP   334     -59.670 -24.984  -5.086  1.00  0.00           O  
ATOM   2203  CB  ASP   334     -60.450 -22.761  -3.023  1.00  0.00           C  
ATOM   2204  CG  ASP   334     -61.305 -21.503  -2.968  1.00  0.00           C  
ATOM   2205  OD1 ASP   334     -62.382 -21.491  -3.623  1.00  0.00           O  
ATOM   2206  OD2 ASP   334     -60.894 -20.538  -2.270  1.00  0.00           O  
ATOM   2207  N   LEU   335     -60.398 -26.076  -3.257  1.00  0.00           N  
ATOM   2208  CA  LEU   335     -59.594 -27.269  -3.499  1.00  0.00           C  
ATOM   2209  C   LEU   335     -60.454 -28.419  -4.012  1.00  0.00           C  
ATOM   2210  O   LEU   335     -59.998 -29.239  -4.808  1.00  0.00           O  
ATOM   2211  CB  LEU   335     -58.881 -27.728  -2.209  1.00  0.00           C  
ATOM   2212  CG  LEU   335     -57.973 -28.942  -2.413  1.00  0.00           C  
ATOM   2213  CD1 LEU   335     -56.805 -28.721  -3.373  1.00  0.00           C  
ATOM   2214  CD2 LEU   335     -57.296 -29.462  -1.146  1.00  0.00           C  
ATOM   2215  N   VAL   336     -61.702 -28.469  -3.557  1.00  0.00           N  
ATOM   2216  CA  VAL   336     -62.584 -29.594  -3.853  1.00  0.00           C  
ATOM   2217  C   VAL   336     -63.187 -29.531  -5.255  1.00  0.00           C  
ATOM   2218  O   VAL   336     -63.550 -30.561  -5.823  1.00  0.00           O  
ATOM   2219  CB  VAL   336     -63.708 -29.669  -2.816  1.00  0.00           C  
ATOM   2220  CG1 VAL   336     -64.764 -28.574  -2.980  1.00  0.00           C  
ATOM   2221  CG2 VAL   336     -64.488 -30.985  -2.855  1.00  0.00           C  
ATOM   2222  N   LYS   337     -63.298 -28.329  -5.814  1.00  0.00           N  
ATOM   2223  CA  LYS   337     -63.925 -28.166  -7.122  1.00  0.00           C  
ATOM   2224  C   LYS   337     -62.989 -28.600  -8.246  1.00  0.00           C  
ATOM   2225  O   LYS   337     -63.376 -28.617  -9.415  1.00  0.00           O  
ATOM   2226  CB  LYS   337     -64.379 -26.719  -7.336  1.00  0.00           C  
ATOM   2227  CG  LYS   337     -65.493 -26.282  -6.383  1.00  0.00           C  
ATOM   2228  CD  LYS   337     -65.948 -24.837  -6.594  1.00  0.00           C  
ATOM   2229  CE  LYS   337     -67.035 -24.387  -5.616  1.00  0.00           C  
ATOM   2230  NZ  LYS   337     -67.398 -22.976  -5.875  1.00  0.00           N  
ATOM   2231  N   PRO   338     -61.758 -28.950  -7.887  1.00  0.00           N  
ATOM   2232  CA  PRO   338     -60.787 -29.439  -8.860  1.00  0.00           C  
ATOM   2233  C   PRO   338     -60.556 -30.940  -8.697  1.00  0.00           C  
ATOM   2234  O   PRO   338     -59.850 -31.556  -9.495  1.00  0.00           O  
ATOM   2235  CB  PRO   338     -59.464 -28.685  -8.718  1.00  0.00           C  
ATOM   2236  CG  PRO   338     -59.210 -28.159  -7.304  1.00  0.00           C  
ATOM   2237  CD  PRO   338     -60.485 -27.736  -6.570  1.00  0.00           C  
ATOM   2238  N   LEU   339     -60.369 -31.364  -7.453  1.00  0.00           N  
ATOM   2239  CA  LEU   339     -60.131 -32.764  -7.150  1.00  0.00           C  
ATOM   2240  C   LEU   339     -61.260 -33.619  -7.688  1.00  0.00           C  
ATOM   2241  O   LEU   339     -61.049 -34.668  -8.302  1.00  0.00           O  
ATOM   2242  CB  LEU   339     -60.084 -33.274  -5.706  1.00  0.00           C  
ATOM   2243  CG  LEU   339     -59.839 -34.780  -5.599  1.00  0.00           C  
ATOM   2244  CD1 LEU   339     -58.509 -35.261  -6.177  1.00  0.00           C  
ATOM   2245  CD2 LEU   339     -59.826 -35.333  -4.174  1.00  0.00           C  
ATOM   2246  N   LEU   340     -62.486 -33.173  -7.463  1.00  0.00           N  
ATOM   2247  CA  LEU   340     -63.624 -33.924  -7.932  1.00  0.00           C  
ATOM   2248  C   LEU   340     -63.643 -33.960  -9.450  1.00  0.00           C  
ATOM   2249  O   LEU   340     -63.982 -34.972 -10.069  1.00  0.00           O  
ATOM   2250  CB  LEU   340     -65.059 -33.456  -7.664  1.00  0.00           C  
ATOM   2251  CG  LEU   340     -65.465 -33.546  -6.192  1.00  0.00           C  
ATOM   2252  CD1 LEU   340     -66.822 -32.928  -5.857  1.00  0.00           C  
ATOM   2253  CD2 LEU   340     -65.576 -34.966  -5.638  1.00  0.00           C  
ATOM   2254  N   ASN   341     -63.277 -32.847 -10.080  1.00  0.00           N  
ATOM   2255  CA  ASN   341     -63.269 -32.771 -11.533  1.00  0.00           C  
ATOM   2256  C   ASN   341     -62.255 -33.707 -12.173  1.00  0.00           C  
ATOM   2257  O   ASN   341     -62.469 -34.243 -13.264  1.00  0.00           O  
ATOM   2258  CB  ASN   341     -62.960 -31.370 -12.070  1.00  0.00           C  
ATOM   2259  CG  ASN   341     -64.182 -30.494 -11.830  1.00  0.00           C  
ATOM   2260  OD1 ASN   341     -65.290 -30.992 -11.639  1.00  0.00           O  
ATOM   2261  ND2 ASN   341     -64.046 -29.141 -11.828  1.00  0.00           N  
ATOM   2262  N   LEU   342     -61.127 -33.921 -11.503  1.00  0.00           N  
ATOM   2263  CA  LEU   342     -60.078 -34.790 -12.034  1.00  0.00           C  
ATOM   2264  C   LEU   342     -60.482 -36.270 -12.081  1.00  0.00           C  
ATOM   2265  O   LEU   342     -59.942 -37.064 -12.856  1.00  0.00           O  
ATOM   2266  CB  LEU   342     -58.736 -34.935 -11.310  1.00  0.00           C  
ATOM   2267  CG  LEU   342     -57.684 -35.693 -12.122  1.00  0.00           C  
ATOM   2268  CD1 LEU   342     -57.326 -35.061 -13.466  1.00  0.00           C  
ATOM   2269  CD2 LEU   342     -56.329 -35.854 -11.433  1.00  0.00           C  
ATOM   2270  N   PHE   343     -61.443 -36.655 -11.244  1.00  0.00           N  
ATOM   2271  CA  PHE   343     -61.910 -38.034 -11.178  1.00  0.00           C  
ATOM   2272  C   PHE   343     -62.617 -38.512 -12.444  1.00  0.00           C  
ATOM   2273  O   PHE   343     -63.453 -37.818 -13.030  1.00  0.00           O  
ATOM   2274  CB  PHE   343     -62.968 -38.472 -10.159  1.00  0.00           C  
ATOM   2275  CG  PHE   343     -62.323 -38.473  -8.816  1.00  0.00           C  
ATOM   2276  CD1 PHE   343     -62.523 -37.426  -7.888  1.00  0.00           C  
ATOM   2277  CD2 PHE   343     -61.487 -39.540  -8.440  1.00  0.00           C  
ATOM   2278  CE1 PHE   343     -61.905 -37.437  -6.605  1.00  0.00           C  
ATOM   2279  CE2 PHE   343     -60.856 -39.577  -7.160  1.00  0.00           C  
ATOM   2280  CZ  PHE   343     -61.065 -38.518  -6.239  1.00  0.00           C  
ATOM   2281  N   HIS   344     -62.275 -39.723 -12.876  1.00  0.00           N  
ATOM   2282  CA  HIS   344     -62.869 -40.311 -14.067  1.00  0.00           C  
ATOM   2283  C   HIS   344     -64.212 -40.945 -13.729  1.00  0.00           C  
ATOM   2284  O   HIS   344     -64.483 -41.336 -12.590  1.00  0.00           O  
ATOM   2285  CB  HIS   344     -62.189 -41.476 -14.795  1.00  0.00           C  
ATOM   2286  CG  HIS   344     -62.827 -41.795 -16.114  1.00  0.00           C  
ATOM   2287  ND1 HIS   344     -63.934 -42.607 -16.260  1.00  0.00           N  
ATOM   2288  CD2 HIS   344     -62.510 -41.403 -17.371  1.00  0.00           C  
ATOM   2289  CE1 HIS   344     -64.270 -42.703 -17.510  1.00  0.00           C  
ATOM   2290  NE2 HIS   344     -63.423 -41.982 -18.219  1.00  0.00           N  
ATOM   2291  N   SER   345     -65.076 -41.051 -14.734  1.00  0.00           N  
ATOM   2292  CA  SER   345     -66.404 -41.628 -14.561  1.00  0.00           C  
ATOM   2293  C   SER   345     -66.313 -42.864 -13.669  1.00  0.00           C  
ATOM   2294  O   SER   345     -67.186 -43.141 -12.841  1.00  0.00           O  
ATOM   2295  CB  SER   345     -67.275 -42.285 -15.635  1.00  0.00           C  
ATOM   2296  OG  SER   345     -67.610 -41.338 -16.638  1.00  0.00           O  
ATOM   2297  N   GLU   346     -65.316 -43.626 -13.874  1.00  0.00           N  
ATOM   2298  CA  GLU   346     -64.988 -44.749 -13.004  1.00  0.00           C  
ATOM   2299  C   GLU   346     -66.219 -45.201 -12.232  1.00  0.00           C  
ATOM   2300  O   GLU   346     -67.192 -44.456 -12.121  1.00  0.00           O  
ATOM   2301  CB  GLU   346     -63.883 -44.358 -12.023  1.00  0.00           C  
ATOM   2302  CG  GLU   346     -63.438 -45.507 -11.115  1.00  0.00           C  
ATOM   2303  CD  GLU   346     -62.311 -44.997 -10.229  1.00  0.00           C  
ATOM   2304  OE1 GLU   346     -61.955 -43.795 -10.358  1.00  0.00           O  
ATOM   2305  OE2 GLU   346     -61.790 -45.802  -9.412  1.00  0.00           O  
ATOM   2306  N   ASN   347     -66.182 -46.431 -11.698  1.00  0.00           N  
ATOM   2307  CA  ASN   347     -67.278 -46.961 -10.881  1.00  0.00           C  
ATOM   2308  C   ASN   347     -67.610 -46.050  -9.704  1.00  0.00           C  
ATOM   2309  O   ASN   347     -66.710 -45.632  -8.975  1.00  0.00           O  
ATOM   2310  CB  ASN   347     -66.722 -48.296 -10.379  1.00  0.00           C  
ATOM   2311  CG  ASN   347     -66.643 -49.248 -11.564  1.00  0.00           C  
ATOM   2312  OD1 ASN   347     -67.294 -49.042 -12.587  1.00  0.00           O  
ATOM   2313  ND2 ASN   347     -65.839 -50.343 -11.491  1.00  0.00           N  
ATOM   2314  N   GLY   348     -68.893 -45.750  -9.529  1.00  0.00           N  
ATOM   2315  CA  GLY   348     -69.347 -44.904  -8.429  1.00  0.00           C  
ATOM   2316  C   GLY   348     -68.731 -43.508  -8.508  1.00  0.00           C  
ATOM   2317  O   GLY   348     -68.624 -42.810  -7.500  1.00  0.00           O  
ATOM   2318  N   ASN   349     -68.335 -43.106  -9.712  1.00  0.00           N  
ATOM   2319  CA  ASN   349     -67.753 -41.793  -9.926  1.00  0.00           C  
ATOM   2320  C   ASN   349     -68.782 -40.696  -9.736  1.00  0.00           C  
ATOM   2321  O   ASN   349     -68.503 -39.667  -9.128  1.00  0.00           O  
ATOM   2322  CB  ASN   349     -67.134 -41.704 -11.325  1.00  0.00           C  
ATOM   2323  CG  ASN   349     -66.409 -40.370 -11.434  1.00  0.00           C  
ATOM   2324  OD1 ASN   349     -65.452 -40.108 -10.707  1.00  0.00           O  
ATOM   2325  ND2 ASN   349     -66.824 -39.455 -12.350  1.00  0.00           N  
ATOM   2326  N   SER   350     -69.976 -40.919 -10.276  1.00  0.00           N  
ATOM   2327  CA  SER   350     -71.099 -40.007 -10.089  1.00  0.00           C  
ATOM   2328  C   SER   350     -71.271 -39.616  -8.627  1.00  0.00           C  
ATOM   2329  O   SER   350     -71.326 -38.432  -8.300  1.00  0.00           O  
ATOM   2330  CB  SER   350     -72.390 -40.654 -10.592  1.00  0.00           C  
ATOM   2331  OG  SER   350     -72.335 -40.822 -12.001  1.00  0.00           O  
ATOM   2332  N   LEU   351     -71.362 -40.612  -7.752  1.00  0.00           N  
ATOM   2333  CA  LEU   351     -71.605 -40.365  -6.334  1.00  0.00           C  
ATOM   2334  C   LEU   351     -70.431 -39.651  -5.668  1.00  0.00           C  
ATOM   2335  O   LEU   351     -70.614 -38.922  -4.694  1.00  0.00           O  
ATOM   2336  CB  LEU   351     -71.901 -41.679  -5.607  1.00  0.00           C  
ATOM   2337  CG  LEU   351     -72.184 -41.559  -4.107  1.00  0.00           C  
ATOM   2338  CD1 LEU   351     -73.216 -40.475  -3.828  1.00  0.00           C  
ATOM   2339  CD2 LEU   351     -72.644 -42.895  -3.543  1.00  0.00           C  
ATOM   2340  N   TRP   352     -69.229 -39.868  -6.190  1.00  0.00           N  
ATOM   2341  CA  TRP   352     -68.046 -39.182  -5.685  1.00  0.00           C  
ATOM   2342  C   TRP   352     -68.131 -37.693  -5.991  1.00  0.00           C  
ATOM   2343  O   TRP   352     -67.858 -36.851  -5.137  1.00  0.00           O  
ATOM   2344  CB  TRP   352     -66.785 -39.764  -6.323  1.00  0.00           C  
ATOM   2345  CG  TRP   352     -65.578 -38.899  -6.146  1.00  0.00           C  
ATOM   2346  CD1 TRP   352     -65.172 -37.883  -6.962  1.00  0.00           C  
ATOM   2347  CD2 TRP   352     -64.618 -38.971  -5.086  1.00  0.00           C  
ATOM   2348  NE1 TRP   352     -64.019 -37.319  -6.475  1.00  0.00           N  
ATOM   2349  CE2 TRP   352     -63.658 -37.969  -5.324  1.00  0.00           C  
ATOM   2350  CE3 TRP   352     -64.478 -39.787  -3.959  1.00  0.00           C  
ATOM   2351  CZ2 TRP   352     -62.572 -37.759  -4.478  1.00  0.00           C  
ATOM   2352  CZ3 TRP   352     -63.399 -39.577  -3.120  1.00  0.00           C  
ATOM   2353  CH2 TRP   352     -62.460 -38.572  -3.384  1.00  0.00           C  
ATOM   2354  N   LYS   353     -68.518 -37.386  -7.224  1.00  0.00           N  
ATOM   2355  CA  LYS   353     -68.600 -36.014  -7.705  1.00  0.00           C  
ATOM   2356  C   LYS   353     -69.799 -35.291  -7.095  1.00  0.00           C  
ATOM   2357  O   LYS   353     -69.783 -34.072  -6.926  1.00  0.00           O  
ATOM   2358  CB  LYS   353     -68.702 -36.023  -9.232  1.00  0.00           C  
ATOM   2359  CG  LYS   353     -68.716 -34.624  -9.851  1.00  0.00           C  
ATOM   2360  CD  LYS   353     -68.717 -34.631 -11.381  1.00  0.00           C  
ATOM   2361  CE  LYS   353     -68.726 -33.231 -12.000  1.00  0.00           C  
ATOM   2362  NZ  LYS   353     -68.710 -33.331 -13.476  1.00  0.00           N  
ATOM   2363  N   ARG   354     -70.836 -36.054  -6.764  1.00  0.00           N  
ATOM   2364  CA  ARG   354     -72.051 -35.503  -6.176  1.00  0.00           C  
ATOM   2365  C   ARG   354     -71.804 -35.123  -4.721  1.00  0.00           C  
ATOM   2366  O   ARG   354     -72.226 -34.062  -4.260  1.00  0.00           O  
ATOM   2367  CB  ARG   354     -73.188 -36.529  -6.276  1.00  0.00           C  
ATOM   2368  CG  ARG   354     -74.112 -36.599  -5.063  1.00  0.00           C  
ATOM   2369  CD  ARG   354     -75.326 -35.698  -5.209  1.00  0.00           C  
ATOM   2370  NE  ARG   354     -76.058 -35.577  -3.950  1.00  0.00           N  
ATOM   2371  CZ  ARG   354     -77.377 -35.440  -3.851  1.00  0.00           C  
ATOM   2372  NH1 ARG   354     -77.942 -35.339  -2.655  1.00  0.00           N  
ATOM   2373  NH2 ARG   354     -78.136 -35.406  -4.939  1.00  0.00           N  
ATOM   2374  N   ARG   355     -71.111 -36.003  -4.007  1.00  0.00           N  
ATOM   2375  CA  ARG   355     -70.830 -35.812  -2.590  1.00  0.00           C  
ATOM   2376  C   ARG   355     -70.055 -34.528  -2.321  1.00  0.00           C  
ATOM   2377  O   ARG   355     -70.379 -33.783  -1.398  1.00  0.00           O  
ATOM   2378  CB  ARG   355     -70.038 -37.004  -2.051  1.00  0.00           C  
ATOM   2379  CG  ARG   355     -69.624 -36.849  -0.586  1.00  0.00           C  
ATOM   2380  CD  ARG   355     -70.808 -36.745   0.377  1.00  0.00           C  
ATOM   2381  NE  ARG   355     -71.528 -38.049   0.346  1.00  0.00           N  
ATOM   2382  CZ  ARG   355     -72.754 -38.166   0.934  1.00  0.00           C  
ATOM   2383  NH1 ARG   355     -73.077 -36.952   1.467  1.00  0.00           N  
ATOM   2384  NH2 ARG   355     -73.179 -39.451   0.758  1.00  0.00           N  
ATOM   2385  N   ALA   356     -69.030 -34.274  -3.126  1.00  0.00           N  
ATOM   2386  CA  ALA   356     -68.148 -33.136  -2.900  1.00  0.00           C  
ATOM   2387  C   ALA   356     -68.810 -31.815  -3.284  1.00  0.00           C  
ATOM   2388  O   ALA   356     -68.547 -30.781  -2.672  1.00  0.00           O  
ATOM   2389  CB  ALA   356     -66.844 -33.313  -3.681  1.00  0.00           C  
ATOM   2390  N   ASP   357     -69.670 -31.854  -4.297  1.00  0.00           N  
ATOM   2391  CA  ASP   357     -70.347 -30.651  -4.767  1.00  0.00           C  
ATOM   2392  C   ASP   357     -71.601 -30.361  -3.946  1.00  0.00           C  
ATOM   2393  O   ASP   357     -72.212 -29.302  -4.088  1.00  0.00           O  
ATOM   2394  CB  ASP   357     -70.720 -30.789  -6.245  1.00  0.00           C  
ATOM   2395  CG  ASP   357     -69.439 -30.710  -7.063  1.00  0.00           C  
ATOM   2396  OD1 ASP   357     -68.400 -30.280  -6.494  1.00  0.00           O  
ATOM   2397  OD2 ASP   357     -69.482 -31.077  -8.267  1.00  0.00           O  
ATOM   2398  N   ALA   358     -71.981 -31.306  -3.090  1.00  0.00           N  
ATOM   2399  CA  ALA   358     -73.182 -31.163  -2.273  1.00  0.00           C  
ATOM   2400  C   ALA   358     -72.832 -30.709  -0.858  1.00  0.00           C  
ATOM   2401  O   ALA   358     -73.494 -29.839  -0.294  1.00  0.00           O  
ATOM   2402  CB  ALA   358     -73.945 -32.488  -2.217  1.00  0.00           C  
ATOM   2403  N   ALA   359     -71.787 -31.306  -0.292  1.00  0.00           N  
ATOM   2404  CA  ALA   359     -71.356 -30.981   1.055  1.00  0.00           C  
ATOM   2405  C   ALA   359     -70.338 -29.858   1.070  1.00  0.00           C  
ATOM   2406  O   ALA   359     -70.428 -28.936   1.880  1.00  0.00           O  
ATOM   2407  CB  ALA   359     -70.773 -32.219   1.728  1.00  0.00           C  
ATOM   2408  N   PHE   360     -69.366 -29.941   0.167  1.00  0.00           N  
ATOM   2409  CA  PHE   360     -68.325 -28.926   0.055  1.00  0.00           C  
ATOM   2410  C   PHE   360     -67.628 -28.704   1.393  1.00  0.00           C  
ATOM   2411  O   PHE   360     -67.746 -27.639   1.998  1.00  0.00           O  
ATOM   2412  CB  PHE   360     -68.917 -27.611  -0.455  1.00  0.00           C  
ATOM   2413  CG  PHE   360     -69.900 -27.139   0.560  1.00  0.00           C  
ATOM   2414  CD1 PHE   360     -69.527 -26.290   1.627  1.00  0.00           C  
ATOM   2415  CD2 PHE   360     -71.246 -27.538   0.471  1.00  0.00           C  
ATOM   2416  CE1 PHE   360     -70.475 -25.841   2.590  1.00  0.00           C  
ATOM   2417  CE2 PHE   360     -72.217 -27.102   1.423  1.00  0.00           C  
ATOM   2418  CZ  PHE   360     -71.827 -26.250   2.489  1.00  0.00           C  
ATOM   2419  N   LYS   361     -68.041 -29.472   2.401  1.00  0.00           N  
ATOM   2420  CA  LYS   361     -67.410 -29.426   3.721  1.00  0.00           C  
ATOM   2421  C   LYS   361     -66.341 -30.495   3.542  1.00  0.00           C  
ATOM   2422  O   LYS   361     -66.336 -31.526   4.219  1.00  0.00           O  
ATOM   2423  CB  LYS   361     -68.116 -29.847   5.014  1.00  0.00           C  
ATOM   2424  CG  LYS   361     -69.319 -28.970   5.365  1.00  0.00           C  
ATOM   2425  CD  LYS   361     -69.967 -29.327   6.705  1.00  0.00           C  
ATOM   2426  CE  LYS   361     -71.139 -28.418   7.080  1.00  0.00           C  
ATOM   2427  NZ  LYS   361     -71.738 -28.864   8.358  1.00  0.00           N  
ATOM   2428  N   GLU   362     -65.416 -30.262   2.621  1.00  0.00           N  
ATOM   2429  CA  GLU   362     -64.401 -31.274   2.296  1.00  0.00           C  
ATOM   2430  C   GLU   362     -63.747 -31.901   3.544  1.00  0.00           C  
ATOM   2431  O   GLU   362     -63.418 -33.091   3.553  1.00  0.00           O  
ATOM   2432  CB  GLU   362     -63.171 -30.837   1.494  1.00  0.00           C  
ATOM   2433  CG  GLU   362     -62.216 -31.987   1.167  1.00  0.00           C  
ATOM   2434  CD  GLU   362     -61.081 -31.429   0.320  1.00  0.00           C  
ATOM   2435  OE1 GLU   362     -61.113 -30.206   0.019  1.00  0.00           O  
ATOM   2436  OE2 GLU   362     -60.167 -32.219  -0.039  1.00  0.00           O  
ATOM   2437  N   CYS   363     -63.547 -31.135   4.607  1.00  0.00           N  
ATOM   2438  CA  CYS   363     -62.952 -31.698   5.807  1.00  0.00           C  
ATOM   2439  C   CYS   363     -63.895 -32.757   6.385  1.00  0.00           C  
ATOM   2440  O   CYS   363     -63.531 -33.536   7.271  1.00  0.00           O  
ATOM   2441  CB  CYS   363     -62.696 -30.969   7.129  1.00  0.00           C  
ATOM   2442  SG  CYS   363     -63.897 -30.539   7.754  1.00  0.00           S  
ATOM   2443  N   ARG   364     -65.198 -32.743   5.807  1.00  0.00           N  
ATOM   2444  CA  ARG   364     -66.070 -33.783   6.335  1.00  0.00           C  
ATOM   2445  C   ARG   364     -66.702 -34.578   5.199  1.00  0.00           C  
ATOM   2446  O   ARG   364     -66.854 -35.796   5.290  1.00  0.00           O  
ATOM   2447  CB  ARG   364     -67.167 -33.158   7.198  1.00  0.00           C  
ATOM   2448  CG  ARG   364     -66.655 -32.608   8.531  1.00  0.00           C  
ATOM   2449  CD  ARG   364     -67.748 -31.967   9.389  1.00  0.00           C  
ATOM   2450  NE  ARG   364     -67.088 -31.373  10.585  1.00  0.00           N  
ATOM   2451  CZ  ARG   364     -67.804 -30.585  11.440  1.00  0.00           C  
ATOM   2452  NH1 ARG   364     -69.082 -30.510  10.964  1.00  0.00           N  
ATOM   2453  NH2 ARG   364     -66.963 -30.180  12.436  1.00  0.00           N  
ATOM   2454  N   SER   365     -67.069 -33.878   4.131  1.00  0.00           N  
ATOM   2455  CA  SER   365     -67.706 -34.508   2.981  1.00  0.00           C  
ATOM   2456  C   SER   365     -66.707 -35.350   2.193  1.00  0.00           C  
ATOM   2457  O   SER   365     -67.037 -36.438   1.724  1.00  0.00           O  
ATOM   2458  CB  SER   365     -68.327 -33.453   2.084  1.00  0.00           C  
ATOM   2459  OG  SER   365     -67.313 -32.633   1.521  1.00  0.00           O  
ATOM   2460  N   VAL   366     -65.488 -34.840   2.048  1.00  0.00           N  
ATOM   2461  CA  VAL   366     -64.444 -35.553   1.323  1.00  0.00           C  
ATOM   2462  C   VAL   366     -64.099 -36.856   2.032  1.00  0.00           C  
ATOM   2463  O   VAL   366     -63.712 -37.836   1.397  1.00  0.00           O  
ATOM   2464  CB  VAL   366     -63.191 -34.685   1.193  1.00  0.00           C  
ATOM   2465  CG1 VAL   366     -61.988 -35.433   0.616  1.00  0.00           C  
ATOM   2466  CG2 VAL   366     -63.382 -33.471   0.282  1.00  0.00           C  
ATOM   2467  N   GLY   367     -64.239 -36.859   3.353  1.00  0.00           N  
ATOM   2468  CA  GLY   367     -63.975 -38.053   4.142  1.00  0.00           C  
ATOM   2469  C   GLY   367     -65.002 -39.131   3.818  1.00  0.00           C  
ATOM   2470  O   GLY   367     -64.648 -40.287   3.595  1.00  0.00           O  
ATOM   2471  N   SER   368     -66.273 -38.743   3.785  1.00  0.00           N  
ATOM   2472  CA  SER   368     -67.347 -39.672   3.454  1.00  0.00           C  
ATOM   2473  C   SER   368     -67.142 -40.271   2.066  1.00  0.00           C  
ATOM   2474  O   SER   368     -67.375 -41.460   1.852  1.00  0.00           O  
ATOM   2475  CB  SER   368     -68.705 -38.970   3.514  1.00  0.00           C  
ATOM   2476  OG  SER   368     -69.001 -38.593   4.851  1.00  0.00           O  
ATOM   2477  N   LEU   369     -66.853 -39.406   1.083  1.00  0.00           N  
ATOM   2478  CA  LEU   369     -66.702 -39.883  -0.310  1.00  0.00           C  
ATOM   2479  C   LEU   369     -65.574 -40.850  -0.442  1.00  0.00           C  
ATOM   2480  O   LEU   369     -65.686 -41.854  -1.150  1.00  0.00           O  
ATOM   2481  CB  LEU   369     -66.338 -38.920  -1.445  1.00  0.00           C  
ATOM   2482  CG  LEU   369     -67.456 -37.935  -1.791  1.00  0.00           C  
ATOM   2483  CD1 LEU   369     -67.071 -36.847  -2.793  1.00  0.00           C  
ATOM   2484  CD2 LEU   369     -68.702 -38.564  -2.414  1.00  0.00           C  
ATOM   2485  N   LEU   370     -64.458 -40.610   0.213  1.00  0.00           N  
ATOM   2486  CA  LEU   370     -63.316 -41.518   0.139  1.00  0.00           C  
ATOM   2487  C   LEU   370     -63.617 -42.930   0.744  1.00  0.00           C  
ATOM   2488  O   LEU   370     -63.172 -43.989   0.293  1.00  0.00           O  
ATOM   2489  CB  LEU   370     -62.015 -41.210   0.888  1.00  0.00           C  
ATOM   2490  CG  LEU   370     -60.926 -42.264   0.679  1.00  0.00           C  
ATOM   2491  CD1 LEU   370     -60.467 -42.440  -0.768  1.00  0.00           C  
ATOM   2492  CD2 LEU   370     -59.624 -42.007   1.436  1.00  0.00           C  
ATOM   2493  N   GLU   371     -64.409 -42.843   1.796  1.00  0.00           N  
ATOM   2494  CA  GLU   371     -64.841 -44.085   2.497  1.00  0.00           C  
ATOM   2495  C   GLU   371     -65.670 -44.863   1.488  1.00  0.00           C  
ATOM   2496  O   GLU   371     -65.510 -46.079   1.353  1.00  0.00           O  
ATOM   2497  CB  GLU   371     -65.754 -43.993   3.724  1.00  0.00           C  
ATOM   2498  CG  GLU   371     -65.059 -43.418   4.960  1.00  0.00           C  
ATOM   2499  CD  GLU   371     -66.102 -43.264   6.057  1.00  0.00           C  
ATOM   2500  OE1 GLU   371     -67.300 -43.536   5.777  1.00  0.00           O  
ATOM   2501  OE2 GLU   371     -65.715 -42.873   7.191  1.00  0.00           O  
ATOM   2502  N   GLU   372     -66.539 -44.239   0.779  1.00  0.00           N  
ATOM   2503  CA  GLU   372     -67.395 -44.925  -0.208  1.00  0.00           C  
ATOM   2504  C   GLU   372     -66.540 -45.504  -1.296  1.00  0.00           C  
ATOM   2505  O   GLU   372     -66.703 -46.660  -1.698  1.00  0.00           O  
ATOM   2506  CB  GLU   372     -68.429 -44.111  -0.992  1.00  0.00           C  
ATOM   2507  CG  GLU   372     -69.632 -43.680  -0.150  1.00  0.00           C  
ATOM   2508  CD  GLU   372     -70.320 -44.937   0.364  1.00  0.00           C  
ATOM   2509  OE1 GLU   372     -70.646 -45.818  -0.475  1.00  0.00           O  
ATOM   2510  OE2 GLU   372     -70.530 -45.032   1.603  1.00  0.00           O  
ATOM   2511  N   SER   373     -65.576 -44.699  -1.821  1.00  0.00           N  
ATOM   2512  CA  SER   373     -64.717 -45.231  -2.854  1.00  0.00           C  
ATOM   2513  C   SER   373     -63.913 -46.456  -2.435  1.00  0.00           C  
ATOM   2514  O   SER   373     -63.774 -47.433  -3.175  1.00  0.00           O  
ATOM   2515  CB  SER   373     -63.512 -44.524  -3.481  1.00  0.00           C  
ATOM   2516  OG  SER   373     -63.941 -43.385  -4.213  1.00  0.00           O  
ATOM   2517  N   LEU   374     -63.374 -46.407  -1.234  1.00  0.00           N  
ATOM   2518  CA  LEU   374     -62.527 -47.480  -0.708  1.00  0.00           C  
ATOM   2519  C   LEU   374     -63.451 -48.728  -0.587  1.00  0.00           C  
ATOM   2520  O   LEU   374     -63.062 -49.867  -0.860  1.00  0.00           O  
ATOM   2521  CB  LEU   374     -61.908 -47.429   0.692  1.00  0.00           C  
ATOM   2522  CG  LEU   374     -60.811 -46.372   0.836  1.00  0.00           C  
ATOM   2523  CD1 LEU   374     -60.293 -46.169   2.259  1.00  0.00           C  
ATOM   2524  CD2 LEU   374     -59.541 -46.646   0.032  1.00  0.00           C  
ATOM   2525  N   ARG   375     -64.669 -48.486  -0.174  1.00  0.00           N  
ATOM   2526  CA  ARG   375     -65.687 -49.571  -0.034  1.00  0.00           C  
ATOM   2527  C   ARG   375     -65.959 -50.183  -1.405  1.00  0.00           C  
ATOM   2528  O   ARG   375     -66.249 -51.381  -1.466  1.00  0.00           O  
ATOM   2529  CB  ARG   375     -67.123 -49.294   0.419  1.00  0.00           C  
ATOM   2530  CG  ARG   375     -67.234 -48.912   1.897  1.00  0.00           C  
ATOM   2531  CD  ARG   375     -68.656 -48.553   2.331  1.00  0.00           C  
ATOM   2532  NE  ARG   375     -68.603 -48.183   3.774  1.00  0.00           N  
ATOM   2533  CZ  ARG   375     -69.720 -47.704   4.396  1.00  0.00           C  
ATOM   2534  NH1 ARG   375     -70.726 -47.667   3.476  1.00  0.00           N  
ATOM   2535  NH2 ARG   375     -69.393 -47.449   5.697  1.00  0.00           N  
ATOM   2536  N   ALA   376     -65.874 -49.550  -2.512  1.00  0.00           N  
ATOM   2537  CA  ALA   376     -66.134 -49.924  -3.897  1.00  0.00           C  
ATOM   2538  C   ALA   376     -64.840 -49.954  -4.702  1.00  0.00           C  
ATOM   2539  O   ALA   376     -63.771 -50.245  -4.164  1.00  0.00           O  
ATOM   2540  CB  ALA   376     -67.120 -48.943  -4.532  1.00  0.00           C  
TER
