# Supplementary material for: The Flavoproteome of the Model Plant Arabidopsis thaliana
Source: Int J Mol Sci. 2020 Jul 28;21(15):5371. doi: 10.3390/ijms21155371 (PMC7432721; doi:10.3390/ijms21155371)
Supplement: Supplementary file 1 [file ijms-21-05371-s001.zip › Supplements for Table S4 pdb structure prediction evidence code 3/AT4G27270.1.pdb]

REMARK  99  Chain ID : 1
REMARK  99  Residues : 201
REMARK  99  Atoms    : 1591
REMARK  99  File     : c4lafB_.1.pdb.sc
ATOM      1  N   ALA     2     -53.709  58.107  24.307  1.00  0.00           N  
ATOM      2  CA  ALA     2     -52.528  57.693  25.066  1.00  0.00           C  
ATOM      3  C   ALA     2     -52.659  56.252  25.542  1.00  0.00           C  
ATOM      4  O   ALA     2     -53.759  55.702  25.533  1.00  0.00           O  
ATOM      5  CB  ALA     2     -52.549  58.632  26.283  1.00  0.00           C  
ATOM      6  N   THR     3     -51.544  55.657  25.947  1.00  0.00           N  
ATOM      7  CA  THR     3     -51.559  54.333  26.552  1.00  0.00           C  
ATOM      8  C   THR     3     -52.124  54.436  27.963  1.00  0.00           C  
ATOM      9  O   THR     3     -51.668  55.256  28.759  1.00  0.00           O  
ATOM     10  CB  THR     3     -50.150  53.746  26.606  1.00  0.00           C  
ATOM     11  OG1 THR     3     -49.633  53.637  25.272  1.00  0.00           O  
ATOM     12  CG2 THR     3     -50.165  52.365  27.267  1.00  0.00           C  
ATOM     13  N   LYS     4     -53.120  53.614  28.272  1.00  0.00           N  
ATOM     14  CA  LYS     4     -53.804  53.716  29.552  1.00  0.00           C  
ATOM     15  C   LYS     4     -53.338  52.628  30.517  1.00  0.00           C  
ATOM     16  O   LYS     4     -53.408  51.437  30.207  1.00  0.00           O  
ATOM     17  CB  LYS     4     -55.319  53.627  29.362  1.00  0.00           C  
ATOM     18  CG  LYS     4     -55.878  54.589  28.323  1.00  0.00           C  
ATOM     19  CD  LYS     4     -57.396  54.634  28.404  1.00  0.00           C  
ATOM     20  CE  LYS     4     -58.016  55.286  27.171  1.00  0.00           C  
ATOM     21  NZ  LYS     4     -57.509  56.668  26.927  1.00  0.00           N  
ATOM     22  N   VAL     5     -52.860  53.049  31.681  1.00  0.00           N  
ATOM     23  CA  VAL     5     -52.388  52.122  32.697  1.00  0.00           C  
ATOM     24  C   VAL     5     -53.276  52.290  33.904  1.00  0.00           C  
ATOM     25  O   VAL     5     -53.389  53.387  34.441  1.00  0.00           O  
ATOM     26  CB  VAL     5     -50.950  52.447  33.153  1.00  0.00           C  
ATOM     27  CG1 VAL     5     -50.432  51.514  34.249  1.00  0.00           C  
ATOM     28  CG2 VAL     5     -49.918  52.354  32.028  1.00  0.00           C  
ATOM     29  N   TYR     6     -53.921  51.210  34.330  1.00  0.00           N  
ATOM     30  CA  TYR     6     -54.699  51.263  35.557  1.00  0.00           C  
ATOM     31  C   TYR     6     -53.965  50.480  36.628  1.00  0.00           C  
ATOM     32  O   TYR     6     -53.436  49.400  36.365  1.00  0.00           O  
ATOM     33  CB  TYR     6     -56.095  50.679  35.348  1.00  0.00           C  
ATOM     34  CG  TYR     6     -56.818  51.574  34.401  1.00  0.00           C  
ATOM     35  CD1 TYR     6     -56.814  51.285  33.030  1.00  0.00           C  
ATOM     36  CD2 TYR     6     -57.519  52.714  34.850  1.00  0.00           C  
ATOM     37  CE1 TYR     6     -57.488  52.105  32.103  1.00  0.00           C  
ATOM     38  CE2 TYR     6     -58.210  53.559  33.921  1.00  0.00           C  
ATOM     39  CZ  TYR     6     -58.182  53.236  32.549  1.00  0.00           C  
ATOM     40  OH  TYR     6     -58.827  54.021  31.619  1.00  0.00           O  
ATOM     41  N   ILE     7     -53.927  51.040  37.834  1.00  0.00           N  
ATOM     42  CA  ILE     7     -53.324  50.378  38.969  1.00  0.00           C  
ATOM     43  C   ILE     7     -54.461  50.128  39.945  1.00  0.00           C  
ATOM     44  O   ILE     7     -54.992  51.055  40.549  1.00  0.00           O  
ATOM     45  CB  ILE     7     -52.234  51.244  39.608  1.00  0.00           C  
ATOM     46  CG1 ILE     7     -51.071  51.414  38.625  1.00  0.00           C  
ATOM     47  CG2 ILE     7     -51.758  50.619  40.915  1.00  0.00           C  
ATOM     48  CD1 ILE     7     -50.141  52.557  38.973  1.00  0.00           C  
ATOM     49  N   VAL     8     -54.870  48.871  40.045  1.00  0.00           N  
ATOM     50  CA  VAL     8     -56.035  48.494  40.831  1.00  0.00           C  
ATOM     51  C   VAL     8     -55.547  47.815  42.091  1.00  0.00           C  
ATOM     52  O   VAL     8     -54.763  46.860  42.018  1.00  0.00           O  
ATOM     53  CB  VAL     8     -56.913  47.508  40.032  1.00  0.00           C  
ATOM     54  CG1 VAL     8     -58.109  47.053  40.848  1.00  0.00           C  
ATOM     55  CG2 VAL     8     -57.362  48.149  38.716  1.00  0.00           C  
ATOM     56  N   TYR     9     -55.987  48.284  43.255  1.00  0.00           N  
ATOM     57  CA  TYR     9     -55.397  47.745  44.477  1.00  0.00           C  
ATOM     58  C   TYR     9     -56.383  47.649  45.622  1.00  0.00           C  
ATOM     59  O   TYR     9     -57.450  48.272  45.604  1.00  0.00           O  
ATOM     60  CB  TYR     9     -54.198  48.589  44.915  1.00  0.00           C  
ATOM     61  CG  TYR     9     -54.705  49.951  45.243  1.00  0.00           C  
ATOM     62  CD1 TYR     9     -55.093  50.254  46.555  1.00  0.00           C  
ATOM     63  CD2 TYR     9     -54.801  50.961  44.260  1.00  0.00           C  
ATOM     64  CE1 TYR     9     -55.575  51.531  46.904  1.00  0.00           C  
ATOM     65  CE2 TYR     9     -55.289  52.265  44.598  1.00  0.00           C  
ATOM     66  CZ  TYR     9     -55.671  52.529  45.929  1.00  0.00           C  
ATOM     67  OH  TYR     9     -56.150  53.767  46.300  1.00  0.00           O  
ATOM     68  N   TYR    10     -56.022  46.824  46.600  1.00  0.00           N  
ATOM     69  CA  TYR    10     -56.632  46.881  47.920  1.00  0.00           C  
ATOM     70  C   TYR    10     -55.526  47.141  48.939  1.00  0.00           C  
ATOM     71  O   TYR    10     -54.421  46.606  48.811  1.00  0.00           O  
ATOM     72  CB  TYR    10     -57.372  45.578  48.272  1.00  0.00           C  
ATOM     73  CG  TYR    10     -57.854  45.630  49.699  1.00  0.00           C  
ATOM     74  CD1 TYR    10     -59.043  46.285  50.030  1.00  0.00           C  
ATOM     75  CD2 TYR    10     -57.086  45.110  50.724  1.00  0.00           C  
ATOM     76  CE1 TYR    10     -59.457  46.378  51.352  1.00  0.00           C  
ATOM     77  CE2 TYR    10     -57.497  45.195  52.039  1.00  0.00           C  
ATOM     78  CZ  TYR    10     -58.676  45.833  52.346  1.00  0.00           C  
ATOM     79  OH  TYR    10     -59.065  45.918  53.663  1.00  0.00           O  
ATOM     80  N   SER    11     -55.810  47.955  49.956  1.00  0.00           N  
ATOM     81  CA  SER    11     -54.857  48.141  51.037  1.00  0.00           C  
ATOM     82  C   SER    11     -55.605  48.297  52.353  1.00  0.00           C  
ATOM     83  O   SER    11     -56.635  48.957  52.391  1.00  0.00           O  
ATOM     84  CB  SER    11     -53.984  49.368  50.762  1.00  0.00           C  
ATOM     85  OG  SER    11     -52.946  49.486  51.713  1.00  0.00           O  
ATOM     86  N   MET    12     -55.098  47.678  53.422  1.00  0.00           N  
ATOM     87  CA  MET    12     -55.723  47.804  54.748  1.00  0.00           C  
ATOM     88  C   MET    12     -55.055  48.875  55.603  1.00  0.00           C  
ATOM     89  O   MET    12     -55.731  49.738  56.165  1.00  0.00           O  
ATOM     90  CB  MET    12     -55.692  46.476  55.509  1.00  0.00           C  
ATOM     91  CG  MET    12     -56.372  46.541  56.878  1.00  0.00           C  
ATOM     92  SD  MET    12     -56.485  44.945  57.741  1.00  0.00           S  
ATOM     93  CE  MET    12     -57.825  44.298  56.700  1.00  0.00           C  
ATOM     94  N   TYR    13     -53.731  48.802  55.710  1.00  0.00           N  
ATOM     95  CA  TYR    13     -52.974  49.737  56.530  1.00  0.00           C  
ATOM     96  C   TYR    13     -52.054  50.626  55.702  1.00  0.00           C  
ATOM     97  O   TYR    13     -51.171  51.296  56.242  1.00  0.00           O  
ATOM     98  CB  TYR    13     -52.156  48.993  57.592  1.00  0.00           C  
ATOM     99  CG  TYR    13     -53.000  48.266  58.613  1.00  0.00           C  
ATOM    100  CD1 TYR    13     -53.549  48.944  59.692  1.00  0.00           C  
ATOM    101  CD2 TYR    13     -53.249  46.901  58.501  1.00  0.00           C  
ATOM    102  CE1 TYR    13     -54.321  48.292  60.628  1.00  0.00           C  
ATOM    103  CE2 TYR    13     -54.024  46.237  59.441  1.00  0.00           C  
ATOM    104  CZ  TYR    13     -54.555  46.938  60.504  1.00  0.00           C  
ATOM    105  OH  TYR    13     -55.330  46.294  61.448  1.00  0.00           O  
ATOM    106  N   GLY    14     -52.248  50.622  54.390  1.00  0.00           N  
ATOM    107  CA  GLY    14     -51.548  51.551  53.522  1.00  0.00           C  
ATOM    108  C   GLY    14     -50.275  51.101  52.833  1.00  0.00           C  
ATOM    109  O   GLY    14     -49.764  51.826  51.981  1.00  0.00           O  
ATOM    110  N   HIS    15     -49.742  49.928  53.183  1.00  0.00           N  
ATOM    111  CA  HIS    15     -48.485  49.487  52.563  1.00  0.00           C  
ATOM    112  C   HIS    15     -48.623  49.326  51.049  1.00  0.00           C  
ATOM    113  O   HIS    15     -47.767  49.768  50.269  1.00  0.00           O  
ATOM    114  CB  HIS    15     -47.995  48.171  53.180  1.00  0.00           C  
ATOM    115  CG  HIS    15     -47.655  48.274  54.636  1.00  0.00           C  
ATOM    116  ND1 HIS    15     -48.593  48.125  55.633  1.00  0.00           N  
ATOM    117  CD2 HIS    15     -46.480  48.521  55.261  1.00  0.00           C  
ATOM    118  CE1 HIS    15     -48.013  48.269  56.810  1.00  0.00           C  
ATOM    119  NE2 HIS    15     -46.731  48.512  56.613  1.00  0.00           N  
ATOM    120  N   VAL    16     -49.700  48.674  50.629  1.00  0.00           N  
ATOM    121  CA  VAL    16     -49.922  48.462  49.205  1.00  0.00           C  
ATOM    122  C   VAL    16     -50.204  49.787  48.507  1.00  0.00           C  
ATOM    123  O   VAL    16     -49.806  49.990  47.359  1.00  0.00           O  
ATOM    124  CB  VAL    16     -51.069  47.461  48.964  1.00  0.00           C  
ATOM    125  CG1 VAL    16     -51.468  47.334  47.493  1.00  0.00           C  
ATOM    126  CG2 VAL    16     -50.740  46.036  49.414  1.00  0.00           C  
ATOM    127  N   GLU    17     -50.889  50.690  49.204  1.00  0.00           N  
ATOM    128  CA  GLU    17     -51.180  51.996  48.635  1.00  0.00           C  
ATOM    129  C   GLU    17     -49.890  52.776  48.388  1.00  0.00           C  
ATOM    130  O   GLU    17     -49.711  53.374  47.333  1.00  0.00           O  
ATOM    131  CB  GLU    17     -52.144  52.783  49.524  1.00  0.00           C  
ATOM    132  CG  GLU    17     -53.569  52.226  49.522  1.00  0.00           C  
ATOM    133  CD  GLU    17     -54.384  53.016  50.535  1.00  0.00           C  
ATOM    134  OE1 GLU    17     -53.789  53.886  51.225  1.00  0.00           O  
ATOM    135  OE2 GLU    17     -55.614  52.760  50.633  1.00  0.00           O  
ATOM    136  N   LYS    18     -48.969  52.738  49.342  1.00  0.00           N  
ATOM    137  CA  LYS    18     -47.680  53.400  49.136  1.00  0.00           C  
ATOM    138  C   LYS    18     -46.905  52.815  47.945  1.00  0.00           C  
ATOM    139  O   LYS    18     -46.288  53.546  47.165  1.00  0.00           O  
ATOM    140  CB  LYS    18     -46.838  53.348  50.406  1.00  0.00           C  
ATOM    141  CG  LYS    18     -47.490  54.043  51.590  1.00  0.00           C  
ATOM    142  CD  LYS    18     -46.601  54.013  52.818  1.00  0.00           C  
ATOM    143  CE  LYS    18     -47.410  54.280  54.076  1.00  0.00           C  
ATOM    144  NZ  LYS    18     -46.531  54.353  55.268  1.00  0.00           N  
ATOM    145  N   LEU    19     -46.936  51.492  47.808  1.00  0.00           N  
ATOM    146  CA  LEU    19     -46.296  50.836  46.672  1.00  0.00           C  
ATOM    147  C   LEU    19     -46.984  51.216  45.375  1.00  0.00           C  
ATOM    148  O   LEU    19     -46.334  51.387  44.344  1.00  0.00           O  
ATOM    149  CB  LEU    19     -46.337  49.315  46.840  1.00  0.00           C  
ATOM    150  CG  LEU    19     -45.445  48.802  47.973  1.00  0.00           C  
ATOM    151  CD1 LEU    19     -45.591  47.314  48.286  1.00  0.00           C  
ATOM    152  CD2 LEU    19     -43.945  48.970  47.740  1.00  0.00           C  
ATOM    153  N   ALA    20     -48.307  51.340  45.429  1.00  0.00           N  
ATOM    154  CA  ALA    20     -49.081  51.724  44.252  1.00  0.00           C  
ATOM    155  C   ALA    20     -48.675  53.105  43.750  1.00  0.00           C  
ATOM    156  O   ALA    20     -48.589  53.335  42.545  1.00  0.00           O  
ATOM    157  CB  ALA    20     -50.562  51.682  44.558  1.00  0.00           C  
ATOM    158  N   GLN    21     -48.430  54.028  44.672  1.00  0.00           N  
ATOM    159  CA  GLN    21     -47.988  55.363  44.275  1.00  0.00           C  
ATOM    160  C   GLN    21     -46.640  55.303  43.558  1.00  0.00           C  
ATOM    161  O   GLN    21     -46.384  56.072  42.622  1.00  0.00           O  
ATOM    162  CB  GLN    21     -47.889  56.292  45.487  1.00  0.00           C  
ATOM    163  CG  GLN    21     -47.543  57.737  45.122  1.00  0.00           C  
ATOM    164  CD  GLN    21     -48.682  58.295  44.281  1.00  0.00           C  
ATOM    165  OE1 GLN    21     -49.855  58.130  44.613  1.00  0.00           O  
ATOM    166  NE2 GLN    21     -48.400  58.987  43.145  1.00  0.00           N  
ATOM    167  N   GLU    22     -45.775  54.389  43.991  1.00  0.00           N  
ATOM    168  CA  GLU    22     -44.463  54.247  43.376  1.00  0.00           C  
ATOM    169  C   GLU    22     -44.587  53.616  41.991  1.00  0.00           C  
ATOM    170  O   GLU    22     -43.925  54.044  41.049  1.00  0.00           O  
ATOM    171  CB  GLU    22     -43.538  53.436  44.257  1.00  0.00           C  
ATOM    172  CG  GLU    22     -43.110  54.169  45.530  1.00  0.00           C  
ATOM    173  CD  GLU    22     -42.415  55.459  45.119  1.00  0.00           C  
ATOM    174  OE1 GLU    22     -41.472  55.384  44.288  1.00  0.00           O  
ATOM    175  OE2 GLU    22     -42.819  56.537  45.632  1.00  0.00           O  
ATOM    176  N   ILE    23     -45.437  52.600  41.871  1.00  0.00           N  
ATOM    177  CA  ILE    23     -45.730  52.006  40.572  1.00  0.00           C  
ATOM    178  C   ILE    23     -46.236  53.085  39.605  1.00  0.00           C  
ATOM    179  O   ILE    23     -45.805  53.162  38.448  1.00  0.00           O  
ATOM    180  CB  ILE    23     -46.799  50.888  40.690  1.00  0.00           C  
ATOM    181  CG1 ILE    23     -46.321  49.748  41.605  1.00  0.00           C  
ATOM    182  CG2 ILE    23     -47.180  50.381  39.308  1.00  0.00           C  
ATOM    183  CD1 ILE    23     -45.447  48.706  40.923  1.00  0.00           C  
ATOM    184  N   ARG    24     -47.150  53.923  40.086  1.00  0.00           N  
ATOM    185  CA  ARG    24     -47.696  55.021  39.293  1.00  0.00           C  
ATOM    186  C   ARG    24     -46.592  55.963  38.822  1.00  0.00           C  
ATOM    187  O   ARG    24     -46.518  56.318  37.643  1.00  0.00           O  
ATOM    188  CB  ARG    24     -48.735  55.796  40.111  1.00  0.00           C  
ATOM    189  CG  ARG    24     -49.408  56.926  39.329  1.00  0.00           C  
ATOM    190  CD  ARG    24     -50.378  57.759  40.169  1.00  0.00           C  
ATOM    191  NE  ARG    24     -49.576  58.474  41.201  1.00  0.00           N  
ATOM    192  CZ  ARG    24     -48.866  59.589  40.862  1.00  0.00           C  
ATOM    193  NH1 ARG    24     -49.066  59.822  39.532  1.00  0.00           N  
ATOM    194  NH2 ARG    24     -48.232  60.037  41.985  1.00  0.00           N  
ATOM    195  N   LYS    25     -45.742  56.371  39.756  1.00  0.00           N  
ATOM    196  CA  LYS    25     -44.627  57.265  39.447  1.00  0.00           C  
ATOM    197  C   LYS    25     -43.744  56.701  38.333  1.00  0.00           C  
ATOM    198  O   LYS    25     -43.330  57.429  37.425  1.00  0.00           O  
ATOM    199  CB  LYS    25     -43.810  57.532  40.705  1.00  0.00           C  
ATOM    200  CG  LYS    25     -44.536  58.406  41.730  1.00  0.00           C  
ATOM    201  CD  LYS    25     -43.717  58.677  42.993  1.00  0.00           C  
ATOM    202  CE  LYS    25     -44.452  59.531  44.029  1.00  0.00           C  
ATOM    203  NZ  LYS    25     -43.603  59.715  45.227  1.00  0.00           N  
ATOM    204  N   GLY    26     -43.456  55.401  38.396  1.00  0.00           N  
ATOM    205  CA  GLY    26     -42.642  54.761  37.372  1.00  0.00           C  
ATOM    206  C   GLY    26     -43.335  54.752  36.024  1.00  0.00           C  
ATOM    207  O   GLY    26     -42.719  55.056  34.998  1.00  0.00           O  
ATOM    208  N   ALA    27     -44.620  54.404  36.020  1.00  0.00           N  
ATOM    209  CA  ALA    27     -45.382  54.353  34.782  1.00  0.00           C  
ATOM    210  C   ALA    27     -45.430  55.724  34.106  1.00  0.00           C  
ATOM    211  O   ALA    27     -45.339  55.825  32.884  1.00  0.00           O  
ATOM    212  CB  ALA    27     -46.785  53.838  35.036  1.00  0.00           C  
ATOM    213  N   ALA    28     -45.579  56.775  34.908  1.00  0.00           N  
ATOM    214  CA  ALA    28     -45.597  58.139  34.376  1.00  0.00           C  
ATOM    215  C   ALA    28     -44.291  58.569  33.686  1.00  0.00           C  
ATOM    216  O   ALA    28     -44.285  59.539  32.921  1.00  0.00           O  
ATOM    217  CB  ALA    28     -46.002  59.145  35.469  1.00  0.00           C  
ATOM    218  N   SER    29     -43.196  57.857  33.941  1.00  0.00           N  
ATOM    219  CA  SER    29     -41.908  58.194  33.328  1.00  0.00           C  
ATOM    220  C   SER    29     -41.880  57.926  31.827  1.00  0.00           C  
ATOM    221  O   SER    29     -40.950  58.337  31.128  1.00  0.00           O  
ATOM    222  CB  SER    29     -40.763  57.444  34.003  1.00  0.00           C  
ATOM    223  OG  SER    29     -40.880  56.051  33.756  1.00  0.00           O  
ATOM    224  N   VAL    30     -42.898  57.226  31.342  1.00  0.00           N  
ATOM    225  CA  VAL    30     -43.028  56.933  29.923  1.00  0.00           C  
ATOM    226  C   VAL    30     -43.968  57.959  29.303  1.00  0.00           C  
ATOM    227  O   VAL    30     -45.042  58.223  29.836  1.00  0.00           O  
ATOM    228  CB  VAL    30     -43.588  55.510  29.700  1.00  0.00           C  
ATOM    229  CG1 VAL    30     -43.864  55.261  28.225  1.00  0.00           C  
ATOM    230  CG2 VAL    30     -42.623  54.459  30.264  1.00  0.00           C  
ATOM    231  N   ASP    31     -43.568  58.545  28.180  1.00  0.00           N  
ATOM    232  CA  ASP    31     -44.371  59.587  27.561  1.00  0.00           C  
ATOM    233  C   ASP    31     -45.702  59.093  27.028  1.00  0.00           C  
ATOM    234  O   ASP    31     -45.849  57.913  26.705  1.00  0.00           O  
ATOM    235  CB  ASP    31     -43.579  60.242  26.426  1.00  0.00           C  
ATOM    236  CG  ASP    31     -42.488  61.101  27.049  1.00  0.00           C  
ATOM    237  OD1 ASP    31     -42.534  61.307  28.291  1.00  0.00           O  
ATOM    238  OD2 ASP    31     -41.594  61.564  26.291  1.00  0.00           O  
ATOM    239  N   GLY    32     -46.675  59.996  26.936  1.00  0.00           N  
ATOM    240  CA  GLY    32     -47.955  59.688  26.305  1.00  0.00           C  
ATOM    241  C   GLY    32     -48.637  58.516  27.010  1.00  0.00           C  
ATOM    242  O   GLY    32     -49.146  57.594  26.368  1.00  0.00           O  
ATOM    243  N   VAL    33     -48.636  58.560  28.338  1.00  0.00           N  
ATOM    244  CA  VAL    33     -49.326  57.559  29.136  1.00  0.00           C  
ATOM    245  C   VAL    33     -50.273  58.233  30.126  1.00  0.00           C  
ATOM    246  O   VAL    33     -49.985  59.316  30.645  1.00  0.00           O  
ATOM    247  CB  VAL    33     -48.332  56.665  29.906  1.00  0.00           C  
ATOM    248  CG1 VAL    33     -47.585  57.482  30.945  1.00  0.00           C  
ATOM    249  CG2 VAL    33     -49.058  55.509  30.568  1.00  0.00           C  
ATOM    250  N   GLU    34     -51.414  57.596  30.358  1.00  0.00           N  
ATOM    251  CA  GLU    34     -52.372  58.047  31.351  1.00  0.00           C  
ATOM    252  C   GLU    34     -52.457  56.987  32.441  1.00  0.00           C  
ATOM    253  O   GLU    34     -52.891  55.864  32.182  1.00  0.00           O  
ATOM    254  CB  GLU    34     -53.750  58.246  30.719  1.00  0.00           C  
ATOM    255  CG  GLU    34     -54.831  58.652  31.719  1.00  0.00           C  
ATOM    256  CD  GLU    34     -56.239  58.421  31.197  1.00  0.00           C  
ATOM    257  OE1 GLU    34     -56.794  59.325  30.534  1.00  0.00           O  
ATOM    258  OE2 GLU    34     -56.797  57.334  31.455  1.00  0.00           O  
ATOM    259  N   ALA    35     -52.048  57.350  33.653  1.00  0.00           N  
ATOM    260  CA  ALA    35     -51.999  56.404  34.762  1.00  0.00           C  
ATOM    261  C   ALA    35     -53.088  56.730  35.767  1.00  0.00           C  
ATOM    262  O   ALA    35     -53.157  57.858  36.261  1.00  0.00           O  
ATOM    263  CB  ALA    35     -50.642  56.471  35.472  1.00  0.00           C  
ATOM    264  N   ILE    36     -53.943  55.750  36.065  1.00  0.00           N  
ATOM    265  CA  ILE    36     -55.051  55.957  36.994  1.00  0.00           C  
ATOM    266  C   ILE    36     -55.085  54.931  38.125  1.00  0.00           C  
ATOM    267  O   ILE    36     -55.097  53.723  37.877  1.00  0.00           O  
ATOM    268  CB  ILE    36     -56.408  55.905  36.278  1.00  0.00           C  
ATOM    269  CG1 ILE    36     -56.570  56.982  35.192  1.00  0.00           C  
ATOM    270  CG2 ILE    36     -57.607  56.101  37.221  1.00  0.00           C  
ATOM    271  CD1 ILE    36     -57.825  56.803  34.339  1.00  0.00           C  
ATOM    272  N   LEU    37     -55.116  55.413  39.364  1.00  0.00           N  
ATOM    273  CA  LEU    37     -55.263  54.530  40.515  1.00  0.00           C  
ATOM    274  C   LEU    37     -56.739  54.276  40.768  1.00  0.00           C  
ATOM    275  O   LEU    37     -57.549  55.198  40.714  1.00  0.00           O  
ATOM    276  CB  LEU    37     -54.625  55.139  41.767  1.00  0.00           C  
ATOM    277  CG  LEU    37     -53.242  54.656  42.212  1.00  0.00           C  
ATOM    278  CD1 LEU    37     -52.190  54.995  41.181  1.00  0.00           C  
ATOM    279  CD2 LEU    37     -52.881  55.267  43.572  1.00  0.00           C  
ATOM    280  N   TRP    38     -57.079  53.018  41.035  1.00  0.00           N  
ATOM    281  CA  TRP    38     -58.439  52.611  41.366  1.00  0.00           C  
ATOM    282  C   TRP    38     -58.351  51.629  42.530  1.00  0.00           C  
ATOM    283  O   TRP    38     -57.408  50.835  42.601  1.00  0.00           O  
ATOM    284  CB  TRP    38     -59.081  51.930  40.164  1.00  0.00           C  
ATOM    285  CG  TRP    38     -59.249  52.832  38.965  1.00  0.00           C  
ATOM    286  CD1 TRP    38     -58.390  53.069  37.931  1.00  0.00           C  
ATOM    287  CD2 TRP    38     -60.384  53.653  38.655  1.00  0.00           C  
ATOM    288  NE1 TRP    38     -58.849  53.921  37.036  1.00  0.00           N  
ATOM    289  CE2 TRP    38     -60.097  54.322  37.436  1.00  0.00           C  
ATOM    290  CE3 TRP    38     -61.623  53.892  39.287  1.00  0.00           C  
ATOM    291  CZ2 TRP    38     -61.011  55.225  36.828  1.00  0.00           C  
ATOM    292  CZ3 TRP    38     -62.546  54.797  38.683  1.00  0.00           C  
ATOM    293  CH2 TRP    38     -62.225  55.448  37.465  1.00  0.00           C  
ATOM    294  N   GLN    39     -59.312  51.664  43.447  1.00  0.00           N  
ATOM    295  CA  GLN    39     -59.259  50.737  44.577  1.00  0.00           C  
ATOM    296  C   GLN    39     -60.467  49.832  44.562  1.00  0.00           C  
ATOM    297  O   GLN    39     -61.483  50.160  43.952  1.00  0.00           O  
ATOM    298  CB  GLN    39     -59.173  51.474  45.913  1.00  0.00           C  
ATOM    299  CG  GLN    39     -60.389  52.295  46.238  1.00  0.00           C  
ATOM    300  CD  GLN    39     -60.271  52.981  47.579  1.00  0.00           C  
ATOM    301  OE1 GLN    39     -59.920  52.349  48.578  1.00  0.00           O  
ATOM    302  NE2 GLN    39     -60.559  54.283  47.612  1.00  0.00           N  
ATOM    303  N   VAL    40     -60.356  48.683  45.221  1.00  0.00           N  
ATOM    304  CA  VAL    40     -61.484  47.762  45.284  1.00  0.00           C  
ATOM    305  C   VAL    40     -62.268  47.930  46.576  1.00  0.00           C  
ATOM    306  O   VAL    40     -61.711  48.297  47.610  1.00  0.00           O  
ATOM    307  CB  VAL    40     -61.045  46.282  45.131  1.00  0.00           C  
ATOM    308  CG1 VAL    40     -60.234  46.115  43.854  1.00  0.00           C  
ATOM    309  CG2 VAL    40     -60.256  45.822  46.336  1.00  0.00           C  
ATOM    310  N   PRO    41     -63.575  47.653  46.518  1.00  0.00           N  
ATOM    311  CA  PRO    41     -64.457  47.828  47.673  1.00  0.00           C  
ATOM    312  C   PRO    41     -64.002  47.009  48.885  1.00  0.00           C  
ATOM    313  O   PRO    41     -63.440  45.922  48.742  1.00  0.00           O  
ATOM    314  CB  PRO    41     -65.800  47.319  47.161  1.00  0.00           C  
ATOM    315  CG  PRO    41     -65.747  47.524  45.673  1.00  0.00           C  
ATOM    316  CD  PRO    41     -64.309  47.293  45.292  1.00  0.00           C  
ATOM    317  N   GLU    42     -64.253  47.544  50.074  1.00  0.00           N  
ATOM    318  CA  GLU    42     -63.970  46.850  51.322  1.00  0.00           C  
ATOM    319  C   GLU    42     -65.070  45.832  51.614  1.00  0.00           C  
ATOM    320  O   GLU    42     -66.231  46.064  51.272  1.00  0.00           O  
ATOM    321  CB  GLU    42     -63.900  47.864  52.465  1.00  0.00           C  
ATOM    322  CG  GLU    42     -63.676  47.240  53.834  1.00  0.00           C  
ATOM    323  CD  GLU    42     -62.389  46.441  53.894  1.00  0.00           C  
ATOM    324  OE1 GLU    42     -62.443  45.205  53.719  1.00  0.00           O  
ATOM    325  OE2 GLU    42     -61.322  47.051  54.110  1.00  0.00           O  
ATOM    326  N   THR    43     -64.705  44.708  52.230  1.00  0.00           N  
ATOM    327  CA  THR    43     -65.676  43.694  52.645  1.00  0.00           C  
ATOM    328  C   THR    43     -65.816  43.651  54.165  1.00  0.00           C  
ATOM    329  O   THR    43     -66.812  43.155  54.691  1.00  0.00           O  
ATOM    330  CB  THR    43     -65.255  42.309  52.157  1.00  0.00           C  
ATOM    331  OG1 THR    43     -63.997  41.957  52.713  1.00  0.00           O  
ATOM    332  CG2 THR    43     -65.148  42.320  50.623  1.00  0.00           C  
ATOM    333  N   LEU    44     -64.801  44.160  54.857  1.00  0.00           N  
ATOM    334  CA  LEU    44     -64.757  44.165  56.319  1.00  0.00           C  
ATOM    335  C   LEU    44     -65.911  44.956  56.941  1.00  0.00           C  
ATOM    336  O   LEU    44     -66.181  46.088  56.541  1.00  0.00           O  
ATOM    337  CB  LEU    44     -63.422  44.748  56.778  1.00  0.00           C  
ATOM    338  CG  LEU    44     -62.219  43.872  56.423  1.00  0.00           C  
ATOM    339  CD1 LEU    44     -60.857  44.482  56.750  1.00  0.00           C  
ATOM    340  CD2 LEU    44     -62.178  42.515  57.125  1.00  0.00           C  
ATOM    341  N   GLN    45     -66.586  44.358  57.937  1.00  0.00           N  
ATOM    342  CA  GLN    45     -67.707  45.001  58.636  1.00  0.00           C  
ATOM    343  C   GLN    45     -67.312  46.364  59.192  1.00  0.00           C  
ATOM    344  O   GLN    45     -66.181  46.533  59.652  1.00  0.00           O  
ATOM    345  CB  GLN    45     -67.999  44.036  59.787  1.00  0.00           C  
ATOM    346  CG  GLN    45     -69.219  44.433  60.621  1.00  0.00           C  
ATOM    347  CD  GLN    45     -69.407  43.384  61.708  1.00  0.00           C  
ATOM    348  OE1 GLN    45     -68.635  42.432  61.810  1.00  0.00           O  
ATOM    349  NE2 GLN    45     -70.444  43.501  62.580  1.00  0.00           N  
ATOM    350  N   GLU    46     -68.235  47.320  59.146  1.00  0.00           N  
ATOM    351  CA  GLU    46     -67.985  48.669  59.648  1.00  0.00           C  
ATOM    352  C   GLU    46     -67.282  48.667  61.004  1.00  0.00           C  
ATOM    353  O   GLU    46     -66.225  49.280  61.165  1.00  0.00           O  
ATOM    354  CB  GLU    46     -69.295  49.450  59.746  1.00  0.00           C  
ATOM    355  CG  GLU    46     -69.168  50.795  60.444  1.00  0.00           C  
ATOM    356  CD  GLU    46     -68.227  51.741  59.720  1.00  0.00           C  
ATOM    357  OE1 GLU    46     -67.906  52.811  60.283  1.00  0.00           O  
ATOM    358  OE2 GLU    46     -67.809  51.417  58.587  1.00  0.00           O  
ATOM    359  N   ASP    47     -67.872  47.967  61.971  1.00  0.00           N  
ATOM    360  CA  ASP    47     -67.353  47.938  63.337  1.00  0.00           C  
ATOM    361  C   ASP    47     -65.923  47.410  63.410  1.00  0.00           C  
ATOM    362  O   ASP    47     -65.124  47.874  64.225  1.00  0.00           O  
ATOM    363  CB  ASP    47     -68.271  47.111  64.246  1.00  0.00           C  
ATOM    364  CG  ASP    47     -69.539  47.916  64.491  1.00  0.00           C  
ATOM    365  OD1 ASP    47     -69.542  49.132  64.160  1.00  0.00           O  
ATOM    366  OD2 ASP    47     -70.523  47.326  65.012  1.00  0.00           O  
ATOM    367  N   VAL    48     -65.605  46.439  62.559  1.00  0.00           N  
ATOM    368  CA  VAL    48     -64.269  45.851  62.543  1.00  0.00           C  
ATOM    369  C   VAL    48     -63.241  46.844  62.015  1.00  0.00           C  
ATOM    370  O   VAL    48     -62.130  46.934  62.534  1.00  0.00           O  
ATOM    371  CB  VAL    48     -64.215  44.568  61.695  1.00  0.00           C  
ATOM    372  CG1 VAL    48     -62.821  43.962  61.755  1.00  0.00           C  
ATOM    373  CG2 VAL    48     -65.257  43.570  62.178  1.00  0.00           C  
ATOM    374  N   LEU    49     -63.620  47.589  60.982  1.00  0.00           N  
ATOM    375  CA  LEU    49     -62.750  48.620  60.423  1.00  0.00           C  
ATOM    376  C   LEU    49     -62.339  49.634  61.483  1.00  0.00           C  
ATOM    377  O   LEU    49     -61.155  49.913  61.660  1.00  0.00           O  
ATOM    378  CB  LEU    49     -63.442  49.346  59.270  1.00  0.00           C  
ATOM    379  CG  LEU    49     -63.610  48.482  58.018  1.00  0.00           C  
ATOM    380  CD1 LEU    49     -64.459  49.106  56.912  1.00  0.00           C  
ATOM    381  CD2 LEU    49     -62.308  48.121  57.304  1.00  0.00           C  
ATOM    382  N   SER    50     -63.319  50.191  62.184  1.00  0.00           N  
ATOM    383  CA  SER    50     -63.024  51.192  63.203  1.00  0.00           C  
ATOM    384  C   SER    50     -62.271  50.585  64.390  1.00  0.00           C  
ATOM    385  O   SER    50     -61.344  51.197  64.918  1.00  0.00           O  
ATOM    386  CB  SER    50     -64.294  51.964  63.666  1.00  0.00           C  
ATOM    387  OG  SER    50     -63.958  52.884  64.694  1.00  0.00           O  
ATOM    388  N   LYS    51     -60.968  50.850  64.442  1.00  0.00           N  
ATOM    389  CA  LYS    51     -60.108  50.369  65.518  1.00  0.00           C  
ATOM    390  C   LYS    51     -59.493  48.994  65.283  1.00  0.00           C  
ATOM    391  O   LYS    51     -58.689  48.499  66.077  1.00  0.00           O  
ATOM    392  CB  LYS    51     -60.678  50.129  66.919  1.00  0.00           C  
ATOM    393  CG  LYS    51     -61.164  51.406  67.607  1.00  0.00           C  
ATOM    394  CD  LYS    51     -61.723  51.171  69.012  1.00  0.00           C  
ATOM    395  CE  LYS    51     -62.231  52.445  69.690  1.00  0.00           C  
ATOM    396  NZ  LYS    51     -62.720  52.132  71.052  1.00  0.00           N  
ATOM    397  N   MET    52     -59.867  48.353  64.174  1.00  0.00           N  
ATOM    398  CA  MET    52     -59.327  47.046  63.819  1.00  0.00           C  
ATOM    399  C   MET    52     -58.428  47.258  62.625  1.00  0.00           C  
ATOM    400  O   MET    52     -57.414  46.580  62.435  1.00  0.00           O  
ATOM    401  CB  MET    52     -60.123  45.856  63.275  1.00  0.00           C  
ATOM    402  CG  MET    52     -61.176  45.329  64.251  1.00  0.00           C  
ATOM    403  SD  MET    52     -60.504  44.699  65.818  1.00  0.00           S  
ATOM    404  CE  MET    52     -59.689  43.257  65.072  1.00  0.00           C  
ATOM    405  N   SER    53     -58.802  48.224  61.793  1.00  0.00           N  
ATOM    406  CA  SER    53     -58.059  48.548  60.575  1.00  0.00           C  
ATOM    407  C   SER    53     -58.429  49.949  60.067  1.00  0.00           C  
ATOM    408  O   SER    53     -59.581  50.378  60.175  1.00  0.00           O  
ATOM    409  CB  SER    53     -58.189  47.868  59.210  1.00  0.00           C  
ATOM    410  OG  SER    53     -59.448  48.175  58.630  1.00  0.00           O  
ATOM    411  N   ALA    54     -57.477  50.687  59.508  1.00  0.00           N  
ATOM    412  CA  ALA    54     -57.807  52.007  59.005  1.00  0.00           C  
ATOM    413  C   ALA    54     -57.505  52.184  57.539  1.00  0.00           C  
ATOM    414  O   ALA    54     -56.561  51.615  56.983  1.00  0.00           O  
ATOM    415  CB  ALA    54     -57.060  53.099  59.763  1.00  0.00           C  
ATOM    416  N   PRO    55     -58.326  52.994  56.893  1.00  0.00           N  
ATOM    417  CA  PRO    55     -58.156  53.265  55.481  1.00  0.00           C  
ATOM    418  C   PRO    55     -58.343  54.736  55.201  1.00  0.00           C  
ATOM    419  O   PRO    55     -59.221  55.405  55.752  1.00  0.00           O  
ATOM    420  CB  PRO    55     -58.758  53.297  54.073  1.00  0.00           C  
ATOM    421  CG  PRO    55     -59.932  52.333  53.889  1.00  0.00           C  
ATOM    422  CD  PRO    55     -60.821  52.208  55.128  1.00  0.00           C  
ATOM    423  N   PRO    56     -57.501  55.258  54.322  1.00  0.00           N  
ATOM    424  CA  PRO    56     -57.561  56.654  53.939  1.00  0.00           C  
ATOM    425  C   PRO    56     -57.775  56.720  52.440  1.00  0.00           C  
ATOM    426  O   PRO    56     -58.813  56.313  51.910  1.00  0.00           O  
ATOM    427  CB  PRO    56     -56.824  57.937  53.545  1.00  0.00           C  
ATOM    428  CG  PRO    56     -55.480  57.683  52.860  1.00  0.00           C  
ATOM    429  CD  PRO    56     -54.744  56.452  53.393  1.00  0.00           C  
ATOM    430  N   LYS    57     -56.721  57.320  51.755  1.00  0.00           N  
ATOM    431  CA  LYS    57     -56.882  57.278  50.300  1.00  0.00           C  
ATOM    432  C   LYS    57     -58.341  57.144  49.859  1.00  0.00           C  
ATOM    433  O   LYS    57     -58.644  56.565  48.812  1.00  0.00           O  
ATOM    434  CB  LYS    57     -55.993  56.204  49.656  1.00  0.00           C  
ATOM    435  CG  LYS    57     -54.497  56.445  49.866  1.00  0.00           C  
ATOM    436  CD  LYS    57     -53.973  57.697  49.160  1.00  0.00           C  
ATOM    437  CE  LYS    57     -52.465  57.902  49.315  1.00  0.00           C  
ATOM    438  NZ  LYS    57     -52.053  59.158  48.649  1.00  0.00           N  
ATOM    439  N   SER    58     -59.246  57.714  50.644  1.00  0.00           N  
ATOM    440  CA  SER    58     -60.661  57.615  50.343  1.00  0.00           C  
ATOM    441  C   SER    58     -61.093  58.265  49.041  1.00  0.00           C  
ATOM    442  O   SER    58     -62.125  57.897  48.483  1.00  0.00           O  
ATOM    443  CB  SER    58     -61.467  58.230  51.490  1.00  0.00           C  
ATOM    444  OG  SER    58     -61.223  59.627  51.563  1.00  0.00           O  
ATOM    445  N   ASP    59     -60.310  59.229  48.557  1.00  0.00           N  
ATOM    446  CA  ASP    59     -60.662  59.982  47.353  1.00  0.00           C  
ATOM    447  C   ASP    59     -60.433  59.184  46.068  1.00  0.00           C  
ATOM    448  O   ASP    59     -60.857  59.596  44.988  1.00  0.00           O  
ATOM    449  CB  ASP    59     -59.851  61.279  47.283  1.00  0.00           C  
ATOM    450  CG  ASP    59     -60.380  62.223  48.354  1.00  0.00           C  
ATOM    451  OD1 ASP    59     -61.490  61.953  48.884  1.00  0.00           O  
ATOM    452  OD2 ASP    59     -59.680  63.226  48.656  1.00  0.00           O  
ATOM    453  N   ALA    60     -59.745  58.052  46.178  1.00  0.00           N  
ATOM    454  CA  ALA    60     -59.483  57.220  45.006  1.00  0.00           C  
ATOM    455  C   ALA    60     -60.752  56.478  44.582  1.00  0.00           C  
ATOM    456  O   ALA    60     -61.384  55.818  45.401  1.00  0.00           O  
ATOM    457  CB  ALA    60     -58.365  56.217  45.306  1.00  0.00           C  
ATOM    458  N   PRO    61     -61.138  56.593  43.301  1.00  0.00           N  
ATOM    459  CA  PRO    61     -62.381  55.964  42.836  1.00  0.00           C  
ATOM    460  C   PRO    61     -62.297  54.449  42.922  1.00  0.00           C  
ATOM    461  O   PRO    61     -61.198  53.892  42.889  1.00  0.00           O  
ATOM    462  CB  PRO    61     -62.455  56.364  41.355  1.00  0.00           C  
ATOM    463  CG  PRO    61     -61.496  57.495  41.196  1.00  0.00           C  
ATOM    464  CD  PRO    61     -60.431  57.293  42.215  1.00  0.00           C  
ATOM    465  N   ILE    62     -63.450  53.797  43.005  1.00  0.00           N  
ATOM    466  CA  ILE    62     -63.489  52.341  43.010  1.00  0.00           C  
ATOM    467  C   ILE    62     -63.449  51.779  41.591  1.00  0.00           C  
ATOM    468  O   ILE    62     -64.107  52.299  40.678  1.00  0.00           O  
ATOM    469  CB  ILE    62     -64.718  51.846  43.778  1.00  0.00           C  
ATOM    470  CG1 ILE    62     -64.706  52.229  45.268  1.00  0.00           C  
ATOM    471  CG2 ILE    62     -64.879  50.317  43.757  1.00  0.00           C  
ATOM    472  CD1 ILE    62     -66.035  51.968  45.975  1.00  0.00           C  
ATOM    473  N   ILE    63     -62.637  50.741  41.407  1.00  0.00           N  
ATOM    474  CA  ILE    63     -62.605  50.019  40.151  1.00  0.00           C  
ATOM    475  C   ILE    63     -63.962  49.366  39.935  1.00  0.00           C  
ATOM    476  O   ILE    63     -64.663  49.027  40.897  1.00  0.00           O  
ATOM    477  CB  ILE    63     -61.489  48.960  40.171  1.00  0.00           C  
ATOM    478  CG1 ILE    63     -61.134  48.417  38.777  1.00  0.00           C  
ATOM    479  CG2 ILE    63     -61.837  47.718  41.009  1.00  0.00           C  
ATOM    480  CD1 ILE    63     -60.513  49.466  37.854  1.00  0.00           C  
ATOM    481  N   THR    64     -64.341  49.226  38.670  1.00  0.00           N  
ATOM    482  CA  THR    64     -65.497  48.428  38.289  1.00  0.00           C  
ATOM    483  C   THR    64     -65.022  47.498  37.189  1.00  0.00           C  
ATOM    484  O   THR    64     -64.075  47.818  36.477  1.00  0.00           O  
ATOM    485  CB  THR    64     -66.632  49.291  37.708  1.00  0.00           C  
ATOM    486  OG1 THR    64     -66.172  49.940  36.515  1.00  0.00           O  
ATOM    487  CG2 THR    64     -67.085  50.337  38.722  1.00  0.00           C  
ATOM    488  N   PRO    65     -65.673  46.338  37.046  1.00  0.00           N  
ATOM    489  CA  PRO    65     -65.327  45.439  35.941  1.00  0.00           C  
ATOM    490  C   PRO    65     -65.358  46.165  34.604  1.00  0.00           C  
ATOM    491  O   PRO    65     -64.427  46.048  33.810  1.00  0.00           O  
ATOM    492  CB  PRO    65     -66.434  44.385  36.002  1.00  0.00           C  
ATOM    493  CG  PRO    65     -66.795  44.328  37.461  1.00  0.00           C  
ATOM    494  CD  PRO    65     -66.668  45.749  37.960  1.00  0.00           C  
ATOM    495  N   ASN    66     -66.424  46.920  34.359  1.00  0.00           N  
ATOM    496  CA  ASN    66     -66.558  47.648  33.103  1.00  0.00           C  
ATOM    497  C   ASN    66     -65.340  48.527  32.774  1.00  0.00           C  
ATOM    498  O   ASN    66     -64.866  48.537  31.637  1.00  0.00           O  
ATOM    499  CB  ASN    66     -67.841  48.489  33.104  1.00  0.00           C  
ATOM    500  CG  ASN    66     -69.023  47.543  32.948  1.00  0.00           C  
ATOM    501  OD1 ASN    66     -68.863  46.386  32.564  1.00  0.00           O  
ATOM    502  ND2 ASN    66     -70.277  47.985  33.239  1.00  0.00           N  
ATOM    503  N   GLU    67     -64.830  49.262  33.759  1.00  0.00           N  
ATOM    504  CA  GLU    67     -63.755  50.220  33.493  1.00  0.00           C  
ATOM    505  C   GLU    67     -62.444  49.536  33.108  1.00  0.00           C  
ATOM    506  O   GLU    67     -61.608  50.120  32.419  1.00  0.00           O  
ATOM    507  CB  GLU    67     -63.520  51.195  34.678  1.00  0.00           C  
ATOM    508  CG  GLU    67     -64.689  52.152  34.922  1.00  0.00           C  
ATOM    509  CD  GLU    67     -64.893  52.977  33.660  1.00  0.00           C  
ATOM    510  OE1 GLU    67     -63.910  53.626  33.212  1.00  0.00           O  
ATOM    511  OE2 GLU    67     -66.034  52.969  33.126  1.00  0.00           O  
ATOM    512  N   LEU    68     -62.278  48.288  33.527  1.00  0.00           N  
ATOM    513  CA  LEU    68     -61.058  47.542  33.221  1.00  0.00           C  
ATOM    514  C   LEU    68     -60.840  47.411  31.707  1.00  0.00           C  
ATOM    515  O   LEU    68     -59.708  47.415  31.229  1.00  0.00           O  
ATOM    516  CB  LEU    68     -61.092  46.156  33.873  1.00  0.00           C  
ATOM    517  CG  LEU    68     -61.176  46.115  35.397  1.00  0.00           C  
ATOM    518  CD1 LEU    68     -61.181  44.676  35.901  1.00  0.00           C  
ATOM    519  CD2 LEU    68     -60.028  46.894  36.015  1.00  0.00           C  
ATOM    520  N   ALA    69     -61.937  47.305  30.968  1.00  0.00           N  
ATOM    521  CA  ALA    69     -61.893  47.169  29.515  1.00  0.00           C  
ATOM    522  C   ALA    69     -61.111  48.290  28.841  1.00  0.00           C  
ATOM    523  O   ALA    69     -60.528  48.103  27.774  1.00  0.00           O  
ATOM    524  CB  ALA    69     -63.307  47.121  28.961  1.00  0.00           C  
ATOM    525  N   GLU    70     -61.098  49.459  29.471  1.00  0.00           N  
ATOM    526  CA  GLU    70     -60.525  50.653  28.856  1.00  0.00           C  
ATOM    527  C   GLU    70     -59.000  50.713  28.946  1.00  0.00           C  
ATOM    528  O   GLU    70     -58.366  51.536  28.291  1.00  0.00           O  
ATOM    529  CB  GLU    70     -61.138  51.905  29.490  1.00  0.00           C  
ATOM    530  CG  GLU    70     -62.658  51.958  29.394  1.00  0.00           C  
ATOM    531  CD  GLU    70     -63.254  53.235  29.977  1.00  0.00           C  
ATOM    532  OE1 GLU    70     -62.490  54.185  30.257  1.00  0.00           O  
ATOM    533  OE2 GLU    70     -64.492  53.287  30.154  1.00  0.00           O  
ATOM    534  N   ALA    71     -58.417  49.833  29.755  1.00  0.00           N  
ATOM    535  CA  ALA    71     -56.980  49.841  29.988  1.00  0.00           C  
ATOM    536  C   ALA    71     -56.170  49.131  28.899  1.00  0.00           C  
ATOM    537  O   ALA    71     -56.659  48.206  28.242  1.00  0.00           O  
ATOM    538  CB  ALA    71     -56.674  49.225  31.345  1.00  0.00           C  
ATOM    539  N   ASP    72     -54.928  49.577  28.730  1.00  0.00           N  
ATOM    540  CA  ASP    72     -53.916  48.855  27.965  1.00  0.00           C  
ATOM    541  C   ASP    72     -53.116  47.918  28.875  1.00  0.00           C  
ATOM    542  O   ASP    72     -52.630  46.880  28.443  1.00  0.00           O  
ATOM    543  CB  ASP    72     -52.966  49.834  27.277  1.00  0.00           C  
ATOM    544  CG  ASP    72     -53.637  50.598  26.152  1.00  0.00           C  
ATOM    545  OD1 ASP    72     -54.215  49.942  25.255  1.00  0.00           O  
ATOM    546  OD2 ASP    72     -53.606  51.852  26.175  1.00  0.00           O  
ATOM    547  N   GLY    73     -52.978  48.301  30.137  1.00  0.00           N  
ATOM    548  CA  GLY    73     -52.282  47.485  31.118  1.00  0.00           C  
ATOM    549  C   GLY    73     -52.994  47.675  32.443  1.00  0.00           C  
ATOM    550  O   GLY    73     -53.511  48.753  32.729  1.00  0.00           O  
ATOM    551  N   PHE    74     -53.045  46.618  33.238  1.00  0.00           N  
ATOM    552  CA  PHE    74     -53.582  46.722  34.583  1.00  0.00           C  
ATOM    553  C   PHE    74     -52.546  46.119  35.515  1.00  0.00           C  
ATOM    554  O   PHE    74     -52.128  44.963  35.336  1.00  0.00           O  
ATOM    555  CB  PHE    74     -54.923  45.981  34.739  1.00  0.00           C  
ATOM    556  CG  PHE    74     -55.406  46.217  36.129  1.00  0.00           C  
ATOM    557  CD1 PHE    74     -55.969  47.450  36.526  1.00  0.00           C  
ATOM    558  CD2 PHE    74     -55.309  45.193  37.088  1.00  0.00           C  
ATOM    559  CE1 PHE    74     -56.433  47.665  37.857  1.00  0.00           C  
ATOM    560  CE2 PHE    74     -55.765  45.382  38.428  1.00  0.00           C  
ATOM    561  CZ  PHE    74     -56.328  46.626  38.813  1.00  0.00           C  
ATOM    562  N   ILE    75     -52.116  46.912  36.491  1.00  0.00           N  
ATOM    563  CA  ILE    75     -51.197  46.449  37.520  1.00  0.00           C  
ATOM    564  C   ILE    75     -51.963  46.335  38.833  1.00  0.00           C  
ATOM    565  O   ILE    75     -52.517  47.318  39.325  1.00  0.00           O  
ATOM    566  CB  ILE    75     -49.990  47.402  37.679  1.00  0.00           C  
ATOM    567  CG1 ILE    75     -49.403  47.728  36.301  1.00  0.00           C  
ATOM    568  CG2 ILE    75     -48.934  46.790  38.603  1.00  0.00           C  
ATOM    569  CD1 ILE    75     -48.227  48.714  36.336  1.00  0.00           C  
ATOM    570  N   PHE    76     -52.016  45.120  39.377  1.00  0.00           N  
ATOM    571  CA  PHE    76     -52.849  44.823  40.541  1.00  0.00           C  
ATOM    572  C   PHE    76     -52.012  44.770  41.813  1.00  0.00           C  
ATOM    573  O   PHE    76     -50.980  44.109  41.849  1.00  0.00           O  
ATOM    574  CB  PHE    76     -53.522  43.452  40.380  1.00  0.00           C  
ATOM    575  CG  PHE    76     -54.485  43.359  39.234  1.00  0.00           C  
ATOM    576  CD1 PHE    76     -55.832  43.628  39.422  1.00  0.00           C  
ATOM    577  CD2 PHE    76     -54.049  42.958  37.975  1.00  0.00           C  
ATOM    578  CE1 PHE    76     -56.735  43.532  38.369  1.00  0.00           C  
ATOM    579  CE2 PHE    76     -54.947  42.846  36.911  1.00  0.00           C  
ATOM    580  CZ  PHE    76     -56.292  43.127  37.113  1.00  0.00           C  
ATOM    581  N   GLY    77     -52.477  45.427  42.875  1.00  0.00           N  
ATOM    582  CA  GLY    77     -51.793  45.357  44.152  1.00  0.00           C  
ATOM    583  C   GLY    77     -52.670  44.721  45.209  1.00  0.00           C  
ATOM    584  O   GLY    77     -53.841  45.082  45.359  1.00  0.00           O  
ATOM    585  N   PHE    78     -52.100  43.780  45.952  1.00  0.00           N  
ATOM    586  CA  PHE    78     -52.826  43.130  47.040  1.00  0.00           C  
ATOM    587  C   PHE    78     -51.873  42.755  48.167  1.00  0.00           C  
ATOM    588  O   PHE    78     -50.753  42.300  47.912  1.00  0.00           O  
ATOM    589  CB  PHE    78     -53.554  41.836  46.579  1.00  0.00           C  
ATOM    590  CG  PHE    78     -54.536  42.225  45.528  1.00  0.00           C  
ATOM    591  CD1 PHE    78     -54.234  42.136  44.151  1.00  0.00           C  
ATOM    592  CD2 PHE    78     -55.809  42.696  45.899  1.00  0.00           C  
ATOM    593  CE1 PHE    78     -55.182  42.506  43.153  1.00  0.00           C  
ATOM    594  CE2 PHE    78     -56.777  43.074  44.919  1.00  0.00           C  
ATOM    595  CZ  PHE    78     -56.459  42.979  43.540  1.00  0.00           C  
ATOM    596  N   PRO    79     -52.317  42.942  49.419  1.00  0.00           N  
ATOM    597  CA  PRO    79     -51.550  42.394  50.534  1.00  0.00           C  
ATOM    598  C   PRO    79     -51.731  40.878  50.501  1.00  0.00           C  
ATOM    599  O   PRO    79     -52.761  40.420  50.004  1.00  0.00           O  
ATOM    600  CB  PRO    79     -52.238  43.000  51.761  1.00  0.00           C  
ATOM    601  CG  PRO    79     -53.645  43.241  51.321  1.00  0.00           C  
ATOM    602  CD  PRO    79     -53.569  43.594  49.857  1.00  0.00           C  
ATOM    603  N   THR    80     -50.764  40.105  50.974  1.00  0.00           N  
ATOM    604  CA  THR    80     -50.985  38.657  50.988  1.00  0.00           C  
ATOM    605  C   THR    80     -51.978  38.293  52.077  1.00  0.00           C  
ATOM    606  O   THR    80     -52.057  38.962  53.109  1.00  0.00           O  
ATOM    607  CB  THR    80     -49.692  37.861  51.217  1.00  0.00           C  
ATOM    608  OG1 THR    80     -49.939  36.471  50.934  1.00  0.00           O  
ATOM    609  CG2 THR    80     -49.209  37.984  52.674  1.00  0.00           C  
ATOM    610  N   ARG    81     -52.743  37.234  51.838  1.00  0.00           N  
ATOM    611  CA  ARG    81     -53.507  36.583  52.889  1.00  0.00           C  
ATOM    612  C   ARG    81     -53.098  35.117  52.812  1.00  0.00           C  
ATOM    613  O   ARG    81     -53.619  34.360  51.981  1.00  0.00           O  
ATOM    614  CB  ARG    81     -55.008  36.743  52.671  1.00  0.00           C  
ATOM    615  CG  ARG    81     -55.477  38.214  52.747  1.00  0.00           C  
ATOM    616  CD  ARG    81     -55.440  38.712  54.188  1.00  0.00           C  
ATOM    617  NE  ARG    81     -55.980  40.068  54.316  1.00  0.00           N  
ATOM    618  CZ  ARG    81     -55.231  41.168  54.351  1.00  0.00           C  
ATOM    619  NH1 ARG    81     -53.917  41.072  54.285  1.00  0.00           N  
ATOM    620  NH2 ARG    81     -55.797  42.365  54.464  1.00  0.00           N  
ATOM    621  N   PHE    82     -52.121  34.741  53.634  1.00  0.00           N  
ATOM    622  CA  PHE    82     -51.634  33.356  53.659  1.00  0.00           C  
ATOM    623  C   PHE    82     -51.222  32.874  52.264  1.00  0.00           C  
ATOM    624  O   PHE    82     -51.493  31.734  51.882  1.00  0.00           O  
ATOM    625  CB  PHE    82     -52.693  32.416  54.255  1.00  0.00           C  
ATOM    626  CG  PHE    82     -53.174  32.831  55.624  1.00  0.00           C  
ATOM    627  CD1 PHE    82     -52.301  32.913  56.690  1.00  0.00           C  
ATOM    628  CD2 PHE    82     -54.511  33.146  55.832  1.00  0.00           C  
ATOM    629  CE1 PHE    82     -52.759  33.305  57.944  1.00  0.00           C  
ATOM    630  CE2 PHE    82     -54.966  33.524  57.075  1.00  0.00           C  
ATOM    631  CZ  PHE    82     -54.091  33.610  58.125  1.00  0.00           C  
ATOM    632  N   GLY    83     -50.561  33.738  51.502  1.00  0.00           N  
ATOM    633  CA  GLY    83     -50.006  33.313  50.221  1.00  0.00           C  
ATOM    634  C   GLY    83     -50.936  33.333  49.024  1.00  0.00           C  
ATOM    635  O   GLY    83     -50.595  32.801  47.962  1.00  0.00           O  
ATOM    636  N   MET    84     -52.112  33.936  49.199  1.00  0.00           N  
ATOM    637  CA  MET    84     -53.031  34.243  48.106  1.00  0.00           C  
ATOM    638  C   MET    84     -53.364  35.734  48.138  1.00  0.00           C  
ATOM    639  O   MET    84     -53.107  36.431  49.141  1.00  0.00           O  
ATOM    640  CB  MET    84     -54.378  33.533  48.289  1.00  0.00           C  
ATOM    641  CG  MET    84     -54.270  32.007  48.279  1.00  0.00           C  
ATOM    642  SD  MET    84     -55.860  31.137  48.414  1.00  0.00           S  
ATOM    643  CE  MET    84     -56.375  31.484  46.707  1.00  0.00           C  
ATOM    644  N   MET    85     -53.968  36.226  47.062  1.00  0.00           N  
ATOM    645  CA  MET    85     -54.551  37.562  47.098  1.00  0.00           C  
ATOM    646  C   MET    85     -55.620  37.657  48.192  1.00  0.00           C  
ATOM    647  O   MET    85     -56.170  36.647  48.632  1.00  0.00           O  
ATOM    648  CB  MET    85     -55.171  37.930  45.751  1.00  0.00           C  
ATOM    649  CG  MET    85     -56.547  37.276  45.500  1.00  0.00           C  
ATOM    650  SD  MET    85     -57.240  37.740  43.900  1.00  0.00           S  
ATOM    651  CE  MET    85     -56.028  37.075  42.738  1.00  0.00           C  
ATOM    652  N   ALA    86     -55.909  38.879  48.630  1.00  0.00           N  
ATOM    653  CA  ALA    86     -56.901  39.097  49.675  1.00  0.00           C  
ATOM    654  C   ALA    86     -58.327  38.937  49.136  1.00  0.00           C  
ATOM    655  O   ALA    86     -58.572  39.031  47.922  1.00  0.00           O  
ATOM    656  CB  ALA    86     -56.714  40.482  50.298  1.00  0.00           C  
ATOM    657  N   ALA    87     -59.274  38.701  50.033  1.00  0.00           N  
ATOM    658  CA  ALA    87     -60.649  38.461  49.620  1.00  0.00           C  
ATOM    659  C   ALA    87     -61.296  39.663  48.947  1.00  0.00           C  
ATOM    660  O   ALA    87     -62.193  39.492  48.125  1.00  0.00           O  
ATOM    661  CB  ALA    87     -61.503  38.054  50.814  1.00  0.00           C  
ATOM    662  N   GLN    88     -60.869  40.873  49.310  1.00  0.00           N  
ATOM    663  CA  GLN    88     -61.439  42.067  48.702  1.00  0.00           C  
ATOM    664  C   GLN    88     -61.094  42.104  47.213  1.00  0.00           C  
ATOM    665  O   GLN    88     -61.950  42.414  46.372  1.00  0.00           O  
ATOM    666  CB  GLN    88     -60.935  43.335  49.413  1.00  0.00           C  
ATOM    667  CG  GLN    88     -61.381  43.449  50.877  1.00  0.00           C  
ATOM    668  CD  GLN    88     -60.436  42.782  51.862  1.00  0.00           C  
ATOM    669  OE1 GLN    88     -59.673  41.882  51.509  1.00  0.00           O  
ATOM    670  NE2 GLN    88     -60.475  43.235  53.111  1.00  0.00           N  
ATOM    671  N   PHE    89     -59.834  41.807  46.891  1.00  0.00           N  
ATOM    672  CA  PHE    89     -59.409  41.682  45.490  1.00  0.00           C  
ATOM    673  C   PHE    89     -60.057  40.479  44.820  1.00  0.00           C  
ATOM    674  O   PHE    89     -60.495  40.554  43.672  1.00  0.00           O  
ATOM    675  CB  PHE    89     -57.875  41.572  45.378  1.00  0.00           C  
ATOM    676  CG  PHE    89     -57.538  41.467  43.930  1.00  0.00           C  
ATOM    677  CD1 PHE    89     -57.542  42.593  43.077  1.00  0.00           C  
ATOM    678  CD2 PHE    89     -57.202  40.218  43.378  1.00  0.00           C  
ATOM    679  CE1 PHE    89     -57.214  42.484  41.695  1.00  0.00           C  
ATOM    680  CE2 PHE    89     -56.869  40.080  41.996  1.00  0.00           C  
ATOM    681  CZ  PHE    89     -56.878  41.220  41.151  1.00  0.00           C  
ATOM    682  N   LYS    90     -60.136  39.367  45.539  1.00  0.00           N  
ATOM    683  CA  LYS    90     -60.749  38.168  44.974  1.00  0.00           C  
ATOM    684  C   LYS    90     -62.197  38.443  44.561  1.00  0.00           C  
ATOM    685  O   LYS    90     -62.636  38.037  43.479  1.00  0.00           O  
ATOM    686  CB  LYS    90     -60.678  37.000  45.963  1.00  0.00           C  
ATOM    687  CG  LYS    90     -61.264  35.698  45.413  1.00  0.00           C  
ATOM    688  CD  LYS    90     -61.124  34.511  46.368  1.00  0.00           C  
ATOM    689  CE  LYS    90     -61.735  33.216  45.830  1.00  0.00           C  
ATOM    690  NZ  LYS    90     -61.569  32.129  46.820  1.00  0.00           N  
ATOM    691  N   ALA    91     -62.937  39.137  45.421  1.00  0.00           N  
ATOM    692  CA  ALA    91     -64.332  39.404  45.125  1.00  0.00           C  
ATOM    693  C   ALA    91     -64.500  40.331  43.935  1.00  0.00           C  
ATOM    694  O   ALA    91     -65.381  40.126  43.113  1.00  0.00           O  
ATOM    695  CB  ALA    91     -65.096  39.925  46.340  1.00  0.00           C  
ATOM    696  N   PHE    92     -63.641  41.337  43.830  1.00  0.00           N  
ATOM    697  CA  PHE    92     -63.698  42.222  42.680  1.00  0.00           C  
ATOM    698  C   PHE    92     -63.476  41.421  41.395  1.00  0.00           C  
ATOM    699  O   PHE    92     -64.251  41.521  40.439  1.00  0.00           O  
ATOM    700  CB  PHE    92     -62.677  43.356  42.790  1.00  0.00           C  
ATOM    701  CG  PHE    92     -62.536  44.132  41.521  1.00  0.00           C  
ATOM    702  CD1 PHE    92     -63.551  44.984  41.105  1.00  0.00           C  
ATOM    703  CD2 PHE    92     -61.411  43.987  40.726  1.00  0.00           C  
ATOM    704  CE1 PHE    92     -63.433  45.686  39.916  1.00  0.00           C  
ATOM    705  CE2 PHE    92     -61.283  44.686  39.538  1.00  0.00           C  
ATOM    706  CZ  PHE    92     -62.307  45.533  39.129  1.00  0.00           C  
ATOM    707  N   LEU    93     -62.430  40.602  41.377  1.00  0.00           N  
ATOM    708  CA  LEU    93     -62.147  39.790  40.194  1.00  0.00           C  
ATOM    709  C   LEU    93     -63.247  38.757  39.881  1.00  0.00           C  
ATOM    710  O   LEU    93     -63.519  38.469  38.714  1.00  0.00           O  
ATOM    711  CB  LEU    93     -60.777  39.119  40.324  1.00  0.00           C  
ATOM    712  CG  LEU    93     -59.599  40.099  40.342  1.00  0.00           C  
ATOM    713  CD1 LEU    93     -58.291  39.384  40.664  1.00  0.00           C  
ATOM    714  CD2 LEU    93     -59.486  40.826  39.015  1.00  0.00           C  
ATOM    715  N   ASP    94     -63.890  38.224  40.917  1.00  0.00           N  
ATOM    716  CA  ASP    94     -64.976  37.261  40.727  1.00  0.00           C  
ATOM    717  C   ASP    94     -66.162  37.899  40.015  1.00  0.00           C  
ATOM    718  O   ASP    94     -67.039  37.193  39.519  1.00  0.00           O  
ATOM    719  CB  ASP    94     -65.440  36.674  42.061  1.00  0.00           C  
ATOM    720  CG  ASP    94     -64.419  35.723  42.666  1.00  0.00           C  
ATOM    721  OD1 ASP    94     -63.342  35.561  42.066  1.00  0.00           O  
ATOM    722  OD2 ASP    94     -64.694  35.148  43.740  1.00  0.00           O  
ATOM    723  N   ALA    95     -66.190  39.230  39.983  1.00  0.00           N  
ATOM    724  CA  ALA    95     -67.274  39.961  39.314  1.00  0.00           C  
ATOM    725  C   ALA    95     -66.968  40.240  37.847  1.00  0.00           C  
ATOM    726  O   ALA    95     -67.773  40.878  37.157  1.00  0.00           O  
ATOM    727  CB  ALA    95     -67.543  41.305  39.999  1.00  0.00           C  
ATOM    728  N   THR    96     -65.815  39.786  37.366  1.00  0.00           N  
ATOM    729  CA  THR    96     -65.413  40.087  35.989  1.00  0.00           C  
ATOM    730  C   THR    96     -65.799  39.005  34.978  1.00  0.00           C  
ATOM    731  O   THR    96     -65.181  38.896  33.924  1.00  0.00           O  
ATOM    732  CB  THR    96     -63.894  40.343  35.871  1.00  0.00           C  
ATOM    733  OG1 THR    96     -63.172  39.153  36.231  1.00  0.00           O  
ATOM    734  CG2 THR    96     -63.470  41.512  36.761  1.00  0.00           C  
ATOM    735  N   GLY    97     -66.816  38.209  35.294  1.00  0.00           N  
ATOM    736  CA  GLY    97     -67.269  37.173  34.378  1.00  0.00           C  
ATOM    737  C   GLY    97     -67.775  37.691  33.037  1.00  0.00           C  
ATOM    738  O   GLY    97     -67.521  37.089  31.987  1.00  0.00           O  
ATOM    739  N   GLY    98     -68.503  38.801  33.068  1.00  0.00           N  
ATOM    740  CA  GLY    98     -68.993  39.420  31.846  1.00  0.00           C  
ATOM    741  C   GLY    98     -67.839  39.886  30.984  1.00  0.00           C  
ATOM    742  O   GLY    98     -67.837  39.716  29.765  1.00  0.00           O  
ATOM    743  N   LEU    99     -66.843  40.482  31.630  1.00  0.00           N  
ATOM    744  CA  LEU    99     -65.656  40.961  30.943  1.00  0.00           C  
ATOM    745  C   LEU    99     -64.910  39.786  30.303  1.00  0.00           C  
ATOM    746  O   LEU    99     -64.439  39.876  29.166  1.00  0.00           O  
ATOM    747  CB  LEU    99     -64.766  41.712  31.940  1.00  0.00           C  
ATOM    748  CG  LEU    99     -63.435  42.339  31.526  1.00  0.00           C  
ATOM    749  CD1 LEU    99     -63.643  43.429  30.484  1.00  0.00           C  
ATOM    750  CD2 LEU    99     -62.741  42.905  32.756  1.00  0.00           C  
ATOM    751  N   TRP   100     -64.825  38.678  31.035  1.00  0.00           N  
ATOM    752  CA  TRP   100     -64.197  37.460  30.537  1.00  0.00           C  
ATOM    753  C   TRP   100     -64.923  36.922  29.304  1.00  0.00           C  
ATOM    754  O   TRP   100     -64.293  36.567  28.304  1.00  0.00           O  
ATOM    755  CB  TRP   100     -64.163  36.402  31.641  1.00  0.00           C  
ATOM    756  CG  TRP   100     -63.549  35.095  31.236  1.00  0.00           C  
ATOM    757  CD1 TRP   100     -62.222  34.765  31.261  1.00  0.00           C  
ATOM    758  CD2 TRP   100     -64.243  33.933  30.771  1.00  0.00           C  
ATOM    759  NE1 TRP   100     -62.048  33.467  30.830  1.00  0.00           N  
ATOM    760  CE2 TRP   100     -63.274  32.936  30.523  1.00  0.00           C  
ATOM    761  CE3 TRP   100     -65.590  33.637  30.535  1.00  0.00           C  
ATOM    762  CZ2 TRP   100     -63.613  31.662  30.050  1.00  0.00           C  
ATOM    763  CZ3 TRP   100     -65.923  32.373  30.066  1.00  0.00           C  
ATOM    764  CH2 TRP   100     -64.938  31.404  29.828  1.00  0.00           C  
ATOM    765  N   ARG   101     -66.249  36.866  29.376  1.00  0.00           N  
ATOM    766  CA  ARG   101     -67.049  36.391  28.259  1.00  0.00           C  
ATOM    767  C   ARG   101     -66.843  37.239  27.002  1.00  0.00           C  
ATOM    768  O   ARG   101     -66.907  36.731  25.883  1.00  0.00           O  
ATOM    769  CB  ARG   101     -68.537  36.359  28.630  1.00  0.00           C  
ATOM    770  CG  ARG   101     -68.892  35.259  29.632  1.00  0.00           C  
ATOM    771  CD  ARG   101     -70.359  35.278  30.069  1.00  0.00           C  
ATOM    772  NE  ARG   101     -70.548  34.176  31.054  1.00  0.00           N  
ATOM    773  CZ  ARG   101     -71.742  34.035  31.699  1.00  0.00           C  
ATOM    774  NH1 ARG   101     -72.573  35.024  31.258  1.00  0.00           N  
ATOM    775  NH2 ARG   101     -71.640  32.959  32.533  1.00  0.00           N  
ATOM    776  N   THR   102     -66.600  38.530  27.184  1.00  0.00           N  
ATOM    777  CA  THR   102     -66.450  39.428  26.045  1.00  0.00           C  
ATOM    778  C   THR   102     -64.998  39.502  25.581  1.00  0.00           C  
ATOM    779  O   THR   102     -64.675  40.231  24.646  1.00  0.00           O  
ATOM    780  CB  THR   102     -66.953  40.827  26.394  1.00  0.00           C  
ATOM    781  OG1 THR   102     -66.201  41.361  27.474  1.00  0.00           O  
ATOM    782  CG2 THR   102     -68.436  40.750  26.796  1.00  0.00           C  
ATOM    783  N   GLN   103     -64.122  38.748  26.239  1.00  0.00           N  
ATOM    784  CA  GLN   103     -62.712  38.763  25.892  1.00  0.00           C  
ATOM    785  C   GLN   103     -62.071  40.115  26.145  1.00  0.00           C  
ATOM    786  O   GLN   103     -61.082  40.475  25.502  1.00  0.00           O  
ATOM    787  CB  GLN   103     -62.528  38.372  24.422  1.00  0.00           C  
ATOM    788  CG  GLN   103     -63.016  36.958  24.101  1.00  0.00           C  
ATOM    789  CD  GLN   103     -62.732  36.684  22.631  1.00  0.00           C  
ATOM    790  OE1 GLN   103     -62.108  37.493  21.945  1.00  0.00           O  
ATOM    791  NE2 GLN   103     -63.175  35.529  22.067  1.00  0.00           N  
ATOM    792  N   GLN   104     -62.621  40.850  27.110  1.00  0.00           N  
ATOM    793  CA  GLN   104     -62.258  42.241  27.345  1.00  0.00           C  
ATOM    794  C   GLN   104     -60.842  42.569  27.788  1.00  0.00           C  
ATOM    795  O   GLN   104     -60.384  43.700  27.598  1.00  0.00           O  
ATOM    796  CB  GLN   104     -63.221  42.819  28.387  1.00  0.00           C  
ATOM    797  CG  GLN   104     -64.669  42.901  27.900  1.00  0.00           C  
ATOM    798  CD  GLN   104     -64.711  43.840  26.703  1.00  0.00           C  
ATOM    799  OE1 GLN   104     -64.118  44.918  26.723  1.00  0.00           O  
ATOM    800  NE2 GLN   104     -65.414  43.482  25.595  1.00  0.00           N  
ATOM    801  N   LEU   105     -60.148  41.608  28.396  1.00  0.00           N  
ATOM    802  CA  LEU   105     -58.773  41.837  28.814  1.00  0.00           C  
ATOM    803  C   LEU   105     -57.779  41.033  27.982  1.00  0.00           C  
ATOM    804  O   LEU   105     -56.591  41.058  28.248  1.00  0.00           O  
ATOM    805  CB  LEU   105     -58.591  41.494  30.300  1.00  0.00           C  
ATOM    806  CG  LEU   105     -59.487  42.242  31.286  1.00  0.00           C  
ATOM    807  CD1 LEU   105     -59.090  41.891  32.700  1.00  0.00           C  
ATOM    808  CD2 LEU   105     -59.363  43.738  31.085  1.00  0.00           C  
ATOM    809  N   ALA   106     -58.264  40.316  26.972  1.00  0.00           N  
ATOM    810  CA  ALA   106     -57.352  39.553  26.122  1.00  0.00           C  
ATOM    811  C   ALA   106     -56.318  40.447  25.432  1.00  0.00           C  
ATOM    812  O   ALA   106     -56.663  41.440  24.779  1.00  0.00           O  
ATOM    813  CB  ALA   106     -58.094  38.762  25.045  1.00  0.00           C  
ATOM    814  N   GLY   107     -55.049  40.092  25.577  1.00  0.00           N  
ATOM    815  CA  GLY   107     -53.981  40.841  24.945  1.00  0.00           C  
ATOM    816  C   GLY   107     -53.514  42.051  25.731  1.00  0.00           C  
ATOM    817  O   GLY   107     -52.552  42.708  25.324  1.00  0.00           O  
ATOM    818  N   LYS   108     -54.173  42.348  26.851  1.00  0.00           N  
ATOM    819  CA  LYS   108     -53.719  43.438  27.725  1.00  0.00           C  
ATOM    820  C   LYS   108     -52.559  42.976  28.620  1.00  0.00           C  
ATOM    821  O   LYS   108     -52.440  41.790  28.940  1.00  0.00           O  
ATOM    822  CB  LYS   108     -54.863  43.975  28.591  1.00  0.00           C  
ATOM    823  CG  LYS   108     -55.768  45.043  27.939  1.00  0.00           C  
ATOM    824  CD  LYS   108     -56.467  44.540  26.692  1.00  0.00           C  
ATOM    825  CE  LYS   108     -57.216  45.666  25.976  1.00  0.00           C  
ATOM    826  NZ  LYS   108     -58.235  46.295  26.860  1.00  0.00           N  
ATOM    827  N   PRO   109     -51.707  43.914  29.024  1.00  0.00           N  
ATOM    828  CA  PRO   109     -50.600  43.593  29.913  1.00  0.00           C  
ATOM    829  C   PRO   109     -51.095  43.534  31.347  1.00  0.00           C  
ATOM    830  O   PRO   109     -51.807  44.430  31.806  1.00  0.00           O  
ATOM    831  CB  PRO   109     -49.461  44.618  29.807  1.00  0.00           C  
ATOM    832  CG  PRO   109     -49.534  45.482  28.547  1.00  0.00           C  
ATOM    833  CD  PRO   109     -50.963  45.761  28.076  1.00  0.00           C  
ATOM    834  N   ALA   110     -50.739  42.459  32.039  1.00  0.00           N  
ATOM    835  CA  ALA   110     -51.116  42.282  33.432  1.00  0.00           C  
ATOM    836  C   ALA   110     -49.873  42.133  34.278  1.00  0.00           C  
ATOM    837  O   ALA   110     -48.883  41.524  33.854  1.00  0.00           O  
ATOM    838  CB  ALA   110     -52.022  41.066  33.593  1.00  0.00           C  
ATOM    839  N   GLY   111     -49.909  42.692  35.483  1.00  0.00           N  
ATOM    840  CA  GLY   111     -48.730  42.681  36.329  1.00  0.00           C  
ATOM    841  C   GLY   111     -49.211  42.823  37.768  1.00  0.00           C  
ATOM    842  O   GLY   111     -50.315  43.313  37.994  1.00  0.00           O  
ATOM    843  N   ILE   112     -48.386  42.403  38.724  1.00  0.00           N  
ATOM    844  CA  ILE   112     -48.815  42.278  40.126  1.00  0.00           C  
ATOM    845  C   ILE   112     -47.744  42.743  41.116  1.00  0.00           C  
ATOM    846  O   ILE   112     -46.551  42.524  40.897  1.00  0.00           O  
ATOM    847  CB  ILE   112     -49.163  40.798  40.455  1.00  0.00           C  
ATOM    848  CG1 ILE   112     -50.328  40.241  39.619  1.00  0.00           C  
ATOM    849  CG2 ILE   112     -49.577  40.576  41.919  1.00  0.00           C  
ATOM    850  CD1 ILE   112     -51.678  40.872  39.959  1.00  0.00           C  
ATOM    851  N   PHE   113     -48.171  43.367  42.216  1.00  0.00           N  
ATOM    852  CA  PHE   113     -47.269  43.605  43.351  1.00  0.00           C  
ATOM    853  C   PHE   113     -47.959  43.282  44.662  1.00  0.00           C  
ATOM    854  O   PHE   113     -49.185  43.289  44.724  1.00  0.00           O  
ATOM    855  CB  PHE   113     -46.726  45.043  43.372  1.00  0.00           C  
ATOM    856  CG  PHE   113     -47.792  46.112  43.434  1.00  0.00           C  
ATOM    857  CD1 PHE   113     -48.528  46.437  42.308  1.00  0.00           C  
ATOM    858  CD2 PHE   113     -48.028  46.812  44.611  1.00  0.00           C  
ATOM    859  CE1 PHE   113     -49.509  47.439  42.347  1.00  0.00           C  
ATOM    860  CE2 PHE   113     -49.003  47.816  44.666  1.00  0.00           C  
ATOM    861  CZ  PHE   113     -49.739  48.134  43.534  1.00  0.00           C  
ATOM    862  N   TYR   114     -47.172  42.981  45.698  1.00  0.00           N  
ATOM    863  CA  TYR   114     -47.736  42.505  46.959  1.00  0.00           C  
ATOM    864  C   TYR   114     -47.017  43.044  48.206  1.00  0.00           C  
ATOM    865  O   TYR   114     -46.050  43.806  48.123  1.00  0.00           O  
ATOM    866  CB  TYR   114     -47.801  40.928  46.994  1.00  0.00           C  
ATOM    867  CG  TYR   114     -48.684  40.491  45.876  1.00  0.00           C  
ATOM    868  CD1 TYR   114     -48.125  40.150  44.638  1.00  0.00           C  
ATOM    869  CD2 TYR   114     -50.085  40.405  46.032  1.00  0.00           C  
ATOM    870  CE1 TYR   114     -48.927  39.730  43.559  1.00  0.00           C  
ATOM    871  CE2 TYR   114     -50.916  39.979  44.945  1.00  0.00           C  
ATOM    872  CZ  TYR   114     -50.315  39.645  43.714  1.00  0.00           C  
ATOM    873  OH  TYR   114     -51.073  39.235  42.639  1.00  0.00           O  
ATOM    874  N   SER   115     -47.510  42.640  49.369  1.00  0.00           N  
ATOM    875  CA  SER   115     -46.939  43.044  50.644  1.00  0.00           C  
ATOM    876  C   SER   115     -47.156  41.891  51.618  1.00  0.00           C  
ATOM    877  O   SER   115     -48.205  41.247  51.587  1.00  0.00           O  
ATOM    878  CB  SER   115     -47.612  44.329  51.145  1.00  0.00           C  
ATOM    879  OG  SER   115     -47.238  44.622  52.484  1.00  0.00           O  
ATOM    880  N   THR   116     -46.157  41.594  52.446  1.00  0.00           N  
ATOM    881  CA  THR   116     -46.286  40.511  53.417  1.00  0.00           C  
ATOM    882  C   THR   116     -45.684  40.918  54.750  1.00  0.00           C  
ATOM    883  O   THR   116     -44.894  41.859  54.815  1.00  0.00           O  
ATOM    884  CB  THR   116     -45.543  39.243  52.963  1.00  0.00           C  
ATOM    885  OG1 THR   116     -44.132  39.493  52.988  1.00  0.00           O  
ATOM    886  CG2 THR   116     -45.961  38.846  51.555  1.00  0.00           C  
ATOM    887  N   GLY   117     -46.045  40.189  55.800  1.00  0.00           N  
ATOM    888  CA  GLY   117     -45.484  40.421  57.132  1.00  0.00           C  
ATOM    889  C   GLY   117     -44.076  39.856  57.289  1.00  0.00           C  
ATOM    890  O   GLY   117     -43.246  40.443  57.982  1.00  0.00           O  
ATOM    891  N   SER   118     -43.817  38.709  56.668  1.00  0.00           N  
ATOM    892  CA  SER   118     -42.569  37.983  56.907  1.00  0.00           C  
ATOM    893  C   SER   118     -41.726  37.849  55.630  1.00  0.00           C  
ATOM    894  O   SER   118     -42.254  37.946  54.529  1.00  0.00           O  
ATOM    895  CB  SER   118     -42.868  36.603  57.506  1.00  0.00           C  
ATOM    896  OG  SER   118     -43.614  35.785  56.609  1.00  0.00           O  
ATOM    897  N   GLN   119     -40.425  37.608  55.784  1.00  0.00           N  
ATOM    898  CA  GLN   119     -39.513  37.604  54.635  1.00  0.00           C  
ATOM    899  C   GLN   119     -39.877  36.621  53.515  1.00  0.00           C  
ATOM    900  O   GLN   119     -39.668  36.922  52.343  1.00  0.00           O  
ATOM    901  CB  GLN   119     -38.056  37.373  55.090  1.00  0.00           C  
ATOM    902  CG  GLN   119     -37.484  38.551  55.898  1.00  0.00           C  
ATOM    903  CD  GLN   119     -35.992  38.411  56.180  1.00  0.00           C  
ATOM    904  OE1 GLN   119     -35.186  38.256  55.257  1.00  0.00           O  
ATOM    905  NE2 GLN   119     -35.625  38.439  57.458  1.00  0.00           N  
ATOM    906  N   GLY   120     -40.403  35.448  53.864  1.00  0.00           N  
ATOM    907  CA  GLY   120     -40.746  34.467  52.828  1.00  0.00           C  
ATOM    908  C   GLY   120     -42.128  33.857  53.000  1.00  0.00           C  
ATOM    909  O   GLY   120     -42.362  32.710  52.619  1.00  0.00           O  
ATOM    910  N   GLY   121     -43.032  34.648  53.570  1.00  0.00           N  
ATOM    911  CA  GLY   121     -44.407  34.232  53.755  1.00  0.00           C  
ATOM    912  C   GLY   121     -45.288  34.745  52.639  1.00  0.00           C  
ATOM    913  O   GLY   121     -46.103  35.643  52.839  1.00  0.00           O  
ATOM    914  N   GLY   122     -45.121  34.173  51.451  1.00  0.00           N  
ATOM    915  CA  GLY   122     -45.966  34.531  50.328  1.00  0.00           C  
ATOM    916  C   GLY   122     -45.499  35.738  49.532  1.00  0.00           C  
ATOM    917  O   GLY   122     -46.286  36.332  48.804  1.00  0.00           O  
ATOM    918  N   GLN   123     -44.219  36.092  49.641  1.00  0.00           N  
ATOM    919  CA  GLN   123     -43.695  37.185  48.830  1.00  0.00           C  
ATOM    920  C   GLN   123     -43.796  36.831  47.348  1.00  0.00           C  
ATOM    921  O   GLN   123     -43.955  37.704  46.495  1.00  0.00           O  
ATOM    922  CB  GLN   123     -42.236  37.473  49.184  1.00  0.00           C  
ATOM    923  CG  GLN   123     -42.042  38.248  50.488  1.00  0.00           C  
ATOM    924  CD  GLN   123     -41.959  39.722  50.229  1.00  0.00           C  
ATOM    925  OE1 GLN   123     -41.181  40.163  49.376  1.00  0.00           O  
ATOM    926  NE2 GLN   123     -42.798  40.497  50.911  1.00  0.00           N  
ATOM    927  N   GLU   124     -43.708  35.535  47.058  1.00  0.00           N  
ATOM    928  CA  GLU   124     -43.646  35.046  45.686  1.00  0.00           C  
ATOM    929  C   GLU   124     -44.954  34.338  45.312  1.00  0.00           C  
ATOM    930  O   GLU   124     -45.510  34.563  44.231  1.00  0.00           O  
ATOM    931  CB  GLU   124     -42.465  34.081  45.526  1.00  0.00           C  
ATOM    932  CG  GLU   124     -41.098  34.684  45.953  1.00  0.00           C  
ATOM    933  CD  GLU   124     -39.980  33.650  46.030  1.00  0.00           C  
ATOM    934  OE1 GLU   124     -40.072  32.597  45.364  1.00  0.00           O  
ATOM    935  OE2 GLU   124     -39.005  33.883  46.766  1.00  0.00           O  
ATOM    936  N   THR   125     -45.428  33.477  46.207  1.00  0.00           N  
ATOM    937  CA  THR   125     -46.597  32.649  45.920  1.00  0.00           C  
ATOM    938  C   THR   125     -47.881  33.463  45.754  1.00  0.00           C  
ATOM    939  O   THR   125     -48.791  33.054  45.026  1.00  0.00           O  
ATOM    940  CB  THR   125     -46.819  31.583  47.013  1.00  0.00           C  
ATOM    941  OG1 THR   125     -46.852  32.216  48.299  1.00  0.00           O  
ATOM    942  CG2 THR   125     -45.697  30.556  46.992  1.00  0.00           C  
ATOM    943  N   THR   126     -47.979  34.591  46.449  1.00  0.00           N  
ATOM    944  CA  THR   126     -49.138  35.461  46.264  1.00  0.00           C  
ATOM    945  C   THR   126     -49.187  35.944  44.827  1.00  0.00           C  
ATOM    946  O   THR   126     -50.250  36.028  44.223  1.00  0.00           O  
ATOM    947  CB  THR   126     -49.046  36.696  47.159  1.00  0.00           C  
ATOM    948  OG1 THR   126     -48.932  36.276  48.523  1.00  0.00           O  
ATOM    949  CG2 THR   126     -50.281  37.588  46.986  1.00  0.00           C  
ATOM    950  N   ALA   127     -48.021  36.263  44.280  1.00  0.00           N  
ATOM    951  CA  ALA   127     -47.951  36.835  42.937  1.00  0.00           C  
ATOM    952  C   ALA   127     -48.169  35.773  41.867  1.00  0.00           C  
ATOM    953  O   ALA   127     -48.894  35.989  40.898  1.00  0.00           O  
ATOM    954  CB  ALA   127     -46.582  37.524  42.693  1.00  0.00           C  
ATOM    955  N   LEU   128     -47.537  34.616  42.030  1.00  0.00           N  
ATOM    956  CA  LEU   128     -47.711  33.580  41.012  1.00  0.00           C  
ATOM    957  C   LEU   128     -49.152  33.059  40.997  1.00  0.00           C  
ATOM    958  O   LEU   128     -49.692  32.749  39.939  1.00  0.00           O  
ATOM    959  CB  LEU   128     -46.692  32.437  41.162  1.00  0.00           C  
ATOM    960  CG  LEU   128     -45.257  32.852  40.833  1.00  0.00           C  
ATOM    961  CD1 LEU   128     -44.194  31.798  41.137  1.00  0.00           C  
ATOM    962  CD2 LEU   128     -45.005  33.198  39.366  1.00  0.00           C  
ATOM    963  N   THR   129     -49.789  32.975  42.164  1.00  0.00           N  
ATOM    964  CA  THR   129     -51.186  32.553  42.171  1.00  0.00           C  
ATOM    965  C   THR   129     -52.077  33.628  41.520  1.00  0.00           C  
ATOM    966  O   THR   129     -53.089  33.314  40.909  1.00  0.00           O  
ATOM    967  CB  THR   129     -51.659  32.186  43.583  1.00  0.00           C  
ATOM    968  OG1 THR   129     -50.893  31.102  44.088  1.00  0.00           O  
ATOM    969  CG2 THR   129     -53.142  31.782  43.534  1.00  0.00           C  
ATOM    970  N   ALA   130     -51.677  34.894  41.622  1.00  0.00           N  
ATOM    971  CA  ALA   130     -52.421  35.974  40.990  1.00  0.00           C  
ATOM    972  C   ALA   130     -52.262  35.837  39.466  1.00  0.00           C  
ATOM    973  O   ALA   130     -53.217  36.009  38.713  1.00  0.00           O  
ATOM    974  CB  ALA   130     -51.881  37.335  41.498  1.00  0.00           C  
ATOM    975  N   ILE   131     -51.058  35.505  39.012  1.00  0.00           N  
ATOM    976  CA  ILE   131     -50.816  35.343  37.568  1.00  0.00           C  
ATOM    977  C   ILE   131     -51.789  34.348  36.961  1.00  0.00           C  
ATOM    978  O   ILE   131     -52.175  34.472  35.796  1.00  0.00           O  
ATOM    979  CB  ILE   131     -49.409  34.828  37.290  1.00  0.00           C  
ATOM    980  CG1 ILE   131     -48.305  35.842  37.635  1.00  0.00           C  
ATOM    981  CG2 ILE   131     -49.171  34.460  35.816  1.00  0.00           C  
ATOM    982  CD1 ILE   131     -46.899  35.246  37.605  1.00  0.00           C  
ATOM    983  N   THR   132     -52.159  33.339  37.736  1.00  0.00           N  
ATOM    984  CA  THR   132     -53.086  32.337  37.240  1.00  0.00           C  
ATOM    985  C   THR   132     -54.347  33.015  36.707  1.00  0.00           C  
ATOM    986  O   THR   132     -54.765  32.787  35.577  1.00  0.00           O  
ATOM    987  CB  THR   132     -53.465  31.343  38.337  1.00  0.00           C  
ATOM    988  OG1 THR   132     -52.269  30.733  38.847  1.00  0.00           O  
ATOM    989  CG2 THR   132     -54.379  30.264  37.767  1.00  0.00           C  
ATOM    990  N   GLN   133     -54.946  33.866  37.527  1.00  0.00           N  
ATOM    991  CA  GLN   133     -56.165  34.567  37.137  1.00  0.00           C  
ATOM    992  C   GLN   133     -55.960  35.436  35.902  1.00  0.00           C  
ATOM    993  O   GLN   133     -56.779  35.423  34.981  1.00  0.00           O  
ATOM    994  CB  GLN   133     -56.718  35.389  38.322  1.00  0.00           C  
ATOM    995  CG  GLN   133     -58.039  36.096  38.010  1.00  0.00           C  
ATOM    996  CD  GLN   133     -59.097  35.030  37.767  1.00  0.00           C  
ATOM    997  OE1 GLN   133     -59.210  34.065  38.521  1.00  0.00           O  
ATOM    998  NE2 GLN   133     -59.930  35.145  36.698  1.00  0.00           N  
ATOM    999  N   LEU   134     -54.867  36.187  35.865  1.00  0.00           N  
ATOM   1000  CA  LEU   134     -54.610  37.043  34.714  1.00  0.00           C  
ATOM   1001  C   LEU   134     -54.532  36.227  33.424  1.00  0.00           C  
ATOM   1002  O   LEU   134     -55.019  36.649  32.365  1.00  0.00           O  
ATOM   1003  CB  LEU   134     -53.332  37.845  34.931  1.00  0.00           C  
ATOM   1004  CG  LEU   134     -53.329  38.602  36.263  1.00  0.00           C  
ATOM   1005  CD1 LEU   134     -52.116  39.498  36.312  1.00  0.00           C  
ATOM   1006  CD2 LEU   134     -54.631  39.392  36.467  1.00  0.00           C  
ATOM   1007  N   VAL   135     -53.943  35.043  33.509  1.00  0.00           N  
ATOM   1008  CA  VAL   135     -53.912  34.155  32.345  1.00  0.00           C  
ATOM   1009  C   VAL   135     -55.306  33.695  31.878  1.00  0.00           C  
ATOM   1010  O   VAL   135     -55.542  33.585  30.675  1.00  0.00           O  
ATOM   1011  CB  VAL   135     -52.972  32.957  32.580  1.00  0.00           C  
ATOM   1012  CG1 VAL   135     -53.049  31.896  31.480  1.00  0.00           C  
ATOM   1013  CG2 VAL   135     -51.494  33.347  32.657  1.00  0.00           C  
ATOM   1014  N   HIS   136     -56.228  33.427  32.808  1.00  0.00           N  
ATOM   1015  CA  HIS   136     -57.590  33.057  32.416  1.00  0.00           C  
ATOM   1016  C   HIS   136     -58.231  34.200  31.649  1.00  0.00           C  
ATOM   1017  O   HIS   136     -59.083  33.981  30.793  1.00  0.00           O  
ATOM   1018  CB  HIS   136     -58.470  32.718  33.630  1.00  0.00           C  
ATOM   1019  CG  HIS   136     -58.206  31.362  34.208  1.00  0.00           C  
ATOM   1020  ND1 HIS   136     -59.193  30.405  34.348  1.00  0.00           N  
ATOM   1021  CD2 HIS   136     -57.066  30.801  34.676  1.00  0.00           C  
ATOM   1022  CE1 HIS   136     -58.669  29.319  34.889  1.00  0.00           C  
ATOM   1023  NE2 HIS   136     -57.382  29.530  35.093  1.00  0.00           N  
ATOM   1024  N   HIS   137     -57.817  35.426  31.961  1.00  0.00           N  
ATOM   1025  CA  HIS   137     -58.335  36.594  31.256  1.00  0.00           C  
ATOM   1026  C   HIS   137     -57.583  36.870  29.951  1.00  0.00           C  
ATOM   1027  O   HIS   137     -57.877  37.838  29.255  1.00  0.00           O  
ATOM   1028  CB  HIS   137     -58.341  37.836  32.160  1.00  0.00           C  
ATOM   1029  CG  HIS   137     -59.663  38.101  32.813  1.00  0.00           C  
ATOM   1030  ND1 HIS   137     -60.738  38.629  32.130  1.00  0.00           N  
ATOM   1031  CD2 HIS   137     -60.077  37.926  34.089  1.00  0.00           C  
ATOM   1032  CE1 HIS   137     -61.762  38.755  32.955  1.00  0.00           C  
ATOM   1033  NE2 HIS   137     -61.383  38.347  34.153  1.00  0.00           N  
ATOM   1034  N   GLY   138     -56.628  36.014  29.607  1.00  0.00           N  
ATOM   1035  CA  GLY   138     -55.914  36.163  28.347  1.00  0.00           C  
ATOM   1036  C   GLY   138     -54.893  37.288  28.359  1.00  0.00           C  
ATOM   1037  O   GLY   138     -54.498  37.797  27.310  1.00  0.00           O  
ATOM   1038  N   MET   139     -54.439  37.666  29.547  1.00  0.00           N  
ATOM   1039  CA  MET   139     -53.473  38.750  29.656  1.00  0.00           C  
ATOM   1040  C   MET   139     -52.059  38.262  29.398  1.00  0.00           C  
ATOM   1041  O   MET   139     -51.744  37.075  29.557  1.00  0.00           O  
ATOM   1042  CB  MET   139     -53.565  39.415  31.035  1.00  0.00           C  
ATOM   1043  CG  MET   139     -54.952  39.981  31.324  1.00  0.00           C  
ATOM   1044  SD  MET   139     -55.055  40.957  32.854  1.00  0.00           S  
ATOM   1045  CE  MET   139     -54.405  42.545  32.310  1.00  0.00           C  
ATOM   1046  N   ILE   140     -51.218  39.196  28.974  1.00  0.00           N  
ATOM   1047  CA  ILE   140     -49.790  38.981  28.826  1.00  0.00           C  
ATOM   1048  C   ILE   140     -49.130  39.368  30.142  1.00  0.00           C  
ATOM   1049  O   ILE   140     -49.336  40.478  30.617  1.00  0.00           O  
ATOM   1050  CB  ILE   140     -49.276  39.914  27.726  1.00  0.00           C  
ATOM   1051  CG1 ILE   140     -49.904  39.642  26.348  1.00  0.00           C  
ATOM   1052  CG2 ILE   140     -47.757  39.819  27.502  1.00  0.00           C  
ATOM   1053  CD1 ILE   140     -49.577  40.713  25.308  1.00  0.00           C  
ATOM   1054  N   PHE   141     -48.348  38.466  30.732  1.00  0.00           N  
ATOM   1055  CA  PHE   141     -47.813  38.695  32.088  1.00  0.00           C  
ATOM   1056  C   PHE   141     -46.408  39.294  32.089  1.00  0.00           C  
ATOM   1057  O   PHE   141     -45.502  38.792  31.431  1.00  0.00           O  
ATOM   1058  CB  PHE   141     -47.804  37.401  32.951  1.00  0.00           C  
ATOM   1059  CG  PHE   141     -47.249  37.757  34.287  1.00  0.00           C  
ATOM   1060  CD1 PHE   141     -48.011  38.453  35.253  1.00  0.00           C  
ATOM   1061  CD2 PHE   141     -45.930  37.399  34.617  1.00  0.00           C  
ATOM   1062  CE1 PHE   141     -47.473  38.786  36.530  1.00  0.00           C  
ATOM   1063  CE2 PHE   141     -45.366  37.720  35.889  1.00  0.00           C  
ATOM   1064  CZ  PHE   141     -46.143  38.419  36.848  1.00  0.00           C  
ATOM   1065  N   VAL   142     -46.242  40.374  32.848  1.00  0.00           N  
ATOM   1066  CA  VAL   142     -44.957  41.043  32.987  1.00  0.00           C  
ATOM   1067  C   VAL   142     -44.578  41.108  34.464  1.00  0.00           C  
ATOM   1068  O   VAL   142     -45.411  41.474  35.301  1.00  0.00           O  
ATOM   1069  CB  VAL   142     -45.048  42.478  32.410  1.00  0.00           C  
ATOM   1070  CG1 VAL   142     -43.807  43.296  32.775  1.00  0.00           C  
ATOM   1071  CG2 VAL   142     -45.251  42.408  30.896  1.00  0.00           C  
ATOM   1072  N   PRO   143     -43.338  40.728  34.788  1.00  0.00           N  
ATOM   1073  CA  PRO   143     -42.835  40.873  36.151  1.00  0.00           C  
ATOM   1074  C   PRO   143     -41.752  41.941  36.193  1.00  0.00           C  
ATOM   1075  O   PRO   143     -41.859  42.950  35.496  1.00  0.00           O  
ATOM   1076  CB  PRO   143     -42.285  39.487  36.497  1.00  0.00           C  
ATOM   1077  CG  PRO   143     -41.744  38.725  35.285  1.00  0.00           C  
ATOM   1078  CD  PRO   143     -42.531  38.983  33.999  1.00  0.00           C  
ATOM   1079  N   ILE   144     -40.709  41.702  36.988  1.00  0.00           N  
ATOM   1080  CA  ILE   144     -39.587  42.630  37.132  1.00  0.00           C  
ATOM   1081  C   ILE   144     -38.294  41.922  36.739  1.00  0.00           C  
ATOM   1082  O   ILE   144     -37.839  41.023  37.434  1.00  0.00           O  
ATOM   1083  CB  ILE   144     -39.459  43.116  38.585  1.00  0.00           C  
ATOM   1084  CG1 ILE   144     -40.711  43.845  39.100  1.00  0.00           C  
ATOM   1085  CG2 ILE   144     -38.301  44.105  38.801  1.00  0.00           C  
ATOM   1086  CD1 ILE   144     -40.657  44.169  40.593  1.00  0.00           C  
ATOM   1087  N   GLY   145     -37.711  42.304  35.594  1.00  0.00           N  
ATOM   1088  CA  GLY   145     -36.480  41.653  35.143  1.00  0.00           C  
ATOM   1089  C   GLY   145     -35.304  41.988  36.044  1.00  0.00           C  
ATOM   1090  O   GLY   145     -35.330  43.022  36.723  1.00  0.00           O  
ATOM   1091  N   TYR   146     -34.286  41.129  36.028  1.00  0.00           N  
ATOM   1092  CA  TYR   146     -33.116  41.275  36.883  1.00  0.00           C  
ATOM   1093  C   TYR   146     -32.180  42.381  36.400  1.00  0.00           C  
ATOM   1094  O   TYR   146     -31.098  42.584  36.962  1.00  0.00           O  
ATOM   1095  CB  TYR   146     -32.369  39.936  37.001  1.00  0.00           C  
ATOM   1096  CG  TYR   146     -32.896  39.060  38.122  1.00  0.00           C  
ATOM   1097  CD1 TYR   146     -32.489  39.270  39.437  1.00  0.00           C  
ATOM   1098  CD2 TYR   146     -33.817  38.050  37.875  1.00  0.00           C  
ATOM   1099  CE1 TYR   146     -32.968  38.490  40.469  1.00  0.00           C  
ATOM   1100  CE2 TYR   146     -34.303  37.263  38.901  1.00  0.00           C  
ATOM   1101  CZ  TYR   146     -33.878  37.484  40.194  1.00  0.00           C  
ATOM   1102  OH  TYR   146     -34.355  36.702  41.219  1.00  0.00           O  
ATOM   1103  N   THR   147     -32.601  43.098  35.367  1.00  0.00           N  
ATOM   1104  CA  THR   147     -31.901  44.315  34.956  1.00  0.00           C  
ATOM   1105  C   THR   147     -32.119  45.387  36.024  1.00  0.00           C  
ATOM   1106  O   THR   147     -31.471  46.444  36.019  1.00  0.00           O  
ATOM   1107  CB  THR   147     -32.411  44.781  33.592  1.00  0.00           C  
ATOM   1108  OG1 THR   147     -33.804  45.049  33.657  1.00  0.00           O  
ATOM   1109  CG2 THR   147     -32.153  43.681  32.549  1.00  0.00           C  
ATOM   1110  N   PHE   148     -33.047  45.114  36.938  1.00  0.00           N  
ATOM   1111  CA  PHE   148     -33.255  45.983  38.100  1.00  0.00           C  
ATOM   1112  C   PHE   148     -32.373  45.504  39.248  1.00  0.00           C  
ATOM   1113  O   PHE   148     -32.607  44.453  39.825  1.00  0.00           O  
ATOM   1114  CB  PHE   148     -34.739  46.011  38.502  1.00  0.00           C  
ATOM   1115  CG  PHE   148     -35.479  46.741  37.434  1.00  0.00           C  
ATOM   1116  CD1 PHE   148     -36.117  46.066  36.369  1.00  0.00           C  
ATOM   1117  CD2 PHE   148     -35.557  48.146  37.471  1.00  0.00           C  
ATOM   1118  CE1 PHE   148     -36.825  46.773  35.355  1.00  0.00           C  
ATOM   1119  CE2 PHE   148     -36.260  48.878  36.467  1.00  0.00           C  
ATOM   1120  CZ  PHE   148     -36.895  48.187  35.403  1.00  0.00           C  
ATOM   1121  N   GLY   149     -31.330  46.278  39.583  1.00  0.00           N  
ATOM   1122  CA  GLY   149     -30.324  45.819  40.546  1.00  0.00           C  
ATOM   1123  C   GLY   149     -30.913  45.552  41.927  1.00  0.00           C  
ATOM   1124  O   GLY   149     -30.353  44.778  42.699  1.00  0.00           O  
ATOM   1125  N   ALA   150     -32.023  46.207  42.230  1.00  0.00           N  
ATOM   1126  CA  ALA   150     -32.633  46.098  43.536  1.00  0.00           C  
ATOM   1127  C   ALA   150     -32.969  44.661  43.883  1.00  0.00           C  
ATOM   1128  O   ALA   150     -32.949  44.278  45.055  1.00  0.00           O  
ATOM   1129  CB  ALA   150     -33.892  46.956  43.597  1.00  0.00           C  
ATOM   1130  N   GLY   151     -33.269  43.863  42.858  1.00  0.00           N  
ATOM   1131  CA  GLY   151     -33.687  42.480  43.085  1.00  0.00           C  
ATOM   1132  C   GLY   151     -32.611  41.625  43.753  1.00  0.00           C  
ATOM   1133  O   GLY   151     -32.923  40.606  44.366  1.00  0.00           O  
ATOM   1134  N   MET   152     -31.350  42.034  43.633  1.00  0.00           N  
ATOM   1135  CA  MET   152     -30.256  41.220  44.147  1.00  0.00           C  
ATOM   1136  C   MET   152     -29.557  41.855  45.353  1.00  0.00           C  
ATOM   1137  O   MET   152     -28.535  41.353  45.828  1.00  0.00           O  
ATOM   1138  CB  MET   152     -29.223  40.875  43.046  1.00  0.00           C  
ATOM   1139  CG  MET   152     -29.805  40.039  41.904  1.00  0.00           C  
ATOM   1140  SD  MET   152     -28.573  39.425  40.716  1.00  0.00           S  
ATOM   1141  CE  MET   152     -28.330  41.028  39.898  1.00  0.00           C  
ATOM   1142  N   PHE   153     -30.123  42.944  45.856  1.00  0.00           N  
ATOM   1143  CA  PHE   153     -29.613  43.548  47.086  1.00  0.00           C  
ATOM   1144  C   PHE   153     -29.426  42.509  48.182  1.00  0.00           C  
ATOM   1145  O   PHE   153     -30.346  41.748  48.495  1.00  0.00           O  
ATOM   1146  CB  PHE   153     -30.563  44.629  47.596  1.00  0.00           C  
ATOM   1147  CG  PHE   153     -30.555  45.738  46.601  1.00  0.00           C  
ATOM   1148  CD1 PHE   153     -31.651  45.983  45.744  1.00  0.00           C  
ATOM   1149  CD2 PHE   153     -29.432  46.579  46.497  1.00  0.00           C  
ATOM   1150  CE1 PHE   153     -31.636  47.049  44.798  1.00  0.00           C  
ATOM   1151  CE2 PHE   153     -29.391  47.654  45.558  1.00  0.00           C  
ATOM   1152  CZ  PHE   153     -30.499  47.887  44.704  1.00  0.00           C  
ATOM   1153  N   GLU   154     -28.231  42.476  48.765  1.00  0.00           N  
ATOM   1154  CA  GLU   154     -27.949  41.575  49.872  1.00  0.00           C  
ATOM   1155  C   GLU   154     -27.349  42.322  51.060  1.00  0.00           C  
ATOM   1156  O   GLU   154     -26.635  41.742  51.885  1.00  0.00           O  
ATOM   1157  CB  GLU   154     -27.027  40.445  49.423  1.00  0.00           C  
ATOM   1158  CG  GLU   154     -27.621  39.578  48.311  1.00  0.00           C  
ATOM   1159  CD  GLU   154     -26.611  38.492  47.971  1.00  0.00           C  
ATOM   1160  OE1 GLU   154     -25.477  38.547  48.517  1.00  0.00           O  
ATOM   1161  OE2 GLU   154     -26.960  37.592  47.161  1.00  0.00           O  
ATOM   1162  N   MET   155     -27.645  43.612  51.148  1.00  0.00           N  
ATOM   1163  CA  MET   155     -27.102  44.426  52.226  1.00  0.00           C  
ATOM   1164  C   MET   155     -28.169  44.791  53.257  1.00  0.00           C  
ATOM   1165  O   MET   155     -27.855  45.140  54.394  1.00  0.00           O  
ATOM   1166  CB  MET   155     -26.398  45.686  51.675  1.00  0.00           C  
ATOM   1167  CG  MET   155     -25.088  45.383  50.944  1.00  0.00           C  
ATOM   1168  SD  MET   155     -24.222  46.850  50.309  1.00  0.00           S  
ATOM   1169  CE  MET   155     -25.364  47.120  48.923  1.00  0.00           C  
ATOM   1170  N   GLU   156     -29.435  44.682  52.865  1.00  0.00           N  
ATOM   1171  CA  GLU   156     -30.529  44.993  53.767  1.00  0.00           C  
ATOM   1172  C   GLU   156     -31.733  44.139  53.425  1.00  0.00           C  
ATOM   1173  O   GLU   156     -31.936  43.778  52.263  1.00  0.00           O  
ATOM   1174  CB  GLU   156     -30.910  46.468  53.652  1.00  0.00           C  
ATOM   1175  CG  GLU   156     -31.399  46.876  52.266  1.00  0.00           C  
ATOM   1176  CD  GLU   156     -31.575  48.379  52.137  1.00  0.00           C  
ATOM   1177  OE1 GLU   156     -30.570  49.106  52.286  1.00  0.00           O  
ATOM   1178  OE2 GLU   156     -32.711  48.838  51.898  1.00  0.00           O  
ATOM   1179  N   ASN   157     -32.533  43.831  54.434  1.00  0.00           N  
ATOM   1180  CA  ASN   157     -33.788  43.124  54.208  1.00  0.00           C  
ATOM   1181  C   ASN   157     -34.580  43.896  53.173  1.00  0.00           C  
ATOM   1182  O   ASN   157     -34.740  45.114  53.284  1.00  0.00           O  
ATOM   1183  CB  ASN   157     -34.607  43.025  55.501  1.00  0.00           C  
ATOM   1184  CG  ASN   157     -33.911  42.034  56.424  1.00  0.00           C  
ATOM   1185  OD1 ASN   157     -33.131  41.194  55.978  1.00  0.00           O  
ATOM   1186  ND2 ASN   157     -34.156  42.079  57.761  1.00  0.00           N  
ATOM   1187  N   VAL   158     -35.070  43.199  52.152  1.00  0.00           N  
ATOM   1188  CA  VAL   158     -35.820  43.883  51.121  1.00  0.00           C  
ATOM   1189  C   VAL   158     -36.850  42.992  50.437  1.00  0.00           C  
ATOM   1190  O   VAL   158     -36.606  41.806  50.234  1.00  0.00           O  
ATOM   1191  CB  VAL   158     -34.864  44.438  50.065  1.00  0.00           C  
ATOM   1192  CG1 VAL   158     -34.069  43.355  49.333  1.00  0.00           C  
ATOM   1193  CG2 VAL   158     -35.567  45.233  48.963  1.00  0.00           C  
ATOM   1194  N   LYS   159     -37.984  43.589  50.086  1.00  0.00           N  
ATOM   1195  CA  LYS   159     -38.923  42.991  49.156  1.00  0.00           C  
ATOM   1196  C   LYS   159     -38.409  43.146  47.735  1.00  0.00           C  
ATOM   1197  O   LYS   159     -37.266  43.569  47.517  1.00  0.00           O  
ATOM   1198  CB  LYS   159     -40.307  43.632  49.295  1.00  0.00           C  
ATOM   1199  CG  LYS   159     -40.941  43.422  50.672  1.00  0.00           C  
ATOM   1200  CD  LYS   159     -41.283  41.962  50.972  1.00  0.00           C  
ATOM   1201  CE  LYS   159     -42.450  41.423  50.142  1.00  0.00           C  
ATOM   1202  NZ  LYS   159     -42.721  40.014  50.505  1.00  0.00           N  
ATOM   1203  N   GLY   160     -39.249  42.810  46.759  1.00  0.00           N  
ATOM   1204  CA  GLY   160     -38.833  42.807  45.365  1.00  0.00           C  
ATOM   1205  C   GLY   160     -38.557  41.390  44.865  1.00  0.00           C  
ATOM   1206  O   GLY   160     -37.667  40.702  45.369  1.00  0.00           O  
ATOM   1207  N   GLY   161     -39.313  40.966  43.857  1.00  0.00           N  
ATOM   1208  CA  GLY   161     -39.180  39.632  43.273  1.00  0.00           C  
ATOM   1209  C   GLY   161     -39.210  39.763  41.748  1.00  0.00           C  
ATOM   1210  O   GLY   161     -39.733  40.746  41.217  1.00  0.00           O  
ATOM   1211  N   SER   162     -38.658  38.771  41.035  1.00  0.00           N  
ATOM   1212  CA  SER   162     -38.731  38.818  39.569  1.00  0.00           C  
ATOM   1213  C   SER   162     -40.158  38.655  39.062  1.00  0.00           C  
ATOM   1214  O   SER   162     -40.437  38.879  37.880  1.00  0.00           O  
ATOM   1215  CB  SER   162     -37.872  37.625  39.139  1.00  0.00           C  
ATOM   1216  OG  SER   162     -38.489  36.410  39.538  1.00  0.00           O  
ATOM   1217  N   PRO   163     -41.058  38.266  39.959  1.00  0.00           N  
ATOM   1218  CA  PRO   163     -42.445  38.036  39.576  1.00  0.00           C  
ATOM   1219  C   PRO   163     -43.265  39.309  39.709  1.00  0.00           C  
ATOM   1220  O   PRO   163     -44.349  39.411  39.145  1.00  0.00           O  
ATOM   1221  CB  PRO   163     -43.045  36.920  40.441  1.00  0.00           C  
ATOM   1222  CG  PRO   163     -42.476  36.876  41.860  1.00  0.00           C  
ATOM   1223  CD  PRO   163     -40.982  37.200  41.932  1.00  0.00           C  
ATOM   1224  N   TYR   164     -42.722  40.282  40.442  1.00  0.00           N  
ATOM   1225  CA  TYR   164     -43.421  41.524  40.731  1.00  0.00           C  
ATOM   1226  C   TYR   164     -42.867  42.136  42.004  1.00  0.00           C  
ATOM   1227  O   TYR   164     -42.335  41.420  42.861  1.00  0.00           O  
ATOM   1228  CB  TYR   164     -44.930  41.279  40.871  1.00  0.00           C  
ATOM   1229  CG  TYR   164     -45.131  40.374  42.038  1.00  0.00           C  
ATOM   1230  CD1 TYR   164     -45.313  40.916  43.317  1.00  0.00           C  
ATOM   1231  CD2 TYR   164     -45.148  38.970  41.890  1.00  0.00           C  
ATOM   1232  CE1 TYR   164     -45.509  40.093  44.444  1.00  0.00           C  
ATOM   1233  CE2 TYR   164     -45.346  38.118  43.025  1.00  0.00           C  
ATOM   1234  CZ  TYR   164     -45.524  38.702  44.296  1.00  0.00           C  
ATOM   1235  OH  TYR   164     -45.713  37.923  45.417  1.00  0.00           O  
ATOM   1236  N   GLY   165     -42.970  43.459  42.123  1.00  0.00           N  
ATOM   1237  CA  GLY   165     -42.478  44.162  43.312  1.00  0.00           C  
ATOM   1238  C   GLY   165     -43.189  43.727  44.595  1.00  0.00           C  
ATOM   1239  O   GLY   165     -44.340  43.265  44.576  1.00  0.00           O  
ATOM   1240  N   ALA   166     -42.498  43.872  45.719  1.00  0.00           N  
ATOM   1241  CA  ALA   166     -43.124  43.574  47.000  1.00  0.00           C  
ATOM   1242  C   ALA   166     -42.527  44.421  48.100  1.00  0.00           C  
ATOM   1243  O   ALA   166     -41.465  45.023  47.937  1.00  0.00           O  
ATOM   1244  CB  ALA   166     -42.948  42.106  47.354  1.00  0.00           C  
ATOM   1245  N   GLY   167     -43.235  44.479  49.216  1.00  0.00           N  
ATOM   1246  CA  GLY   167     -42.719  45.149  50.398  1.00  0.00           C  
ATOM   1247  C   GLY   167     -42.963  44.288  51.626  1.00  0.00           C  
ATOM   1248  O   GLY   167     -43.779  43.370  51.586  1.00  0.00           O  
ATOM   1249  N   THR   168     -42.248  44.572  52.713  1.00  0.00           N  
ATOM   1250  CA  THR   168     -42.406  43.810  53.948  1.00  0.00           C  
ATOM   1251  C   THR   168     -42.901  44.743  55.045  1.00  0.00           C  
ATOM   1252  O   THR   168     -42.327  45.820  55.258  1.00  0.00           O  
ATOM   1253  CB  THR   168     -41.083  43.163  54.344  1.00  0.00           C  
ATOM   1254  OG1 THR   168     -40.647  42.279  53.322  1.00  0.00           O  
ATOM   1255  CG2 THR   168     -41.272  42.376  55.652  1.00  0.00           C  
ATOM   1256  N   PHE   169     -43.962  44.324  55.733  1.00  0.00           N  
ATOM   1257  CA  PHE   169     -44.639  45.165  56.722  1.00  0.00           C  
ATOM   1258  C   PHE   169     -44.271  44.810  58.158  1.00  0.00           C  
ATOM   1259  O   PHE   169     -44.632  45.525  59.088  1.00  0.00           O  
ATOM   1260  CB  PHE   169     -46.144  45.065  56.545  1.00  0.00           C  
ATOM   1261  CG  PHE   169     -46.475  45.621  55.203  1.00  0.00           C  
ATOM   1262  CD1 PHE   169     -45.607  46.504  54.523  1.00  0.00           C  
ATOM   1263  CD2 PHE   169     -47.684  45.266  54.576  1.00  0.00           C  
ATOM   1264  CE1 PHE   169     -45.930  47.027  53.237  1.00  0.00           C  
ATOM   1265  CE2 PHE   169     -48.033  45.776  53.289  1.00  0.00           C  
ATOM   1266  CZ  PHE   169     -47.151  46.663  52.618  1.00  0.00           C  
ATOM   1267  N   ALA   170     -43.559  43.706  58.338  1.00  0.00           N  
ATOM   1268  CA  ALA   170     -43.206  43.247  59.672  1.00  0.00           C  
ATOM   1269  C   ALA   170     -44.382  42.583  60.366  1.00  0.00           C  
ATOM   1270  O   ALA   170     -45.520  42.654  59.898  1.00  0.00           O  
ATOM   1271  CB  ALA   170     -42.698  44.416  60.510  1.00  0.00           C  
ATOM   1272  N   GLY   171     -44.103  41.925  61.485  1.00  0.00           N  
ATOM   1273  CA  GLY   171     -45.130  41.214  62.237  1.00  0.00           C  
ATOM   1274  C   GLY   171     -46.228  42.148  62.727  1.00  0.00           C  
ATOM   1275  O   GLY   171     -47.404  41.787  62.732  1.00  0.00           O  
ATOM   1276  N   ASP   172     -45.846  43.352  63.141  1.00  0.00           N  
ATOM   1277  CA  ASP   172     -46.822  44.293  63.673  1.00  0.00           C  
ATOM   1278  C   ASP   172     -47.296  45.300  62.624  1.00  0.00           C  
ATOM   1279  O   ASP   172     -48.086  46.194  62.919  1.00  0.00           O  
ATOM   1280  CB  ASP   172     -46.280  44.998  64.924  1.00  0.00           C  
ATOM   1281  CG  ASP   172     -45.001  45.766  64.660  1.00  0.00           C  
ATOM   1282  OD1 ASP   172     -44.645  45.957  63.478  1.00  0.00           O  
ATOM   1283  OD2 ASP   172     -44.351  46.190  65.642  1.00  0.00           O  
ATOM   1284  N   GLY   173     -46.825  45.134  61.390  1.00  0.00           N  
ATOM   1285  CA  GLY   173     -47.203  46.030  60.315  1.00  0.00           C  
ATOM   1286  C   GLY   173     -46.484  47.366  60.366  1.00  0.00           C  
ATOM   1287  O   GLY   173     -46.765  48.253  59.568  1.00  0.00           O  
ATOM   1288  N   SER   174     -45.543  47.506  61.293  1.00  0.00           N  
ATOM   1289  CA  SER   174     -44.906  48.805  61.536  1.00  0.00           C  
ATOM   1290  C   SER   174     -43.813  49.182  60.533  1.00  0.00           C  
ATOM   1291  O   SER   174     -43.470  50.355  60.400  1.00  0.00           O  
ATOM   1292  CB  SER   174     -44.345  48.878  62.961  1.00  0.00           C  
ATOM   1293  OG  SER   174     -43.137  48.143  63.068  1.00  0.00           O  
ATOM   1294  N   ARG   175     -43.252  48.200  59.838  1.00  0.00           N  
ATOM   1295  CA  ARG   175     -42.232  48.511  58.842  1.00  0.00           C  
ATOM   1296  C   ARG   175     -42.863  49.169  57.626  1.00  0.00           C  
ATOM   1297  O   ARG   175     -43.887  48.705  57.126  1.00  0.00           O  
ATOM   1298  CB  ARG   175     -41.482  47.253  58.416  1.00  0.00           C  
ATOM   1299  CG  ARG   175     -40.422  47.499  57.347  1.00  0.00           C  
ATOM   1300  CD  ARG   175     -39.652  46.206  57.046  1.00  0.00           C  
ATOM   1301  NE  ARG   175     -38.532  46.399  56.126  1.00  0.00           N  
ATOM   1302  CZ  ARG   175     -38.670  46.606  54.817  1.00  0.00           C  
ATOM   1303  NH1 ARG   175     -39.879  46.673  54.286  1.00  0.00           N  
ATOM   1304  NH2 ARG   175     -37.600  46.770  54.042  1.00  0.00           N  
ATOM   1305  N   GLN   176     -42.255  50.248  57.146  1.00  0.00           N  
ATOM   1306  CA  GLN   176     -42.758  50.916  55.951  1.00  0.00           C  
ATOM   1307  C   GLN   176     -41.871  50.573  54.753  1.00  0.00           C  
ATOM   1308  O   GLN   176     -40.750  50.105  54.932  1.00  0.00           O  
ATOM   1309  CB  GLN   176     -42.824  52.427  56.166  1.00  0.00           C  
ATOM   1310  CG  GLN   176     -43.594  52.841  57.412  1.00  0.00           C  
ATOM   1311  CD  GLN   176     -45.027  52.319  57.440  1.00  0.00           C  
ATOM   1312  OE1 GLN   176     -45.719  52.287  56.417  1.00  0.00           O  
ATOM   1313  NE2 GLN   176     -45.479  51.907  58.622  1.00  0.00           N  
ATOM   1314  N   PRO   177     -42.383  50.778  53.527  1.00  0.00           N  
ATOM   1315  CA  PRO   177     -41.587  50.444  52.342  1.00  0.00           C  
ATOM   1316  C   PRO   177     -40.246  51.168  52.296  1.00  0.00           C  
ATOM   1317  O   PRO   177     -40.176  52.381  52.505  1.00  0.00           O  
ATOM   1318  CB  PRO   177     -42.482  50.899  51.190  1.00  0.00           C  
ATOM   1319  CG  PRO   177     -43.867  50.732  51.726  1.00  0.00           C  
ATOM   1320  CD  PRO   177     -43.771  51.121  53.177  1.00  0.00           C  
ATOM   1321  N   THR   178     -39.187  50.415  52.029  1.00  0.00           N  
ATOM   1322  CA  THR   178     -37.844  50.972  51.928  1.00  0.00           C  
ATOM   1323  C   THR   178     -37.632  51.646  50.579  1.00  0.00           C  
ATOM   1324  O   THR   178     -38.409  51.453  49.648  1.00  0.00           O  
ATOM   1325  CB  THR   178     -36.816  49.853  52.101  1.00  0.00           C  
ATOM   1326  OG1 THR   178     -36.950  48.901  51.056  1.00  0.00           O  
ATOM   1327  CG2 THR   178     -37.043  49.158  53.454  1.00  0.00           C  
ATOM   1328  N   GLU   179     -36.567  52.433  50.460  1.00  0.00           N  
ATOM   1329  CA  GLU   179     -36.245  53.025  49.165  1.00  0.00           C  
ATOM   1330  C   GLU   179     -35.933  51.957  48.117  1.00  0.00           C  
ATOM   1331  O   GLU   179     -36.281  52.110  46.949  1.00  0.00           O  
ATOM   1332  CB  GLU   179     -35.098  54.027  49.276  1.00  0.00           C  
ATOM   1333  CG  GLU   179     -35.547  55.392  49.773  1.00  0.00           C  
ATOM   1334  CD  GLU   179     -36.470  56.095  48.784  1.00  0.00           C  
ATOM   1335  OE1 GLU   179     -37.387  56.819  49.234  1.00  0.00           O  
ATOM   1336  OE2 GLU   179     -36.275  55.921  47.557  1.00  0.00           O  
ATOM   1337  N   LEU   180     -35.276  50.878  48.523  1.00  0.00           N  
ATOM   1338  CA  LEU   180     -35.001  49.804  47.569  1.00  0.00           C  
ATOM   1339  C   LEU   180     -36.314  49.237  47.023  1.00  0.00           C  
ATOM   1340  O   LEU   180     -36.477  49.092  45.806  1.00  0.00           O  
ATOM   1341  CB  LEU   180     -34.130  48.705  48.195  1.00  0.00           C  
ATOM   1342  CG  LEU   180     -32.688  49.144  48.455  1.00  0.00           C  
ATOM   1343  CD1 LEU   180     -31.842  48.146  49.245  1.00  0.00           C  
ATOM   1344  CD2 LEU   180     -31.854  49.400  47.201  1.00  0.00           C  
ATOM   1345  N   GLU   181     -37.257  48.949  47.922  1.00  0.00           N  
ATOM   1346  CA  GLU   181     -38.576  48.434  47.519  1.00  0.00           C  
ATOM   1347  C   GLU   181     -39.373  49.376  46.606  1.00  0.00           C  
ATOM   1348  O   GLU   181     -40.026  48.932  45.653  1.00  0.00           O  
ATOM   1349  CB  GLU   181     -39.400  48.051  48.753  1.00  0.00           C  
ATOM   1350  CG  GLU   181     -38.808  46.863  49.472  1.00  0.00           C  
ATOM   1351  CD  GLU   181     -39.268  46.721  50.899  1.00  0.00           C  
ATOM   1352  OE1 GLU   181     -40.032  47.582  51.400  1.00  0.00           O  
ATOM   1353  OE2 GLU   181     -38.852  45.733  51.532  1.00  0.00           O  
ATOM   1354  N   LEU   182     -39.323  50.673  46.902  1.00  0.00           N  
ATOM   1355  CA  LEU   182     -40.043  51.667  46.102  1.00  0.00           C  
ATOM   1356  C   LEU   182     -39.409  51.851  44.718  1.00  0.00           C  
ATOM   1357  O   LEU   182     -40.115  52.034  43.719  1.00  0.00           O  
ATOM   1358  CB  LEU   182     -40.118  53.001  46.854  1.00  0.00           C  
ATOM   1359  CG  LEU   182     -40.918  52.955  48.158  1.00  0.00           C  
ATOM   1360  CD1 LEU   182     -40.712  54.225  49.000  1.00  0.00           C  
ATOM   1361  CD2 LEU   182     -42.408  52.720  47.883  1.00  0.00           C  
ATOM   1362  N   GLY   183     -38.080  51.792  44.673  1.00  0.00           N  
ATOM   1363  CA  GLY   183     -37.325  51.881  43.427  1.00  0.00           C  
ATOM   1364  C   GLY   183     -37.677  50.717  42.500  1.00  0.00           C  
ATOM   1365  O   GLY   183     -37.815  50.891  41.286  1.00  0.00           O  
ATOM   1366  N   GLN   184     -37.836  49.532  43.082  1.00  0.00           N  
ATOM   1367  CA  GLN   184     -38.208  48.344  42.309  1.00  0.00           C  
ATOM   1368  C   GLN   184     -39.625  48.509  41.765  1.00  0.00           C  
ATOM   1369  O   GLN   184     -39.897  48.195  40.603  1.00  0.00           O  
ATOM   1370  CB  GLN   184     -38.068  47.067  43.166  1.00  0.00           C  
ATOM   1371  CG  GLN   184     -38.322  45.777  42.384  1.00  0.00           C  
ATOM   1372  CD  GLN   184     -37.266  45.672  41.293  1.00  0.00           C  
ATOM   1373  OE1 GLN   184     -36.081  45.895  41.535  1.00  0.00           O  
ATOM   1374  NE2 GLN   184     -37.638  45.327  40.031  1.00  0.00           N  
ATOM   1375  N   ALA   185     -40.519  49.036  42.595  1.00  0.00           N  
ATOM   1376  CA  ALA   185     -41.885  49.328  42.157  1.00  0.00           C  
ATOM   1377  C   ALA   185     -41.923  50.365  41.029  1.00  0.00           C  
ATOM   1378  O   ALA   185     -42.693  50.223  40.076  1.00  0.00           O  
ATOM   1379  CB  ALA   185     -42.739  49.781  43.337  1.00  0.00           C  
ATOM   1380  N   PHE   186     -41.105  51.412  41.139  1.00  0.00           N  
ATOM   1381  CA  PHE   186     -41.033  52.413  40.075  1.00  0.00           C  
ATOM   1382  C   PHE   186     -40.583  51.757  38.774  1.00  0.00           C  
ATOM   1383  O   PHE   186     -41.164  51.996  37.715  1.00  0.00           O  
ATOM   1384  CB  PHE   186     -40.082  53.558  40.458  1.00  0.00           C  
ATOM   1385  CG  PHE   186     -40.036  54.505  39.309  1.00  0.00           C  
ATOM   1386  CD1 PHE   186     -41.060  55.451  39.076  1.00  0.00           C  
ATOM   1387  CD2 PHE   186     -38.948  54.474  38.418  1.00  0.00           C  
ATOM   1388  CE1 PHE   186     -41.005  56.356  37.977  1.00  0.00           C  
ATOM   1389  CE2 PHE   186     -38.868  55.369  37.308  1.00  0.00           C  
ATOM   1390  CZ  PHE   186     -39.904  56.313  37.087  1.00  0.00           C  
ATOM   1391  N   HIS   187     -39.554  50.919  38.865  1.00  0.00           N  
ATOM   1392  CA  HIS   187     -39.068  50.197  37.688  1.00  0.00           C  
ATOM   1393  C   HIS   187     -40.194  49.354  37.094  1.00  0.00           C  
ATOM   1394  O   HIS   187     -40.428  49.374  35.884  1.00  0.00           O  
ATOM   1395  CB  HIS   187     -37.879  49.310  38.054  1.00  0.00           C  
ATOM   1396  CG  HIS   187     -37.374  48.500  36.897  1.00  0.00           C  
ATOM   1397  ND1 HIS   187     -36.642  49.024  35.850  1.00  0.00           N  
ATOM   1398  CD2 HIS   187     -37.494  47.181  36.617  1.00  0.00           C  
ATOM   1399  CE1 HIS   187     -36.336  48.095  34.996  1.00  0.00           C  
ATOM   1400  NE2 HIS   187     -36.841  46.956  35.430  1.00  0.00           N  
ATOM   1401  N   GLN   188     -40.897  48.617  37.947  1.00  0.00           N  
ATOM   1402  CA  GLN   188     -42.012  47.795  37.471  1.00  0.00           C  
ATOM   1403  C   GLN   188     -43.024  48.636  36.715  1.00  0.00           C  
ATOM   1404  O   GLN   188     -43.459  48.265  35.635  1.00  0.00           O  
ATOM   1405  CB  GLN   188     -42.715  47.068  38.623  1.00  0.00           C  
ATOM   1406  CG  GLN   188     -43.747  46.064  38.129  1.00  0.00           C  
ATOM   1407  CD  GLN   188     -44.366  45.265  39.251  1.00  0.00           C  
ATOM   1408  OE1 GLN   188     -43.998  45.423  40.412  1.00  0.00           O  
ATOM   1409  NE2 GLN   188     -45.321  44.404  38.914  1.00  0.00           N  
ATOM   1410  N   GLY   189     -43.399  49.775  37.287  1.00  0.00           N  
ATOM   1411  CA  GLY   189     -44.384  50.629  36.657  1.00  0.00           C  
ATOM   1412  C   GLY   189     -43.923  51.079  35.285  1.00  0.00           C  
ATOM   1413  O   GLY   189     -44.703  51.088  34.336  1.00  0.00           O  
ATOM   1414  N   LYS   190     -42.654  51.470  35.187  1.00  0.00           N  
ATOM   1415  CA  LYS   190     -42.108  51.976  33.926  1.00  0.00           C  
ATOM   1416  C   LYS   190     -41.964  50.849  32.909  1.00  0.00           C  
ATOM   1417  O   LYS   190     -42.218  51.034  31.725  1.00  0.00           O  
ATOM   1418  CB  LYS   190     -40.747  52.625  34.153  1.00  0.00           C  
ATOM   1419  CG  LYS   190     -40.207  53.331  32.926  1.00  0.00           C  
ATOM   1420  CD  LYS   190     -38.830  53.906  33.187  1.00  0.00           C  
ATOM   1421  CE  LYS   190     -38.362  54.742  32.005  1.00  0.00           C  
ATOM   1422  NZ  LYS   190     -37.011  55.329  32.246  1.00  0.00           N  
ATOM   1423  N   TYR   191     -41.540  49.688  33.392  1.00  0.00           N  
ATOM   1424  CA  TYR   191     -41.345  48.519  32.543  1.00  0.00           C  
ATOM   1425  C   TYR   191     -42.678  48.059  31.970  1.00  0.00           C  
ATOM   1426  O   TYR   191     -42.792  47.822  30.763  1.00  0.00           O  
ATOM   1427  CB  TYR   191     -40.665  47.396  33.334  1.00  0.00           C  
ATOM   1428  CG  TYR   191     -40.519  46.229  32.419  1.00  0.00           C  
ATOM   1429  CD1 TYR   191     -39.489  46.213  31.469  1.00  0.00           C  
ATOM   1430  CD2 TYR   191     -41.394  45.123  32.486  1.00  0.00           C  
ATOM   1431  CE1 TYR   191     -39.316  45.126  30.589  1.00  0.00           C  
ATOM   1432  CE2 TYR   191     -41.233  44.010  31.599  1.00  0.00           C  
ATOM   1433  CZ  TYR   191     -40.185  44.032  30.656  1.00  0.00           C  
ATOM   1434  OH  TYR   191     -39.994  42.986  29.779  1.00  0.00           O  
ATOM   1435  N   ILE   192     -43.688  47.928  32.832  1.00  0.00           N  
ATOM   1436  CA  ILE   192     -45.021  47.584  32.367  1.00  0.00           C  
ATOM   1437  C   ILE   192     -45.568  48.606  31.360  1.00  0.00           C  
ATOM   1438  O   ILE   192     -46.111  48.236  30.319  1.00  0.00           O  
ATOM   1439  CB  ILE   192     -46.017  47.405  33.541  1.00  0.00           C  
ATOM   1440  CG1 ILE   192     -45.713  46.181  34.422  1.00  0.00           C  
ATOM   1441  CG2 ILE   192     -47.475  47.221  33.086  1.00  0.00           C  
ATOM   1442  CD1 ILE   192     -46.513  46.154  35.723  1.00  0.00           C  
ATOM   1443  N   ALA   193     -45.417  49.893  31.660  1.00  0.00           N  
ATOM   1444  CA  ALA   193     -45.948  50.927  30.779  1.00  0.00           C  
ATOM   1445  C   ALA   193     -45.304  50.897  29.391  1.00  0.00           C  
ATOM   1446  O   ALA   193     -45.972  51.131  28.374  1.00  0.00           O  
ATOM   1447  CB  ALA   193     -45.761  52.297  31.413  1.00  0.00           C  
ATOM   1448  N   ALA   194     -44.003  50.629  29.367  1.00  0.00           N  
ATOM   1449  CA  ALA   194     -43.238  50.562  28.128  1.00  0.00           C  
ATOM   1450  C   ALA   194     -43.699  49.397  27.256  1.00  0.00           C  
ATOM   1451  O   ALA   194     -43.910  49.548  26.048  1.00  0.00           O  
ATOM   1452  CB  ALA   194     -41.746  50.401  28.415  1.00  0.00           C  
ATOM   1453  N   ILE   195     -43.853  48.230  27.869  1.00  0.00           N  
ATOM   1454  CA  ILE   195     -44.362  47.075  27.143  1.00  0.00           C  
ATOM   1455  C   ILE   195     -45.776  47.348  26.631  1.00  0.00           C  
ATOM   1456  O   ILE   195     -46.086  47.101  25.463  1.00  0.00           O  
ATOM   1457  CB  ILE   195     -44.330  45.798  28.011  1.00  0.00           C  
ATOM   1458  CG1 ILE   195     -42.896  45.467  28.419  1.00  0.00           C  
ATOM   1459  CG2 ILE   195     -44.964  44.623  27.263  1.00  0.00           C  
ATOM   1460  CD1 ILE   195     -41.989  45.160  27.242  1.00  0.00           C  
ATOM   1461  N   SER   196     -46.632  47.890  27.493  1.00  0.00           N  
ATOM   1462  CA  SER   196     -48.000  48.190  27.096  1.00  0.00           C  
ATOM   1463  C   SER   196     -48.057  49.193  25.941  1.00  0.00           C  
ATOM   1464  O   SER   196     -48.861  49.053  25.024  1.00  0.00           O  
ATOM   1465  CB  SER   196     -48.797  48.703  28.280  1.00  0.00           C  
ATOM   1466  OG  SER   196     -50.125  49.008  27.879  1.00  0.00           O  
ATOM   1467  N   LYS   197     -47.194  50.199  25.992  1.00  0.00           N  
ATOM   1468  CA  LYS   197     -47.156  51.224  24.953  1.00  0.00           C  
ATOM   1469  C   LYS   197     -46.735  50.611  23.617  1.00  0.00           C  
ATOM   1470  O   LYS   197     -47.362  50.844  22.584  1.00  0.00           O  
ATOM   1471  CB  LYS   197     -46.198  52.337  25.362  1.00  0.00           C  
ATOM   1472  CG  LYS   197     -46.092  53.496  24.384  1.00  0.00           C  
ATOM   1473  CD  LYS   197     -45.220  54.586  24.997  1.00  0.00           C  
ATOM   1474  CE  LYS   197     -45.020  55.761  24.063  1.00  0.00           C  
ATOM   1475  NZ  LYS   197     -44.040  56.730  24.638  1.00  0.00           N  
ATOM   1476  N   LYS   198     -45.681  49.807  23.651  1.00  0.00           N  
ATOM   1477  CA  LYS   198     -45.206  49.137  22.445  1.00  0.00           C  
ATOM   1478  C   LYS   198     -46.308  48.292  21.797  1.00  0.00           C  
ATOM   1479  O   LYS   198     -46.522  48.356  20.586  1.00  0.00           O  
ATOM   1480  CB  LYS   198     -43.961  48.305  22.762  1.00  0.00           C  
ATOM   1481  CG  LYS   198     -43.371  47.599  21.539  1.00  0.00           C  
ATOM   1482  CD  LYS   198     -42.087  46.824  21.840  1.00  0.00           C  
ATOM   1483  CE  LYS   198     -41.524  46.078  20.628  1.00  0.00           C  
ATOM   1484  NZ  LYS   198     -40.301  45.339  21.012  1.00  0.00           N  
ATOM   1485  N   LEU   199     -47.024  47.529  22.615  1.00  0.00           N  
ATOM   1486  CA  LEU   199     -48.123  46.699  22.137  1.00  0.00           C  
ATOM   1487  C   LEU   199     -49.310  47.506  21.625  1.00  0.00           C  
ATOM   1488  O   LEU   199     -49.961  47.114  20.660  1.00  0.00           O  
ATOM   1489  CB  LEU   199     -48.617  45.781  23.253  1.00  0.00           C  
ATOM   1490  CG  LEU   199     -47.816  44.527  23.560  1.00  0.00           C  
ATOM   1491  CD1 LEU   199     -48.502  43.777  24.688  1.00  0.00           C  
ATOM   1492  CD2 LEU   199     -47.706  43.650  22.320  1.00  0.00           C  
ATOM   1493  N   LYS   200     -49.613  48.612  22.293  1.00  0.00           N  
ATOM   1494  CA  LYS   200     -50.809  49.381  21.968  1.00  0.00           C  
ATOM   1495  C   LYS   200     -50.630  50.161  20.672  1.00  0.00           C  
ATOM   1496  O   LYS   200     -51.548  50.249  19.858  1.00  0.00           O  
ATOM   1497  CB  LYS   200     -51.174  50.319  23.114  1.00  0.00           C  
ATOM   1498  CG  LYS   200     -52.457  51.115  22.866  1.00  0.00           C  
ATOM   1499  CD  LYS   200     -53.715  50.247  22.810  1.00  0.00           C  
ATOM   1500  CE  LYS   200     -55.010  51.052  22.679  1.00  0.00           C  
ATOM   1501  NZ  LYS   200     -56.172  50.137  22.622  1.00  0.00           N  
ATOM   1502  N   GLY   201     -49.440  50.720  20.488  1.00  0.00           N  
ATOM   1503  CA  GLY   201     -49.130  51.513  19.303  1.00  0.00           C  
ATOM   1504  C   GLY   201     -48.999  50.677  18.031  1.00  0.00           C  
ATOM   1505  O   GLY   201     -48.575  51.191  16.996  1.00  0.00           O  
ATOM   1506  N   PRO   202     -49.359  49.396  18.114  1.00  0.00           N  
ATOM   1507  CA  PRO   202     -49.267  48.480  16.972  1.00  0.00           C  
ATOM   1508  C   PRO   202     -49.533  49.161  15.628  1.00  0.00           C  
ATOM   1509  O   PRO   202     -48.882  48.862  14.625  1.00  0.00           O  
ATOM   1510  CB  PRO   202     -50.220  47.288  17.147  1.00  0.00           C  
ATOM   1511  CG  PRO   202     -51.439  47.604  18.016  1.00  0.00           C  
ATOM   1512  CD  PRO   202     -51.144  48.584  19.153  1.00  0.00           C  
TER
