# Supplementary material for: The Flavoproteome of the Model Plant Arabidopsis thaliana
Source: Int J Mol Sci. 2020 Jul 28;21(15):5371. doi: 10.3390/ijms21155371 (PMC7432721; doi:10.3390/ijms21155371)
Supplement: Supplementary file 1 [file ijms-21-05371-s001.zip › Supplements for Table S4 pdb structure prediction evidence code 3/AT4G36750.1.pdb]

REMARK  99  Chain ID : 1
REMARK  99  Residues : 197
REMARK  99  Atoms    : 1588
REMARK  99  File     : c5mp4C_.1.pdb.sc
ATOM      1  N   LYS    74      43.754 -26.503 -13.135  1.00  0.00           N  
ATOM      2  CA  LYS    74      44.397 -26.268 -11.847  1.00  0.00           C  
ATOM      3  C   LYS    74      44.184 -24.824 -11.417  1.00  0.00           C  
ATOM      4  O   LYS    74      44.371 -23.899 -12.214  1.00  0.00           O  
ATOM      5  CB  LYS    74      45.891 -26.598 -11.906  1.00  0.00           C  
ATOM      6  CG  LYS    74      46.603 -26.447 -10.560  1.00  0.00           C  
ATOM      7  CD  LYS    74      48.076 -26.859 -10.596  1.00  0.00           C  
ATOM      8  CE  LYS    74      48.792 -26.692  -9.255  1.00  0.00           C  
ATOM      9  NZ  LYS    74      50.202 -27.126  -9.376  1.00  0.00           N  
ATOM     10  N   ILE    75      43.807 -24.635 -10.155  1.00  0.00           N  
ATOM     11  CA  ILE    75      43.399 -23.337  -9.632  1.00  0.00           C  
ATOM     12  C   ILE    75      44.446 -22.834  -8.648  1.00  0.00           C  
ATOM     13  O   ILE    75      44.897 -23.577  -7.768  1.00  0.00           O  
ATOM     14  CB  ILE    75      42.014 -23.419  -8.960  1.00  0.00           C  
ATOM     15  CG1 ILE    75      40.891 -23.849  -9.919  1.00  0.00           C  
ATOM     16  CG2 ILE    75      41.542 -22.083  -8.362  1.00  0.00           C  
ATOM     17  CD1 ILE    75      39.571 -24.155  -9.214  1.00  0.00           C  
ATOM     18  N   PHE    76      44.821 -21.566  -8.790  1.00  0.00           N  
ATOM     19  CA  PHE    76      45.656 -20.879  -7.814  1.00  0.00           C  
ATOM     20  C   PHE    76      44.792 -19.985  -6.928  1.00  0.00           C  
ATOM     21  O   PHE    76      44.072 -19.120  -7.426  1.00  0.00           O  
ATOM     22  CB  PHE    76      46.735 -20.052  -8.517  1.00  0.00           C  
ATOM     23  CG  PHE    76      47.730 -21.004  -9.086  1.00  0.00           C  
ATOM     24  CD1 PHE    76      47.657 -22.395  -8.847  1.00  0.00           C  
ATOM     25  CD2 PHE    76      48.780 -20.524  -9.889  1.00  0.00           C  
ATOM     26  CE1 PHE    76      48.610 -23.299  -9.399  1.00  0.00           C  
ATOM     27  CE2 PHE    76      49.749 -21.408 -10.455  1.00  0.00           C  
ATOM     28  CZ  PHE    76      49.663 -22.802 -10.206  1.00  0.00           C  
ATOM     29  N   VAL    77      44.851 -20.202  -5.618  1.00  0.00           N  
ATOM     30  CA  VAL    77      44.178 -19.347  -4.634  1.00  0.00           C  
ATOM     31  C   VAL    77      45.187 -18.315  -4.166  1.00  0.00           C  
ATOM     32  O   VAL    77      46.096 -18.649  -3.392  1.00  0.00           O  
ATOM     33  CB  VAL    77      43.645 -20.155  -3.440  1.00  0.00           C  
ATOM     34  CG1 VAL    77      42.983 -19.291  -2.365  1.00  0.00           C  
ATOM     35  CG2 VAL    77      42.588 -21.191  -3.828  1.00  0.00           C  
ATOM     36  N   VAL    78      45.032 -17.066  -4.591  1.00  0.00           N  
ATOM     37  CA  VAL    78      45.890 -15.972  -4.146  1.00  0.00           C  
ATOM     38  C   VAL    78      45.100 -15.115  -3.176  1.00  0.00           C  
ATOM     39  O   VAL    78      43.970 -14.697  -3.484  1.00  0.00           O  
ATOM     40  CB  VAL    78      46.408 -15.133  -5.329  1.00  0.00           C  
ATOM     41  CG1 VAL    78      47.273 -13.945  -4.902  1.00  0.00           C  
ATOM     42  CG2 VAL    78      47.275 -15.928  -6.308  1.00  0.00           C  
ATOM     43  N   PHE    79      45.674 -14.884  -2.005  1.00  0.00           N  
ATOM     44  CA  PHE    79      45.002 -14.209  -0.908  1.00  0.00           C  
ATOM     45  C   PHE    79      45.978 -13.223  -0.294  1.00  0.00           C  
ATOM     46  O   PHE    79      47.184 -13.257  -0.554  1.00  0.00           O  
ATOM     47  CB  PHE    79      44.518 -15.195   0.173  1.00  0.00           C  
ATOM     48  CG  PHE    79      43.600 -16.167  -0.485  1.00  0.00           C  
ATOM     49  CD1 PHE    79      44.061 -17.396  -1.008  1.00  0.00           C  
ATOM     50  CD2 PHE    79      42.230 -15.870  -0.599  1.00  0.00           C  
ATOM     51  CE1 PHE    79      43.175 -18.321  -1.633  1.00  0.00           C  
ATOM     52  CE2 PHE    79      41.320 -16.779  -1.220  1.00  0.00           C  
ATOM     53  CZ  PHE    79      41.798 -18.010  -1.741  1.00  0.00           C  
ATOM     54  N   TYR    80      45.436 -12.324   0.506  1.00  0.00           N  
ATOM     55  CA  TYR    80      46.208 -11.592   1.491  1.00  0.00           C  
ATOM     56  C   TYR    80      45.523 -11.790   2.834  1.00  0.00           C  
ATOM     57  O   TYR    80      44.301 -11.957   2.907  1.00  0.00           O  
ATOM     58  CB  TYR    80      46.288 -10.104   1.181  1.00  0.00           C  
ATOM     59  CG  TYR    80      46.929  -9.340   2.301  1.00  0.00           C  
ATOM     60  CD1 TYR    80      48.298  -9.346   2.478  1.00  0.00           C  
ATOM     61  CD2 TYR    80      46.161  -8.645   3.204  1.00  0.00           C  
ATOM     62  CE1 TYR    80      48.878  -8.660   3.514  1.00  0.00           C  
ATOM     63  CE2 TYR    80      46.728  -7.960   4.236  1.00  0.00           C  
ATOM     64  CZ  TYR    80      48.087  -7.967   4.389  1.00  0.00           C  
ATOM     65  OH  TYR    80      48.648  -7.273   5.429  1.00  0.00           O  
ATOM     66  N   SER    81      46.317 -11.824   3.891  1.00  0.00           N  
ATOM     67  CA  SER    81      45.801 -11.907   5.246  1.00  0.00           C  
ATOM     68  C   SER    81      46.689 -11.067   6.155  1.00  0.00           C  
ATOM     69  O   SER    81      47.884 -10.885   5.897  1.00  0.00           O  
ATOM     70  CB  SER    81      45.741 -13.361   5.743  1.00  0.00           C  
ATOM     71  OG  SER    81      47.051 -13.902   5.828  1.00  0.00           O  
ATOM     72  N   MET    82      46.080 -10.508   7.197  1.00  0.00           N  
ATOM     73  CA  MET    82      46.833  -9.751   8.187  1.00  0.00           C  
ATOM     74  C   MET    82      46.526 -10.290   9.576  1.00  0.00           C  
ATOM     75  O   MET    82      47.390 -10.285  10.458  1.00  0.00           O  
ATOM     76  CB  MET    82      46.508  -8.260   8.093  1.00  0.00           C  
ATOM     77  CG  MET    82      47.298  -7.400   9.081  1.00  0.00           C  
ATOM     78  SD  MET    82      47.073  -5.608   8.869  1.00  0.00           S  
ATOM     79  CE  MET    82      48.116  -5.149  10.283  1.00  0.00           C  
ATOM     80  N   TYR    83      45.297 -10.767   9.772  1.00  0.00           N  
ATOM     81  CA  TYR    83      44.867 -11.330  11.045  1.00  0.00           C  
ATOM     82  C   TYR    83      44.516 -12.809  10.943  1.00  0.00           C  
ATOM     83  O   TYR    83      44.051 -13.396  11.926  1.00  0.00           O  
ATOM     84  CB  TYR    83      43.681 -10.538  11.600  1.00  0.00           C  
ATOM     85  CG  TYR    83      44.031  -9.116  11.965  1.00  0.00           C  
ATOM     86  CD1 TYR    83      43.978  -8.102  11.018  1.00  0.00           C  
ATOM     87  CD2 TYR    83      44.421  -8.789  13.256  1.00  0.00           C  
ATOM     88  CE1 TYR    83      44.301  -6.798  11.349  1.00  0.00           C  
ATOM     89  CE2 TYR    83      44.745  -7.490  13.598  1.00  0.00           C  
ATOM     90  CZ  TYR    83      44.683  -6.497  12.640  1.00  0.00           C  
ATOM     91  OH  TYR    83      45.005  -5.201  12.975  1.00  0.00           O  
ATOM     92  N   GLY    84      44.741 -13.429   9.787  1.00  0.00           N  
ATOM     93  CA  GLY    84      44.551 -14.854   9.639  1.00  0.00           C  
ATOM     94  C   GLY    84      43.164 -15.291   9.225  1.00  0.00           C  
ATOM     95  O   GLY    84      42.934 -16.498   9.081  1.00  0.00           O  
ATOM     96  N   HIS    85      42.231 -14.359   9.015  1.00  0.00           N  
ATOM     97  CA  HIS    85      40.860 -14.753   8.707  1.00  0.00           C  
ATOM     98  C   HIS    85      40.714 -15.257   7.275  1.00  0.00           C  
ATOM     99  O   HIS    85      40.044 -16.270   7.041  1.00  0.00           O  
ATOM    100  CB  HIS    85      39.903 -13.587   8.956  1.00  0.00           C  
ATOM    101  CG  HIS    85      39.714 -13.258  10.403  1.00  0.00           C  
ATOM    102  ND1 HIS    85      40.535 -12.384  11.083  1.00  0.00           N  
ATOM    103  CD2 HIS    85      38.797 -13.688  11.302  1.00  0.00           C  
ATOM    104  CE1 HIS    85      40.131 -12.288  12.337  1.00  0.00           C  
ATOM    105  NE2 HIS    85      39.078 -13.070  12.496  1.00  0.00           N  
ATOM    106  N   VAL    86      41.316 -14.565   6.304  1.00  0.00           N  
ATOM    107  CA  VAL    86      41.179 -14.984   4.910  1.00  0.00           C  
ATOM    108  C   VAL    86      41.859 -16.329   4.688  1.00  0.00           C  
ATOM    109  O   VAL    86      41.388 -17.156   3.896  1.00  0.00           O  
ATOM    110  CB  VAL    86      41.736 -13.907   3.959  1.00  0.00           C  
ATOM    111  CG1 VAL    86      41.557 -14.333   2.507  1.00  0.00           C  
ATOM    112  CG2 VAL    86      41.048 -12.580   4.200  1.00  0.00           C  
ATOM    113  N   GLU    87      42.973 -16.572   5.385  1.00  0.00           N  
ATOM    114  CA  GLU    87      43.659 -17.856   5.268  1.00  0.00           C  
ATOM    115  C   GLU    87      42.756 -19.003   5.704  1.00  0.00           C  
ATOM    116  O   GLU    87      42.710 -20.051   5.048  1.00  0.00           O  
ATOM    117  CB  GLU    87      44.948 -17.840   6.092  1.00  0.00           C  
ATOM    118  CG  GLU    87      46.041 -16.950   5.498  1.00  0.00           C  
ATOM    119  CD  GLU    87      46.352 -17.458   4.097  1.00  0.00           C  
ATOM    120  OE1 GLU    87      46.624 -18.680   3.958  1.00  0.00           O  
ATOM    121  OE2 GLU    87      46.321 -16.630   3.147  1.00  0.00           O  
ATOM    122  N   SER    88      42.017 -18.815   6.800  1.00  0.00           N  
ATOM    123  CA  SER    88      41.122 -19.862   7.281  1.00  0.00           C  
ATOM    124  C   SER    88      40.029 -20.167   6.265  1.00  0.00           C  
ATOM    125  O   SER    88      39.637 -21.327   6.094  1.00  0.00           O  
ATOM    126  CB  SER    88      40.515 -19.454   8.624  1.00  0.00           C  
ATOM    127  OG  SER    88      41.528 -19.384   9.616  1.00  0.00           O  
ATOM    128  N   LEU    89      39.527 -19.142   5.574  1.00  0.00           N  
ATOM    129  CA  LEU    89      38.521 -19.376   4.544  1.00  0.00           C  
ATOM    130  C   LEU    89      39.144 -19.863   3.243  1.00  0.00           C  
ATOM    131  O   LEU    89      38.499 -20.605   2.495  1.00  0.00           O  
ATOM    132  CB  LEU    89      37.703 -18.107   4.287  1.00  0.00           C  
ATOM    133  CG  LEU    89      36.508 -18.329   3.357  1.00  0.00           C  
ATOM    134  CD1 LEU    89      35.486 -19.351   3.852  1.00  0.00           C  
ATOM    135  CD2 LEU    89      35.664 -17.086   3.083  1.00  0.00           C  
ATOM    136  N   ALA    90      40.387 -19.463   2.958  1.00  0.00           N  
ATOM    137  CA  ALA    90      41.078 -19.988   1.785  1.00  0.00           C  
ATOM    138  C   ALA    90      41.281 -21.493   1.885  1.00  0.00           C  
ATOM    139  O   ALA    90      41.196 -22.199   0.874  1.00  0.00           O  
ATOM    140  CB  ALA    90      42.421 -19.280   1.603  1.00  0.00           C  
ATOM    141  N   LYS    91      41.549 -22.003   3.089  1.00  0.00           N  
ATOM    142  CA  LYS    91      41.633 -23.448   3.272  1.00  0.00           C  
ATOM    143  C   LYS    91      40.274 -24.103   3.054  1.00  0.00           C  
ATOM    144  O   LYS    91      40.192 -25.232   2.556  1.00  0.00           O  
ATOM    145  CB  LYS    91      42.173 -23.768   4.666  1.00  0.00           C  
ATOM    146  CG  LYS    91      43.652 -23.417   4.843  1.00  0.00           C  
ATOM    147  CD  LYS    91      44.193 -23.732   6.239  1.00  0.00           C  
ATOM    148  CE  LYS    91      45.672 -23.381   6.415  1.00  0.00           C  
ATOM    149  NZ  LYS    91      46.104 -23.690   7.797  1.00  0.00           N  
ATOM    150  N   ARG    92      39.194 -23.405   3.417  1.00  0.00           N  
ATOM    151  CA  ARG    92      37.856 -23.914   3.138  1.00  0.00           C  
ATOM    152  C   ARG    92      37.533 -23.849   1.651  1.00  0.00           C  
ATOM    153  O   ARG    92      36.788 -24.694   1.143  1.00  0.00           O  
ATOM    154  CB  ARG    92      36.818 -23.138   3.947  1.00  0.00           C  
ATOM    155  CG  ARG    92      36.975 -23.304   5.460  1.00  0.00           C  
ATOM    156  CD  ARG    92      36.701 -24.727   5.951  1.00  0.00           C  
ATOM    157  NE  ARG    92      36.848 -24.725   7.434  1.00  0.00           N  
ATOM    158  CZ  ARG    92      36.803 -25.901   8.126  1.00  0.00           C  
ATOM    159  NH1 ARG    92      36.617 -26.908   7.224  1.00  0.00           N  
ATOM    160  NH2 ARG    92      36.962 -25.610   9.450  1.00  0.00           N  
ATOM    161  N   MET    93      38.074 -22.856   0.940  1.00  0.00           N  
ATOM    162  CA  MET    93      37.965 -22.851  -0.516  1.00  0.00           C  
ATOM    163  C   MET    93      38.715 -24.032  -1.120  1.00  0.00           C  
ATOM    164  O   MET    93      38.217 -24.686  -2.044  1.00  0.00           O  
ATOM    165  CB  MET    93      38.497 -21.532  -1.080  1.00  0.00           C  
ATOM    166  CG  MET    93      37.610 -20.328  -0.756  1.00  0.00           C  
ATOM    167  SD  MET    93      35.924 -20.431  -1.427  1.00  0.00           S  
ATOM    168  CE  MET    93      36.433 -20.262  -3.161  1.00  0.00           C  
ATOM    169  N   LYS    94      39.913 -24.320  -0.602  1.00  0.00           N  
ATOM    170  CA  LYS    94      40.690 -25.455  -1.091  1.00  0.00           C  
ATOM    171  C   LYS    94      39.980 -26.774  -0.812  1.00  0.00           C  
ATOM    172  O   LYS    94      39.946 -27.662  -1.672  1.00  0.00           O  
ATOM    173  CB  LYS    94      42.081 -25.440  -0.453  1.00  0.00           C  
ATOM    174  CG  LYS    94      42.955 -26.635  -0.787  1.00  0.00           C  
ATOM    175  CD  LYS    94      44.321 -26.492  -0.133  1.00  0.00           C  
ATOM    176  CE  LYS    94      45.177 -27.735  -0.323  1.00  0.00           C  
ATOM    177  NZ  LYS    94      45.489 -28.003  -1.755  1.00  0.00           N  
ATOM    178  N   LYS    95      39.397 -26.916   0.382  1.00  0.00           N  
ATOM    179  CA  LYS    95      38.651 -28.128   0.706  1.00  0.00           C  
ATOM    180  C   LYS    95      37.524 -28.367  -0.293  1.00  0.00           C  
ATOM    181  O   LYS    95      37.239 -29.513  -0.658  1.00  0.00           O  
ATOM    182  CB  LYS    95      38.099 -28.035   2.130  1.00  0.00           C  
ATOM    183  CG  LYS    95      37.287 -29.242   2.579  1.00  0.00           C  
ATOM    184  CD  LYS    95      36.780 -29.064   4.003  1.00  0.00           C  
ATOM    185  CE  LYS    95      35.892 -30.223   4.424  1.00  0.00           C  
ATOM    186  NZ  LYS    95      35.247 -29.969   5.741  1.00  0.00           N  
ATOM    187  N   GLY    96      36.759 -27.322  -0.584  1.00  0.00           N  
ATOM    188  CA  GLY    96      35.652 -27.445  -1.511  1.00  0.00           C  
ATOM    189  C   GLY    96      36.179 -27.855  -2.893  1.00  0.00           C  
ATOM    190  O   GLY    96      35.700 -28.806  -3.517  1.00  0.00           O  
ATOM    191  N   VAL    97      37.180 -27.129  -3.382  1.00  0.00           N  
ATOM    192  CA  VAL    97      37.793 -27.455  -4.674  1.00  0.00           C  
ATOM    193  C   VAL    97      38.461 -28.832  -4.714  1.00  0.00           C  
ATOM    194  O   VAL    97      38.356 -29.579  -5.691  1.00  0.00           O  
ATOM    195  CB  VAL    97      38.963 -27.055  -5.598  1.00  0.00           C  
ATOM    196  CG1 VAL    97      39.140 -27.989  -6.797  1.00  0.00           C  
ATOM    197  CG2 VAL    97      38.815 -25.656  -6.199  1.00  0.00           C  
ATOM    198  N   ASP    98      39.157 -29.177  -3.641  1.00  0.00           N  
ATOM    199  CA  ASP    98      39.968 -30.393  -3.589  1.00  0.00           C  
ATOM    200  C   ASP    98      39.097 -31.627  -3.375  1.00  0.00           C  
ATOM    201  O   ASP    98      39.212 -32.630  -4.085  1.00  0.00           O  
ATOM    202  CB  ASP    98      41.010 -30.480  -2.471  1.00  0.00           C  
ATOM    203  CG  ASP    98      41.816 -31.755  -2.677  1.00  0.00           C  
ATOM    204  OD1 ASP    98      42.432 -31.895  -3.767  1.00  0.00           O  
ATOM    205  OD2 ASP    98      41.826 -32.605  -1.748  1.00  0.00           O  
ATOM    206  N   SER    99      38.214 -31.571  -2.395  1.00  0.00           N  
ATOM    207  CA  SER    99      37.461 -32.769  -1.964  1.00  0.00           C  
ATOM    208  C   SER    99      36.106 -32.956  -2.645  1.00  0.00           C  
ATOM    209  O   SER    99      35.711 -34.078  -2.974  1.00  0.00           O  
ATOM    210  CB  SER    99      36.905 -33.029  -0.561  1.00  0.00           C  
ATOM    211  OG  SER    99      37.961 -33.039   0.388  1.00  0.00           O  
ATOM    212  N   VAL   100      35.362 -31.876  -2.874  1.00  0.00           N  
ATOM    213  CA  VAL   100      34.056 -32.000  -3.502  1.00  0.00           C  
ATOM    214  C   VAL   100      34.188 -32.151  -5.014  1.00  0.00           C  
ATOM    215  O   VAL   100      33.518 -32.975  -5.641  1.00  0.00           O  
ATOM    216  CB  VAL   100      32.780 -31.198  -3.838  1.00  0.00           C  
ATOM    217  CG1 VAL   100      31.772 -31.981  -4.682  1.00  0.00           C  
ATOM    218  CG2 VAL   100      32.000 -30.746  -2.602  1.00  0.00           C  
ATOM    219  N   GLU   101      35.057 -31.353  -5.624  1.00  0.00           N  
ATOM    220  CA  GLU   101      35.190 -31.314  -7.063  1.00  0.00           C  
ATOM    221  C   GLU   101      36.412 -32.029  -7.605  1.00  0.00           C  
ATOM    222  O   GLU   101      36.676 -32.024  -8.810  1.00  0.00           O  
ATOM    223  CB  GLU   101      35.330 -29.944  -7.733  1.00  0.00           C  
ATOM    224  CG  GLU   101      34.157 -29.004  -7.450  1.00  0.00           C  
ATOM    225  CD  GLU   101      32.887 -29.667  -7.965  1.00  0.00           C  
ATOM    226  OE1 GLU   101      32.886 -30.102  -9.148  1.00  0.00           O  
ATOM    227  OE2 GLU   101      31.903 -29.748  -7.183  1.00  0.00           O  
ATOM    228  N   GLY   102      37.186 -32.661  -6.734  1.00  0.00           N  
ATOM    229  CA  GLY   102      38.305 -33.505  -7.148  1.00  0.00           C  
ATOM    230  C   GLY   102      39.503 -32.851  -7.798  1.00  0.00           C  
ATOM    231  O   GLY   102      40.466 -33.519  -8.186  1.00  0.00           O  
ATOM    232  N   VAL   103      39.526 -31.604  -7.987  1.00  0.00           N  
ATOM    233  CA  VAL   103      40.573 -30.738  -8.475  1.00  0.00           C  
ATOM    234  C   VAL   103      41.625 -30.484  -7.406  1.00  0.00           C  
ATOM    235  O   VAL   103      41.486 -30.892  -6.246  1.00  0.00           O  
ATOM    236  CB  VAL   103      39.992 -29.395  -8.968  1.00  0.00           C  
ATOM    237  CG1 VAL   103      38.980 -29.549 -10.105  1.00  0.00           C  
ATOM    238  CG2 VAL   103      39.254 -28.613  -7.879  1.00  0.00           C  
ATOM    239  N   GLU   104      42.692 -29.808  -7.819  1.00  0.00           N  
ATOM    240  CA  GLU   104      43.785 -29.440  -6.933  1.00  0.00           C  
ATOM    241  C   GLU   104      43.857 -27.924  -6.815  1.00  0.00           C  
ATOM    242  O   GLU   104      43.581 -27.202  -7.779  1.00  0.00           O  
ATOM    243  CB  GLU   104      45.119 -29.997  -7.442  1.00  0.00           C  
ATOM    244  CG  GLU   104      45.181 -31.526  -7.444  1.00  0.00           C  
ATOM    245  CD  GLU   104      46.566 -31.940  -7.919  1.00  0.00           C  
ATOM    246  OE1 GLU   104      47.372 -31.032  -8.256  1.00  0.00           O  
ATOM    247  OE2 GLU   104      46.838 -33.170  -7.950  1.00  0.00           O  
ATOM    248  N   ALA   105      44.223 -27.447  -5.629  1.00  0.00           N  
ATOM    249  CA  ALA   105      44.279 -26.021  -5.349  1.00  0.00           C  
ATOM    250  C   ALA   105      45.563 -25.691  -4.605  1.00  0.00           C  
ATOM    251  O   ALA   105      45.969 -26.421  -3.696  1.00  0.00           O  
ATOM    252  CB  ALA   105      43.067 -25.567  -4.528  1.00  0.00           C  
ATOM    253  N   THR   106      46.198 -24.591  -5.001  1.00  0.00           N  
ATOM    254  CA  THR   106      47.380 -24.068  -4.331  1.00  0.00           C  
ATOM    255  C   THR   106      47.033 -22.738  -3.683  1.00  0.00           C  
ATOM    256  O   THR   106      46.401 -21.882  -4.310  1.00  0.00           O  
ATOM    257  CB  THR   106      48.541 -23.886  -5.308  1.00  0.00           C  
ATOM    258  OG1 THR   106      48.892 -25.134  -5.886  1.00  0.00           O  
ATOM    259  CG2 THR   106      49.754 -23.314  -4.556  1.00  0.00           C  
ATOM    260  N   LEU   107      47.445 -22.566  -2.433  1.00  0.00           N  
ATOM    261  CA  LEU   107      47.179 -21.344  -1.689  1.00  0.00           C  
ATOM    262  C   LEU   107      48.439 -20.492  -1.698  1.00  0.00           C  
ATOM    263  O   LEU   107      49.461 -20.870  -1.114  1.00  0.00           O  
ATOM    264  CB  LEU   107      46.722 -21.645  -0.255  1.00  0.00           C  
ATOM    265  CG  LEU   107      45.437 -22.473  -0.185  1.00  0.00           C  
ATOM    266  CD1 LEU   107      44.976 -22.831   1.227  1.00  0.00           C  
ATOM    267  CD2 LEU   107      44.207 -21.809  -0.802  1.00  0.00           C  
ATOM    268  N   TYR   108      48.367 -19.350  -2.369  1.00  0.00           N  
ATOM    269  CA  TYR   108      49.421 -18.351  -2.348  1.00  0.00           C  
ATOM    270  C   TYR   108      48.944 -17.132  -1.574  1.00  0.00           C  
ATOM    271  O   TYR   108      47.743 -16.900  -1.418  1.00  0.00           O  
ATOM    272  CB  TYR   108      49.824 -17.935  -3.766  1.00  0.00           C  
ATOM    273  CG  TYR   108      50.498 -19.023  -4.563  1.00  0.00           C  
ATOM    274  CD1 TYR   108      51.875 -19.187  -4.517  1.00  0.00           C  
ATOM    275  CD2 TYR   108      49.760 -19.881  -5.366  1.00  0.00           C  
ATOM    276  CE1 TYR   108      52.499 -20.179  -5.245  1.00  0.00           C  
ATOM    277  CE2 TYR   108      50.374 -20.877  -6.099  1.00  0.00           C  
ATOM    278  CZ  TYR   108      51.743 -21.021  -6.034  1.00  0.00           C  
ATOM    279  OH  TYR   108      52.357 -22.012  -6.762  1.00  0.00           O  
ATOM    280  N   ARG   109      49.902 -16.351  -1.088  1.00  0.00           N  
ATOM    281  CA  ARG   109      49.602 -15.069  -0.474  1.00  0.00           C  
ATOM    282  C   ARG   109      50.488 -13.996  -1.088  1.00  0.00           C  
ATOM    283  O   ARG   109      51.604 -14.271  -1.537  1.00  0.00           O  
ATOM    284  CB  ARG   109      49.776 -15.105   1.051  1.00  0.00           C  
ATOM    285  CG  ARG   109      51.216 -15.371   1.495  1.00  0.00           C  
ATOM    286  CD  ARG   109      51.400 -15.367   3.014  1.00  0.00           C  
ATOM    287  NE  ARG   109      52.828 -15.683   3.293  1.00  0.00           N  
ATOM    288  CZ  ARG   109      53.765 -14.691   3.267  1.00  0.00           C  
ATOM    289  NH1 ARG   109      53.126 -13.524   2.963  1.00  0.00           N  
ATOM    290  NH2 ARG   109      54.975 -15.253   3.555  1.00  0.00           N  
ATOM    291  N   VAL   110      49.974 -12.771  -1.121  1.00  0.00           N  
ATOM    292  CA  VAL   110      50.702 -11.672  -1.740  1.00  0.00           C  
ATOM    293  C   VAL   110      51.779 -11.174  -0.788  1.00  0.00           C  
ATOM    294  O   VAL   110      51.669 -11.295   0.439  1.00  0.00           O  
ATOM    295  CB  VAL   110      49.747 -10.535  -2.157  1.00  0.00           C  
ATOM    296  CG1 VAL   110      48.786 -11.015  -3.232  1.00  0.00           C  
ATOM    297  CG2 VAL   110      48.993 -10.012  -0.959  1.00  0.00           C  
ATOM    298  N   PRO   111      52.839 -10.620  -1.367  1.00  0.00           N  
ATOM    299  CA  PRO   111      53.950 -10.110  -0.578  1.00  0.00           C  
ATOM    300  C   PRO   111      53.475  -9.033   0.386  1.00  0.00           C  
ATOM    301  O   PRO   111      52.842  -8.054  -0.020  1.00  0.00           O  
ATOM    302  CB  PRO   111      55.028  -9.548  -1.500  1.00  0.00           C  
ATOM    303  CG  PRO   111      55.016 -10.166  -2.900  1.00  0.00           C  
ATOM    304  CD  PRO   111      53.611 -10.469  -3.424  1.00  0.00           C  
ATOM    305  N   GLU   112      53.785  -9.219   1.666  1.00  0.00           N  
ATOM    306  CA  GLU   112      53.451  -8.220   2.668  1.00  0.00           C  
ATOM    307  C   GLU   112      54.248  -6.945   2.427  1.00  0.00           C  
ATOM    308  O   GLU   112      55.447  -6.986   2.138  1.00  0.00           O  
ATOM    309  CB  GLU   112      53.725  -8.761   4.071  1.00  0.00           C  
ATOM    310  CG  GLU   112      53.614  -7.735   5.190  1.00  0.00           C  
ATOM    311  CD  GLU   112      52.220  -7.160   5.338  1.00  0.00           C  
ATOM    312  OE1 GLU   112      51.869  -6.230   4.582  1.00  0.00           O  
ATOM    313  OE2 GLU   112      51.478  -7.637   6.221  1.00  0.00           O  
ATOM    314  N   THR   113      53.563  -5.808   2.545  1.00  0.00           N  
ATOM    315  CA  THR   113      54.146  -4.496   2.306  1.00  0.00           C  
ATOM    316  C   THR   113      54.413  -3.725   3.597  1.00  0.00           C  
ATOM    317  O   THR   113      55.206  -2.776   3.585  1.00  0.00           O  
ATOM    318  CB  THR   113      53.221  -3.698   1.363  1.00  0.00           C  
ATOM    319  OG1 THR   113      53.091  -4.409   0.122  1.00  0.00           O  
ATOM    320  CG2 THR   113      53.751  -2.297   1.066  1.00  0.00           C  
ATOM    321  N   LEU   114      53.824  -4.140   4.716  1.00  0.00           N  
ATOM    322  CA  LEU   114      54.063  -3.502   6.002  1.00  0.00           C  
ATOM    323  C   LEU   114      55.320  -4.064   6.651  1.00  0.00           C  
ATOM    324  O   LEU   114      55.573  -5.271   6.599  1.00  0.00           O  
ATOM    325  CB  LEU   114      52.865  -3.701   6.931  1.00  0.00           C  
ATOM    326  CG  LEU   114      51.523  -3.157   6.440  1.00  0.00           C  
ATOM    327  CD1 LEU   114      50.439  -3.389   7.480  1.00  0.00           C  
ATOM    328  CD2 LEU   114      51.626  -1.680   6.094  1.00  0.00           C  
ATOM    329  N   SER   115      56.103  -3.179   7.264  1.00  0.00           N  
ATOM    330  CA  SER   115      57.301  -3.606   7.966  1.00  0.00           C  
ATOM    331  C   SER   115      56.919  -4.538   9.116  1.00  0.00           C  
ATOM    332  O   SER   115      55.813  -4.443   9.657  1.00  0.00           O  
ATOM    333  CB  SER   115      58.073  -2.397   8.496  1.00  0.00           C  
ATOM    334  OG  SER   115      57.490  -1.888   9.684  1.00  0.00           O  
ATOM    335  N   GLN   116      57.809  -5.460   9.498  1.00  0.00           N  
ATOM    336  CA  GLN   116      57.489  -6.360  10.621  1.00  0.00           C  
ATOM    337  C   GLN   116      57.140  -5.615  11.894  1.00  0.00           C  
ATOM    338  O   GLN   116      56.280  -6.068  12.661  1.00  0.00           O  
ATOM    339  CB  GLN   116      58.775  -7.184  10.786  1.00  0.00           C  
ATOM    340  CG  GLN   116      59.016  -8.174   9.645  1.00  0.00           C  
ATOM    341  CD  GLN   116      60.369  -8.833   9.872  1.00  0.00           C  
ATOM    342  OE1 GLN   116      61.101  -8.476  10.793  1.00  0.00           O  
ATOM    343  NE2 GLN   116      60.774  -9.833   9.043  1.00  0.00           N  
ATOM    344  N   GLU   117      57.792  -4.476  12.130  1.00  0.00           N  
ATOM    345  CA  GLU   117      57.461  -3.633  13.272  1.00  0.00           C  
ATOM    346  C   GLU   117      56.003  -3.188  13.228  1.00  0.00           C  
ATOM    347  O   GLU   117      55.303  -3.221  14.246  1.00  0.00           O  
ATOM    348  CB  GLU   117      58.397  -2.426  13.282  1.00  0.00           C  
ATOM    349  CG  GLU   117      58.526  -1.690  14.595  1.00  0.00           C  
ATOM    350  CD  GLU   117      59.379  -0.443  14.447  1.00  0.00           C  
ATOM    351  OE1 GLU   117      59.904  -0.217  13.334  1.00  0.00           O  
ATOM    352  OE2 GLU   117      59.516   0.315  15.431  1.00  0.00           O  
ATOM    353  N   VAL   118      55.529  -2.772  12.051  1.00  0.00           N  
ATOM    354  CA  VAL   118      54.157  -2.286  11.921  1.00  0.00           C  
ATOM    355  C   VAL   118      53.161  -3.425  12.103  1.00  0.00           C  
ATOM    356  O   VAL   118      52.109  -3.251  12.732  1.00  0.00           O  
ATOM    357  CB  VAL   118      53.970  -1.582  10.564  1.00  0.00           C  
ATOM    358  CG1 VAL   118      52.512  -1.195  10.352  1.00  0.00           C  
ATOM    359  CG2 VAL   118      54.866  -0.356  10.481  1.00  0.00           C  
ATOM    360  N   VAL   119      53.594  -4.660  11.867  1.00  0.00           N  
ATOM    361  CA  VAL   119      52.697  -5.792  12.050  1.00  0.00           C  
ATOM    362  C   VAL   119      52.680  -6.259  13.493  1.00  0.00           C  
ATOM    363  O   VAL   119      51.648  -6.674  14.028  1.00  0.00           O  
ATOM    364  CB  VAL   119      52.540  -7.291  11.718  1.00  0.00           C  
ATOM    365  CG1 VAL   119      51.303  -7.930  12.352  1.00  0.00           C  
ATOM    366  CG2 VAL   119      52.413  -7.574  10.220  1.00  0.00           C  
ATOM    367  N   GLU   120      53.838  -6.199  14.154  1.00  0.00           N  
ATOM    368  CA  GLU   120      53.931  -6.654  15.529  1.00  0.00           C  
ATOM    369  C   GLU   120      53.049  -5.815  16.462  1.00  0.00           C  
ATOM    370  O   GLU   120      52.449  -6.316  17.418  1.00  0.00           O  
ATOM    371  CB  GLU   120      55.290  -6.590  16.234  1.00  0.00           C  
ATOM    372  CG  GLU   120      56.300  -7.610  15.705  1.00  0.00           C  
ATOM    373  CD  GLU   120      57.632  -7.355  16.396  1.00  0.00           C  
ATOM    374  OE1 GLU   120      57.714  -6.368  17.176  1.00  0.00           O  
ATOM    375  OE2 GLU   120      58.585  -8.142  16.153  1.00  0.00           O  
ATOM    376  N   GLN   121      52.968  -4.522  16.183  1.00  0.00           N  
ATOM    377  CA  GLN   121      52.204  -3.589  17.011  1.00  0.00           C  
ATOM    378  C   GLN   121      50.705  -3.646  16.766  1.00  0.00           C  
ATOM    379  O   GLN   121      49.911  -3.066  17.511  1.00  0.00           O  
ATOM    380  CB  GLN   121      52.373  -2.070  16.902  1.00  0.00           C  
ATOM    381  CG  GLN   121      53.757  -1.578  17.329  1.00  0.00           C  
ATOM    382  CD  GLN   121      53.799  -0.068  17.139  1.00  0.00           C  
ATOM    383  OE1 GLN   121      52.814   0.547  16.734  1.00  0.00           O  
ATOM    384  NE2 GLN   121      54.943   0.611  17.422  1.00  0.00           N  
ATOM    385  N   MET   122      50.283  -4.346  15.718  1.00  0.00           N  
ATOM    386  CA  MET   122      48.847  -4.469  15.414  1.00  0.00           C  
ATOM    387  C   MET   122      48.288  -5.642  16.208  1.00  0.00           C  
ATOM    388  O   MET   122      48.568  -6.809  15.923  1.00  0.00           O  
ATOM    389  CB  MET   122      48.246  -4.846  14.057  1.00  0.00           C  
ATOM    390  CG  MET   122      48.515  -3.812  12.962  1.00  0.00           C  
ATOM    391  SD  MET   122      47.655  -2.227  13.194  1.00  0.00           S  
ATOM    392  CE  MET   122      49.082  -1.379  13.930  1.00  0.00           C  
ATOM    393  N   LYS   123      47.486  -5.347  17.221  1.00  0.00           N  
ATOM    394  CA  LYS   123      46.935  -6.402  18.071  1.00  0.00           C  
ATOM    395  C   LYS   123      45.976  -7.369  17.372  1.00  0.00           C  
ATOM    396  O   LYS   123      45.606  -8.414  17.913  1.00  0.00           O  
ATOM    397  CB  LYS   123      46.062  -6.047  19.278  1.00  0.00           C  
ATOM    398  CG  LYS   123      46.826  -5.332  20.394  1.00  0.00           C  
ATOM    399  CD  LYS   123      45.956  -4.976  21.601  1.00  0.00           C  
ATOM    400  CE  LYS   123      46.721  -4.266  22.720  1.00  0.00           C  
ATOM    401  NZ  LYS   123      45.806  -3.958  23.842  1.00  0.00           N  
ATOM    402  N   ALA   124      45.561  -7.033  16.161  1.00  0.00           N  
ATOM    403  CA  ALA   124      44.676  -7.897  15.382  1.00  0.00           C  
ATOM    404  C   ALA   124      45.526  -8.784  14.458  1.00  0.00           C  
ATOM    405  O   ALA   124      45.062  -9.783  13.902  1.00  0.00           O  
ATOM    406  CB  ALA   124      43.685  -7.111  14.531  1.00  0.00           C  
ATOM    407  N   PRO   125      46.790  -8.409  14.293  1.00  0.00           N  
ATOM    408  CA  PRO   125      47.736  -9.131  13.441  1.00  0.00           C  
ATOM    409  C   PRO   125      48.104 -10.515  13.971  1.00  0.00           C  
ATOM    410  O   PRO   125      48.154 -10.746  15.182  1.00  0.00           O  
ATOM    411  CB  PRO   125      49.185  -9.359  13.002  1.00  0.00           C  
ATOM    412  CG  PRO   125      50.211  -9.013  14.082  1.00  0.00           C  
ATOM    413  CD  PRO   125      49.804  -7.824  14.956  1.00  0.00           C  
ATOM    414  N   VAL   126      48.422 -11.404  13.135  1.00  0.00           N  
ATOM    415  CA  VAL   126      48.753 -12.784  13.423  1.00  0.00           C  
ATOM    416  C   VAL   126      50.015 -13.186  12.662  1.00  0.00           C  
ATOM    417  O   VAL   126      50.388 -12.542  11.678  1.00  0.00           O  
ATOM    418  CB  VAL   126      47.584 -13.692  13.047  1.00  0.00           C  
ATOM    419  CG1 VAL   126      46.308 -13.404  13.841  1.00  0.00           C  
ATOM    420  CG2 VAL   126      47.174 -13.581  11.577  1.00  0.00           C  
ATOM    421  N   LYS   127      50.703 -14.235  13.108  1.00  0.00           N  
ATOM    422  CA  LYS   127      51.862 -14.716  12.350  1.00  0.00           C  
ATOM    423  C   LYS   127      51.421 -15.216  10.983  1.00  0.00           C  
ATOM    424  O   LYS   127      50.448 -15.964  10.862  1.00  0.00           O  
ATOM    425  CB  LYS   127      52.420 -15.845  13.224  1.00  0.00           C  
ATOM    426  CG  LYS   127      53.705 -16.465  12.672  1.00  0.00           C  
ATOM    427  CD  LYS   127      54.312 -17.532  13.586  1.00  0.00           C  
ATOM    428  CE  LYS   127      55.588 -18.164  13.027  1.00  0.00           C  
ATOM    429  NZ  LYS   127      56.113 -19.170  13.977  1.00  0.00           N  
ATOM    430  N   ASP   128      52.143 -14.783   9.956  1.00  0.00           N  
ATOM    431  CA  ASP   128      51.724 -15.032   8.585  1.00  0.00           C  
ATOM    432  C   ASP   128      51.647 -16.536   8.322  1.00  0.00           C  
ATOM    433  O   ASP   128      52.456 -17.305   8.854  1.00  0.00           O  
ATOM    434  CB  ASP   128      52.690 -14.360   7.606  1.00  0.00           C  
ATOM    435  CG  ASP   128      52.445 -12.859   7.659  1.00  0.00           C  
ATOM    436  OD1 ASP   128      51.431 -12.447   8.284  1.00  0.00           O  
ATOM    437  OD2 ASP   128      53.269 -12.104   7.077  1.00  0.00           O  
ATOM    438  N   LEU   129      50.680 -16.989   7.529  1.00  0.00           N  
ATOM    439  CA  LEU   129      50.504 -18.429   7.318  1.00  0.00           C  
ATOM    440  C   LEU   129      51.626 -19.009   6.471  1.00  0.00           C  
ATOM    441  O   LEU   129      52.445 -18.299   5.884  1.00  0.00           O  
ATOM    442  CB  LEU   129      49.156 -18.518   6.602  1.00  0.00           C  
ATOM    443  CG  LEU   129      47.983 -18.017   7.446  1.00  0.00           C  
ATOM    444  CD1 LEU   129      46.634 -17.992   6.728  1.00  0.00           C  
ATOM    445  CD2 LEU   129      47.698 -18.834   8.706  1.00  0.00           C  
ATOM    446  N   GLU   130      51.643 -20.337   6.405  1.00  0.00           N  
ATOM    447  CA  GLU   130      52.711 -21.079   5.738  1.00  0.00           C  
ATOM    448  C   GLU   130      52.516 -21.178   4.230  1.00  0.00           C  
ATOM    449  O   GLU   130      52.669 -22.257   3.651  1.00  0.00           O  
ATOM    450  CB  GLU   130      52.810 -22.467   6.365  1.00  0.00           C  
ATOM    451  CG  GLU   130      53.224 -22.443   7.838  1.00  0.00           C  
ATOM    452  CD  GLU   130      53.050 -23.847   8.398  1.00  0.00           C  
ATOM    453  OE1 GLU   130      52.556 -24.728   7.644  1.00  0.00           O  
ATOM    454  OE2 GLU   130      53.408 -24.058   9.588  1.00  0.00           O  
ATOM    455  N   ILE   131      52.178 -20.069   3.567  1.00  0.00           N  
ATOM    456  CA  ILE   131      51.895 -20.109   2.142  1.00  0.00           C  
ATOM    457  C   ILE   131      53.004 -19.436   1.337  1.00  0.00           C  
ATOM    458  O   ILE   131      53.602 -18.453   1.787  1.00  0.00           O  
ATOM    459  CB  ILE   131      50.565 -19.417   1.822  1.00  0.00           C  
ATOM    460  CG1 ILE   131      49.358 -20.046   2.538  1.00  0.00           C  
ATOM    461  CG2 ILE   131      50.204 -19.443   0.327  1.00  0.00           C  
ATOM    462  CD1 ILE   131      49.119 -21.507   2.159  1.00  0.00           C  
ATOM    463  N   PRO   132      53.294 -19.939   0.141  1.00  0.00           N  
ATOM    464  CA  PRO   132      54.270 -19.272  -0.725  1.00  0.00           C  
ATOM    465  C   PRO   132      53.752 -17.930  -1.220  1.00  0.00           C  
ATOM    466  O   PRO   132      52.548 -17.665  -1.256  1.00  0.00           O  
ATOM    467  CB  PRO   132      54.455 -20.260  -1.882  1.00  0.00           C  
ATOM    468  CG  PRO   132      53.205 -21.078  -1.880  1.00  0.00           C  
ATOM    469  CD  PRO   132      52.796 -21.193  -0.447  1.00  0.00           C  
ATOM    470  N   GLU   133      54.695 -17.076  -1.608  1.00  0.00           N  
ATOM    471  CA  GLU   133      54.378 -15.719  -2.040  1.00  0.00           C  
ATOM    472  C   GLU   133      54.046 -15.724  -3.526  1.00  0.00           C  
ATOM    473  O   GLU   133      54.774 -16.307  -4.338  1.00  0.00           O  
ATOM    474  CB  GLU   133      55.543 -14.765  -1.731  1.00  0.00           C  
ATOM    475  CG  GLU   133      55.784 -14.561  -0.234  1.00  0.00           C  
ATOM    476  CD  GLU   133      56.962 -13.611  -0.072  1.00  0.00           C  
ATOM    477  OE1 GLU   133      57.516 -13.173  -1.116  1.00  0.00           O  
ATOM    478  OE2 GLU   133      57.322 -13.309   1.097  1.00  0.00           O  
ATOM    479  N   ILE   134      52.941 -15.071  -3.884  1.00  0.00           N  
ATOM    480  CA  ILE   134      52.481 -15.017  -5.263  1.00  0.00           C  
ATOM    481  C   ILE   134      53.116 -13.841  -5.992  1.00  0.00           C  
ATOM    482  O   ILE   134      53.229 -12.741  -5.444  1.00  0.00           O  
ATOM    483  CB  ILE   134      50.958 -14.903  -5.317  1.00  0.00           C  
ATOM    484  CG1 ILE   134      50.231 -16.070  -4.628  1.00  0.00           C  
ATOM    485  CG2 ILE   134      50.396 -14.868  -6.748  1.00  0.00           C  
ATOM    486  CD1 ILE   134      50.566 -17.435  -5.226  1.00  0.00           C  
ATOM    487  N   THR   135      53.528 -14.084  -7.234  1.00  0.00           N  
ATOM    488  CA  THR   135      54.184 -13.089  -8.070  1.00  0.00           C  
ATOM    489  C   THR   135      53.511 -13.061  -9.438  1.00  0.00           C  
ATOM    490  O   THR   135      52.566 -13.810  -9.705  1.00  0.00           O  
ATOM    491  CB  THR   135      55.685 -13.382  -8.212  1.00  0.00           C  
ATOM    492  OG1 THR   135      55.871 -14.671  -8.811  1.00  0.00           O  
ATOM    493  CG2 THR   135      56.372 -13.356  -6.851  1.00  0.00           C  
ATOM    494  N   ALA   136      54.017 -12.189 -10.319  1.00  0.00           N  
ATOM    495  CA  ALA   136      53.488 -12.113 -11.678  1.00  0.00           C  
ATOM    496  C   ALA   136      53.652 -13.434 -12.415  1.00  0.00           C  
ATOM    497  O   ALA   136      52.827 -13.774 -13.271  1.00  0.00           O  
ATOM    498  CB  ALA   136      54.175 -10.993 -12.461  1.00  0.00           C  
ATOM    499  N   ALA   137      54.710 -14.187 -12.101  1.00  0.00           N  
ATOM    500  CA  ALA   137      54.901 -15.494 -12.722  1.00  0.00           C  
ATOM    501  C   ALA   137      53.747 -16.431 -12.396  1.00  0.00           C  
ATOM    502  O   ALA   137      53.323 -17.224 -13.245  1.00  0.00           O  
ATOM    503  CB  ALA   137      56.230 -16.102 -12.269  1.00  0.00           C  
ATOM    504  N   GLU   138      53.221 -16.349 -11.169  1.00  0.00           N  
ATOM    505  CA  GLU   138      52.109 -17.208 -10.770  1.00  0.00           C  
ATOM    506  C   GLU   138      50.887 -16.995 -11.654  1.00  0.00           C  
ATOM    507  O   GLU   138      50.143 -17.945 -11.926  1.00  0.00           O  
ATOM    508  CB  GLU   138      51.741 -16.951  -9.305  1.00  0.00           C  
ATOM    509  CG  GLU   138      52.799 -17.442  -8.315  1.00  0.00           C  
ATOM    510  CD  GLU   138      52.983 -18.938  -8.527  1.00  0.00           C  
ATOM    511  OE1 GLU   138      51.957 -19.669  -8.512  1.00  0.00           O  
ATOM    512  OE2 GLU   138      54.153 -19.370  -8.707  1.00  0.00           O  
ATOM    513  N   LEU   139      50.665 -15.763 -12.114  1.00  0.00           N  
ATOM    514  CA  LEU   139      49.490 -15.477 -12.931  1.00  0.00           C  
ATOM    515  C   LEU   139      49.565 -16.158 -14.293  1.00  0.00           C  
ATOM    516  O   LEU   139      48.528 -16.529 -14.855  1.00  0.00           O  
ATOM    517  CB  LEU   139      49.329 -13.967 -13.095  1.00  0.00           C  
ATOM    518  CG  LEU   139      49.289 -13.182 -11.783  1.00  0.00           C  
ATOM    519  CD1 LEU   139      49.227 -11.691 -12.050  1.00  0.00           C  
ATOM    520  CD2 LEU   139      48.112 -13.623 -10.932  1.00  0.00           C  
ATOM    521  N   THR   140      50.769 -16.332 -14.836  1.00  0.00           N  
ATOM    522  CA  THR   140      50.936 -16.992 -16.124  1.00  0.00           C  
ATOM    523  C   THR   140      51.026 -18.507 -16.013  1.00  0.00           C  
ATOM    524  O   THR   140      50.859 -19.199 -17.024  1.00  0.00           O  
ATOM    525  CB  THR   140      52.189 -16.468 -16.834  1.00  0.00           C  
ATOM    526  OG1 THR   140      53.333 -16.657 -15.991  1.00  0.00           O  
ATOM    527  CG2 THR   140      52.041 -14.989 -17.158  1.00  0.00           C  
ATOM    528  N   ALA   141      51.287 -19.038 -14.818  1.00  0.00           N  
ATOM    529  CA  ALA   141      51.392 -20.484 -14.656  1.00  0.00           C  
ATOM    530  C   ALA   141      50.027 -21.154 -14.577  1.00  0.00           C  
ATOM    531  O   ALA   141      49.898 -22.330 -14.936  1.00  0.00           O  
ATOM    532  CB  ALA   141      52.209 -20.815 -13.406  1.00  0.00           C  
ATOM    533  N   ALA   142      49.010 -20.433 -14.118  1.00  0.00           N  
ATOM    534  CA  ALA   142      47.671 -20.969 -13.925  1.00  0.00           C  
ATOM    535  C   ALA   142      46.696 -20.339 -14.912  1.00  0.00           C  
ATOM    536  O   ALA   142      46.991 -19.341 -15.575  1.00  0.00           O  
ATOM    537  CB  ALA   142      47.187 -20.728 -12.491  1.00  0.00           C  
ATOM    538  N   ASP   143      45.513 -20.947 -14.999  1.00  0.00           N  
ATOM    539  CA  ASP   143      44.420 -20.411 -15.795  1.00  0.00           C  
ATOM    540  C   ASP   143      43.167 -20.116 -14.984  1.00  0.00           C  
ATOM    541  O   ASP   143      42.256 -19.462 -15.506  1.00  0.00           O  
ATOM    542  CB  ASP   143      44.057 -21.376 -16.936  1.00  0.00           C  
ATOM    543  CG  ASP   143      45.165 -21.510 -17.962  1.00  0.00           C  
ATOM    544  OD1 ASP   143      45.886 -20.515 -18.198  1.00  0.00           O  
ATOM    545  OD2 ASP   143      45.312 -22.611 -18.536  1.00  0.00           O  
ATOM    546  N   GLY   144      43.090 -20.572 -13.737  1.00  0.00           N  
ATOM    547  CA  GLY   144      41.946 -20.325 -12.873  1.00  0.00           C  
ATOM    548  C   GLY   144      42.437 -19.837 -11.519  1.00  0.00           C  
ATOM    549  O   GLY   144      43.427 -20.351 -10.990  1.00  0.00           O  
ATOM    550  N   PHE   145      41.742 -18.847 -10.960  1.00  0.00           N  
ATOM    551  CA  PHE   145      42.176 -18.206  -9.728  1.00  0.00           C  
ATOM    552  C   PHE   145      40.992 -17.975  -8.801  1.00  0.00           C  
ATOM    553  O   PHE   145      39.851 -17.828  -9.244  1.00  0.00           O  
ATOM    554  CB  PHE   145      42.880 -16.870 -10.010  1.00  0.00           C  
ATOM    555  CG  PHE   145      44.107 -17.000 -10.867  1.00  0.00           C  
ATOM    556  CD1 PHE   145      45.335 -17.298 -10.302  1.00  0.00           C  
ATOM    557  CD2 PHE   145      44.032 -16.823 -12.240  1.00  0.00           C  
ATOM    558  CE1 PHE   145      46.464 -17.419 -11.090  1.00  0.00           C  
ATOM    559  CE2 PHE   145      45.157 -16.943 -13.032  1.00  0.00           C  
ATOM    560  CZ  PHE   145      46.373 -17.240 -12.458  1.00  0.00           C  
ATOM    561  N   LEU   146      41.282 -17.950  -7.502  1.00  0.00           N  
ATOM    562  CA  LEU   146      40.324 -17.559  -6.473  1.00  0.00           C  
ATOM    563  C   LEU   146      41.000 -16.536  -5.576  1.00  0.00           C  
ATOM    564  O   LEU   146      41.994 -16.851  -4.914  1.00  0.00           O  
ATOM    565  CB  LEU   146      39.847 -18.762  -5.656  1.00  0.00           C  
ATOM    566  CG  LEU   146      38.750 -19.624  -6.285  1.00  0.00           C  
ATOM    567  CD1 LEU   146      38.294 -20.700  -5.314  1.00  0.00           C  
ATOM    568  CD2 LEU   146      37.572 -18.769  -6.732  1.00  0.00           C  
ATOM    569  N   PHE   147      40.463 -15.321  -5.551  1.00  0.00           N  
ATOM    570  CA  PHE   147      41.096 -14.196  -4.877  1.00  0.00           C  
ATOM    571  C   PHE   147      40.459 -13.982  -3.510  1.00  0.00           C  
ATOM    572  O   PHE   147      39.256 -13.716  -3.414  1.00  0.00           O  
ATOM    573  CB  PHE   147      40.990 -12.934  -5.732  1.00  0.00           C  
ATOM    574  CG  PHE   147      41.689 -13.049  -7.054  1.00  0.00           C  
ATOM    575  CD1 PHE   147      42.895 -13.726  -7.154  1.00  0.00           C  
ATOM    576  CD2 PHE   147      41.137 -12.500  -8.197  1.00  0.00           C  
ATOM    577  CE1 PHE   147      43.547 -13.843  -8.367  1.00  0.00           C  
ATOM    578  CE2 PHE   147      41.782 -12.616  -9.414  1.00  0.00           C  
ATOM    579  CZ  PHE   147      42.989 -13.289  -9.500  1.00  0.00           C  
ATOM    580  N   GLY   148      41.268 -14.108  -2.460  1.00  0.00           N  
ATOM    581  CA  GLY   148      40.846 -13.795  -1.115  1.00  0.00           C  
ATOM    582  C   GLY   148      41.311 -12.403  -0.745  1.00  0.00           C  
ATOM    583  O   GLY   148      42.509 -12.108  -0.778  1.00  0.00           O  
ATOM    584  N   PHE   149      40.353 -11.541  -0.401  1.00  0.00           N  
ATOM    585  CA  PHE   149      40.607 -10.123  -0.198  1.00  0.00           C  
ATOM    586  C   PHE   149      40.070  -9.697   1.162  1.00  0.00           C  
ATOM    587  O   PHE   149      38.866  -9.805   1.409  1.00  0.00           O  
ATOM    588  CB  PHE   149      39.975  -9.263  -1.306  1.00  0.00           C  
ATOM    589  CG  PHE   149      40.574  -9.690  -2.602  1.00  0.00           C  
ATOM    590  CD1 PHE   149      39.980 -10.684  -3.410  1.00  0.00           C  
ATOM    591  CD2 PHE   149      41.768  -9.097  -3.051  1.00  0.00           C  
ATOM    592  CE1 PHE   149      40.558 -11.083  -4.650  1.00  0.00           C  
ATOM    593  CE2 PHE   149      42.369  -9.478  -4.289  1.00  0.00           C  
ATOM    594  CZ  PHE   149      41.760 -10.478  -5.090  1.00  0.00           C  
ATOM    595  N   PRO   150      40.908  -9.218   2.083  1.00  0.00           N  
ATOM    596  CA  PRO   150      40.382  -8.523   3.266  1.00  0.00           C  
ATOM    597  C   PRO   150      40.004  -7.101   2.880  1.00  0.00           C  
ATOM    598  O   PRO   150      40.774  -6.406   2.215  1.00  0.00           O  
ATOM    599  CB  PRO   150      41.557  -8.539   4.254  1.00  0.00           C  
ATOM    600  CG  PRO   150      42.617  -9.399   3.628  1.00  0.00           C  
ATOM    601  CD  PRO   150      42.366  -9.383   2.153  1.00  0.00           C  
ATOM    602  N   THR   151      38.816  -6.670   3.290  1.00  0.00           N  
ATOM    603  CA  THR   151      38.325  -5.376   2.841  1.00  0.00           C  
ATOM    604  C   THR   151      39.089  -4.241   3.513  1.00  0.00           C  
ATOM    605  O   THR   151      39.518  -4.346   4.665  1.00  0.00           O  
ATOM    606  CB  THR   151      36.828  -5.234   3.118  1.00  0.00           C  
ATOM    607  OG1 THR   151      36.334  -4.060   2.461  1.00  0.00           O  
ATOM    608  CG2 THR   151      36.562  -5.105   4.606  1.00  0.00           C  
ATOM    609  N   ARG   152      39.285  -3.158   2.763  1.00  0.00           N  
ATOM    610  CA  ARG   152      39.763  -1.879   3.287  1.00  0.00           C  
ATOM    611  C   ARG   152      38.792  -0.840   2.746  1.00  0.00           C  
ATOM    612  O   ARG   152      39.019  -0.274   1.673  1.00  0.00           O  
ATOM    613  CB  ARG   152      41.202  -1.583   2.880  1.00  0.00           C  
ATOM    614  CG  ARG   152      42.202  -2.630   3.321  1.00  0.00           C  
ATOM    615  CD  ARG   152      42.361  -2.701   4.827  1.00  0.00           C  
ATOM    616  NE  ARG   152      43.060  -3.923   5.215  1.00  0.00           N  
ATOM    617  CZ  ARG   152      43.288  -4.292   6.471  1.00  0.00           C  
ATOM    618  NH1 ARG   152      42.878  -3.529   7.475  1.00  0.00           N  
ATOM    619  NH2 ARG   152      43.925  -5.426   6.723  1.00  0.00           N  
ATOM    620  N   TYR   153      37.703  -0.620   3.481  1.00  0.00           N  
ATOM    621  CA  TYR   153      36.662   0.326   3.088  1.00  0.00           C  
ATOM    622  C   TYR   153      36.085  -0.024   1.718  1.00  0.00           C  
ATOM    623  O   TYR   153      35.827   0.850   0.888  1.00  0.00           O  
ATOM    624  CB  TYR   153      37.188   1.763   3.119  1.00  0.00           C  
ATOM    625  CG  TYR   153      37.648   2.042   4.508  1.00  0.00           C  
ATOM    626  CD1 TYR   153      39.016   2.012   4.809  1.00  0.00           C  
ATOM    627  CD2 TYR   153      36.735   2.344   5.543  1.00  0.00           C  
ATOM    628  CE1 TYR   153      39.490   2.273   6.110  1.00  0.00           C  
ATOM    629  CE2 TYR   153      37.200   2.612   6.871  1.00  0.00           C  
ATOM    630  CZ  TYR   153      38.584   2.571   7.134  1.00  0.00           C  
ATOM    631  OH  TYR   153      39.078   2.818   8.397  1.00  0.00           O  
ATOM    632  N   GLY   154      35.894  -1.320   1.476  1.00  0.00           N  
ATOM    633  CA  GLY   154      35.254  -1.778   0.260  1.00  0.00           C  
ATOM    634  C   GLY   154      36.123  -1.782  -0.976  1.00  0.00           C  
ATOM    635  O   GLY   154      35.591  -1.823  -2.090  1.00  0.00           O  
ATOM    636  N   CYS   155      37.443  -1.736  -0.821  1.00  0.00           N  
ATOM    637  CA  CYS   155      38.373  -1.820  -1.939  1.00  0.00           C  
ATOM    638  C   CYS   155      39.489  -2.795  -1.574  1.00  0.00           C  
ATOM    639  O   CYS   155      39.495  -3.379  -0.485  1.00  0.00           O  
ATOM    640  CB  CYS   155      38.931  -0.435  -2.298  1.00  0.00           C  
ATOM    641  SG  CYS   155      37.911   0.485  -2.658  1.00  0.00           S  
ATOM    642  N   MET   156      40.436  -2.984  -2.503  1.00  0.00           N  
ATOM    643  CA  MET   156      41.621  -3.789  -2.231  1.00  0.00           C  
ATOM    644  C   MET   156      42.344  -3.267  -0.992  1.00  0.00           C  
ATOM    645  O   MET   156      42.243  -2.089  -0.655  1.00  0.00           O  
ATOM    646  CB  MET   156      42.604  -3.744  -3.405  1.00  0.00           C  
ATOM    647  CG  MET   156      42.128  -4.527  -4.630  1.00  0.00           C  
ATOM    648  SD  MET   156      43.310  -4.559  -6.011  1.00  0.00           S  
ATOM    649  CE  MET   156      42.269  -5.589  -7.086  1.00  0.00           C  
ATOM    650  N   ALA   157      43.087  -4.122  -0.301  1.00  0.00           N  
ATOM    651  CA  ALA   157      44.107  -3.621   0.620  1.00  0.00           C  
ATOM    652  C   ALA   157      45.328  -3.140  -0.148  1.00  0.00           C  
ATOM    653  O   ALA   157      45.523  -3.458  -1.322  1.00  0.00           O  
ATOM    654  CB  ALA   157      44.440  -4.837   1.492  1.00  0.00           C  
ATOM    655  N   ALA   158      46.149  -2.345   0.543  1.00  0.00           N  
ATOM    656  CA  ALA   158      47.364  -1.820  -0.074  1.00  0.00           C  
ATOM    657  C   ALA   158      48.250  -2.944  -0.596  1.00  0.00           C  
ATOM    658  O   ALA   158      48.865  -2.817  -1.662  1.00  0.00           O  
ATOM    659  CB  ALA   158      48.128  -0.951   0.924  1.00  0.00           C  
ATOM    660  N   GLN   159      48.319  -4.057   0.138  1.00  0.00           N  
ATOM    661  CA  GLN   159      49.136  -5.183  -0.302  1.00  0.00           C  
ATOM    662  C   GLN   159      48.585  -5.800  -1.581  1.00  0.00           C  
ATOM    663  O   GLN   159      49.353  -6.169  -2.478  1.00  0.00           O  
ATOM    664  CB  GLN   159      49.225  -6.234   0.803  1.00  0.00           C  
ATOM    665  CG  GLN   159      49.863  -5.737   2.090  1.00  0.00           C  
ATOM    666  CD  GLN   159      48.883  -5.017   3.001  1.00  0.00           C  
ATOM    667  OE1 GLN   159      47.811  -4.590   2.571  1.00  0.00           O  
ATOM    668  NE2 GLN   159      49.251  -4.881   4.270  1.00  0.00           N  
ATOM    669  N   MET   160      47.260  -5.923  -1.683  1.00  0.00           N  
ATOM    670  CA  MET   160      46.667  -6.469  -2.899  1.00  0.00           C  
ATOM    671  C   MET   160      46.918  -5.561  -4.096  1.00  0.00           C  
ATOM    672  O   MET   160      47.249  -6.042  -5.186  1.00  0.00           O  
ATOM    673  CB  MET   160      45.167  -6.696  -2.707  1.00  0.00           C  
ATOM    674  CG  MET   160      44.841  -7.834  -1.738  1.00  0.00           C  
ATOM    675  SD  MET   160      45.458  -9.464  -2.255  1.00  0.00           S  
ATOM    676  CE  MET   160      44.321  -9.625  -3.662  1.00  0.00           C  
ATOM    677  N   LYS   161      46.773  -4.246  -3.917  1.00  0.00           N  
ATOM    678  CA  LYS   161      46.915  -3.345  -5.056  1.00  0.00           C  
ATOM    679  C   LYS   161      48.365  -3.233  -5.511  1.00  0.00           C  
ATOM    680  O   LYS   161      48.621  -3.005  -6.700  1.00  0.00           O  
ATOM    681  CB  LYS   161      46.352  -1.966  -4.720  1.00  0.00           C  
ATOM    682  CG  LYS   161      46.049  -1.131  -5.953  1.00  0.00           C  
ATOM    683  CD  LYS   161      45.119  -1.880  -6.900  1.00  0.00           C  
ATOM    684  CE  LYS   161      45.299  -1.423  -8.340  1.00  0.00           C  
ATOM    685  NZ  LYS   161      44.336  -2.069  -9.273  1.00  0.00           N  
ATOM    686  N   ALA   162      49.322  -3.388  -4.593  1.00  0.00           N  
ATOM    687  CA  ALA   162      50.723  -3.428  -5.000  1.00  0.00           C  
ATOM    688  C   ALA   162      50.990  -4.627  -5.899  1.00  0.00           C  
ATOM    689  O   ALA   162      51.792  -4.547  -6.838  1.00  0.00           O  
ATOM    690  CB  ALA   162      51.629  -3.460  -3.769  1.00  0.00           C  
ATOM    691  N   PHE   163      50.310  -5.745  -5.633  1.00  0.00           N  
ATOM    692  CA  PHE   163      50.445  -6.935  -6.467  1.00  0.00           C  
ATOM    693  C   PHE   163      50.052  -6.642  -7.910  1.00  0.00           C  
ATOM    694  O   PHE   163      50.837  -6.868  -8.839  1.00  0.00           O  
ATOM    695  CB  PHE   163      49.587  -8.062  -5.886  1.00  0.00           C  
ATOM    696  CG  PHE   163      49.679  -9.360  -6.637  1.00  0.00           C  
ATOM    697  CD1 PHE   163      48.863  -9.611  -7.730  1.00  0.00           C  
ATOM    698  CD2 PHE   163      50.566 -10.343  -6.233  1.00  0.00           C  
ATOM    699  CE1 PHE   163      48.944 -10.808  -8.415  1.00  0.00           C  
ATOM    700  CE2 PHE   163      50.650 -11.542  -6.912  1.00  0.00           C  
ATOM    701  CZ  PHE   163      49.839 -11.776  -8.005  1.00  0.00           C  
ATOM    702  N   PHE   164      48.836  -6.129  -8.115  1.00  0.00           N  
ATOM    703  CA  PHE   164      48.335  -5.920  -9.469  1.00  0.00           C  
ATOM    704  C   PHE   164      49.134  -4.866 -10.224  1.00  0.00           C  
ATOM    705  O   PHE   164      49.249  -4.945 -11.452  1.00  0.00           O  
ATOM    706  CB  PHE   164      46.859  -5.529  -9.428  1.00  0.00           C  
ATOM    707  CG  PHE   164      46.077  -6.761  -9.125  1.00  0.00           C  
ATOM    708  CD1 PHE   164      45.554  -7.018  -7.838  1.00  0.00           C  
ATOM    709  CD2 PHE   164      45.842  -7.708 -10.138  1.00  0.00           C  
ATOM    710  CE1 PHE   164      44.804  -8.197  -7.559  1.00  0.00           C  
ATOM    711  CE2 PHE   164      45.094  -8.898  -9.885  1.00  0.00           C  
ATOM    712  CZ  PHE   164      44.575  -9.143  -8.588  1.00  0.00           C  
ATOM    713  N   ASP   165      49.691  -3.877  -9.520  1.00  0.00           N  
ATOM    714  CA  ASP   165      50.464  -2.847 -10.205  1.00  0.00           C  
ATOM    715  C   ASP   165      51.785  -3.377 -10.753  1.00  0.00           C  
ATOM    716  O   ASP   165      52.395  -2.716 -11.599  1.00  0.00           O  
ATOM    717  CB  ASP   165      50.720  -1.662  -9.271  1.00  0.00           C  
ATOM    718  CG  ASP   165      49.465  -0.851  -9.001  1.00  0.00           C  
ATOM    719  OD1 ASP   165      48.355  -1.398  -9.174  1.00  0.00           O  
ATOM    720  OD2 ASP   165      49.587   0.337  -8.630  1.00  0.00           O  
ATOM    721  N   SER   166      52.240  -4.544 -10.294  1.00  0.00           N  
ATOM    722  CA  SER   166      53.417  -5.191 -10.863  1.00  0.00           C  
ATOM    723  C   SER   166      53.130  -5.890 -12.185  1.00  0.00           C  
ATOM    724  O   SER   166      54.074  -6.298 -12.870  1.00  0.00           O  
ATOM    725  CB  SER   166      53.991  -6.223  -9.892  1.00  0.00           C  
ATOM    726  OG  SER   166      54.464  -5.579  -8.718  1.00  0.00           O  
ATOM    727  N   THR   167      51.859  -6.060 -12.545  1.00  0.00           N  
ATOM    728  CA  THR   167      51.468  -6.841 -13.709  1.00  0.00           C  
ATOM    729  C   THR   167      51.285  -5.989 -14.959  1.00  0.00           C  
ATOM    730  O   THR   167      50.538  -6.382 -15.862  1.00  0.00           O  
ATOM    731  CB  THR   167      50.181  -7.610 -13.412  1.00  0.00           C  
ATOM    732  OG1 THR   167      49.080  -6.695 -13.385  1.00  0.00           O  
ATOM    733  CG2 THR   167      50.288  -8.291 -12.061  1.00  0.00           C  
ATOM    734  N   GLY   168      51.952  -4.836 -15.032  1.00  0.00           N  
ATOM    735  CA  GLY   168      51.826  -3.997 -16.212  1.00  0.00           C  
ATOM    736  C   GLY   168      52.378  -4.659 -17.460  1.00  0.00           C  
ATOM    737  O   GLY   168      51.819  -4.513 -18.550  1.00  0.00           O  
ATOM    738  N   SER   169      53.478  -5.401 -17.317  1.00  0.00           N  
ATOM    739  CA  SER   169      54.058  -6.076 -18.466  1.00  0.00           C  
ATOM    740  C   SER   169      53.168  -7.176 -19.013  1.00  0.00           C  
ATOM    741  O   SER   169      53.108  -7.391 -20.228  1.00  0.00           O  
ATOM    742  CB  SER   169      55.422  -6.664 -18.093  1.00  0.00           C  
ATOM    743  OG  SER   169      56.341  -5.620 -17.805  1.00  0.00           O  
ATOM    744  N   LEU   170      52.467  -7.889 -18.130  1.00  0.00           N  
ATOM    745  CA  LEU   170      51.554  -8.932 -18.586  1.00  0.00           C  
ATOM    746  C   LEU   170      50.384  -8.339 -19.360  1.00  0.00           C  
ATOM    747  O   LEU   170      49.945  -8.908 -20.366  1.00  0.00           O  
ATOM    748  CB  LEU   170      51.048  -9.746 -17.396  1.00  0.00           C  
ATOM    749  CG  LEU   170      52.112 -10.442 -16.547  1.00  0.00           C  
ATOM    750  CD1 LEU   170      51.471 -11.360 -15.516  1.00  0.00           C  
ATOM    751  CD2 LEU   170      53.072 -11.214 -17.434  1.00  0.00           C  
ATOM    752  N   TRP   171      49.872  -7.194 -18.905  1.00  0.00           N  
ATOM    753  CA  TRP   171      48.697  -6.599 -19.532  1.00  0.00           C  
ATOM    754  C   TRP   171      48.981  -6.174 -20.967  1.00  0.00           C  
ATOM    755  O   TRP   171      48.122  -6.317 -21.845  1.00  0.00           O  
ATOM    756  CB  TRP   171      48.219  -5.402 -18.711  1.00  0.00           C  
ATOM    757  CG  TRP   171      47.178  -4.586 -19.401  1.00  0.00           C  
ATOM    758  CD1 TRP   171      45.829  -4.783 -19.370  1.00  0.00           C  
ATOM    759  CD2 TRP   171      47.398  -3.439 -20.229  1.00  0.00           C  
ATOM    760  NE1 TRP   171      45.195  -3.829 -20.127  1.00  0.00           N  
ATOM    761  CE2 TRP   171      46.136  -2.992 -20.666  1.00  0.00           C  
ATOM    762  CE3 TRP   171      48.539  -2.746 -20.644  1.00  0.00           C  
ATOM    763  CZ2 TRP   171      45.983  -1.883 -21.497  1.00  0.00           C  
ATOM    764  CZ3 TRP   171      48.386  -1.647 -21.467  1.00  0.00           C  
ATOM    765  CH2 TRP   171      47.118  -1.226 -21.885  1.00  0.00           C  
ATOM    766  N   LYS   172      50.180  -5.646 -21.222  1.00  0.00           N  
ATOM    767  CA  LYS   172      50.493  -5.117 -22.546  1.00  0.00           C  
ATOM    768  C   LYS   172      50.483  -6.205 -23.613  1.00  0.00           C  
ATOM    769  O   LYS   172      50.164  -5.927 -24.775  1.00  0.00           O  
ATOM    770  CB  LYS   172      51.848  -4.411 -22.520  1.00  0.00           C  
ATOM    771  CG  LYS   172      51.837  -3.097 -21.736  1.00  0.00           C  
ATOM    772  CD  LYS   172      53.194  -2.392 -21.702  1.00  0.00           C  
ATOM    773  CE  LYS   172      53.184  -1.081 -20.914  1.00  0.00           C  
ATOM    774  NZ  LYS   172      54.538  -0.484 -20.906  1.00  0.00           N  
ATOM    775  N   GLU   173      50.831  -7.438 -23.249  1.00  0.00           N  
ATOM    776  CA  GLU   173      50.813  -8.554 -24.183  1.00  0.00           C  
ATOM    777  C   GLU   173      49.611  -9.470 -23.979  1.00  0.00           C  
ATOM    778  O   GLU   173      49.531 -10.521 -24.624  1.00  0.00           O  
ATOM    779  CB  GLU   173      52.117  -9.351 -24.080  1.00  0.00           C  
ATOM    780  CG  GLU   173      53.349  -8.566 -24.533  1.00  0.00           C  
ATOM    781  CD  GLU   173      54.569  -9.457 -24.349  1.00  0.00           C  
ATOM    782  OE1 GLU   173      54.383 -10.642 -23.963  1.00  0.00           O  
ATOM    783  OE2 GLU   173      55.703  -8.966 -24.592  1.00  0.00           O  
ATOM    784  N   GLN   174      48.682  -9.096 -23.104  1.00  0.00           N  
ATOM    785  CA  GLN   174      47.457  -9.864 -22.929  1.00  0.00           C  
ATOM    786  C   GLN   174      47.670 -11.273 -22.422  1.00  0.00           C  
ATOM    787  O   GLN   174      46.964 -12.196 -22.847  1.00  0.00           O  
ATOM    788  CB  GLN   174      46.693  -9.919 -24.256  1.00  0.00           C  
ATOM    789  CG  GLN   174      46.275  -8.542 -24.777  1.00  0.00           C  
ATOM    790  CD  GLN   174      45.508  -8.744 -26.076  1.00  0.00           C  
ATOM    791  OE1 GLN   174      45.252  -9.873 -26.492  1.00  0.00           O  
ATOM    792  NE2 GLN   174      45.099  -7.660 -26.787  1.00  0.00           N  
ATOM    793  N   SER   175      48.628 -11.460 -21.512  1.00  0.00           N  
ATOM    794  CA  SER   175      48.949 -12.797 -21.027  1.00  0.00           C  
ATOM    795  C   SER   175      47.856 -13.381 -20.140  1.00  0.00           C  
ATOM    796  O   SER   175      47.759 -14.607 -20.028  1.00  0.00           O  
ATOM    797  CB  SER   175      50.275 -12.778 -20.266  1.00  0.00           C  
ATOM    798  OG  SER   175      50.144 -12.015 -19.076  1.00  0.00           O  
ATOM    799  N   LEU   176      47.034 -12.541 -19.513  1.00  0.00           N  
ATOM    800  CA  LEU   176      45.992 -12.995 -18.601  1.00  0.00           C  
ATOM    801  C   LEU   176      44.624 -13.087 -19.266  1.00  0.00           C  
ATOM    802  O   LEU   176      43.633 -13.379 -18.589  1.00  0.00           O  
ATOM    803  CB  LEU   176      45.923 -12.067 -17.387  1.00  0.00           C  
ATOM    804  CG  LEU   176      47.260 -11.853 -16.676  1.00  0.00           C  
ATOM    805  CD1 LEU   176      47.077 -11.047 -15.399  1.00  0.00           C  
ATOM    806  CD2 LEU   176      47.927 -13.190 -16.386  1.00  0.00           C  
ATOM    807  N   ALA   177      44.553 -12.853 -20.574  1.00  0.00           N  
ATOM    808  CA  ALA   177      43.281 -12.839 -21.283  1.00  0.00           C  
ATOM    809  C   ALA   177      42.731 -14.255 -21.424  1.00  0.00           C  
ATOM    810  O   ALA   177      43.460 -15.186 -21.780  1.00  0.00           O  
ATOM    811  CB  ALA   177      43.469 -12.193 -22.655  1.00  0.00           C  
ATOM    812  N   GLY   178      41.438 -14.413 -21.144  1.00  0.00           N  
ATOM    813  CA  GLY   178      40.791 -15.704 -21.203  1.00  0.00           C  
ATOM    814  C   GLY   178      40.877 -16.523 -19.933  1.00  0.00           C  
ATOM    815  O   GLY   178      40.214 -17.565 -19.842  1.00  0.00           O  
ATOM    816  N   LYS   179      41.673 -16.097 -18.956  1.00  0.00           N  
ATOM    817  CA  LYS   179      41.756 -16.819 -17.698  1.00  0.00           C  
ATOM    818  C   LYS   179      40.495 -16.585 -16.870  1.00  0.00           C  
ATOM    819  O   LYS   179      39.726 -15.651 -17.110  1.00  0.00           O  
ATOM    820  CB  LYS   179      43.007 -16.397 -16.923  1.00  0.00           C  
ATOM    821  CG  LYS   179      44.313 -16.772 -17.624  1.00  0.00           C  
ATOM    822  CD  LYS   179      45.545 -16.288 -16.867  1.00  0.00           C  
ATOM    823  CE  LYS   179      46.829 -16.649 -17.606  1.00  0.00           C  
ATOM    824  NZ  LYS   179      47.080 -18.116 -17.608  1.00  0.00           N  
ATOM    825  N   PRO   180      40.290 -17.452 -15.883  1.00  0.00           N  
ATOM    826  CA  PRO   180      39.052 -17.509 -15.116  1.00  0.00           C  
ATOM    827  C   PRO   180      39.362 -17.192 -13.659  1.00  0.00           C  
ATOM    828  O   PRO   180      40.409 -17.592 -13.141  1.00  0.00           O  
ATOM    829  CB  PRO   180      38.386 -18.895 -15.251  1.00  0.00           C  
ATOM    830  CG  PRO   180      39.382 -20.028 -15.508  1.00  0.00           C  
ATOM    831  CD  PRO   180      40.592 -19.602 -16.341  1.00  0.00           C  
ATOM    832  N   ALA   181      38.452 -16.478 -12.997  1.00  0.00           N  
ATOM    833  CA  ALA   181      38.701 -16.066 -11.624  1.00  0.00           C  
ATOM    834  C   ALA   181      37.393 -15.890 -10.867  1.00  0.00           C  
ATOM    835  O   ALA   181      36.377 -15.471 -11.429  1.00  0.00           O  
ATOM    836  CB  ALA   181      39.505 -14.764 -11.565  1.00  0.00           C  
ATOM    837  N   GLY   182      37.441 -16.231  -9.573  1.00  0.00           N  
ATOM    838  CA  GLY   182      36.413 -15.844  -8.634  1.00  0.00           C  
ATOM    839  C   GLY   182      37.050 -15.148  -7.443  1.00  0.00           C  
ATOM    840  O   GLY   182      38.276 -15.049  -7.343  1.00  0.00           O  
ATOM    841  N   PHE   183      36.201 -14.668  -6.535  1.00  0.00           N  
ATOM    842  CA  PHE   183      36.680 -13.883  -5.407  1.00  0.00           C  
ATOM    843  C   PHE   183      35.927 -14.246  -4.135  1.00  0.00           C  
ATOM    844  O   PHE   183      34.768 -14.665  -4.174  1.00  0.00           O  
ATOM    845  CB  PHE   183      36.537 -12.376  -5.667  1.00  0.00           C  
ATOM    846  CG  PHE   183      37.368 -12.046  -6.859  1.00  0.00           C  
ATOM    847  CD1 PHE   183      36.831 -12.028  -8.165  1.00  0.00           C  
ATOM    848  CD2 PHE   183      38.732 -11.740  -6.699  1.00  0.00           C  
ATOM    849  CE1 PHE   183      37.632 -11.707  -9.299  1.00  0.00           C  
ATOM    850  CE2 PHE   183      39.558 -11.415  -7.818  1.00  0.00           C  
ATOM    851  CZ  PHE   183      39.004 -11.401  -9.124  1.00  0.00           C  
ATOM    852  N   PHE   184      36.611 -14.074  -3.004  1.00  0.00           N  
ATOM    853  CA  PHE   184      36.001 -14.160  -1.685  1.00  0.00           C  
ATOM    854  C   PHE   184      36.677 -13.144  -0.774  1.00  0.00           C  
ATOM    855  O   PHE   184      37.844 -12.792  -0.970  1.00  0.00           O  
ATOM    856  CB  PHE   184      36.071 -15.583  -1.093  1.00  0.00           C  
ATOM    857  CG  PHE   184      37.464 -16.136  -0.943  1.00  0.00           C  
ATOM    858  CD1 PHE   184      38.205 -16.513  -2.053  1.00  0.00           C  
ATOM    859  CD2 PHE   184      38.007 -16.335   0.315  1.00  0.00           C  
ATOM    860  CE1 PHE   184      39.477 -17.041  -1.911  1.00  0.00           C  
ATOM    861  CE2 PHE   184      39.276 -16.867   0.466  1.00  0.00           C  
ATOM    862  CZ  PHE   184      40.012 -17.221  -0.650  1.00  0.00           C  
ATOM    863  N   VAL   185      35.926 -12.664   0.216  1.00  0.00           N  
ATOM    864  CA  VAL   185      36.276 -11.449   0.938  1.00  0.00           C  
ATOM    865  C   VAL   185      36.136 -11.669   2.439  1.00  0.00           C  
ATOM    866  O   VAL   185      35.372 -12.524   2.896  1.00  0.00           O  
ATOM    867  CB  VAL   185      35.394 -10.268   0.470  1.00  0.00           C  
ATOM    868  CG1 VAL   185      33.945 -10.511   0.848  1.00  0.00           C  
ATOM    869  CG2 VAL   185      35.888  -8.949   1.039  1.00  0.00           C  
ATOM    870  N   SER   186      36.905 -10.898   3.206  1.00  0.00           N  
ATOM    871  CA  SER   186      36.765 -10.809   4.653  1.00  0.00           C  
ATOM    872  C   SER   186      36.500  -9.357   5.027  1.00  0.00           C  
ATOM    873  O   SER   186      37.208  -8.456   4.563  1.00  0.00           O  
ATOM    874  CB  SER   186      38.017 -11.320   5.365  1.00  0.00           C  
ATOM    875  OG  SER   186      37.847 -11.298   6.771  1.00  0.00           O  
ATOM    876  N   THR   187      35.484  -9.130   5.855  1.00  0.00           N  
ATOM    877  CA  THR   187      35.103  -7.784   6.254  1.00  0.00           C  
ATOM    878  C   THR   187      35.114  -7.647   7.770  1.00  0.00           C  
ATOM    879  O   THR   187      35.003  -8.627   8.511  1.00  0.00           O  
ATOM    880  CB  THR   187      33.716  -7.401   5.717  1.00  0.00           C  
ATOM    881  OG1 THR   187      32.713  -8.220   6.330  1.00  0.00           O  
ATOM    882  CG2 THR   187      33.658  -7.570   4.203  1.00  0.00           C  
ATOM    883  N   GLY   188      35.252  -6.404   8.218  1.00  0.00           N  
ATOM    884  CA  GLY   188      35.205  -6.098   9.631  1.00  0.00           C  
ATOM    885  C   GLY   188      33.825  -6.295  10.223  1.00  0.00           C  
ATOM    886  O   GLY   188      33.657  -7.077  11.162  1.00  0.00           O  
ATOM    887  N   THR   189      33.634  -5.889  11.482  1.00  0.00           N  
ATOM    888  CA  THR   189      32.315  -6.034  12.103  1.00  0.00           C  
ATOM    889  C   THR   189      31.328  -4.989  11.540  1.00  0.00           C  
ATOM    890  O   THR   189      31.673  -3.822  11.337  1.00  0.00           O  
ATOM    891  CB  THR   189      31.270  -5.916  13.229  1.00  0.00           C  
ATOM    892  OG1 THR   189      31.697  -6.647  14.369  1.00  0.00           O  
ATOM    893  CG2 THR   189      29.926  -6.479  12.737  1.00  0.00           C  
ATOM    894  N   GLN   190      30.093  -5.400  11.284  1.00  0.00           N  
ATOM    895  CA  GLN   190      29.098  -4.530  10.672  1.00  0.00           C  
ATOM    896  C   GLN   190      28.491  -5.132   9.420  1.00  0.00           C  
ATOM    897  O   GLN   190      27.271  -5.198   9.252  1.00  0.00           O  
ATOM    898  CB  GLN   190      29.449  -3.153  10.100  1.00  0.00           C  
ATOM    899  CG  GLN   190      28.240  -2.395   9.549  1.00  0.00           C  
ATOM    900  CD  GLN   190      28.721  -1.039   9.053  1.00  0.00           C  
ATOM    901  OE1 GLN   190      29.914  -0.744   9.074  1.00  0.00           O  
ATOM    902  NE2 GLN   190      27.817  -0.140   8.579  1.00  0.00           N  
ATOM    903  N   GLY   191      29.357  -5.588   8.507  1.00  0.00           N  
ATOM    904  CA  GLY   191      28.950  -6.083   7.196  1.00  0.00           C  
ATOM    905  C   GLY   191      29.231  -5.025   6.142  1.00  0.00           C  
ATOM    906  O   GLY   191      28.558  -4.931   5.112  1.00  0.00           O  
ATOM    907  N   GLY   192      30.335  -4.147   6.435  1.00  0.00           N  
ATOM    908  CA  GLY   192      30.517  -3.047   5.503  1.00  0.00           C  
ATOM    909  C   GLY   192      31.579  -3.393   4.476  1.00  0.00           C  
ATOM    910  O   GLY   192      32.679  -3.840   4.825  1.00  0.00           O  
ATOM    911  N   GLY   193      31.257  -3.185   3.203  1.00  0.00           N  
ATOM    912  CA  GLY   193      32.131  -3.597   2.124  1.00  0.00           C  
ATOM    913  C   GLY   193      31.980  -5.042   1.713  1.00  0.00           C  
ATOM    914  O   GLY   193      32.816  -5.545   0.952  1.00  0.00           O  
ATOM    915  N   GLN   194      30.935  -5.722   2.193  1.00  0.00           N  
ATOM    916  CA  GLN   194      30.749  -7.140   1.900  1.00  0.00           C  
ATOM    917  C   GLN   194      30.539  -7.384   0.412  1.00  0.00           C  
ATOM    918  O   GLN   194      30.930  -8.435  -0.108  1.00  0.00           O  
ATOM    919  CB  GLN   194      29.568  -7.673   2.712  1.00  0.00           C  
ATOM    920  CG  GLN   194      28.224  -7.064   2.307  1.00  0.00           C  
ATOM    921  CD  GLN   194      27.168  -7.562   3.283  1.00  0.00           C  
ATOM    922  OE1 GLN   194      27.439  -8.413   4.128  1.00  0.00           O  
ATOM    923  NE2 GLN   194      25.907  -7.059   3.219  1.00  0.00           N  
ATOM    924  N   GLU   195      29.935  -6.427  -0.288  1.00  0.00           N  
ATOM    925  CA  GLU   195      29.763  -6.515  -1.731  1.00  0.00           C  
ATOM    926  C   GLU   195      30.716  -5.613  -2.499  1.00  0.00           C  
ATOM    927  O   GLU   195      31.163  -5.987  -3.588  1.00  0.00           O  
ATOM    928  CB  GLU   195      28.321  -6.163  -2.111  1.00  0.00           C  
ATOM    929  CG  GLU   195      27.272  -6.981  -1.373  1.00  0.00           C  
ATOM    930  CD  GLU   195      25.854  -6.546  -1.696  1.00  0.00           C  
ATOM    931  OE1 GLU   195      25.675  -5.428  -2.224  1.00  0.00           O  
ATOM    932  OE2 GLU   195      24.917  -7.326  -1.425  1.00  0.00           O  
ATOM    933  N   THR   196      31.054  -4.447  -1.941  1.00  0.00           N  
ATOM    934  CA  THR   196      31.848  -3.464  -2.671  1.00  0.00           C  
ATOM    935  C   THR   196      33.255  -3.964  -2.974  1.00  0.00           C  
ATOM    936  O   THR   196      33.845  -3.565  -3.984  1.00  0.00           O  
ATOM    937  CB  THR   196      31.911  -2.160  -1.878  1.00  0.00           C  
ATOM    938  OG1 THR   196      30.605  -1.630  -1.706  1.00  0.00           O  
ATOM    939  CG2 THR   196      32.777  -1.142  -2.640  1.00  0.00           C  
ATOM    940  N   THR   197      33.811  -4.826  -2.121  1.00  0.00           N  
ATOM    941  CA  THR   197      35.169  -5.311  -2.353  1.00  0.00           C  
ATOM    942  C   THR   197      35.250  -6.117  -3.644  1.00  0.00           C  
ATOM    943  O   THR   197      36.157  -5.916  -4.460  1.00  0.00           O  
ATOM    944  CB  THR   197      35.644  -6.151  -1.168  1.00  0.00           C  
ATOM    945  OG1 THR   197      35.587  -5.372   0.035  1.00  0.00           O  
ATOM    946  CG2 THR   197      37.070  -6.610  -1.393  1.00  0.00           C  
ATOM    947  N   ALA   198      34.306  -7.038  -3.848  1.00  0.00           N  
ATOM    948  CA  ALA   198      34.323  -7.836  -5.069  1.00  0.00           C  
ATOM    949  C   ALA   198      33.876  -7.000  -6.262  1.00  0.00           C  
ATOM    950  O   ALA   198      34.402  -7.157  -7.371  1.00  0.00           O  
ATOM    951  CB  ALA   198      33.460  -9.100  -4.896  1.00  0.00           C  
ATOM    952  N   TRP   199      32.924  -6.086  -6.058  1.00  0.00           N  
ATOM    953  CA  TRP   199      32.475  -5.231  -7.152  1.00  0.00           C  
ATOM    954  C   TRP   199      33.590  -4.310  -7.634  1.00  0.00           C  
ATOM    955  O   TRP   199      33.768  -4.124  -8.844  1.00  0.00           O  
ATOM    956  CB  TRP   199      31.262  -4.412  -6.718  1.00  0.00           C  
ATOM    957  CG  TRP   199      30.730  -3.489  -7.788  1.00  0.00           C  
ATOM    958  CD1 TRP   199      30.805  -2.128  -7.874  1.00  0.00           C  
ATOM    959  CD2 TRP   199      30.011  -3.863  -8.972  1.00  0.00           C  
ATOM    960  NE1 TRP   199      30.231  -1.626  -8.950  1.00  0.00           N  
ATOM    961  CE2 TRP   199      29.715  -2.667  -9.678  1.00  0.00           C  
ATOM    962  CE3 TRP   199      29.586  -5.095  -9.511  1.00  0.00           C  
ATOM    963  CZ2 TRP   199      29.005  -2.664 -10.909  1.00  0.00           C  
ATOM    964  CZ3 TRP   199      28.872  -5.101 -10.747  1.00  0.00           C  
ATOM    965  CH2 TRP   199      28.594  -3.887 -11.424  1.00  0.00           C  
ATOM    966  N   THR   200      34.347  -3.720  -6.708  1.00  0.00           N  
ATOM    967  CA  THR   200      35.438  -2.835  -7.091  1.00  0.00           C  
ATOM    968  C   THR   200      36.692  -3.587  -7.513  1.00  0.00           C  
ATOM    969  O   THR   200      37.651  -2.954  -7.967  1.00  0.00           O  
ATOM    970  CB  THR   200      35.770  -1.877  -5.944  1.00  0.00           C  
ATOM    971  OG1 THR   200      36.171  -2.610  -4.796  1.00  0.00           O  
ATOM    972  CG2 THR   200      34.526  -1.039  -5.604  1.00  0.00           C  
ATOM    973  N   ALA   201      36.711  -4.912  -7.375  1.00  0.00           N  
ATOM    974  CA  ALA   201      37.837  -5.704  -7.846  1.00  0.00           C  
ATOM    975  C   ALA   201      37.695  -6.129  -9.300  1.00  0.00           C  
ATOM    976  O   ALA   201      38.696  -6.504  -9.920  1.00  0.00           O  
ATOM    977  CB  ALA   201      38.012  -6.953  -6.974  1.00  0.00           C  
ATOM    978  N   ILE   202      36.481  -6.074  -9.858  1.00  0.00           N  
ATOM    979  CA  ILE   202      36.262  -6.568 -11.214  1.00  0.00           C  
ATOM    980  C   ILE   202      36.985  -5.721 -12.254  1.00  0.00           C  
ATOM    981  O   ILE   202      37.339  -6.231 -13.324  1.00  0.00           O  
ATOM    982  CB  ILE   202      34.765  -6.614 -11.527  1.00  0.00           C  
ATOM    983  CG1 ILE   202      34.001  -7.672 -10.714  1.00  0.00           C  
ATOM    984  CG2 ILE   202      34.456  -6.937 -12.999  1.00  0.00           C  
ATOM    985  CD1 ILE   202      32.482  -7.546 -10.825  1.00  0.00           C  
ATOM    986  N   THR   203      37.198  -4.433 -11.967  1.00  0.00           N  
ATOM    987  CA  THR   203      37.904  -3.567 -12.906  1.00  0.00           C  
ATOM    988  C   THR   203      39.288  -4.115 -13.220  1.00  0.00           C  
ATOM    989  O   THR   203      39.732  -4.089 -14.374  1.00  0.00           O  
ATOM    990  CB  THR   203      38.004  -2.149 -12.341  1.00  0.00           C  
ATOM    991  OG1 THR   203      36.705  -1.606 -12.152  1.00  0.00           O  
ATOM    992  CG2 THR   203      38.788  -1.263 -13.324  1.00  0.00           C  
ATOM    993  N   GLN   204      39.978  -4.637 -12.205  1.00  0.00           N  
ATOM    994  CA  GLN   204      41.280  -5.246 -12.443  1.00  0.00           C  
ATOM    995  C   GLN   204      41.158  -6.477 -13.334  1.00  0.00           C  
ATOM    996  O   GLN   204      41.967  -6.672 -14.249  1.00  0.00           O  
ATOM    997  CB  GLN   204      41.940  -5.613 -11.116  1.00  0.00           C  
ATOM    998  CG  GLN   204      43.363  -6.153 -11.271  1.00  0.00           C  
ATOM    999  CD  GLN   204      44.226  -5.043 -11.854  1.00  0.00           C  
ATOM   1000  OE1 GLN   204      44.171  -3.898 -11.410  1.00  0.00           O  
ATOM   1001  NE2 GLN   204      45.071  -5.322 -12.883  1.00  0.00           N  
ATOM   1002  N   LEU   205      40.152  -7.318 -13.081  1.00  0.00           N  
ATOM   1003  CA  LEU   205      39.939  -8.488 -13.928  1.00  0.00           C  
ATOM   1004  C   LEU   205      39.618  -8.082 -15.360  1.00  0.00           C  
ATOM   1005  O   LEU   205      40.123  -8.686 -16.313  1.00  0.00           O  
ATOM   1006  CB  LEU   205      38.814  -9.352 -13.358  1.00  0.00           C  
ATOM   1007  CG  LEU   205      38.978  -9.851 -11.921  1.00  0.00           C  
ATOM   1008  CD1 LEU   205      37.810 -10.747 -11.521  1.00  0.00           C  
ATOM   1009  CD2 LEU   205      40.303 -10.573 -11.757  1.00  0.00           C  
ATOM   1010  N   VAL   206      38.786  -7.053 -15.529  1.00  0.00           N  
ATOM   1011  CA  VAL   206      38.303  -6.690 -16.858  1.00  0.00           C  
ATOM   1012  C   VAL   206      39.432  -6.205 -17.760  1.00  0.00           C  
ATOM   1013  O   VAL   206      39.457  -6.524 -18.955  1.00  0.00           O  
ATOM   1014  CB  VAL   206      37.219  -5.620 -16.745  1.00  0.00           C  
ATOM   1015  CG1 VAL   206      36.787  -5.045 -18.095  1.00  0.00           C  
ATOM   1016  CG2 VAL   206      35.930  -6.124 -16.093  1.00  0.00           C  
ATOM   1017  N   HIS   207      40.365  -5.420 -17.216  1.00  0.00           N  
ATOM   1018  CA  HIS   207      41.427  -4.866 -18.051  1.00  0.00           C  
ATOM   1019  C   HIS   207      42.359  -5.948 -18.578  1.00  0.00           C  
ATOM   1020  O   HIS   207      42.894  -5.816 -19.684  1.00  0.00           O  
ATOM   1021  CB  HIS   207      42.216  -3.813 -17.275  1.00  0.00           C  
ATOM   1022  CG  HIS   207      41.607  -2.447 -17.328  1.00  0.00           C  
ATOM   1023  ND1 HIS   207      40.443  -2.124 -16.665  1.00  0.00           N  
ATOM   1024  CD2 HIS   207      41.998  -1.321 -17.972  1.00  0.00           C  
ATOM   1025  CE1 HIS   207      40.145  -0.857 -16.894  1.00  0.00           C  
ATOM   1026  NE2 HIS   207      41.072  -0.348 -17.684  1.00  0.00           N  
ATOM   1027  N   HIS   208      42.565  -7.017 -17.814  1.00  0.00           N  
ATOM   1028  CA  HIS   208      43.382  -8.128 -18.284  1.00  0.00           C  
ATOM   1029  C   HIS   208      42.599  -9.124 -19.128  1.00  0.00           C  
ATOM   1030  O   HIS   208      43.200 -10.052 -19.676  1.00  0.00           O  
ATOM   1031  CB  HIS   208      44.016  -8.857 -17.097  1.00  0.00           C  
ATOM   1032  CG  HIS   208      45.301  -8.249 -16.629  1.00  0.00           C  
ATOM   1033  ND1 HIS   208      45.504  -7.842 -15.328  1.00  0.00           N  
ATOM   1034  CD2 HIS   208      46.455  -7.991 -17.288  1.00  0.00           C  
ATOM   1035  CE1 HIS   208      46.725  -7.353 -15.207  1.00  0.00           C  
ATOM   1036  NE2 HIS   208      47.324  -7.433 -16.381  1.00  0.00           N  
ATOM   1037  N   GLY   209      41.284  -8.954 -19.245  1.00  0.00           N  
ATOM   1038  CA  GLY   209      40.461  -9.917 -19.946  1.00  0.00           C  
ATOM   1039  C   GLY   209      40.093 -11.137 -19.136  1.00  0.00           C  
ATOM   1040  O   GLY   209      39.687 -12.151 -19.713  1.00  0.00           O  
ATOM   1041  N   MET   210      40.215 -11.070 -17.814  1.00  0.00           N  
ATOM   1042  CA  MET   210      39.987 -12.228 -16.957  1.00  0.00           C  
ATOM   1043  C   MET   210      38.489 -12.437 -16.779  1.00  0.00           C  
ATOM   1044  O   MET   210      37.745 -11.494 -16.487  1.00  0.00           O  
ATOM   1045  CB  MET   210      40.691 -12.047 -15.603  1.00  0.00           C  
ATOM   1046  CG  MET   210      42.212 -12.190 -15.682  1.00  0.00           C  
ATOM   1047  SD  MET   210      43.066 -12.060 -14.083  1.00  0.00           S  
ATOM   1048  CE  MET   210      43.002 -10.247 -14.015  1.00  0.00           C  
ATOM   1049  N   LEU   211      38.047 -13.678 -16.959  1.00  0.00           N  
ATOM   1050  CA  LEU   211      36.643 -14.046 -16.825  1.00  0.00           C  
ATOM   1051  C   LEU   211      36.281 -14.138 -15.349  1.00  0.00           C  
ATOM   1052  O   LEU   211      37.034 -14.704 -14.546  1.00  0.00           O  
ATOM   1053  CB  LEU   211      36.384 -15.380 -17.545  1.00  0.00           C  
ATOM   1054  CG  LEU   211      36.636 -15.319 -19.053  1.00  0.00           C  
ATOM   1055  CD1 LEU   211      36.480 -16.649 -19.788  1.00  0.00           C  
ATOM   1056  CD2 LEU   211      35.714 -14.376 -19.824  1.00  0.00           C  
ATOM   1057  N   PHE   212      35.122 -13.597 -14.982  1.00  0.00           N  
ATOM   1058  CA  PHE   212      34.663 -13.601 -13.598  1.00  0.00           C  
ATOM   1059  C   PHE   212      33.561 -14.633 -13.405  1.00  0.00           C  
ATOM   1060  O   PHE   212      32.629 -14.714 -14.211  1.00  0.00           O  
ATOM   1061  CB  PHE   212      34.155 -12.222 -13.172  1.00  0.00           C  
ATOM   1062  CG  PHE   212      33.492 -12.218 -11.824  1.00  0.00           C  
ATOM   1063  CD1 PHE   212      34.217 -12.518 -10.682  1.00  0.00           C  
ATOM   1064  CD2 PHE   212      32.145 -11.920 -11.699  1.00  0.00           C  
ATOM   1065  CE1 PHE   212      33.611 -12.519  -9.438  1.00  0.00           C  
ATOM   1066  CE2 PHE   212      31.533 -11.918 -10.458  1.00  0.00           C  
ATOM   1067  CZ  PHE   212      32.266 -12.218  -9.326  1.00  0.00           C  
ATOM   1068  N   VAL   213      33.669 -15.404 -12.327  1.00  0.00           N  
ATOM   1069  CA  VAL   213      32.664 -16.393 -11.948  1.00  0.00           C  
ATOM   1070  C   VAL   213      31.989 -15.941 -10.659  1.00  0.00           C  
ATOM   1071  O   VAL   213      32.580 -16.062  -9.576  1.00  0.00           O  
ATOM   1072  CB  VAL   213      33.289 -17.787 -11.779  1.00  0.00           C  
ATOM   1073  CG1 VAL   213      32.268 -18.776 -11.231  1.00  0.00           C  
ATOM   1074  CG2 VAL   213      33.851 -18.279 -13.097  1.00  0.00           C  
ATOM   1075  N   PRO   214      30.769 -15.415 -10.720  1.00  0.00           N  
ATOM   1076  CA  PRO   214      30.065 -15.057  -9.487  1.00  0.00           C  
ATOM   1077  C   PRO   214      29.685 -16.298  -8.695  1.00  0.00           C  
ATOM   1078  O   PRO   214      29.633 -17.414  -9.216  1.00  0.00           O  
ATOM   1079  CB  PRO   214      28.821 -14.317  -9.988  1.00  0.00           C  
ATOM   1080  CG  PRO   214      28.590 -14.868 -11.352  1.00  0.00           C  
ATOM   1081  CD  PRO   214      29.959 -15.144 -11.919  1.00  0.00           C  
ATOM   1082  N   ILE   215      29.428 -16.087  -7.403  1.00  0.00           N  
ATOM   1083  CA  ILE   215      28.937 -17.186  -6.583  1.00  0.00           C  
ATOM   1084  C   ILE   215      27.489 -17.513  -6.916  1.00  0.00           C  
ATOM   1085  O   ILE   215      27.120 -18.688  -7.012  1.00  0.00           O  
ATOM   1086  CB  ILE   215      29.074 -16.854  -5.096  1.00  0.00           C  
ATOM   1087  CG1 ILE   215      30.531 -16.660  -4.643  1.00  0.00           C  
ATOM   1088  CG2 ILE   215      28.506 -17.943  -4.170  1.00  0.00           C  
ATOM   1089  CD1 ILE   215      31.403 -17.897  -4.850  1.00  0.00           C  
ATOM   1090  N   GLY   216      26.663 -16.490  -7.113  1.00  0.00           N  
ATOM   1091  CA  GLY   216      25.256 -16.719  -7.344  1.00  0.00           C  
ATOM   1092  C   GLY   216      24.559 -17.199  -6.080  1.00  0.00           C  
ATOM   1093  O   GLY   216      25.116 -17.207  -4.981  1.00  0.00           O  
ATOM   1094  N   TYR   217      23.565 -16.461  -5.594  1.00  0.00           N  
ATOM   1095  CA  TYR   217      22.933 -16.817  -4.335  1.00  0.00           C  
ATOM   1096  C   TYR   217      22.020 -18.018  -4.578  1.00  0.00           C  
ATOM   1097  O   TYR   217      21.212 -18.048  -5.510  1.00  0.00           O  
ATOM   1098  CB  TYR   217      21.924 -15.955  -3.564  1.00  0.00           C  
ATOM   1099  CG  TYR   217      22.674 -14.817  -2.962  1.00  0.00           C  
ATOM   1100  CD1 TYR   217      22.707 -13.579  -3.617  1.00  0.00           C  
ATOM   1101  CD2 TYR   217      23.358 -14.950  -1.733  1.00  0.00           C  
ATOM   1102  CE1 TYR   217      23.403 -12.479  -3.078  1.00  0.00           C  
ATOM   1103  CE2 TYR   217      24.071 -13.842  -1.171  1.00  0.00           C  
ATOM   1104  CZ  TYR   217      24.081 -12.613  -1.861  1.00  0.00           C  
ATOM   1105  OH  TYR   217      24.756 -11.520  -1.361  1.00  0.00           O  
ATOM   1106  N   THR   218      22.149 -19.029  -3.724  1.00  0.00           N  
ATOM   1107  CA  THR   218      21.249 -20.172  -3.712  1.00  0.00           C  
ATOM   1108  C   THR   218      20.181 -19.866  -2.677  1.00  0.00           C  
ATOM   1109  O   THR   218      20.454 -19.700  -1.485  1.00  0.00           O  
ATOM   1110  CB  THR   218      20.781 -21.597  -3.357  1.00  0.00           C  
ATOM   1111  OG1 THR   218      21.688 -22.554  -3.883  1.00  0.00           O  
ATOM   1112  CG2 THR   218      19.384 -21.838  -3.954  1.00  0.00           C  
ATOM   1113  N   PHE   219      18.933 -19.787  -3.132  1.00  0.00           N  
ATOM   1114  CA  PHE   219      17.794 -19.493  -2.260  1.00  0.00           C  
ATOM   1115  C   PHE   219      17.726 -20.471  -1.092  1.00  0.00           C  
ATOM   1116  O   PHE   219      17.727 -21.694  -1.262  1.00  0.00           O  
ATOM   1117  CB  PHE   219      16.345 -19.600  -2.750  1.00  0.00           C  
ATOM   1118  CG  PHE   219      15.459 -19.206  -1.618  1.00  0.00           C  
ATOM   1119  CD1 PHE   219      15.231 -17.853  -1.281  1.00  0.00           C  
ATOM   1120  CD2 PHE   219      14.820 -20.197  -0.851  1.00  0.00           C  
ATOM   1121  CE1 PHE   219      14.379 -17.487  -0.200  1.00  0.00           C  
ATOM   1122  CE2 PHE   219      13.961 -19.857   0.238  1.00  0.00           C  
ATOM   1123  CZ  PHE   219      13.743 -18.494   0.565  1.00  0.00           C  
ATOM   1124  N   GLY   220      17.665 -19.927   0.124  1.00  0.00           N  
ATOM   1125  CA  GLY   220      17.539 -20.716   1.340  1.00  0.00           C  
ATOM   1126  C   GLY   220      18.758 -21.493   1.826  1.00  0.00           C  
ATOM   1127  O   GLY   220      18.741 -22.083   2.910  1.00  0.00           O  
ATOM   1128  N   ALA   221      19.843 -21.520   1.050  1.00  0.00           N  
ATOM   1129  CA  ALA   221      20.947 -22.474   1.286  1.00  0.00           C  
ATOM   1130  C   ALA   221      22.046 -22.023   2.259  1.00  0.00           C  
ATOM   1131  O   ALA   221      22.930 -22.797   2.636  1.00  0.00           O  
ATOM   1132  CB  ALA   221      21.642 -22.832  -0.023  1.00  0.00           C  
ATOM   1133  N   GLY   222      21.989 -20.778   2.776  1.00  0.00           N  
ATOM   1134  CA  GLY   222      23.008 -20.170   3.629  1.00  0.00           C  
ATOM   1135  C   GLY   222      23.022 -18.651   3.498  1.00  0.00           C  
ATOM   1136  O   GLY   222      23.115 -17.939   4.505  1.00  0.00           O  
ATOM   1137  N   MET   223      22.946 -18.135   2.271  1.00  0.00           N  
ATOM   1138  CA  MET   223      22.976 -16.692   2.066  1.00  0.00           C  
ATOM   1139  C   MET   223      21.684 -16.008   2.489  1.00  0.00           C  
ATOM   1140  O   MET   223      21.693 -14.798   2.742  1.00  0.00           O  
ATOM   1141  CB  MET   223      23.260 -16.363   0.598  1.00  0.00           C  
ATOM   1142  CG  MET   223      24.637 -16.830   0.123  1.00  0.00           C  
ATOM   1143  SD  MET   223      26.035 -16.084   1.015  1.00  0.00           S  
ATOM   1144  CE  MET   223      27.276 -17.233   0.353  1.00  0.00           C  
ATOM   1145  N   PHE   224      20.580 -16.747   2.572  1.00  0.00           N  
ATOM   1146  CA  PHE   224      19.278 -16.195   2.914  1.00  0.00           C  
ATOM   1147  C   PHE   224      18.942 -16.350   4.393  1.00  0.00           C  
ATOM   1148  O   PHE   224      17.788 -16.141   4.781  1.00  0.00           O  
ATOM   1149  CB  PHE   224      18.191 -16.850   2.057  1.00  0.00           C  
ATOM   1150  CG  PHE   224      18.453 -16.477   0.639  1.00  0.00           C  
ATOM   1151  CD1 PHE   224      19.062 -17.370  -0.271  1.00  0.00           C  
ATOM   1152  CD2 PHE   224      18.090 -15.200   0.171  1.00  0.00           C  
ATOM   1153  CE1 PHE   224      19.305 -17.006  -1.627  1.00  0.00           C  
ATOM   1154  CE2 PHE   224      18.322 -14.809  -1.183  1.00  0.00           C  
ATOM   1155  CZ  PHE   224      18.935 -15.718  -2.084  1.00  0.00           C  
ATOM   1156  N   LYS   225      19.918 -16.716   5.222  1.00  0.00           N  
ATOM   1157  CA  LYS   225      19.670 -16.877   6.647  1.00  0.00           C  
ATOM   1158  C   LYS   225      19.421 -15.522   7.296  1.00  0.00           C  
ATOM   1159  O   LYS   225      20.070 -14.525   6.967  1.00  0.00           O  
ATOM   1160  CB  LYS   225      20.853 -17.579   7.317  1.00  0.00           C  
ATOM   1161  CG  LYS   225      20.634 -17.857   8.805  1.00  0.00           C  
ATOM   1162  CD  LYS   225      21.774 -18.643   9.456  1.00  0.00           C  
ATOM   1163  CE  LYS   225      21.539 -18.953  10.936  1.00  0.00           C  
ATOM   1164  NZ  LYS   225      22.678 -19.726  11.479  1.00  0.00           N  
ATOM   1165  N   MET   226      18.473 -15.494   8.233  1.00  0.00           N  
ATOM   1166  CA  MET   226      18.090 -14.274   8.930  1.00  0.00           C  
ATOM   1167  C   MET   226      18.268 -14.381  10.437  1.00  0.00           C  
ATOM   1168  O   MET   226      17.881 -13.459  11.164  1.00  0.00           O  
ATOM   1169  CB  MET   226      16.639 -13.914   8.608  1.00  0.00           C  
ATOM   1170  CG  MET   226      16.433 -13.551   7.165  1.00  0.00           C  
ATOM   1171  SD  MET   226      17.570 -12.241   6.696  1.00  0.00           S  
ATOM   1172  CE  MET   226      17.612 -12.513   4.940  1.00  0.00           C  
ATOM   1173  N   ASP   227      18.843 -15.475  10.926  1.00  0.00           N  
ATOM   1174  CA  ASP   227      18.968 -15.696  12.359  1.00  0.00           C  
ATOM   1175  C   ASP   227      20.353 -15.370  12.900  1.00  0.00           C  
ATOM   1176  O   ASP   227      20.467 -14.908  14.039  1.00  0.00           O  
ATOM   1177  CB  ASP   227      18.606 -17.145  12.700  1.00  0.00           C  
ATOM   1178  CG  ASP   227      17.184 -17.494  12.305  1.00  0.00           C  
ATOM   1179  OD1 ASP   227      16.345 -16.571  12.228  1.00  0.00           O  
ATOM   1180  OD2 ASP   227      16.904 -18.687  12.067  1.00  0.00           O  
ATOM   1181  N   SER   228      21.410 -15.586  12.119  1.00  0.00           N  
ATOM   1182  CA  SER   228      22.763 -15.283  12.561  1.00  0.00           C  
ATOM   1183  C   SER   228      23.463 -14.398  11.539  1.00  0.00           C  
ATOM   1184  O   SER   228      23.296 -14.574  10.329  1.00  0.00           O  
ATOM   1185  CB  SER   228      23.577 -16.563  12.803  1.00  0.00           C  
ATOM   1186  OG  SER   228      22.991 -17.324  13.849  1.00  0.00           O  
ATOM   1187  N   ILE   229      24.243 -13.440  12.044  1.00  0.00           N  
ATOM   1188  CA  ILE   229      24.979 -12.519  11.185  1.00  0.00           C  
ATOM   1189  C   ILE   229      26.079 -13.280  10.458  1.00  0.00           C  
ATOM   1190  O   ILE   229      26.867 -14.007  11.076  1.00  0.00           O  
ATOM   1191  CB  ILE   229      25.554 -11.360  12.014  1.00  0.00           C  
ATOM   1192  CG1 ILE   229      24.476 -10.481  12.670  1.00  0.00           C  
ATOM   1193  CG2 ILE   229      26.420 -10.389  11.193  1.00  0.00           C  
ATOM   1194  CD1 ILE   229      25.036  -9.482  13.681  1.00  0.00           C  
ATOM   1195  N   ARG   230      26.137 -13.117   9.138  1.00  0.00           N  
ATOM   1196  CA  ARG   230      27.091 -13.850   8.320  1.00  0.00           C  
ATOM   1197  C   ARG   230      27.576 -12.973   7.176  1.00  0.00           C  
ATOM   1198  O   ARG   230      26.874 -12.063   6.728  1.00  0.00           O  
ATOM   1199  CB  ARG   230      26.474 -15.141   7.760  1.00  0.00           C  
ATOM   1200  CG  ARG   230      26.048 -16.134   8.844  1.00  0.00           C  
ATOM   1201  CD  ARG   230      27.224 -16.783   9.576  1.00  0.00           C  
ATOM   1202  NE  ARG   230      26.664 -17.803  10.507  1.00  0.00           N  
ATOM   1203  CZ  ARG   230      26.282 -17.440  11.767  1.00  0.00           C  
ATOM   1204  NH1 ARG   230      26.521 -16.104  11.905  1.00  0.00           N  
ATOM   1205  NH2 ARG   230      25.812 -18.557  12.396  1.00  0.00           N  
ATOM   1206  N   GLY   231      28.785 -13.266   6.707  1.00  0.00           N  
ATOM   1207  CA  GLY   231      29.336 -12.634   5.526  1.00  0.00           C  
ATOM   1208  C   GLY   231      29.085 -13.489   4.297  1.00  0.00           C  
ATOM   1209  O   GLY   231      28.894 -14.699   4.392  1.00  0.00           O  
ATOM   1210  N   GLY   232      29.078 -12.840   3.136  1.00  0.00           N  
ATOM   1211  CA  GLY   232      28.819 -13.540   1.894  1.00  0.00           C  
ATOM   1212  C   GLY   232      27.770 -12.858   1.043  1.00  0.00           C  
ATOM   1213  O   GLY   232      26.930 -12.111   1.556  1.00  0.00           O  
ATOM   1214  N   SER   233      27.804 -13.118  -0.259  1.00  0.00           N  
ATOM   1215  CA  SER   233      26.928 -12.451  -1.212  1.00  0.00           C  
ATOM   1216  C   SER   233      26.951 -13.248  -2.507  1.00  0.00           C  
ATOM   1217  O   SER   233      27.777 -14.157  -2.670  1.00  0.00           O  
ATOM   1218  CB  SER   233      27.373 -10.996  -1.451  1.00  0.00           C  
ATOM   1219  OG  SER   233      28.525 -10.947  -2.276  1.00  0.00           O  
ATOM   1220  N   PRO   234      26.048 -12.948  -3.446  1.00  0.00           N  
ATOM   1221  CA  PRO   234      26.155 -13.566  -4.778  1.00  0.00           C  
ATOM   1222  C   PRO   234      27.444 -13.226  -5.505  1.00  0.00           C  
ATOM   1223  O   PRO   234      27.777 -13.900  -6.486  1.00  0.00           O  
ATOM   1224  CB  PRO   234      24.929 -13.015  -5.522  1.00  0.00           C  
ATOM   1225  CG  PRO   234      24.490 -11.820  -4.724  1.00  0.00           C  
ATOM   1226  CD  PRO   234      24.806 -12.170  -3.309  1.00  0.00           C  
ATOM   1227  N   TYR   235      28.177 -12.200  -5.065  1.00  0.00           N  
ATOM   1228  CA  TYR   235      29.460 -11.896  -5.689  1.00  0.00           C  
ATOM   1229  C   TYR   235      30.537 -12.891  -5.276  1.00  0.00           C  
ATOM   1230  O   TYR   235      31.512 -13.086  -6.010  1.00  0.00           O  
ATOM   1231  CB  TYR   235      29.901 -10.476  -5.333  1.00  0.00           C  
ATOM   1232  CG  TYR   235      29.049  -9.534  -6.111  1.00  0.00           C  
ATOM   1233  CD1 TYR   235      28.030  -8.820  -5.466  1.00  0.00           C  
ATOM   1234  CD2 TYR   235      29.243  -9.332  -7.496  1.00  0.00           C  
ATOM   1235  CE1 TYR   235      27.206  -7.918  -6.167  1.00  0.00           C  
ATOM   1236  CE2 TYR   235      28.413  -8.419  -8.224  1.00  0.00           C  
ATOM   1237  CZ  TYR   235      27.398  -7.720  -7.539  1.00  0.00           C  
ATOM   1238  OH  TYR   235      26.573  -6.835  -8.198  1.00  0.00           O  
ATOM   1239  N   GLY   236      30.387 -13.514  -4.118  1.00  0.00           N  
ATOM   1240  CA  GLY   236      31.372 -14.452  -3.625  1.00  0.00           C  
ATOM   1241  C   GLY   236      31.220 -14.674  -2.141  1.00  0.00           C  
ATOM   1242  O   GLY   236      30.552 -13.919  -1.431  1.00  0.00           O  
ATOM   1243  N   ALA   237      31.858 -15.739  -1.667  1.00  0.00           N  
ATOM   1244  CA  ALA   237      31.795 -16.085  -0.255  1.00  0.00           C  
ATOM   1245  C   ALA   237      32.480 -15.019   0.593  1.00  0.00           C  
ATOM   1246  O   ALA   237      33.395 -14.324   0.142  1.00  0.00           O  
ATOM   1247  CB  ALA   237      32.442 -17.446  -0.011  1.00  0.00           C  
ATOM   1248  N   GLY   238      32.025 -14.891   1.834  1.00  0.00           N  
ATOM   1249  CA  GLY   238      32.569 -13.882   2.720  1.00  0.00           C  
ATOM   1250  C   GLY   238      32.517 -14.321   4.166  1.00  0.00           C  
ATOM   1251  O   GLY   238      31.785 -15.245   4.536  1.00  0.00           O  
ATOM   1252  N   VAL   239      33.320 -13.645   4.983  1.00  0.00           N  
ATOM   1253  CA  VAL   239      33.317 -13.849   6.422  1.00  0.00           C  
ATOM   1254  C   VAL   239      33.476 -12.507   7.117  1.00  0.00           C  
ATOM   1255  O   VAL   239      34.166 -11.608   6.627  1.00  0.00           O  
ATOM   1256  CB  VAL   239      34.428 -14.803   6.884  1.00  0.00           C  
ATOM   1257  CG1 VAL   239      34.285 -16.221   6.327  1.00  0.00           C  
ATOM   1258  CG2 VAL   239      35.831 -14.351   6.473  1.00  0.00           C  
ATOM   1259  N   PHE   240      32.817 -12.378   8.261  1.00  0.00           N  
ATOM   1260  CA  PHE   240      32.912 -11.192   9.099  1.00  0.00           C  
ATOM   1261  C   PHE   240      33.830 -11.513  10.268  1.00  0.00           C  
ATOM   1262  O   PHE   240      33.626 -12.510  10.972  1.00  0.00           O  
ATOM   1263  CB  PHE   240      31.524 -10.744   9.588  1.00  0.00           C  
ATOM   1264  CG  PHE   240      30.761 -10.271   8.399  1.00  0.00           C  
ATOM   1265  CD1 PHE   240      29.913 -11.129   7.663  1.00  0.00           C  
ATOM   1266  CD2 PHE   240      30.874  -8.933   7.980  1.00  0.00           C  
ATOM   1267  CE1 PHE   240      29.184 -10.667   6.529  1.00  0.00           C  
ATOM   1268  CE2 PHE   240      30.155  -8.444   6.847  1.00  0.00           C  
ATOM   1269  CZ  PHE   240      29.308  -9.318   6.118  1.00  0.00           C  
ATOM   1270  N   ALA   241      34.849 -10.680  10.469  1.00  0.00           N  
ATOM   1271  CA  ALA   241      35.800 -10.882  11.552  1.00  0.00           C  
ATOM   1272  C   ALA   241      35.398 -10.180  12.842  1.00  0.00           C  
ATOM   1273  O   ALA   241      35.973 -10.478  13.893  1.00  0.00           O  
ATOM   1274  CB  ALA   241      37.193 -10.403  11.131  1.00  0.00           C  
ATOM   1275  N   GLY   242      34.427  -9.277  12.794  1.00  0.00           N  
ATOM   1276  CA  GLY   242      34.097  -8.452  13.935  1.00  0.00           C  
ATOM   1277  C   GLY   242      34.841  -7.127  13.912  1.00  0.00           C  
ATOM   1278  O   GLY   242      35.878  -6.969  13.270  1.00  0.00           O  
ATOM   1279  N   ASP   243      35.911  -6.968  14.735  1.00  0.00           N  
ATOM   1280  CA  ASP   243      36.565  -7.960  15.624  1.00  0.00           C  
ATOM   1281  C   ASP   243      35.849  -8.430  16.893  1.00  0.00           C  
ATOM   1282  O   ASP   243      36.490  -8.793  17.882  1.00  0.00           O  
ATOM   1283  CB  ASP   243      37.919  -7.519  16.187  1.00  0.00           C  
ATOM   1284  CG  ASP   243      37.682  -6.323  17.099  1.00  0.00           C  
ATOM   1285  OD1 ASP   243      36.505  -5.890  17.212  1.00  0.00           O  
ATOM   1286  OD2 ASP   243      38.676  -5.827  17.693  1.00  0.00           O  
ATOM   1287  N   GLY   244      34.519  -8.438  16.903  1.00  0.00           N  
ATOM   1288  CA  GLY   244      33.802  -8.859  18.098  1.00  0.00           C  
ATOM   1289  C   GLY   244      32.785  -9.928  17.765  1.00  0.00           C  
ATOM   1290  O   GLY   244      31.754 -10.071  18.429  1.00  0.00           O  
ATOM   1291  N   SER   245      33.057 -10.704  16.723  1.00  0.00           N  
ATOM   1292  CA  SER   245      32.221 -11.847  16.372  1.00  0.00           C  
ATOM   1293  C   SER   245      32.984 -13.165  16.663  1.00  0.00           C  
ATOM   1294  O   SER   245      33.356 -13.451  17.805  1.00  0.00           O  
ATOM   1295  CB  SER   245      31.753 -12.255  14.973  1.00  0.00           C  
ATOM   1296  OG  SER   245      32.872 -12.559  14.153  1.00  0.00           O  
ATOM   1297  N   ARG   246      33.226 -13.987  15.618  1.00  0.00           N  
ATOM   1298  CA  ARG   246      33.893 -15.285  15.835  1.00  0.00           C  
ATOM   1299  C   ARG   246      34.522 -15.911  14.575  1.00  0.00           C  
ATOM   1300  O   ARG   246      33.823 -16.370  13.667  1.00  0.00           O  
ATOM   1301  CB  ARG   246      33.105 -16.509  16.311  1.00  0.00           C  
ATOM   1302  CG  ARG   246      33.987 -17.721  16.618  1.00  0.00           C  
ATOM   1303  CD  ARG   246      33.215 -18.911  17.190  1.00  0.00           C  
ATOM   1304  NE  ARG   246      34.189 -20.019  17.398  1.00  0.00           N  
ATOM   1305  CZ  ARG   246      33.778 -21.194  17.959  1.00  0.00           C  
ATOM   1306  NH1 ARG   246      32.445 -21.081  18.230  1.00  0.00           N  
ATOM   1307  NH2 ARG   246      34.860 -22.022  18.031  1.00  0.00           N  
ATOM   1308  N   GLU   247      35.905 -15.862  14.446  1.00  0.00           N  
ATOM   1309  CA  GLU   247      36.416 -16.794  13.457  1.00  0.00           C  
ATOM   1310  C   GLU   247      35.312 -17.129  12.456  1.00  0.00           C  
ATOM   1311  O   GLU   247      34.126 -17.034  12.786  1.00  0.00           O  
ATOM   1312  CB  GLU   247      36.915 -18.068  14.133  1.00  0.00           C  
ATOM   1313  CG  GLU   247      37.519 -19.080  13.157  1.00  0.00           C  
ATOM   1314  CD  GLU   247      38.013 -20.273  13.963  1.00  0.00           C  
ATOM   1315  OE1 GLU   247      37.840 -20.257  15.211  1.00  0.00           O  
ATOM   1316  OE2 GLU   247      38.571 -21.216  13.341  1.00  0.00           O  
ATOM   1317  N   ALA   248      35.673 -17.499  11.227  1.00  0.00           N  
ATOM   1318  CA  ALA   248      34.652 -17.837  10.227  1.00  0.00           C  
ATOM   1319  C   ALA   248      33.666 -18.858  10.772  1.00  0.00           C  
ATOM   1320  O   ALA   248      34.050 -19.939  11.222  1.00  0.00           O  
ATOM   1321  CB  ALA   248      35.471 -18.405   9.065  1.00  0.00           C  
ATOM   1322  N   THR   249      32.386 -18.498  10.747  1.00  0.00           N  
ATOM   1323  CA  THR   249      31.367 -19.332  11.359  1.00  0.00           C  
ATOM   1324  C   THR   249      31.169 -20.617  10.555  1.00  0.00           C  
ATOM   1325  O   THR   249      31.684 -20.779   9.444  1.00  0.00           O  
ATOM   1326  CB  THR   249      30.049 -18.567  11.479  1.00  0.00           C  
ATOM   1327  OG1 THR   249      29.569 -18.217  10.189  1.00  0.00           O  
ATOM   1328  CG2 THR   249      30.276 -17.288  12.302  1.00  0.00           C  
ATOM   1329  N   GLU   250      30.415 -21.547  11.147  1.00  0.00           N  
ATOM   1330  CA  GLU   250      30.095 -22.790  10.453  1.00  0.00           C  
ATOM   1331  C   GLU   250      29.412 -22.514   9.121  1.00  0.00           C  
ATOM   1332  O   GLU   250      29.712 -23.163   8.111  1.00  0.00           O  
ATOM   1333  CB  GLU   250      29.212 -23.671  11.337  1.00  0.00           C  
ATOM   1334  CG  GLU   250      29.950 -24.263  12.539  1.00  0.00           C  
ATOM   1335  CD  GLU   250      28.935 -25.006  13.395  1.00  0.00           C  
ATOM   1336  OE1 GLU   250      27.723 -24.955  13.054  1.00  0.00           O  
ATOM   1337  OE2 GLU   250      29.357 -25.634  14.403  1.00  0.00           O  
ATOM   1338  N   THR   251      28.493 -21.545   9.099  1.00  0.00           N  
ATOM   1339  CA  THR   251      27.838 -21.161   7.853  1.00  0.00           C  
ATOM   1340  C   THR   251      28.847 -20.595   6.861  1.00  0.00           C  
ATOM   1341  O   THR   251      28.892 -21.010   5.698  1.00  0.00           O  
ATOM   1342  CB  THR   251      26.729 -20.146   8.145  1.00  0.00           C  
ATOM   1343  OG1 THR   251      25.745 -20.727   8.988  1.00  0.00           O  
ATOM   1344  CG2 THR   251      26.075 -19.712   6.822  1.00  0.00           C  
ATOM   1345  N   GLU   252      29.670 -19.644   7.310  1.00  0.00           N  
ATOM   1346  CA  GLU   252      30.607 -18.979   6.410  1.00  0.00           C  
ATOM   1347  C   GLU   252      31.620 -19.965   5.836  1.00  0.00           C  
ATOM   1348  O   GLU   252      31.865 -19.984   4.624  1.00  0.00           O  
ATOM   1349  CB  GLU   252      31.306 -17.836   7.146  1.00  0.00           C  
ATOM   1350  CG  GLU   252      30.353 -16.726   7.567  1.00  0.00           C  
ATOM   1351  CD  GLU   252      31.019 -15.645   8.401  1.00  0.00           C  
ATOM   1352  OE1 GLU   252      32.052 -15.926   9.046  1.00  0.00           O  
ATOM   1353  OE2 GLU   252      30.503 -14.508   8.409  1.00  0.00           O  
ATOM   1354  N   LEU   253      32.220 -20.794   6.697  1.00  0.00           N  
ATOM   1355  CA  LEU   253      33.132 -21.830   6.218  1.00  0.00           C  
ATOM   1356  C   LEU   253      32.455 -22.727   5.190  1.00  0.00           C  
ATOM   1357  O   LEU   253      33.068 -23.104   4.184  1.00  0.00           O  
ATOM   1358  CB  LEU   253      33.647 -22.661   7.394  1.00  0.00           C  
ATOM   1359  CG  LEU   253      34.693 -22.013   8.300  1.00  0.00           C  
ATOM   1360  CD1 LEU   253      34.938 -22.872   9.529  1.00  0.00           C  
ATOM   1361  CD2 LEU   253      35.988 -21.793   7.534  1.00  0.00           C  
ATOM   1362  N   ALA   254      31.188 -23.076   5.426  1.00  0.00           N  
ATOM   1363  CA  ALA   254      30.443 -23.875   4.458  1.00  0.00           C  
ATOM   1364  C   ALA   254      30.268 -23.127   3.142  1.00  0.00           C  
ATOM   1365  O   ALA   254      30.320 -23.730   2.065  1.00  0.00           O  
ATOM   1366  CB  ALA   254      29.081 -24.262   5.040  1.00  0.00           C  
ATOM   1367  N   LEU   255      30.061 -21.809   3.210  1.00  0.00           N  
ATOM   1368  CA  LEU   255      29.830 -21.031   1.996  1.00  0.00           C  
ATOM   1369  C   LEU   255      31.098 -20.958   1.153  1.00  0.00           C  
ATOM   1370  O   LEU   255      31.049 -21.107  -0.075  1.00  0.00           O  
ATOM   1371  CB  LEU   255      29.296 -19.631   2.349  1.00  0.00           C  
ATOM   1372  CG  LEU   255      27.878 -19.646   2.923  1.00  0.00           C  
ATOM   1373  CD1 LEU   255      27.379 -18.300   3.447  1.00  0.00           C  
ATOM   1374  CD2 LEU   255      26.788 -20.069   1.940  1.00  0.00           C  
ATOM   1375  N   ALA   256      32.251 -20.729   1.790  1.00  0.00           N  
ATOM   1376  CA  ALA   256      33.513 -20.737   1.056  1.00  0.00           C  
ATOM   1377  C   ALA   256      33.761 -22.093   0.408  1.00  0.00           C  
ATOM   1378  O   ALA   256      34.269 -22.169  -0.718  1.00  0.00           O  
ATOM   1379  CB  ALA   256      34.675 -20.376   1.985  1.00  0.00           C  
ATOM   1380  N   GLU   257      33.404 -23.174   1.108  1.00  0.00           N  
ATOM   1381  CA  GLU   257      33.580 -24.518   0.566  1.00  0.00           C  
ATOM   1382  C   GLU   257      32.810 -24.695  -0.734  1.00  0.00           C  
ATOM   1383  O   GLU   257      33.352 -25.190  -1.728  1.00  0.00           O  
ATOM   1384  CB  GLU   257      33.129 -25.561   1.589  1.00  0.00           C  
ATOM   1385  CG  GLU   257      34.103 -25.811   2.718  1.00  0.00           C  
ATOM   1386  CD  GLU   257      33.683 -26.988   3.575  1.00  0.00           C  
ATOM   1387  OE1 GLU   257      33.251 -26.769   4.725  1.00  0.00           O  
ATOM   1388  OE2 GLU   257      33.769 -28.134   3.088  1.00  0.00           O  
ATOM   1389  N   HIS   258      31.535 -24.299  -0.742  1.00  0.00           N  
ATOM   1390  CA  HIS   258      30.701 -24.510  -1.920  1.00  0.00           C  
ATOM   1391  C   HIS   258      31.215 -23.692  -3.098  1.00  0.00           C  
ATOM   1392  O   HIS   258      31.200 -24.158  -4.244  1.00  0.00           O  
ATOM   1393  CB  HIS   258      29.231 -24.186  -1.602  1.00  0.00           C  
ATOM   1394  CG  HIS   258      28.315 -24.416  -2.767  1.00  0.00           C  
ATOM   1395  ND1 HIS   258      28.000 -25.663  -3.267  1.00  0.00           N  
ATOM   1396  CD2 HIS   258      27.631 -23.543  -3.544  1.00  0.00           C  
ATOM   1397  CE1 HIS   258      27.184 -25.561  -4.272  1.00  0.00           C  
ATOM   1398  NE2 HIS   258      26.937 -24.281  -4.471  1.00  0.00           N  
ATOM   1399  N   GLN   259      31.683 -22.466  -2.843  1.00  0.00           N  
ATOM   1400  CA  GLN   259      32.235 -21.672  -3.935  1.00  0.00           C  
ATOM   1401  C   GLN   259      33.439 -22.363  -4.556  1.00  0.00           C  
ATOM   1402  O   GLN   259      33.579 -22.391  -5.783  1.00  0.00           O  
ATOM   1403  CB  GLN   259      32.619 -20.269  -3.463  1.00  0.00           C  
ATOM   1404  CG  GLN   259      33.140 -19.415  -4.618  1.00  0.00           C  
ATOM   1405  CD  GLN   259      33.537 -18.007  -4.219  1.00  0.00           C  
ATOM   1406  OE1 GLN   259      33.744 -17.711  -3.042  1.00  0.00           O  
ATOM   1407  NE2 GLN   259      33.647 -17.128  -5.208  1.00  0.00           N  
ATOM   1408  N   GLY   260      34.315 -22.934  -3.725  1.00  0.00           N  
ATOM   1409  CA  GLY   260      35.466 -23.648  -4.255  1.00  0.00           C  
ATOM   1410  C   GLY   260      35.069 -24.813  -5.141  1.00  0.00           C  
ATOM   1411  O   GLY   260      35.566 -24.956  -6.261  1.00  0.00           O  
ATOM   1412  N   ASN   261      34.157 -25.657  -4.653  1.00  0.00           N  
ATOM   1413  CA  ASN   261      33.683 -26.783  -5.452  1.00  0.00           C  
ATOM   1414  C   ASN   261      33.032 -26.303  -6.743  1.00  0.00           C  
ATOM   1415  O   ASN   261      33.428 -26.704  -7.843  1.00  0.00           O  
ATOM   1416  CB  ASN   261      32.702 -27.632  -4.641  1.00  0.00           C  
ATOM   1417  CG  ASN   261      32.340 -28.855  -5.472  1.00  0.00           C  
ATOM   1418  OD1 ASN   261      33.102 -29.280  -6.339  1.00  0.00           O  
ATOM   1419  ND2 ASN   261      31.156 -29.487  -5.252  1.00  0.00           N  
ATOM   1420  N   TYR   262      32.026 -25.432  -6.625  1.00  0.00           N  
ATOM   1421  CA  TYR   262      31.295 -24.981  -7.803  1.00  0.00           C  
ATOM   1422  C   TYR   262      32.175 -24.165  -8.744  1.00  0.00           C  
ATOM   1423  O   TYR   262      31.907 -24.120  -9.950  1.00  0.00           O  
ATOM   1424  CB  TYR   262      30.065 -24.172  -7.387  1.00  0.00           C  
ATOM   1425  CG  TYR   262      29.329 -23.805  -8.629  1.00  0.00           C  
ATOM   1426  CD1 TYR   262      28.574 -24.773  -9.304  1.00  0.00           C  
ATOM   1427  CD2 TYR   262      29.366 -22.493  -9.150  1.00  0.00           C  
ATOM   1428  CE1 TYR   262      27.862 -24.464 -10.480  1.00  0.00           C  
ATOM   1429  CE2 TYR   262      28.648 -22.161 -10.345  1.00  0.00           C  
ATOM   1430  CZ  TYR   262      27.901 -23.164 -10.996  1.00  0.00           C  
ATOM   1431  OH  TYR   262      27.198 -22.892 -12.150  1.00  0.00           O  
ATOM   1432  N   MET   263      33.225 -23.520  -8.226  1.00  0.00           N  
ATOM   1433  CA  MET   263      34.144 -22.819  -9.118  1.00  0.00           C  
ATOM   1434  C   MET   263      34.895 -23.796 -10.011  1.00  0.00           C  
ATOM   1435  O   MET   263      35.088 -23.529 -11.202  1.00  0.00           O  
ATOM   1436  CB  MET   263      35.134 -21.962  -8.332  1.00  0.00           C  
ATOM   1437  CG  MET   263      36.056 -21.125  -9.221  1.00  0.00           C  
ATOM   1438  SD  MET   263      35.199 -19.898 -10.252  1.00  0.00           S  
ATOM   1439  CE  MET   263      34.797 -18.786  -8.874  1.00  0.00           C  
ATOM   1440  N   ALA   264      35.323 -24.935  -9.461  1.00  0.00           N  
ATOM   1441  CA  ALA   264      36.067 -25.895 -10.270  1.00  0.00           C  
ATOM   1442  C   ALA   264      35.197 -26.477 -11.376  1.00  0.00           C  
ATOM   1443  O   ALA   264      35.625 -26.560 -12.534  1.00  0.00           O  
ATOM   1444  CB  ALA   264      36.639 -27.016  -9.405  1.00  0.00           C  
ATOM   1445  N   ALA   265      33.973 -26.889 -11.035  1.00  0.00           N  
ATOM   1446  CA  ALA   265      33.055 -27.418 -12.040  1.00  0.00           C  
ATOM   1447  C   ALA   265      32.915 -26.459 -13.213  1.00  0.00           C  
ATOM   1448  O   ALA   265      32.841 -26.882 -14.373  1.00  0.00           O  
ATOM   1449  CB  ALA   265      31.689 -27.685 -11.407  1.00  0.00           C  
ATOM   1450  N   ILE   266      32.905 -25.157 -12.925  1.00  0.00           N  
ATOM   1451  CA  ILE   266      32.759 -24.152 -13.970  1.00  0.00           C  
ATOM   1452  C   ILE   266      34.017 -24.026 -14.822  1.00  0.00           C  
ATOM   1453  O   ILE   266      33.934 -23.641 -15.992  1.00  0.00           O  
ATOM   1454  CB  ILE   266      32.412 -22.803 -13.343  1.00  0.00           C  
ATOM   1455  CG1 ILE   266      31.076 -22.806 -12.582  1.00  0.00           C  
ATOM   1456  CG2 ILE   266      32.288 -21.664 -14.369  1.00  0.00           C  
ATOM   1457  CD1 ILE   266      29.880 -23.195 -13.450  1.00  0.00           C  
ATOM   1458  N   VAL   267      35.187 -24.326 -14.259  1.00  0.00           N  
ATOM   1459  CA  VAL   267      36.429 -24.238 -15.021  1.00  0.00           C  
ATOM   1460  C   VAL   267      36.728 -25.523 -15.792  1.00  0.00           C  
ATOM   1461  O   VAL   267      37.473 -25.480 -16.782  1.00  0.00           O  
ATOM   1462  CB  VAL   267      37.596 -23.859 -14.086  1.00  0.00           C  
ATOM   1463  CG1 VAL   267      38.901 -23.702 -14.855  1.00  0.00           C  
ATOM   1464  CG2 VAL   267      37.275 -22.570 -13.344  1.00  0.00           C  
ATOM   1465  N   LYS   268      36.147 -26.658 -15.387  1.00  0.00           N  
ATOM   1466  CA  LYS   268      36.322 -27.890 -16.154  1.00  0.00           C  
ATOM   1467  C   LYS   268      35.808 -27.742 -17.580  1.00  0.00           C  
ATOM   1468  O   LYS   268      36.369 -28.341 -18.505  1.00  0.00           O  
ATOM   1469  CB  LYS   268      35.626 -29.060 -15.457  1.00  0.00           C  
ATOM   1470  CG  LYS   268      36.314 -29.495 -14.161  1.00  0.00           C  
ATOM   1471  CD  LYS   268      35.615 -30.661 -13.458  1.00  0.00           C  
ATOM   1472  CE  LYS   268      36.301 -31.092 -12.160  1.00  0.00           C  
ATOM   1473  NZ  LYS   268      35.545 -32.199 -11.533  1.00  0.00           N  
ATOM   1474  N   ARG   269      34.763 -26.938 -17.785  1.00  0.00           N  
ATOM   1475  CA  ARG   269      34.301 -26.622 -19.132  1.00  0.00           C  
ATOM   1476  C   ARG   269      35.194 -25.552 -19.754  1.00  0.00           C  
ATOM   1477  O   ARG   269      34.744 -24.786 -20.611  1.00  0.00           O  
ATOM   1478  CB  ARG   269      32.833 -26.170 -19.114  1.00  0.00           C  
ATOM   1479  CG  ARG   269      31.856 -27.286 -18.739  1.00  0.00           C  
ATOM   1480  CD  ARG   269      30.391 -26.843 -18.739  1.00  0.00           C  
ATOM   1481  NE  ARG   269      29.573 -28.002 -18.283  1.00  0.00           N  
ATOM   1482  CZ  ARG   269      28.217 -27.882 -18.183  1.00  0.00           C  
ATOM   1483  NH1 ARG   269      27.882 -26.612 -18.556  1.00  0.00           N  
ATOM   1484  NH2 ARG   269      27.724 -29.078 -17.748  1.00  0.00           N  
ATOM   1485  N   LEU   270      36.459 -25.507 -19.324  1.00  0.00           N  
ATOM   1486  CA  LEU   270      37.477 -24.559 -19.800  1.00  0.00           C  
ATOM   1487  C   LEU   270      36.902 -23.162 -20.029  1.00  0.00           C  
ATOM   1488  O   LEU   270      36.514 -22.474 -19.085  1.00  0.00           O  
ATOM   1489  CB  LEU   270      38.132 -25.077 -21.086  1.00  0.00           C  
ATOM   1490  CG  LEU   270      38.802 -26.443 -20.922  1.00  0.00           C  
ATOM   1491  CD1 LEU   270      39.355 -27.050 -22.211  1.00  0.00           C  
ATOM   1492  CD2 LEU   270      40.002 -26.464 -19.977  1.00  0.00           C  
TER
