# Supplementary material for: The Flavoproteome of the Model Plant Arabidopsis thaliana
Source: Int J Mol Sci. 2020 Jul 28;21(15):5371. doi: 10.3390/ijms21155371 (PMC7432721; doi:10.3390/ijms21155371)
Supplement: Supplementary file 1 [file ijms-21-05371-s001.zip › Supplements for Table S4 pdb structure prediction evidence code 3/AT4G38890.1.pdb]

REMARK  99  Chain ID : 1
REMARK  99  Residues : 329
REMARK  99  Atoms    : 2869
REMARK  99  File     : d1vhna_.1.pdb.sc
ATOM      1  N   LYS   339     -12.720  32.612   6.721  1.00  0.00           N  
ATOM      2  CA  LYS   339     -12.954  31.254   6.193  1.00  0.00           C  
ATOM      3  C   LYS   339     -12.339  30.236   7.164  1.00  0.00           C  
ATOM      4  O   LYS   339     -11.322  30.530   7.777  1.00  0.00           O  
ATOM      5  CB  LYS   339     -12.297  31.114   4.816  1.00  0.00           C  
ATOM      6  CG  LYS   339     -12.930  32.051   3.779  1.00  0.00           C  
ATOM      7  CD  LYS   339     -13.713  31.289   2.745  1.00  0.00           C  
ATOM      8  CE  LYS   339     -14.358  32.228   1.720  1.00  0.00           C  
ATOM      9  NZ  LYS   339     -15.782  32.504   2.057  1.00  0.00           N  
ATOM     10  N   LEU   340     -13.009  29.098   7.321  1.00  0.00           N  
ATOM     11  CA  LEU   340     -12.554  28.048   8.264  1.00  0.00           C  
ATOM     12  C   LEU   340     -12.431  26.746   7.491  1.00  0.00           C  
ATOM     13  O   LEU   340     -13.422  26.250   6.972  1.00  0.00           O  
ATOM     14  CB  LEU   340     -13.578  27.870   9.398  1.00  0.00           C  
ATOM     15  CG  LEU   340     -13.206  26.764  10.387  1.00  0.00           C  
ATOM     16  CD1 LEU   340     -11.926  27.012  11.183  1.00  0.00           C  
ATOM     17  CD2 LEU   340     -14.249  26.489  11.471  1.00  0.00           C  
ATOM     18  N   TYR   341     -11.214  26.179   7.415  1.00  0.00           N  
ATOM     19  CA  TYR   341     -11.073  24.947   6.636  1.00  0.00           C  
ATOM     20  C   TYR   341     -10.550  23.788   7.486  1.00  0.00           C  
ATOM     21  O   TYR   341     -10.088  23.971   8.620  1.00  0.00           O  
ATOM     22  CB  TYR   341     -10.132  25.179   5.446  1.00  0.00           C  
ATOM     23  CG  TYR   341      -8.783  25.490   5.996  1.00  0.00           C  
ATOM     24  CD1 TYR   341      -7.866  24.455   6.222  1.00  0.00           C  
ATOM     25  CD2 TYR   341      -8.393  26.814   6.294  1.00  0.00           C  
ATOM     26  CE1 TYR   341      -6.580  24.709   6.738  1.00  0.00           C  
ATOM     27  CE2 TYR   341      -7.089  27.091   6.820  1.00  0.00           C  
ATOM     28  CZ  TYR   341      -6.196  26.022   7.034  1.00  0.00           C  
ATOM     29  OH  TYR   341      -4.933  26.239   7.542  1.00  0.00           O  
ATOM     30  N   LEU   342     -10.740  22.602   6.946  1.00  0.00           N  
ATOM     31  CA  LEU   342     -10.231  21.381   7.583  1.00  0.00           C  
ATOM     32  C   LEU   342      -8.789  21.195   7.096  1.00  0.00           C  
ATOM     33  O   LEU   342      -8.532  21.143   5.887  1.00  0.00           O  
ATOM     34  CB  LEU   342     -11.098  20.198   7.225  1.00  0.00           C  
ATOM     35  CG  LEU   342     -10.619  18.821   7.700  1.00  0.00           C  
ATOM     36  CD1 LEU   342     -10.726  18.704   9.214  1.00  0.00           C  
ATOM     37  CD2 LEU   342     -11.444  17.726   7.018  1.00  0.00           C  
ATOM     38  N   ALA   343      -7.855  21.133   8.043  1.00  0.00           N  
ATOM     39  CA  ALA   343      -6.440  20.949   7.657  1.00  0.00           C  
ATOM     40  C   ALA   343      -6.219  19.559   7.115  1.00  0.00           C  
ATOM     41  O   ALA   343      -7.027  18.649   7.331  1.00  0.00           O  
ATOM     42  CB  ALA   343      -5.646  21.051   8.981  1.00  0.00           C  
ATOM     43  N   PRO   344      -5.087  19.160   6.710  1.00  0.00           N  
ATOM     44  CA  PRO   344      -4.832  17.811   6.218  1.00  0.00           C  
ATOM     45  C   PRO   344      -3.968  17.075   7.241  1.00  0.00           C  
ATOM     46  O   PRO   344      -2.900  17.554   7.633  1.00  0.00           O  
ATOM     47  CB  PRO   344      -3.991  16.871   5.351  1.00  0.00           C  
ATOM     48  CG  PRO   344      -2.531  17.308   5.217  1.00  0.00           C  
ATOM     49  CD  PRO   344      -2.337  18.824   5.273  1.00  0.00           C  
ATOM     50  N   LEU   345      -4.397  15.916   7.692  1.00  0.00           N  
ATOM     51  CA  LEU   345      -3.704  15.086   8.664  1.00  0.00           C  
ATOM     52  C   LEU   345      -3.610  13.663   8.101  1.00  0.00           C  
ATOM     53  O   LEU   345      -4.611  13.043   7.732  1.00  0.00           O  
ATOM     54  CB  LEU   345      -4.290  14.798  10.050  1.00  0.00           C  
ATOM     55  CG  LEU   345      -3.431  13.851  10.891  1.00  0.00           C  
ATOM     56  CD1 LEU   345      -2.074  14.413  11.313  1.00  0.00           C  
ATOM     57  CD2 LEU   345      -4.060  13.411  12.212  1.00  0.00           C  
ATOM     58  N   THR   346      -2.404  13.138   8.033  1.00  0.00           N  
ATOM     59  CA  THR   346      -2.197  11.805   7.483  1.00  0.00           C  
ATOM     60  C   THR   346      -2.973  10.784   8.293  1.00  0.00           C  
ATOM     61  O   THR   346      -2.862  10.708   9.520  1.00  0.00           O  
ATOM     62  CB  THR   346      -1.421  10.504   7.200  1.00  0.00           C  
ATOM     63  OG1 THR   346      -0.208  10.797   6.522  1.00  0.00           O  
ATOM     64  CG2 THR   346      -2.282   9.577   6.326  1.00  0.00           C  
ATOM     65  N   THR   347      -3.777   9.980   7.614  1.00  0.00           N  
ATOM     66  CA  THR   347      -4.543   8.934   8.249  1.00  0.00           C  
ATOM     67  C   THR   347      -5.921   9.336   8.716  1.00  0.00           C  
ATOM     68  O   THR   347      -6.652   8.525   9.291  1.00  0.00           O  
ATOM     69  CB  THR   347      -4.883   7.934   9.371  1.00  0.00           C  
ATOM     70  OG1 THR   347      -5.235   8.632  10.556  1.00  0.00           O  
ATOM     71  CG2 THR   347      -3.659   7.045   9.648  1.00  0.00           C  
ATOM     72  N   VAL   348      -6.347  10.616   8.472  1.00  0.00           N  
ATOM     73  CA  VAL   348      -7.655  11.025   8.954  1.00  0.00           C  
ATOM     74  C   VAL   348      -8.518  11.717   7.917  1.00  0.00           C  
ATOM     75  O   VAL   348      -9.683  11.365   7.760  1.00  0.00           O  
ATOM     76  CB  VAL   348      -7.485  12.054  10.117  1.00  0.00           C  
ATOM     77  CG1 VAL   348      -8.813  12.551  10.691  1.00  0.00           C  
ATOM     78  CG2 VAL   348      -6.714  11.498  11.316  1.00  0.00           C  
ATOM     79  N   GLY   349      -7.967  12.736   7.245  1.00  0.00           N  
ATOM     80  CA  GLY   349      -8.744  13.518   6.305  1.00  0.00           C  
ATOM     81  C   GLY   349      -8.845  12.924   4.900  1.00  0.00           C  
ATOM     82  O   GLY   349      -8.472  13.560   3.931  1.00  0.00           O  
ATOM     83  N   ASN   350      -9.512  11.789   4.874  1.00  0.00           N  
ATOM     84  CA  ASN   350      -9.805  11.098   3.599  1.00  0.00           C  
ATOM     85  C   ASN   350     -11.089  11.682   3.041  1.00  0.00           C  
ATOM     86  O   ASN   350     -11.675  12.600   3.628  1.00  0.00           O  
ATOM     87  CB  ASN   350      -9.891   9.603   3.834  1.00  0.00           C  
ATOM     88  CG  ASN   350     -11.125   9.331   4.683  1.00  0.00           C  
ATOM     89  OD1 ASN   350     -11.941  10.220   4.918  1.00  0.00           O  
ATOM     90  ND2 ASN   350     -11.328   8.085   5.189  1.00  0.00           N  
ATOM     91  N   LEU   351     -11.597  11.157   1.921  1.00  0.00           N  
ATOM     92  CA  LEU   351     -12.805  11.755   1.352  1.00  0.00           C  
ATOM     93  C   LEU   351     -14.012  11.695   2.254  1.00  0.00           C  
ATOM     94  O   LEU   351     -14.798  12.649   2.310  1.00  0.00           O  
ATOM     95  CB  LEU   351     -13.096  11.180  -0.033  1.00  0.00           C  
ATOM     96  CG  LEU   351     -14.281  11.847  -0.734  1.00  0.00           C  
ATOM     97  CD1 LEU   351     -14.123  13.346  -0.984  1.00  0.00           C  
ATOM     98  CD2 LEU   351     -14.610  11.290  -2.118  1.00  0.00           C  
ATOM     99  N   PRO   352     -14.153  10.637   3.037  1.00  0.00           N  
ATOM    100  CA  PRO   352     -15.303  10.534   3.939  1.00  0.00           C  
ATOM    101  C   PRO   352     -15.265  11.626   5.009  1.00  0.00           C  
ATOM    102  O   PRO   352     -16.293  12.310   5.233  1.00  0.00           O  
ATOM    103  CB  PRO   352     -15.317   9.170   4.606  1.00  0.00           C  
ATOM    104  CG  PRO   352     -14.680   8.069   3.756  1.00  0.00           C  
ATOM    105  CD  PRO   352     -13.430   8.524   3.001  1.00  0.00           C  
ATOM    106  N   PHE   353     -14.123  11.840   5.654  1.00  0.00           N  
ATOM    107  CA  PHE   353     -14.079  12.887   6.703  1.00  0.00           C  
ATOM    108  C   PHE   353     -14.159  14.275   6.107  1.00  0.00           C  
ATOM    109  O   PHE   353     -14.824  15.168   6.654  1.00  0.00           O  
ATOM    110  CB  PHE   353     -12.865  12.696   7.602  1.00  0.00           C  
ATOM    111  CG  PHE   353     -12.690  13.638   8.758  1.00  0.00           C  
ATOM    112  CD1 PHE   353     -13.740  14.206   9.422  1.00  0.00           C  
ATOM    113  CD2 PHE   353     -11.392  13.886   9.203  1.00  0.00           C  
ATOM    114  CE1 PHE   353     -13.496  15.062  10.509  1.00  0.00           C  
ATOM    115  CE2 PHE   353     -11.127  14.723  10.289  1.00  0.00           C  
ATOM    116  CZ  PHE   353     -12.225  15.311  10.899  1.00  0.00           C  
ATOM    117  N   ARG   354     -13.495  14.507   4.955  1.00  0.00           N  
ATOM    118  CA  ARG   354     -13.621  15.821   4.317  1.00  0.00           C  
ATOM    119  C   ARG   354     -15.109  16.115   4.017  1.00  0.00           C  
ATOM    120  O   ARG   354     -15.583  17.192   4.314  1.00  0.00           O  
ATOM    121  CB  ARG   354     -12.848  15.842   2.991  1.00  0.00           C  
ATOM    122  CG  ARG   354     -11.332  15.805   3.206  1.00  0.00           C  
ATOM    123  CD  ARG   354     -10.612  16.090   1.915  1.00  0.00           C  
ATOM    124  NE  ARG   354     -10.928  15.223   0.786  1.00  0.00           N  
ATOM    125  CZ  ARG   354     -10.190  14.165   0.442  1.00  0.00           C  
ATOM    126  NH1 ARG   354      -9.122  13.817   1.154  1.00  0.00           N  
ATOM    127  NH2 ARG   354     -10.476  13.428  -0.639  1.00  0.00           N  
ATOM    128  N   ARG   355     -15.817  15.142   3.458  1.00  0.00           N  
ATOM    129  CA  ARG   355     -17.228  15.321   3.126  1.00  0.00           C  
ATOM    130  C   ARG   355     -18.022  15.651   4.380  1.00  0.00           C  
ATOM    131  O   ARG   355     -18.820  16.593   4.383  1.00  0.00           O  
ATOM    132  CB  ARG   355     -17.748  14.043   2.446  1.00  0.00           C  
ATOM    133  CG  ARG   355     -19.221  14.123   2.041  1.00  0.00           C  
ATOM    134  CD  ARG   355     -19.725  12.876   1.313  1.00  0.00           C  
ATOM    135  NE  ARG   355     -21.167  13.090   1.003  1.00  0.00           N  
ATOM    136  CZ  ARG   355     -21.878  12.120   0.357  1.00  0.00           C  
ATOM    137  NH1 ARG   355     -21.033  11.075   0.118  1.00  0.00           N  
ATOM    138  NH2 ARG   355     -23.156  12.574   0.202  1.00  0.00           N  
ATOM    139  N   LEU   356     -17.755  14.858   5.420  1.00  0.00           N  
ATOM    140  CA  LEU   356     -18.468  15.117   6.699  1.00  0.00           C  
ATOM    141  C   LEU   356     -18.207  16.533   7.186  1.00  0.00           C  
ATOM    142  O   LEU   356     -19.128  17.215   7.685  1.00  0.00           O  
ATOM    143  CB  LEU   356     -17.959  14.103   7.724  1.00  0.00           C  
ATOM    144  CG  LEU   356     -18.786  13.997   8.999  1.00  0.00           C  
ATOM    145  CD1 LEU   356     -20.102  13.296   8.736  1.00  0.00           C  
ATOM    146  CD2 LEU   356     -17.967  13.213  10.046  1.00  0.00           C  
ATOM    147  N   CYS   357     -16.964  17.027   7.116  1.00  0.00           N  
ATOM    148  CA  CYS   357     -16.663  18.385   7.532  1.00  0.00           C  
ATOM    149  C   CYS   357     -17.435  19.424   6.713  1.00  0.00           C  
ATOM    150  O   CYS   357     -17.943  20.401   7.271  1.00  0.00           O  
ATOM    151  CB  CYS   357     -15.166  18.642   7.447  1.00  0.00           C  
ATOM    152  SG  CYS   357     -14.433  17.913   8.421  1.00  0.00           S  
ATOM    153  N   LYS   358     -17.543  19.233   5.400  1.00  0.00           N  
ATOM    154  CA  LYS   358     -18.325  20.149   4.562  1.00  0.00           C  
ATOM    155  C   LYS   358     -19.805  20.103   4.945  1.00  0.00           C  
ATOM    156  O   LYS   358     -20.495  21.136   4.881  1.00  0.00           O  
ATOM    157  CB  LYS   358     -18.179  19.740   3.078  1.00  0.00           C  
ATOM    158  CG  LYS   358     -18.924  20.666   2.114  1.00  0.00           C  
ATOM    159  CD  LYS   358     -18.712  20.314   0.640  1.00  0.00           C  
ATOM    160  CE  LYS   358     -19.441  21.251  -0.325  1.00  0.00           C  
ATOM    161  NZ  LYS   358     -19.180  20.841  -1.723  1.00  0.00           N  
ATOM    162  N   VAL   359     -20.262  18.957   5.440  1.00  0.00           N  
ATOM    163  CA  VAL   359     -21.648  18.806   5.887  1.00  0.00           C  
ATOM    164  C   VAL   359     -21.901  19.495   7.212  1.00  0.00           C  
ATOM    165  O   VAL   359     -23.049  19.514   7.698  1.00  0.00           O  
ATOM    166  CB  VAL   359     -22.053  17.348   5.907  1.00  0.00           C  
ATOM    167  CG1 VAL   359     -21.453  16.564   7.076  1.00  0.00           C  
ATOM    168  CG2 VAL   359     -23.564  17.136   6.017  1.00  0.00           C  
ATOM    169  N   LEU   360     -20.869  20.041   7.832  1.00  0.00           N  
ATOM    170  CA  LEU   360     -20.966  20.784   9.065  1.00  0.00           C  
ATOM    171  C   LEU   360     -20.457  22.209   8.890  1.00  0.00           C  
ATOM    172  O   LEU   360     -20.165  22.927   9.866  1.00  0.00           O  
ATOM    173  CB  LEU   360     -20.211  20.078  10.208  1.00  0.00           C  
ATOM    174  CG  LEU   360     -20.784  18.704  10.560  1.00  0.00           C  
ATOM    175  CD1 LEU   360     -19.969  17.906  11.577  1.00  0.00           C  
ATOM    176  CD2 LEU   360     -22.186  18.725  11.166  1.00  0.00           C  
ATOM    177  N   GLY   361     -20.274  22.671   7.641  1.00  0.00           N  
ATOM    178  CA  GLY   361     -19.863  24.028   7.407  1.00  0.00           C  
ATOM    179  C   GLY   361     -18.420  24.329   7.111  1.00  0.00           C  
ATOM    180  O   GLY   361     -18.076  25.523   7.005  1.00  0.00           O  
ATOM    181  N   ALA   362     -17.565  23.304   6.972  1.00  0.00           N  
ATOM    182  CA  ALA   362     -16.182  23.677   6.612  1.00  0.00           C  
ATOM    183  C   ALA   362     -16.206  24.378   5.262  1.00  0.00           C  
ATOM    184  O   ALA   362     -17.028  24.059   4.369  1.00  0.00           O  
ATOM    185  CB  ALA   362     -15.302  22.437   6.563  1.00  0.00           C  
ATOM    186  N   ASP   363     -15.269  25.300   5.051  1.00  0.00           N  
ATOM    187  CA  ASP   363     -15.212  26.041   3.797  1.00  0.00           C  
ATOM    188  C   ASP   363     -14.357  25.394   2.726  1.00  0.00           C  
ATOM    189  O   ASP   363     -14.550  25.658   1.522  1.00  0.00           O  
ATOM    190  CB  ASP   363     -14.723  27.478   4.024  1.00  0.00           C  
ATOM    191  CG  ASP   363     -15.697  28.289   4.843  1.00  0.00           C  
ATOM    192  OD1 ASP   363     -16.933  28.268   4.521  1.00  0.00           O  
ATOM    193  OD2 ASP   363     -15.304  28.984   5.807  1.00  0.00           O  
ATOM    194  N   VAL   364     -13.367  24.618   3.147  1.00  0.00           N  
ATOM    195  CA  VAL   364     -12.460  23.953   2.217  1.00  0.00           C  
ATOM    196  C   VAL   364     -11.672  22.896   3.004  1.00  0.00           C  
ATOM    197  O   VAL   364     -11.829  22.860   4.226  1.00  0.00           O  
ATOM    198  CB  VAL   364     -11.483  24.953   1.591  1.00  0.00           C  
ATOM    199  CG1 VAL   364     -12.168  26.025   0.742  1.00  0.00           C  
ATOM    200  CG2 VAL   364     -10.657  25.726   2.621  1.00  0.00           C  
ATOM    201  N   THR   365     -10.972  22.055   2.275  1.00  0.00           N  
ATOM    202  CA  THR   365     -10.221  20.971   2.938  1.00  0.00           C  
ATOM    203  C   THR   365      -9.045  20.583   2.041  1.00  0.00           C  
ATOM    204  O   THR   365      -8.844  21.247   1.009  1.00  0.00           O  
ATOM    205  CB  THR   365     -11.131  19.779   3.193  1.00  0.00           C  
ATOM    206  OG1 THR   365     -11.560  19.220   1.960  1.00  0.00           O  
ATOM    207  CG2 THR   365     -12.358  20.238   3.998  1.00  0.00           C  
ATOM    208  N   CYS   366      -8.260  19.638   2.538  1.00  0.00           N  
ATOM    209  CA  CYS   366      -7.075  19.213   1.788  1.00  0.00           C  
ATOM    210  C   CYS   366      -6.975  17.687   1.771  1.00  0.00           C  
ATOM    211  O   CYS   366      -7.379  16.979   2.693  1.00  0.00           O  
ATOM    212  CB  CYS   366      -5.802  19.677   2.524  1.00  0.00           C  
ATOM    213  SG  CYS   366      -5.710  21.091   2.611  1.00  0.00           S  
ATOM    214  N   GLY   367      -6.346  17.172   0.696  1.00  0.00           N  
ATOM    215  CA  GLY   367      -6.100  15.737   0.657  1.00  0.00           C  
ATOM    216  C   GLY   367      -5.033  15.413   1.723  1.00  0.00           C  
ATOM    217  O   GLY   367      -4.316  16.314   2.173  1.00  0.00           O  
ATOM    218  N   GLU   368      -4.956  14.137   2.038  1.00  0.00           N  
ATOM    219  CA  GLU   368      -3.836  13.722   2.926  1.00  0.00           C  
ATOM    220  C   GLU   368      -2.583  13.970   2.055  1.00  0.00           C  
ATOM    221  O   GLU   368      -2.707  13.964   0.813  1.00  0.00           O  
ATOM    222  CB  GLU   368      -3.988  12.235   3.212  1.00  0.00           C  
ATOM    223  CG  GLU   368      -5.254  11.973   4.074  1.00  0.00           C  
ATOM    224  CD  GLU   368      -5.681  10.521   3.901  1.00  0.00           C  
ATOM    225  OE1 GLU   368      -5.177   9.679   4.675  1.00  0.00           O  
ATOM    226  OE2 GLU   368      -6.474  10.249   2.988  1.00  0.00           O  
ATOM    227  N   MET   369      -1.416  13.612   2.571  1.00  0.00           N  
ATOM    228  CA  MET   369      -0.177  13.867   1.856  1.00  0.00           C  
ATOM    229  C   MET   369       0.568  12.605   1.432  1.00  0.00           C  
ATOM    230  O   MET   369       0.684  11.633   2.184  1.00  0.00           O  
ATOM    231  CB  MET   369       1.047  14.565   2.455  1.00  0.00           C  
ATOM    232  CG  MET   369       2.203  14.726   1.465  1.00  0.00           C  
ATOM    233  SD  MET   369       3.263  13.258   1.299  1.00  0.00           S  
ATOM    234  CE  MET   369       4.172  13.544   2.844  1.00  0.00           C  
ATOM    235  N   ALA   370       1.084  12.613   0.207  1.00  0.00           N  
ATOM    236  CA  ALA   370       1.848  11.484  -0.316  1.00  0.00           C  
ATOM    237  C   ALA   370       3.160  12.038  -0.875  1.00  0.00           C  
ATOM    238  O   ALA   370       3.224  13.177  -1.345  1.00  0.00           O  
ATOM    239  CB  ALA   370       1.116  10.723  -1.416  1.00  0.00           C  
ATOM    240  N   MET   371       4.241  11.238  -0.834  1.00  0.00           N  
ATOM    241  CA  MET   371       5.504  11.752  -1.378  1.00  0.00           C  
ATOM    242  C   MET   371       5.370  11.881  -2.903  1.00  0.00           C  
ATOM    243  O   MET   371       4.768  11.039  -3.575  1.00  0.00           O  
ATOM    244  CB  MET   371       6.848  11.019  -1.365  1.00  0.00           C  
ATOM    245  CG  MET   371       7.408  10.796   0.041  1.00  0.00           C  
ATOM    246  SD  MET   371       7.682  12.321   0.994  1.00  0.00           S  
ATOM    247  CE  MET   371       9.045  12.915  -0.049  1.00  0.00           C  
ATOM    248  N   CYS   372       5.937  12.950  -3.462  1.00  0.00           N  
ATOM    249  CA  CYS   372       5.867  13.195  -4.904  1.00  0.00           C  
ATOM    250  C   CYS   372       6.393  12.007  -5.715  1.00  0.00           C  
ATOM    251  O   CYS   372       5.870  11.657  -6.776  1.00  0.00           O  
ATOM    252  CB  CYS   372       6.661  14.250  -5.678  1.00  0.00           C  
ATOM    253  SG  CYS   372       6.247  15.574  -5.374  1.00  0.00           S  
ATOM    254  N   THR   373       7.450  11.372  -5.207  1.00  0.00           N  
ATOM    255  CA  THR   373       8.059  10.210  -5.857  1.00  0.00           C  
ATOM    256  C   THR   373       7.078   9.036  -6.048  1.00  0.00           C  
ATOM    257  O   THR   373       7.272   8.165  -6.900  1.00  0.00           O  
ATOM    258  CB  THR   373       8.977   8.975  -5.950  1.00  0.00           C  
ATOM    259  OG1 THR   373       8.606   8.016  -4.970  1.00  0.00           O  
ATOM    260  CG2 THR   373      10.435   9.405  -5.715  1.00  0.00           C  
ATOM    261  N   ASN   374       5.942   9.100  -5.256  1.00  0.00           N  
ATOM    262  CA  ASN   374       5.007   7.980  -5.296  1.00  0.00           C  
ATOM    263  C   ASN   374       3.981   8.194  -6.402  1.00  0.00           C  
ATOM    264  O   ASN   374       3.563   7.251  -7.081  1.00  0.00           O  
ATOM    265  CB  ASN   374       4.312   7.805  -3.942  1.00  0.00           C  
ATOM    266  CG  ASN   374       5.360   7.367  -2.929  1.00  0.00           C  
ATOM    267  OD1 ASN   374       6.405   6.829  -3.291  1.00  0.00           O  
ATOM    268  ND2 ASN   374       5.137   7.573  -1.603  1.00  0.00           N  
ATOM    269  N   LEU   375       3.542   9.436  -6.581  1.00  0.00           N  
ATOM    270  CA  LEU   375       2.584   9.773  -7.615  1.00  0.00           C  
ATOM    271  C   LEU   375       3.186   9.521  -8.997  1.00  0.00           C  
ATOM    272  O   LEU   375       2.553   8.894  -9.853  1.00  0.00           O  
ATOM    273  CB  LEU   375       2.095  11.206  -7.472  1.00  0.00           C  
ATOM    274  CG  LEU   375       1.208  11.428  -6.245  1.00  0.00           C  
ATOM    275  CD1 LEU   375       0.843  12.886  -5.968  1.00  0.00           C  
ATOM    276  CD2 LEU   375      -0.148  10.726  -6.293  1.00  0.00           C  
ATOM    277  N   LEU   376       4.435   9.953  -9.188  1.00  0.00           N  
ATOM    278  CA  LEU   376       5.092   9.750 -10.487  1.00  0.00           C  
ATOM    279  C   LEU   376       5.341   8.276 -10.744  1.00  0.00           C  
ATOM    280  O   LEU   376       5.369   7.829 -11.903  1.00  0.00           O  
ATOM    281  CB  LEU   376       6.368  10.590 -10.581  1.00  0.00           C  
ATOM    282  CG  LEU   376       6.155  12.107 -10.566  1.00  0.00           C  
ATOM    283  CD1 LEU   376       7.468  12.871 -10.450  1.00  0.00           C  
ATOM    284  CD2 LEU   376       5.353  12.594 -11.760  1.00  0.00           C  
ATOM    285  N   GLN   377       5.437   7.492  -9.675  1.00  0.00           N  
ATOM    286  CA  GLN   377       5.680   6.060  -9.805  1.00  0.00           C  
ATOM    287  C   GLN   377       4.397   5.240  -9.938  1.00  0.00           C  
ATOM    288  O   GLN   377       4.428   4.027 -10.161  1.00  0.00           O  
ATOM    289  CB  GLN   377       6.340   5.237  -8.694  1.00  0.00           C  
ATOM    290  CG  GLN   377       7.766   5.686  -8.367  1.00  0.00           C  
ATOM    291  CD  GLN   377       8.285   4.814  -7.233  1.00  0.00           C  
ATOM    292  OE1 GLN   377       7.608   3.891  -6.782  1.00  0.00           O  
ATOM    293  NE2 GLN   377       9.516   5.059  -6.709  1.00  0.00           N  
ATOM    294  N   GLY   378       3.244   5.892  -9.802  1.00  0.00           N  
ATOM    295  CA  GLY   378       1.983   5.177  -9.892  1.00  0.00           C  
ATOM    296  C   GLY   378       1.945   4.078  -8.844  1.00  0.00           C  
ATOM    297  O   GLY   378       1.501   2.953  -9.089  1.00  0.00           O  
ATOM    298  N   GLN   379       2.421   4.404  -7.646  1.00  0.00           N  
ATOM    299  CA  GLN   379       2.472   3.443  -6.549  1.00  0.00           C  
ATOM    300  C   GLN   379       1.101   3.150  -5.950  1.00  0.00           C  
ATOM    301  O   GLN   379       0.185   3.976  -6.000  1.00  0.00           O  
ATOM    302  CB  GLN   379       3.218   3.729  -5.242  1.00  0.00           C  
ATOM    303  CG  GLN   379       4.739   3.768  -5.404  1.00  0.00           C  
ATOM    304  CD  GLN   379       5.352   3.999  -4.030  1.00  0.00           C  
ATOM    305  OE1 GLN   379       4.643   4.130  -3.033  1.00  0.00           O  
ATOM    306  NE2 GLN   379       6.705   4.062  -3.902  1.00  0.00           N  
ATOM    307  N   ALA   380       0.935   1.952  -5.365  1.00  0.00           N  
ATOM    308  CA  ALA   380      -0.325   1.533  -4.746  1.00  0.00           C  
ATOM    309  C   ALA   380      -0.511   2.117  -3.346  1.00  0.00           C  
ATOM    310  O   ALA   380      -0.327   1.448  -2.325  1.00  0.00           O  
ATOM    311  CB  ALA   380      -0.425   0.016  -4.636  1.00  0.00           C  
ATOM    312  N   SER   381      -0.866   3.320  -3.216  1.00  0.00           N  
ATOM    313  CA  SER   381      -1.124   4.117  -2.022  1.00  0.00           C  
ATOM    314  C   SER   381      -1.392   5.572  -2.364  1.00  0.00           C  
ATOM    315  O   SER   381      -2.367   6.154  -1.867  1.00  0.00           O  
ATOM    316  CB  SER   381       0.038   4.015  -1.028  1.00  0.00           C  
ATOM    317  OG  SER   381       1.210   4.589  -1.587  1.00  0.00           O  
ATOM    318  N   GLU   382      -0.556   6.176  -3.196  1.00  0.00           N  
ATOM    319  CA  GLU   382      -0.775   7.572  -3.593  1.00  0.00           C  
ATOM    320  C   GLU   382      -2.190   7.739  -4.128  1.00  0.00           C  
ATOM    321  O   GLU   382      -2.956   8.590  -3.667  1.00  0.00           O  
ATOM    322  CB  GLU   382       0.078   8.168  -4.718  1.00  0.00           C  
ATOM    323  CG  GLU   382       1.528   8.433  -4.309  1.00  0.00           C  
ATOM    324  CD  GLU   382       1.520   9.466  -3.191  1.00  0.00           C  
ATOM    325  OE1 GLU   382       0.842  10.515  -3.360  1.00  0.00           O  
ATOM    326  OE2 GLU   382       2.192   9.220  -2.154  1.00  0.00           O  
ATOM    327  N   TRP   383      -2.568   6.925  -5.117  1.00  0.00           N  
ATOM    328  CA  TRP   383      -3.886   7.078  -5.717  1.00  0.00           C  
ATOM    329  C   TRP   383      -5.058   7.010  -4.760  1.00  0.00           C  
ATOM    330  O   TRP   383      -6.038   7.743  -4.921  1.00  0.00           O  
ATOM    331  CB  TRP   383      -4.398   6.067  -6.751  1.00  0.00           C  
ATOM    332  CG  TRP   383      -3.692   6.140  -8.084  1.00  0.00           C  
ATOM    333  CD1 TRP   383      -2.835   7.091  -8.559  1.00  0.00           C  
ATOM    334  CD2 TRP   383      -3.780   5.196  -9.160  1.00  0.00           C  
ATOM    335  NE1 TRP   383      -2.390   6.851  -9.777  1.00  0.00           N  
ATOM    336  CE2 TRP   383      -2.948   5.675 -10.206  1.00  0.00           C  
ATOM    337  CE3 TRP   383      -4.479   3.985  -9.347  1.00  0.00           C  
ATOM    338  CZ2 TRP   383      -2.795   4.981 -11.437  1.00  0.00           C  
ATOM    339  CZ3 TRP   383      -4.331   3.282 -10.580  1.00  0.00           C  
ATOM    340  CH2 TRP   383      -3.492   3.791 -11.603  1.00  0.00           C  
ATOM    341  N   ALA   384      -5.022   6.163  -3.755  1.00  0.00           N  
ATOM    342  CA  ALA   384      -6.086   5.992  -2.787  1.00  0.00           C  
ATOM    343  C   ALA   384      -5.952   6.877  -1.558  1.00  0.00           C  
ATOM    344  O   ALA   384      -6.934   7.457  -1.087  1.00  0.00           O  
ATOM    345  CB  ALA   384      -6.171   4.549  -2.302  1.00  0.00           C  
ATOM    346  N   LEU   385      -4.751   7.011  -1.004  1.00  0.00           N  
ATOM    347  CA  LEU   385      -4.499   7.810   0.178  1.00  0.00           C  
ATOM    348  C   LEU   385      -5.081   9.216   0.133  1.00  0.00           C  
ATOM    349  O   LEU   385      -5.654   9.677   1.124  1.00  0.00           O  
ATOM    350  CB  LEU   385      -3.066   8.175   0.580  1.00  0.00           C  
ATOM    351  CG  LEU   385      -2.252   6.982   1.086  1.00  0.00           C  
ATOM    352  CD1 LEU   385      -0.773   7.272   1.342  1.00  0.00           C  
ATOM    353  CD2 LEU   385      -2.731   6.388   2.409  1.00  0.00           C  
ATOM    354  N   LEU   386      -4.974   9.948  -0.974  1.00  0.00           N  
ATOM    355  CA  LEU   386      -5.511  11.290  -0.996  1.00  0.00           C  
ATOM    356  C   LEU   386      -5.717  11.950  -2.337  1.00  0.00           C  
ATOM    357  O   LEU   386      -5.914  13.167  -2.399  1.00  0.00           O  
ATOM    358  CB  LEU   386      -4.734  12.432  -0.333  1.00  0.00           C  
ATOM    359  CG  LEU   386      -3.477  12.842  -1.102  1.00  0.00           C  
ATOM    360  CD1 LEU   386      -2.880  14.188  -0.695  1.00  0.00           C  
ATOM    361  CD2 LEU   386      -2.298  11.878  -0.973  1.00  0.00           C  
ATOM    362  N   ARG   387      -5.687  11.223  -3.461  1.00  0.00           N  
ATOM    363  CA  ARG   387      -5.929  11.915  -4.733  1.00  0.00           C  
ATOM    364  C   ARG   387      -7.442  12.082  -4.847  1.00  0.00           C  
ATOM    365  O   ARG   387      -8.151  11.258  -5.431  1.00  0.00           O  
ATOM    366  CB  ARG   387      -5.605  11.296  -6.095  1.00  0.00           C  
ATOM    367  CG  ARG   387      -5.683  12.293  -7.253  1.00  0.00           C  
ATOM    368  CD  ARG   387      -5.230  11.713  -8.593  1.00  0.00           C  
ATOM    369  NE  ARG   387      -6.086  10.528  -8.881  1.00  0.00           N  
ATOM    370  CZ  ARG   387      -5.639   9.552  -9.725  1.00  0.00           C  
ATOM    371  NH1 ARG   387      -4.395   9.912 -10.156  1.00  0.00           N  
ATOM    372  NH2 ARG   387      -6.611   8.597  -9.808  1.00  0.00           N  
ATOM    373  N   ARG   388      -7.952  13.231  -4.295  1.00  0.00           N  
ATOM    374  CA  ARG   388      -9.375  13.570  -4.234  1.00  0.00           C  
ATOM    375  C   ARG   388      -9.965  13.271  -5.620  1.00  0.00           C  
ATOM    376  O   ARG   388      -9.192  13.114  -6.572  1.00  0.00           O  
ATOM    377  CB  ARG   388      -9.391  15.076  -4.057  1.00  0.00           C  
ATOM    378  CG  ARG   388      -8.786  15.836  -5.239  1.00  0.00           C  
ATOM    379  CD  ARG   388      -8.823  17.356  -5.074  1.00  0.00           C  
ATOM    380  NE  ARG   388     -10.247  17.783  -5.168  1.00  0.00           N  
ATOM    381  CZ  ARG   388     -10.830  17.950  -6.391  1.00  0.00           C  
ATOM    382  NH1 ARG   388      -9.892  17.664  -7.341  1.00  0.00           N  
ATOM    383  NH2 ARG   388     -12.122  18.339  -6.187  1.00  0.00           N  
ATOM    384  N   HIS   389     -11.280  13.238  -5.721  1.00  0.00           N  
ATOM    385  CA  HIS   389     -11.825  13.070  -7.104  1.00  0.00           C  
ATOM    386  C   HIS   389     -11.776  14.473  -7.693  1.00  0.00           C  
ATOM    387  O   HIS   389     -11.963  15.439  -6.952  1.00  0.00           O  
ATOM    388  CB  HIS   389     -13.254  12.564  -7.026  1.00  0.00           C  
ATOM    389  CG  HIS   389     -13.353  11.169  -6.483  1.00  0.00           C  
ATOM    390  ND1 HIS   389     -13.113  10.032  -7.227  1.00  0.00           N  
ATOM    391  CD2 HIS   389     -13.669  10.720  -5.246  1.00  0.00           C  
ATOM    392  CE1 HIS   389     -13.269   8.968  -6.501  1.00  0.00           C  
ATOM    393  NE2 HIS   389     -13.610   9.348  -5.284  1.00  0.00           N  
ATOM    394  N   SER   390     -11.608  14.639  -8.996  1.00  0.00           N  
ATOM    395  CA  SER   390     -11.589  15.963  -9.606  1.00  0.00           C  
ATOM    396  C   SER   390     -12.889  16.719  -9.416  1.00  0.00           C  
ATOM    397  O   SER   390     -12.880  17.964  -9.355  1.00  0.00           O  
ATOM    398  CB  SER   390     -11.238  15.695 -11.055  1.00  0.00           C  
ATOM    399  OG  SER   390     -12.281  14.963 -11.682  1.00  0.00           O  
ATOM    400  N   SER   391     -14.028  16.051  -9.227  1.00  0.00           N  
ATOM    401  CA  SER   391     -15.296  16.739  -9.004  1.00  0.00           C  
ATOM    402  C   SER   391     -15.443  17.179  -7.549  1.00  0.00           C  
ATOM    403  O   SER   391     -16.369  17.921  -7.213  1.00  0.00           O  
ATOM    404  CB  SER   391     -16.472  15.859  -9.417  1.00  0.00           C  
ATOM    405  OG  SER   391     -16.567  14.735  -8.554  1.00  0.00           O  
ATOM    406  N   GLU   392     -14.545  16.710  -6.676  1.00  0.00           N  
ATOM    407  CA  GLU   392     -14.623  17.101  -5.260  1.00  0.00           C  
ATOM    408  C   GLU   392     -14.193  18.552  -5.129  1.00  0.00           C  
ATOM    409  O   GLU   392     -13.003  18.885  -5.248  1.00  0.00           O  
ATOM    410  CB  GLU   392     -13.733  16.168  -4.429  1.00  0.00           C  
ATOM    411  CG  GLU   392     -13.830  16.481  -2.945  1.00  0.00           C  
ATOM    412  CD  GLU   392     -13.106  15.493  -2.064  1.00  0.00           C  
ATOM    413  OE1 GLU   392     -13.281  15.569  -0.818  1.00  0.00           O  
ATOM    414  OE2 GLU   392     -12.371  14.607  -2.539  1.00  0.00           O  
ATOM    415  N   ASP   393     -15.115  19.467  -4.903  1.00  0.00           N  
ATOM    416  CA  ASP   393     -14.856  20.880  -4.834  1.00  0.00           C  
ATOM    417  C   ASP   393     -14.158  21.359  -3.571  1.00  0.00           C  
ATOM    418  O   ASP   393     -14.367  20.789  -2.510  1.00  0.00           O  
ATOM    419  CB  ASP   393     -16.183  21.673  -4.942  1.00  0.00           C  
ATOM    420  CG  ASP   393     -16.670  21.582  -6.381  1.00  0.00           C  
ATOM    421  OD1 ASP   393     -15.881  21.110  -7.243  1.00  0.00           O  
ATOM    422  OD2 ASP   393     -17.836  21.983  -6.638  1.00  0.00           O  
ATOM    423  N   LEU   394     -13.430  22.477  -3.704  1.00  0.00           N  
ATOM    424  CA  LEU   394     -12.790  23.127  -2.562  1.00  0.00           C  
ATOM    425  C   LEU   394     -11.840  22.232  -1.790  1.00  0.00           C  
ATOM    426  O   LEU   394     -11.703  22.421  -0.557  1.00  0.00           O  
ATOM    427  CB  LEU   394     -13.849  23.675  -1.572  1.00  0.00           C  
ATOM    428  CG  LEU   394     -14.843  24.644  -2.216  1.00  0.00           C  
ATOM    429  CD1 LEU   394     -15.933  25.167  -1.282  1.00  0.00           C  
ATOM    430  CD2 LEU   394     -14.223  25.919  -2.787  1.00  0.00           C  
ATOM    431  N   PHE   395     -11.167  21.316  -2.459  1.00  0.00           N  
ATOM    432  CA  PHE   395     -10.224  20.419  -1.808  1.00  0.00           C  
ATOM    433  C   PHE   395      -8.881  20.491  -2.538  1.00  0.00           C  
ATOM    434  O   PHE   395      -8.826  20.240  -3.744  1.00  0.00           O  
ATOM    435  CB  PHE   395     -10.700  18.972  -1.771  1.00  0.00           C  
ATOM    436  CG  PHE   395     -11.985  18.942  -1.017  1.00  0.00           C  
ATOM    437  CD1 PHE   395     -13.236  19.052  -1.664  1.00  0.00           C  
ATOM    438  CD2 PHE   395     -11.973  18.800   0.383  1.00  0.00           C  
ATOM    439  CE1 PHE   395     -14.460  19.018  -0.935  1.00  0.00           C  
ATOM    440  CE2 PHE   395     -13.184  18.764   1.138  1.00  0.00           C  
ATOM    441  CZ  PHE   395     -14.433  18.875   0.474  1.00  0.00           C  
ATOM    442  N   GLY   396      -7.857  20.851  -1.778  1.00  0.00           N  
ATOM    443  CA  GLY   396      -6.536  20.910  -2.418  1.00  0.00           C  
ATOM    444  C   GLY   396      -5.909  19.535  -2.509  1.00  0.00           C  
ATOM    445  O   GLY   396      -6.223  18.619  -1.751  1.00  0.00           O  
ATOM    446  N   VAL   397      -5.036  19.361  -3.515  1.00  0.00           N  
ATOM    447  CA  VAL   397      -4.216  18.152  -3.541  1.00  0.00           C  
ATOM    448  C   VAL   397      -2.877  18.599  -2.903  1.00  0.00           C  
ATOM    449  O   VAL   397      -2.248  19.505  -3.474  1.00  0.00           O  
ATOM    450  CB  VAL   397      -3.871  17.623  -4.942  1.00  0.00           C  
ATOM    451  CG1 VAL   397      -2.964  16.394  -4.835  1.00  0.00           C  
ATOM    452  CG2 VAL   397      -5.155  17.242  -5.654  1.00  0.00           C  
ATOM    453  N   GLN   398      -2.577  18.128  -1.699  1.00  0.00           N  
ATOM    454  CA  GLN   398      -1.308  18.526  -1.082  1.00  0.00           C  
ATOM    455  C   GLN   398      -0.230  17.509  -1.472  1.00  0.00           C  
ATOM    456  O   GLN   398      -0.430  16.306  -1.293  1.00  0.00           O  
ATOM    457  CB  GLN   398      -1.396  18.578   0.454  1.00  0.00           C  
ATOM    458  CG  GLN   398      -0.081  19.173   1.016  1.00  0.00           C  
ATOM    459  CD  GLN   398      -0.081  19.126   2.546  1.00  0.00           C  
ATOM    460  OE1 GLN   398      -0.006  18.056   3.133  1.00  0.00           O  
ATOM    461  NE2 GLN   398      -0.087  20.320   3.128  1.00  0.00           N  
ATOM    462  N   ILE   399       0.903  18.032  -1.977  1.00  0.00           N  
ATOM    463  CA  ILE   399       1.994  17.114  -2.333  1.00  0.00           C  
ATOM    464  C   ILE   399       3.198  17.355  -1.447  1.00  0.00           C  
ATOM    465  O   ILE   399       3.317  18.440  -0.856  1.00  0.00           O  
ATOM    466  CB  ILE   399       2.445  17.314  -3.809  1.00  0.00           C  
ATOM    467  CG1 ILE   399       2.821  18.756  -4.089  1.00  0.00           C  
ATOM    468  CG2 ILE   399       1.299  16.840  -4.703  1.00  0.00           C  
ATOM    469  CD1 ILE   399       3.418  18.986  -5.497  1.00  0.00           C  
ATOM    470  N   CYS   400       4.059  16.348  -1.308  1.00  0.00           N  
ATOM    471  CA  CYS   400       5.278  16.536  -0.522  1.00  0.00           C  
ATOM    472  C   CYS   400       6.463  15.886  -1.268  1.00  0.00           C  
ATOM    473  O   CYS   400       6.273  14.985  -2.060  1.00  0.00           O  
ATOM    474  CB  CYS   400       5.216  15.993   0.881  1.00  0.00           C  
ATOM    475  SG  CYS   400       6.413  16.228   1.608  1.00  0.00           S  
ATOM    476  N   GLY   401       7.623  16.454  -0.936  1.00  0.00           N  
ATOM    477  CA  GLY   401       8.848  15.943  -1.589  1.00  0.00           C  
ATOM    478  C   GLY   401      10.006  16.868  -1.242  1.00  0.00           C  
ATOM    479  O   GLY   401       9.831  17.971  -0.737  1.00  0.00           O  
ATOM    480  N   SER   402      11.201  16.390  -1.599  1.00  0.00           N  
ATOM    481  CA  SER   402      12.420  17.143  -1.314  1.00  0.00           C  
ATOM    482  C   SER   402      13.095  17.682  -2.559  1.00  0.00           C  
ATOM    483  O   SER   402      13.901  18.612  -2.469  1.00  0.00           O  
ATOM    484  CB  SER   402      13.421  16.205  -0.611  1.00  0.00           C  
ATOM    485  OG  SER   402      13.724  15.070  -1.386  1.00  0.00           O  
ATOM    486  N   TYR   403      12.750  17.117  -3.723  1.00  0.00           N  
ATOM    487  CA  TYR   403      13.413  17.601  -4.936  1.00  0.00           C  
ATOM    488  C   TYR   403      12.488  18.324  -5.881  1.00  0.00           C  
ATOM    489  O   TYR   403      11.408  17.829  -6.225  1.00  0.00           O  
ATOM    490  CB  TYR   403      14.132  16.434  -5.631  1.00  0.00           C  
ATOM    491  CG  TYR   403      15.250  16.004  -4.744  1.00  0.00           C  
ATOM    492  CD1 TYR   403      15.039  14.993  -3.798  1.00  0.00           C  
ATOM    493  CD2 TYR   403      16.532  16.590  -4.834  1.00  0.00           C  
ATOM    494  CE1 TYR   403      16.071  14.557  -2.944  1.00  0.00           C  
ATOM    495  CE2 TYR   403      17.593  16.159  -3.973  1.00  0.00           C  
ATOM    496  CZ  TYR   403      17.341  15.139  -3.033  1.00  0.00           C  
ATOM    497  OH  TYR   403      18.329  14.695  -2.181  1.00  0.00           O  
ATOM    498  N   PRO   404      12.940  19.476  -6.365  1.00  0.00           N  
ATOM    499  CA  PRO   404      12.206  20.315  -7.265  1.00  0.00           C  
ATOM    500  C   PRO   404      11.715  19.621  -8.513  1.00  0.00           C  
ATOM    501  O   PRO   404      10.597  19.858  -8.976  1.00  0.00           O  
ATOM    502  CB  PRO   404      13.162  21.451  -7.613  1.00  0.00           C  
ATOM    503  CG  PRO   404      14.128  21.493  -6.496  1.00  0.00           C  
ATOM    504  CD  PRO   404      14.235  20.100  -5.944  1.00  0.00           C  
ATOM    505  N   ASP   405      12.544  18.746  -9.117  1.00  0.00           N  
ATOM    506  CA  ASP   405      12.079  18.080 -10.319  1.00  0.00           C  
ATOM    507  C   ASP   405      10.879  17.173 -10.069  1.00  0.00           C  
ATOM    508  O   ASP   405       9.976  17.174 -10.918  1.00  0.00           O  
ATOM    509  CB  ASP   405      13.197  17.339 -11.043  1.00  0.00           C  
ATOM    510  CG  ASP   405      14.098  18.374 -11.701  1.00  0.00           C  
ATOM    511  OD1 ASP   405      13.684  19.562 -11.767  1.00  0.00           O  
ATOM    512  OD2 ASP   405      15.212  17.990 -12.148  1.00  0.00           O  
ATOM    513  N   THR   406      10.821  16.451  -8.957  1.00  0.00           N  
ATOM    514  CA  THR   406       9.685  15.551  -8.718  1.00  0.00           C  
ATOM    515  C   THR   406       8.447  16.337  -8.321  1.00  0.00           C  
ATOM    516  O   THR   406       7.337  16.038  -8.773  1.00  0.00           O  
ATOM    517  CB  THR   406      10.022  14.504  -7.651  1.00  0.00           C  
ATOM    518  OG1 THR   406      10.360  15.144  -6.429  1.00  0.00           O  
ATOM    519  CG2 THR   406      11.213  13.656  -8.128  1.00  0.00           C  
ATOM    520  N   VAL   407       8.661  17.390  -7.530  1.00  0.00           N  
ATOM    521  CA  VAL   407       7.502  18.221  -7.148  1.00  0.00           C  
ATOM    522  C   VAL   407       6.868  18.906  -8.333  1.00  0.00           C  
ATOM    523  O   VAL   407       5.649  18.925  -8.548  1.00  0.00           O  
ATOM    524  CB  VAL   407       7.920  19.269  -6.105  1.00  0.00           C  
ATOM    525  CG1 VAL   407       6.828  20.296  -5.801  1.00  0.00           C  
ATOM    526  CG2 VAL   407       8.291  18.666  -4.749  1.00  0.00           C  
ATOM    527  N   SER   408       7.709  19.514  -9.195  1.00  0.00           N  
ATOM    528  CA  SER   408       7.243  20.236 -10.360  1.00  0.00           C  
ATOM    529  C   SER   408       6.542  19.331 -11.366  1.00  0.00           C  
ATOM    530  O   SER   408       5.490  19.662 -11.896  1.00  0.00           O  
ATOM    531  CB  SER   408       8.437  20.929 -11.050  1.00  0.00           C  
ATOM    532  OG  SER   408       8.869  22.033 -10.268  1.00  0.00           O  
ATOM    533  N   ARG   409       7.123  18.142 -11.603  1.00  0.00           N  
ATOM    534  CA  ARG   409       6.530  17.201 -12.551  1.00  0.00           C  
ATOM    535  C   ARG   409       5.191  16.685 -12.050  1.00  0.00           C  
ATOM    536  O   ARG   409       4.232  16.593 -12.823  1.00  0.00           O  
ATOM    537  CB  ARG   409       7.459  16.021 -12.825  1.00  0.00           C  
ATOM    538  CG  ARG   409       8.690  16.393 -13.654  1.00  0.00           C  
ATOM    539  CD  ARG   409       9.661  15.230 -13.865  1.00  0.00           C  
ATOM    540  NE  ARG   409      10.801  15.740 -14.678  1.00  0.00           N  
ATOM    541  CZ  ARG   409      11.865  14.928 -14.946  1.00  0.00           C  
ATOM    542  NH1 ARG   409      11.625  13.720 -14.357  1.00  0.00           N  
ATOM    543  NH2 ARG   409      12.753  15.640 -15.699  1.00  0.00           N  
ATOM    544  N   VAL   410       5.155  16.326 -10.764  1.00  0.00           N  
ATOM    545  CA  VAL   410       3.875  15.861 -10.179  1.00  0.00           C  
ATOM    546  C   VAL   410       2.851  16.981 -10.283  1.00  0.00           C  
ATOM    547  O   VAL   410       1.709  16.753 -10.720  1.00  0.00           O  
ATOM    548  CB  VAL   410       4.097  15.442  -8.744  1.00  0.00           C  
ATOM    549  CG1 VAL   410       2.801  15.131  -7.992  1.00  0.00           C  
ATOM    550  CG2 VAL   410       4.954  14.183  -8.602  1.00  0.00           C  
ATOM    551  N   VAL   411       3.248  18.219  -9.969  1.00  0.00           N  
ATOM    552  CA  VAL   411       2.340  19.357 -10.070  1.00  0.00           C  
ATOM    553  C   VAL   411       1.838  19.614 -11.479  1.00  0.00           C  
ATOM    554  O   VAL   411       0.680  19.956 -11.716  1.00  0.00           O  
ATOM    555  CB  VAL   411       2.979  20.616  -9.495  1.00  0.00           C  
ATOM    556  CG1 VAL   411       2.161  21.884  -9.746  1.00  0.00           C  
ATOM    557  CG2 VAL   411       3.178  20.562  -7.979  1.00  0.00           C  
ATOM    558  N   GLU   412       2.714  19.482 -12.485  1.00  0.00           N  
ATOM    559  CA  GLU   412       2.313  19.706 -13.862  1.00  0.00           C  
ATOM    560  C   GLU   412       1.253  18.691 -14.284  1.00  0.00           C  
ATOM    561  O   GLU   412       0.233  19.059 -14.879  1.00  0.00           O  
ATOM    562  CB  GLU   412       3.535  19.621 -14.788  1.00  0.00           C  
ATOM    563  CG  GLU   412       3.210  19.908 -16.255  1.00  0.00           C  
ATOM    564  CD  GLU   412       4.510  19.850 -17.045  1.00  0.00           C  
ATOM    565  OE1 GLU   412       5.575  19.613 -16.415  1.00  0.00           O  
ATOM    566  OE2 GLU   412       4.455  20.042 -18.289  1.00  0.00           O  
ATOM    567  N   LEU   413       1.453  17.433 -13.933  1.00  0.00           N  
ATOM    568  CA  LEU   413       0.538  16.348 -14.269  1.00  0.00           C  
ATOM    569  C   LEU   413      -0.770  16.489 -13.499  1.00  0.00           C  
ATOM    570  O   LEU   413      -1.873  16.473 -14.073  1.00  0.00           O  
ATOM    571  CB  LEU   413       1.167  14.974 -14.024  1.00  0.00           C  
ATOM    572  CG  LEU   413       2.318  14.651 -14.979  1.00  0.00           C  
ATOM    573  CD1 LEU   413       3.069  13.356 -14.670  1.00  0.00           C  
ATOM    574  CD2 LEU   413       1.916  14.488 -16.444  1.00  0.00           C  
ATOM    575  N   ILE   414      -0.674  17.099 -12.319  1.00  0.00           N  
ATOM    576  CA  ILE   414      -1.825  17.317 -11.453  1.00  0.00           C  
ATOM    577  C   ILE   414      -2.903  18.046 -12.242  1.00  0.00           C  
ATOM    578  O   ILE   414      -4.065  17.635 -12.297  1.00  0.00           O  
ATOM    579  CB  ILE   414      -2.021  18.210 -10.208  1.00  0.00           C  
ATOM    580  CG1 ILE   414      -1.146  17.797  -9.013  1.00  0.00           C  
ATOM    581  CG2 ILE   414      -3.462  18.206  -9.671  1.00  0.00           C  
ATOM    582  CD1 ILE   414      -1.473  16.406  -8.470  1.00  0.00           C  
ATOM    583  N   ASP   415      -2.518  19.151 -12.866  1.00  0.00           N  
ATOM    584  CA  ASP   415      -3.451  19.960 -13.649  1.00  0.00           C  
ATOM    585  C   ASP   415      -3.886  19.363 -14.992  1.00  0.00           C  
ATOM    586  O   ASP   415      -5.076  19.263 -15.304  1.00  0.00           O  
ATOM    587  CB  ASP   415      -2.949  21.350 -14.050  1.00  0.00           C  
ATOM    588  CG  ASP   415      -4.072  22.060 -14.793  1.00  0.00           C  
ATOM    589  OD1 ASP   415      -5.149  22.270 -14.174  1.00  0.00           O  
ATOM    590  OD2 ASP   415      -3.868  22.400 -15.988  1.00  0.00           O  
ATOM    591  N   ARG   416      -2.914  18.960 -15.801  1.00  0.00           N  
ATOM    592  CA  ARG   416      -3.186  18.431 -17.129  1.00  0.00           C  
ATOM    593  C   ARG   416      -3.803  17.047 -17.190  1.00  0.00           C  
ATOM    594  O   ARG   416      -4.688  16.771 -18.004  1.00  0.00           O  
ATOM    595  CB  ARG   416      -2.048  18.188 -18.124  1.00  0.00           C  
ATOM    596  CG  ARG   416      -1.434  19.476 -18.675  1.00  0.00           C  
ATOM    597  CD  ARG   416      -0.246  19.238 -19.610  1.00  0.00           C  
ATOM    598  NE  ARG   416       0.245  20.571 -20.059  1.00  0.00           N  
ATOM    599  CZ  ARG   416       1.360  20.659 -20.842  1.00  0.00           C  
ATOM    600  NH1 ARG   416       1.818  19.392 -21.058  1.00  0.00           N  
ATOM    601  NH2 ARG   416       1.582  21.981 -21.103  1.00  0.00           N  
ATOM    602  N   GLU   417      -3.344  16.140 -16.322  1.00  0.00           N  
ATOM    603  CA  GLU   417      -3.845  14.757 -16.276  1.00  0.00           C  
ATOM    604  C   GLU   417      -4.969  14.506 -15.247  1.00  0.00           C  
ATOM    605  O   GLU   417      -6.002  13.907 -15.558  1.00  0.00           O  
ATOM    606  CB  GLU   417      -2.855  13.650 -15.903  1.00  0.00           C  
ATOM    607  CG  GLU   417      -1.741  13.455 -16.934  1.00  0.00           C  
ATOM    608  CD  GLU   417      -0.838  12.332 -16.443  1.00  0.00           C  
ATOM    609  OE1 GLU   417      -1.133  11.768 -15.356  1.00  0.00           O  
ATOM    610  OE2 GLU   417       0.159  12.023 -17.150  1.00  0.00           O  
ATOM    611  N   CYS   418      -4.779  14.964 -14.009  1.00  0.00           N  
ATOM    612  CA  CYS   418      -5.776  14.743 -12.967  1.00  0.00           C  
ATOM    613  C   CYS   418      -6.712  15.929 -12.765  1.00  0.00           C  
ATOM    614  O   CYS   418      -7.460  16.009 -11.786  1.00  0.00           O  
ATOM    615  CB  CYS   418      -5.486  14.557 -11.475  1.00  0.00           C  
ATOM    616  SG  CYS   418      -4.724  13.388 -11.211  1.00  0.00           S  
ATOM    617  N   THR   419      -6.678  16.873 -13.699  1.00  0.00           N  
ATOM    618  CA  THR   419      -7.541  18.050 -13.656  1.00  0.00           C  
ATOM    619  C   THR   419      -7.721  18.719 -12.289  1.00  0.00           C  
ATOM    620  O   THR   419      -8.825  19.133 -11.925  1.00  0.00           O  
ATOM    621  CB  THR   419      -8.885  18.800 -13.744  1.00  0.00           C  
ATOM    622  OG1 THR   419      -9.780  18.316 -12.753  1.00  0.00           O  
ATOM    623  CG2 THR   419      -9.501  18.580 -15.136  1.00  0.00           C  
ATOM    624  N   VAL   420      -6.561  18.835 -11.520  1.00  0.00           N  
ATOM    625  CA  VAL   420      -6.858  19.523 -10.248  1.00  0.00           C  
ATOM    626  C   VAL   420      -6.548  20.994 -10.304  1.00  0.00           C  
ATOM    627  O   VAL   420      -5.456  21.384 -10.743  1.00  0.00           O  
ATOM    628  CB  VAL   420      -6.071  18.807  -9.136  1.00  0.00           C  
ATOM    629  CG1 VAL   420      -6.239  19.451  -7.758  1.00  0.00           C  
ATOM    630  CG2 VAL   420      -6.477  17.344  -8.946  1.00  0.00           C  
ATOM    631  N   ASP   421      -7.451  21.853  -9.812  1.00  0.00           N  
ATOM    632  CA  ASP   421      -7.240  23.276  -9.881  1.00  0.00           C  
ATOM    633  C   ASP   421      -6.523  23.917  -8.692  1.00  0.00           C  
ATOM    634  O   ASP   421      -6.324  25.125  -8.702  1.00  0.00           O  
ATOM    635  CB  ASP   421      -8.584  24.021 -10.061  1.00  0.00           C  
ATOM    636  CG  ASP   421      -9.432  23.766  -8.823  1.00  0.00           C  
ATOM    637  OD1 ASP   421      -8.962  23.015  -7.928  1.00  0.00           O  
ATOM    638  OD2 ASP   421     -10.563  24.319  -8.757  1.00  0.00           O  
ATOM    639  N   PHE   422      -6.235  23.136  -7.659  1.00  0.00           N  
ATOM    640  CA  PHE   422      -5.575  23.706  -6.466  1.00  0.00           C  
ATOM    641  C   PHE   422      -4.608  22.676  -5.933  1.00  0.00           C  
ATOM    642  O   PHE   422      -4.948  21.550  -5.589  1.00  0.00           O  
ATOM    643  CB  PHE   422      -6.642  24.040  -5.405  1.00  0.00           C  
ATOM    644  CG  PHE   422      -5.948  24.702  -4.265  1.00  0.00           C  
ATOM    645  CD1 PHE   422      -5.569  26.063  -4.307  1.00  0.00           C  
ATOM    646  CD2 PHE   422      -5.654  23.968  -3.101  1.00  0.00           C  
ATOM    647  CE1 PHE   422      -4.909  26.688  -3.210  1.00  0.00           C  
ATOM    648  CE2 PHE   422      -4.993  24.570  -1.988  1.00  0.00           C  
ATOM    649  CZ  PHE   422      -4.618  25.937  -2.045  1.00  0.00           C  
ATOM    650  N   ILE   423      -3.310  23.074  -5.996  1.00  0.00           N  
ATOM    651  CA  ILE   423      -2.235  22.231  -5.494  1.00  0.00           C  
ATOM    652  C   ILE   423      -1.568  22.972  -4.321  1.00  0.00           C  
ATOM    653  O   ILE   423      -1.294  24.159  -4.419  1.00  0.00           O  
ATOM    654  CB  ILE   423      -1.142  22.028  -6.568  1.00  0.00           C  
ATOM    655  CG1 ILE   423      -1.777  21.502  -7.856  1.00  0.00           C  
ATOM    656  CG2 ILE   423      -0.022  21.116  -6.082  1.00  0.00           C  
ATOM    657  CD1 ILE   423      -2.518  20.201  -7.749  1.00  0.00           C  
ATOM    658  N   ASP   424      -1.350  22.240  -3.236  1.00  0.00           N  
ATOM    659  CA  ASP   424      -0.696  22.840  -2.072  1.00  0.00           C  
ATOM    660  C   ASP   424       0.620  22.097  -1.829  1.00  0.00           C  
ATOM    661  O   ASP   424       0.674  20.878  -1.992  1.00  0.00           O  
ATOM    662  CB  ASP   424      -1.599  22.654  -0.836  1.00  0.00           C  
ATOM    663  CG  ASP   424      -0.975  23.246   0.418  1.00  0.00           C  
ATOM    664  OD1 ASP   424      -0.408  22.451   1.216  1.00  0.00           O  
ATOM    665  OD2 ASP   424      -1.067  24.457   0.639  1.00  0.00           O  
ATOM    666  N   ILE   425       1.665  22.794  -1.418  1.00  0.00           N  
ATOM    667  CA  ILE   425       2.921  22.168  -1.083  1.00  0.00           C  
ATOM    668  C   ILE   425       3.084  22.030   0.441  1.00  0.00           C  
ATOM    669  O   ILE   425       2.914  23.035   1.141  1.00  0.00           O  
ATOM    670  CB  ILE   425       4.110  23.026  -1.581  1.00  0.00           C  
ATOM    671  CG1 ILE   425       4.124  23.228  -3.106  1.00  0.00           C  
ATOM    672  CG2 ILE   425       5.484  22.425  -1.242  1.00  0.00           C  
ATOM    673  CD1 ILE   425       5.159  24.250  -3.575  1.00  0.00           C  
ATOM    674  N   ASN   426       3.309  20.802   0.897  1.00  0.00           N  
ATOM    675  CA  ASN   426       3.601  20.625   2.333  1.00  0.00           C  
ATOM    676  C   ASN   426       5.054  21.075   2.596  1.00  0.00           C  
ATOM    677  O   ASN   426       6.020  20.457   2.120  1.00  0.00           O  
ATOM    678  CB  ASN   426       3.482  19.142   2.701  1.00  0.00           C  
ATOM    679  CG  ASN   426       3.644  18.931   4.196  1.00  0.00           C  
ATOM    680  OD1 ASN   426       4.627  19.389   4.748  1.00  0.00           O  
ATOM    681  ND2 ASN   426       2.670  18.292   4.815  1.00  0.00           N  
ATOM    682  N   MET   427       5.223  22.138   3.376  1.00  0.00           N  
ATOM    683  CA  MET   427       6.559  22.625   3.756  1.00  0.00           C  
ATOM    684  C   MET   427       6.563  22.839   5.282  1.00  0.00           C  
ATOM    685  O   MET   427       7.243  23.720   5.790  1.00  0.00           O  
ATOM    686  CB  MET   427       6.877  23.931   3.052  1.00  0.00           C  
ATOM    687  CG  MET   427       7.011  23.789   1.535  1.00  0.00           C  
ATOM    688  SD  MET   427       7.376  25.342   0.661  1.00  0.00           S  
ATOM    689  CE  MET   427       9.098  25.441   1.227  1.00  0.00           C  
ATOM    690  N   GLY   428       5.839  21.931   5.967  1.00  0.00           N  
ATOM    691  CA  GLY   428       5.800  22.098   7.436  1.00  0.00           C  
ATOM    692  C   GLY   428       5.929  20.827   8.223  1.00  0.00           C  
ATOM    693  O   GLY   428       6.477  20.859   9.348  1.00  0.00           O  
ATOM    694  N   CYS   429       5.485  19.685   7.737  1.00  0.00           N  
ATOM    695  CA  CYS   429       5.552  18.439   8.504  1.00  0.00           C  
ATOM    696  C   CYS   429       6.861  18.178   9.216  1.00  0.00           C  
ATOM    697  O   CYS   429       7.911  18.132   8.581  1.00  0.00           O  
ATOM    698  CB  CYS   429       5.334  17.268   7.497  1.00  0.00           C  
ATOM    699  SG  CYS   429       5.262  15.649   8.308  1.00  0.00           S  
ATOM    700  N   PRO   430       6.817  17.847  10.510  1.00  0.00           N  
ATOM    701  CA  PRO   430       7.997  17.532  11.286  1.00  0.00           C  
ATOM    702  C   PRO   430       8.222  16.029  11.447  1.00  0.00           C  
ATOM    703  O   PRO   430       9.242  15.652  12.030  1.00  0.00           O  
ATOM    704  CB  PRO   430       7.660  18.141  12.659  1.00  0.00           C  
ATOM    705  CG  PRO   430       6.190  17.952  12.775  1.00  0.00           C  
ATOM    706  CD  PRO   430       5.621  17.940  11.369  1.00  0.00           C  
ATOM    707  N   ILE   431       7.321  15.209  10.921  1.00  0.00           N  
ATOM    708  CA  ILE   431       7.457  13.754  11.018  1.00  0.00           C  
ATOM    709  C   ILE   431       8.845  13.292  10.613  1.00  0.00           C  
ATOM    710  O   ILE   431       9.338  13.541   9.513  1.00  0.00           O  
ATOM    711  CB  ILE   431       6.391  13.032  10.180  1.00  0.00           C  
ATOM    712  CG1 ILE   431       4.958  13.242  10.698  1.00  0.00           C  
ATOM    713  CG2 ILE   431       6.581  11.507  10.128  1.00  0.00           C  
ATOM    714  CD1 ILE   431       3.886  12.672   9.771  1.00  0.00           C  
ATOM    715  N   ASP   432       9.477  12.516  11.493  1.00  0.00           N  
ATOM    716  CA  ASP   432      10.801  11.986  11.302  1.00  0.00           C  
ATOM    717  C   ASP   432      11.053  11.400   9.927  1.00  0.00           C  
ATOM    718  O   ASP   432      12.046  11.763   9.288  1.00  0.00           O  
ATOM    719  CB  ASP   432      11.120  10.930  12.389  1.00  0.00           C  
ATOM    720  CG  ASP   432      11.342  11.662  13.705  1.00  0.00           C  
ATOM    721  OD1 ASP   432      11.471  12.915  13.671  1.00  0.00           O  
ATOM    722  OD2 ASP   432      11.385  10.978  14.762  1.00  0.00           O  
ATOM    723  N   MET   433      10.182  10.517   9.442  1.00  0.00           N  
ATOM    724  CA  MET   433      10.354   9.900   8.133  1.00  0.00           C  
ATOM    725  C   MET   433      10.404  10.925   7.004  1.00  0.00           C  
ATOM    726  O   MET   433      11.222  10.833   6.090  1.00  0.00           O  
ATOM    727  CB  MET   433       9.210   8.915   7.850  1.00  0.00           C  
ATOM    728  CG  MET   433       9.254   7.661   8.725  1.00  0.00           C  
ATOM    729  SD  MET   433      10.751   6.649   8.518  1.00  0.00           S  
ATOM    730  CE  MET   433      10.343   6.106   6.833  1.00  0.00           C  
ATOM    731  N   VAL   434       9.527  11.922   7.082  1.00  0.00           N  
ATOM    732  CA  VAL   434       9.461  12.970   6.065  1.00  0.00           C  
ATOM    733  C   VAL   434      10.650  13.908   6.091  1.00  0.00           C  
ATOM    734  O   VAL   434      11.239  14.215   5.048  1.00  0.00           O  
ATOM    735  CB  VAL   434       8.137  13.742   6.227  1.00  0.00           C  
ATOM    736  CG1 VAL   434       8.046  14.891   5.234  1.00  0.00           C  
ATOM    737  CG2 VAL   434       6.953  12.795   6.050  1.00  0.00           C  
ATOM    738  N   VAL   435      11.020  14.391   7.267  1.00  0.00           N  
ATOM    739  CA  VAL   435      12.144  15.296   7.449  1.00  0.00           C  
ATOM    740  C   VAL   435      13.458  14.634   7.075  1.00  0.00           C  
ATOM    741  O   VAL   435      14.297  15.244   6.408  1.00  0.00           O  
ATOM    742  CB  VAL   435      12.179  15.812   8.900  1.00  0.00           C  
ATOM    743  CG1 VAL   435      13.485  16.494   9.234  1.00  0.00           C  
ATOM    744  CG2 VAL   435      10.993  16.762   9.116  1.00  0.00           C  
ATOM    745  N   ASN   436      13.633  13.357   7.411  1.00  0.00           N  
ATOM    746  CA  ASN   436      14.862  12.630   7.080  1.00  0.00           C  
ATOM    747  C   ASN   436      15.072  12.585   5.570  1.00  0.00           C  
ATOM    748  O   ASN   436      16.195  12.621   5.067  1.00  0.00           O  
ATOM    749  CB  ASN   436      14.820  11.212   7.645  1.00  0.00           C  
ATOM    750  CG  ASN   436      15.005  11.301   9.153  1.00  0.00           C  
ATOM    751  OD1 ASN   436      15.509  12.296   9.672  1.00  0.00           O  
ATOM    752  ND2 ASN   436      14.608  10.264   9.939  1.00  0.00           N  
ATOM    753  N   LYS   437      13.976  12.545   4.820  1.00  0.00           N  
ATOM    754  CA  LYS   437      13.973  12.535   3.378  1.00  0.00           C  
ATOM    755  C   LYS   437      14.213  13.935   2.813  1.00  0.00           C  
ATOM    756  O   LYS   437      14.380  14.096   1.609  1.00  0.00           O  
ATOM    757  CB  LYS   437      12.652  11.987   2.826  1.00  0.00           C  
ATOM    758  CG  LYS   437      12.424  10.508   3.146  1.00  0.00           C  
ATOM    759  CD  LYS   437      11.103   9.961   2.602  1.00  0.00           C  
ATOM    760  CE  LYS   437      10.878   8.480   2.916  1.00  0.00           C  
ATOM    761  NZ  LYS   437       9.565   8.045   2.389  1.00  0.00           N  
ATOM    762  N   SER   438      14.160  14.964   3.664  1.00  0.00           N  
ATOM    763  CA  SER   438      14.391  16.330   3.249  1.00  0.00           C  
ATOM    764  C   SER   438      13.092  17.005   2.779  1.00  0.00           C  
ATOM    765  O   SER   438      13.171  18.039   2.127  1.00  0.00           O  
ATOM    766  CB  SER   438      15.432  16.375   2.127  1.00  0.00           C  
ATOM    767  OG  SER   438      16.673  15.864   2.592  1.00  0.00           O  
ATOM    768  N   ALA   439      11.982  16.365   3.098  1.00  0.00           N  
ATOM    769  CA  ALA   439      10.682  16.896   2.692  1.00  0.00           C  
ATOM    770  C   ALA   439       9.991  17.573   3.879  1.00  0.00           C  
ATOM    771  O   ALA   439      10.520  17.639   4.979  1.00  0.00           O  
ATOM    772  CB  ALA   439       9.805  15.749   2.188  1.00  0.00           C  
ATOM    773  N   GLY   440       8.749  17.993   3.646  1.00  0.00           N  
ATOM    774  CA  GLY   440       7.973  18.611   4.740  1.00  0.00           C  
ATOM    775  C   GLY   440       8.705  19.786   5.319  1.00  0.00           C  
ATOM    776  O   GLY   440       9.258  20.652   4.606  1.00  0.00           O  
ATOM    777  N   SER   441       8.736  19.898   6.660  1.00  0.00           N  
ATOM    778  CA  SER   441       9.406  20.995   7.328  1.00  0.00           C  
ATOM    779  C   SER   441      10.894  21.096   7.073  1.00  0.00           C  
ATOM    780  O   SER   441      11.474  22.181   7.243  1.00  0.00           O  
ATOM    781  CB  SER   441       9.173  20.886   8.837  1.00  0.00           C  
ATOM    782  OG  SER   441       9.812  19.725   9.347  1.00  0.00           O  
ATOM    783  N   ALA   442      11.528  20.035   6.559  1.00  0.00           N  
ATOM    784  CA  ALA   442      12.948  20.093   6.234  1.00  0.00           C  
ATOM    785  C   ALA   442      13.161  21.064   5.083  1.00  0.00           C  
ATOM    786  O   ALA   442      14.271  21.532   4.872  1.00  0.00           O  
ATOM    787  CB  ALA   442      13.511  18.721   5.908  1.00  0.00           C  
ATOM    788  N   LEU   443      12.111  21.408   4.300  1.00  0.00           N  
ATOM    789  CA  LEU   443      12.287  22.378   3.234  1.00  0.00           C  
ATOM    790  C   LEU   443      12.642  23.757   3.768  1.00  0.00           C  
ATOM    791  O   LEU   443      13.153  24.606   3.020  1.00  0.00           O  
ATOM    792  CB  LEU   443      11.049  22.497   2.354  1.00  0.00           C  
ATOM    793  CG  LEU   443      10.666  21.291   1.512  1.00  0.00           C  
ATOM    794  CD1 LEU   443       9.444  21.639   0.665  1.00  0.00           C  
ATOM    795  CD2 LEU   443      11.807  20.782   0.654  1.00  0.00           C  
ATOM    796  N   LEU   444      12.431  24.022   5.063  1.00  0.00           N  
ATOM    797  CA  LEU   444      12.740  25.303   5.660  1.00  0.00           C  
ATOM    798  C   LEU   444      14.182  25.399   6.202  1.00  0.00           C  
ATOM    799  O   LEU   444      14.583  26.480   6.631  1.00  0.00           O  
ATOM    800  CB  LEU   444      11.780  25.570   6.842  1.00  0.00           C  
ATOM    801  CG  LEU   444      10.289  25.568   6.453  1.00  0.00           C  
ATOM    802  CD1 LEU   444       9.449  25.917   7.676  1.00  0.00           C  
ATOM    803  CD2 LEU   444      10.013  26.523   5.290  1.00  0.00           C  
ATOM    804  N   ASN   445      14.908  24.294   6.100  1.00  0.00           N  
ATOM    805  CA  ASN   445      16.308  24.298   6.576  1.00  0.00           C  
ATOM    806  C   ASN   445      17.175  25.222   5.737  1.00  0.00           C  
ATOM    807  O   ASN   445      18.110  25.836   6.269  1.00  0.00           O  
ATOM    808  CB  ASN   445      16.865  22.879   6.505  1.00  0.00           C  
ATOM    809  CG  ASN   445      16.220  22.064   7.617  1.00  0.00           C  
ATOM    810  OD1 ASN   445      15.717  22.615   8.595  1.00  0.00           O  
ATOM    811  ND2 ASN   445      16.200  20.707   7.528  1.00  0.00           N  
ATOM    812  N   LYS   446      16.914  25.329   4.434  1.00  0.00           N  
ATOM    813  CA  LYS   446      17.690  26.183   3.544  1.00  0.00           C  
ATOM    814  C   LYS   446      16.721  27.035   2.735  1.00  0.00           C  
ATOM    815  O   LYS   446      16.104  26.518   1.805  1.00  0.00           O  
ATOM    816  CB  LYS   446      18.551  25.322   2.610  1.00  0.00           C  
ATOM    817  CG  LYS   446      19.623  24.512   3.342  1.00  0.00           C  
ATOM    818  CD  LYS   446      20.598  23.798   2.404  1.00  0.00           C  
ATOM    819  CE  LYS   446      21.676  22.996   3.137  1.00  0.00           C  
ATOM    820  NZ  LYS   446      22.424  22.156   2.174  1.00  0.00           N  
ATOM    821  N   PRO   447      16.539  28.288   3.128  1.00  0.00           N  
ATOM    822  CA  PRO   447      15.553  29.148   2.453  1.00  0.00           C  
ATOM    823  C   PRO   447      15.936  29.535   1.053  1.00  0.00           C  
ATOM    824  O   PRO   447      15.080  29.963   0.269  1.00  0.00           O  
ATOM    825  CB  PRO   447      15.154  30.330   3.334  1.00  0.00           C  
ATOM    826  CG  PRO   447      16.235  30.735   4.338  1.00  0.00           C  
ATOM    827  CD  PRO   447      17.039  29.552   4.882  1.00  0.00           C  
ATOM    828  N   LEU   448      17.211  29.339   0.685  1.00  0.00           N  
ATOM    829  CA  LEU   448      17.601  29.618  -0.712  1.00  0.00           C  
ATOM    830  C   LEU   448      17.056  28.478  -1.560  1.00  0.00           C  
ATOM    831  O   LEU   448      16.469  28.689  -2.628  1.00  0.00           O  
ATOM    832  CB  LEU   448      19.140  29.597  -0.814  1.00  0.00           C  
ATOM    833  CG  LEU   448      19.815  30.767  -0.095  1.00  0.00           C  
ATOM    834  CD1 LEU   448      21.339  30.688  -0.024  1.00  0.00           C  
ATOM    835  CD2 LEU   448      19.560  32.140  -0.715  1.00  0.00           C  
ATOM    836  N   ARG   449      17.156  27.255  -1.029  1.00  0.00           N  
ATOM    837  CA  ARG   449      16.644  26.073  -1.714  1.00  0.00           C  
ATOM    838  C   ARG   449      15.112  26.075  -1.697  1.00  0.00           C  
ATOM    839  O   ARG   449      14.479  25.630  -2.651  1.00  0.00           O  
ATOM    840  CB  ARG   449      17.201  24.821  -1.089  1.00  0.00           C  
ATOM    841  CG  ARG   449      18.691  24.611  -1.367  1.00  0.00           C  
ATOM    842  CD  ARG   449      19.278  23.384  -0.666  1.00  0.00           C  
ATOM    843  NE  ARG   449      20.724  23.315  -1.020  1.00  0.00           N  
ATOM    844  CZ  ARG   449      21.530  22.393  -0.418  1.00  0.00           C  
ATOM    845  NH1 ARG   449      20.763  21.674   0.452  1.00  0.00           N  
ATOM    846  NH2 ARG   449      22.789  22.550  -0.922  1.00  0.00           N  
ATOM    847  N   MET   450      14.539  26.610  -0.609  1.00  0.00           N  
ATOM    848  CA  MET   450      13.086  26.714  -0.531  1.00  0.00           C  
ATOM    849  C   MET   450      12.578  27.651  -1.623  1.00  0.00           C  
ATOM    850  O   MET   450      11.579  27.343  -2.284  1.00  0.00           O  
ATOM    851  CB  MET   450      12.711  27.258   0.867  1.00  0.00           C  
ATOM    852  CG  MET   450      11.203  27.391   1.085  1.00  0.00           C  
ATOM    853  SD  MET   450      10.731  28.042   2.716  1.00  0.00           S  
ATOM    854  CE  MET   450      11.250  29.747   2.362  1.00  0.00           C  
ATOM    855  N   LYS   451      13.221  28.785  -1.822  1.00  0.00           N  
ATOM    856  CA  LYS   451      12.825  29.716  -2.879  1.00  0.00           C  
ATOM    857  C   LYS   451      12.902  29.014  -4.246  1.00  0.00           C  
ATOM    858  O   LYS   451      12.010  29.154  -5.088  1.00  0.00           O  
ATOM    859  CB  LYS   451      13.663  30.979  -2.865  1.00  0.00           C  
ATOM    860  CG  LYS   451      13.337  31.914  -1.699  1.00  0.00           C  
ATOM    861  CD  LYS   451      14.266  33.127  -1.608  1.00  0.00           C  
ATOM    862  CE  LYS   451      14.104  34.112  -2.767  1.00  0.00           C  
ATOM    863  NZ  LYS   451      14.997  35.276  -2.572  1.00  0.00           N  
ATOM    864  N   ASN   452      13.985  28.264  -4.466  1.00  0.00           N  
ATOM    865  CA  ASN   452      14.125  27.508  -5.728  1.00  0.00           C  
ATOM    866  C   ASN   452      12.913  26.589  -5.938  1.00  0.00           C  
ATOM    867  O   ASN   452      12.247  26.628  -6.984  1.00  0.00           O  
ATOM    868  CB  ASN   452      15.405  26.683  -5.620  1.00  0.00           C  
ATOM    869  CG  ASN   452      16.588  27.633  -5.741  1.00  0.00           C  
ATOM    870  OD1 ASN   452      16.456  28.750  -6.239  1.00  0.00           O  
ATOM    871  ND2 ASN   452      17.811  27.240  -5.293  1.00  0.00           N  
ATOM    872  N   ILE   453      12.578  25.805  -4.912  1.00  0.00           N  
ATOM    873  CA  ILE   453      11.439  24.887  -5.019  1.00  0.00           C  
ATOM    874  C   ILE   453      10.158  25.639  -5.273  1.00  0.00           C  
ATOM    875  O   ILE   453       9.366  25.266  -6.167  1.00  0.00           O  
ATOM    876  CB  ILE   453      11.312  24.073  -3.692  1.00  0.00           C  
ATOM    877  CG1 ILE   453      12.383  22.996  -3.676  1.00  0.00           C  
ATOM    878  CG2 ILE   453       9.910  23.446  -3.609  1.00  0.00           C  
ATOM    879  CD1 ILE   453      12.475  22.209  -2.385  1.00  0.00           C  
ATOM    880  N   VAL   454       9.910  26.722  -4.554  1.00  0.00           N  
ATOM    881  CA  VAL   454       8.652  27.480  -4.733  1.00  0.00           C  
ATOM    882  C   VAL   454       8.568  28.123  -6.109  1.00  0.00           C  
ATOM    883  O   VAL   454       7.501  28.024  -6.754  1.00  0.00           O  
ATOM    884  CB  VAL   454       8.497  28.509  -3.617  1.00  0.00           C  
ATOM    885  CG1 VAL   454       7.316  29.427  -3.868  1.00  0.00           C  
ATOM    886  CG2 VAL   454       8.350  27.761  -2.284  1.00  0.00           C  
ATOM    887  N   GLU   455       9.682  28.671  -6.585  1.00  0.00           N  
ATOM    888  CA  GLU   455       9.685  29.284  -7.923  1.00  0.00           C  
ATOM    889  C   GLU   455       9.404  28.217  -8.974  1.00  0.00           C  
ATOM    890  O   GLU   455       8.580  28.486  -9.863  1.00  0.00           O  
ATOM    891  CB  GLU   455      11.099  29.862  -8.198  1.00  0.00           C  
ATOM    892  CG  GLU   455      11.224  30.545  -9.561  1.00  0.00           C  
ATOM    893  CD  GLU   455      12.617  31.151  -9.657  1.00  0.00           C  
ATOM    894  OE1 GLU   455      13.607  30.389  -9.493  1.00  0.00           O  
ATOM    895  OE2 GLU   455      12.710  32.385  -9.896  1.00  0.00           O  
ATOM    896  N   VAL   456      10.043  27.061  -8.905  1.00  0.00           N  
ATOM    897  CA  VAL   456       9.822  25.995  -9.894  1.00  0.00           C  
ATOM    898  C   VAL   456       8.420  25.432  -9.824  1.00  0.00           C  
ATOM    899  O   VAL   456       7.783  25.183 -10.864  1.00  0.00           O  
ATOM    900  CB  VAL   456      10.899  24.923  -9.795  1.00  0.00           C  
ATOM    901  CG1 VAL   456      10.622  23.697 -10.668  1.00  0.00           C  
ATOM    902  CG2 VAL   456      12.286  25.411 -10.219  1.00  0.00           C  
ATOM    903  N   SER   457       7.874  25.271  -8.621  1.00  0.00           N  
ATOM    904  CA  SER   457       6.500  24.793  -8.508  1.00  0.00           C  
ATOM    905  C   SER   457       5.518  25.797  -9.061  1.00  0.00           C  
ATOM    906  O   SER   457       4.511  25.387  -9.695  1.00  0.00           O  
ATOM    907  CB  SER   457       6.187  24.538  -7.013  1.00  0.00           C  
ATOM    908  OG  SER   457       6.982  23.468  -6.524  1.00  0.00           O  
ATOM    909  N   SER   458       5.745  27.085  -8.876  1.00  0.00           N  
ATOM    910  CA  SER   458       4.825  28.117  -9.358  1.00  0.00           C  
ATOM    911  C   SER   458       4.658  27.969 -10.871  1.00  0.00           C  
ATOM    912  O   SER   458       3.554  28.025 -11.380  1.00  0.00           O  
ATOM    913  CB  SER   458       5.238  29.522  -8.983  1.00  0.00           C  
ATOM    914  OG  SER   458       5.171  29.691  -7.575  1.00  0.00           O  
ATOM    915  N   SER   459       5.780  27.709 -11.545  1.00  0.00           N  
ATOM    916  CA  SER   459       5.698  27.523 -13.002  1.00  0.00           C  
ATOM    917  C   SER   459       4.891  26.310 -13.385  1.00  0.00           C  
ATOM    918  O   SER   459       4.244  26.307 -14.464  1.00  0.00           O  
ATOM    919  CB  SER   459       7.135  27.429 -13.564  1.00  0.00           C  
ATOM    920  OG  SER   459       7.816  28.660 -13.371  1.00  0.00           O  
ATOM    921  N   ILE   460       4.885  25.249 -12.566  1.00  0.00           N  
ATOM    922  CA  ILE   460       4.194  24.021 -12.866  1.00  0.00           C  
ATOM    923  C   ILE   460       2.754  23.931 -12.389  1.00  0.00           C  
ATOM    924  O   ILE   460       2.036  23.051 -12.874  1.00  0.00           O  
ATOM    925  CB  ILE   460       4.994  22.825 -12.302  1.00  0.00           C  
ATOM    926  CG1 ILE   460       6.436  22.747 -12.832  1.00  0.00           C  
ATOM    927  CG2 ILE   460       4.369  21.459 -12.632  1.00  0.00           C  
ATOM    928  CD1 ILE   460       6.522  22.690 -14.357  1.00  0.00           C  
ATOM    929  N   VAL   461       2.344  24.794 -11.480  1.00  0.00           N  
ATOM    930  CA  VAL   461       0.942  24.746 -11.022  1.00  0.00           C  
ATOM    931  C   VAL   461       0.170  25.717 -11.895  1.00  0.00           C  
ATOM    932  O   VAL   461       0.321  26.919 -11.826  1.00  0.00           O  
ATOM    933  CB  VAL   461       0.819  25.152  -9.540  1.00  0.00           C  
ATOM    934  CG1 VAL   461      -0.653  25.215  -9.120  1.00  0.00           C  
ATOM    935  CG2 VAL   461       1.536  24.112  -8.693  1.00  0.00           C  
ATOM    936  N   GLU   462      -0.727  25.145 -12.736  1.00  0.00           N  
ATOM    937  CA  GLU   462      -1.501  26.027 -13.597  1.00  0.00           C  
ATOM    938  C   GLU   462      -2.607  26.776 -12.886  1.00  0.00           C  
ATOM    939  O   GLU   462      -2.905  27.921 -13.232  1.00  0.00           O  
ATOM    940  CB  GLU   462      -2.063  25.215 -14.780  1.00  0.00           C  
ATOM    941  CG  GLU   462      -0.987  24.729 -15.753  1.00  0.00           C  
ATOM    942  CD  GLU   462      -0.251  25.949 -16.288  1.00  0.00           C  
ATOM    943  OE1 GLU   462      -0.934  26.868 -16.815  1.00  0.00           O  
ATOM    944  OE2 GLU   462       1.004  25.979 -16.178  1.00  0.00           O  
ATOM    945  N   THR   463      -3.165  26.191 -11.834  1.00  0.00           N  
ATOM    946  CA  THR   463      -4.256  26.820 -11.104  1.00  0.00           C  
ATOM    947  C   THR   463      -3.773  27.539  -9.847  1.00  0.00           C  
ATOM    948  O   THR   463      -2.833  28.311  -9.856  1.00  0.00           O  
ATOM    949  CB  THR   463      -5.320  25.776 -10.712  1.00  0.00           C  
ATOM    950  OG1 THR   463      -4.731  24.751  -9.925  1.00  0.00           O  
ATOM    951  CG2 THR   463      -5.921  25.158 -11.986  1.00  0.00           C  
ATOM    952  N   PRO   464      -4.475  27.253  -8.751  1.00  0.00           N  
ATOM    953  CA  PRO   464      -4.160  27.868  -7.467  1.00  0.00           C  
ATOM    954  C   PRO   464      -3.017  27.087  -6.794  1.00  0.00           C  
ATOM    955  O   PRO   464      -3.112  25.876  -6.663  1.00  0.00           O  
ATOM    956  CB  PRO   464      -5.394  27.815  -6.551  1.00  0.00           C  
ATOM    957  CG  PRO   464      -6.699  27.540  -7.301  1.00  0.00           C  
ATOM    958  CD  PRO   464      -6.523  26.644  -8.528  1.00  0.00           C  
ATOM    959  N   ILE   465      -1.987  27.846  -6.399  1.00  0.00           N  
ATOM    960  CA  ILE   465      -0.854  27.225  -5.706  1.00  0.00           C  
ATOM    961  C   ILE   465      -0.783  27.808  -4.294  1.00  0.00           C  
ATOM    962  O   ILE   465      -0.677  29.020  -4.094  1.00  0.00           O  
ATOM    963  CB  ILE   465       0.431  27.583  -6.461  1.00  0.00           C  
ATOM    964  CG1 ILE   465       0.444  27.089  -7.918  1.00  0.00           C  
ATOM    965  CG2 ILE   465       1.701  26.993  -5.825  1.00  0.00           C  
ATOM    966  CD1 ILE   465       1.628  27.615  -8.728  1.00  0.00           C  
ATOM    967  N   THR   466      -0.894  26.909  -3.304  1.00  0.00           N  
ATOM    968  CA  THR   466      -0.743  27.346  -1.924  1.00  0.00           C  
ATOM    969  C   THR   466       0.411  26.565  -1.304  1.00  0.00           C  
ATOM    970  O   THR   466       0.864  25.553  -1.843  1.00  0.00           O  
ATOM    971  CB  THR   466      -2.028  27.110  -1.091  1.00  0.00           C  
ATOM    972  OG1 THR   466      -2.304  25.720  -1.003  1.00  0.00           O  
ATOM    973  CG2 THR   466      -3.211  27.822  -1.768  1.00  0.00           C  
ATOM    974  N   ILE   467       0.837  27.077  -0.147  1.00  0.00           N  
ATOM    975  CA  ILE   467       1.897  26.401   0.616  1.00  0.00           C  
ATOM    976  C   ILE   467       1.434  26.338   2.095  1.00  0.00           C  
ATOM    977  O   ILE   467       0.915  27.345   2.563  1.00  0.00           O  
ATOM    978  CB  ILE   467       3.233  27.127   0.566  1.00  0.00           C  
ATOM    979  CG1 ILE   467       3.803  27.265  -0.856  1.00  0.00           C  
ATOM    980  CG2 ILE   467       4.340  26.432   1.377  1.00  0.00           C  
ATOM    981  CD1 ILE   467       5.031  28.172  -0.935  1.00  0.00           C  
ATOM    982  N   LYS   468       1.612  25.162   2.687  1.00  0.00           N  
ATOM    983  CA  LYS   468       1.274  25.028   4.120  1.00  0.00           C  
ATOM    984  C   LYS   468       2.647  24.829   4.781  1.00  0.00           C  
ATOM    985  O   LYS   468       3.377  23.909   4.443  1.00  0.00           O  
ATOM    986  CB  LYS   468       0.315  23.883   4.381  1.00  0.00           C  
ATOM    987  CG  LYS   468      -0.001  23.773   5.883  1.00  0.00           C  
ATOM    988  CD  LYS   468      -1.193  22.842   6.101  1.00  0.00           C  
ATOM    989  CE  LYS   468      -1.470  22.701   7.598  1.00  0.00           C  
ATOM    990  NZ  LYS   468      -0.402  21.883   8.246  1.00  0.00           N  
ATOM    991  N   VAL   469       2.921  25.693   5.745  1.00  0.00           N  
ATOM    992  CA  VAL   469       4.255  25.650   6.355  1.00  0.00           C  
ATOM    993  C   VAL   469       4.226  26.010   7.815  1.00  0.00           C  
ATOM    994  O   VAL   469       3.176  25.922   8.457  1.00  0.00           O  
ATOM    995  CB  VAL   469       5.167  26.566   5.521  1.00  0.00           C  
ATOM    996  CG1 VAL   469       5.356  26.090   4.079  1.00  0.00           C  
ATOM    997  CG2 VAL   469       4.648  28.000   5.403  1.00  0.00           C  
ATOM    998  N   ARG   470       5.406  26.250   8.349  1.00  0.00           N  
ATOM    999  CA  ARG   470       5.575  26.588   9.773  1.00  0.00           C  
ATOM   1000  C   ARG   470       6.372  27.876   9.878  1.00  0.00           C  
ATOM   1001  O   ARG   470       6.651  28.567   8.907  1.00  0.00           O  
ATOM   1002  CB  ARG   470       6.291  25.432  10.486  1.00  0.00           C  
ATOM   1003  CG  ARG   470       5.299  24.329  10.918  1.00  0.00           C  
ATOM   1004  CD  ARG   470       6.029  23.306  11.790  1.00  0.00           C  
ATOM   1005  NE  ARG   470       5.093  22.252  12.194  1.00  0.00           N  
ATOM   1006  CZ  ARG   470       5.031  21.686  13.396  1.00  0.00           C  
ATOM   1007  NH1 ARG   470       5.827  22.049  14.385  1.00  0.00           N  
ATOM   1008  NH2 ARG   470       4.138  20.723  13.594  1.00  0.00           N  
ATOM   1009  N   THR   471       7.449  27.735  10.615  1.00  0.00           N  
ATOM   1010  CA  THR   471       8.390  28.813  10.834  1.00  0.00           C  
ATOM   1011  C   THR   471       9.522  28.188  11.621  1.00  0.00           C  
ATOM   1012  O   THR   471       9.392  27.070  12.126  1.00  0.00           O  
ATOM   1013  CB  THR   471       8.966  30.069  11.514  1.00  0.00           C  
ATOM   1014  OG1 THR   471      10.068  30.566  10.768  1.00  0.00           O  
ATOM   1015  CG2 THR   471       9.433  29.710  12.935  1.00  0.00           C  
ATOM   1016  N   ALA   472      10.638  28.851  11.756  1.00  0.00           N  
ATOM   1017  CA  ALA   472      11.674  28.282  12.613  1.00  0.00           C  
ATOM   1018  C   ALA   472      11.871  29.235  13.782  1.00  0.00           C  
ATOM   1019  O   ALA   472      11.891  30.460  13.642  1.00  0.00           O  
ATOM   1020  CB  ALA   472      13.005  28.087  11.895  1.00  0.00           C  
ATOM   1021  N   PHE   473      12.017  28.663  14.941  1.00  0.00           N  
ATOM   1022  CA  PHE   473      12.244  29.317  16.210  1.00  0.00           C  
ATOM   1023  C   PHE   473      13.755  29.214  16.404  1.00  0.00           C  
ATOM   1024  O   PHE   473      14.252  28.339  17.118  1.00  0.00           O  
ATOM   1025  CB  PHE   473      11.727  28.777  17.549  1.00  0.00           C  
ATOM   1026  CG  PHE   473      12.008  29.809  18.587  1.00  0.00           C  
ATOM   1027  CD1 PHE   473      11.278  31.017  18.659  1.00  0.00           C  
ATOM   1028  CD2 PHE   473      13.026  29.592  19.533  1.00  0.00           C  
ATOM   1029  CE1 PHE   473      11.551  31.996  19.657  1.00  0.00           C  
ATOM   1030  CE2 PHE   473      13.320  30.557  20.544  1.00  0.00           C  
ATOM   1031  CZ  PHE   473      12.579  31.765  20.604  1.00  0.00           C  
ATOM   1032  N   PHE   474      14.499  30.091  15.784  1.00  0.00           N  
ATOM   1033  CA  PHE   474      15.968  30.050  15.780  1.00  0.00           C  
ATOM   1034  C   PHE   474      16.579  31.242  16.501  1.00  0.00           C  
ATOM   1035  O   PHE   474      16.443  32.378  16.039  1.00  0.00           O  
ATOM   1036  CB  PHE   474      16.775  30.127  14.477  1.00  0.00           C  
ATOM   1037  CG  PHE   474      16.586  28.837  13.756  1.00  0.00           C  
ATOM   1038  CD1 PHE   474      15.878  27.756  14.328  1.00  0.00           C  
ATOM   1039  CD2 PHE   474      17.119  28.671  12.465  1.00  0.00           C  
ATOM   1040  CE1 PHE   474      15.699  26.527  13.629  1.00  0.00           C  
ATOM   1041  CE2 PHE   474      16.954  27.450  11.742  1.00  0.00           C  
ATOM   1042  CZ  PHE   474      16.241  26.373  12.330  1.00  0.00           C  
ATOM   1043  N   GLU   475      17.255  31.062  17.617  1.00  0.00           N  
ATOM   1044  CA  GLU   475      17.736  32.076  18.528  1.00  0.00           C  
ATOM   1045  C   GLU   475      16.643  33.084  18.875  1.00  0.00           C  
ATOM   1046  O   GLU   475      16.776  34.307  18.771  1.00  0.00           O  
ATOM   1047  CB  GLU   475      18.878  32.989  18.073  1.00  0.00           C  
ATOM   1048  CG  GLU   475      20.174  32.237  17.763  1.00  0.00           C  
ATOM   1049  CD  GLU   475      21.212  33.255  17.312  1.00  0.00           C  
ATOM   1050  OE1 GLU   475      20.897  34.474  17.343  1.00  0.00           O  
ATOM   1051  OE2 GLU   475      22.334  32.826  16.930  1.00  0.00           O  
ATOM   1052  N   GLY   476      15.507  32.481  19.311  1.00  0.00           N  
ATOM   1053  CA  GLY   476      14.325  33.177  19.769  1.00  0.00           C  
ATOM   1054  C   GLY   476      13.773  34.114  18.727  1.00  0.00           C  
ATOM   1055  O   GLY   476      13.233  35.181  19.032  1.00  0.00           O  
ATOM   1056  N   LYS   477      13.900  33.727  17.452  1.00  0.00           N  
ATOM   1057  CA  LYS   477      13.305  34.538  16.401  1.00  0.00           C  
ATOM   1058  C   LYS   477      12.872  33.558  15.313  1.00  0.00           C  
ATOM   1059  O   LYS   477      13.634  32.707  14.846  1.00  0.00           O  
ATOM   1060  CB  LYS   477      14.113  35.557  15.591  1.00  0.00           C  
ATOM   1061  CG  LYS   477      13.257  36.401  14.645  1.00  0.00           C  
ATOM   1062  CD  LYS   477      14.044  37.489  13.912  1.00  0.00           C  
ATOM   1063  CE  LYS   477      13.193  38.319  12.950  1.00  0.00           C  
ATOM   1064  NZ  LYS   477      14.019  39.377  12.326  1.00  0.00           N  
ATOM   1065  N   ASN   478      11.630  33.689  14.912  1.00  0.00           N  
ATOM   1066  CA  ASN   478      11.039  32.864  13.891  1.00  0.00           C  
ATOM   1067  C   ASN   478      11.535  33.341  12.535  1.00  0.00           C  
ATOM   1068  O   ASN   478      11.970  34.485  12.375  1.00  0.00           O  
ATOM   1069  CB  ASN   478       9.508  32.886  13.858  1.00  0.00           C  
ATOM   1070  CG  ASN   478       9.000  32.173  15.103  1.00  0.00           C  
ATOM   1071  OD1 ASN   478       9.692  31.336  15.680  1.00  0.00           O  
ATOM   1072  ND2 ASN   478       7.763  32.467  15.586  1.00  0.00           N  
ATOM   1073  N   ARG   479      11.446  32.373  11.477  1.00  0.00           N  
ATOM   1074  CA  ARG   479      11.920  33.026  10.262  1.00  0.00           C  
ATOM   1075  C   ARG   479      10.718  33.286   9.349  1.00  0.00           C  
ATOM   1076  O   ARG   479      10.810  33.347   8.120  1.00  0.00           O  
ATOM   1077  CB  ARG   479      12.902  32.104   9.538  1.00  0.00           C  
ATOM   1078  CG  ARG   479      14.197  31.862  10.315  1.00  0.00           C  
ATOM   1079  CD  ARG   479      15.151  30.882   9.627  1.00  0.00           C  
ATOM   1080  NE  ARG   479      15.626  31.528   8.371  1.00  0.00           N  
ATOM   1081  CZ  ARG   479      16.675  32.400   8.406  1.00  0.00           C  
ATOM   1082  NH1 ARG   479      17.093  32.495   9.702  1.00  0.00           N  
ATOM   1083  NH2 ARG   479      16.897  32.836   7.132  1.00  0.00           N  
ATOM   1084  N   ILE   480       9.544  33.501   9.978  1.00  0.00           N  
ATOM   1085  CA  ILE   480       8.321  33.652   9.186  1.00  0.00           C  
ATOM   1086  C   ILE   480       8.289  34.849   8.278  1.00  0.00           C  
ATOM   1087  O   ILE   480       7.703  34.752   7.186  1.00  0.00           O  
ATOM   1088  CB  ILE   480       7.075  33.544  10.090  1.00  0.00           C  
ATOM   1089  CG1 ILE   480       5.766  33.338   9.309  1.00  0.00           C  
ATOM   1090  CG2 ILE   480       6.835  34.793  10.955  1.00  0.00           C  
ATOM   1091  CD1 ILE   480       4.586  32.936  10.192  1.00  0.00           C  
ATOM   1092  N   ASP   481       8.910  35.989   8.651  1.00  0.00           N  
ATOM   1093  CA  ASP   481       8.861  37.125   7.712  1.00  0.00           C  
ATOM   1094  C   ASP   481       9.597  36.793   6.421  1.00  0.00           C  
ATOM   1095  O   ASP   481       9.069  37.056   5.326  1.00  0.00           O  
ATOM   1096  CB  ASP   481       9.452  38.378   8.372  1.00  0.00           C  
ATOM   1097  CG  ASP   481       8.457  38.877   9.410  1.00  0.00           C  
ATOM   1098  OD1 ASP   481       7.294  38.392   9.395  1.00  0.00           O  
ATOM   1099  OD2 ASP   481       8.846  39.750  10.231  1.00  0.00           O  
ATOM   1100  N   SER   482      10.724  36.093   6.525  1.00  0.00           N  
ATOM   1101  CA  SER   482      11.481  35.726   5.334  1.00  0.00           C  
ATOM   1102  C   SER   482      10.742  34.685   4.516  1.00  0.00           C  
ATOM   1103  O   SER   482      10.625  34.762   3.297  1.00  0.00           O  
ATOM   1104  CB  SER   482      12.872  35.199   5.702  1.00  0.00           C  
ATOM   1105  OG  SER   482      13.649  36.236   6.282  1.00  0.00           O  
ATOM   1106  N   LEU   483      10.181  33.687   5.226  1.00  0.00           N  
ATOM   1107  CA  LEU   483       9.457  32.618   4.516  1.00  0.00           C  
ATOM   1108  C   LEU   483       8.258  33.217   3.790  1.00  0.00           C  
ATOM   1109  O   LEU   483       8.042  32.938   2.608  1.00  0.00           O  
ATOM   1110  CB  LEU   483       8.999  31.558   5.534  1.00  0.00           C  
ATOM   1111  CG  LEU   483      10.151  30.748   6.132  1.00  0.00           C  
ATOM   1112  CD1 LEU   483       9.758  29.811   7.273  1.00  0.00           C  
ATOM   1113  CD2 LEU   483      10.872  29.827   5.148  1.00  0.00           C  
ATOM   1114  N   ILE   484       7.521  34.100   4.465  1.00  0.00           N  
ATOM   1115  CA  ILE   484       6.348  34.715   3.863  1.00  0.00           C  
ATOM   1116  C   ILE   484       6.726  35.576   2.656  1.00  0.00           C  
ATOM   1117  O   ILE   484       6.049  35.507   1.624  1.00  0.00           O  
ATOM   1118  CB  ILE   484       5.569  35.529   4.883  1.00  0.00           C  
ATOM   1119  CG1 ILE   484       4.904  34.672   5.973  1.00  0.00           C  
ATOM   1120  CG2 ILE   484       4.426  36.353   4.266  1.00  0.00           C  
ATOM   1121  CD1 ILE   484       4.352  35.490   7.139  1.00  0.00           C  
ATOM   1122  N   ALA   485       7.848  36.291   2.805  1.00  0.00           N  
ATOM   1123  CA  ALA   485       8.318  37.144   1.695  1.00  0.00           C  
ATOM   1124  C   ALA   485       8.642  36.298   0.477  1.00  0.00           C  
ATOM   1125  O   ALA   485       8.297  36.628  -0.681  1.00  0.00           O  
ATOM   1126  CB  ALA   485       9.541  37.942   2.153  1.00  0.00           C  
ATOM   1127  N   ASP   486       9.274  35.141   0.672  1.00  0.00           N  
ATOM   1128  CA  ASP   486       9.577  34.250  -0.446  1.00  0.00           C  
ATOM   1129  C   ASP   486       8.294  33.852  -1.169  1.00  0.00           C  
ATOM   1130  O   ASP   486       8.184  33.890  -2.392  1.00  0.00           O  
ATOM   1131  CB  ASP   486      10.310  32.984   0.039  1.00  0.00           C  
ATOM   1132  CG  ASP   486      11.729  33.380   0.422  1.00  0.00           C  
ATOM   1133  OD1 ASP   486      12.140  34.519   0.073  1.00  0.00           O  
ATOM   1134  OD2 ASP   486      12.421  32.548   1.068  1.00  0.00           O  
ATOM   1135  N   ILE   487       7.310  33.371  -0.379  1.00  0.00           N  
ATOM   1136  CA  ILE   487       6.038  32.951  -0.961  1.00  0.00           C  
ATOM   1137  C   ILE   487       5.348  34.066  -1.719  1.00  0.00           C  
ATOM   1138  O   ILE   487       4.887  33.811  -2.857  1.00  0.00           O  
ATOM   1139  CB  ILE   487       5.113  32.451   0.164  1.00  0.00           C  
ATOM   1140  CG1 ILE   487       5.598  31.149   0.824  1.00  0.00           C  
ATOM   1141  CG2 ILE   487       3.680  32.153  -0.307  1.00  0.00           C  
ATOM   1142  CD1 ILE   487       4.845  30.799   2.106  1.00  0.00           C  
ATOM   1143  N   GLY   488       5.216  35.244  -1.146  1.00  0.00           N  
ATOM   1144  CA  GLY   488       4.567  36.367  -1.843  1.00  0.00           C  
ATOM   1145  C   GLY   488       5.332  36.728  -3.107  1.00  0.00           C  
ATOM   1146  O   GLY   488       4.730  36.805  -4.195  1.00  0.00           O  
ATOM   1147  N   ASN   489       6.656  36.843  -2.992  1.00  0.00           N  
ATOM   1148  CA  ASN   489       7.457  37.219  -4.158  1.00  0.00           C  
ATOM   1149  C   ASN   489       7.405  36.226  -5.285  1.00  0.00           C  
ATOM   1150  O   ASN   489       7.498  36.606  -6.483  1.00  0.00           O  
ATOM   1151  CB  ASN   489       8.941  37.372  -3.719  1.00  0.00           C  
ATOM   1152  CG  ASN   489       9.062  38.655  -2.910  1.00  0.00           C  
ATOM   1153  OD1 ASN   489       8.215  39.543  -2.999  1.00  0.00           O  
ATOM   1154  ND2 ASN   489      10.123  38.823  -2.075  1.00  0.00           N  
ATOM   1155  N   TRP   490       7.315  34.938  -4.987  1.00  0.00           N  
ATOM   1156  CA  TRP   490       7.298  33.888  -5.991  1.00  0.00           C  
ATOM   1157  C   TRP   490       5.907  33.595  -6.560  1.00  0.00           C  
ATOM   1158  O   TRP   490       5.745  32.584  -7.252  1.00  0.00           O  
ATOM   1159  CB  TRP   490       8.010  32.639  -5.501  1.00  0.00           C  
ATOM   1160  CG  TRP   490       9.487  32.831  -5.255  1.00  0.00           C  
ATOM   1161  CD1 TRP   490      10.156  32.992  -4.076  1.00  0.00           C  
ATOM   1162  CD2 TRP   490      10.527  32.886  -6.242  1.00  0.00           C  
ATOM   1163  NE1 TRP   490      11.459  33.136  -4.213  1.00  0.00           N  
ATOM   1164  CE2 TRP   490      11.752  33.078  -5.551  1.00  0.00           C  
ATOM   1165  CE3 TRP   490      10.547  32.790  -7.650  1.00  0.00           C  
ATOM   1166  CZ2 TRP   490      13.000  33.179  -6.224  1.00  0.00           C  
ATOM   1167  CZ3 TRP   490      11.796  32.891  -8.333  1.00  0.00           C  
ATOM   1168  CH2 TRP   490      13.000  33.083  -7.609  1.00  0.00           C  
ATOM   1169  N   GLY   491       4.923  34.389  -6.162  1.00  0.00           N  
ATOM   1170  CA  GLY   491       3.588  34.235  -6.727  1.00  0.00           C  
ATOM   1171  C   GLY   491       2.676  33.206  -6.126  1.00  0.00           C  
ATOM   1172  O   GLY   491       1.688  32.827  -6.769  1.00  0.00           O  
ATOM   1173  N   ALA   492       2.974  32.792  -4.888  1.00  0.00           N  
ATOM   1174  CA  ALA   492       2.075  31.825  -4.221  1.00  0.00           C  
ATOM   1175  C   ALA   492       0.738  32.527  -4.003  1.00  0.00           C  
ATOM   1176  O   ALA   492       0.688  33.722  -3.705  1.00  0.00           O  
ATOM   1177  CB  ALA   492       2.748  31.390  -2.907  1.00  0.00           C  
ATOM   1178  N   THR   493      -0.354  31.792  -4.170  1.00  0.00           N  
ATOM   1179  CA  THR   493      -1.670  32.403  -4.044  1.00  0.00           C  
ATOM   1180  C   THR   493      -2.215  32.506  -2.631  1.00  0.00           C  
ATOM   1181  O   THR   493      -3.022  33.424  -2.388  1.00  0.00           O  
ATOM   1182  CB  THR   493      -2.649  31.607  -4.931  1.00  0.00           C  
ATOM   1183  OG1 THR   493      -2.222  31.645  -6.285  1.00  0.00           O  
ATOM   1184  CG2 THR   493      -4.053  32.225  -4.822  1.00  0.00           C  
ATOM   1185  N   ALA   494      -1.953  31.519  -1.785  1.00  0.00           N  
ATOM   1186  CA  ALA   494      -2.463  31.480  -0.425  1.00  0.00           C  
ATOM   1187  C   ALA   494      -1.446  30.743   0.470  1.00  0.00           C  
ATOM   1188  O   ALA   494      -0.715  29.886  -0.024  1.00  0.00           O  
ATOM   1189  CB  ALA   494      -3.753  30.643  -0.337  1.00  0.00           C  
ATOM   1190  N   VAL   495      -1.424  31.066   1.743  1.00  0.00           N  
ATOM   1191  CA  VAL   495      -0.480  30.421   2.676  1.00  0.00           C  
ATOM   1192  C   VAL   495      -1.178  29.998   3.966  1.00  0.00           C  
ATOM   1193  O   VAL   495      -1.997  30.759   4.502  1.00  0.00           O  
ATOM   1194  CB  VAL   495       0.765  31.227   2.986  1.00  0.00           C  
ATOM   1195  CG1 VAL   495       0.474  32.461   3.800  1.00  0.00           C  
ATOM   1196  CG2 VAL   495       1.798  30.347   3.713  1.00  0.00           C  
ATOM   1197  N   THR   496      -0.836  28.805   4.440  1.00  0.00           N  
ATOM   1198  CA  THR   496      -1.403  28.239   5.675  1.00  0.00           C  
ATOM   1199  C   THR   496      -0.234  28.047   6.637  1.00  0.00           C  
ATOM   1200  O   THR   496       0.753  27.456   6.192  1.00  0.00           O  
ATOM   1201  CB  THR   496      -2.071  26.885   5.350  1.00  0.00           C  
ATOM   1202  OG1 THR   496      -3.111  27.069   4.401  1.00  0.00           O  
ATOM   1203  CG2 THR   496      -2.658  26.285   6.639  1.00  0.00           C  
ATOM   1204  N   ILE   497      -0.293  28.679   7.813  1.00  0.00           N  
ATOM   1205  CA  ILE   497       0.882  28.572   8.693  1.00  0.00           C  
ATOM   1206  C   ILE   497       0.521  28.015  10.072  1.00  0.00           C  
ATOM   1207  O   ILE   497      -0.238  28.669  10.791  1.00  0.00           O  
ATOM   1208  CB  ILE   497       1.550  29.942   8.869  1.00  0.00           C  
ATOM   1209  CG1 ILE   497       1.921  30.575   7.514  1.00  0.00           C  
ATOM   1210  CG2 ILE   497       2.830  29.807   9.700  1.00  0.00           C  
ATOM   1211  CD1 ILE   497       2.368  32.022   7.588  1.00  0.00           C  
ATOM   1212  N   HIS   498       1.141  26.883  10.366  1.00  0.00           N  
ATOM   1213  CA  HIS   498       1.008  26.295  11.726  1.00  0.00           C  
ATOM   1214  C   HIS   498       2.080  27.102  12.493  1.00  0.00           C  
ATOM   1215  O   HIS   498       3.264  27.019  12.151  1.00  0.00           O  
ATOM   1216  CB  HIS   498       1.385  24.826  11.725  1.00  0.00           C  
ATOM   1217  CG  HIS   498       1.381  24.196  13.094  1.00  0.00           C  
ATOM   1218  ND1 HIS   498       1.678  22.841  13.208  1.00  0.00           N  
ATOM   1219  CD2 HIS   498       1.228  24.685  14.342  1.00  0.00           C  
ATOM   1220  CE1 HIS   498       1.651  22.541  14.524  1.00  0.00           C  
ATOM   1221  NE2 HIS   498       1.369  23.624  15.215  1.00  0.00           N  
ATOM   1222  N   GLY   499       1.656  27.847  13.502  1.00  0.00           N  
ATOM   1223  CA  GLY   499       2.565  28.734  14.206  1.00  0.00           C  
ATOM   1224  C   GLY   499       3.467  28.110  15.256  1.00  0.00           C  
ATOM   1225  O   GLY   499       3.494  28.501  16.424  1.00  0.00           O  
ATOM   1226  N   ARG   500       4.297  27.189  14.796  1.00  0.00           N  
ATOM   1227  CA  ARG   500       5.312  26.525  15.586  1.00  0.00           C  
ATOM   1228  C   ARG   500       6.530  26.358  14.648  1.00  0.00           C  
ATOM   1229  O   ARG   500       6.353  26.528  13.433  1.00  0.00           O  
ATOM   1230  CB  ARG   500       4.949  25.099  16.026  1.00  0.00           C  
ATOM   1231  CG  ARG   500       4.011  25.039  17.263  1.00  0.00           C  
ATOM   1232  CD  ARG   500       3.831  23.568  17.608  1.00  0.00           C  
ATOM   1233  NE  ARG   500       3.215  23.413  18.959  1.00  0.00           N  
ATOM   1234  CZ  ARG   500       1.896  23.379  19.143  1.00  0.00           C  
ATOM   1235  NH1 ARG   500       1.010  23.487  18.152  1.00  0.00           N  
ATOM   1236  NH2 ARG   500       1.432  23.223  20.388  1.00  0.00           N  
ATOM   1237  N   SER   501       7.708  26.208  15.215  1.00  0.00           N  
ATOM   1238  CA  SER   501       8.860  25.902  14.330  1.00  0.00           C  
ATOM   1239  C   SER   501       8.814  24.408  14.083  1.00  0.00           C  
ATOM   1240  O   SER   501       8.107  23.648  14.756  1.00  0.00           O  
ATOM   1241  CB  SER   501      10.178  26.285  15.002  1.00  0.00           C  
ATOM   1242  OG  SER   501      10.413  25.450  16.126  1.00  0.00           O  
ATOM   1243  N   ARG   502       9.534  23.885  13.074  1.00  0.00           N  
ATOM   1244  CA  ARG   502       9.531  22.469  12.782  1.00  0.00           C  
ATOM   1245  C   ARG   502      10.132  21.638  13.921  1.00  0.00           C  
ATOM   1246  O   ARG   502       9.510  20.655  14.315  1.00  0.00           O  
ATOM   1247  CB  ARG   502      10.296  22.187  11.463  1.00  0.00           C  
ATOM   1248  CG  ARG   502      10.264  20.717  11.042  1.00  0.00           C  
ATOM   1249  CD  ARG   502      11.040  20.431   9.755  1.00  0.00           C  
ATOM   1250  NE  ARG   502      12.477  20.717  10.026  1.00  0.00           N  
ATOM   1251  CZ  ARG   502      13.235  19.812  10.711  1.00  0.00           C  
ATOM   1252  NH1 ARG   502      12.435  18.751  11.024  1.00  0.00           N  
ATOM   1253  NH2 ARG   502      14.498  20.321  10.817  1.00  0.00           N  
ATOM   1254  N   GLN   503      11.193  22.169  14.544  1.00  0.00           N  
ATOM   1255  CA  GLN   503      11.845  21.397  15.610  1.00  0.00           C  
ATOM   1256  C   GLN   503      10.945  21.179  16.800  1.00  0.00           C  
ATOM   1257  O   GLN   503      11.034  20.145  17.490  1.00  0.00           O  
ATOM   1258  CB  GLN   503      13.170  22.056  16.051  1.00  0.00           C  
ATOM   1259  CG  GLN   503      14.280  21.954  15.003  1.00  0.00           C  
ATOM   1260  CD  GLN   503      15.494  22.708  15.529  1.00  0.00           C  
ATOM   1261  OE1 GLN   503      15.454  23.298  16.608  1.00  0.00           O  
ATOM   1262  NE2 GLN   503      16.639  22.728  14.796  1.00  0.00           N  
ATOM   1263  N   GLN   504      10.010  22.113  17.031  1.00  0.00           N  
ATOM   1264  CA  GLN   504       9.105  21.925  18.162  1.00  0.00           C  
ATOM   1265  C   GLN   504       8.143  20.761  17.993  1.00  0.00           C  
ATOM   1266  O   GLN   504       7.639  20.234  19.000  1.00  0.00           O  
ATOM   1267  CB  GLN   504       8.163  23.163  18.277  1.00  0.00           C  
ATOM   1268  CG  GLN   504       8.866  24.371  18.876  1.00  0.00           C  
ATOM   1269  CD  GLN   504       7.895  25.526  19.019  1.00  0.00           C  
ATOM   1270  OE1 GLN   504       7.403  26.094  18.060  1.00  0.00           O  
ATOM   1271  NE2 GLN   504       7.658  25.948  20.268  1.00  0.00           N  
ATOM   1272  N   ARG   505       7.860  20.326  16.770  1.00  0.00           N  
ATOM   1273  CA  ARG   505       6.865  19.287  16.533  1.00  0.00           C  
ATOM   1274  C   ARG   505       5.553  19.722  17.194  1.00  0.00           C  
ATOM   1275  O   ARG   505       5.048  20.778  16.799  1.00  0.00           O  
ATOM   1276  CB  ARG   505       7.259  17.895  16.998  1.00  0.00           C  
ATOM   1277  CG  ARG   505       8.442  17.306  16.227  1.00  0.00           C  
ATOM   1278  CD  ARG   505       8.765  15.861  16.611  1.00  0.00           C  
ATOM   1279  NE  ARG   505       9.214  15.864  18.032  1.00  0.00           N  
ATOM   1280  CZ  ARG   505       9.518  14.688  18.654  1.00  0.00           C  
ATOM   1281  NH1 ARG   505       9.326  13.680  17.755  1.00  0.00           N  
ATOM   1282  NH2 ARG   505       9.895  14.980  19.933  1.00  0.00           N  
ATOM   1283  N   TYR   506       5.026  18.981  18.174  1.00  0.00           N  
ATOM   1284  CA  TYR   506       3.790  19.400  18.825  1.00  0.00           C  
ATOM   1285  C   TYR   506       4.024  19.860  20.272  1.00  0.00           C  
ATOM   1286  O   TYR   506       3.054  19.999  21.018  1.00  0.00           O  
ATOM   1287  CB  TYR   506       2.680  18.355  18.710  1.00  0.00           C  
ATOM   1288  CG  TYR   506       2.366  18.192  17.263  1.00  0.00           C  
ATOM   1289  CD1 TYR   506       2.813  17.056  16.576  1.00  0.00           C  
ATOM   1290  CD2 TYR   506       1.617  19.159  16.555  1.00  0.00           C  
ATOM   1291  CE1 TYR   506       2.534  16.865  15.208  1.00  0.00           C  
ATOM   1292  CE2 TYR   506       1.324  18.980  15.164  1.00  0.00           C  
ATOM   1293  CZ  TYR   506       1.793  17.824  14.508  1.00  0.00           C  
ATOM   1294  OH  TYR   506       1.540  17.612  13.170  1.00  0.00           O  
ATOM   1295  N   SER   507       5.264  20.132  20.619  1.00  0.00           N  
ATOM   1296  CA  SER   507       5.631  20.656  21.931  1.00  0.00           C  
ATOM   1297  C   SER   507       5.580  22.171  21.898  1.00  0.00           C  
ATOM   1298  O   SER   507       5.428  22.805  20.831  1.00  0.00           O  
ATOM   1299  CB  SER   507       7.021  20.199  22.426  1.00  0.00           C  
ATOM   1300  OG  SER   507       8.039  20.762  21.611  1.00  0.00           O  
ATOM   1301  N   LYS   508       5.661  22.847  23.041  1.00  0.00           N  
ATOM   1302  CA  LYS   508       5.554  24.309  23.100  1.00  0.00           C  
ATOM   1303  C   LYS   508       4.112  24.696  22.699  1.00  0.00           C  
ATOM   1304  O   LYS   508       3.233  23.839  22.757  1.00  0.00           O  
ATOM   1305  CB  LYS   508       6.576  24.978  22.176  1.00  0.00           C  
ATOM   1306  CG  LYS   508       8.027  24.651  22.534  1.00  0.00           C  
ATOM   1307  CD  LYS   508       8.462  25.201  23.894  1.00  0.00           C  
ATOM   1308  CE  LYS   508       9.929  24.922  24.227  1.00  0.00           C  
ATOM   1309  NZ  LYS   508      10.245  25.428  25.581  1.00  0.00           N  
ATOM   1310  N   SER   509       3.905  25.967  22.410  1.00  0.00           N  
ATOM   1311  CA  SER   509       2.542  26.350  22.040  1.00  0.00           C  
ATOM   1312  C   SER   509       2.514  26.991  20.670  1.00  0.00           C  
ATOM   1313  O   SER   509       3.521  27.426  20.152  1.00  0.00           O  
ATOM   1314  CB  SER   509       1.970  27.332  23.072  1.00  0.00           C  
ATOM   1315  OG  SER   509       1.926  26.722  24.354  1.00  0.00           O  
ATOM   1316  N   ALA   510       1.299  26.949  20.074  1.00  0.00           N  
ATOM   1317  CA  ALA   510       1.148  27.663  18.798  1.00  0.00           C  
ATOM   1318  C   ALA   510       1.187  29.153  19.117  1.00  0.00           C  
ATOM   1319  O   ALA   510       0.344  29.681  19.853  1.00  0.00           O  
ATOM   1320  CB  ALA   510      -0.180  27.293  18.170  1.00  0.00           C  
ATOM   1321  N   ASP   511       2.186  29.832  18.562  1.00  0.00           N  
ATOM   1322  CA  ASP   511       2.371  31.245  18.829  1.00  0.00           C  
ATOM   1323  C   ASP   511       1.666  32.079  17.789  1.00  0.00           C  
ATOM   1324  O   ASP   511       2.305  32.628  16.882  1.00  0.00           O  
ATOM   1325  CB  ASP   511       3.889  31.513  18.831  1.00  0.00           C  
ATOM   1326  CG  ASP   511       4.453  31.015  20.154  1.00  0.00           C  
ATOM   1327  OD1 ASP   511       3.847  31.332  21.212  1.00  0.00           O  
ATOM   1328  OD2 ASP   511       5.497  30.310  20.124  1.00  0.00           O  
ATOM   1329  N   TRP   512       0.357  32.193  17.893  1.00  0.00           N  
ATOM   1330  CA  TRP   512      -0.491  32.891  16.944  1.00  0.00           C  
ATOM   1331  C   TRP   512      -0.040  34.308  16.643  1.00  0.00           C  
ATOM   1332  O   TRP   512      -0.107  34.741  15.470  1.00  0.00           O  
ATOM   1333  CB  TRP   512      -1.948  32.906  17.426  1.00  0.00           C  
ATOM   1334  CG  TRP   512      -2.519  31.538  17.694  1.00  0.00           C  
ATOM   1335  CD1 TRP   512      -2.319  30.422  16.921  1.00  0.00           C  
ATOM   1336  CD2 TRP   512      -3.394  31.154  18.751  1.00  0.00           C  
ATOM   1337  NE1 TRP   512      -3.011  29.359  17.450  1.00  0.00           N  
ATOM   1338  CE2 TRP   512      -3.671  29.783  18.586  1.00  0.00           C  
ATOM   1339  CE3 TRP   512      -3.954  31.828  19.834  1.00  0.00           C  
ATOM   1340  CZ2 TRP   512      -4.488  29.078  19.465  1.00  0.00           C  
ATOM   1341  CZ3 TRP   512      -4.790  31.139  20.713  1.00  0.00           C  
ATOM   1342  CH2 TRP   512      -5.036  29.771  20.510  1.00  0.00           C  
ATOM   1343  N   ASP   513       0.446  35.017  17.675  1.00  0.00           N  
ATOM   1344  CA  ASP   513       0.861  36.405  17.471  1.00  0.00           C  
ATOM   1345  C   ASP   513       2.056  36.542  16.550  1.00  0.00           C  
ATOM   1346  O   ASP   513       2.226  37.635  15.995  1.00  0.00           O  
ATOM   1347  CB  ASP   513       1.139  37.030  18.842  1.00  0.00           C  
ATOM   1348  CG  ASP   513      -0.196  37.242  19.542  1.00  0.00           C  
ATOM   1349  OD1 ASP   513      -1.247  37.141  18.854  1.00  0.00           O  
ATOM   1350  OD2 ASP   513      -0.183  37.508  20.773  1.00  0.00           O  
ATOM   1351  N   TYR   514       2.793  35.475  16.247  1.00  0.00           N  
ATOM   1352  CA  TYR   514       3.917  35.551  15.341  1.00  0.00           C  
ATOM   1353  C   TYR   514       3.491  36.021  13.951  1.00  0.00           C  
ATOM   1354  O   TYR   514       4.333  36.607  13.271  1.00  0.00           O  
ATOM   1355  CB  TYR   514       4.675  34.246  15.208  1.00  0.00           C  
ATOM   1356  CG  TYR   514       5.358  33.990  16.507  1.00  0.00           C  
ATOM   1357  CD1 TYR   514       5.489  35.026  17.442  1.00  0.00           C  
ATOM   1358  CD2 TYR   514       5.878  32.717  16.831  1.00  0.00           C  
ATOM   1359  CE1 TYR   514       6.126  34.822  18.682  1.00  0.00           C  
ATOM   1360  CE2 TYR   514       6.528  32.493  18.088  1.00  0.00           C  
ATOM   1361  CZ  TYR   514       6.642  33.561  19.001  1.00  0.00           C  
ATOM   1362  OH  TYR   514       7.263  33.393  20.220  1.00  0.00           O  
ATOM   1363  N   ILE   515       2.239  35.803  13.552  1.00  0.00           N  
ATOM   1364  CA  ILE   515       1.849  36.244  12.220  1.00  0.00           C  
ATOM   1365  C   ILE   515       1.384  37.678  12.172  1.00  0.00           C  
ATOM   1366  O   ILE   515       1.132  38.196  11.079  1.00  0.00           O  
ATOM   1367  CB  ILE   515       0.731  35.313  11.688  1.00  0.00           C  
ATOM   1368  CG1 ILE   515      -0.571  35.391  12.502  1.00  0.00           C  
ATOM   1369  CG2 ILE   515       1.119  33.825  11.691  1.00  0.00           C  
ATOM   1370  CD1 ILE   515      -1.737  34.639  11.861  1.00  0.00           C  
ATOM   1371  N   TYR   516       1.293  38.342  13.323  1.00  0.00           N  
ATOM   1372  CA  TYR   516       0.791  39.704  13.334  1.00  0.00           C  
ATOM   1373  C   TYR   516       1.733  40.680  12.637  1.00  0.00           C  
ATOM   1374  O   TYR   516       1.221  41.636  12.048  1.00  0.00           O  
ATOM   1375  CB  TYR   516       0.495  40.175  14.754  1.00  0.00           C  
ATOM   1376  CG  TYR   516      -0.079  41.547  14.661  1.00  0.00           C  
ATOM   1377  CD1 TYR   516      -1.401  41.722  14.232  1.00  0.00           C  
ATOM   1378  CD2 TYR   516       0.679  42.690  15.001  1.00  0.00           C  
ATOM   1379  CE1 TYR   516      -1.979  43.003  14.133  1.00  0.00           C  
ATOM   1380  CE2 TYR   516       0.106  43.999  14.906  1.00  0.00           C  
ATOM   1381  CZ  TYR   516      -1.227  44.134  14.470  1.00  0.00           C  
ATOM   1382  OH  TYR   516      -1.819  45.374  14.359  1.00  0.00           O  
ATOM   1383  N   GLN   517       3.007  40.372  12.601  1.00  0.00           N  
ATOM   1384  CA  GLN   517       3.992  41.222  11.927  1.00  0.00           C  
ATOM   1385  C   GLN   517       3.829  41.180  10.413  1.00  0.00           C  
ATOM   1386  O   GLN   517       4.327  42.101   9.735  1.00  0.00           O  
ATOM   1387  CB  GLN   517       5.436  40.782  12.254  1.00  0.00           C  
ATOM   1388  CG  GLN   517       5.837  41.037  13.708  1.00  0.00           C  
ATOM   1389  CD  GLN   517       7.262  40.536  13.898  1.00  0.00           C  
ATOM   1390  OE1 GLN   517       7.896  40.059  12.958  1.00  0.00           O  
ATOM   1391  NE2 GLN   517       7.842  40.616  15.126  1.00  0.00           N  
ATOM   1392  N   CYS   518       3.182  40.154   9.862  1.00  0.00           N  
ATOM   1393  CA  CYS   518       3.045  40.064   8.435  1.00  0.00           C  
ATOM   1394  C   CYS   518       1.987  40.978   7.825  1.00  0.00           C  
ATOM   1395  O   CYS   518       0.890  41.097   8.340  1.00  0.00           O  
ATOM   1396  CB  CYS   518       2.677  38.620   8.009  1.00  0.00           C  
ATOM   1397  SG  CYS   518       2.517  38.492   6.604  1.00  0.00           S  
ATOM   1398  N   THR   519       2.411  41.661   6.751  1.00  0.00           N  
ATOM   1399  CA  THR   519       1.425  42.462   6.007  1.00  0.00           C  
ATOM   1400  C   THR   519       0.814  41.406   5.060  1.00  0.00           C  
ATOM   1401  O   THR   519       1.502  40.897   4.162  1.00  0.00           O  
ATOM   1402  CB  THR   519       2.073  43.579   5.204  1.00  0.00           C  
ATOM   1403  OG1 THR   519       2.969  43.035   4.246  1.00  0.00           O  
ATOM   1404  CG2 THR   519       2.847  44.507   6.155  1.00  0.00           C  
ATOM   1405  N   LYS   520      -0.034  41.857   4.135  1.00  0.00           N  
ATOM   1406  CA  LYS   520      -0.676  40.922   3.198  1.00  0.00           C  
ATOM   1407  C   LYS   520       0.211  40.670   1.952  1.00  0.00           C  
ATOM   1408  O   LYS   520       0.051  39.690   1.218  1.00  0.00           O  
ATOM   1409  CB  LYS   520      -1.999  41.271   2.509  1.00  0.00           C  
ATOM   1410  CG  LYS   520      -3.161  41.469   3.484  1.00  0.00           C  
ATOM   1411  CD  LYS   520      -3.576  40.187   4.210  1.00  0.00           C  
ATOM   1412  CE  LYS   520      -4.799  40.363   5.112  1.00  0.00           C  
ATOM   1413  NZ  LYS   520      -5.125  39.082   5.778  1.00  0.00           N  
ATOM   1414  N   ASN   521       1.163  41.585   1.723  1.00  0.00           N  
ATOM   1415  CA  ASN   521       2.079  41.424   0.584  1.00  0.00           C  
ATOM   1416  C   ASN   521       3.116  40.301   0.789  1.00  0.00           C  
ATOM   1417  O   ASN   521       3.738  39.822  -0.163  1.00  0.00           O  
ATOM   1418  CB  ASN   521       2.878  42.691   0.260  1.00  0.00           C  
ATOM   1419  CG  ASN   521       1.926  43.700  -0.366  1.00  0.00           C  
ATOM   1420  OD1 ASN   521       0.865  43.340  -0.874  1.00  0.00           O  
ATOM   1421  ND2 ASN   521       2.253  45.020  -0.363  1.00  0.00           N  
ATOM   1422  N   ALA   522       3.316  39.863   2.042  1.00  0.00           N  
ATOM   1423  CA  ALA   522       4.160  38.675   2.321  1.00  0.00           C  
ATOM   1424  C   ALA   522       3.635  37.416   1.611  1.00  0.00           C  
ATOM   1425  O   ALA   522       4.378  36.487   1.283  1.00  0.00           O  
ATOM   1426  CB  ALA   522       4.244  38.372   3.813  1.00  0.00           C  
ATOM   1427  N   THR   523       2.318  37.397   1.374  1.00  0.00           N  
ATOM   1428  CA  THR   523       1.654  36.285   0.717  1.00  0.00           C  
ATOM   1429  C   THR   523       1.045  36.710  -0.612  1.00  0.00           C  
ATOM   1430  O   THR   523       0.057  36.145  -1.090  1.00  0.00           O  
ATOM   1431  CB  THR   523       0.539  35.243   0.501  1.00  0.00           C  
ATOM   1432  OG1 THR   523      -0.711  35.894   0.329  1.00  0.00           O  
ATOM   1433  CG2 THR   523       0.465  34.315   1.725  1.00  0.00           C  
ATOM   1434  N   THR   524       1.645  37.731  -1.230  1.00  0.00           N  
ATOM   1435  CA  THR   524       1.190  38.253  -2.525  1.00  0.00           C  
ATOM   1436  C   THR   524      -0.299  38.682  -2.470  1.00  0.00           C  
ATOM   1437  O   THR   524      -1.034  38.624  -3.459  1.00  0.00           O  
ATOM   1438  CB  THR   524       0.751  38.166  -3.999  1.00  0.00           C  
ATOM   1439  OG1 THR   524      -0.387  37.326  -4.120  1.00  0.00           O  
ATOM   1440  CG2 THR   524       1.902  37.589  -4.840  1.00  0.00           C  
ATOM   1441  N   ASN   525      -0.736  39.118  -1.286  1.00  0.00           N  
ATOM   1442  CA  ASN   525      -2.103  39.607  -1.054  1.00  0.00           C  
ATOM   1443  C   ASN   525      -3.167  38.577  -1.459  1.00  0.00           C  
ATOM   1444  O   ASN   525      -4.220  38.930  -1.997  1.00  0.00           O  
ATOM   1445  CB  ASN   525      -2.432  40.896  -1.813  1.00  0.00           C  
ATOM   1446  CG  ASN   525      -3.653  41.528  -1.159  1.00  0.00           C  
ATOM   1447  OD1 ASN   525      -3.892  41.357   0.035  1.00  0.00           O  
ATOM   1448  ND2 ASN   525      -4.491  42.294  -1.907  1.00  0.00           N  
ATOM   1449  N   LEU   526      -2.917  37.278  -1.209  1.00  0.00           N  
ATOM   1450  CA  LEU   526      -3.869  36.212  -1.595  1.00  0.00           C  
ATOM   1451  C   LEU   526      -4.650  35.621  -0.473  1.00  0.00           C  
ATOM   1452  O   LEU   526      -5.709  35.017  -0.662  1.00  0.00           O  
ATOM   1453  CB  LEU   526      -3.362  34.909  -2.221  1.00  0.00           C  
ATOM   1454  CG  LEU   526      -2.594  35.118  -3.528  1.00  0.00           C  
ATOM   1455  CD1 LEU   526      -2.003  33.849  -4.140  1.00  0.00           C  
ATOM   1456  CD2 LEU   526      -3.415  35.714  -4.671  1.00  0.00           C  
ATOM   1457  N   GLN   527      -4.076  35.818   0.825  1.00  0.00           N  
ATOM   1458  CA  GLN   527      -4.897  35.173   1.873  1.00  0.00           C  
ATOM   1459  C   GLN   527      -3.964  34.344   2.748  1.00  0.00           C  
ATOM   1460  O   GLN   527      -3.240  33.504   2.221  1.00  0.00           O  
ATOM   1461  CB  GLN   527      -5.919  34.375   1.118  1.00  0.00           C  
ATOM   1462  CG  GLN   527      -6.939  33.680   2.022  1.00  0.00           C  
ATOM   1463  CD  GLN   527      -7.948  32.968   1.131  1.00  0.00           C  
ATOM   1464  OE1 GLN   527      -7.825  32.970  -0.092  1.00  0.00           O  
ATOM   1465  NE2 GLN   527      -9.002  32.321   1.698  1.00  0.00           N  
ATOM   1466  N   VAL   528      -4.001  34.568   4.053  1.00  0.00           N  
ATOM   1467  CA  VAL   528      -3.073  33.918   4.992  1.00  0.00           C  
ATOM   1468  C   VAL   528      -3.881  33.325   6.139  1.00  0.00           C  
ATOM   1469  O   VAL   528      -4.750  33.984   6.712  1.00  0.00           O  
ATOM   1470  CB  VAL   528      -2.110  34.985   5.543  1.00  0.00           C  
ATOM   1471  CG1 VAL   528      -1.110  34.436   6.563  1.00  0.00           C  
ATOM   1472  CG2 VAL   528      -1.255  35.651   4.463  1.00  0.00           C  
ATOM   1473  N   ILE   529      -3.649  32.048   6.392  1.00  0.00           N  
ATOM   1474  CA  ILE   529      -4.440  31.331   7.404  1.00  0.00           C  
ATOM   1475  C   ILE   529      -3.593  30.842   8.566  1.00  0.00           C  
ATOM   1476  O   ILE   529      -2.459  30.421   8.349  1.00  0.00           O  
ATOM   1477  CB  ILE   529      -5.033  30.088   6.690  1.00  0.00           C  
ATOM   1478  CG1 ILE   529      -5.963  30.440   5.517  1.00  0.00           C  
ATOM   1479  CG2 ILE   529      -5.874  29.193   7.615  1.00  0.00           C  
ATOM   1480  CD1 ILE   529      -6.344  29.235   4.658  1.00  0.00           C  
ATOM   1481  N   GLY   530      -4.138  30.894   9.758  1.00  0.00           N  
ATOM   1482  CA  GLY   530      -3.443  30.448  10.972  1.00  0.00           C  
ATOM   1483  C   GLY   530      -3.887  29.040  11.363  1.00  0.00           C  
ATOM   1484  O   GLY   530      -5.054  28.647  11.207  1.00  0.00           O  
ATOM   1485  N   ASN   531      -2.939  28.289  11.936  1.00  0.00           N  
ATOM   1486  CA  ASN   531      -3.191  26.921  12.400  1.00  0.00           C  
ATOM   1487  C   ASN   531      -2.357  26.660  13.660  1.00  0.00           C  
ATOM   1488  O   ASN   531      -1.356  27.329  13.886  1.00  0.00           O  
ATOM   1489  CB  ASN   531      -2.708  25.928  11.315  1.00  0.00           C  
ATOM   1490  CG  ASN   531      -3.291  24.559  11.637  1.00  0.00           C  
ATOM   1491  OD1 ASN   531      -4.321  24.450  12.300  1.00  0.00           O  
ATOM   1492  ND2 ASN   531      -2.664  23.441  11.184  1.00  0.00           N  
ATOM   1493  N   GLY   532      -2.887  25.753  14.497  1.00  0.00           N  
ATOM   1494  CA  GLY   532      -2.135  25.359  15.706  1.00  0.00           C  
ATOM   1495  C   GLY   532      -2.979  25.550  16.971  1.00  0.00           C  
ATOM   1496  O   GLY   532      -3.411  26.661  17.246  1.00  0.00           O  
ATOM   1497  N   ASP   533      -3.128  24.475  17.736  1.00  0.00           N  
ATOM   1498  CA  ASP   533      -3.844  24.472  18.993  1.00  0.00           C  
ATOM   1499  C   ASP   533      -5.255  25.005  18.914  1.00  0.00           C  
ATOM   1500  O   ASP   533      -5.758  25.588  19.885  1.00  0.00           O  
ATOM   1501  CB  ASP   533      -3.017  25.305  20.012  1.00  0.00           C  
ATOM   1502  CG  ASP   533      -1.710  24.660  20.403  1.00  0.00           C  
ATOM   1503  OD1 ASP   533      -1.471  23.476  20.145  1.00  0.00           O  
ATOM   1504  OD2 ASP   533      -0.902  25.386  21.052  1.00  0.00           O  
ATOM   1505  N   VAL   534      -5.965  24.737  17.817  1.00  0.00           N  
ATOM   1506  CA  VAL   534      -7.348  25.240  17.697  1.00  0.00           C  
ATOM   1507  C   VAL   534      -8.316  24.128  18.029  1.00  0.00           C  
ATOM   1508  O   VAL   534      -8.680  23.247  17.234  1.00  0.00           O  
ATOM   1509  CB  VAL   534      -7.618  25.690  16.249  1.00  0.00           C  
ATOM   1510  CG1 VAL   534      -9.022  26.260  16.039  1.00  0.00           C  
ATOM   1511  CG2 VAL   534      -6.666  26.784  15.762  1.00  0.00           C  
ATOM   1512  N   TYR   535      -8.742  24.099  19.302  1.00  0.00           N  
ATOM   1513  CA  TYR   535      -9.633  23.059  19.771  1.00  0.00           C  
ATOM   1514  C   TYR   535     -11.047  23.524  20.050  1.00  0.00           C  
ATOM   1515  O   TYR   535     -11.938  22.681  20.179  1.00  0.00           O  
ATOM   1516  CB  TYR   535      -9.007  22.418  21.038  1.00  0.00           C  
ATOM   1517  CG  TYR   535      -7.695  21.834  20.643  1.00  0.00           C  
ATOM   1518  CD1 TYR   535      -6.510  22.528  20.922  1.00  0.00           C  
ATOM   1519  CD2 TYR   535      -7.608  20.583  19.992  1.00  0.00           C  
ATOM   1520  CE1 TYR   535      -5.250  22.007  20.566  1.00  0.00           C  
ATOM   1521  CE2 TYR   535      -6.335  20.039  19.624  1.00  0.00           C  
ATOM   1522  CZ  TYR   535      -5.166  20.769  19.921  1.00  0.00           C  
ATOM   1523  OH  TYR   535      -3.920  20.287  19.582  1.00  0.00           O  
ATOM   1524  N   SER   536     -11.253  24.811  20.280  1.00  0.00           N  
ATOM   1525  CA  SER   536     -12.613  25.322  20.528  1.00  0.00           C  
ATOM   1526  C   SER   536     -12.813  26.597  19.736  1.00  0.00           C  
ATOM   1527  O   SER   536     -11.907  27.236  19.214  1.00  0.00           O  
ATOM   1528  CB  SER   536     -12.761  25.749  22.014  1.00  0.00           C  
ATOM   1529  OG  SER   536     -11.916  26.856  22.290  1.00  0.00           O  
ATOM   1530  N   TYR   537     -14.054  27.095  19.677  1.00  0.00           N  
ATOM   1531  CA  TYR   537     -14.320  28.358  19.012  1.00  0.00           C  
ATOM   1532  C   TYR   537     -13.563  29.495  19.681  1.00  0.00           C  
ATOM   1533  O   TYR   537     -13.194  30.468  19.023  1.00  0.00           O  
ATOM   1534  CB  TYR   537     -15.835  28.539  19.178  1.00  0.00           C  
ATOM   1535  CG  TYR   537     -16.203  29.837  18.546  1.00  0.00           C  
ATOM   1536  CD1 TYR   537     -16.317  29.926  17.152  1.00  0.00           C  
ATOM   1537  CD2 TYR   537     -16.448  30.993  19.320  1.00  0.00           C  
ATOM   1538  CE1 TYR   537     -16.666  31.135  16.518  1.00  0.00           C  
ATOM   1539  CE2 TYR   537     -16.804  32.230  18.691  1.00  0.00           C  
ATOM   1540  CZ  TYR   537     -16.908  32.279  17.286  1.00  0.00           C  
ATOM   1541  OH  TYR   537     -17.243  33.448  16.637  1.00  0.00           O  
ATOM   1542  N   LEU   538     -13.413  29.440  21.019  1.00  0.00           N  
ATOM   1543  CA  LEU   538     -12.664  30.476  21.723  1.00  0.00           C  
ATOM   1544  C   LEU   538     -11.207  30.511  21.237  1.00  0.00           C  
ATOM   1545  O   LEU   538     -10.665  31.616  21.083  1.00  0.00           O  
ATOM   1546  CB  LEU   538     -12.679  30.261  23.233  1.00  0.00           C  
ATOM   1547  CG  LEU   538     -14.051  30.495  23.869  1.00  0.00           C  
ATOM   1548  CD1 LEU   538     -14.150  30.120  25.347  1.00  0.00           C  
ATOM   1549  CD2 LEU   538     -14.538  31.943  23.837  1.00  0.00           C  
ATOM   1550  N   ASP   539     -10.607  29.342  21.001  1.00  0.00           N  
ATOM   1551  CA  ASP   539      -9.249  29.297  20.470  1.00  0.00           C  
ATOM   1552  C   ASP   539      -9.218  29.925  19.070  1.00  0.00           C  
ATOM   1553  O   ASP   539      -8.341  30.679  18.679  1.00  0.00           O  
ATOM   1554  CB  ASP   539      -8.721  27.882  20.348  1.00  0.00           C  
ATOM   1555  CG  ASP   539      -8.539  27.113  21.615  1.00  0.00           C  
ATOM   1556  OD1 ASP   539      -8.284  27.781  22.677  1.00  0.00           O  
ATOM   1557  OD2 ASP   539      -8.612  25.872  21.617  1.00  0.00           O  
ATOM   1558  N   TRP   540     -10.261  29.593  18.281  1.00  0.00           N  
ATOM   1559  CA  TRP   540     -10.319  30.099  16.923  1.00  0.00           C  
ATOM   1560  C   TRP   540     -10.357  31.620  16.884  1.00  0.00           C  
ATOM   1561  O   TRP   540      -9.654  32.271  16.118  1.00  0.00           O  
ATOM   1562  CB  TRP   540     -11.505  29.527  16.162  1.00  0.00           C  
ATOM   1563  CG  TRP   540     -11.607  30.006  14.734  1.00  0.00           C  
ATOM   1564  CD1 TRP   540     -11.006  29.517  13.610  1.00  0.00           C  
ATOM   1565  CD2 TRP   540     -12.383  31.112  14.248  1.00  0.00           C  
ATOM   1566  NE1 TRP   540     -11.311  30.174  12.509  1.00  0.00           N  
ATOM   1567  CE2 TRP   540     -12.173  31.186  12.846  1.00  0.00           C  
ATOM   1568  CE3 TRP   540     -13.240  32.051  14.859  1.00  0.00           C  
ATOM   1569  CZ2 TRP   540     -12.793  32.173  12.033  1.00  0.00           C  
ATOM   1570  CZ3 TRP   540     -13.867  33.045  14.050  1.00  0.00           C  
ATOM   1571  CH2 TRP   540     -13.633  33.090  12.652  1.00  0.00           C  
ATOM   1572  N   ASN   541     -11.195  32.206  17.750  1.00  0.00           N  
ATOM   1573  CA  ASN   541     -11.323  33.659  17.794  1.00  0.00           C  
ATOM   1574  C   ASN   541     -10.035  34.321  18.258  1.00  0.00           C  
ATOM   1575  O   ASN   541      -9.605  35.306  17.653  1.00  0.00           O  
ATOM   1576  CB  ASN   541     -12.500  34.024  18.708  1.00  0.00           C  
ATOM   1577  CG  ASN   541     -12.715  35.528  18.620  1.00  0.00           C  
ATOM   1578  OD1 ASN   541     -13.032  36.061  17.558  1.00  0.00           O  
ATOM   1579  ND2 ASN   541     -12.555  36.294  19.732  1.00  0.00           N  
ATOM   1580  N   LYS   542      -9.378  33.757  19.255  1.00  0.00           N  
ATOM   1581  CA  LYS   542      -8.138  34.351  19.759  1.00  0.00           C  
ATOM   1582  C   LYS   542      -7.033  34.215  18.727  1.00  0.00           C  
ATOM   1583  O   LYS   542      -6.264  35.167  18.508  1.00  0.00           O  
ATOM   1584  CB  LYS   542      -7.754  33.664  21.090  1.00  0.00           C  
ATOM   1585  CG  LYS   542      -8.690  34.013  22.249  1.00  0.00           C  
ATOM   1586  CD  LYS   542      -8.315  33.330  23.566  1.00  0.00           C  
ATOM   1587  CE  LYS   542      -9.251  33.679  24.725  1.00  0.00           C  
ATOM   1588  NZ  LYS   542      -8.834  32.957  25.947  1.00  0.00           N  
ATOM   1589  N   HIS   543      -7.035  33.180  17.905  1.00  0.00           N  
ATOM   1590  CA  HIS   543      -5.955  32.956  16.939  1.00  0.00           C  
ATOM   1591  C   HIS   543      -5.956  34.053  15.882  1.00  0.00           C  
ATOM   1592  O   HIS   543      -4.888  34.452  15.411  1.00  0.00           O  
ATOM   1593  CB  HIS   543      -5.940  31.710  16.046  1.00  0.00           C  
ATOM   1594  CG  HIS   543      -4.704  31.609  15.202  1.00  0.00           C  
ATOM   1595  ND1 HIS   543      -4.612  32.080  13.908  1.00  0.00           N  
ATOM   1596  CD2 HIS   543      -3.486  31.082  15.473  1.00  0.00           C  
ATOM   1597  CE1 HIS   543      -3.427  31.861  13.424  1.00  0.00           C  
ATOM   1598  NE2 HIS   543      -2.712  31.252  14.351  1.00  0.00           N  
ATOM   1599  N   LYS   544      -7.088  34.577  15.469  1.00  0.00           N  
ATOM   1600  CA  LYS   544      -7.161  35.689  14.545  1.00  0.00           C  
ATOM   1601  C   LYS   544      -7.377  37.036  15.228  1.00  0.00           C  
ATOM   1602  O   LYS   544      -7.522  38.077  14.581  1.00  0.00           O  
ATOM   1603  CB  LYS   544      -8.278  35.766  13.499  1.00  0.00           C  
ATOM   1604  CG  LYS   544      -8.212  34.651  12.453  1.00  0.00           C  
ATOM   1605  CD  LYS   544      -9.144  34.875  11.260  1.00  0.00           C  
ATOM   1606  CE  LYS   544     -10.626  34.704  11.599  1.00  0.00           C  
ATOM   1607  NZ  LYS   544     -11.445  34.845  10.375  1.00  0.00           N  
ATOM   1608  N   SER   545      -7.402  37.029  16.558  1.00  0.00           N  
ATOM   1609  CA  SER   545      -7.696  38.195  17.367  1.00  0.00           C  
ATOM   1610  C   SER   545      -8.973  38.896  16.951  1.00  0.00           C  
ATOM   1611  O   SER   545      -8.969  40.060  16.543  1.00  0.00           O  
ATOM   1612  CB  SER   545      -6.873  39.484  17.440  1.00  0.00           C  
ATOM   1613  OG  SER   545      -5.566  39.202  17.917  1.00  0.00           O  
ATOM   1614  N   ASP   546     -10.095  38.198  17.046  1.00  0.00           N  
ATOM   1615  CA  ASP   546     -11.424  38.677  16.735  1.00  0.00           C  
ATOM   1616  C   ASP   546     -11.555  39.047  15.262  1.00  0.00           C  
ATOM   1617  O   ASP   546     -12.205  40.026  14.886  1.00  0.00           O  
ATOM   1618  CB  ASP   546     -11.891  39.936  17.470  1.00  0.00           C  
ATOM   1619  CG  ASP   546     -13.410  39.989  17.394  1.00  0.00           C  
ATOM   1620  OD1 ASP   546     -14.024  38.933  17.084  1.00  0.00           O  
ATOM   1621  OD2 ASP   546     -13.977  41.085  17.646  1.00  0.00           O  
ATOM   1622  N   CYS   547     -10.923  38.244  14.409  1.00  0.00           N  
ATOM   1623  CA  CYS   547     -11.006  38.407  12.967  1.00  0.00           C  
ATOM   1624  C   CYS   547     -10.265  39.651  12.491  1.00  0.00           C  
ATOM   1625  O   CYS   547     -10.539  40.173  11.407  1.00  0.00           O  
ATOM   1626  CB  CYS   547     -12.278  38.688  12.162  1.00  0.00           C  
ATOM   1627  SG  CYS   547     -13.299  37.733  12.409  1.00  0.00           S  
ATOM   1628  N   PRO   548      -9.321  40.160  13.270  1.00  0.00           N  
ATOM   1629  CA  PRO   548      -8.570  41.341  12.844  1.00  0.00           C  
ATOM   1630  C   PRO   548      -7.183  40.957  12.355  1.00  0.00           C  
ATOM   1631  O   PRO   548      -6.419  41.809  11.895  1.00  0.00           O  
ATOM   1632  CB  PRO   548      -7.696  42.541  13.219  1.00  0.00           C  
ATOM   1633  CG  PRO   548      -6.719  42.251  14.361  1.00  0.00           C  
ATOM   1634  CD  PRO   548      -7.296  41.336  15.443  1.00  0.00           C  
ATOM   1635  N   GLU   549      -6.813  39.689  12.435  1.00  0.00           N  
ATOM   1636  CA  GLU   549      -5.522  39.183  11.998  1.00  0.00           C  
ATOM   1637  C   GLU   549      -5.719  38.284  10.776  1.00  0.00           C  
ATOM   1638  O   GLU   549      -6.535  38.590   9.903  1.00  0.00           O  
ATOM   1639  CB  GLU   549      -4.710  38.292  12.943  1.00  0.00           C  
ATOM   1640  CG  GLU   549      -4.276  39.001  14.227  1.00  0.00           C  
ATOM   1641  CD  GLU   549      -3.512  38.000  15.082  1.00  0.00           C  
ATOM   1642  OE1 GLU   549      -3.379  36.827  14.642  1.00  0.00           O  
ATOM   1643  OE2 GLU   549      -3.051  38.395  16.186  1.00  0.00           O  
ATOM   1644  N   LEU   550      -4.996  37.112  10.736  1.00  0.00           N  
ATOM   1645  CA  LEU   550      -5.227  36.323   9.558  1.00  0.00           C  
ATOM   1646  C   LEU   550      -6.620  36.368   8.958  1.00  0.00           C  
ATOM   1647  O   LEU   550      -7.557  36.728   9.626  1.00  0.00           O  
ATOM   1648  CB  LEU   550      -4.857  34.839   9.845  1.00  0.00           C  
ATOM   1649  CG  LEU   550      -3.366  34.622  10.110  1.00  0.00           C  
ATOM   1650  CD1 LEU   550      -2.983  33.202  10.523  1.00  0.00           C  
ATOM   1651  CD2 LEU   550      -2.451  34.905   8.919  1.00  0.00           C  
ATOM   1652  N   SER   551      -6.720  35.898   7.717  1.00  0.00           N  
ATOM   1653  CA  SER   551      -7.965  35.895   6.960  1.00  0.00           C  
ATOM   1654  C   SER   551      -8.819  34.691   7.239  1.00  0.00           C  
ATOM   1655  O   SER   551      -9.994  34.612   6.844  1.00  0.00           O  
ATOM   1656  CB  SER   551      -7.606  35.889   5.452  1.00  0.00           C  
ATOM   1657  OG  SER   551      -6.967  34.668   5.107  1.00  0.00           O  
ATOM   1658  N   SER   552      -8.287  33.749   8.030  1.00  0.00           N  
ATOM   1659  CA  SER   552      -9.059  32.525   8.254  1.00  0.00           C  
ATOM   1660  C   SER   552      -8.159  31.578   9.056  1.00  0.00           C  
ATOM   1661  O   SER   552      -7.049  31.949   9.421  1.00  0.00           O  
ATOM   1662  CB  SER   552      -9.493  31.883   6.933  1.00  0.00           C  
ATOM   1663  OG  SER   552      -8.368  31.329   6.267  1.00  0.00           O  
ATOM   1664  N   CYS   553      -8.694  30.381   9.293  1.00  0.00           N  
ATOM   1665  CA  CYS   553      -7.892  29.442  10.087  1.00  0.00           C  
ATOM   1666  C   CYS   553      -8.201  28.009   9.644  1.00  0.00           C  
ATOM   1667  O   CYS   553      -9.152  27.736   8.931  1.00  0.00           O  
ATOM   1668  CB  CYS   553      -8.273  29.583  11.588  1.00  0.00           C  
ATOM   1669  SG  CYS   553      -7.925  30.853  12.120  1.00  0.00           S  
ATOM   1670  N   MET   554      -7.332  27.097  10.107  1.00  0.00           N  
ATOM   1671  CA  MET   554      -7.574  25.684   9.870  1.00  0.00           C  
ATOM   1672  C   MET   554      -7.823  24.969  11.214  1.00  0.00           C  
ATOM   1673  O   MET   554      -7.265  25.374  12.226  1.00  0.00           O  
ATOM   1674  CB  MET   554      -6.334  24.966   9.302  1.00  0.00           C  
ATOM   1675  CG  MET   554      -5.141  24.959  10.260  1.00  0.00           C  
ATOM   1676  SD  MET   554      -3.694  24.040   9.655  1.00  0.00           S  
ATOM   1677  CE  MET   554      -3.346  25.178   8.283  1.00  0.00           C  
ATOM   1678  N   ILE   555      -8.679  23.961  11.164  1.00  0.00           N  
ATOM   1679  CA  ILE   555      -8.926  23.100  12.337  1.00  0.00           C  
ATOM   1680  C   ILE   555      -8.364  21.724  11.947  1.00  0.00           C  
ATOM   1681  O   ILE   555      -8.613  21.226  10.823  1.00  0.00           O  
ATOM   1682  CB  ILE   555     -10.422  22.944  12.650  1.00  0.00           C  
ATOM   1683  CG1 ILE   555     -11.120  24.273  12.985  1.00  0.00           C  
ATOM   1684  CG2 ILE   555     -10.705  22.027  13.852  1.00  0.00           C  
ATOM   1685  CD1 ILE   555     -12.642  24.158  13.068  1.00  0.00           C  
ATOM   1686  N   ALA   556      -7.608  21.146  12.851  1.00  0.00           N  
ATOM   1687  CA  ALA   556      -6.975  19.856  12.664  1.00  0.00           C  
ATOM   1688  C   ALA   556      -7.347  18.893  13.773  1.00  0.00           C  
ATOM   1689  O   ALA   556      -8.432  18.293  13.733  1.00  0.00           O  
ATOM   1690  CB  ALA   556      -5.471  20.021  12.490  1.00  0.00           C  
ATOM   1691  N   ARG   557      -6.492  18.786  14.813  1.00  0.00           N  
ATOM   1692  CA  ARG   557      -6.802  17.839  15.877  1.00  0.00           C  
ATOM   1693  C   ARG   557      -8.142  18.129  16.509  1.00  0.00           C  
ATOM   1694  O   ARG   557      -8.810  17.190  16.966  1.00  0.00           O  
ATOM   1695  CB  ARG   557      -5.666  17.902  16.947  1.00  0.00           C  
ATOM   1696  CG  ARG   557      -4.401  17.259  16.404  1.00  0.00           C  
ATOM   1697  CD  ARG   557      -3.252  17.363  17.416  1.00  0.00           C  
ATOM   1698  NE  ARG   557      -2.862  18.750  17.637  1.00  0.00           N  
ATOM   1699  CZ  ARG   557      -2.078  19.158  18.635  1.00  0.00           C  
ATOM   1700  NH1 ARG   557      -1.577  18.267  19.512  1.00  0.00           N  
ATOM   1701  NH2 ARG   557      -1.793  20.429  18.750  1.00  0.00           N  
ATOM   1702  N   GLY   558      -8.543  19.384  16.590  1.00  0.00           N  
ATOM   1703  CA  GLY   558      -9.803  19.821  17.165  1.00  0.00           C  
ATOM   1704  C   GLY   558     -11.022  19.309  16.429  1.00  0.00           C  
ATOM   1705  O   GLY   558     -12.134  19.371  16.973  1.00  0.00           O  
ATOM   1706  N   ALA   559     -10.865  18.843  15.186  1.00  0.00           N  
ATOM   1707  CA  ALA   559     -12.040  18.349  14.462  1.00  0.00           C  
ATOM   1708  C   ALA   559     -12.184  16.851  14.470  1.00  0.00           C  
ATOM   1709  O   ALA   559     -13.191  16.326  13.961  1.00  0.00           O  
ATOM   1710  CB  ALA   559     -11.891  18.788  12.980  1.00  0.00           C  
ATOM   1711  N   LEU   560     -11.215  16.095  14.977  1.00  0.00           N  
ATOM   1712  CA  LEU   560     -11.293  14.624  14.944  1.00  0.00           C  
ATOM   1713  C   LEU   560     -12.429  14.122  15.827  1.00  0.00           C  
ATOM   1714  O   LEU   560     -12.406  14.271  17.051  1.00  0.00           O  
ATOM   1715  CB  LEU   560      -9.952  14.008  15.371  1.00  0.00           C  
ATOM   1716  CG  LEU   560      -8.795  14.355  14.432  1.00  0.00           C  
ATOM   1717  CD1 LEU   560      -7.436  13.791  14.846  1.00  0.00           C  
ATOM   1718  CD2 LEU   560      -8.959  13.864  12.995  1.00  0.00           C  
ATOM   1719  N   ILE   561     -13.456  13.545  15.170  1.00  0.00           N  
ATOM   1720  CA  ILE   561     -14.627  13.079  15.912  1.00  0.00           C  
ATOM   1721  C   ILE   561     -15.525  14.218  16.352  1.00  0.00           C  
ATOM   1722  O   ILE   561     -16.425  14.072  17.191  1.00  0.00           O  
ATOM   1723  CB  ILE   561     -14.190  12.255  17.144  1.00  0.00           C  
ATOM   1724  CG1 ILE   561     -13.368  13.063  18.162  1.00  0.00           C  
ATOM   1725  CG2 ILE   561     -13.313  11.042  16.791  1.00  0.00           C  
ATOM   1726  CD1 ILE   561     -13.132  12.324  19.479  1.00  0.00           C  
ATOM   1727  N   LYS   562     -15.306  15.451  15.874  1.00  0.00           N  
ATOM   1728  CA  LYS   562     -16.072  16.634  16.236  1.00  0.00           C  
ATOM   1729  C   LYS   562     -16.219  17.558  15.028  1.00  0.00           C  
ATOM   1730  O   LYS   562     -15.842  18.730  15.052  1.00  0.00           O  
ATOM   1731  CB  LYS   562     -15.338  17.433  17.334  1.00  0.00           C  
ATOM   1732  CG  LYS   562     -16.142  18.623  17.863  1.00  0.00           C  
ATOM   1733  CD  LYS   562     -15.432  19.393  18.979  1.00  0.00           C  
ATOM   1734  CE  LYS   562     -16.222  20.601  19.486  1.00  0.00           C  
ATOM   1735  NZ  LYS   562     -15.461  21.293  20.551  1.00  0.00           N  
ATOM   1736  N   PRO   563     -16.867  17.086  13.963  1.00  0.00           N  
ATOM   1737  CA  PRO   563     -16.998  17.873  12.747  1.00  0.00           C  
ATOM   1738  C   PRO   563     -17.861  19.092  12.912  1.00  0.00           C  
ATOM   1739  O   PRO   563     -17.696  20.098  12.207  1.00  0.00           O  
ATOM   1740  CB  PRO   563     -17.562  16.886  11.719  1.00  0.00           C  
ATOM   1741  CG  PRO   563     -18.356  15.934  12.580  1.00  0.00           C  
ATOM   1742  CD  PRO   563     -17.453  15.736  13.789  1.00  0.00           C  
ATOM   1743  N   TRP   564     -18.724  19.092  13.941  1.00  0.00           N  
ATOM   1744  CA  TRP   564     -19.583  20.226  14.242  1.00  0.00           C  
ATOM   1745  C   TRP   564     -18.773  21.425  14.712  1.00  0.00           C  
ATOM   1746  O   TRP   564     -19.305  22.531  14.760  1.00  0.00           O  
ATOM   1747  CB  TRP   564     -20.620  19.863  15.336  1.00  0.00           C  
ATOM   1748  CG  TRP   564     -20.020  19.070  16.438  1.00  0.00           C  
ATOM   1749  CD1 TRP   564     -19.295  19.573  17.483  1.00  0.00           C  
ATOM   1750  CD2 TRP   564     -20.037  17.641  16.612  1.00  0.00           C  
ATOM   1751  NE1 TRP   564     -18.855  18.549  18.281  1.00  0.00           N  
ATOM   1752  CE2 TRP   564     -19.295  17.361  17.777  1.00  0.00           C  
ATOM   1753  CE3 TRP   564     -20.602  16.581  15.898  1.00  0.00           C  
ATOM   1754  CZ2 TRP   564     -19.106  16.061  18.252  1.00  0.00           C  
ATOM   1755  CZ3 TRP   564     -20.425  15.293  16.380  1.00  0.00           C  
ATOM   1756  CH2 TRP   564     -19.672  15.040  17.538  1.00  0.00           C  
ATOM   1757  N   ILE   565     -17.467  21.267  14.982  1.00  0.00           N  
ATOM   1758  CA  ILE   565     -16.625  22.405  15.365  1.00  0.00           C  
ATOM   1759  C   ILE   565     -16.641  23.489  14.313  1.00  0.00           C  
ATOM   1760  O   ILE   565     -16.570  24.682  14.622  1.00  0.00           O  
ATOM   1761  CB  ILE   565     -15.189  21.961  15.705  1.00  0.00           C  
ATOM   1762  CG1 ILE   565     -14.394  23.145  16.291  1.00  0.00           C  
ATOM   1763  CG2 ILE   565     -14.434  21.488  14.460  1.00  0.00           C  
ATOM   1764  CD1 ILE   565     -14.837  23.622  17.626  1.00  0.00           C  
ATOM   1765  N   PHE   566     -16.856  23.158  12.995  1.00  0.00           N  
ATOM   1766  CA  PHE   566     -16.873  24.202  11.985  1.00  0.00           C  
ATOM   1767  C   PHE   566     -18.088  25.123  12.164  1.00  0.00           C  
ATOM   1768  O   PHE   566     -17.913  26.342  12.105  1.00  0.00           O  
ATOM   1769  CB  PHE   566     -16.850  23.614  10.560  1.00  0.00           C  
ATOM   1770  CG  PHE   566     -15.515  22.921  10.324  1.00  0.00           C  
ATOM   1771  CD1 PHE   566     -14.409  23.683  10.019  1.00  0.00           C  
ATOM   1772  CD2 PHE   566     -15.413  21.553  10.481  1.00  0.00           C  
ATOM   1773  CE1 PHE   566     -13.173  23.060   9.877  1.00  0.00           C  
ATOM   1774  CE2 PHE   566     -14.179  20.922  10.342  1.00  0.00           C  
ATOM   1775  CZ  PHE   566     -13.064  21.691  10.046  1.00  0.00           C  
ATOM   1776  N   THR   567     -19.234  24.506  12.444  1.00  0.00           N  
ATOM   1777  CA  THR   567     -20.443  25.292  12.682  1.00  0.00           C  
ATOM   1778  C   THR   567     -20.308  26.070  13.986  1.00  0.00           C  
ATOM   1779  O   THR   567     -20.641  27.246  14.052  1.00  0.00           O  
ATOM   1780  CB  THR   567     -21.654  24.341  12.785  1.00  0.00           C  
ATOM   1781  OG1 THR   567     -21.824  23.633  11.566  1.00  0.00           O  
ATOM   1782  CG2 THR   567     -22.922  25.161  13.079  1.00  0.00           C  
ATOM   1783  N   GLU   568     -19.722  25.411  14.996  1.00  0.00           N  
ATOM   1784  CA  GLU   568     -19.578  26.149  16.278  1.00  0.00           C  
ATOM   1785  C   GLU   568     -18.719  27.385  16.125  1.00  0.00           C  
ATOM   1786  O   GLU   568     -18.955  28.448  16.702  1.00  0.00           O  
ATOM   1787  CB  GLU   568     -18.998  25.230  17.337  1.00  0.00           C  
ATOM   1788  CG  GLU   568     -19.971  24.145  17.802  1.00  0.00           C  
ATOM   1789  CD  GLU   568     -19.227  23.225  18.760  1.00  0.00           C  
ATOM   1790  OE1 GLU   568     -17.998  23.434  18.946  1.00  0.00           O  
ATOM   1791  OE2 GLU   568     -19.877  22.301  19.318  1.00  0.00           O  
ATOM   1792  N   ILE   569     -17.580  27.240  15.406  1.00  0.00           N  
ATOM   1793  CA  ILE   569     -16.684  28.362  15.209  1.00  0.00           C  
ATOM   1794  C   ILE   569     -17.394  29.495  14.481  1.00  0.00           C  
ATOM   1795  O   ILE   569     -17.348  30.640  14.939  1.00  0.00           O  
ATOM   1796  CB  ILE   569     -15.425  27.931  14.429  1.00  0.00           C  
ATOM   1797  CG1 ILE   569     -14.554  27.039  15.329  1.00  0.00           C  
ATOM   1798  CG2 ILE   569     -14.653  29.142  13.936  1.00  0.00           C  
ATOM   1799  CD1 ILE   569     -13.467  26.302  14.577  1.00  0.00           C  
ATOM   1800  N   LYS   570     -18.696  29.344  14.244  1.00  0.00           N  
ATOM   1801  CA  LYS   570     -19.549  30.433  13.763  1.00  0.00           C  
ATOM   1802  C   LYS   570     -20.797  30.493  14.644  1.00  0.00           C  
ATOM   1803  O   LYS   570     -21.262  29.483  15.179  1.00  0.00           O  
ATOM   1804  CB  LYS   570     -20.185  30.408  12.369  1.00  0.00           C  
ATOM   1805  CG  LYS   570     -19.164  30.474  11.231  1.00  0.00           C  
ATOM   1806  CD  LYS   570     -19.799  30.496   9.839  1.00  0.00           C  
ATOM   1807  CE  LYS   570     -18.777  30.533   8.701  1.00  0.00           C  
ATOM   1808  NZ  LYS   570     -19.474  30.542   7.395  1.00  0.00           N  
ATOM   1809  N   GLU   571     -21.358  31.687  14.805  1.00  0.00           N  
ATOM   1810  CA  GLU   571     -22.589  31.834  15.577  1.00  0.00           C  
ATOM   1811  C   GLU   571     -22.427  31.707  17.081  1.00  0.00           C  
ATOM   1812  O   GLU   571     -23.402  31.549  17.821  1.00  0.00           O  
ATOM   1813  CB  GLU   571     -23.716  30.829  15.321  1.00  0.00           C  
ATOM   1814  CG  GLU   571     -24.256  30.870  13.890  1.00  0.00           C  
ATOM   1815  CD  GLU   571     -25.363  29.831  13.776  1.00  0.00           C  
ATOM   1816  OE1 GLU   571     -25.646  29.153  14.799  1.00  0.00           O  
ATOM   1817  OE2 GLU   571     -25.941  29.703  12.664  1.00  0.00           O  
ATOM   1818  N   GLN   572     -21.191  31.773  17.570  1.00  0.00           N  
ATOM   1819  CA  GLN   572     -20.949  31.733  19.011  1.00  0.00           C  
ATOM   1820  C   GLN   572     -21.210  33.089  19.674  1.00  0.00           C  
ATOM   1821  O   GLN   572     -20.796  34.137  19.172  1.00  0.00           O  
ATOM   1822  CB  GLN   572     -19.565  31.458  19.608  1.00  0.00           C  
ATOM   1823  CG  GLN   572     -19.570  31.348  21.134  1.00  0.00           C  
ATOM   1824  CD  GLN   572     -18.167  30.963  21.582  1.00  0.00           C  
ATOM   1825  OE1 GLN   572     -17.783  29.796  21.528  1.00  0.00           O  
ATOM   1826  NE2 GLN   572     -17.326  31.924  22.049  1.00  0.00           N  
ATOM   1827  N   ARG   573     -21.927  33.077  20.788  1.00  0.00           N  
ATOM   1828  CA  ARG   573     -22.451  31.890  21.393  1.00  0.00           C  
ATOM   1829  C   ARG   573     -22.449  30.686  20.419  1.00  0.00           C  
ATOM   1830  O   ARG   573     -22.492  30.871  19.203  1.00  0.00           O  
ATOM   1831  CB  ARG   573     -23.939  32.114  21.795  1.00  0.00           C  
ATOM   1832  CG  ARG   573     -24.873  32.301  20.598  1.00  0.00           C  
ATOM   1833  CD  ARG   573     -26.325  32.579  20.991  1.00  0.00           C  
ATOM   1834  NE  ARG   573     -27.113  32.710  19.733  1.00  0.00           N  
ATOM   1835  CZ  ARG   573     -28.441  33.019  19.789  1.00  0.00           C  
ATOM   1836  NH1 ARG   573     -28.783  33.151  21.104  1.00  0.00           N  
ATOM   1837  NH2 ARG   573     -28.909  33.076  18.508  1.00  0.00           N  
ATOM   1838  N   HIS   574     -22.332  29.516  20.998  1.00  0.00           N  
ATOM   1839  CA  HIS   574     -22.414  28.267  20.266  1.00  0.00           C  
ATOM   1840  C   HIS   574     -22.954  27.175  21.187  1.00  0.00           C  
ATOM   1841  O   HIS   574     -22.950  27.347  22.417  1.00  0.00           O  
ATOM   1842  CB  HIS   574     -21.086  27.870  19.631  1.00  0.00           C  
ATOM   1843  CG  HIS   574     -20.015  27.587  20.642  1.00  0.00           C  
ATOM   1844  ND1 HIS   574     -19.782  26.342  21.191  1.00  0.00           N  
ATOM   1845  CD2 HIS   574     -19.095  28.401  21.211  1.00  0.00           C  
ATOM   1846  CE1 HIS   574     -18.793  26.390  22.032  1.00  0.00           C  
ATOM   1847  NE2 HIS   574     -18.349  27.632  22.071  1.00  0.00           N  
ATOM   1848  N   TRP   575     -23.452  26.086  20.615  1.00  0.00           N  
ATOM   1849  CA  TRP   575     -23.969  24.985  21.399  1.00  0.00           C  
ATOM   1850  C   TRP   575     -23.287  23.655  21.091  1.00  0.00           C  
ATOM   1851  O   TRP   575     -22.664  23.504  20.037  1.00  0.00           O  
ATOM   1852  CB  TRP   575     -25.478  24.795  21.108  1.00  0.00           C  
ATOM   1853  CG  TRP   575     -26.333  25.975  21.503  1.00  0.00           C  
ATOM   1854  CD1 TRP   575     -26.626  27.107  20.799  1.00  0.00           C  
ATOM   1855  CD2 TRP   575     -27.036  26.156  22.741  1.00  0.00           C  
ATOM   1856  NE1 TRP   575     -27.412  27.950  21.440  1.00  0.00           N  
ATOM   1857  CE2 TRP   575     -27.703  27.407  22.665  1.00  0.00           C  
ATOM   1858  CE3 TRP   575     -27.172  25.382  23.912  1.00  0.00           C  
ATOM   1859  CZ2 TRP   575     -28.503  27.910  23.727  1.00  0.00           C  
ATOM   1860  CZ3 TRP   575     -27.973  25.880  24.983  1.00  0.00           C  
ATOM   1861  CH2 TRP   575     -28.624  27.135  24.873  1.00  0.00           C  
ATOM   1862  N   ASP   576     -23.413  22.698  22.004  1.00  0.00           N  
ATOM   1863  CA  ASP   576     -22.848  21.380  21.796  1.00  0.00           C  
ATOM   1864  C   ASP   576     -23.912  20.488  21.164  1.00  0.00           C  
ATOM   1865  O   ASP   576     -25.117  20.708  21.387  1.00  0.00           O  
ATOM   1866  CB  ASP   576     -22.371  20.745  23.107  1.00  0.00           C  
ATOM   1867  CG  ASP   576     -21.113  21.476  23.553  1.00  0.00           C  
ATOM   1868  OD1 ASP   576     -20.569  22.268  22.738  1.00  0.00           O  
ATOM   1869  OD2 ASP   576     -20.678  21.251  24.714  1.00  0.00           O  
ATOM   1870  N   ILE   577     -23.522  19.502  20.394  1.00  0.00           N  
ATOM   1871  CA  ILE   577     -24.457  18.580  19.788  1.00  0.00           C  
ATOM   1872  C   ILE   577     -25.164  17.725  20.831  1.00  0.00           C  
ATOM   1873  O   ILE   577     -24.629  17.428  21.909  1.00  0.00           O  
ATOM   1874  CB  ILE   577     -23.570  17.680  18.910  1.00  0.00           C  
ATOM   1875  CG1 ILE   577     -22.845  18.441  17.787  1.00  0.00           C  
ATOM   1876  CG2 ILE   577     -24.347  16.559  18.199  1.00  0.00           C  
ATOM   1877  CD1 ILE   577     -23.793  19.072  16.769  1.00  0.00           C  
ATOM   1878  N   THR   578     -26.385  17.326  20.499  1.00  0.00           N  
ATOM   1879  CA  THR   578     -27.126  16.429  21.386  1.00  0.00           C  
ATOM   1880  C   THR   578     -26.527  15.034  21.192  1.00  0.00           C  
ATOM   1881  O   THR   578     -25.793  14.784  20.214  1.00  0.00           O  
ATOM   1882  CB  THR   578     -28.606  16.393  20.984  1.00  0.00           C  
ATOM   1883  OG1 THR   578     -28.742  15.870  19.671  1.00  0.00           O  
ATOM   1884  CG2 THR   578     -29.180  17.819  21.026  1.00  0.00           C  
ATOM   1885  N   SER   579     -26.863  14.110  22.079  1.00  0.00           N  
ATOM   1886  CA  SER   579     -26.401  12.734  21.969  1.00  0.00           C  
ATOM   1887  C   SER   579     -26.928  12.131  20.673  1.00  0.00           C  
ATOM   1888  O   SER   579     -26.225  11.416  19.946  1.00  0.00           O  
ATOM   1889  CB  SER   579     -26.862  11.935  23.185  1.00  0.00           C  
ATOM   1890  OG  SER   579     -26.227  12.422  24.358  1.00  0.00           O  
ATOM   1891  N   GLY   580     -28.175  12.443  20.326  1.00  0.00           N  
ATOM   1892  CA  GLY   580     -28.766  11.950  19.087  1.00  0.00           C  
ATOM   1893  C   GLY   580     -27.998  12.506  17.891  1.00  0.00           C  
ATOM   1894  O   GLY   580     -27.754  11.752  16.938  1.00  0.00           O  
ATOM   1895  N   GLU   581     -27.566  13.766  17.950  1.00  0.00           N  
ATOM   1896  CA  GLU   581     -26.787  14.333  16.840  1.00  0.00           C  
ATOM   1897  C   GLU   581     -25.413  13.660  16.766  1.00  0.00           C  
ATOM   1898  O   GLU   581     -24.915  13.486  15.638  1.00  0.00           O  
ATOM   1899  CB  GLU   581     -26.620  15.841  16.958  1.00  0.00           C  
ATOM   1900  CG  GLU   581     -27.921  16.638  16.770  1.00  0.00           C  
ATOM   1901  CD  GLU   581     -27.622  18.126  16.811  1.00  0.00           C  
ATOM   1902  OE1 GLU   581     -27.191  18.592  17.886  1.00  0.00           O  
ATOM   1903  OE2 GLU   581     -27.743  18.808  15.765  1.00  0.00           O  
ATOM   1904  N   ARG   582     -24.802  13.293  17.883  1.00  0.00           N  
ATOM   1905  CA  ARG   582     -23.501  12.594  17.821  1.00  0.00           C  
ATOM   1906  C   ARG   582     -23.706  11.247  17.130  1.00  0.00           C  
ATOM   1907  O   ARG   582     -22.953  10.834  16.252  1.00  0.00           O  
ATOM   1908  CB  ARG   582     -22.925  12.372  19.229  1.00  0.00           C  
ATOM   1909  CG  ARG   582     -22.509  13.667  19.929  1.00  0.00           C  
ATOM   1910  CD  ARG   582     -21.801  13.440  21.266  1.00  0.00           C  
ATOM   1911  NE  ARG   582     -21.515  14.779  21.855  1.00  0.00           N  
ATOM   1912  CZ  ARG   582     -22.418  15.360  22.698  1.00  0.00           C  
ATOM   1913  NH1 ARG   582     -23.477  14.509  22.825  1.00  0.00           N  
ATOM   1914  NH2 ARG   582     -21.910  16.567  23.084  1.00  0.00           N  
ATOM   1915  N   LEU   583     -24.770  10.529  17.541  1.00  0.00           N  
ATOM   1916  CA  LEU   583     -25.053   9.231  16.922  1.00  0.00           C  
ATOM   1917  C   LEU   583     -25.254   9.331  15.425  1.00  0.00           C  
ATOM   1918  O   LEU   583     -24.621   8.591  14.645  1.00  0.00           O  
ATOM   1919  CB  LEU   583     -26.298   8.618  17.583  1.00  0.00           C  
ATOM   1920  CG  LEU   583     -26.858   7.333  16.962  1.00  0.00           C  
ATOM   1921  CD1 LEU   583     -25.847   6.203  16.984  1.00  0.00           C  
ATOM   1922  CD2 LEU   583     -28.120   6.948  17.742  1.00  0.00           C  
ATOM   1923  N   ASN   584     -26.079  10.254  14.949  1.00  0.00           N  
ATOM   1924  CA  ASN   584     -26.328  10.439  13.537  1.00  0.00           C  
ATOM   1925  C   ASN   584     -25.069  10.820  12.760  1.00  0.00           C  
ATOM   1926  O   ASN   584     -24.914  10.393  11.611  1.00  0.00           O  
ATOM   1927  CB  ASN   584     -27.435  11.471  13.300  1.00  0.00           C  
ATOM   1928  CG  ASN   584     -28.763  10.833  13.683  1.00  0.00           C  
ATOM   1929  OD1 ASN   584     -28.882   9.610  13.748  1.00  0.00           O  
ATOM   1930  ND2 ASN   584     -29.833  11.626  13.956  1.00  0.00           N  
ATOM   1931  N   ILE   585     -24.207  11.617  13.375  1.00  0.00           N  
ATOM   1932  CA  ILE   585     -22.941  12.025  12.730  1.00  0.00           C  
ATOM   1933  C   ILE   585     -22.039  10.814  12.586  1.00  0.00           C  
ATOM   1934  O   ILE   585     -21.433  10.583  11.542  1.00  0.00           O  
ATOM   1935  CB  ILE   585     -22.263  13.119  13.575  1.00  0.00           C  
ATOM   1936  CG1 ILE   585     -23.091  14.410  13.685  1.00  0.00           C  
ATOM   1937  CG2 ILE   585     -20.898  13.563  13.023  1.00  0.00           C  
ATOM   1938  CD1 ILE   585     -23.353  15.083  12.338  1.00  0.00           C  
ATOM   1939  N   MET   586     -21.918  10.001  13.644  1.00  0.00           N  
ATOM   1940  CA  MET   586     -21.117   8.784  13.575  1.00  0.00           C  
ATOM   1941  C   MET   586     -21.664   7.903  12.437  1.00  0.00           C  
ATOM   1942  O   MET   586     -20.907   7.391  11.625  1.00  0.00           O  
ATOM   1943  CB  MET   586     -21.179   8.029  14.905  1.00  0.00           C  
ATOM   1944  CG  MET   586     -20.454   8.744  16.047  1.00  0.00           C  
ATOM   1945  SD  MET   586     -20.621   7.938  17.668  1.00  0.00           S  
ATOM   1946  CE  MET   586     -19.626   6.485  17.226  1.00  0.00           C  
ATOM   1947  N   LYS   587     -22.994   7.718  12.445  1.00  0.00           N  
ATOM   1948  CA  LYS   587     -23.587   6.874  11.394  1.00  0.00           C  
ATOM   1949  C   LYS   587     -23.312   7.376  10.004  1.00  0.00           C  
ATOM   1950  O   LYS   587     -22.999   6.580   9.091  1.00  0.00           O  
ATOM   1951  CB  LYS   587     -25.103   6.740  11.652  1.00  0.00           C  
ATOM   1952  CG  LYS   587     -25.817   5.841  10.640  1.00  0.00           C  
ATOM   1953  CD  LYS   587     -27.305   5.644  10.939  1.00  0.00           C  
ATOM   1954  CE  LYS   587     -28.025   4.769   9.911  1.00  0.00           C  
ATOM   1955  NZ  LYS   587     -29.456   4.644  10.267  1.00  0.00           N  
ATOM   1956  N   ASP   588     -23.428   8.684   9.779  1.00  0.00           N  
ATOM   1957  CA  ASP   588     -23.162   9.268   8.464  1.00  0.00           C  
ATOM   1958  C   ASP   588     -21.701   9.065   8.070  1.00  0.00           C  
ATOM   1959  O   ASP   588     -21.376   8.715   6.936  1.00  0.00           O  
ATOM   1960  CB  ASP   588     -23.519  10.754   8.492  1.00  0.00           C  
ATOM   1961  CG  ASP   588     -25.036  10.873   8.526  1.00  0.00           C  
ATOM   1962  OD1 ASP   588     -25.716   9.840   8.283  1.00  0.00           O  
ATOM   1963  OD2 ASP   588     -25.535  11.998   8.794  1.00  0.00           O  
ATOM   1964  N   PHE   589     -20.802   9.326   9.022  1.00  0.00           N  
ATOM   1965  CA  PHE   589     -19.366   9.136   8.781  1.00  0.00           C  
ATOM   1966  C   PHE   589     -19.077   7.680   8.409  1.00  0.00           C  
ATOM   1967  O   PHE   589     -18.386   7.380   7.440  1.00  0.00           O  
ATOM   1968  CB  PHE   589     -18.595   9.527  10.045  1.00  0.00           C  
ATOM   1969  CG  PHE   589     -18.501  11.014  10.070  1.00  0.00           C  
ATOM   1970  CD1 PHE   589     -19.370  11.806  10.854  1.00  0.00           C  
ATOM   1971  CD2 PHE   589     -17.523  11.668   9.298  1.00  0.00           C  
ATOM   1972  CE1 PHE   589     -19.269  13.227  10.875  1.00  0.00           C  
ATOM   1973  CE2 PHE   589     -17.401  13.090   9.301  1.00  0.00           C  
ATOM   1974  CZ  PHE   589     -18.281  13.873  10.093  1.00  0.00           C  
ATOM   1975  N   VAL   590     -19.661   6.746   9.175  1.00  0.00           N  
ATOM   1976  CA  VAL   590     -19.438   5.329   8.866  1.00  0.00           C  
ATOM   1977  C   VAL   590     -19.976   4.975   7.494  1.00  0.00           C  
ATOM   1978  O   VAL   590     -19.309   4.261   6.751  1.00  0.00           O  
ATOM   1979  CB  VAL   590     -20.112   4.469   9.945  1.00  0.00           C  
ATOM   1980  CG1 VAL   590     -20.113   2.974   9.621  1.00  0.00           C  
ATOM   1981  CG2 VAL   590     -19.446   4.581  11.318  1.00  0.00           C  
ATOM   1982  N   ARG   591     -21.163   5.500   7.150  1.00  0.00           N  
ATOM   1983  CA  ARG   591     -21.736   5.228   5.834  1.00  0.00           C  
ATOM   1984  C   ARG   591     -20.807   5.723   4.731  1.00  0.00           C  
ATOM   1985  O   ARG   591     -20.555   5.047   3.739  1.00  0.00           O  
ATOM   1986  CB  ARG   591     -23.103   5.922   5.702  1.00  0.00           C  
ATOM   1987  CG  ARG   591     -23.795   5.657   4.363  1.00  0.00           C  
ATOM   1988  CD  ARG   591     -25.202   6.251   4.273  1.00  0.00           C  
ATOM   1989  NE  ARG   591     -25.727   5.954   2.911  1.00  0.00           N  
ATOM   1990  CZ  ARG   591     -26.955   6.419   2.536  1.00  0.00           C  
ATOM   1991  NH1 ARG   591     -27.475   7.115   3.588  1.00  0.00           N  
ATOM   1992  NH2 ARG   591     -27.183   6.005   1.255  1.00  0.00           N  
ATOM   1993  N   PHE   592     -20.256   6.926   4.913  1.00  0.00           N  
ATOM   1994  CA  PHE   592     -19.327   7.472   3.936  1.00  0.00           C  
ATOM   1995  C   PHE   592     -18.046   6.629   3.849  1.00  0.00           C  
ATOM   1996  O   PHE   592     -17.540   6.431   2.754  1.00  0.00           O  
ATOM   1997  CB  PHE   592     -18.975   8.925   4.279  1.00  0.00           C  
ATOM   1998  CG  PHE   592     -20.195   9.748   4.047  1.00  0.00           C  
ATOM   1999  CD1 PHE   592     -21.294   9.265   3.302  1.00  0.00           C  
ATOM   2000  CD2 PHE   592     -20.275  11.048   4.579  1.00  0.00           C  
ATOM   2001  CE1 PHE   592     -22.459  10.058   3.089  1.00  0.00           C  
ATOM   2002  CE2 PHE   592     -21.430  11.864   4.381  1.00  0.00           C  
ATOM   2003  CZ  PHE   592     -22.526  11.366   3.630  1.00  0.00           C  
ATOM   2004  N   GLY   593     -17.570   6.131   4.993  1.00  0.00           N  
ATOM   2005  CA  GLY   593     -16.390   5.274   5.004  1.00  0.00           C  
ATOM   2006  C   GLY   593     -16.670   3.971   4.254  1.00  0.00           C  
ATOM   2007  O   GLY   593     -15.806   3.515   3.500  1.00  0.00           O  
ATOM   2008  N   LEU   594     -17.812   3.342   4.538  1.00  0.00           N  
ATOM   2009  CA  LEU   594     -18.150   2.101   3.818  1.00  0.00           C  
ATOM   2010  C   LEU   594     -18.206   2.342   2.327  1.00  0.00           C  
ATOM   2011  O   LEU   594     -17.666   1.557   1.519  1.00  0.00           O  
ATOM   2012  CB  LEU   594     -19.502   1.555   4.301  1.00  0.00           C  
ATOM   2013  CG  LEU   594     -19.932   0.272   3.586  1.00  0.00           C  
ATOM   2014  CD1 LEU   594     -18.993  -0.918   3.774  1.00  0.00           C  
ATOM   2015  CD2 LEU   594     -21.293  -0.279   4.012  1.00  0.00           C  
ATOM   2016  N   GLN   595     -18.876   3.413   1.891  1.00  0.00           N  
ATOM   2017  CA  GLN   595     -18.986   3.714   0.473  1.00  0.00           C  
ATOM   2018  C   GLN   595     -17.645   3.947  -0.205  1.00  0.00           C  
ATOM   2019  O   GLN   595     -17.412   3.480  -1.329  1.00  0.00           O  
ATOM   2020  CB  GLN   595     -19.872   4.945   0.262  1.00  0.00           C  
ATOM   2021  CG  GLN   595     -21.351   4.690   0.558  1.00  0.00           C  
ATOM   2022  CD  GLN   595     -22.093   6.012   0.424  1.00  0.00           C  
ATOM   2023  OE1 GLN   595     -21.485   7.061   0.212  1.00  0.00           O  
ATOM   2024  NE2 GLN   595     -23.447   6.036   0.540  1.00  0.00           N  
ATOM   2025  N   HIS   596     -16.758   4.682   0.467  1.00  0.00           N  
ATOM   2026  CA  HIS   596     -15.487   5.008  -0.147  1.00  0.00           C  
ATOM   2027  C   HIS   596     -14.375   3.993  -0.004  1.00  0.00           C  
ATOM   2028  O   HIS   596     -13.514   3.906  -0.896  1.00  0.00           O  
ATOM   2029  CB  HIS   596     -14.972   6.373   0.422  1.00  0.00           C  
ATOM   2030  CG  HIS   596     -15.858   7.529   0.063  1.00  0.00           C  
ATOM   2031  ND1 HIS   596     -15.970   8.679   0.818  1.00  0.00           N  
ATOM   2032  CD2 HIS   596     -16.688   7.717  -0.990  1.00  0.00           C  
ATOM   2033  CE1 HIS   596     -16.803   9.509   0.268  1.00  0.00           C  
ATOM   2034  NE2 HIS   596     -17.262   8.955  -0.838  1.00  0.00           N  
ATOM   2035  N   TRP   597     -14.366   3.245   1.080  1.00  0.00           N  
ATOM   2036  CA  TRP   597     -13.283   2.319   1.364  1.00  0.00           C  
ATOM   2037  C   TRP   597     -13.700   0.896   1.631  1.00  0.00           C  
ATOM   2038  O   TRP   597     -12.781   0.050   1.757  1.00  0.00           O  
ATOM   2039  CB  TRP   597     -12.494   2.880   2.591  1.00  0.00           C  
ATOM   2040  CG  TRP   597     -11.830   4.212   2.337  1.00  0.00           C  
ATOM   2041  CD1 TRP   597     -12.240   5.466   2.692  1.00  0.00           C  
ATOM   2042  CD2 TRP   597     -10.593   4.444   1.648  1.00  0.00           C  
ATOM   2043  NE1 TRP   597     -11.419   6.425   2.313  1.00  0.00           N  
ATOM   2044  CE2 TRP   597     -10.366   5.845   1.653  1.00  0.00           C  
ATOM   2045  CE3 TRP   597      -9.647   3.603   1.025  1.00  0.00           C  
ATOM   2046  CZ2 TRP   597      -9.221   6.434   1.052  1.00  0.00           C  
ATOM   2047  CZ3 TRP   597      -8.495   4.187   0.419  1.00  0.00           C  
ATOM   2048  CH2 TRP   597      -8.301   5.591   0.442  1.00  0.00           C  
ATOM   2049  N   GLY   598     -14.979   0.558   1.604  1.00  0.00           N  
ATOM   2050  CA  GLY   598     -15.385  -0.831   1.860  1.00  0.00           C  
ATOM   2051  C   GLY   598     -15.556  -1.088   3.351  1.00  0.00           C  
ATOM   2052  O   GLY   598     -15.035  -0.338   4.186  1.00  0.00           O  
ATOM   2053  N   SER   599     -16.741  -0.847   3.896  1.00  0.00           N  
ATOM   2054  CA  SER   599     -16.899  -0.972   5.373  1.00  0.00           C  
ATOM   2055  C   SER   599     -16.696  -2.413   5.801  1.00  0.00           C  
ATOM   2056  O   SER   599     -16.634  -2.693   7.001  1.00  0.00           O  
ATOM   2057  CB  SER   599     -18.180  -0.761   6.185  1.00  0.00           C  
ATOM   2058  OG  SER   599     -19.131  -1.767   5.867  1.00  0.00           O  
ATOM   2059  N   ASP   600     -16.582  -3.381   4.889  1.00  0.00           N  
ATOM   2060  CA  ASP   600     -16.317  -4.762   5.270  1.00  0.00           C  
ATOM   2061  C   ASP   600     -14.987  -4.882   5.981  1.00  0.00           C  
ATOM   2062  O   ASP   600     -14.819  -5.745   6.847  1.00  0.00           O  
ATOM   2063  CB  ASP   600     -16.225  -5.786   4.136  1.00  0.00           C  
ATOM   2064  CG  ASP   600     -17.631  -6.026   3.604  1.00  0.00           C  
ATOM   2065  OD1 ASP   600     -18.601  -5.586   4.276  1.00  0.00           O  
ATOM   2066  OD2 ASP   600     -17.753  -6.652   2.517  1.00  0.00           O  
ATOM   2067  N   THR   601     -13.994  -4.043   5.662  1.00  0.00           N  
ATOM   2068  CA  THR   601     -12.664  -4.201   6.267  1.00  0.00           C  
ATOM   2069  C   THR   601     -11.966  -2.861   6.513  1.00  0.00           C  
ATOM   2070  O   THR   601     -11.140  -2.788   7.427  1.00  0.00           O  
ATOM   2071  CB  THR   601     -11.169  -4.573   6.292  1.00  0.00           C  
ATOM   2072  OG1 THR   601     -10.704  -4.635   7.632  1.00  0.00           O  
ATOM   2073  CG2 THR   601     -10.367  -3.510   5.523  1.00  0.00           C  
ATOM   2074  N   LYS   602     -12.123  -1.794   5.823  1.00  0.00           N  
ATOM   2075  CA  LYS   602     -11.352  -0.579   6.012  1.00  0.00           C  
ATOM   2076  C   LYS   602     -12.160   0.469   6.769  1.00  0.00           C  
ATOM   2077  O   LYS   602     -11.584   1.221   7.552  1.00  0.00           O  
ATOM   2078  CB  LYS   602     -10.803  -0.023   4.715  1.00  0.00           C  
ATOM   2079  CG  LYS   602      -9.714  -0.897   4.089  1.00  0.00           C  
ATOM   2080  CD  LYS   602      -9.117  -0.308   2.809  1.00  0.00           C  
ATOM   2081  CE  LYS   602      -8.080  -1.216   2.143  1.00  0.00           C  
ATOM   2082  NZ  LYS   602      -7.734  -0.691   0.804  1.00  0.00           N  
ATOM   2083  N   GLY   603     -13.459   0.520   6.533  1.00  0.00           N  
ATOM   2084  CA  GLY   603     -14.287   1.516   7.248  1.00  0.00           C  
ATOM   2085  C   GLY   603     -14.155   1.328   8.748  1.00  0.00           C  
ATOM   2086  O   GLY   603     -14.017   2.300   9.485  1.00  0.00           O  
ATOM   2087  N   VAL   604     -14.253   0.078   9.220  1.00  0.00           N  
ATOM   2088  CA  VAL   604     -14.117  -0.186  10.658  1.00  0.00           C  
ATOM   2089  C   VAL   604     -12.737   0.226  11.133  1.00  0.00           C  
ATOM   2090  O   VAL   604     -12.619   0.914  12.163  1.00  0.00           O  
ATOM   2091  CB  VAL   604     -14.356  -1.684  10.942  1.00  0.00           C  
ATOM   2092  CG1 VAL   604     -14.019  -1.990  12.404  1.00  0.00           C  
ATOM   2093  CG2 VAL   604     -15.817  -2.030  10.667  1.00  0.00           C  
ATOM   2094  N   GLU   605     -11.668  -0.149  10.423  1.00  0.00           N  
ATOM   2095  CA  GLU   605     -10.319   0.230  10.843  1.00  0.00           C  
ATOM   2096  C   GLU   605     -10.139   1.741  10.922  1.00  0.00           C  
ATOM   2097  O   GLU   605      -9.604   2.264  11.915  1.00  0.00           O  
ATOM   2098  CB  GLU   605      -9.237  -0.394   9.947  1.00  0.00           C  
ATOM   2099  CG  GLU   605      -9.163  -1.919  10.051  1.00  0.00           C  
ATOM   2100  CD  GLU   605      -8.106  -2.407   9.071  1.00  0.00           C  
ATOM   2101  OE1 GLU   605      -7.531  -1.551   8.347  1.00  0.00           O  
ATOM   2102  OE2 GLU   605      -7.860  -3.642   9.033  1.00  0.00           O  
ATOM   2103  N   THR   606     -10.849   2.346  11.866  1.00  0.00           N  
ATOM   2104  CA  THR   606     -10.782   3.775  12.090  1.00  0.00           C  
ATOM   2105  C   THR   606      -9.627   4.065  13.039  1.00  0.00           C  
ATOM   2106  O   THR   606      -9.233   3.228  13.856  1.00  0.00           O  
ATOM   2107  CB  THR   606     -11.206   5.128  12.692  1.00  0.00           C  
ATOM   2108  OG1 THR   606     -12.544   5.428  12.323  1.00  0.00           O  
ATOM   2109  CG2 THR   606     -10.273   6.233  12.168  1.00  0.00           C  
ATOM   2110  N   THR   607      -9.065   5.263  12.945  1.00  0.00           N  
ATOM   2111  CA  THR   607      -7.985   5.637  13.844  1.00  0.00           C  
ATOM   2112  C   THR   607      -8.637   5.814  15.215  1.00  0.00           C  
ATOM   2113  O   THR   607      -9.635   6.523  15.368  1.00  0.00           O  
ATOM   2114  CB  THR   607      -6.965   6.579  14.512  1.00  0.00           C  
ATOM   2115  OG1 THR   607      -6.108   7.144  13.531  1.00  0.00           O  
ATOM   2116  CG2 THR   607      -6.125   5.783  15.525  1.00  0.00           C  
ATOM   2117  N   ARG   608      -8.080   5.169  16.236  1.00  0.00           N  
ATOM   2118  CA  ARG   608      -8.638   5.269  17.583  1.00  0.00           C  
ATOM   2119  C   ARG   608      -8.887   6.696  18.062  1.00  0.00           C  
ATOM   2120  O   ARG   608      -9.936   7.003  18.635  1.00  0.00           O  
ATOM   2121  CB  ARG   608      -7.862   4.763  18.802  1.00  0.00           C  
ATOM   2122  CG  ARG   608      -7.761   3.238  18.871  1.00  0.00           C  
ATOM   2123  CD  ARG   608      -6.943   2.731  20.061  1.00  0.00           C  
ATOM   2124  NE  ARG   608      -6.886   1.245  19.965  1.00  0.00           N  
ATOM   2125  CZ  ARG   608      -6.109   0.535  20.833  1.00  0.00           C  
ATOM   2126  NH1 ARG   608      -5.502   1.425  21.672  1.00  0.00           N  
ATOM   2127  NH2 ARG   608      -6.242  -0.788  20.524  1.00  0.00           N  
ATOM   2128  N   HIS   609      -7.934   7.598  17.841  1.00  0.00           N  
ATOM   2129  CA  HIS   609      -8.125   8.975  18.284  1.00  0.00           C  
ATOM   2130  C   HIS   609      -9.409   9.585  17.729  1.00  0.00           C  
ATOM   2131  O   HIS   609     -10.129  10.313  18.418  1.00  0.00           O  
ATOM   2132  CB  HIS   609      -7.124  10.067  17.889  1.00  0.00           C  
ATOM   2133  CG  HIS   609      -5.810   9.943  18.601  1.00  0.00           C  
ATOM   2134  ND1 HIS   609      -5.658  10.063  19.967  1.00  0.00           N  
ATOM   2135  CD2 HIS   609      -4.564   9.701  18.128  1.00  0.00           C  
ATOM   2136  CE1 HIS   609      -4.414   9.906  20.305  1.00  0.00           C  
ATOM   2137  NE2 HIS   609      -3.716   9.684  19.208  1.00  0.00           N  
ATOM   2138  N   PHE   610      -9.714   9.295  16.470  1.00  0.00           N  
ATOM   2139  CA  PHE   610     -10.915   9.828  15.835  1.00  0.00           C  
ATOM   2140  C   PHE   610     -12.189   9.230  16.428  1.00  0.00           C  
ATOM   2141  O   PHE   610     -13.199   9.914  16.616  1.00  0.00           O  
ATOM   2142  CB  PHE   610     -11.216   9.596  14.349  1.00  0.00           C  
ATOM   2143  CG  PHE   610     -10.202  10.354  13.563  1.00  0.00           C  
ATOM   2144  CD1 PHE   610      -9.425  11.384  14.138  1.00  0.00           C  
ATOM   2145  CD2 PHE   610      -9.996  10.048  12.205  1.00  0.00           C  
ATOM   2146  CE1 PHE   610      -8.455  12.101  13.380  1.00  0.00           C  
ATOM   2147  CE2 PHE   610      -9.031  10.750  11.422  1.00  0.00           C  
ATOM   2148  CZ  PHE   610      -8.258  11.783  12.014  1.00  0.00           C  
ATOM   2149  N   LEU   611     -12.157   7.936  16.732  1.00  0.00           N  
ATOM   2150  CA  LEU   611     -13.322   7.260  17.305  1.00  0.00           C  
ATOM   2151  C   LEU   611     -13.631   7.836  18.683  1.00  0.00           C  
ATOM   2152  O   LEU   611     -14.781   8.123  19.027  1.00  0.00           O  
ATOM   2153  CB  LEU   611     -13.298   5.766  17.642  1.00  0.00           C  
ATOM   2154  CG  LEU   611     -14.607   5.256  18.247  1.00  0.00           C  
ATOM   2155  CD1 LEU   611     -15.831   5.385  17.341  1.00  0.00           C  
ATOM   2156  CD2 LEU   611     -14.607   3.778  18.634  1.00  0.00           C  
ATOM   2157  N   LEU   612     -12.593   8.010  19.492  1.00  0.00           N  
ATOM   2158  CA  LEU   612     -12.763   8.562  20.832  1.00  0.00           C  
ATOM   2159  C   LEU   612     -13.385   9.956  20.776  1.00  0.00           C  
ATOM   2160  O   LEU   612     -14.312  10.285  21.521  1.00  0.00           O  
ATOM   2161  CB  LEU   612     -11.558   8.856  21.732  1.00  0.00           C  
ATOM   2162  CG  LEU   612     -11.941   9.446  23.091  1.00  0.00           C  
ATOM   2163  CD1 LEU   612     -12.812   8.545  23.964  1.00  0.00           C  
ATOM   2164  CD2 LEU   612     -10.762   9.791  24.000  1.00  0.00           C  
ATOM   2165  N   GLU   613     -12.814  10.848  19.930  1.00  0.00           N  
ATOM   2166  CA  GLU   613     -13.412  12.145  19.678  1.00  0.00           C  
ATOM   2167  C   GLU   613     -14.914  12.138  19.735  1.00  0.00           C  
ATOM   2168  O   GLU   613     -15.551  13.008  20.338  1.00  0.00           O  
ATOM   2169  CB  GLU   613     -12.958  12.666  18.311  1.00  0.00           C  
ATOM   2170  CG  GLU   613     -11.469  13.011  18.254  1.00  0.00           C  
ATOM   2171  CD  GLU   613     -11.199  14.104  19.278  1.00  0.00           C  
ATOM   2172  OE1 GLU   613     -11.916  15.140  19.239  1.00  0.00           O  
ATOM   2173  OE2 GLU   613     -10.273  13.919  20.111  1.00  0.00           O  
ATOM   2174  N   TRP   614     -15.576  13.092  19.095  1.00  0.00           N  
ATOM   2175  CA  TRP   614     -17.032  13.184  19.218  1.00  0.00           C  
ATOM   2176  C   TRP   614     -17.902  13.108  17.976  1.00  0.00           C  
ATOM   2177  O   TRP   614     -19.103  13.384  18.031  1.00  0.00           O  
ATOM   2178  CB  TRP   614     -17.667  14.453  19.801  1.00  0.00           C  
ATOM   2179  CG  TRP   614     -17.301  14.717  21.242  1.00  0.00           C  
ATOM   2180  CD1 TRP   614     -17.875  14.237  22.384  1.00  0.00           C  
ATOM   2181  CD2 TRP   614     -16.240  15.554  21.724  1.00  0.00           C  
ATOM   2182  NE1 TRP   614     -17.307  14.668  23.493  1.00  0.00           N  
ATOM   2183  CE2 TRP   614     -16.273  15.498  23.142  1.00  0.00           C  
ATOM   2184  CE3 TRP   614     -15.257  16.348  21.096  1.00  0.00           C  
ATOM   2185  CZ2 TRP   614     -15.354  16.215  23.955  1.00  0.00           C  
ATOM   2186  CZ3 TRP   614     -14.330  17.071  21.906  1.00  0.00           C  
ATOM   2187  CH2 TRP   614     -14.394  16.992  23.320  1.00  0.00           C  
ATOM   2188  N   LEU   615     -17.345  12.739  16.831  1.00  0.00           N  
ATOM   2189  CA  LEU   615     -18.145  12.744  15.614  1.00  0.00           C  
ATOM   2190  C   LEU   615     -17.806  11.722  14.547  1.00  0.00           C  
ATOM   2191  O   LEU   615     -18.402  11.706  13.467  1.00  0.00           O  
ATOM   2192  CB  LEU   615     -18.153  13.981  14.710  1.00  0.00           C  
ATOM   2193  CG  LEU   615     -18.707  15.233  15.394  1.00  0.00           C  
ATOM   2194  CD1 LEU   615     -18.457  16.541  14.645  1.00  0.00           C  
ATOM   2195  CD2 LEU   615     -20.219  15.233  15.614  1.00  0.00           C  
ATOM   2196  N   SER   616     -16.845  10.843  14.816  1.00  0.00           N  
ATOM   2197  CA  SER   616     -16.392   9.847  13.838  1.00  0.00           C  
ATOM   2198  C   SER   616     -15.861  10.543  12.570  1.00  0.00           C  
ATOM   2199  O   SER   616     -15.966  10.021  11.456  1.00  0.00           O  
ATOM   2200  CB  SER   616     -17.258   8.830  13.089  1.00  0.00           C  
ATOM   2201  OG  SER   616     -17.914   7.974  14.012  1.00  0.00           O  
ATOM   2202  N   TYR   617     -15.285  11.731  12.729  1.00  0.00           N  
ATOM   2203  CA  TYR   617     -14.780  12.485  11.588  1.00  0.00           C  
ATOM   2204  C   TYR   617     -13.548  11.847  10.962  1.00  0.00           C  
ATOM   2205  O   TYR   617     -13.418  11.754   9.739  1.00  0.00           O  
ATOM   2206  CB  TYR   617     -14.203  13.906  11.662  1.00  0.00           C  
ATOM   2207  CG  TYR   617     -13.806  14.301  10.281  1.00  0.00           C  
ATOM   2208  CD1 TYR   617     -14.786  14.700   9.362  1.00  0.00           C  
ATOM   2209  CD2 TYR   617     -12.456  14.290   9.868  1.00  0.00           C  
ATOM   2210  CE1 TYR   617     -14.450  15.083   8.048  1.00  0.00           C  
ATOM   2211  CE2 TYR   617     -12.097  14.677   8.536  1.00  0.00           C  
ATOM   2212  CZ  TYR   617     -13.112  15.071   7.640  1.00  0.00           C  
ATOM   2213  OH  TYR   617     -12.814  15.447   6.348  1.00  0.00           O  
ATOM   2214  N   THR   618     -12.619  11.395  11.798  1.00  0.00           N  
ATOM   2215  CA  THR   618     -11.393  10.751  11.330  1.00  0.00           C  
ATOM   2216  C   THR   618     -11.006   9.611  12.252  1.00  0.00           C  
ATOM   2217  O   THR   618     -11.442   9.510  13.402  1.00  0.00           O  
ATOM   2218  CB  THR   618      -9.877  10.622  11.084  1.00  0.00           C  
ATOM   2219  OG1 THR   618      -9.608   9.480  10.284  1.00  0.00           O  
ATOM   2220  CG2 THR   618      -9.152  10.481  12.433  1.00  0.00           C  
ATOM   2221  N   PHE   619     -10.165   8.733  11.729  1.00  0.00           N  
ATOM   2222  CA  PHE   619      -9.609   7.617  12.472  1.00  0.00           C  
ATOM   2223  C   PHE   619      -8.655   8.176  13.518  1.00  0.00           C  
ATOM   2224  O   PHE   619      -7.659   8.829  13.192  1.00  0.00           O  
ATOM   2225  CB  PHE   619      -8.707   6.558  11.825  1.00  0.00           C  
ATOM   2226  CG  PHE   619      -9.572   5.690  10.978  1.00  0.00           C  
ATOM   2227  CD1 PHE   619     -10.980   5.814  10.970  1.00  0.00           C  
ATOM   2228  CD2 PHE   619      -8.989   4.711  10.152  1.00  0.00           C  
ATOM   2229  CE1 PHE   619     -11.798   4.982  10.153  1.00  0.00           C  
ATOM   2230  CE2 PHE   619      -9.786   3.864   9.324  1.00  0.00           C  
ATOM   2231  CZ  PHE   619     -11.198   4.001   9.327  1.00  0.00           C  
ATOM   2232  N   ARG   620      -8.932   7.938  14.792  1.00  0.00           N  
ATOM   2233  CA  ARG   620      -8.061   8.431  15.842  1.00  0.00           C  
ATOM   2234  C   ARG   620      -7.589   7.283  16.717  1.00  0.00           C  
ATOM   2235  O   ARG   620      -7.833   6.113  16.408  1.00  0.00           O  
ATOM   2236  CB  ARG   620      -8.556   9.390  16.928  1.00  0.00           C  
ATOM   2237  CG  ARG   620      -9.109  10.705  16.375  1.00  0.00           C  
ATOM   2238  CD  ARG   620      -8.053  11.572  15.686  1.00  0.00           C  
ATOM   2239  NE  ARG   620      -7.063  11.980  16.722  1.00  0.00           N  
ATOM   2240  CZ  ARG   620      -5.833  12.438  16.348  1.00  0.00           C  
ATOM   2241  NH1 ARG   620      -5.778  12.417  14.985  1.00  0.00           N  
ATOM   2242  NH2 ARG   620      -5.137  12.737  17.484  1.00  0.00           N  
ATOM   2243  N   TYR   621      -6.902   7.570  17.835  1.00  0.00           N  
ATOM   2244  CA  TYR   621      -6.397   6.545  18.758  1.00  0.00           C  
ATOM   2245  C   TYR   621      -7.441   5.507  19.222  1.00  0.00           C  
ATOM   2246  O   TYR   621      -7.121   4.346  19.491  1.00  0.00           O  
ATOM   2247  CB  TYR   621      -5.861   6.838  20.166  1.00  0.00           C  
ATOM   2248  CG  TYR   621      -5.436   5.541  20.762  1.00  0.00           C  
ATOM   2249  CD1 TYR   621      -4.215   4.967  20.385  1.00  0.00           C  
ATOM   2250  CD2 TYR   621      -6.234   4.866  21.713  1.00  0.00           C  
ATOM   2251  CE1 TYR   621      -3.777   3.743  20.929  1.00  0.00           C  
ATOM   2252  CE2 TYR   621      -5.804   3.621  22.276  1.00  0.00           C  
ATOM   2253  CZ  TYR   621      -4.569   3.076  21.869  1.00  0.00           C  
ATOM   2254  OH  TYR   621      -4.117   1.878  22.380  1.00  0.00           O  
ATOM   2255  N   ILE   622      -8.705   5.922  19.320  1.00  0.00           N  
ATOM   2256  CA  ILE   622      -9.791   5.036  19.761  1.00  0.00           C  
ATOM   2257  C   ILE   622     -10.688   4.578  18.605  1.00  0.00           C  
ATOM   2258  O   ILE   622     -11.796   4.073  18.804  1.00  0.00           O  
ATOM   2259  CB  ILE   622     -11.017   5.306  20.660  1.00  0.00           C  
ATOM   2260  CG1 ILE   622     -11.969   6.374  20.095  1.00  0.00           C  
ATOM   2261  CG2 ILE   622     -10.648   5.801  22.068  1.00  0.00           C  
ATOM   2262  CD1 ILE   622     -13.302   6.456  20.836  1.00  0.00           C  
ATOM   2263  N   PRO   623     -10.210   4.753  17.378  1.00  0.00           N  
ATOM   2264  CA  PRO   623     -11.010   4.383  16.226  1.00  0.00           C  
ATOM   2265  C   PRO   623     -11.771   5.590  15.712  1.00  0.00           C  
ATOM   2266  O   PRO   623     -11.456   6.738  16.036  1.00  0.00           O  
ATOM   2267  CB  PRO   623     -12.306   3.786  15.670  1.00  0.00           C  
ATOM   2268  CG  PRO   623     -13.513   3.986  16.589  1.00  0.00           C  
ATOM   2269  CD  PRO   623     -13.164   3.942  18.078  1.00  0.00           C  
ATOM   2270  N   VAL   624     -12.795   5.354  14.895  1.00  0.00           N  
ATOM   2271  CA  VAL   624     -13.630   6.439  14.330  1.00  0.00           C  
ATOM   2272  C   VAL   624     -14.807   6.539  15.345  1.00  0.00           C  
ATOM   2273  O   VAL   624     -15.809   5.827  15.240  1.00  0.00           O  
ATOM   2274  CB  VAL   624     -14.638   6.775  13.210  1.00  0.00           C  
ATOM   2275  CG1 VAL   624     -15.109   8.231  13.230  1.00  0.00           C  
ATOM   2276  CG2 VAL   624     -14.082   6.553  11.802  1.00  0.00           C  
ATOM   2277  N   GLY   625     -14.684   7.425  16.329  1.00  0.00           N  
ATOM   2278  CA  GLY   625     -15.709   7.596  17.367  1.00  0.00           C  
ATOM   2279  C   GLY   625     -15.905   9.038  17.823  1.00  0.00           C  
ATOM   2280  O   GLY   625     -15.038   9.900  17.659  1.00  0.00           O  
ATOM   2281  N   LEU   626     -17.071   9.308  18.410  1.00  0.00           N  
ATOM   2282  CA  LEU   626     -17.386  10.619  18.975  1.00  0.00           C  
ATOM   2283  C   LEU   626     -17.924  10.294  20.371  1.00  0.00           C  
ATOM   2284  O   LEU   626     -19.133  10.223  20.604  1.00  0.00           O  
ATOM   2285  CB  LEU   626     -18.490  11.523  18.417  1.00  0.00           C  
ATOM   2286  CG  LEU   626     -18.541  12.902  19.078  1.00  0.00           C  
ATOM   2287  CD1 LEU   626     -17.290  13.757  18.885  1.00  0.00           C  
ATOM   2288  CD2 LEU   626     -19.670  13.810  18.590  1.00  0.00           C  
ATOM   2289  N   LEU   627     -16.919  10.132  21.311  1.00  0.00           N  
ATOM   2290  CA  LEU   627     -17.409   9.793  22.651  1.00  0.00           C  
ATOM   2291  C   LEU   627     -16.823  10.660  23.739  1.00  0.00           C  
ATOM   2292  O   LEU   627     -17.107  10.438  24.936  1.00  0.00           O  
ATOM   2293  CB  LEU   627     -17.136   8.305  22.918  1.00  0.00           C  
ATOM   2294  CG  LEU   627     -17.930   7.366  22.008  1.00  0.00           C  
ATOM   2295  CD1 LEU   627     -17.519   5.896  22.080  1.00  0.00           C  
ATOM   2296  CD2 LEU   627     -19.434   7.327  22.275  1.00  0.00           C  
ATOM   2297  N   ASP   628     -16.073  11.682  23.364  1.00  0.00           N  
ATOM   2298  CA  ASP   628     -15.453  12.567  24.351  1.00  0.00           C  
ATOM   2299  C   ASP   628     -16.432  13.045  25.403  1.00  0.00           C  
ATOM   2300  O   ASP   628     -17.513  13.565  25.158  1.00  0.00           O  
ATOM   2301  CB  ASP   628     -14.777  13.737  23.641  1.00  0.00           C  
ATOM   2302  CG  ASP   628     -13.529  13.209  22.948  1.00  0.00           C  
ATOM   2303  OD1 ASP   628     -13.158  12.034  23.211  1.00  0.00           O  
ATOM   2304  OD2 ASP   628     -12.929  13.974  22.146  1.00  0.00           O  
ATOM   2305  N   VAL   629     -16.054  12.852  26.668  1.00  0.00           N  
ATOM   2306  CA  VAL   629     -16.836  13.260  27.822  1.00  0.00           C  
ATOM   2307  C   VAL   629     -18.194  12.603  27.961  1.00  0.00           C  
ATOM   2308  O   VAL   629     -19.107  13.166  28.594  1.00  0.00           O  
ATOM   2309  CB  VAL   629     -16.970  14.785  27.865  1.00  0.00           C  
ATOM   2310  CG1 VAL   629     -17.401  15.321  29.232  1.00  0.00           C  
ATOM   2311  CG2 VAL   629     -15.669  15.521  27.538  1.00  0.00           C  
ATOM   2312  N   ILE   630     -18.366  11.409  27.410  1.00  0.00           N  
ATOM   2313  CA  ILE   630     -19.626  10.678  27.534  1.00  0.00           C  
ATOM   2314  C   ILE   630     -19.407   9.612  28.618  1.00  0.00           C  
ATOM   2315  O   ILE   630     -18.367   8.945  28.620  1.00  0.00           O  
ATOM   2316  CB  ILE   630     -20.051  10.036  26.233  1.00  0.00           C  
ATOM   2317  CG1 ILE   630     -20.302  11.048  25.103  1.00  0.00           C  
ATOM   2318  CG2 ILE   630     -21.355   9.227  26.345  1.00  0.00           C  
ATOM   2319  CD1 ILE   630     -20.491  10.398  23.733  1.00  0.00           C  
ATOM   2320  N   PRO   631     -20.350   9.487  29.544  1.00  0.00           N  
ATOM   2321  CA  PRO   631     -20.189   8.510  30.622  1.00  0.00           C  
ATOM   2322  C   PRO   631     -19.877   7.106  30.143  1.00  0.00           C  
ATOM   2323  O   PRO   631     -20.632   6.499  29.386  1.00  0.00           O  
ATOM   2324  CB  PRO   631     -21.454   8.496  31.497  1.00  0.00           C  
ATOM   2325  CG  PRO   631     -22.201   9.831  31.510  1.00  0.00           C  
ATOM   2326  CD  PRO   631     -22.216  10.539  30.154  1.00  0.00           C  
ATOM   2327  N   GLN   632     -18.749   6.556  30.595  1.00  0.00           N  
ATOM   2328  CA  GLN   632     -18.333   5.215  30.257  1.00  0.00           C  
ATOM   2329  C   GLN   632     -17.722   5.044  28.884  1.00  0.00           C  
ATOM   2330  O   GLN   632     -17.593   3.922  28.382  1.00  0.00           O  
ATOM   2331  CB  GLN   632     -19.532   4.269  30.383  1.00  0.00           C  
ATOM   2332  CG  GLN   632     -20.097   4.186  31.802  1.00  0.00           C  
ATOM   2333  CD  GLN   632     -21.270   3.216  31.786  1.00  0.00           C  
ATOM   2334  OE1 GLN   632     -21.742   2.811  30.725  1.00  0.00           O  
ATOM   2335  NE2 GLN   632     -21.804   2.791  32.962  1.00  0.00           N  
ATOM   2336  N   GLN   633     -17.278   6.135  28.273  1.00  0.00           N  
ATOM   2337  CA  GLN   633     -16.666   6.069  26.947  1.00  0.00           C  
ATOM   2338  C   GLN   633     -15.427   5.189  26.948  1.00  0.00           C  
ATOM   2339  O   GLN   633     -15.206   4.418  26.006  1.00  0.00           O  
ATOM   2340  CB  GLN   633     -16.348   7.475  26.461  1.00  0.00           C  
ATOM   2341  CG  GLN   633     -15.810   7.519  25.030  1.00  0.00           C  
ATOM   2342  CD  GLN   633     -16.903   7.011  24.100  1.00  0.00           C  
ATOM   2343  OE1 GLN   633     -18.062   7.406  24.211  1.00  0.00           O  
ATOM   2344  NE2 GLN   633     -16.593   6.107  23.132  1.00  0.00           N  
ATOM   2345  N   ILE   634     -14.611   5.265  28.000  1.00  0.00           N  
ATOM   2346  CA  ILE   634     -13.399   4.455  28.080  1.00  0.00           C  
ATOM   2347  C   ILE   634     -13.715   2.966  28.021  1.00  0.00           C  
ATOM   2348  O   ILE   634     -13.068   2.230  27.271  1.00  0.00           O  
ATOM   2349  CB  ILE   634     -12.600   4.789  29.338  1.00  0.00           C  
ATOM   2350  CG1 ILE   634     -11.996   6.203  29.324  1.00  0.00           C  
ATOM   2351  CG2 ILE   634     -11.409   3.846  29.576  1.00  0.00           C  
ATOM   2352  CD1 ILE   634     -11.435   6.640  30.676  1.00  0.00           C  
ATOM   2353  N   ASN   635     -14.713   2.527  28.782  1.00  0.00           N  
ATOM   2354  CA  ASN   635     -15.114   1.123  28.779  1.00  0.00           C  
ATOM   2355  C   ASN   635     -15.618   0.719  27.392  1.00  0.00           C  
ATOM   2356  O   ASN   635     -15.247  -0.331  26.872  1.00  0.00           O  
ATOM   2357  CB  ASN   635     -16.202   0.860  29.817  1.00  0.00           C  
ATOM   2358  CG  ASN   635     -15.559   0.910  31.196  1.00  0.00           C  
ATOM   2359  OD1 ASN   635     -14.345   0.769  31.334  1.00  0.00           O  
ATOM   2360  ND2 ASN   635     -16.338   1.114  32.291  1.00  0.00           N  
ATOM   2361  N   TRP   636     -16.313   1.642  26.725  1.00  0.00           N  
ATOM   2362  CA  TRP   636     -16.798   1.419  25.350  1.00  0.00           C  
ATOM   2363  C   TRP   636     -15.689   1.302  24.299  1.00  0.00           C  
ATOM   2364  O   TRP   636     -15.809   0.621  23.278  1.00  0.00           O  
ATOM   2365  CB  TRP   636     -17.670   2.462  24.640  1.00  0.00           C  
ATOM   2366  CG  TRP   636     -19.068   2.576  25.198  1.00  0.00           C  
ATOM   2367  CD1 TRP   636     -19.626   3.576  25.941  1.00  0.00           C  
ATOM   2368  CD2 TRP   636     -20.134   1.625  25.059  1.00  0.00           C  
ATOM   2369  NE1 TRP   636     -20.885   3.362  26.271  1.00  0.00           N  
ATOM   2370  CE2 TRP   636     -21.259   2.153  25.745  1.00  0.00           C  
ATOM   2371  CE3 TRP   636     -20.252   0.373  24.419  1.00  0.00           C  
ATOM   2372  CZ2 TRP   636     -22.502   1.467  25.812  1.00  0.00           C  
ATOM   2373  CZ3 TRP   636     -21.497  -0.322  24.483  1.00  0.00           C  
ATOM   2374  CH2 TRP   636     -22.599   0.235  25.177  1.00  0.00           C  
ATOM   2375  N   ARG   637     -14.592   1.991  24.574  1.00  0.00           N  
ATOM   2376  CA  ARG   637     -13.434   1.981  23.707  1.00  0.00           C  
ATOM   2377  C   ARG   637     -12.640   0.651  23.703  1.00  0.00           C  
ATOM   2378  O   ARG   637     -12.257   0.119  22.658  1.00  0.00           O  
ATOM   2379  CB  ARG   637     -12.259   2.933  23.943  1.00  0.00           C  
ATOM   2380  CG  ARG   637     -11.148   2.802  22.899  1.00  0.00           C  
ATOM   2381  CD  ARG   637      -9.965   3.740  23.143  1.00  0.00           C  
ATOM   2382  NE  ARG   637      -9.328   3.335  24.427  1.00  0.00           N  
ATOM   2383  CZ  ARG   637      -8.492   4.197  25.076  1.00  0.00           C  
ATOM   2384  NH1 ARG   637      -8.419   5.342  24.337  1.00  0.00           N  
ATOM   2385  NH2 ARG   637      -8.055   3.577  26.211  1.00  0.00           N  
ATOM   2386  N   PRO   638     -12.396   0.119  24.898  1.00  0.00           N  
ATOM   2387  CA  PRO   638     -11.530  -1.040  25.055  1.00  0.00           C  
ATOM   2388  C   PRO   638     -11.630  -1.792  26.352  1.00  0.00           C  
ATOM   2389  O   PRO   638     -10.627  -2.001  27.039  1.00  0.00           O  
ATOM   2390  CB  PRO   638     -10.132  -1.588  25.352  1.00  0.00           C  
ATOM   2391  CG  PRO   638      -9.286  -0.660  26.226  1.00  0.00           C  
ATOM   2392  CD  PRO   638      -9.540   0.826  25.967  1.00  0.00           C  
ATOM   2393  N   PRO   639     -12.835  -2.231  26.746  1.00  0.00           N  
ATOM   2394  CA  PRO   639     -13.020  -3.164  27.889  1.00  0.00           C  
ATOM   2395  C   PRO   639     -12.490  -4.560  27.475  1.00  0.00           C  
ATOM   2396  O   PRO   639     -12.473  -4.936  26.299  1.00  0.00           O  
ATOM   2397  CB  PRO   639     -13.928  -4.122  28.664  1.00  0.00           C  
ATOM   2398  CG  PRO   639     -15.419  -3.886  28.414  1.00  0.00           C  
ATOM   2399  CD  PRO   639     -15.735  -3.426  26.989  1.00  0.00           C  
ATOM   2400  N   SER   640     -12.050  -5.334  28.484  1.00  0.00           N  
ATOM   2401  CA  SER   640     -11.599  -6.729  28.308  1.00  0.00           C  
ATOM   2402  C   SER   640     -12.808  -7.489  27.747  1.00  0.00           C  
ATOM   2403  O   SER   640     -13.904  -7.541  28.311  1.00  0.00           O  
ATOM   2404  CB  SER   640     -11.231  -7.744  29.394  1.00  0.00           C  
ATOM   2405  OG  SER   640     -10.841  -8.974  28.801  1.00  0.00           O  
ATOM   2406  N   TYR   641     -12.547  -8.086  26.588  1.00  0.00           N  
ATOM   2407  CA  TYR   641     -13.562  -8.717  25.765  1.00  0.00           C  
ATOM   2408  C   TYR   641     -13.328 -10.208  25.702  1.00  0.00           C  
ATOM   2409  O   TYR   641     -12.197 -10.695  25.625  1.00  0.00           O  
ATOM   2410  CB  TYR   641     -13.744  -8.499  24.256  1.00  0.00           C  
ATOM   2411  CG  TYR   641     -14.837  -9.404  23.801  1.00  0.00           C  
ATOM   2412  CD1 TYR   641     -16.174  -9.037  24.001  1.00  0.00           C  
ATOM   2413  CD2 TYR   641     -14.561 -10.633  23.162  1.00  0.00           C  
ATOM   2414  CE1 TYR   641     -17.235  -9.864  23.582  1.00  0.00           C  
ATOM   2415  CE2 TYR   641     -15.628 -11.486  22.730  1.00  0.00           C  
ATOM   2416  CZ  TYR   641     -16.960 -11.082  22.950  1.00  0.00           C  
ATOM   2417  OH  TYR   641     -18.019 -11.872  22.556  1.00  0.00           O  
ATOM   2418  N   PHE   642     -14.436 -10.967  25.737  1.00  0.00           N  
ATOM   2419  CA  PHE   642     -14.446 -12.431  25.719  1.00  0.00           C  
ATOM   2420  C   PHE   642     -13.810 -12.971  27.041  1.00  0.00           C  
ATOM   2421  O   PHE   642     -13.120 -13.994  27.073  1.00  0.00           O  
ATOM   2422  CB  PHE   642     -13.644 -13.247  24.696  1.00  0.00           C  
ATOM   2423  CG  PHE   642     -14.110 -14.659  24.785  1.00  0.00           C  
ATOM   2424  CD1 PHE   642     -15.407 -15.047  24.379  1.00  0.00           C  
ATOM   2425  CD2 PHE   642     -13.248 -15.652  25.285  1.00  0.00           C  
ATOM   2426  CE1 PHE   642     -15.842 -16.401  24.464  1.00  0.00           C  
ATOM   2427  CE2 PHE   642     -13.659 -17.016  25.381  1.00  0.00           C  
ATOM   2428  CZ  PHE   642     -14.964 -17.390  24.970  1.00  0.00           C  
ATOM   2429  N   GLY   643     -14.066 -12.249  28.130  1.00  0.00           N  
ATOM   2430  CA  GLY   643     -13.522 -12.656  29.413  1.00  0.00           C  
ATOM   2431  C   GLY   643     -14.565 -13.081  30.424  1.00  0.00           C  
ATOM   2432  O   GLY   643     -14.298 -13.242  31.617  1.00  0.00           O  
ATOM   2433  N   ARG   644     -15.804 -13.270  29.932  1.00  0.00           N  
ATOM   2434  CA  ARG   644     -17.022 -13.678  30.694  1.00  0.00           C  
ATOM   2435  C   ARG   644     -17.383 -12.688  31.800  1.00  0.00           C  
ATOM   2436  O   ARG   644     -17.966 -13.019  32.836  1.00  0.00           O  
ATOM   2437  CB  ARG   644     -17.059 -14.969  31.516  1.00  0.00           C  
ATOM   2438  CG  ARG   644     -16.851 -16.232  30.678  1.00  0.00           C  
ATOM   2439  CD  ARG   644     -16.812 -17.518  31.507  1.00  0.00           C  
ATOM   2440  NE  ARG   644     -16.395 -18.623  30.599  1.00  0.00           N  
ATOM   2441  CZ  ARG   644     -16.226 -19.884  31.093  1.00  0.00           C  
ATOM   2442  NH1 ARG   644     -16.501 -19.848  32.430  1.00  0.00           N  
ATOM   2443  NH2 ARG   644     -15.847 -20.689  30.058  1.00  0.00           N  
ATOM   2444  N   ASP   645     -17.010 -11.437  31.544  1.00  0.00           N  
ATOM   2445  CA  ASP   645     -17.050 -10.364  32.500  1.00  0.00           C  
ATOM   2446  C   ASP   645     -17.403  -9.066  31.794  1.00  0.00           C  
ATOM   2447  O   ASP   645     -16.886  -8.707  30.732  1.00  0.00           O  
ATOM   2448  CB  ASP   645     -15.753 -10.048  33.250  1.00  0.00           C  
ATOM   2449  CG  ASP   645     -16.096  -9.138  34.421  1.00  0.00           C  
ATOM   2450  OD1 ASP   645     -16.658  -8.039  34.171  1.00  0.00           O  
ATOM   2451  OD2 ASP   645     -15.801  -9.531  35.581  1.00  0.00           O  
ATOM   2452  N   ASP   646     -18.330  -8.352  32.439  1.00  0.00           N  
ATOM   2453  CA  ASP   646     -18.796  -7.026  32.075  1.00  0.00           C  
ATOM   2454  C   ASP   646     -19.307  -6.798  30.675  1.00  0.00           C  
ATOM   2455  O   ASP   646     -20.349  -7.306  30.252  1.00  0.00           O  
ATOM   2456  CB  ASP   646     -17.750  -5.916  32.208  1.00  0.00           C  
ATOM   2457  CG  ASP   646     -18.468  -4.578  32.100  1.00  0.00           C  
ATOM   2458  OD1 ASP   646     -19.727  -4.584  32.056  1.00  0.00           O  
ATOM   2459  OD2 ASP   646     -17.766  -3.532  32.059  1.00  0.00           O  
ATOM   2460  N   LEU   647     -18.542  -6.007  29.937  1.00  0.00           N  
ATOM   2461  CA  LEU   647     -18.911  -5.684  28.578  1.00  0.00           C  
ATOM   2462  C   LEU   647     -17.827  -6.054  27.589  1.00  0.00           C  
ATOM   2463  O   LEU   647     -16.691  -6.380  27.944  1.00  0.00           O  
ATOM   2464  CB  LEU   647     -19.154  -4.234  28.146  1.00  0.00           C  
ATOM   2465  CG  LEU   647     -20.271  -3.543  28.930  1.00  0.00           C  
ATOM   2466  CD1 LEU   647     -20.443  -2.054  28.634  1.00  0.00           C  
ATOM   2467  CD2 LEU   647     -21.670  -4.113  28.699  1.00  0.00           C  
ATOM   2468  N   GLU   648     -18.188  -6.002  26.306  1.00  0.00           N  
ATOM   2469  CA  GLU   648     -17.237  -6.211  25.218  1.00  0.00           C  
ATOM   2470  C   GLU   648     -16.790  -4.813  24.822  1.00  0.00           C  
ATOM   2471  O   GLU   648     -17.581  -3.867  24.779  1.00  0.00           O  
ATOM   2472  CB  GLU   648     -17.699  -6.842  23.901  1.00  0.00           C  
ATOM   2473  CG  GLU   648     -18.243  -8.263  24.063  1.00  0.00           C  
ATOM   2474  CD  GLU   648     -19.702  -8.163  24.484  1.00  0.00           C  
ATOM   2475  OE1 GLU   648     -20.214  -7.015  24.577  1.00  0.00           O  
ATOM   2476  OE2 GLU   648     -20.325  -9.233  24.718  1.00  0.00           O  
ATOM   2477  N   THR   649     -15.512  -4.663  24.525  1.00  0.00           N  
ATOM   2478  CA  THR   649     -14.981  -3.363  24.077  1.00  0.00           C  
ATOM   2479  C   THR   649     -15.125  -3.325  22.558  1.00  0.00           C  
ATOM   2480  O   THR   649     -15.311  -4.357  21.908  1.00  0.00           O  
ATOM   2481  CB  THR   649     -13.895  -2.334  23.708  1.00  0.00           C  
ATOM   2482  OG1 THR   649     -13.143  -2.796  22.595  1.00  0.00           O  
ATOM   2483  CG2 THR   649     -12.956  -2.132  24.909  1.00  0.00           C  
ATOM   2484  N   LEU   650     -15.025  -2.048  21.966  1.00  0.00           N  
ATOM   2485  CA  LEU   650     -15.166  -2.052  20.519  1.00  0.00           C  
ATOM   2486  C   LEU   650     -13.905  -1.993  19.699  1.00  0.00           C  
ATOM   2487  O   LEU   650     -13.982  -2.287  18.489  1.00  0.00           O  
ATOM   2488  CB  LEU   650     -16.098  -0.898  20.061  1.00  0.00           C  
ATOM   2489  CG  LEU   650     -17.482  -0.936  20.712  1.00  0.00           C  
ATOM   2490  CD1 LEU   650     -18.406   0.220  20.333  1.00  0.00           C  
ATOM   2491  CD2 LEU   650     -18.314  -2.177  20.389  1.00  0.00           C  
ATOM   2492  N   MET   651     -14.051  -2.141  18.388  1.00  0.00           N  
ATOM   2493  CA  MET   651     -12.913  -2.144  17.474  1.00  0.00           C  
ATOM   2494  C   MET   651     -11.917  -3.223  17.910  1.00  0.00           C  
ATOM   2495  O   MET   651     -10.699  -3.027  17.925  1.00  0.00           O  
ATOM   2496  CB  MET   651     -11.900  -1.008  17.307  1.00  0.00           C  
ATOM   2497  CG  MET   651     -12.540   0.330  16.932  1.00  0.00           C  
ATOM   2498  SD  MET   651     -13.511   0.298  15.396  1.00  0.00           S  
ATOM   2499  CE  MET   651     -12.096  -0.082  14.323  1.00  0.00           C  
ATOM   2500  N   MET   652     -12.454  -4.386  18.272  1.00  0.00           N  
ATOM   2501  CA  MET   652     -11.639  -5.517  18.705  1.00  0.00           C  
ATOM   2502  C   MET   652     -11.811  -6.736  17.799  1.00  0.00           C  
ATOM   2503  O   MET   652     -11.652  -7.887  18.214  1.00  0.00           O  
ATOM   2504  CB  MET   652     -11.813  -6.271  20.026  1.00  0.00           C  
ATOM   2505  CG  MET   652     -11.466  -5.432  21.258  1.00  0.00           C  
ATOM   2506  SD  MET   652      -9.715  -4.962  21.381  1.00  0.00           S  
ATOM   2507  CE  MET   652      -9.122  -6.647  21.708  1.00  0.00           C  
ATOM   2508  N   SER   653     -12.143  -6.479  16.532  1.00  0.00           N  
ATOM   2509  CA  SER   653     -12.310  -7.548  15.562  1.00  0.00           C  
ATOM   2510  C   SER   653     -13.729  -7.849  15.111  1.00  0.00           C  
ATOM   2511  O   SER   653     -13.979  -8.820  14.392  1.00  0.00           O  
ATOM   2512  CB  SER   653     -11.983  -9.025  15.795  1.00  0.00           C  
ATOM   2513  OG  SER   653     -12.846  -9.565  16.785  1.00  0.00           O  
ATOM   2514  N   GLU   654     -14.691  -7.026  15.520  1.00  0.00           N  
ATOM   2515  CA  GLU   654     -16.087  -7.262  15.151  1.00  0.00           C  
ATOM   2516  C   GLU   654     -16.520  -6.720  13.793  1.00  0.00           C  
ATOM   2517  O   GLU   654     -17.574  -7.083  13.263  1.00  0.00           O  
ATOM   2518  CB  GLU   654     -17.170  -6.663  16.053  1.00  0.00           C  
ATOM   2519  CG  GLU   654     -17.218  -7.290  17.448  1.00  0.00           C  
ATOM   2520  CD  GLU   654     -18.280  -6.558  18.256  1.00  0.00           C  
ATOM   2521  OE1 GLU   654     -18.891  -5.605  17.704  1.00  0.00           O  
ATOM   2522  OE2 GLU   654     -18.494  -6.943  19.437  1.00  0.00           O  
ATOM   2523  N   SER   655     -15.715  -5.841  13.203  1.00  0.00           N  
ATOM   2524  CA  SER   655     -16.062  -5.273  11.909  1.00  0.00           C  
ATOM   2525  C   SER   655     -16.812  -3.962  12.047  1.00  0.00           C  
ATOM   2526  O   SER   655     -17.391  -3.653  13.092  1.00  0.00           O  
ATOM   2527  CB  SER   655     -17.030  -5.864  10.881  1.00  0.00           C  
ATOM   2528  OG  SER   655     -18.355  -5.847  11.392  1.00  0.00           O  
ATOM   2529  N   ALA   656     -16.815  -3.163  10.984  1.00  0.00           N  
ATOM   2530  CA  ALA   656     -17.474  -1.862  10.999  1.00  0.00           C  
ATOM   2531  C   ALA   656     -18.972  -1.926  11.267  1.00  0.00           C  
ATOM   2532  O   ALA   656     -19.499  -1.234  12.142  1.00  0.00           O  
ATOM   2533  CB  ALA   656     -17.279  -1.125   9.678  1.00  0.00           C  
ATOM   2534  N   GLY   657     -19.686  -2.759  10.518  1.00  0.00           N  
ATOM   2535  CA  GLY   657     -21.127  -2.881  10.703  1.00  0.00           C  
ATOM   2536  C   GLY   657     -21.488  -3.238  12.140  1.00  0.00           C  
ATOM   2537  O   GLY   657     -22.344  -2.616  12.774  1.00  0.00           O  
ATOM   2538  N   ASP   658     -20.823  -4.261  12.668  1.00  0.00           N  
ATOM   2539  CA  ASP   658     -21.068  -4.726  14.028  1.00  0.00           C  
ATOM   2540  C   ASP   658     -20.609  -3.693  15.056  1.00  0.00           C  
ATOM   2541  O   ASP   658     -21.286  -3.425  16.053  1.00  0.00           O  
ATOM   2542  CB  ASP   658     -20.357  -6.012  14.456  1.00  0.00           C  
ATOM   2543  CG  ASP   658     -21.033  -7.180  13.752  1.00  0.00           C  
ATOM   2544  OD1 ASP   658     -22.141  -6.970  13.190  1.00  0.00           O  
ATOM   2545  OD2 ASP   658     -20.452  -8.297  13.769  1.00  0.00           O  
ATOM   2546  N   TRP   659     -19.443  -3.099  14.822  1.00  0.00           N  
ATOM   2547  CA  TRP   659     -18.908  -2.084  15.722  1.00  0.00           C  
ATOM   2548  C   TRP   659     -19.885  -0.918  15.839  1.00  0.00           C  
ATOM   2549  O   TRP   659     -20.140  -0.390  16.925  1.00  0.00           O  
ATOM   2550  CB  TRP   659     -17.620  -1.313  15.405  1.00  0.00           C  
ATOM   2551  CG  TRP   659     -17.223  -0.317  16.468  1.00  0.00           C  
ATOM   2552  CD1 TRP   659     -16.497  -0.510  17.608  1.00  0.00           C  
ATOM   2553  CD2 TRP   659     -17.538   1.082  16.501  1.00  0.00           C  
ATOM   2554  NE1 TRP   659     -16.327   0.582  18.328  1.00  0.00           N  
ATOM   2555  CE2 TRP   659     -16.958   1.614  17.683  1.00  0.00           C  
ATOM   2556  CE3 TRP   659     -18.253   1.946  15.646  1.00  0.00           C  
ATOM   2557  CZ2 TRP   659     -17.073   2.986  18.038  1.00  0.00           C  
ATOM   2558  CZ3 TRP   659     -18.374   3.324  15.995  1.00  0.00           C  
ATOM   2559  CH2 TRP   659     -17.782   3.820  17.184  1.00  0.00           C  
ATOM   2560  N   VAL   660     -20.446  -0.499  14.706  1.00  0.00           N  
ATOM   2561  CA  VAL   660     -21.413   0.598  14.668  1.00  0.00           C  
ATOM   2562  C   VAL   660     -22.677   0.247  15.458  1.00  0.00           C  
ATOM   2563  O   VAL   660     -23.273   1.084  16.142  1.00  0.00           O  
ATOM   2564  CB  VAL   660     -22.383   1.340  13.723  1.00  0.00           C  
ATOM   2565  CG1 VAL   660     -23.283   2.348  14.441  1.00  0.00           C  
ATOM   2566  CG2 VAL   660     -21.675   2.144  12.630  1.00  0.00           C  
ATOM   2567  N   ARG   661     -23.096  -1.013  15.366  1.00  0.00           N  
ATOM   2568  CA  ARG   661     -24.277  -1.499  16.075  1.00  0.00           C  
ATOM   2569  C   ARG   661     -24.070  -1.340  17.593  1.00  0.00           C  
ATOM   2570  O   ARG   661     -24.995  -1.015  18.342  1.00  0.00           O  
ATOM   2571  CB  ARG   661     -24.714  -2.965  16.026  1.00  0.00           C  
ATOM   2572  CG  ARG   661     -25.278  -3.389  14.668  1.00  0.00           C  
ATOM   2573  CD  ARG   661     -25.648  -4.871  14.594  1.00  0.00           C  
ATOM   2574  NE  ARG   661     -26.150  -5.139  13.217  1.00  0.00           N  
ATOM   2575  CZ  ARG   661     -26.481  -6.411  12.847  1.00  0.00           C  
ATOM   2576  NH1 ARG   661     -26.258  -7.227  13.918  1.00  0.00           N  
ATOM   2577  NH2 ARG   661     -26.905  -6.370  11.550  1.00  0.00           N  
ATOM   2578  N   ILE   662     -22.844  -1.570  18.055  1.00  0.00           N  
ATOM   2579  CA  ILE   662     -22.516  -1.434  19.473  1.00  0.00           C  
ATOM   2580  C   ILE   662     -22.529   0.034  19.904  1.00  0.00           C  
ATOM   2581  O   ILE   662     -22.858   0.368  21.045  1.00  0.00           O  
ATOM   2582  CB  ILE   662     -21.209  -1.711  20.249  1.00  0.00           C  
ATOM   2583  CG1 ILE   662     -20.763  -3.182  20.193  1.00  0.00           C  
ATOM   2584  CG2 ILE   662     -21.302  -1.375  21.747  1.00  0.00           C  
ATOM   2585  CD1 ILE   662     -21.803  -4.155  20.745  1.00  0.00           C  
ATOM   2586  N   SER   663     -22.168   0.935  18.993  1.00  0.00           N  
ATOM   2587  CA  SER   663     -22.165   2.365  19.295  1.00  0.00           C  
ATOM   2588  C   SER   663     -23.578   2.865  19.574  1.00  0.00           C  
ATOM   2589  O   SER   663     -23.828   3.607  20.527  1.00  0.00           O  
ATOM   2590  CB  SER   663     -21.802   3.506  18.341  1.00  0.00           C  
ATOM   2591  OG  SER   663     -21.941   4.756  19.000  1.00  0.00           O  
ATOM   2592  N   GLU   664     -24.557   2.487  18.670  1.00  0.00           N  
ATOM   2593  CA  GLU   664     -25.958   2.852  18.875  1.00  0.00           C  
ATOM   2594  C   GLU   664     -26.375   2.501  20.303  1.00  0.00           C  
ATOM   2595  O   GLU   664     -26.933   3.320  21.037  1.00  0.00           O  
ATOM   2596  CB  GLU   664     -26.810   2.127  17.839  1.00  0.00           C  
ATOM   2597  CG  GLU   664     -28.301   2.454  17.939  1.00  0.00           C  
ATOM   2598  CD  GLU   664     -29.023   1.702  16.829  1.00  0.00           C  
ATOM   2599  OE1 GLU   664     -28.330   1.010  16.037  1.00  0.00           O  
ATOM   2600  OE2 GLU   664     -30.276   1.811  16.759  1.00  0.00           O  
ATOM   2601  N   MET   665     -26.023   1.297  20.751  1.00  0.00           N  
ATOM   2602  CA  MET   665     -26.354   0.863  22.109  1.00  0.00           C  
ATOM   2603  C   MET   665     -25.692   1.758  23.145  1.00  0.00           C  
ATOM   2604  O   MET   665     -26.291   2.094  24.171  1.00  0.00           O  
ATOM   2605  CB  MET   665     -25.948  -0.596  22.327  1.00  0.00           C  
ATOM   2606  CG  MET   665     -26.801  -1.591  21.537  1.00  0.00           C  
ATOM   2607  SD  MET   665     -28.569  -1.571  21.960  1.00  0.00           S  
ATOM   2608  CE  MET   665     -28.342  -2.269  23.621  1.00  0.00           C  
ATOM   2609  N   LEU   666     -24.431   2.127  22.905  1.00  0.00           N  
ATOM   2610  CA  LEU   666     -23.715   2.998  23.826  1.00  0.00           C  
ATOM   2611  C   LEU   666     -24.398   4.355  23.957  1.00  0.00           C  
ATOM   2612  O   LEU   666     -24.534   4.847  25.082  1.00  0.00           O  
ATOM   2613  CB  LEU   666     -22.254   3.178  23.406  1.00  0.00           C  
ATOM   2614  CG  LEU   666     -21.462   4.100  24.334  1.00  0.00           C  
ATOM   2615  CD1 LEU   666     -21.348   3.619  25.780  1.00  0.00           C  
ATOM   2616  CD2 LEU   666     -20.009   4.337  23.924  1.00  0.00           C  
ATOM   2617  N   LEU   667     -24.805   4.973  22.850  1.00  0.00           N  
ATOM   2618  CA  LEU   667     -25.454   6.278  22.898  1.00  0.00           C  
ATOM   2619  C   LEU   667     -26.842   6.231  23.511  1.00  0.00           C  
ATOM   2620  O   LEU   667     -27.111   6.914  24.503  1.00  0.00           O  
ATOM   2621  CB  LEU   667     -25.560   6.938  21.506  1.00  0.00           C  
ATOM   2622  CG  LEU   667     -24.205   7.165  20.834  1.00  0.00           C  
ATOM   2623  CD1 LEU   667     -24.274   7.724  19.413  1.00  0.00           C  
ATOM   2624  CD2 LEU   667     -23.282   8.146  21.556  1.00  0.00           C  
TER
