# Supplementary material for: The Flavoproteome of the Model Plant Arabidopsis thaliana
Source: Int J Mol Sci. 2020 Jul 28;21(15):5371. doi: 10.3390/ijms21155371 (PMC7432721; doi:10.3390/ijms21155371)
Supplement: Supplementary file 1 [file ijms-21-05371-s001.zip › Supplements for Table S4 pdb structure prediction evidence code 3/AT5G07800.1.pdb]

REMARK  99  Chain ID : 1
REMARK  99  Residues : 425
REMARK  99  Atoms    : 3701
REMARK  99  File     : c2vq7B_.1.pdb.sc
ATOM      1  N   LYS    15     -44.696 200.595  14.850  1.00  0.00           N  
ATOM      2  CA  LYS    15     -43.609 201.177  14.056  1.00  0.00           C  
ATOM      3  C   LYS    15     -43.131 202.541  14.584  1.00  0.00           C  
ATOM      4  O   LYS    15     -43.949 203.426  14.825  1.00  0.00           O  
ATOM      5  CB  LYS    15     -44.120 201.322  12.617  1.00  0.00           C  
ATOM      6  CG  LYS    15     -44.353 199.983  11.915  1.00  0.00           C  
ATOM      7  CD  LYS    15     -44.844 200.125  10.473  1.00  0.00           C  
ATOM      8  CE  LYS    15     -45.096 198.786   9.776  1.00  0.00           C  
ATOM      9  NZ  LYS    15     -45.603 199.016   8.405  1.00  0.00           N  
ATOM     10  N   VAL    16     -41.812 202.708  14.728  1.00  0.00           N  
ATOM     11  CA  VAL    16     -41.201 203.922  15.305  1.00  0.00           C  
ATOM     12  C   VAL    16     -40.346 204.708  14.303  1.00  0.00           C  
ATOM     13  O   VAL    16     -39.586 204.110  13.557  1.00  0.00           O  
ATOM     14  CB  VAL    16     -40.269 203.545  16.514  1.00  0.00           C  
ATOM     15  CG1 VAL    16     -39.554 204.748  17.131  1.00  0.00           C  
ATOM     16  CG2 VAL    16     -41.014 202.883  17.675  1.00  0.00           C  
ATOM     17  N   CYS    17     -40.424 206.039  14.341  1.00  0.00           N  
ATOM     18  CA  CYS    17     -39.561 206.921  13.550  1.00  0.00           C  
ATOM     19  C   CYS    17     -38.609 207.647  14.454  1.00  0.00           C  
ATOM     20  O   CYS    17     -39.042 208.266  15.444  1.00  0.00           O  
ATOM     21  CB  CYS    17     -40.384 207.944  12.806  1.00  0.00           C  
ATOM     22  SG  CYS    17     -39.583 208.835  12.043  1.00  0.00           S  
ATOM     23  N   VAL    18     -37.317 207.582  14.126  1.00  0.00           N  
ATOM     24  CA  VAL    18     -36.273 208.259  14.893  1.00  0.00           C  
ATOM     25  C   VAL    18     -35.668 209.333  13.989  1.00  0.00           C  
ATOM     26  O   VAL    18     -35.131 209.029  12.933  1.00  0.00           O  
ATOM     27  CB  VAL    18     -35.210 207.260  15.379  1.00  0.00           C  
ATOM     28  CG1 VAL    18     -34.068 207.915  16.159  1.00  0.00           C  
ATOM     29  CG2 VAL    18     -35.766 206.183  16.313  1.00  0.00           C  
ATOM     30  N   ILE    19     -35.783 210.597  14.384  1.00  0.00           N  
ATOM     31  CA  ILE    19     -35.354 211.712  13.531  1.00  0.00           C  
ATOM     32  C   ILE    19     -33.944 212.117  13.897  1.00  0.00           C  
ATOM     33  O   ILE    19     -33.726 212.809  14.896  1.00  0.00           O  
ATOM     34  CB  ILE    19     -36.289 212.904  13.713  1.00  0.00           C  
ATOM     35  CG1 ILE    19     -37.755 212.591  13.369  1.00  0.00           C  
ATOM     36  CG2 ILE    19     -35.919 214.113  12.837  1.00  0.00           C  
ATOM     37  CD1 ILE    19     -38.724 213.706  13.762  1.00  0.00           C  
ATOM     38  N   GLY    20     -32.976 211.679  13.102  1.00  0.00           N  
ATOM     39  CA  GLY    20     -31.570 212.015  13.388  1.00  0.00           C  
ATOM     40  C   GLY    20     -30.718 210.874  13.946  1.00  0.00           C  
ATOM     41  O   GLY    20     -31.199 210.020  14.697  1.00  0.00           O  
ATOM     42  N   ALA    21     -29.443 210.869  13.566  1.00  0.00           N  
ATOM     43  CA  ALA    21     -28.532 209.777  13.877  1.00  0.00           C  
ATOM     44  C   ALA    21     -27.240 210.382  14.364  1.00  0.00           C  
ATOM     45  O   ALA    21     -26.144 209.952  13.999  1.00  0.00           O  
ATOM     46  CB  ALA    21     -28.306 208.906  12.642  1.00  0.00           C  
ATOM     47  N   GLY    22     -27.389 211.417  15.193  1.00  0.00           N  
ATOM     48  CA  GLY    22     -26.321 211.856  16.092  1.00  0.00           C  
ATOM     49  C   GLY    22     -26.301 210.948  17.312  1.00  0.00           C  
ATOM     50  O   GLY    22     -26.994 209.902  17.337  1.00  0.00           O  
ATOM     51  N   PRO    23     -25.497 211.313  18.328  1.00  0.00           N  
ATOM     52  CA  PRO    23     -25.483 210.589  19.625  1.00  0.00           C  
ATOM     53  C   PRO    23     -26.861 210.144  20.101  1.00  0.00           C  
ATOM     54  O   PRO    23     -27.037 209.009  20.531  1.00  0.00           O  
ATOM     55  CB  PRO    23     -24.878 211.611  20.570  1.00  0.00           C  
ATOM     56  CG  PRO    23     -23.808 212.230  19.691  1.00  0.00           C  
ATOM     57  CD  PRO    23     -24.505 212.411  18.323  1.00  0.00           C  
ATOM     58  N   ALA    24     -27.845 211.004  19.924  1.00  0.00           N  
ATOM     59  CA  ALA    24     -29.150 210.752  20.461  1.00  0.00           C  
ATOM     60  C   ALA    24     -29.924 209.713  19.685  1.00  0.00           C  
ATOM     61  O   ALA    24     -30.417 208.765  20.282  1.00  0.00           O  
ATOM     62  CB  ALA    24     -29.909 212.063  20.623  1.00  0.00           C  
ATOM     63  N   GLY    25     -30.004 209.845  18.364  1.00  0.00           N  
ATOM     64  CA  GLY    25     -30.623 208.815  17.563  1.00  0.00           C  
ATOM     65  C   GLY    25     -29.866 207.515  17.680  1.00  0.00           C  
ATOM     66  O   GLY    25     -30.464 206.449  17.779  1.00  0.00           O  
ATOM     67  N   LEU    26     -28.544 207.588  17.664  1.00  0.00           N  
ATOM     68  CA  LEU    26     -27.737 206.387  17.843  1.00  0.00           C  
ATOM     69  C   LEU    26     -28.098 205.721  19.163  1.00  0.00           C  
ATOM     70  O   LEU    26     -28.240 204.492  19.228  1.00  0.00           O  
ATOM     71  CB  LEU    26     -26.258 206.723  17.819  1.00  0.00           C  
ATOM     72  CG  LEU    26     -25.753 207.154  16.441  1.00  0.00           C  
ATOM     73  CD1 LEU    26     -24.314 207.669  16.412  1.00  0.00           C  
ATOM     74  CD2 LEU    26     -25.757 206.056  15.379  1.00  0.00           C  
ATOM     75  N   VAL    27     -28.285 206.530  20.210  1.00  0.00           N  
ATOM     76  CA  VAL    27     -28.632 206.011  21.522  1.00  0.00           C  
ATOM     77  C   VAL    27     -30.004 205.337  21.477  1.00  0.00           C  
ATOM     78  O   VAL    27     -30.226 204.295  22.097  1.00  0.00           O  
ATOM     79  CB  VAL    27     -28.618 207.126  22.534  1.00  0.00           C  
ATOM     80  CG1 VAL    27     -29.161 206.714  23.904  1.00  0.00           C  
ATOM     81  CG2 VAL    27     -27.220 207.683  22.809  1.00  0.00           C  
ATOM     82  N   SER    28     -30.921 205.923  20.730  1.00  0.00           N  
ATOM     83  CA  SER    28     -32.269 205.374  20.652  1.00  0.00           C  
ATOM     84  C   SER    28     -32.270 204.000  19.976  1.00  0.00           C  
ATOM     85  O   SER    28     -32.953 203.077  20.420  1.00  0.00           O  
ATOM     86  CB  SER    28     -33.207 206.326  19.913  1.00  0.00           C  
ATOM     87  OG  SER    28     -33.377 207.521  20.660  1.00  0.00           O  
ATOM     88  N   ALA    29     -31.497 203.874  18.901  1.00  0.00           N  
ATOM     89  CA  ALA    29     -31.368 202.607  18.229  1.00  0.00           C  
ATOM     90  C   ALA    29     -30.703 201.616  19.162  1.00  0.00           C  
ATOM     91  O   ALA    29     -31.189 200.507  19.331  1.00  0.00           O  
ATOM     92  CB  ALA    29     -30.587 202.758  16.937  1.00  0.00           C  
ATOM     93  N   ARG    30     -29.615 202.025  19.802  1.00  0.00           N  
ATOM     94  CA  ARG    30     -28.932 201.135  20.742  1.00  0.00           C  
ATOM     95  C   ARG    30     -29.867 200.646  21.851  1.00  0.00           C  
ATOM     96  O   ARG    30     -29.824 199.471  22.215  1.00  0.00           O  
ATOM     97  CB  ARG    30     -27.663 201.778  21.315  1.00  0.00           C  
ATOM     98  CG  ARG    30     -26.968 201.025  22.455  1.00  0.00           C  
ATOM     99  CD  ARG    30     -26.482 199.624  22.053  1.00  0.00           C  
ATOM    100  NE  ARG    30     -25.377 199.150  22.894  1.00  0.00           N  
ATOM    101  CZ  ARG    30     -24.835 197.932  22.836  1.00  0.00           C  
ATOM    102  NH1 ARG    30     -25.303 197.023  22.004  1.00  0.00           N  
ATOM    103  NH2 ARG    30     -23.816 197.615  23.615  1.00  0.00           N  
ATOM    104  N   GLU    31     -30.734 201.514  22.359  1.00  0.00           N  
ATOM    105  CA  GLU    31     -31.673 201.083  23.408  1.00  0.00           C  
ATOM    106  C   GLU    31     -32.563 199.907  22.977  1.00  0.00           C  
ATOM    107  O   GLU    31     -32.703 198.926  23.710  1.00  0.00           O  
ATOM    108  CB  GLU    31     -32.527 202.246  23.892  1.00  0.00           C  
ATOM    109  CG  GLU    31     -31.732 203.314  24.645  1.00  0.00           C  
ATOM    110  CD  GLU    31     -31.351 202.746  26.005  1.00  0.00           C  
ATOM    111  OE1 GLU    31     -31.842 201.635  26.340  1.00  0.00           O  
ATOM    112  OE2 GLU    31     -30.564 203.415  26.726  1.00  0.00           O  
ATOM    113  N   LEU    32     -33.160 200.015  21.792  1.00  0.00           N  
ATOM    114  CA  LEU    32     -34.057 198.979  21.290  1.00  0.00           C  
ATOM    115  C   LEU    32     -33.273 197.712  20.988  1.00  0.00           C  
ATOM    116  O   LEU    32     -33.687 196.610  21.338  1.00  0.00           O  
ATOM    117  CB  LEU    32     -34.783 199.458  20.043  1.00  0.00           C  
ATOM    118  CG  LEU    32     -35.799 200.568  20.317  1.00  0.00           C  
ATOM    119  CD1 LEU    32     -36.422 201.196  19.071  1.00  0.00           C  
ATOM    120  CD2 LEU    32     -37.012 200.144  21.144  1.00  0.00           C  
ATOM    121  N   ARG    33     -32.113 197.865  20.371  1.00  0.00           N  
ATOM    122  CA  ARG    33     -31.315 196.717  20.071  1.00  0.00           C  
ATOM    123  C   ARG    33     -30.998 195.970  21.344  1.00  0.00           C  
ATOM    124  O   ARG    33     -30.980 194.740  21.345  1.00  0.00           O  
ATOM    125  CB  ARG    33     -30.044 197.122  19.361  1.00  0.00           C  
ATOM    126  CG  ARG    33     -29.189 195.934  18.916  1.00  0.00           C  
ATOM    127  CD  ARG    33     -29.749 195.199  17.696  1.00  0.00           C  
ATOM    128  NE  ARG    33     -28.904 193.992  17.474  1.00  0.00           N  
ATOM    129  CZ  ARG    33     -29.299 193.037  16.582  1.00  0.00           C  
ATOM    130  NH1 ARG    33     -30.489 193.437  16.044  1.00  0.00           N  
ATOM    131  NH2 ARG    33     -28.351 192.055  16.576  1.00  0.00           N  
ATOM    132  N   LYS    34     -31.161 194.645  21.335  1.00  0.00           N  
ATOM    133  CA  LYS    34     -31.498 193.859  20.165  1.00  0.00           C  
ATOM    134  C   LYS    34     -32.977 193.663  19.893  1.00  0.00           C  
ATOM    135  O   LYS    34     -33.375 193.119  18.860  1.00  0.00           O  
ATOM    136  CB  LYS    34     -31.062 192.393  20.071  1.00  0.00           C  
ATOM    137  CG  LYS    34     -29.545 192.211  20.000  1.00  0.00           C  
ATOM    138  CD  LYS    34     -29.105 190.747  19.947  1.00  0.00           C  
ATOM    139  CE  LYS    34     -27.588 190.565  19.866  1.00  0.00           C  
ATOM    140  NZ  LYS    34     -27.254 189.125  19.791  1.00  0.00           N  
ATOM    141  N   GLU    35     -33.817 194.099  20.808  1.00  0.00           N  
ATOM    142  CA  GLU    35     -35.268 193.921  20.699  1.00  0.00           C  
ATOM    143  C   GLU    35     -35.970 195.252  20.436  1.00  0.00           C  
ATOM    144  O   GLU    35     -35.611 196.298  20.984  1.00  0.00           O  
ATOM    145  CB  GLU    35     -36.036 193.386  21.912  1.00  0.00           C  
ATOM    146  CG  GLU    35     -35.673 191.945  22.277  1.00  0.00           C  
ATOM    147  CD  GLU    35     -36.557 191.518  23.440  1.00  0.00           C  
ATOM    148  OE1 GLU    35     -37.346 192.370  23.928  1.00  0.00           O  
ATOM    149  OE2 GLU    35     -36.454 190.333  23.856  1.00  0.00           O  
ATOM    150  N   GLY    36     -36.999 195.221  19.577  1.00  0.00           N  
ATOM    151  CA  GLY    36     -37.663 196.422  19.109  1.00  0.00           C  
ATOM    152  C   GLY    36     -38.827 196.123  18.191  1.00  0.00           C  
ATOM    153  O   GLY    36     -38.798 195.177  17.398  1.00  0.00           O  
ATOM    154  N   HIS    37     -39.883 196.927  18.278  1.00  0.00           N  
ATOM    155  CA  HIS    37     -40.813 197.016  17.188  1.00  0.00           C  
ATOM    156  C   HIS    37     -40.129 197.695  16.022  1.00  0.00           C  
ATOM    157  O   HIS    37     -38.976 198.123  16.129  1.00  0.00           O  
ATOM    158  CB  HIS    37     -42.094 197.850  17.299  1.00  0.00           C  
ATOM    159  CG  HIS    37     -43.051 197.320  18.325  1.00  0.00           C  
ATOM    160  ND1 HIS    37     -44.192 197.982  18.731  1.00  0.00           N  
ATOM    161  CD2 HIS    37     -43.039 196.169  19.038  1.00  0.00           C  
ATOM    162  CE1 HIS    37     -44.831 197.289  19.624  1.00  0.00           C  
ATOM    163  NE2 HIS    37     -44.156 196.176  19.838  1.00  0.00           N  
ATOM    164  N   LYS    38     -40.850 197.892  14.847  1.00  0.00           N  
ATOM    165  CA  LYS    38     -40.028 198.203  13.681  1.00  0.00           C  
ATOM    166  C   LYS    38     -39.472 199.604  13.908  1.00  0.00           C  
ATOM    167  O   LYS    38     -40.155 200.465  14.472  1.00  0.00           O  
ATOM    168  CB  LYS    38     -40.848 198.175  12.398  1.00  0.00           C  
ATOM    169  CG  LYS    38     -41.328 196.775  12.011  1.00  0.00           C  
ATOM    170  CD  LYS    38     -42.115 196.738  10.700  1.00  0.00           C  
ATOM    171  CE  LYS    38     -42.637 195.346  10.338  1.00  0.00           C  
ATOM    172  NZ  LYS    38     -43.366 195.397   9.051  1.00  0.00           N  
ATOM    173  N   VAL    39     -38.229 199.813  13.488  1.00  0.00           N  
ATOM    174  CA  VAL    39     -37.574 201.096  13.612  1.00  0.00           C  
ATOM    175  C   VAL    39     -37.178 201.613  12.231  1.00  0.00           C  
ATOM    176  O   VAL    39     -36.652 200.858  11.414  1.00  0.00           O  
ATOM    177  CB  VAL    39     -36.331 200.941  14.461  1.00  0.00           C  
ATOM    178  CG1 VAL    39     -35.535 202.238  14.620  1.00  0.00           C  
ATOM    179  CG2 VAL    39     -36.622 200.472  15.888  1.00  0.00           C  
ATOM    180  N   VAL    40     -37.455 202.886  11.964  1.00  0.00           N  
ATOM    181  CA  VAL    40     -36.886 203.600  10.820  1.00  0.00           C  
ATOM    182  C   VAL    40     -36.299 204.903  11.347  1.00  0.00           C  
ATOM    183  O   VAL    40     -36.975 205.651  12.071  1.00  0.00           O  
ATOM    184  CB  VAL    40     -37.937 203.962   9.739  1.00  0.00           C  
ATOM    185  CG1 VAL    40     -37.289 204.762   8.620  1.00  0.00           C  
ATOM    186  CG2 VAL    40     -38.579 202.733   9.163  1.00  0.00           C  
ATOM    187  N   VAL    41     -35.049 205.173  10.985  1.00  0.00           N  
ATOM    188  CA  VAL    41     -34.362 206.371  11.419  1.00  0.00           C  
ATOM    189  C   VAL    41     -33.944 207.189  10.205  1.00  0.00           C  
ATOM    190  O   VAL    41     -33.345 206.648   9.279  1.00  0.00           O  
ATOM    191  CB  VAL    41     -33.153 205.988  12.261  1.00  0.00           C  
ATOM    192  CG1 VAL    41     -32.333 207.190  12.733  1.00  0.00           C  
ATOM    193  CG2 VAL    41     -33.515 205.225  13.537  1.00  0.00           C  
ATOM    194  N   LEU    42     -34.268 208.484  10.206  1.00  0.00           N  
ATOM    195  CA  LEU    42     -33.957 209.376   9.094  1.00  0.00           C  
ATOM    196  C   LEU    42     -32.816 210.348   9.430  1.00  0.00           C  
ATOM    197  O   LEU    42     -32.873 211.024  10.451  1.00  0.00           O  
ATOM    198  CB  LEU    42     -35.193 210.185   8.713  1.00  0.00           C  
ATOM    199  CG  LEU    42     -36.377 209.320   8.275  1.00  0.00           C  
ATOM    200  CD1 LEU    42     -37.660 210.091   7.965  1.00  0.00           C  
ATOM    201  CD2 LEU    42     -36.142 208.499   7.008  1.00  0.00           C  
ATOM    202  N   GLU    43     -31.804 210.440   8.569  1.00  0.00           N  
ATOM    203  CA  GLU    43     -30.658 211.338   8.772  1.00  0.00           C  
ATOM    204  C   GLU    43     -30.301 212.065   7.459  1.00  0.00           C  
ATOM    205  O   GLU    43     -30.283 211.436   6.384  1.00  0.00           O  
ATOM    206  CB  GLU    43     -29.468 210.539   9.269  1.00  0.00           C  
ATOM    207  CG  GLU    43     -28.144 211.264   9.225  1.00  0.00           C  
ATOM    208  CD  GLU    43     -28.100 212.484  10.136  1.00  0.00           C  
ATOM    209  OE1 GLU    43     -28.434 212.355  11.341  1.00  0.00           O  
ATOM    210  OE2 GLU    43     -27.723 213.572   9.647  1.00  0.00           O  
ATOM    211  N   GLN    44     -30.035 213.370   7.537  1.00  0.00           N  
ATOM    212  CA  GLN    44     -29.803 214.169   6.324  1.00  0.00           C  
ATOM    213  C   GLN    44     -28.356 214.108   5.840  1.00  0.00           C  
ATOM    214  O   GLN    44     -28.090 214.267   4.648  1.00  0.00           O  
ATOM    215  CB  GLN    44     -30.305 215.627   6.461  1.00  0.00           C  
ATOM    216  CG  GLN    44     -31.826 215.739   6.586  1.00  0.00           C  
ATOM    217  CD  GLN    44     -32.200 215.467   8.035  1.00  0.00           C  
ATOM    218  OE1 GLN    44     -31.758 214.486   8.631  1.00  0.00           O  
ATOM    219  NE2 GLN    44     -33.037 216.322   8.683  1.00  0.00           N  
ATOM    220  N   ASN    45     -27.432 213.832   6.755  1.00  0.00           N  
ATOM    221  CA  ASN    45     -26.030 213.622   6.383  1.00  0.00           C  
ATOM    222  C   ASN    45     -25.813 212.266   5.717  1.00  0.00           C  
ATOM    223  O   ASN    45     -26.725 211.425   5.678  1.00  0.00           O  
ATOM    224  CB  ASN    45     -25.106 213.788   7.592  1.00  0.00           C  
ATOM    225  CG  ASN    45     -25.072 215.265   7.958  1.00  0.00           C  
ATOM    226  OD1 ASN    45     -25.382 216.128   7.139  1.00  0.00           O  
ATOM    227  ND2 ASN    45     -24.691 215.636   9.210  1.00  0.00           N  
ATOM    228  N   GLU    46     -24.615 212.054   5.168  1.00  0.00           N  
ATOM    229  CA  GLU    46     -24.305 210.777   4.523  1.00  0.00           C  
ATOM    230  C   GLU    46     -23.761 209.742   5.503  1.00  0.00           C  
ATOM    231  O   GLU    46     -23.593 208.574   5.132  1.00  0.00           O  
ATOM    232  CB  GLU    46     -23.339 210.969   3.334  1.00  0.00           C  
ATOM    233  CG  GLU    46     -23.945 211.768   2.179  1.00  0.00           C  
ATOM    234  CD  GLU    46     -22.887 211.901   1.092  1.00  0.00           C  
ATOM    235  OE1 GLU    46     -21.735 211.450   1.331  1.00  0.00           O  
ATOM    236  OE2 GLU    46     -23.217 212.454   0.010  1.00  0.00           O  
ATOM    237  N   ASP    47     -23.498 210.151   6.737  1.00  0.00           N  
ATOM    238  CA  ASP    47     -22.965 209.236   7.747  1.00  0.00           C  
ATOM    239  C   ASP    47     -23.454 209.651   9.121  1.00  0.00           C  
ATOM    240  O   ASP    47     -23.957 210.742   9.279  1.00  0.00           O  
ATOM    241  CB  ASP    47     -21.421 209.214   7.707  1.00  0.00           C  
ATOM    242  CG  ASP    47     -20.817 207.948   8.322  1.00  0.00           C  
ATOM    243  OD1 ASP    47     -21.560 206.998   8.730  1.00  0.00           O  
ATOM    244  OD2 ASP    47     -19.571 207.915   8.387  1.00  0.00           O  
ATOM    245  N   VAL    48     -23.317 208.783  10.114  1.00  0.00           N  
ATOM    246  CA  VAL    48     -23.805 209.109  11.462  1.00  0.00           C  
ATOM    247  C   VAL    48     -22.769 209.794  12.324  1.00  0.00           C  
ATOM    248  O   VAL    48     -21.587 209.852  11.974  1.00  0.00           O  
ATOM    249  CB  VAL    48     -24.362 207.880  12.182  1.00  0.00           C  
ATOM    250  CG1 VAL    48     -25.548 207.236  11.461  1.00  0.00           C  
ATOM    251  CG2 VAL    48     -23.338 206.756  12.351  1.00  0.00           C  
ATOM    252  N   GLY    49     -23.218 210.320  13.453  1.00  0.00           N  
ATOM    253  CA  GLY    49     -22.328 211.012  14.378  1.00  0.00           C  
ATOM    254  C   GLY    49     -22.791 212.399  14.770  1.00  0.00           C  
ATOM    255  O   GLY    49     -22.299 212.941  15.749  1.00  0.00           O  
ATOM    256  N   GLY    50     -23.743 212.974  14.026  1.00  0.00           N  
ATOM    257  CA  GLY    50     -24.291 214.313  14.327  1.00  0.00           C  
ATOM    258  C   GLY    50     -23.261 215.431  14.256  1.00  0.00           C  
ATOM    259  O   GLY    50     -22.597 215.597  13.239  1.00  0.00           O  
ATOM    260  N   GLN    51     -23.126 216.187  15.346  1.00  0.00           N  
ATOM    261  CA  GLN    51     -22.093 217.213  15.462  1.00  0.00           C  
ATOM    262  C   GLN    51     -20.721 216.614  15.196  1.00  0.00           C  
ATOM    263  O   GLN    51     -19.861 217.255  14.594  1.00  0.00           O  
ATOM    264  CB  GLN    51     -22.079 217.825  16.868  1.00  0.00           C  
ATOM    265  CG  GLN    51     -23.257 218.714  17.212  1.00  0.00           C  
ATOM    266  CD  GLN    51     -23.199 220.030  16.485  1.00  0.00           C  
ATOM    267  OE1 GLN    51     -22.135 220.433  16.023  1.00  0.00           O  
ATOM    268  NE2 GLN    51     -24.339 220.702  16.359  1.00  0.00           N  
ATOM    269  N   TRP    52     -20.524 215.377  15.633  1.00  0.00           N  
ATOM    270  CA  TRP    52     -19.206 214.781  15.614  1.00  0.00           C  
ATOM    271  C   TRP    52     -18.724 214.383  14.222  1.00  0.00           C  
ATOM    272  O   TRP    52     -17.553 214.094  14.034  1.00  0.00           O  
ATOM    273  CB  TRP    52     -19.157 213.633  16.609  1.00  0.00           C  
ATOM    274  CG  TRP    52     -19.485 214.146  17.946  1.00  0.00           C  
ATOM    275  CD1 TRP    52     -20.725 214.310  18.472  1.00  0.00           C  
ATOM    276  CD2 TRP    52     -18.565 214.621  18.930  1.00  0.00           C  
ATOM    277  NE1 TRP    52     -20.646 214.845  19.733  1.00  0.00           N  
ATOM    278  CE2 TRP    52     -19.327 215.042  20.043  1.00  0.00           C  
ATOM    279  CE3 TRP    52     -17.158 214.720  18.990  1.00  0.00           C  
ATOM    280  CZ2 TRP    52     -18.736 215.569  21.201  1.00  0.00           C  
ATOM    281  CZ3 TRP    52     -16.579 215.235  20.132  1.00  0.00           C  
ATOM    282  CH2 TRP    52     -17.368 215.660  21.224  1.00  0.00           C  
ATOM    283  N   PHE    53     -19.607 214.410  13.243  1.00  0.00           N  
ATOM    284  CA  PHE    53     -19.205 214.152  11.893  1.00  0.00           C  
ATOM    285  C   PHE    53     -18.797 215.470  11.228  1.00  0.00           C  
ATOM    286  O   PHE    53     -19.652 216.295  10.860  1.00  0.00           O  
ATOM    287  CB  PHE    53     -20.343 213.458  11.142  1.00  0.00           C  
ATOM    288  CG  PHE    53     -19.828 213.083   9.795  1.00  0.00           C  
ATOM    289  CD1 PHE    53     -19.132 211.874   9.570  1.00  0.00           C  
ATOM    290  CD2 PHE    53     -20.031 213.944   8.702  1.00  0.00           C  
ATOM    291  CE1 PHE    53     -18.646 211.522   8.277  1.00  0.00           C  
ATOM    292  CE2 PHE    53     -19.555 213.616   7.396  1.00  0.00           C  
ATOM    293  CZ  PHE    53     -18.857 212.398   7.185  1.00  0.00           C  
ATOM    294  N   TYR    54     -17.489 215.663  11.083  1.00  0.00           N  
ATOM    295  CA  TYR    54     -16.917 216.906  10.562  1.00  0.00           C  
ATOM    296  C   TYR    54     -17.231 217.147   9.081  1.00  0.00           C  
ATOM    297  O   TYR    54     -17.323 216.196   8.292  1.00  0.00           O  
ATOM    298  CB  TYR    54     -15.389 216.904  10.735  1.00  0.00           C  
ATOM    299  CG  TYR    54     -14.752 218.182  10.249  1.00  0.00           C  
ATOM    300  CD1 TYR    54     -14.860 219.372  11.004  1.00  0.00           C  
ATOM    301  CD2 TYR    54     -14.081 218.223   9.027  1.00  0.00           C  
ATOM    302  CE1 TYR    54     -14.299 220.567  10.555  1.00  0.00           C  
ATOM    303  CE2 TYR    54     -13.525 219.406   8.568  1.00  0.00           C  
ATOM    304  CZ  TYR    54     -13.645 220.586   9.329  1.00  0.00           C  
ATOM    305  OH  TYR    54     -13.087 221.771   8.874  1.00  0.00           O  
ATOM    306  N   GLN    55     -17.381 218.422   8.710  1.00  0.00           N  
ATOM    307  CA  GLN    55     -17.576 218.798   7.308  1.00  0.00           C  
ATOM    308  C   GLN    55     -16.978 220.159   7.066  1.00  0.00           C  
ATOM    309  O   GLN    55     -17.071 221.041   7.921  1.00  0.00           O  
ATOM    310  CB  GLN    55     -19.080 218.827   6.901  1.00  0.00           C  
ATOM    311  CG  GLN    55     -19.723 217.440   6.844  1.00  0.00           C  
ATOM    312  CD  GLN    55     -21.159 217.607   6.365  1.00  0.00           C  
ATOM    313  OE1 GLN    55     -21.577 218.700   5.987  1.00  0.00           O  
ATOM    314  NE2 GLN    55     -21.991 216.531   6.356  1.00  0.00           N  
ATOM    315  N   PRO    56     -16.370 220.323   5.897  1.00  0.00           N  
ATOM    316  CA  PRO    56     -15.763 221.592   5.502  1.00  0.00           C  
ATOM    317  C   PRO    56     -16.854 222.538   5.048  1.00  0.00           C  
ATOM    318  O   PRO    56     -16.622 223.735   4.899  1.00  0.00           O  
ATOM    319  CB  PRO    56     -14.814 221.380   4.338  1.00  0.00           C  
ATOM    320  CG  PRO    56     -15.209 220.210   3.434  1.00  0.00           C  
ATOM    321  CD  PRO    56     -15.832 219.035   4.191  1.00  0.00           C  
ATOM    322  N   ASN    57     -18.045 221.991   4.815  1.00  0.00           N  
ATOM    323  CA  ASN    57     -19.154 222.765   4.278  1.00  0.00           C  
ATOM    324  C   ASN    57     -19.713 223.767   5.291  1.00  0.00           C  
ATOM    325  O   ASN    57     -19.480 223.693   6.506  1.00  0.00           O  
ATOM    326  CB  ASN    57     -20.228 221.829   3.727  1.00  0.00           C  
ATOM    327  CG  ASN    57     -19.689 221.193   2.454  1.00  0.00           C  
ATOM    328  OD1 ASN    57     -18.736 221.686   1.853  1.00  0.00           O  
ATOM    329  ND2 ASN    57     -20.271 220.062   1.972  1.00  0.00           N  
ATOM    330  N   VAL    58     -20.470 224.712   4.762  1.00  0.00           N  
ATOM    331  CA  VAL    58     -20.816 225.922   5.474  1.00  0.00           C  
ATOM    332  C   VAL    58     -22.158 226.456   4.981  1.00  0.00           C  
ATOM    333  O   VAL    58     -22.451 226.433   3.777  1.00  0.00           O  
ATOM    334  CB  VAL    58     -19.662 226.908   5.277  1.00  0.00           C  
ATOM    335  CG1 VAL    58     -19.442 227.306   3.816  1.00  0.00           C  
ATOM    336  CG2 VAL    58     -19.853 228.228   6.027  1.00  0.00           C  
ATOM    337  N   GLU    59     -23.000 226.896   5.901  1.00  0.00           N  
ATOM    338  CA  GLU    59     -24.321 227.384   5.506  1.00  0.00           C  
ATOM    339  C   GLU    59     -25.297 226.309   5.051  1.00  0.00           C  
ATOM    340  O   GLU    59     -26.036 225.748   5.869  1.00  0.00           O  
ATOM    341  CB  GLU    59     -24.164 228.420   4.388  1.00  0.00           C  
ATOM    342  CG  GLU    59     -23.483 229.712   4.844  1.00  0.00           C  
ATOM    343  CD  GLU    59     -23.344 230.624   3.634  1.00  0.00           C  
ATOM    344  OE1 GLU    59     -23.745 230.193   2.520  1.00  0.00           O  
ATOM    345  OE2 GLU    59     -22.836 231.763   3.807  1.00  0.00           O  
ATOM    346  N   GLU    60     -25.309 226.027   3.749  1.00  0.00           N  
ATOM    347  CA  GLU    60     -26.162 224.985   3.169  1.00  0.00           C  
ATOM    348  C   GLU    60     -25.321 223.824   2.569  1.00  0.00           C  
ATOM    349  O   GLU    60     -24.312 224.067   1.915  1.00  0.00           O  
ATOM    350  CB  GLU    60     -27.024 225.630   2.108  1.00  0.00           C  
ATOM    351  CG  GLU    60     -27.971 226.698   2.658  1.00  0.00           C  
ATOM    352  CD  GLU    60     -28.794 227.240   1.497  1.00  0.00           C  
ATOM    353  OE1 GLU    60     -28.178 227.725   0.511  1.00  0.00           O  
ATOM    354  OE2 GLU    60     -30.049 227.175   1.582  1.00  0.00           O  
ATOM    355  N   GLU    61     -25.694 222.621   2.772  1.00  0.00           N  
ATOM    356  CA  GLU    61     -25.011 221.476   2.208  1.00  0.00           C  
ATOM    357  C   GLU    61     -25.889 220.911   1.120  1.00  0.00           C  
ATOM    358  O   GLU    61     -27.092 220.709   1.302  1.00  0.00           O  
ATOM    359  CB  GLU    61     -24.722 220.258   3.091  1.00  0.00           C  
ATOM    360  CG  GLU    61     -24.015 219.121   2.350  1.00  0.00           C  
ATOM    361  CD  GLU    61     -23.800 217.980   3.334  1.00  0.00           C  
ATOM    362  OE1 GLU    61     -24.223 218.128   4.512  1.00  0.00           O  
ATOM    363  OE2 GLU    61     -23.210 216.946   2.922  1.00  0.00           O  
ATOM    364  N   ASP    62     -25.312 220.641  -0.039  1.00  0.00           N  
ATOM    365  CA  ASP    62     -26.116 220.071  -1.107  1.00  0.00           C  
ATOM    366  C   ASP    62     -25.376 218.931  -1.800  1.00  0.00           C  
ATOM    367  O   ASP    62     -24.177 219.017  -2.081  1.00  0.00           O  
ATOM    368  CB  ASP    62     -26.508 221.008  -2.253  1.00  0.00           C  
ATOM    369  CG  ASP    62     -25.234 221.436  -2.967  1.00  0.00           C  
ATOM    370  OD1 ASP    62     -24.448 222.211  -2.361  1.00  0.00           O  
ATOM    371  OD2 ASP    62     -25.030 220.993  -4.129  1.00  0.00           O  
ATOM    372  N   PRO    63     -26.089 217.831  -2.089  1.00  0.00           N  
ATOM    373  CA  PRO    63     -25.463 216.680  -2.751  1.00  0.00           C  
ATOM    374  C   PRO    63     -25.121 216.945  -4.200  1.00  0.00           C  
ATOM    375  O   PRO    63     -25.882 217.556  -4.955  1.00  0.00           O  
ATOM    376  CB  PRO    63     -25.626 215.328  -3.450  1.00  0.00           C  
ATOM    377  CG  PRO    63     -26.995 215.143  -4.108  1.00  0.00           C  
ATOM    378  CD  PRO    63     -28.134 215.835  -3.357  1.00  0.00           C  
ATOM    379  N   LEU    64     -23.952 216.477  -4.602  1.00  0.00           N  
ATOM    380  CA  LEU    64     -23.517 216.635  -5.978  1.00  0.00           C  
ATOM    381  C   LEU    64     -22.968 215.306  -6.509  1.00  0.00           C  
ATOM    382  O   LEU    64     -22.046 214.710  -5.944  1.00  0.00           O  
ATOM    383  CB  LEU    64     -22.360 217.567  -6.353  1.00  0.00           C  
ATOM    384  CG  LEU    64     -22.627 219.036  -6.018  1.00  0.00           C  
ATOM    385  CD1 LEU    64     -21.432 219.969  -6.208  1.00  0.00           C  
ATOM    386  CD2 LEU    64     -23.728 219.697  -6.846  1.00  0.00           C  
ATOM    387  N   GLY    65     -23.538 214.830  -7.610  1.00  0.00           N  
ATOM    388  CA  GLY    65     -23.074 213.589  -8.214  1.00  0.00           C  
ATOM    389  C   GLY    65     -22.433 213.940  -9.542  1.00  0.00           C  
ATOM    390  O   GLY    65     -23.056 213.924 -10.607  1.00  0.00           O  
ATOM    391  N   ARG    66     -21.147 214.266  -9.467  1.00  0.00           N  
ATOM    392  CA  ARG    66     -20.334 214.641 -10.614  1.00  0.00           C  
ATOM    393  C   ARG    66     -21.123 215.242 -11.773  1.00  0.00           C  
ATOM    394  O   ARG    66     -21.803 214.543 -12.529  1.00  0.00           O  
ATOM    395  CB  ARG    66     -19.545 213.595 -11.405  1.00  0.00           C  
ATOM    396  CG  ARG    66     -18.686 214.194 -12.521  1.00  0.00           C  
ATOM    397  CD  ARG    66     -17.828 213.161 -13.255  1.00  0.00           C  
ATOM    398  NE  ARG    66     -17.081 213.879 -14.325  1.00  0.00           N  
ATOM    399  CZ  ARG    66     -16.243 213.189 -15.152  1.00  0.00           C  
ATOM    400  NH1 ARG    66     -16.279 211.876 -14.781  1.00  0.00           N  
ATOM    401  NH2 ARG    66     -15.695 214.082 -16.028  1.00  0.00           N  
ATOM    402  N   SER    67     -21.037 216.565 -11.922  1.00  0.00           N  
ATOM    403  CA  SER    67     -21.715 217.321 -12.985  1.00  0.00           C  
ATOM    404  C   SER    67     -23.084 217.781 -12.546  1.00  0.00           C  
ATOM    405  O   SER    67     -23.576 218.845 -12.932  1.00  0.00           O  
ATOM    406  CB  SER    67     -22.185 216.780 -14.338  1.00  0.00           C  
ATOM    407  OG  SER    67     -23.261 215.872 -14.153  1.00  0.00           O  
ATOM    408  N   SER    68     -23.723 216.967 -11.718  1.00  0.00           N  
ATOM    409  CA  SER    68     -25.059 217.264 -11.249  1.00  0.00           C  
ATOM    410  C   SER    68     -25.097 217.717  -9.801  1.00  0.00           C  
ATOM    411  O   SER    68     -24.646 217.021  -8.887  1.00  0.00           O  
ATOM    412  CB  SER    68     -26.210 216.267 -11.089  1.00  0.00           C  
ATOM    413  OG  SER    68     -27.342 216.915 -10.528  1.00  0.00           O  
ATOM    414  N   GLY    69     -25.642 218.905  -9.575  1.00  0.00           N  
ATOM    415  CA  GLY    69     -25.757 219.438  -8.234  1.00  0.00           C  
ATOM    416  C   GLY    69     -27.233 219.569  -7.909  1.00  0.00           C  
ATOM    417  O   GLY    69     -27.931 220.463  -8.394  1.00  0.00           O  
ATOM    418  N   SER    70     -27.730 218.665  -7.070  1.00  0.00           N  
ATOM    419  CA  SER    70     -29.139 218.645  -6.687  1.00  0.00           C  
ATOM    420  C   SER    70     -29.539 219.745  -5.704  1.00  0.00           C  
ATOM    421  O   SER    70     -29.945 219.496  -4.566  1.00  0.00           O  
ATOM    422  CB  SER    70     -29.846 217.538  -5.900  1.00  0.00           C  
ATOM    423  OG  SER    70     -29.793 216.316  -6.621  1.00  0.00           O  
ATOM    424  N   ILE    71     -29.419 220.993  -6.158  1.00  0.00           N  
ATOM    425  CA  ILE    71     -29.735 222.181  -5.363  1.00  0.00           C  
ATOM    426  C   ILE    71     -31.093 222.168  -4.681  1.00  0.00           C  
ATOM    427  O   ILE    71     -31.265 222.710  -3.586  1.00  0.00           O  
ATOM    428  CB  ILE    71     -29.951 223.648  -5.798  1.00  0.00           C  
ATOM    429  CG1 ILE    71     -28.673 224.328  -6.319  1.00  0.00           C  
ATOM    430  CG2 ILE    71     -30.456 224.556  -4.664  1.00  0.00           C  
ATOM    431  CD1 ILE    71     -28.930 225.678  -6.986  1.00  0.00           C  
ATOM    432  N   ASN    72     -32.083 221.552  -5.306  1.00  0.00           N  
ATOM    433  CA  ASN    72     -33.402 221.503  -4.690  1.00  0.00           C  
ATOM    434  C   ASN    72     -33.420 220.613  -3.440  1.00  0.00           C  
ATOM    435  O   ASN    72     -34.432 220.489  -2.744  1.00  0.00           O  
ATOM    436  CB  ASN    72     -34.499 220.975  -5.620  1.00  0.00           C  
ATOM    437  CG  ASN    72     -34.784 222.044  -6.665  1.00  0.00           C  
ATOM    438  OD1 ASN    72     -34.419 223.206  -6.499  1.00  0.00           O  
ATOM    439  ND2 ASN    72     -35.454 221.709  -7.801  1.00  0.00           N  
ATOM    440  N   GLY    73     -32.287 219.981  -3.145  1.00  0.00           N  
ATOM    441  CA  GLY    73     -32.182 219.107  -1.984  1.00  0.00           C  
ATOM    442  C   GLY    73     -31.365 219.749  -0.870  1.00  0.00           C  
ATOM    443  O   GLY    73     -31.316 219.261   0.263  1.00  0.00           O  
ATOM    444  N   GLU    74     -30.707 220.863  -1.183  1.00  0.00           N  
ATOM    445  CA  GLU    74     -29.869 221.549  -0.209  1.00  0.00           C  
ATOM    446  C   GLU    74     -30.530 221.693   1.158  1.00  0.00           C  
ATOM    447  O   GLU    74     -31.717 222.006   1.284  1.00  0.00           O  
ATOM    448  CB  GLU    74     -29.454 222.995  -0.500  1.00  0.00           C  
ATOM    449  CG  GLU    74     -30.637 223.960  -0.604  1.00  0.00           C  
ATOM    450  CD  GLU    74     -30.096 225.325  -1.003  1.00  0.00           C  
ATOM    451  OE1 GLU    74     -28.871 225.417  -1.285  1.00  0.00           O  
ATOM    452  OE2 GLU    74     -30.900 226.295  -1.033  1.00  0.00           O  
ATOM    453  N   LEU    75     -29.767 221.502   2.179  1.00  0.00           N  
ATOM    454  CA  LEU    75     -30.220 221.525   3.589  1.00  0.00           C  
ATOM    455  C   LEU    75     -29.246 222.344   4.435  1.00  0.00           C  
ATOM    456  O   LEU    75     -28.057 222.332   4.184  1.00  0.00           O  
ATOM    457  CB  LEU    75     -30.309 220.127   4.184  1.00  0.00           C  
ATOM    458  CG  LEU    75     -30.716 220.116   5.659  1.00  0.00           C  
ATOM    459  CD1 LEU    75     -32.149 220.568   5.937  1.00  0.00           C  
ATOM    460  CD2 LEU    75     -30.636 218.752   6.341  1.00  0.00           C  
ATOM    461  N   LYS    76     -29.745 223.062   5.445  1.00  0.00           N  
ATOM    462  CA  LYS    76     -28.794 223.707   6.342  1.00  0.00           C  
ATOM    463  C   LYS    76     -27.693 222.749   6.824  1.00  0.00           C  
ATOM    464  O   LYS    76     -27.972 221.615   7.232  1.00  0.00           O  
ATOM    465  CB  LYS    76     -29.661 224.182   7.519  1.00  0.00           C  
ATOM    466  CG  LYS    76     -30.676 225.260   7.133  1.00  0.00           C  
ATOM    467  CD  LYS    76     -31.545 225.729   8.301  1.00  0.00           C  
ATOM    468  CE  LYS    76     -32.602 226.761   7.903  1.00  0.00           C  
ATOM    469  NZ  LYS    76     -33.435 227.111   9.075  1.00  0.00           N  
ATOM    470  N   VAL    77     -26.444 223.199   6.752  1.00  0.00           N  
ATOM    471  CA  VAL    77     -25.314 222.396   7.228  1.00  0.00           C  
ATOM    472  C   VAL    77     -25.467 222.188   8.707  1.00  0.00           C  
ATOM    473  O   VAL    77     -25.724 223.137   9.436  1.00  0.00           O  
ATOM    474  CB  VAL    77     -23.976 223.109   6.970  1.00  0.00           C  
ATOM    475  CG1 VAL    77     -22.837 222.399   7.680  1.00  0.00           C  
ATOM    476  CG2 VAL    77     -23.706 223.158   5.491  1.00  0.00           C  
ATOM    477  N   HIS    78     -25.295 220.958   9.162  1.00  0.00           N  
ATOM    478  CA  HIS    78     -25.631 220.658  10.557  1.00  0.00           C  
ATOM    479  C   HIS    78     -24.518 220.887  11.557  1.00  0.00           C  
ATOM    480  O   HIS    78     -24.720 221.547  12.565  1.00  0.00           O  
ATOM    481  CB  HIS    78     -26.180 219.252  10.734  1.00  0.00           C  
ATOM    482  CG  HIS    78     -26.633 218.988  12.131  1.00  0.00           C  
ATOM    483  ND1 HIS    78     -27.854 219.407  12.609  1.00  0.00           N  
ATOM    484  CD2 HIS    78     -25.993 218.414  13.181  1.00  0.00           C  
ATOM    485  CE1 HIS    78     -27.961 219.067  13.883  1.00  0.00           C  
ATOM    486  NE2 HIS    78     -26.845 218.459  14.251  1.00  0.00           N  
ATOM    487  N   SER    79     -23.351 220.328  11.289  1.00  0.00           N  
ATOM    488  CA  SER    79     -22.276 220.341  12.272  1.00  0.00           C  
ATOM    489  C   SER    79     -21.766 221.742  12.514  1.00  0.00           C  
ATOM    490  O   SER    79     -21.577 222.505  11.563  1.00  0.00           O  
ATOM    491  CB  SER    79     -21.113 219.443  11.821  1.00  0.00           C  
ATOM    492  OG  SER    79     -20.047 219.485  12.754  1.00  0.00           O  
ATOM    493  N   SER    80     -21.517 222.061  13.784  1.00  0.00           N  
ATOM    494  CA  SER    80     -20.875 223.310  14.157  1.00  0.00           C  
ATOM    495  C   SER    80     -19.412 223.066  14.460  1.00  0.00           C  
ATOM    496  O   SER    80     -18.696 223.976  14.894  1.00  0.00           O  
ATOM    497  CB  SER    80     -21.536 223.895  15.394  1.00  0.00           C  
ATOM    498  OG  SER    80     -22.878 224.220  15.127  1.00  0.00           O  
ATOM    499  N   ILE    81     -18.954 221.840  14.256  1.00  0.00           N  
ATOM    500  CA  ILE    81     -17.611 221.491  14.680  1.00  0.00           C  
ATOM    501  C   ILE    81     -16.537 221.949  13.697  1.00  0.00           C  
ATOM    502  O   ILE    81     -16.782 222.091  12.490  1.00  0.00           O  
ATOM    503  CB  ILE    81     -17.529 220.005  15.018  1.00  0.00           C  
ATOM    504  CG1 ILE    81     -18.464 219.584  16.165  1.00  0.00           C  
ATOM    505  CG2 ILE    81     -16.126 219.552  15.456  1.00  0.00           C  
ATOM    506  CD1 ILE    81     -18.228 220.361  17.459  1.00  0.00           C  
ATOM    507  N   TYR    82     -15.349 222.198  14.248  1.00  0.00           N  
ATOM    508  CA  TYR    82     -14.221 222.781  13.527  1.00  0.00           C  
ATOM    509  C   TYR    82     -12.937 221.947  13.620  1.00  0.00           C  
ATOM    510  O   TYR    82     -12.837 221.026  14.439  1.00  0.00           O  
ATOM    511  CB  TYR    82     -13.961 224.188  14.033  1.00  0.00           C  
ATOM    512  CG  TYR    82     -14.041 224.381  15.536  1.00  0.00           C  
ATOM    513  CD1 TYR    82     -15.193 224.873  16.120  1.00  0.00           C  
ATOM    514  CD2 TYR    82     -12.938 224.136  16.360  1.00  0.00           C  
ATOM    515  CE1 TYR    82     -15.275 225.103  17.490  1.00  0.00           C  
ATOM    516  CE2 TYR    82     -13.004 224.354  17.741  1.00  0.00           C  
ATOM    517  CZ  TYR    82     -14.179 224.841  18.296  1.00  0.00           C  
ATOM    518  OH  TYR    82     -14.273 225.069  19.651  1.00  0.00           O  
ATOM    519  N   SER    83     -11.961 222.265  12.774  1.00  0.00           N  
ATOM    520  CA  SER    83     -10.659 221.621  12.864  1.00  0.00           C  
ATOM    521  C   SER    83     -10.093 221.822  14.267  1.00  0.00           C  
ATOM    522  O   SER    83     -10.251 222.902  14.869  1.00  0.00           O  
ATOM    523  CB  SER    83      -9.686 222.187  11.819  1.00  0.00           C  
ATOM    524  OG  SER    83      -8.404 221.596  11.975  1.00  0.00           O  
ATOM    525  N   SER    84      -9.451 220.783  14.785  1.00  0.00           N  
ATOM    526  CA  SER    84      -8.681 220.862  16.042  1.00  0.00           C  
ATOM    527  C   SER    84      -9.531 220.826  17.319  1.00  0.00           C  
ATOM    528  O   SER    84      -8.995 221.020  18.413  1.00  0.00           O  
ATOM    529  CB  SER    84      -7.708 222.076  16.073  1.00  0.00           C  
ATOM    530  OG  SER    84      -6.786 221.990  14.996  1.00  0.00           O  
ATOM    531  N   LEU    85     -10.829 220.565  17.184  1.00  0.00           N  
ATOM    532  CA  LEU    85     -11.730 220.509  18.334  1.00  0.00           C  
ATOM    533  C   LEU    85     -11.438 219.260  19.151  1.00  0.00           C  
ATOM    534  O   LEU    85     -11.263 218.183  18.587  1.00  0.00           O  
ATOM    535  CB  LEU    85     -13.203 220.537  17.894  1.00  0.00           C  
ATOM    536  CG  LEU    85     -14.294 220.655  18.980  1.00  0.00           C  
ATOM    537  CD1 LEU    85     -15.483 221.417  18.457  1.00  0.00           C  
ATOM    538  CD2 LEU    85     -14.756 219.325  19.527  1.00  0.00           C  
ATOM    539  N   ARG    86     -11.356 219.423  20.472  1.00  0.00           N  
ATOM    540  CA  ARG    86     -11.207 218.301  21.404  1.00  0.00           C  
ATOM    541  C   ARG    86     -12.347 218.375  22.402  1.00  0.00           C  
ATOM    542  O   ARG    86     -12.988 219.420  22.565  1.00  0.00           O  
ATOM    543  CB  ARG    86      -9.914 218.407  22.202  1.00  0.00           C  
ATOM    544  CG  ARG    86      -8.655 218.311  21.339  1.00  0.00           C  
ATOM    545  CD  ARG    86      -7.358 218.537  22.119  1.00  0.00           C  
ATOM    546  NE  ARG    86      -6.226 218.361  21.167  1.00  0.00           N  
ATOM    547  CZ  ARG    86      -4.950 218.637  21.566  1.00  0.00           C  
ATOM    548  NH1 ARG    86      -5.000 219.051  22.865  1.00  0.00           N  
ATOM    549  NH2 ARG    86      -4.121 218.391  20.509  1.00  0.00           N  
ATOM    550  N   LEU    87     -12.588 217.258  23.077  1.00  0.00           N  
ATOM    551  CA  LEU    87     -13.554 217.172  24.153  1.00  0.00           C  
ATOM    552  C   LEU    87     -13.364 218.378  25.056  1.00  0.00           C  
ATOM    553  O   LEU    87     -12.252 218.772  25.318  1.00  0.00           O  
ATOM    554  CB  LEU    87     -13.303 215.883  24.923  1.00  0.00           C  
ATOM    555  CG  LEU    87     -14.328 215.624  26.029  1.00  0.00           C  
ATOM    556  CD1 LEU    87     -15.756 215.382  25.543  1.00  0.00           C  
ATOM    557  CD2 LEU    87     -14.040 214.404  26.903  1.00  0.00           C  
ATOM    558  N   THR    88     -14.430 219.008  25.504  1.00  0.00           N  
ATOM    559  CA  THR    88     -14.218 220.169  26.351  1.00  0.00           C  
ATOM    560  C   THR    88     -14.531 219.876  27.810  1.00  0.00           C  
ATOM    561  O   THR    88     -14.370 220.729  28.676  1.00  0.00           O  
ATOM    562  CB  THR    88     -14.902 221.452  25.808  1.00  0.00           C  
ATOM    563  OG1 THR    88     -16.303 221.250  25.700  1.00  0.00           O  
ATOM    564  CG2 THR    88     -14.328 221.787  24.421  1.00  0.00           C  
ATOM    565  N   SER    89     -14.953 218.647  28.066  1.00  0.00           N  
ATOM    566  CA  SER    89     -15.031 218.129  29.414  1.00  0.00           C  
ATOM    567  C   SER    89     -14.356 216.772  29.517  1.00  0.00           C  
ATOM    568  O   SER    89     -13.918 216.198  28.519  1.00  0.00           O  
ATOM    569  CB  SER    89     -16.491 218.019  29.860  1.00  0.00           C  
ATOM    570  OG  SER    89     -17.170 217.051  29.073  1.00  0.00           O  
ATOM    571  N   PRO    90     -14.256 216.253  30.736  1.00  0.00           N  
ATOM    572  CA  PRO    90     -13.652 214.960  30.934  1.00  0.00           C  
ATOM    573  C   PRO    90     -14.402 213.848  30.231  1.00  0.00           C  
ATOM    574  O   PRO    90     -15.589 213.659  30.472  1.00  0.00           O  
ATOM    575  CB  PRO    90     -13.748 214.768  32.450  1.00  0.00           C  
ATOM    576  CG  PRO    90     -13.818 216.147  33.001  1.00  0.00           C  
ATOM    577  CD  PRO    90     -14.661 216.869  32.009  1.00  0.00           C  
ATOM    578  N   ARG    91     -13.686 213.145  29.359  1.00  0.00           N  
ATOM    579  CA  ARG    91     -14.077 211.881  28.746  1.00  0.00           C  
ATOM    580  C   ARG    91     -14.919 211.046  29.683  1.00  0.00           C  
ATOM    581  O   ARG    91     -15.952 210.469  29.305  1.00  0.00           O  
ATOM    582  CB  ARG    91     -12.790 211.105  28.487  1.00  0.00           C  
ATOM    583  CG  ARG    91     -13.002 209.825  27.676  1.00  0.00           C  
ATOM    584  CD  ARG    91     -11.699 209.127  27.282  1.00  0.00           C  
ATOM    585  NE  ARG    91     -11.116 208.536  28.519  1.00  0.00           N  
ATOM    586  CZ  ARG    91      -9.793 208.201  28.558  1.00  0.00           C  
ATOM    587  NH1 ARG    91      -9.250 208.511  27.344  1.00  0.00           N  
ATOM    588  NH2 ARG    91      -9.529 207.688  29.794  1.00  0.00           N  
ATOM    589  N   GLU    92     -14.473 210.971  30.926  1.00  0.00           N  
ATOM    590  CA  GLU    92     -15.103 210.049  31.843  1.00  0.00           C  
ATOM    591  C   GLU    92     -16.474 210.523  32.307  1.00  0.00           C  
ATOM    592  O   GLU    92     -17.237 209.760  32.900  1.00  0.00           O  
ATOM    593  CB  GLU    92     -14.169 209.603  32.987  1.00  0.00           C  
ATOM    594  CG  GLU    92     -12.860 210.374  33.147  1.00  0.00           C  
ATOM    595  CD  GLU    92     -11.803 210.158  32.038  1.00  0.00           C  
ATOM    596  OE1 GLU    92     -11.316 211.179  31.523  1.00  0.00           O  
ATOM    597  OE2 GLU    92     -11.433 209.006  31.700  1.00  0.00           O  
ATOM    598  N   ILE    93     -16.805 211.773  31.995  1.00  0.00           N  
ATOM    599  CA  ILE    93     -18.140 212.290  32.255  1.00  0.00           C  
ATOM    600  C   ILE    93     -19.131 211.967  31.144  1.00  0.00           C  
ATOM    601  O   ILE    93     -20.329 212.198  31.308  1.00  0.00           O  
ATOM    602  CB  ILE    93     -18.092 213.797  32.484  1.00  0.00           C  
ATOM    603  CG1 ILE    93     -19.312 214.341  33.246  1.00  0.00           C  
ATOM    604  CG2 ILE    93     -18.035 214.614  31.182  1.00  0.00           C  
ATOM    605  CD1 ILE    93     -19.411 213.828  34.682  1.00  0.00           C  
ATOM    606  N   MET    94     -18.644 211.434  30.022  1.00  0.00           N  
ATOM    607  CA  MET    94     -19.540 211.066  28.939  1.00  0.00           C  
ATOM    608  C   MET    94     -19.398 209.619  28.468  1.00  0.00           C  
ATOM    609  O   MET    94     -19.874 209.279  27.387  1.00  0.00           O  
ATOM    610  CB  MET    94     -19.442 212.045  27.760  1.00  0.00           C  
ATOM    611  CG  MET    94     -20.025 213.426  28.064  1.00  0.00           C  
ATOM    612  SD  MET    94     -19.887 214.620  26.700  1.00  0.00           S  
ATOM    613  CE  MET    94     -20.576 216.014  27.638  1.00  0.00           C  
ATOM    614  N   GLY    95     -18.761 208.775  29.272  1.00  0.00           N  
ATOM    615  CA  GLY    95     -18.608 207.375  28.917  1.00  0.00           C  
ATOM    616  C   GLY    95     -19.972 206.672  28.910  1.00  0.00           C  
ATOM    617  O   GLY    95     -20.838 206.975  29.713  1.00  0.00           O  
ATOM    618  N   TYR    96     -20.168 205.745  27.985  1.00  0.00           N  
ATOM    619  CA  TYR    96     -21.337 204.912  27.998  1.00  0.00           C  
ATOM    620  C   TYR    96     -21.212 203.928  29.151  1.00  0.00           C  
ATOM    621  O   TYR    96     -20.143 203.350  29.363  1.00  0.00           O  
ATOM    622  CB  TYR    96     -21.421 204.113  26.704  1.00  0.00           C  
ATOM    623  CG  TYR    96     -21.778 205.063  25.613  1.00  0.00           C  
ATOM    624  CD1 TYR    96     -20.780 205.547  24.756  1.00  0.00           C  
ATOM    625  CD2 TYR    96     -23.108 205.491  25.411  1.00  0.00           C  
ATOM    626  CE1 TYR    96     -21.079 206.444  23.712  1.00  0.00           C  
ATOM    627  CE2 TYR    96     -23.429 206.403  24.354  1.00  0.00           C  
ATOM    628  CZ  TYR    96     -22.397 206.868  23.514  1.00  0.00           C  
ATOM    629  OH  TYR    96     -22.658 207.750  22.487  1.00  0.00           O  
ATOM    630  N   SER    97     -22.291 203.713  29.893  1.00  0.00           N  
ATOM    631  CA  SER    97     -22.309 202.669  30.914  1.00  0.00           C  
ATOM    632  C   SER    97     -22.349 201.258  30.313  1.00  0.00           C  
ATOM    633  O   SER    97     -21.982 200.281  30.975  1.00  0.00           O  
ATOM    634  CB  SER    97     -23.479 202.865  31.855  1.00  0.00           C  
ATOM    635  OG  SER    97     -24.702 202.667  31.161  1.00  0.00           O  
ATOM    636  N   ASP    98     -22.781 201.128  29.060  1.00  0.00           N  
ATOM    637  CA  ASP    98     -22.840 199.783  28.462  1.00  0.00           C  
ATOM    638  C   ASP    98     -21.727 199.460  27.460  1.00  0.00           C  
ATOM    639  O   ASP    98     -21.768 198.406  26.827  1.00  0.00           O  
ATOM    640  CB  ASP    98     -24.236 199.491  27.850  1.00  0.00           C  
ATOM    641  CG  ASP    98     -24.465 200.170  26.471  1.00  0.00           C  
ATOM    642  OD1 ASP    98     -23.929 201.272  26.223  1.00  0.00           O  
ATOM    643  OD2 ASP    98     -25.216 199.594  25.646  1.00  0.00           O  
ATOM    644  N   PHE    99     -20.752 200.352  27.308  1.00  0.00           N  
ATOM    645  CA  PHE    99     -19.734 200.226  26.255  1.00  0.00           C  
ATOM    646  C   PHE    99     -18.593 201.199  26.567  1.00  0.00           C  
ATOM    647  O   PHE    99     -18.676 202.404  26.282  1.00  0.00           O  
ATOM    648  CB  PHE    99     -20.353 200.521  24.877  1.00  0.00           C  
ATOM    649  CG  PHE    99     -19.330 200.190  23.846  1.00  0.00           C  
ATOM    650  CD1 PHE    99     -19.002 198.855  23.518  1.00  0.00           C  
ATOM    651  CD2 PHE    99     -18.659 201.223  23.167  1.00  0.00           C  
ATOM    652  CE1 PHE    99     -18.025 198.548  22.527  1.00  0.00           C  
ATOM    653  CE2 PHE    99     -17.675 200.943  22.170  1.00  0.00           C  
ATOM    654  CZ  PHE    99     -17.357 199.597  21.851  1.00  0.00           C  
ATOM    655  N   PRO   100     -17.531 200.664  27.162  1.00  0.00           N  
ATOM    656  CA  PRO   100     -16.535 201.490  27.850  1.00  0.00           C  
ATOM    657  C   PRO   100     -15.454 201.969  26.890  1.00  0.00           C  
ATOM    658  O   PRO   100     -15.348 201.460  25.780  1.00  0.00           O  
ATOM    659  CB  PRO   100     -15.899 200.719  29.028  1.00  0.00           C  
ATOM    660  CG  PRO   100     -15.729 199.223  28.757  1.00  0.00           C  
ATOM    661  CD  PRO   100     -16.891 198.606  27.976  1.00  0.00           C  
ATOM    662  N   PHE   101     -14.652 202.942  27.313  1.00  0.00           N  
ATOM    663  CA  PHE   101     -13.475 203.328  26.537  1.00  0.00           C  
ATOM    664  C   PHE   101     -12.468 202.189  26.440  1.00  0.00           C  
ATOM    665  O   PHE   101     -11.844 202.008  25.387  1.00  0.00           O  
ATOM    666  CB  PHE   101     -12.834 204.604  27.088  1.00  0.00           C  
ATOM    667  CG  PHE   101     -13.609 205.856  26.758  1.00  0.00           C  
ATOM    668  CD1 PHE   101     -13.595 206.387  25.459  1.00  0.00           C  
ATOM    669  CD2 PHE   101     -14.361 206.503  27.728  1.00  0.00           C  
ATOM    670  CE1 PHE   101     -14.319 207.542  25.149  1.00  0.00           C  
ATOM    671  CE2 PHE   101     -15.077 207.655  27.426  1.00  0.00           C  
ATOM    672  CZ  PHE   101     -15.060 208.175  26.139  1.00  0.00           C  
ATOM    673  N   LEU   102     -12.320 201.418  27.519  1.00  0.00           N  
ATOM    674  CA  LEU   102     -11.452 200.226  27.509  1.00  0.00           C  
ATOM    675  C   LEU   102     -11.883 199.201  26.443  1.00  0.00           C  
ATOM    676  O   LEU   102     -11.038 198.669  25.713  1.00  0.00           O  
ATOM    677  CB  LEU   102     -11.373 199.562  28.906  1.00  0.00           C  
ATOM    678  CG  LEU   102     -10.468 198.329  28.945  1.00  0.00           C  
ATOM    679  CD1 LEU   102      -9.003 198.592  28.597  1.00  0.00           C  
ATOM    680  CD2 LEU   102     -10.389 197.628  30.301  1.00  0.00           C  
ATOM    681  N   ALA   103     -13.192 198.937  26.355  1.00  0.00           N  
ATOM    682  CA  ALA   103     -13.723 197.983  25.374  1.00  0.00           C  
ATOM    683  C   ALA   103     -13.420 198.452  23.960  1.00  0.00           C  
ATOM    684  O   ALA   103     -13.023 197.645  23.099  1.00  0.00           O  
ATOM    685  CB  ALA   103     -15.241 197.741  25.519  1.00  0.00           C  
ATOM    686  N   LYS   104     -13.599 199.752  23.725  1.00  0.00           N  
ATOM    687  CA  LYS   104     -13.525 200.259  22.383  1.00  0.00           C  
ATOM    688  C   LYS   104     -12.102 200.371  21.888  1.00  0.00           C  
ATOM    689  O   LYS   104     -11.815 199.940  20.765  1.00  0.00           O  
ATOM    690  CB  LYS   104     -14.263 201.587  22.198  1.00  0.00           C  
ATOM    691  CG  LYS   104     -15.776 201.477  22.397  1.00  0.00           C  
ATOM    692  CD  LYS   104     -16.472 200.617  21.339  1.00  0.00           C  
ATOM    693  CE  LYS   104     -17.956 200.379  21.623  1.00  0.00           C  
ATOM    694  NZ  LYS   104     -18.111 199.406  22.728  1.00  0.00           N  
ATOM    695  N   LYS   105     -11.230 200.970  22.700  1.00  0.00           N  
ATOM    696  CA  LYS   105      -9.857 201.271  22.264  1.00  0.00           C  
ATOM    697  C   LYS   105      -8.803 200.212  22.580  1.00  0.00           C  
ATOM    698  O   LYS   105      -7.740 200.199  21.960  1.00  0.00           O  
ATOM    699  CB  LYS   105      -9.408 202.616  22.816  1.00  0.00           C  
ATOM    700  CG  LYS   105     -10.206 203.799  22.264  1.00  0.00           C  
ATOM    701  CD  LYS   105      -9.745 205.154  22.805  1.00  0.00           C  
ATOM    702  CE  LYS   105     -10.514 206.341  22.220  1.00  0.00           C  
ATOM    703  NZ  LYS   105      -9.992 207.608  22.779  1.00  0.00           N  
ATOM    704  N   GLY   106      -9.097 199.361  23.560  1.00  0.00           N  
ATOM    705  CA  GLY   106      -8.192 198.288  23.999  1.00  0.00           C  
ATOM    706  C   GLY   106      -6.997 198.724  24.830  1.00  0.00           C  
ATOM    707  O   GLY   106      -6.170 197.903  25.193  1.00  0.00           O  
ATOM    708  N   ARG   107      -6.885 200.020  25.104  1.00  0.00           N  
ATOM    709  CA  ARG   107      -5.789 200.594  25.900  1.00  0.00           C  
ATOM    710  C   ARG   107      -6.343 201.823  26.608  1.00  0.00           C  
ATOM    711  O   ARG   107      -7.332 202.379  26.163  1.00  0.00           O  
ATOM    712  CB  ARG   107      -4.570 201.002  25.039  1.00  0.00           C  
ATOM    713  CG  ARG   107      -4.877 202.115  24.035  1.00  0.00           C  
ATOM    714  CD  ARG   107      -3.684 202.492  23.154  1.00  0.00           C  
ATOM    715  NE  ARG   107      -4.107 203.630  22.291  1.00  0.00           N  
ATOM    716  CZ  ARG   107      -3.242 204.146  21.369  1.00  0.00           C  
ATOM    717  NH1 ARG   107      -2.077 203.439  21.451  1.00  0.00           N  
ATOM    718  NH2 ARG   107      -3.880 205.166  20.725  1.00  0.00           N  
ATOM    719  N   ASP   108      -5.725 202.249  27.719  1.00  0.00           N  
ATOM    720  CA  ASP   108      -6.180 203.511  28.288  1.00  0.00           C  
ATOM    721  C   ASP   108      -5.711 204.674  27.430  1.00  0.00           C  
ATOM    722  O   ASP   108      -4.618 204.615  26.868  1.00  0.00           O  
ATOM    723  CB  ASP   108      -5.492 203.549  29.657  1.00  0.00           C  
ATOM    724  CG  ASP   108      -6.190 202.544  30.562  1.00  0.00           C  
ATOM    725  OD1 ASP   108      -7.266 202.030  30.156  1.00  0.00           O  
ATOM    726  OD2 ASP   108      -5.656 202.277  31.672  1.00  0.00           O  
ATOM    727  N   MET   109      -6.543 205.709  27.308  1.00  0.00           N  
ATOM    728  CA  MET   109      -6.148 206.948  26.617  1.00  0.00           C  
ATOM    729  C   MET   109      -6.376 208.139  27.518  1.00  0.00           C  
ATOM    730  O   MET   109      -7.046 208.010  28.536  1.00  0.00           O  
ATOM    731  CB  MET   109      -6.913 207.162  25.309  1.00  0.00           C  
ATOM    732  CG  MET   109      -6.662 206.068  24.269  1.00  0.00           C  
ATOM    733  SD  MET   109      -7.495 206.337  22.676  1.00  0.00           S  
ATOM    734  CE  MET   109      -6.360 207.642  22.123  1.00  0.00           C  
ATOM    735  N   ARG   110      -5.828 209.295  27.147  1.00  0.00           N  
ATOM    736  CA  ARG   110      -6.005 210.503  27.953  1.00  0.00           C  
ATOM    737  C   ARG   110      -7.477 210.976  28.027  1.00  0.00           C  
ATOM    738  O   ARG   110      -8.375 210.309  27.494  1.00  0.00           O  
ATOM    739  CB  ARG   110      -5.085 211.601  27.483  1.00  0.00           C  
ATOM    740  CG  ARG   110      -5.411 212.110  26.078  1.00  0.00           C  
ATOM    741  CD  ARG   110      -4.462 213.206  25.588  1.00  0.00           C  
ATOM    742  NE  ARG   110      -4.882 213.578  24.207  1.00  0.00           N  
ATOM    743  CZ  ARG   110      -4.146 214.475  23.488  1.00  0.00           C  
ATOM    744  NH1 ARG   110      -3.093 214.866  24.264  1.00  0.00           N  
ATOM    745  NH2 ARG   110      -4.749 214.629  22.274  1.00  0.00           N  
ATOM    746  N   ARG   111      -7.720 212.118  28.683  1.00  0.00           N  
ATOM    747  CA  ARG   111      -9.071 212.482  29.108  1.00  0.00           C  
ATOM    748  C   ARG   111      -9.850 213.446  28.209  1.00  0.00           C  
ATOM    749  O   ARG   111     -11.052 213.616  28.389  1.00  0.00           O  
ATOM    750  CB  ARG   111      -9.029 213.019  30.531  1.00  0.00           C  
ATOM    751  CG  ARG   111      -8.622 211.970  31.567  1.00  0.00           C  
ATOM    752  CD  ARG   111      -8.546 212.516  32.995  1.00  0.00           C  
ATOM    753  NE  ARG   111      -8.097 211.402  33.877  1.00  0.00           N  
ATOM    754  CZ  ARG   111      -7.728 211.659  35.166  1.00  0.00           C  
ATOM    755  NH1 ARG   111      -7.866 213.000  35.379  1.00  0.00           N  
ATOM    756  NH2 ARG   111      -7.366 210.474  35.739  1.00  0.00           N  
ATOM    757  N   PHE   112      -9.172 214.078  27.256  1.00  0.00           N  
ATOM    758  CA  PHE   112      -9.818 215.043  26.395  1.00  0.00           C  
ATOM    759  C   PHE   112      -9.498 214.707  24.952  1.00  0.00           C  
ATOM    760  O   PHE   112      -8.685 215.377  24.318  1.00  0.00           O  
ATOM    761  CB  PHE   112      -9.317 216.434  26.722  1.00  0.00           C  
ATOM    762  CG  PHE   112      -9.614 216.691  28.159  1.00  0.00           C  
ATOM    763  CD1 PHE   112      -8.626 216.565  29.162  1.00  0.00           C  
ATOM    764  CD2 PHE   112     -10.910 217.072  28.551  1.00  0.00           C  
ATOM    765  CE1 PHE   112      -8.918 216.816  30.534  1.00  0.00           C  
ATOM    766  CE2 PHE   112     -11.230 217.330  29.918  1.00  0.00           C  
ATOM    767  CZ  PHE   112     -10.228 217.199  30.914  1.00  0.00           C  
ATOM    768  N   PRO   113     -10.119 213.649  24.430  1.00  0.00           N  
ATOM    769  CA  PRO   113      -9.798 213.183  23.085  1.00  0.00           C  
ATOM    770  C   PRO   113     -10.286 214.138  22.008  1.00  0.00           C  
ATOM    771  O   PRO   113     -11.282 214.812  22.201  1.00  0.00           O  
ATOM    772  CB  PRO   113     -10.558 211.860  22.988  1.00  0.00           C  
ATOM    773  CG  PRO   113     -10.925 211.516  24.400  1.00  0.00           C  
ATOM    774  CD  PRO   113     -11.137 212.809  25.071  1.00  0.00           C  
ATOM    775  N   GLY   114      -9.571 214.216  20.882  1.00  0.00           N  
ATOM    776  CA  GLY   114     -10.022 215.000  19.743  1.00  0.00           C  
ATOM    777  C   GLY   114     -11.318 214.471  19.129  1.00  0.00           C  
ATOM    778  O   GLY   114     -11.682 213.309  19.324  1.00  0.00           O  
ATOM    779  N   HIS   115     -11.978 215.334  18.370  1.00  0.00           N  
ATOM    780  CA  HIS   115     -13.217 215.028  17.689  1.00  0.00           C  
ATOM    781  C   HIS   115     -13.202 213.644  17.029  1.00  0.00           C  
ATOM    782  O   HIS   115     -14.076 212.817  17.309  1.00  0.00           O  
ATOM    783  CB  HIS   115     -13.463 216.108  16.650  1.00  0.00           C  
ATOM    784  CG  HIS   115     -12.537 216.012  15.474  1.00  0.00           C  
ATOM    785  ND1 HIS   115     -11.273 216.565  15.440  1.00  0.00           N  
ATOM    786  CD2 HIS   115     -12.693 215.414  14.269  1.00  0.00           C  
ATOM    787  CE1 HIS   115     -10.697 216.322  14.302  1.00  0.00           C  
ATOM    788  NE2 HIS   115     -11.535 215.623  13.560  1.00  0.00           N  
ATOM    789  N   LYS   116     -12.204 213.376  16.187  1.00  0.00           N  
ATOM    790  CA  LYS   116     -12.158 212.107  15.457  1.00  0.00           C  
ATOM    791  C   LYS   116     -12.158 210.894  16.372  1.00  0.00           C  
ATOM    792  O   LYS   116     -12.727 209.845  16.043  1.00  0.00           O  
ATOM    793  CB  LYS   116     -10.959 212.040  14.515  1.00  0.00           C  
ATOM    794  CG  LYS   116     -11.076 212.977  13.311  1.00  0.00           C  
ATOM    795  CD  LYS   116      -9.872 212.917  12.369  1.00  0.00           C  
ATOM    796  CE  LYS   116      -9.986 213.858  11.168  1.00  0.00           C  
ATOM    797  NZ  LYS   116      -8.771 213.759  10.330  1.00  0.00           N  
ATOM    798  N   GLU   117     -11.533 211.042  17.525  1.00  0.00           N  
ATOM    799  CA  GLU   117     -11.462 209.951  18.483  1.00  0.00           C  
ATOM    800  C   GLU   117     -12.837 209.653  19.128  1.00  0.00           C  
ATOM    801  O   GLU   117     -13.280 208.519  19.131  1.00  0.00           O  
ATOM    802  CB  GLU   117     -10.342 210.211  19.535  1.00  0.00           C  
ATOM    803  CG  GLU   117      -8.928 210.109  18.959  1.00  0.00           C  
ATOM    804  CD  GLU   117      -7.947 210.527  20.045  1.00  0.00           C  
ATOM    805  OE1 GLU   117      -8.415 210.934  21.141  1.00  0.00           O  
ATOM    806  OE2 GLU   117      -6.715 210.444  19.792  1.00  0.00           O  
ATOM    807  N   LEU   118     -13.511 210.668  19.658  1.00  0.00           N  
ATOM    808  CA  LEU   118     -14.857 210.480  20.200  1.00  0.00           C  
ATOM    809  C   LEU   118     -15.888 210.060  19.136  1.00  0.00           C  
ATOM    810  O   LEU   118     -16.780 209.259  19.422  1.00  0.00           O  
ATOM    811  CB  LEU   118     -15.326 211.711  20.981  1.00  0.00           C  
ATOM    812  CG  LEU   118     -14.651 212.044  22.326  1.00  0.00           C  
ATOM    813  CD1 LEU   118     -15.432 213.140  23.043  1.00  0.00           C  
ATOM    814  CD2 LEU   118     -14.539 210.821  23.230  1.00  0.00           C  
ATOM    815  N   TRP   119     -15.748 210.570  17.914  1.00  0.00           N  
ATOM    816  CA  TRP   119     -16.536 210.097  16.786  1.00  0.00           C  
ATOM    817  C   TRP   119     -16.345 208.609  16.597  1.00  0.00           C  
ATOM    818  O   TRP   119     -17.318 207.864  16.481  1.00  0.00           O  
ATOM    819  CB  TRP   119     -16.128 210.811  15.503  1.00  0.00           C  
ATOM    820  CG  TRP   119     -17.040 210.551  14.322  1.00  0.00           C  
ATOM    821  CD1 TRP   119     -18.403 210.537  14.330  1.00  0.00           C  
ATOM    822  CD2 TRP   119     -16.647 210.295  12.964  1.00  0.00           C  
ATOM    823  NE1 TRP   119     -18.884 210.280  13.070  1.00  0.00           N  
ATOM    824  CE2 TRP   119     -17.832 210.145  12.207  1.00  0.00           C  
ATOM    825  CE3 TRP   119     -15.408 210.189  12.310  1.00  0.00           C  
ATOM    826  CZ2 TRP   119     -17.823 209.875  10.821  1.00  0.00           C  
ATOM    827  CZ3 TRP   119     -15.392 209.928  10.918  1.00  0.00           C  
ATOM    828  CH2 TRP   119     -16.597 209.764  10.196  1.00  0.00           C  
ATOM    829  N   LEU   120     -15.089 208.173  16.561  1.00  0.00           N  
ATOM    830  CA  LEU   120     -14.781 206.756  16.405  1.00  0.00           C  
ATOM    831  C   LEU   120     -15.456 205.962  17.514  1.00  0.00           C  
ATOM    832  O   LEU   120     -16.053 204.907  17.263  1.00  0.00           O  
ATOM    833  CB  LEU   120     -13.271 206.508  16.388  1.00  0.00           C  
ATOM    834  CG  LEU   120     -12.897 205.035  16.209  1.00  0.00           C  
ATOM    835  CD1 LEU   120     -13.372 204.402  14.902  1.00  0.00           C  
ATOM    836  CD2 LEU   120     -11.397 204.745  16.218  1.00  0.00           C  
ATOM    837  N   TYR   121     -15.405 206.502  18.729  1.00  0.00           N  
ATOM    838  CA  TYR   121     -15.987 205.857  19.897  1.00  0.00           C  
ATOM    839  C   TYR   121     -17.501 205.715  19.784  1.00  0.00           C  
ATOM    840  O   TYR   121     -18.017 204.631  19.922  1.00  0.00           O  
ATOM    841  CB  TYR   121     -15.586 206.638  21.144  1.00  0.00           C  
ATOM    842  CG  TYR   121     -16.223 206.215  22.434  1.00  0.00           C  
ATOM    843  CD1 TYR   121     -15.935 204.990  23.005  1.00  0.00           C  
ATOM    844  CD2 TYR   121     -17.089 207.067  23.097  1.00  0.00           C  
ATOM    845  CE1 TYR   121     -16.512 204.598  24.188  1.00  0.00           C  
ATOM    846  CE2 TYR   121     -17.675 206.692  24.289  1.00  0.00           C  
ATOM    847  CZ  TYR   121     -17.375 205.456  24.833  1.00  0.00           C  
ATOM    848  OH  TYR   121     -17.946 205.092  26.029  1.00  0.00           O  
ATOM    849  N   LEU   122     -18.230 206.780  19.497  1.00  0.00           N  
ATOM    850  CA  LEU   122     -19.679 206.627  19.399  1.00  0.00           C  
ATOM    851  C   LEU   122     -20.126 205.706  18.233  1.00  0.00           C  
ATOM    852  O   LEU   122     -21.102 204.955  18.351  1.00  0.00           O  
ATOM    853  CB  LEU   122     -20.431 207.987  19.403  1.00  0.00           C  
ATOM    854  CG  LEU   122     -21.952 207.843  19.318  1.00  0.00           C  
ATOM    855  CD1 LEU   122     -22.594 207.082  20.477  1.00  0.00           C  
ATOM    856  CD2 LEU   122     -22.724 209.162  19.288  1.00  0.00           C  
ATOM    857  N   LYS   123     -19.402 205.748  17.123  1.00  0.00           N  
ATOM    858  CA  LYS   123     -19.686 204.880  16.014  1.00  0.00           C  
ATOM    859  C   LYS   123     -19.503 203.431  16.423  1.00  0.00           C  
ATOM    860  O   LYS   123     -20.294 202.561  16.011  1.00  0.00           O  
ATOM    861  CB  LYS   123     -18.763 205.213  14.850  1.00  0.00           C  
ATOM    862  CG  LYS   123     -19.365 206.165  13.836  1.00  0.00           C  
ATOM    863  CD  LYS   123     -18.364 206.972  13.032  1.00  0.00           C  
ATOM    864  CE  LYS   123     -17.013 206.349  12.892  1.00  0.00           C  
ATOM    865  NZ  LYS   123     -16.311 206.901  11.710  1.00  0.00           N  
ATOM    866  N   ASP   124     -18.471 203.166  17.238  1.00  0.00           N  
ATOM    867  CA  ASP   124     -18.120 201.802  17.663  1.00  0.00           C  
ATOM    868  C   ASP   124     -19.273 201.079  18.338  1.00  0.00           C  
ATOM    869  O   ASP   124     -19.535 199.905  18.048  1.00  0.00           O  
ATOM    870  CB  ASP   124     -16.916 201.845  18.607  1.00  0.00           C  
ATOM    871  CG  ASP   124     -15.681 202.169  17.779  1.00  0.00           C  
ATOM    872  OD1 ASP   124     -15.775 202.103  16.524  1.00  0.00           O  
ATOM    873  OD2 ASP   124     -14.626 202.487  18.390  1.00  0.00           O  
ATOM    874  N   PHE   125     -19.982 201.773  19.230  1.00  0.00           N  
ATOM    875  CA  PHE   125     -21.086 201.135  19.932  1.00  0.00           C  
ATOM    876  C   PHE   125     -22.175 200.720  18.950  1.00  0.00           C  
ATOM    877  O   PHE   125     -22.682 199.600  18.998  1.00  0.00           O  
ATOM    878  CB  PHE   125     -21.670 202.011  21.044  1.00  0.00           C  
ATOM    879  CG  PHE   125     -22.809 201.266  21.650  1.00  0.00           C  
ATOM    880  CD1 PHE   125     -22.610 200.229  22.589  1.00  0.00           C  
ATOM    881  CD2 PHE   125     -24.130 201.589  21.290  1.00  0.00           C  
ATOM    882  CE1 PHE   125     -23.706 199.524  23.167  1.00  0.00           C  
ATOM    883  CE2 PHE   125     -25.246 200.899  21.854  1.00  0.00           C  
ATOM    884  CZ  PHE   125     -25.030 199.860  22.795  1.00  0.00           C  
ATOM    885  N   SER   126     -22.537 201.619  18.054  1.00  0.00           N  
ATOM    886  CA  SER   126     -23.588 201.300  17.098  1.00  0.00           C  
ATOM    887  C   SER   126     -23.123 200.383  15.954  1.00  0.00           C  
ATOM    888  O   SER   126     -23.947 199.708  15.353  1.00  0.00           O  
ATOM    889  CB  SER   126     -24.324 202.552  16.596  1.00  0.00           C  
ATOM    890  OG  SER   126     -23.445 203.360  15.828  1.00  0.00           O  
ATOM    891  N   GLU   127     -21.817 200.343  15.676  1.00  0.00           N  
ATOM    892  CA  GLU   127     -21.247 199.323  14.759  1.00  0.00           C  
ATOM    893  C   GLU   127     -21.363 197.917  15.342  1.00  0.00           C  
ATOM    894  O   GLU   127     -21.819 197.013  14.668  1.00  0.00           O  
ATOM    895  CB  GLU   127     -19.794 199.627  14.386  1.00  0.00           C  
ATOM    896  CG  GLU   127     -19.652 200.720  13.311  1.00  0.00           C  
ATOM    897  CD  GLU   127     -18.275 201.416  13.288  1.00  0.00           C  
ATOM    898  OE1 GLU   127     -17.336 200.940  13.964  1.00  0.00           O  
ATOM    899  OE2 GLU   127     -18.135 202.459  12.585  1.00  0.00           O  
ATOM    900  N   ALA   128     -20.978 197.744  16.603  1.00  0.00           N  
ATOM    901  CA  ALA   128     -21.120 196.468  17.281  1.00  0.00           C  
ATOM    902  C   ALA   128     -22.587 196.052  17.323  1.00  0.00           C  
ATOM    903  O   ALA   128     -22.908 194.879  17.151  1.00  0.00           O  
ATOM    904  CB  ALA   128     -20.556 196.557  18.698  1.00  0.00           C  
ATOM    905  N   PHE   129     -23.481 197.014  17.520  1.00  0.00           N  
ATOM    906  CA  PHE   129     -24.909 196.731  17.743  1.00  0.00           C  
ATOM    907  C   PHE   129     -25.659 196.306  16.486  1.00  0.00           C  
ATOM    908  O   PHE   129     -26.761 195.741  16.568  1.00  0.00           O  
ATOM    909  CB  PHE   129     -25.571 197.928  18.355  1.00  0.00           C  
ATOM    910  CG  PHE   129     -25.026 198.086  19.733  1.00  0.00           C  
ATOM    911  CD1 PHE   129     -24.310 197.053  20.378  1.00  0.00           C  
ATOM    912  CD2 PHE   129     -25.218 199.294  20.428  1.00  0.00           C  
ATOM    913  CE1 PHE   129     -23.789 197.215  21.694  1.00  0.00           C  
ATOM    914  CE2 PHE   129     -24.707 199.482  21.748  1.00  0.00           C  
ATOM    915  CZ  PHE   129     -23.990 198.435  22.384  1.00  0.00           C  
ATOM    916  N   GLY   130     -25.067 196.602  15.326  1.00  0.00           N  
ATOM    917  CA  GLY   130     -25.650 196.261  14.046  1.00  0.00           C  
ATOM    918  C   GLY   130     -26.882 197.080  13.703  1.00  0.00           C  
ATOM    919  O   GLY   130     -27.727 196.632  12.932  1.00  0.00           O  
ATOM    920  N   LEU   131     -26.994 198.293  14.241  1.00  0.00           N  
ATOM    921  CA  LEU   131     -28.194 199.118  13.974  1.00  0.00           C  
ATOM    922  C   LEU   131     -28.107 200.024  12.728  1.00  0.00           C  
ATOM    923  O   LEU   131     -29.090 200.649  12.380  1.00  0.00           O  
ATOM    924  CB  LEU   131     -28.626 199.963  15.207  1.00  0.00           C  
ATOM    925  CG  LEU   131     -29.024 199.116  16.418  1.00  0.00           C  
ATOM    926  CD1 LEU   131     -29.361 199.911  17.679  1.00  0.00           C  
ATOM    927  CD2 LEU   131     -30.257 198.237  16.213  1.00  0.00           C  
ATOM    928  N   ARG   132     -26.967 200.085  12.043  1.00  0.00           N  
ATOM    929  CA  ARG   132     -26.908 200.879  10.794  1.00  0.00           C  
ATOM    930  C   ARG   132     -28.063 200.559   9.829  1.00  0.00           C  
ATOM    931  O   ARG   132     -28.618 201.449   9.201  1.00  0.00           O  
ATOM    932  CB  ARG   132     -25.559 200.740  10.076  1.00  0.00           C  
ATOM    933  CG  ARG   132     -25.219 201.989   9.264  1.00  0.00           C  
ATOM    934  CD  ARG   132     -24.031 201.802   8.296  1.00  0.00           C  
ATOM    935  NE  ARG   132     -23.863 202.940   7.398  1.00  0.00           N  
ATOM    936  CZ  ARG   132     -23.204 204.068   7.705  1.00  0.00           C  
ATOM    937  NH1 ARG   132     -22.652 204.266   8.901  1.00  0.00           N  
ATOM    938  NH2 ARG   132     -23.113 205.029   6.804  1.00  0.00           N  
ATOM    939  N   GLU   133     -28.435 199.284   9.760  1.00  0.00           N  
ATOM    940  CA  GLU   133     -29.459 198.817   8.841  1.00  0.00           C  
ATOM    941  C   GLU   133     -30.831 199.506   8.988  1.00  0.00           C  
ATOM    942  O   GLU   133     -31.678 199.403   8.090  1.00  0.00           O  
ATOM    943  CB  GLU   133     -29.605 197.311   8.979  1.00  0.00           C  
ATOM    944  CG  GLU   133     -28.415 196.529   8.419  1.00  0.00           C  
ATOM    945  CD  GLU   133     -28.648 195.052   8.703  1.00  0.00           C  
ATOM    946  OE1 GLU   133     -29.657 194.733   9.386  1.00  0.00           O  
ATOM    947  OE2 GLU   133     -27.818 194.223   8.242  1.00  0.00           O  
ATOM    948  N   MET   134     -31.055 200.195  10.108  1.00  0.00           N  
ATOM    949  CA  MET   134     -32.333 200.874  10.331  1.00  0.00           C  
ATOM    950  C   MET   134     -32.342 202.288   9.798  1.00  0.00           C  
ATOM    951  O   MET   134     -33.380 202.951   9.830  1.00  0.00           O  
ATOM    952  CB  MET   134     -32.677 200.945  11.811  1.00  0.00           C  
ATOM    953  CG  MET   134     -32.792 199.572  12.477  1.00  0.00           C  
ATOM    954  SD  MET   134     -34.155 198.543  11.852  1.00  0.00           S  
ATOM    955  CE  MET   134     -33.529 196.998  12.573  1.00  0.00           C  
ATOM    956  N   ILE   135     -31.195 202.769   9.330  1.00  0.00           N  
ATOM    957  CA  ILE   135     -31.062 204.195   9.033  1.00  0.00           C  
ATOM    958  C   ILE   135     -31.183 204.500   7.539  1.00  0.00           C  
ATOM    959  O   ILE   135     -30.555 203.844   6.728  1.00  0.00           O  
ATOM    960  CB  ILE   135     -29.737 204.763   9.559  1.00  0.00           C  
ATOM    961  CG1 ILE   135     -29.639 204.538  11.062  1.00  0.00           C  
ATOM    962  CG2 ILE   135     -29.636 206.240   9.230  1.00  0.00           C  
ATOM    963  CD1 ILE   135     -28.315 204.937  11.661  1.00  0.00           C  
ATOM    964  N   ARG   136     -31.990 205.500   7.190  1.00  0.00           N  
ATOM    965  CA  ARG   136     -31.963 206.060   5.838  1.00  0.00           C  
ATOM    966  C   ARG   136     -31.184 207.386   5.825  1.00  0.00           C  
ATOM    967  O   ARG   136     -31.681 208.434   6.265  1.00  0.00           O  
ATOM    968  CB  ARG   136     -33.377 206.211   5.275  1.00  0.00           C  
ATOM    969  CG  ARG   136     -34.179 204.922   5.324  1.00  0.00           C  
ATOM    970  CD  ARG   136     -35.612 205.166   4.953  1.00  0.00           C  
ATOM    971  NE  ARG   136     -36.444 204.014   5.297  1.00  0.00           N  
ATOM    972  CZ  ARG   136     -37.748 203.895   5.032  1.00  0.00           C  
ATOM    973  NH1 ARG   136     -38.410 204.868   4.416  1.00  0.00           N  
ATOM    974  NH2 ARG   136     -38.390 202.793   5.400  1.00  0.00           N  
ATOM    975  N   PHE   137     -29.947 207.300   5.346  1.00  0.00           N  
ATOM    976  CA  PHE   137     -29.050 208.426   5.219  1.00  0.00           C  
ATOM    977  C   PHE   137     -29.423 209.297   4.014  1.00  0.00           C  
ATOM    978  O   PHE   137     -30.311 208.943   3.247  1.00  0.00           O  
ATOM    979  CB  PHE   137     -27.607 207.933   5.116  1.00  0.00           C  
ATOM    980  CG  PHE   137     -27.085 207.349   6.394  1.00  0.00           C  
ATOM    981  CD1 PHE   137     -26.695 208.182   7.449  1.00  0.00           C  
ATOM    982  CD2 PHE   137     -27.000 205.974   6.559  1.00  0.00           C  
ATOM    983  CE1 PHE   137     -26.222 207.639   8.666  1.00  0.00           C  
ATOM    984  CE2 PHE   137     -26.529 205.431   7.735  1.00  0.00           C  
ATOM    985  CZ  PHE   137     -26.146 206.260   8.812  1.00  0.00           C  
ATOM    986  N   ASN   138     -28.779 210.460   3.893  1.00  0.00           N  
ATOM    987  CA  ASN   138     -29.084 211.440   2.865  1.00  0.00           C  
ATOM    988  C   ASN   138     -30.593 211.702   2.697  1.00  0.00           C  
ATOM    989  O   ASN   138     -31.102 211.934   1.579  1.00  0.00           O  
ATOM    990  CB  ASN   138     -28.434 210.998   1.549  1.00  0.00           C  
ATOM    991  CG  ASN   138     -27.896 212.168   0.726  1.00  0.00           C  
ATOM    992  OD1 ASN   138     -27.887 212.126  -0.512  1.00  0.00           O  
ATOM    993  ND2 ASN   138     -27.449 213.218   1.407  1.00  0.00           N  
ATOM    994  N   VAL   139     -31.317 211.644   3.807  1.00  0.00           N  
ATOM    995  CA  VAL   139     -32.779 211.823   3.807  1.00  0.00           C  
ATOM    996  C   VAL   139     -33.155 212.916   4.807  1.00  0.00           C  
ATOM    997  O   VAL   139     -32.855 212.795   5.994  1.00  0.00           O  
ATOM    998  CB  VAL   139     -33.495 210.498   4.148  1.00  0.00           C  
ATOM    999  CG1 VAL   139     -35.019 210.622   4.191  1.00  0.00           C  
ATOM   1000  CG2 VAL   139     -33.213 209.377   3.146  1.00  0.00           C  
ATOM   1001  N   ARG   140     -33.785 213.988   4.334  1.00  0.00           N  
ATOM   1002  CA  ARG   140     -34.141 215.121   5.220  1.00  0.00           C  
ATOM   1003  C   ARG   140     -35.609 215.049   5.587  1.00  0.00           C  
ATOM   1004  O   ARG   140     -36.445 214.813   4.710  1.00  0.00           O  
ATOM   1005  CB  ARG   140     -33.826 216.471   4.546  1.00  0.00           C  
ATOM   1006  CG  ARG   140     -34.222 217.683   5.392  1.00  0.00           C  
ATOM   1007  CD  ARG   140     -33.834 219.022   4.764  1.00  0.00           C  
ATOM   1008  NE  ARG   140     -34.677 219.208   3.549  1.00  0.00           N  
ATOM   1009  CZ  ARG   140     -35.930 219.738   3.662  1.00  0.00           C  
ATOM   1010  NH1 ARG   140     -36.151 220.003   4.983  1.00  0.00           N  
ATOM   1011  NH2 ARG   140     -36.472 219.795   2.411  1.00  0.00           N  
ATOM   1012  N   VAL   141     -35.910 215.236   6.871  1.00  0.00           N  
ATOM   1013  CA  VAL   141     -37.269 215.267   7.354  1.00  0.00           C  
ATOM   1014  C   VAL   141     -37.885 216.608   7.011  1.00  0.00           C  
ATOM   1015  O   VAL   141     -37.309 217.650   7.306  1.00  0.00           O  
ATOM   1016  CB  VAL   141     -37.339 215.040   8.863  1.00  0.00           C  
ATOM   1017  CG1 VAL   141     -38.781 215.137   9.322  1.00  0.00           C  
ATOM   1018  CG2 VAL   141     -36.759 213.684   9.224  1.00  0.00           C  
ATOM   1019  N   GLU   142     -39.054 216.568   6.374  1.00  0.00           N  
ATOM   1020  CA  GLU   142     -39.741 217.775   5.940  1.00  0.00           C  
ATOM   1021  C   GLU   142     -40.869 218.154   6.836  1.00  0.00           C  
ATOM   1022  O   GLU   142     -41.071 219.320   7.088  1.00  0.00           O  
ATOM   1023  CB  GLU   142     -40.347 217.603   4.562  1.00  0.00           C  
ATOM   1024  CG  GLU   142     -39.309 217.359   3.465  1.00  0.00           C  
ATOM   1025  CD  GLU   142     -40.052 217.118   2.159  1.00  0.00           C  
ATOM   1026  OE1 GLU   142     -41.312 217.131   2.184  1.00  0.00           O  
ATOM   1027  OE2 GLU   142     -39.370 216.918   1.118  1.00  0.00           O  
ATOM   1028  N   PHE   143     -41.631 217.170   7.281  1.00  0.00           N  
ATOM   1029  CA  PHE   143     -42.827 217.428   8.029  1.00  0.00           C  
ATOM   1030  C   PHE   143     -43.241 216.197   8.817  1.00  0.00           C  
ATOM   1031  O   PHE   143     -42.971 215.079   8.406  1.00  0.00           O  
ATOM   1032  CB  PHE   143     -43.937 217.873   7.070  1.00  0.00           C  
ATOM   1033  CG  PHE   143     -45.152 218.149   7.888  1.00  0.00           C  
ATOM   1034  CD1 PHE   143     -45.324 219.365   8.587  1.00  0.00           C  
ATOM   1035  CD2 PHE   143     -46.170 217.182   7.979  1.00  0.00           C  
ATOM   1036  CE1 PHE   143     -46.491 219.621   9.363  1.00  0.00           C  
ATOM   1037  CE2 PHE   143     -47.349 217.413   8.750  1.00  0.00           C  
ATOM   1038  CZ  PHE   143     -47.508 218.639   9.446  1.00  0.00           C  
ATOM   1039  N   VAL   144     -43.865 216.420   9.971  1.00  0.00           N  
ATOM   1040  CA  VAL   144     -44.444 215.366  10.795  1.00  0.00           C  
ATOM   1041  C   VAL   144     -45.825 215.868  11.194  1.00  0.00           C  
ATOM   1042  O   VAL   144     -45.956 216.914  11.832  1.00  0.00           O  
ATOM   1043  CB  VAL   144     -43.602 215.079  12.059  1.00  0.00           C  
ATOM   1044  CG1 VAL   144     -44.238 214.007  12.929  1.00  0.00           C  
ATOM   1045  CG2 VAL   144     -42.209 214.673  11.693  1.00  0.00           C  
ATOM   1046  N   GLY   145     -46.854 215.137  10.801  1.00  0.00           N  
ATOM   1047  CA  GLY   145     -48.215 215.466  11.195  1.00  0.00           C  
ATOM   1048  C   GLY   145     -48.827 214.343  12.023  1.00  0.00           C  
ATOM   1049  O   GLY   145     -48.541 213.172  11.795  1.00  0.00           O  
ATOM   1050  N   GLU   146     -49.679 214.691  12.977  1.00  0.00           N  
ATOM   1051  CA  GLU   146     -50.390 213.666  13.722  1.00  0.00           C  
ATOM   1052  C   GLU   146     -51.834 213.610  13.253  1.00  0.00           C  
ATOM   1053  O   GLU   146     -52.495 214.633  13.192  1.00  0.00           O  
ATOM   1054  CB  GLU   146     -50.300 213.936  15.216  1.00  0.00           C  
ATOM   1055  CG  GLU   146     -50.955 212.850  16.073  1.00  0.00           C  
ATOM   1056  CD  GLU   146     -50.778 213.235  17.535  1.00  0.00           C  
ATOM   1057  OE1 GLU   146     -51.255 214.336  17.919  1.00  0.00           O  
ATOM   1058  OE2 GLU   146     -50.163 212.432  18.287  1.00  0.00           O  
ATOM   1059  N   LYS   147     -52.247 212.459  12.739  1.00  0.00           N  
ATOM   1060  CA  LYS   147     -53.624 212.305  12.302  1.00  0.00           C  
ATOM   1061  C   LYS   147     -54.389 211.564  13.396  1.00  0.00           C  
ATOM   1062  O   LYS   147     -53.880 210.629  14.021  1.00  0.00           O  
ATOM   1063  CB  LYS   147     -53.997 211.469  11.074  1.00  0.00           C  
ATOM   1064  CG  LYS   147     -53.473 212.049   9.759  1.00  0.00           C  
ATOM   1065  CD  LYS   147     -53.811 211.196   8.535  1.00  0.00           C  
ATOM   1066  CE  LYS   147     -53.245 211.750   7.226  1.00  0.00           C  
ATOM   1067  NZ  LYS   147     -53.586 210.847   6.104  1.00  0.00           N  
ATOM   1068  N   GLU   148     -55.629 211.975  13.641  1.00  0.00           N  
ATOM   1069  CA  GLU   148     -56.445 211.327  14.660  1.00  0.00           C  
ATOM   1070  C   GLU   148     -57.710 210.770  14.036  1.00  0.00           C  
ATOM   1071  O   GLU   148     -58.299 211.364  13.128  1.00  0.00           O  
ATOM   1072  CB  GLU   148     -56.990 212.166  15.820  1.00  0.00           C  
ATOM   1073  CG  GLU   148     -55.900 212.705  16.748  1.00  0.00           C  
ATOM   1074  CD  GLU   148     -56.578 213.463  17.880  1.00  0.00           C  
ATOM   1075  OE1 GLU   148     -57.836 213.540  17.870  1.00  0.00           O  
ATOM   1076  OE2 GLU   148     -55.848 213.975  18.770  1.00  0.00           O  
ATOM   1077  N   GLU   149     -58.155 209.614  14.514  1.00  0.00           N  
ATOM   1078  CA  GLU   149     -59.408 209.066  14.018  1.00  0.00           C  
ATOM   1079  C   GLU   149     -60.419 209.400  15.111  1.00  0.00           C  
ATOM   1080  O   GLU   149     -60.075 209.969  16.150  1.00  0.00           O  
ATOM   1081  CB  GLU   149     -59.564 207.556  13.810  1.00  0.00           C  
ATOM   1082  CG  GLU   149     -58.611 206.983  12.759  1.00  0.00           C  
ATOM   1083  CD  GLU   149     -58.921 205.502  12.600  1.00  0.00           C  
ATOM   1084  OE1 GLU   149     -59.758 204.985  13.388  1.00  0.00           O  
ATOM   1085  OE2 GLU   149     -58.327 204.867  11.689  1.00  0.00           O  
ATOM   1086  N   GLU   150     -61.683 209.055  14.898  1.00  0.00           N  
ATOM   1087  CA  GLU   150     -62.718 209.378  15.873  1.00  0.00           C  
ATOM   1088  C   GLU   150     -62.638 208.671  17.223  1.00  0.00           C  
ATOM   1089  O   GLU   150     -63.327 209.034  18.180  1.00  0.00           O  
ATOM   1090  CB  GLU   150     -64.169 209.072  15.488  1.00  0.00           C  
ATOM   1091  CG  GLU   150     -64.700 209.957  14.359  1.00  0.00           C  
ATOM   1092  CD  GLU   150     -66.100 209.476  14.003  1.00  0.00           C  
ATOM   1093  OE1 GLU   150     -66.560 208.483  14.626  1.00  0.00           O  
ATOM   1094  OE2 GLU   150     -66.727 210.096  13.103  1.00  0.00           O  
ATOM   1095  N   ASP   151     -61.797 207.649  17.324  1.00  0.00           N  
ATOM   1096  CA  ASP   151     -61.641 206.936  18.587  1.00  0.00           C  
ATOM   1097  C   ASP   151     -60.492 207.545  19.379  1.00  0.00           C  
ATOM   1098  O   ASP   151     -60.098 207.058  20.442  1.00  0.00           O  
ATOM   1099  CB  ASP   151     -61.303 205.445  18.510  1.00  0.00           C  
ATOM   1100  CG  ASP   151     -62.466 204.733  17.834  1.00  0.00           C  
ATOM   1101  OD1 ASP   151     -63.633 205.006  18.222  1.00  0.00           O  
ATOM   1102  OD2 ASP   151     -62.203 203.908  16.919  1.00  0.00           O  
ATOM   1103  N   ASP   152     -59.937 208.636  18.852  1.00  0.00           N  
ATOM   1104  CA  ASP   152     -58.844 209.312  19.523  1.00  0.00           C  
ATOM   1105  C   ASP   152     -57.474 208.747  19.211  1.00  0.00           C  
ATOM   1106  O   ASP   152     -56.448 209.264  19.660  1.00  0.00           O  
ATOM   1107  CB  ASP   152     -58.881 209.296  21.053  1.00  0.00           C  
ATOM   1108  CG  ASP   152     -60.029 210.188  21.505  1.00  0.00           C  
ATOM   1109  OD1 ASP   152     -60.522 210.988  20.666  1.00  0.00           O  
ATOM   1110  OD2 ASP   152     -60.427 210.081  22.696  1.00  0.00           O  
ATOM   1111  N   VAL   153     -57.424 207.668  18.431  1.00  0.00           N  
ATOM   1112  CA  VAL   153     -56.151 207.051  18.062  1.00  0.00           C  
ATOM   1113  C   VAL   153     -55.348 207.985  17.153  1.00  0.00           C  
ATOM   1114  O   VAL   153     -55.871 208.588  16.212  1.00  0.00           O  
ATOM   1115  CB  VAL   153     -55.544 205.920  17.205  1.00  0.00           C  
ATOM   1116  CG1 VAL   153     -54.014 205.927  17.181  1.00  0.00           C  
ATOM   1117  CG2 VAL   153     -55.930 204.519  17.682  1.00  0.00           C  
ATOM   1118  N   LYS   154     -54.052 208.112  17.436  1.00  0.00           N  
ATOM   1119  CA  LYS   154     -53.177 208.993  16.672  1.00  0.00           C  
ATOM   1120  C   LYS   154     -52.174 208.253  15.789  1.00  0.00           C  
ATOM   1121  O   LYS   154     -51.623 207.210  16.151  1.00  0.00           O  
ATOM   1122  CB  LYS   154     -52.211 209.946  17.384  1.00  0.00           C  
ATOM   1123  CG  LYS   154     -52.916 211.046  18.180  1.00  0.00           C  
ATOM   1124  CD  LYS   154     -51.953 212.009  18.878  1.00  0.00           C  
ATOM   1125  CE  LYS   154     -52.657 213.096  19.692  1.00  0.00           C  
ATOM   1126  NZ  LYS   154     -51.656 213.952  20.368  1.00  0.00           N  
ATOM   1127  N   LYS   155     -51.934 208.808  14.603  1.00  0.00           N  
ATOM   1128  CA  LYS   155     -50.995 208.233  13.644  1.00  0.00           C  
ATOM   1129  C   LYS   155     -50.127 209.350  13.074  1.00  0.00           C  
ATOM   1130  O   LYS   155     -50.614 210.398  12.642  1.00  0.00           O  
ATOM   1131  CB  LYS   155     -51.471 207.560  12.352  1.00  0.00           C  
ATOM   1132  CG  LYS   155     -52.278 206.282  12.591  1.00  0.00           C  
ATOM   1133  CD  LYS   155     -52.732 205.594  11.302  1.00  0.00           C  
ATOM   1134  CE  LYS   155     -53.533 204.313  11.541  1.00  0.00           C  
ATOM   1135  NZ  LYS   155     -53.956 203.732  10.248  1.00  0.00           N  
ATOM   1136  N   TRP   156     -48.763 209.056  13.083  1.00  0.00           N  
ATOM   1137  CA  TRP   156     -47.985 210.158  12.538  1.00  0.00           C  
ATOM   1138  C   TRP   156     -47.648 209.903  11.070  1.00  0.00           C  
ATOM   1139  O   TRP   156     -47.306 208.782  10.705  1.00  0.00           O  
ATOM   1140  CB  TRP   156     -46.672 210.277  13.310  1.00  0.00           C  
ATOM   1141  CG  TRP   156     -46.843 210.692  14.752  1.00  0.00           C  
ATOM   1142  CD1 TRP   156     -46.915 209.917  15.874  1.00  0.00           C  
ATOM   1143  CD2 TRP   156     -46.970 212.029  15.256  1.00  0.00           C  
ATOM   1144  NE1 TRP   156     -47.067 210.603  16.990  1.00  0.00           N  
ATOM   1145  CE2 TRP   156     -47.108 211.934  16.666  1.00  0.00           C  
ATOM   1146  CE3 TRP   156     -46.979 213.306  14.655  1.00  0.00           C  
ATOM   1147  CZ2 TRP   156     -47.257 213.078  17.496  1.00  0.00           C  
ATOM   1148  CZ3 TRP   156     -47.129 214.459  15.483  1.00  0.00           C  
ATOM   1149  CH2 TRP   156     -47.265 214.326  16.888  1.00  0.00           C  
ATOM   1150  N   ILE   157     -47.735 210.923  10.228  1.00  0.00           N  
ATOM   1151  CA  ILE   157     -47.262 210.818   8.845  1.00  0.00           C  
ATOM   1152  C   ILE   157     -45.973 211.635   8.779  1.00  0.00           C  
ATOM   1153  O   ILE   157     -45.991 212.842   9.055  1.00  0.00           O  
ATOM   1154  CB  ILE   157     -48.293 211.390   7.836  1.00  0.00           C  
ATOM   1155  CG1 ILE   157     -49.648 210.664   7.866  1.00  0.00           C  
ATOM   1156  CG2 ILE   157     -47.827 211.312   6.372  1.00  0.00           C  
ATOM   1157  CD1 ILE   157     -50.729 211.355   7.036  1.00  0.00           C  
ATOM   1158  N   VAL   158     -44.866 210.986   8.424  1.00  0.00           N  
ATOM   1159  CA  VAL   158     -43.580 211.655   8.336  1.00  0.00           C  
ATOM   1160  C   VAL   158     -43.257 211.823   6.847  1.00  0.00           C  
ATOM   1161  O   VAL   158     -43.219 210.824   6.117  1.00  0.00           O  
ATOM   1162  CB  VAL   158     -42.493 210.833   9.055  1.00  0.00           C  
ATOM   1163  CG1 VAL   158     -41.182 211.436   8.848  1.00  0.00           C  
ATOM   1164  CG2 VAL   158     -42.777 210.767  10.560  1.00  0.00           C  
ATOM   1165  N   ARG   159     -43.086 213.070   6.390  1.00  0.00           N  
ATOM   1166  CA  ARG   159     -42.729 213.331   4.995  1.00  0.00           C  
ATOM   1167  C   ARG   159     -41.250 213.671   4.905  1.00  0.00           C  
ATOM   1168  O   ARG   159     -40.752 214.535   5.644  1.00  0.00           O  
ATOM   1169  CB  ARG   159     -43.606 214.445   4.329  1.00  0.00           C  
ATOM   1170  CG  ARG   159     -43.200 214.761   2.888  1.00  0.00           C  
ATOM   1171  CD  ARG   159     -44.164 215.711   2.174  1.00  0.00           C  
ATOM   1172  NE  ARG   159     -45.476 215.013   2.057  1.00  0.00           N  
ATOM   1173  CZ  ARG   159     -46.596 215.719   1.725  1.00  0.00           C  
ATOM   1174  NH1 ARG   159     -46.233 217.024   1.560  1.00  0.00           N  
ATOM   1175  NH2 ARG   159     -47.643 214.843   1.688  1.00  0.00           N  
ATOM   1176  N   SER   160     -40.539 212.984   4.013  1.00  0.00           N  
ATOM   1177  CA  SER   160     -39.106 213.167   3.903  1.00  0.00           C  
ATOM   1178  C   SER   160     -38.687 213.406   2.463  1.00  0.00           C  
ATOM   1179  O   SER   160     -39.427 213.079   1.501  1.00  0.00           O  
ATOM   1180  CB  SER   160     -38.348 211.959   4.463  1.00  0.00           C  
ATOM   1181  OG  SER   160     -38.634 210.802   3.690  1.00  0.00           O  
ATOM   1182  N   ARG   161     -37.498 213.975   2.300  1.00  0.00           N  
ATOM   1183  CA  ARG   161     -36.899 214.066   0.976  1.00  0.00           C  
ATOM   1184  C   ARG   161     -35.651 213.190   0.924  1.00  0.00           C  
ATOM   1185  O   ARG   161     -34.718 213.405   1.683  1.00  0.00           O  
ATOM   1186  CB  ARG   161     -36.584 215.532   0.619  1.00  0.00           C  
ATOM   1187  CG  ARG   161     -36.071 215.715  -0.811  1.00  0.00           C  
ATOM   1188  CD  ARG   161     -35.723 217.164  -1.156  1.00  0.00           C  
ATOM   1189  NE  ARG   161     -35.193 217.179  -2.548  1.00  0.00           N  
ATOM   1190  CZ  ARG   161     -36.056 217.218  -3.606  1.00  0.00           C  
ATOM   1191  NH1 ARG   161     -37.326 217.237  -3.107  1.00  0.00           N  
ATOM   1192  NH2 ARG   161     -35.311 217.223  -4.750  1.00  0.00           N  
ATOM   1193  N   GLU   162     -35.662 212.198   0.037  1.00  0.00           N  
ATOM   1194  CA  GLU   162     -34.498 211.339  -0.212  1.00  0.00           C  
ATOM   1195  C   GLU   162     -33.659 212.001  -1.287  1.00  0.00           C  
ATOM   1196  O   GLU   162     -34.085 212.071  -2.443  1.00  0.00           O  
ATOM   1197  CB  GLU   162     -34.943 209.935  -0.665  1.00  0.00           C  
ATOM   1198  CG  GLU   162     -33.779 208.965  -0.877  1.00  0.00           C  
ATOM   1199  CD  GLU   162     -34.358 207.618  -1.288  1.00  0.00           C  
ATOM   1200  OE1 GLU   162     -35.607 207.530  -1.429  1.00  0.00           O  
ATOM   1201  OE2 GLU   162     -33.559 206.661  -1.465  1.00  0.00           O  
ATOM   1202  N   LYS   163     -32.474 212.486  -0.919  1.00  0.00           N  
ATOM   1203  CA  LYS   163     -31.656 213.228  -1.874  1.00  0.00           C  
ATOM   1204  C   LYS   163     -30.806 212.344  -2.754  1.00  0.00           C  
ATOM   1205  O   LYS   163     -30.220 212.828  -3.715  1.00  0.00           O  
ATOM   1206  CB  LYS   163     -30.776 214.255  -1.199  1.00  0.00           C  
ATOM   1207  CG  LYS   163     -31.556 215.424  -0.595  1.00  0.00           C  
ATOM   1208  CD  LYS   163     -30.664 216.496   0.034  1.00  0.00           C  
ATOM   1209  CE  LYS   163     -30.038 216.070   1.363  1.00  0.00           C  
ATOM   1210  NZ  LYS   163     -29.294 217.203   1.959  1.00  0.00           N  
ATOM   1211  N   PHE   164     -30.742 211.054  -2.440  1.00  0.00           N  
ATOM   1212  CA  PHE   164     -30.093 210.097  -3.321  1.00  0.00           C  
ATOM   1213  C   PHE   164     -30.974 209.861  -4.550  1.00  0.00           C  
ATOM   1214  O   PHE   164     -30.492 209.911  -5.669  1.00  0.00           O  
ATOM   1215  CB  PHE   164     -29.781 208.780  -2.583  1.00  0.00           C  
ATOM   1216  CG  PHE   164     -29.146 207.856  -3.564  1.00  0.00           C  
ATOM   1217  CD1 PHE   164     -27.788 207.975  -3.935  1.00  0.00           C  
ATOM   1218  CD2 PHE   164     -29.905 206.826  -4.150  1.00  0.00           C  
ATOM   1219  CE1 PHE   164     -27.188 207.085  -4.871  1.00  0.00           C  
ATOM   1220  CE2 PHE   164     -29.329 205.920  -5.091  1.00  0.00           C  
ATOM   1221  CZ  PHE   164     -27.963 206.053  -5.454  1.00  0.00           C  
ATOM   1222  N   SER   165     -32.265 209.616  -4.336  1.00  0.00           N  
ATOM   1223  CA  SER   165     -33.197 209.402  -5.441  1.00  0.00           C  
ATOM   1224  C   SER   165     -33.899 210.660  -5.915  1.00  0.00           C  
ATOM   1225  O   SER   165     -34.662 210.603  -6.872  1.00  0.00           O  
ATOM   1226  CB  SER   165     -34.306 208.424  -5.037  1.00  0.00           C  
ATOM   1227  OG  SER   165     -35.109 208.993  -4.013  1.00  0.00           O  
ATOM   1228  N   GLY   166     -33.657 211.776  -5.219  1.00  0.00           N  
ATOM   1229  CA  GLY   166     -34.404 213.027  -5.396  1.00  0.00           C  
ATOM   1230  C   GLY   166     -35.926 212.829  -5.378  1.00  0.00           C  
ATOM   1231  O   GLY   166     -36.616 213.338  -6.257  1.00  0.00           O  
ATOM   1232  N   LYS   167     -36.434 212.110  -4.372  1.00  0.00           N  
ATOM   1233  CA  LYS   167     -37.852 211.798  -4.253  1.00  0.00           C  
ATOM   1234  C   LYS   167     -38.370 212.260  -2.897  1.00  0.00           C  
ATOM   1235  O   LYS   167     -37.665 212.186  -1.888  1.00  0.00           O  
ATOM   1236  CB  LYS   167     -38.098 210.269  -4.362  1.00  0.00           C  
ATOM   1237  CG  LYS   167     -37.772 209.696  -5.743  1.00  0.00           C  
ATOM   1238  CD  LYS   167     -38.053 208.196  -5.865  1.00  0.00           C  
ATOM   1239  CE  LYS   167     -37.727 207.623  -7.246  1.00  0.00           C  
ATOM   1240  NZ  LYS   167     -38.036 206.176  -7.278  1.00  0.00           N  
ATOM   1241  N   VAL   168     -39.615 212.720  -2.874  1.00  0.00           N  
ATOM   1242  CA  VAL   168     -40.270 213.090  -1.643  1.00  0.00           C  
ATOM   1243  C   VAL   168     -41.393 212.117  -1.392  1.00  0.00           C  
ATOM   1244  O   VAL   168     -42.256 211.950  -2.238  1.00  0.00           O  
ATOM   1245  CB  VAL   168     -40.826 214.515  -1.712  1.00  0.00           C  
ATOM   1246  CG1 VAL   168     -41.564 214.944  -0.442  1.00  0.00           C  
ATOM   1247  CG2 VAL   168     -39.749 215.580  -1.929  1.00  0.00           C  
ATOM   1248  N   MET   169     -41.381 211.479  -0.225  1.00  0.00           N  
ATOM   1249  CA  MET   169     -42.378 210.470   0.111  1.00  0.00           C  
ATOM   1250  C   MET   169     -42.705 210.563   1.572  1.00  0.00           C  
ATOM   1251  O   MET   169     -41.949 211.154   2.344  1.00  0.00           O  
ATOM   1252  CB  MET   169     -41.883 209.051  -0.215  1.00  0.00           C  
ATOM   1253  CG  MET   169     -41.606 208.828  -1.703  1.00  0.00           C  
ATOM   1254  SD  MET   169     -41.068 207.144  -2.126  1.00  0.00           S  
ATOM   1255  CE  MET   169     -42.696 206.386  -1.855  1.00  0.00           C  
ATOM   1256  N   GLU   170     -43.813 209.934   1.955  1.00  0.00           N  
ATOM   1257  CA  GLU   170     -44.206 209.901   3.345  1.00  0.00           C  
ATOM   1258  C   GLU   170     -44.560 208.507   3.827  1.00  0.00           C  
ATOM   1259  O   GLU   170     -44.837 207.619   3.023  1.00  0.00           O  
ATOM   1260  CB  GLU   170     -45.347 210.887   3.586  1.00  0.00           C  
ATOM   1261  CG  GLU   170     -46.628 210.534   2.828  1.00  0.00           C  
ATOM   1262  CD  GLU   170     -47.612 211.682   3.008  1.00  0.00           C  
ATOM   1263  OE1 GLU   170     -47.235 212.686   3.669  1.00  0.00           O  
ATOM   1264  OE2 GLU   170     -48.754 211.569   2.488  1.00  0.00           O  
ATOM   1265  N   GLU   171     -44.518 208.318   5.144  1.00  0.00           N  
ATOM   1266  CA  GLU   171     -44.725 207.007   5.740  1.00  0.00           C  
ATOM   1267  C   GLU   171     -45.375 207.160   7.100  1.00  0.00           C  
ATOM   1268  O   GLU   171     -45.268 208.206   7.744  1.00  0.00           O  
ATOM   1269  CB  GLU   171     -43.417 206.260   5.861  1.00  0.00           C  
ATOM   1270  CG  GLU   171     -42.782 205.919   4.511  1.00  0.00           C  
ATOM   1271  CD  GLU   171     -43.657 204.876   3.830  1.00  0.00           C  
ATOM   1272  OE1 GLU   171     -44.534 204.295   4.524  1.00  0.00           O  
ATOM   1273  OE2 GLU   171     -43.461 204.647   2.607  1.00  0.00           O  
ATOM   1274  N   ILE   172     -46.070 206.117   7.524  1.00  0.00           N  
ATOM   1275  CA  ILE   172     -46.904 206.187   8.715  1.00  0.00           C  
ATOM   1276  C   ILE   172     -46.199 205.527   9.890  1.00  0.00           C  
ATOM   1277  O   ILE   172     -45.611 204.458   9.744  1.00  0.00           O  
ATOM   1278  CB  ILE   172     -48.293 205.543   8.445  1.00  0.00           C  
ATOM   1279  CG1 ILE   172     -49.102 206.265   7.355  1.00  0.00           C  
ATOM   1280  CG2 ILE   172     -49.210 205.523   9.680  1.00  0.00           C  
ATOM   1281  CD1 ILE   172     -50.340 205.492   6.902  1.00  0.00           C  
ATOM   1282  N   PHE   173     -46.249 206.189  11.043  1.00  0.00           N  
ATOM   1283  CA  PHE   173     -45.632 205.683  12.267  1.00  0.00           C  
ATOM   1284  C   PHE   173     -46.543 205.831  13.475  1.00  0.00           C  
ATOM   1285  O   PHE   173     -47.382 206.723  13.531  1.00  0.00           O  
ATOM   1286  CB  PHE   173     -44.317 206.409  12.532  1.00  0.00           C  
ATOM   1287  CG  PHE   173     -43.277 206.185  11.472  1.00  0.00           C  
ATOM   1288  CD1 PHE   173     -43.217 207.016  10.356  1.00  0.00           C  
ATOM   1289  CD2 PHE   173     -42.366 205.146  11.586  1.00  0.00           C  
ATOM   1290  CE1 PHE   173     -42.283 206.801   9.379  1.00  0.00           C  
ATOM   1291  CE2 PHE   173     -41.416 204.932  10.600  1.00  0.00           C  
ATOM   1292  CZ  PHE   173     -41.376 205.760   9.508  1.00  0.00           C  
ATOM   1293  N   ASP   174     -46.351 204.966  14.464  1.00  0.00           N  
ATOM   1294  CA  ASP   174     -47.151 204.989  15.684  1.00  0.00           C  
ATOM   1295  C   ASP   174     -46.574 205.869  16.790  1.00  0.00           C  
ATOM   1296  O   ASP   174     -47.346 206.392  17.604  1.00  0.00           O  
ATOM   1297  CB  ASP   174     -47.325 203.576  16.209  1.00  0.00           C  
ATOM   1298  CG  ASP   174     -47.977 202.653  15.204  1.00  0.00           C  
ATOM   1299  OD1 ASP   174     -49.191 202.821  14.949  1.00  0.00           O  
ATOM   1300  OD2 ASP   174     -47.280 201.748  14.676  1.00  0.00           O  
ATOM   1301  N   ALA   175     -45.237 205.992  16.854  1.00  0.00           N  
ATOM   1302  CA  ALA   175     -44.555 206.913  17.783  1.00  0.00           C  
ATOM   1303  C   ALA   175     -43.437 207.624  17.018  1.00  0.00           C  
ATOM   1304  O   ALA   175     -42.914 207.055  16.062  1.00  0.00           O  
ATOM   1305  CB  ALA   175     -43.938 206.165  18.964  1.00  0.00           C  
ATOM   1306  N   VAL   176     -43.055 208.837  17.421  1.00  0.00           N  
ATOM   1307  CA  VAL   176     -41.911 209.490  16.813  1.00  0.00           C  
ATOM   1308  C   VAL   176     -40.948 209.965  17.892  1.00  0.00           C  
ATOM   1309  O   VAL   176     -41.374 210.544  18.886  1.00  0.00           O  
ATOM   1310  CB  VAL   176     -42.337 210.705  15.956  1.00  0.00           C  
ATOM   1311  CG1 VAL   176     -41.134 211.439  15.453  1.00  0.00           C  
ATOM   1312  CG2 VAL   176     -43.212 210.289  14.786  1.00  0.00           C  
ATOM   1313  N   VAL   177     -39.654 209.742  17.698  1.00  0.00           N  
ATOM   1314  CA  VAL   177     -38.632 210.285  18.631  1.00  0.00           C  
ATOM   1315  C   VAL   177     -37.741 211.304  17.910  1.00  0.00           C  
ATOM   1316  O   VAL   177     -37.029 210.959  16.944  1.00  0.00           O  
ATOM   1317  CB  VAL   177     -37.744 209.185  19.264  1.00  0.00           C  
ATOM   1318  CG1 VAL   177     -36.942 209.752  20.398  1.00  0.00           C  
ATOM   1319  CG2 VAL   177     -38.593 208.053  19.809  1.00  0.00           C  
ATOM   1320  N   VAL   178     -37.802 212.557  18.346  1.00  0.00           N  
ATOM   1321  CA  VAL   178     -37.057 213.629  17.688  1.00  0.00           C  
ATOM   1322  C   VAL   178     -35.685 213.819  18.326  1.00  0.00           C  
ATOM   1323  O   VAL   178     -35.594 214.114  19.502  1.00  0.00           O  
ATOM   1324  CB  VAL   178     -37.838 214.925  17.761  1.00  0.00           C  
ATOM   1325  CG1 VAL   178     -37.104 216.115  17.141  1.00  0.00           C  
ATOM   1326  CG2 VAL   178     -39.186 214.866  17.040  1.00  0.00           C  
ATOM   1327  N   ALA   179     -34.628 213.633  17.540  1.00  0.00           N  
ATOM   1328  CA  ALA   179     -33.246 213.711  18.020  1.00  0.00           C  
ATOM   1329  C   ALA   179     -32.426 214.619  17.126  1.00  0.00           C  
ATOM   1330  O   ALA   179     -31.310 214.281  16.764  1.00  0.00           O  
ATOM   1331  CB  ALA   179     -32.591 212.330  18.015  1.00  0.00           C  
ATOM   1332  N   THR   180     -32.971 215.774  16.763  1.00  0.00           N  
ATOM   1333  CA  THR   180     -32.347 216.606  15.727  1.00  0.00           C  
ATOM   1334  C   THR   180     -31.424 217.697  16.271  1.00  0.00           C  
ATOM   1335  O   THR   180     -30.882 218.519  15.488  1.00  0.00           O  
ATOM   1336  CB  THR   180     -33.394 217.200  14.775  1.00  0.00           C  
ATOM   1337  OG1 THR   180     -34.413 217.876  15.511  1.00  0.00           O  
ATOM   1338  CG2 THR   180     -34.040 216.108  13.946  1.00  0.00           C  
ATOM   1339  N   GLY   181     -31.244 217.724  17.599  1.00  0.00           N  
ATOM   1340  CA  GLY   181     -30.255 218.604  18.223  1.00  0.00           C  
ATOM   1341  C   GLY   181     -30.728 220.034  18.366  1.00  0.00           C  
ATOM   1342  O   GLY   181     -31.787 220.400  17.871  1.00  0.00           O  
ATOM   1343  N   HIS   182     -29.957 220.840  19.095  1.00  0.00           N  
ATOM   1344  CA  HIS   182     -30.311 222.234  19.314  1.00  0.00           C  
ATOM   1345  C   HIS   182     -29.104 223.154  19.386  1.00  0.00           C  
ATOM   1346  O   HIS   182     -29.183 224.248  19.947  1.00  0.00           O  
ATOM   1347  CB  HIS   182     -31.229 222.396  20.539  1.00  0.00           C  
ATOM   1348  CG  HIS   182     -30.610 222.013  21.846  1.00  0.00           C  
ATOM   1349  ND1 HIS   182     -30.035 222.936  22.697  1.00  0.00           N  
ATOM   1350  CD2 HIS   182     -30.533 220.818  22.479  1.00  0.00           C  
ATOM   1351  CE1 HIS   182     -29.587 222.314  23.776  1.00  0.00           C  
ATOM   1352  NE2 HIS   182     -29.883 221.031  23.672  1.00  0.00           N  
ATOM   1353  N   TYR   183     -27.995 222.705  18.793  1.00  0.00           N  
ATOM   1354  CA  TYR   183     -26.788 223.494  18.687  1.00  0.00           C  
ATOM   1355  C   TYR   183     -26.369 223.599  17.219  1.00  0.00           C  
ATOM   1356  O   TYR   183     -25.177 223.462  16.890  1.00  0.00           O  
ATOM   1357  CB  TYR   183     -25.672 222.869  19.527  1.00  0.00           C  
ATOM   1358  CG  TYR   183     -26.146 222.824  20.939  1.00  0.00           C  
ATOM   1359  CD1 TYR   183     -26.551 221.605  21.499  1.00  0.00           C  
ATOM   1360  CD2 TYR   183     -26.194 223.985  21.740  1.00  0.00           C  
ATOM   1361  CE1 TYR   183     -27.003 221.521  22.831  1.00  0.00           C  
ATOM   1362  CE2 TYR   183     -26.650 223.918  23.097  1.00  0.00           C  
ATOM   1363  CZ  TYR   183     -27.051 222.673  23.624  1.00  0.00           C  
ATOM   1364  OH  TYR   183     -27.501 222.561  24.922  1.00  0.00           O  
ATOM   1365  N   SER   184     -27.342 223.885  16.344  1.00  0.00           N  
ATOM   1366  CA  SER   184     -27.110 223.913  14.894  1.00  0.00           C  
ATOM   1367  C   SER   184     -27.658 225.120  14.172  1.00  0.00           C  
ATOM   1368  O   SER   184     -27.124 225.521  13.136  1.00  0.00           O  
ATOM   1369  CB  SER   184     -27.724 222.691  14.259  1.00  0.00           C  
ATOM   1370  OG  SER   184     -26.800 221.627  14.342  1.00  0.00           O  
ATOM   1371  N   HIS   185     -28.765 225.658  14.665  1.00  0.00           N  
ATOM   1372  CA  HIS   185     -29.368 226.835  14.051  1.00  0.00           C  
ATOM   1373  C   HIS   185     -28.909 228.014  14.889  1.00  0.00           C  
ATOM   1374  O   HIS   185     -29.319 228.152  16.057  1.00  0.00           O  
ATOM   1375  CB  HIS   185     -30.891 226.712  14.022  1.00  0.00           C  
ATOM   1376  CG  HIS   185     -31.368 225.521  13.245  1.00  0.00           C  
ATOM   1377  ND1 HIS   185     -31.383 225.454  11.867  1.00  0.00           N  
ATOM   1378  CD2 HIS   185     -31.854 224.327  13.661  1.00  0.00           C  
ATOM   1379  CE1 HIS   185     -31.842 224.306  11.469  1.00  0.00           C  
ATOM   1380  NE2 HIS   185     -32.140 223.592  12.537  1.00  0.00           N  
ATOM   1381  N   PRO   186     -28.007 228.838  14.322  1.00  0.00           N  
ATOM   1382  CA  PRO   186     -27.356 229.901  15.089  1.00  0.00           C  
ATOM   1383  C   PRO   186     -28.338 230.945  15.570  1.00  0.00           C  
ATOM   1384  O   PRO   186     -29.307 231.214  14.875  1.00  0.00           O  
ATOM   1385  CB  PRO   186     -26.400 230.531  14.071  1.00  0.00           C  
ATOM   1386  CG  PRO   186     -26.236 229.536  13.007  1.00  0.00           C  
ATOM   1387  CD  PRO   186     -27.516 228.775  12.934  1.00  0.00           C  
ATOM   1388  N   ARG   187     -28.112 231.478  16.775  1.00  0.00           N  
ATOM   1389  CA  ARG   187     -28.652 232.770  17.162  1.00  0.00           C  
ATOM   1390  C   ARG   187     -27.605 233.793  16.754  1.00  0.00           C  
ATOM   1391  O   ARG   187     -26.455 233.716  17.166  1.00  0.00           O  
ATOM   1392  CB  ARG   187     -28.938 232.837  18.674  1.00  0.00           C  
ATOM   1393  CG  ARG   187     -29.601 234.145  19.112  1.00  0.00           C  
ATOM   1394  CD  ARG   187     -29.917 234.200  20.608  1.00  0.00           C  
ATOM   1395  NE  ARG   187     -30.517 235.534  20.890  1.00  0.00           N  
ATOM   1396  CZ  ARG   187     -30.623 235.976  22.177  1.00  0.00           C  
ATOM   1397  NH1 ARG   187     -30.109 235.010  22.993  1.00  0.00           N  
ATOM   1398  NH2 ARG   187     -31.201 237.212  22.146  1.00  0.00           N  
ATOM   1399  N   LEU   188     -28.003 234.734  15.914  1.00  0.00           N  
ATOM   1400  CA  LEU   188     -27.075 235.700  15.328  1.00  0.00           C  
ATOM   1401  C   LEU   188     -27.626 237.110  15.492  1.00  0.00           C  
ATOM   1402  O   LEU   188     -28.320 237.581  14.616  1.00  0.00           O  
ATOM   1403  CB  LEU   188     -26.929 235.482  13.793  1.00  0.00           C  
ATOM   1404  CG  LEU   188     -25.876 236.384  13.146  1.00  0.00           C  
ATOM   1405  CD1 LEU   188     -24.450 236.180  13.654  1.00  0.00           C  
ATOM   1406  CD2 LEU   188     -25.738 236.233  11.632  1.00  0.00           C  
ATOM   1407  N   PRO   189     -27.324 237.793  16.607  1.00  0.00           N  
ATOM   1408  CA  PRO   189     -27.826 239.155  16.750  1.00  0.00           C  
ATOM   1409  C   PRO   189     -27.083 240.134  15.825  1.00  0.00           C  
ATOM   1410  O   PRO   189     -25.974 239.857  15.379  1.00  0.00           O  
ATOM   1411  CB  PRO   189     -27.536 239.479  18.208  1.00  0.00           C  
ATOM   1412  CG  PRO   189     -26.321 238.660  18.532  1.00  0.00           C  
ATOM   1413  CD  PRO   189     -26.498 237.378  17.756  1.00  0.00           C  
ATOM   1414  N   SER   190     -27.708 241.269  15.538  1.00  0.00           N  
ATOM   1415  CA  SER   190     -27.128 242.275  14.654  1.00  0.00           C  
ATOM   1416  C   SER   190     -26.562 243.385  15.507  1.00  0.00           C  
ATOM   1417  O   SER   190     -27.137 243.730  16.529  1.00  0.00           O  
ATOM   1418  CB  SER   190     -28.201 242.835  13.726  1.00  0.00           C  
ATOM   1419  OG  SER   190     -27.665 243.889  12.940  1.00  0.00           O  
ATOM   1420  N   ILE   191     -25.428 243.930  15.100  1.00  0.00           N  
ATOM   1421  CA  ILE   191     -24.889 245.121  15.742  1.00  0.00           C  
ATOM   1422  C   ILE   191     -24.784 246.217  14.697  1.00  0.00           C  
ATOM   1423  O   ILE   191     -24.639 245.934  13.507  1.00  0.00           O  
ATOM   1424  CB  ILE   191     -23.524 244.824  16.362  1.00  0.00           C  
ATOM   1425  CG1 ILE   191     -23.557 243.693  17.404  1.00  0.00           C  
ATOM   1426  CG2 ILE   191     -22.908 246.028  17.094  1.00  0.00           C  
ATOM   1427  CD1 ILE   191     -24.390 244.028  18.640  1.00  0.00           C  
ATOM   1428  N   LYS   192     -24.875 247.467  15.134  1.00  0.00           N  
ATOM   1429  CA  LYS   192     -24.855 248.588  14.217  1.00  0.00           C  
ATOM   1430  C   LYS   192     -23.581 248.583  13.371  1.00  0.00           C  
ATOM   1431  O   LYS   192     -22.484 248.398  13.899  1.00  0.00           O  
ATOM   1432  CB  LYS   192     -24.975 249.884  15.000  1.00  0.00           C  
ATOM   1433  CG  LYS   192     -25.044 251.129  14.113  1.00  0.00           C  
ATOM   1434  CD  LYS   192     -25.253 252.427  14.895  1.00  0.00           C  
ATOM   1435  CE  LYS   192     -25.305 253.674  14.009  1.00  0.00           C  
ATOM   1436  NZ  LYS   192     -25.522 254.878  14.842  1.00  0.00           N  
ATOM   1437  N   GLY   193     -23.739 248.757  12.059  1.00  0.00           N  
ATOM   1438  CA  GLY   193     -22.602 248.910  11.148  1.00  0.00           C  
ATOM   1439  C   GLY   193     -22.051 247.664  10.478  1.00  0.00           C  
ATOM   1440  O   GLY   193     -21.077 247.743   9.723  1.00  0.00           O  
ATOM   1441  N   MET   194     -22.673 246.517  10.739  1.00  0.00           N  
ATOM   1442  CA  MET   194     -22.264 245.261  10.134  1.00  0.00           C  
ATOM   1443  C   MET   194     -22.303 245.292   8.604  1.00  0.00           C  
ATOM   1444  O   MET   194     -21.514 244.617   7.952  1.00  0.00           O  
ATOM   1445  CB  MET   194     -23.141 244.122  10.653  1.00  0.00           C  
ATOM   1446  CG  MET   194     -22.883 243.773  12.120  1.00  0.00           C  
ATOM   1447  SD  MET   194     -23.936 242.444  12.776  1.00  0.00           S  
ATOM   1448  CE  MET   194     -23.171 241.131  11.781  1.00  0.00           C  
ATOM   1449  N   ASP   195     -23.227 246.070   8.049  1.00  0.00           N  
ATOM   1450  CA  ASP   195     -23.411 246.233   6.605  1.00  0.00           C  
ATOM   1451  C   ASP   195     -22.339 247.134   5.964  1.00  0.00           C  
ATOM   1452  O   ASP   195     -22.310 247.286   4.739  1.00  0.00           O  
ATOM   1453  CB  ASP   195     -24.840 246.762   6.318  1.00  0.00           C  
ATOM   1454  CG  ASP   195     -25.823 245.634   6.594  1.00  0.00           C  
ATOM   1455  OD1 ASP   195     -25.366 244.465   6.708  1.00  0.00           O  
ATOM   1456  OD2 ASP   195     -27.045 245.925   6.695  1.00  0.00           O  
ATOM   1457  N   SER   196     -21.470 247.722   6.799  1.00  0.00           N  
ATOM   1458  CA  SER   196     -20.382 248.638   6.363  1.00  0.00           C  
ATOM   1459  C   SER   196     -18.986 248.059   6.579  1.00  0.00           C  
ATOM   1460  O   SER   196     -18.041 248.407   5.866  1.00  0.00           O  
ATOM   1461  CB  SER   196     -20.472 249.994   7.076  1.00  0.00           C  
ATOM   1462  OG  SER   196     -21.672 250.659   6.709  1.00  0.00           O  
ATOM   1463  N   TRP   197     -18.874 247.183   7.575  1.00  0.00           N  
ATOM   1464  CA  TRP   197     -17.627 246.520   7.945  1.00  0.00           C  
ATOM   1465  C   TRP   197     -16.983 245.793   6.766  1.00  0.00           C  
ATOM   1466  O   TRP   197     -17.673 245.206   5.931  1.00  0.00           O  
ATOM   1467  CB  TRP   197     -17.906 245.549   9.084  1.00  0.00           C  
ATOM   1468  CG  TRP   197     -16.671 244.875   9.633  1.00  0.00           C  
ATOM   1469  CD1 TRP   197     -15.363 245.250   9.533  1.00  0.00           C  
ATOM   1470  CD2 TRP   197     -16.617 243.661  10.396  1.00  0.00           C  
ATOM   1471  NE1 TRP   197     -14.522 244.430  10.133  1.00  0.00           N  
ATOM   1472  CE2 TRP   197     -15.252 243.413  10.693  1.00  0.00           C  
ATOM   1473  CE3 TRP   197     -17.592 242.754  10.863  1.00  0.00           C  
ATOM   1474  CZ2 TRP   197     -14.827 242.283  11.443  1.00  0.00           C  
ATOM   1475  CZ3 TRP   197     -17.173 241.616  11.617  1.00  0.00           C  
ATOM   1476  CH2 TRP   197     -15.800 241.400  11.894  1.00  0.00           C  
ATOM   1477  N   LYS   198     -15.656 245.855   6.704  1.00  0.00           N  
ATOM   1478  CA  LYS   198     -14.902 245.316   5.583  1.00  0.00           C  
ATOM   1479  C   LYS   198     -14.368 243.899   5.742  1.00  0.00           C  
ATOM   1480  O   LYS   198     -13.999 243.273   4.749  1.00  0.00           O  
ATOM   1481  CB  LYS   198     -13.725 246.249   5.281  1.00  0.00           C  
ATOM   1482  CG  LYS   198     -12.963 245.877   4.008  1.00  0.00           C  
ATOM   1483  CD  LYS   198     -11.843 246.858   3.655  1.00  0.00           C  
ATOM   1484  CE  LYS   198     -11.112 246.513   2.356  1.00  0.00           C  
ATOM   1485  NZ  LYS   198     -10.073 247.528   2.075  1.00  0.00           N  
ATOM   1486  N   ARG   199     -14.306 243.392   6.976  1.00  0.00           N  
ATOM   1487  CA  ARG   199     -13.841 242.032   7.216  1.00  0.00           C  
ATOM   1488  C   ARG   199     -14.939 240.968   7.247  1.00  0.00           C  
ATOM   1489  O   ARG   199     -16.132 241.254   7.082  1.00  0.00           O  
ATOM   1490  CB  ARG   199     -13.068 241.986   8.537  1.00  0.00           C  
ATOM   1491  CG  ARG   199     -11.808 242.853   8.537  1.00  0.00           C  
ATOM   1492  CD  ARG   199     -10.716 242.348   7.591  1.00  0.00           C  
ATOM   1493  NE  ARG   199      -9.492 243.158   7.845  1.00  0.00           N  
ATOM   1494  CZ  ARG   199      -9.347 244.380   7.253  1.00  0.00           C  
ATOM   1495  NH1 ARG   199     -10.457 244.607   6.491  1.00  0.00           N  
ATOM   1496  NH2 ARG   199      -8.150 244.897   7.654  1.00  0.00           N  
ATOM   1497  N   LYS   200     -14.536 239.722   7.456  1.00  0.00           N  
ATOM   1498  CA  LYS   200     -15.501 238.655   7.542  1.00  0.00           C  
ATOM   1499  C   LYS   200     -16.296 238.708   8.845  1.00  0.00           C  
ATOM   1500  O   LYS   200     -15.750 238.970   9.939  1.00  0.00           O  
ATOM   1501  CB  LYS   200     -14.832 237.293   7.386  1.00  0.00           C  
ATOM   1502  CG  LYS   200     -14.284 237.040   5.980  1.00  0.00           C  
ATOM   1503  CD  LYS   200     -13.651 235.657   5.809  1.00  0.00           C  
ATOM   1504  CE  LYS   200     -13.060 235.422   4.417  1.00  0.00           C  
ATOM   1505  NZ  LYS   200     -12.489 234.059   4.334  1.00  0.00           N  
ATOM   1506  N   GLN   201     -17.596 238.479   8.701  1.00  0.00           N  
ATOM   1507  CA  GLN   201     -18.456 238.276   9.840  1.00  0.00           C  
ATOM   1508  C   GLN   201     -19.041 236.878   9.743  1.00  0.00           C  
ATOM   1509  O   GLN   201     -19.583 236.475   8.705  1.00  0.00           O  
ATOM   1510  CB  GLN   201     -19.584 239.308   9.922  1.00  0.00           C  
ATOM   1511  CG  GLN   201     -20.570 239.228   8.755  1.00  0.00           C  
ATOM   1512  CD  GLN   201     -21.648 240.279   8.977  1.00  0.00           C  
ATOM   1513  OE1 GLN   201     -21.787 240.822  10.072  1.00  0.00           O  
ATOM   1514  NE2 GLN   201     -22.471 240.622   7.950  1.00  0.00           N  
ATOM   1515  N   ILE   202     -18.910 236.124  10.825  1.00  0.00           N  
ATOM   1516  CA  ILE   202     -19.389 234.762  10.832  1.00  0.00           C  
ATOM   1517  C   ILE   202     -19.909 234.417  12.221  1.00  0.00           C  
ATOM   1518  O   ILE   202     -19.527 235.049  13.212  1.00  0.00           O  
ATOM   1519  CB  ILE   202     -18.272 233.798  10.376  1.00  0.00           C  
ATOM   1520  CG1 ILE   202     -17.010 233.863  11.253  1.00  0.00           C  
ATOM   1521  CG2 ILE   202     -17.780 234.063   8.943  1.00  0.00           C  
ATOM   1522  CD1 ILE   202     -15.984 232.780  10.925  1.00  0.00           C  
ATOM   1523  N   HIS   203     -20.811 233.443  12.275  1.00  0.00           N  
ATOM   1524  CA  HIS   203     -21.200 232.865  13.532  1.00  0.00           C  
ATOM   1525  C   HIS   203     -20.266 231.708  13.848  1.00  0.00           C  
ATOM   1526  O   HIS   203     -19.653 231.122  12.952  1.00  0.00           O  
ATOM   1527  CB  HIS   203     -22.636 232.386  13.472  1.00  0.00           C  
ATOM   1528  CG  HIS   203     -23.171 231.914  14.789  1.00  0.00           C  
ATOM   1529  ND1 HIS   203     -23.089 230.601  15.198  1.00  0.00           N  
ATOM   1530  CD2 HIS   203     -23.817 232.575  15.781  1.00  0.00           C  
ATOM   1531  CE1 HIS   203     -23.653 230.473  16.386  1.00  0.00           C  
ATOM   1532  NE2 HIS   203     -24.102 231.656  16.764  1.00  0.00           N  
ATOM   1533  N   SER   204     -20.159 231.381  15.132  1.00  0.00           N  
ATOM   1534  CA  SER   204     -19.361 230.243  15.567  1.00  0.00           C  
ATOM   1535  C   SER   204     -19.648 228.992  14.734  1.00  0.00           C  
ATOM   1536  O   SER   204     -18.744 228.204  14.457  1.00  0.00           O  
ATOM   1537  CB  SER   204     -19.607 229.971  17.031  1.00  0.00           C  
ATOM   1538  OG  SER   204     -20.963 229.602  17.238  1.00  0.00           O  
ATOM   1539  N   HIS   205     -20.917 228.821  14.351  1.00  0.00           N  
ATOM   1540  CA  HIS   205     -21.402 227.680  13.562  1.00  0.00           C  
ATOM   1541  C   HIS   205     -20.623 227.524  12.259  1.00  0.00           C  
ATOM   1542  O   HIS   205     -20.478 226.423  11.774  1.00  0.00           O  
ATOM   1543  CB  HIS   205     -22.908 227.846  13.298  1.00  0.00           C  
ATOM   1544  CG  HIS   205     -23.523 226.794  12.426  1.00  0.00           C  
ATOM   1545  ND1 HIS   205     -23.706 225.484  12.832  1.00  0.00           N  
ATOM   1546  CD2 HIS   205     -24.060 226.873  11.182  1.00  0.00           C  
ATOM   1547  CE1 HIS   205     -24.299 224.800  11.863  1.00  0.00           C  
ATOM   1548  NE2 HIS   205     -24.531 225.620  10.854  1.00  0.00           N  
ATOM   1549  N   VAL   206     -20.102 228.620  11.718  1.00  0.00           N  
ATOM   1550  CA  VAL   206     -19.417 228.606  10.427  1.00  0.00           C  
ATOM   1551  C   VAL   206     -17.892 228.545  10.553  1.00  0.00           C  
ATOM   1552  O   VAL   206     -17.178 228.583   9.544  1.00  0.00           O  
ATOM   1553  CB  VAL   206     -19.763 229.858   9.640  1.00  0.00           C  
ATOM   1554  CG1 VAL   206     -21.259 230.004   9.352  1.00  0.00           C  
ATOM   1555  CG2 VAL   206     -19.364 231.154  10.349  1.00  0.00           C  
ATOM   1556  N   TYR   207     -17.393 228.492  11.785  1.00  0.00           N  
ATOM   1557  CA  TYR   207     -15.964 228.491  12.027  1.00  0.00           C  
ATOM   1558  C   TYR   207     -15.394 227.157  11.581  1.00  0.00           C  
ATOM   1559  O   TYR   207     -15.883 226.101  11.981  1.00  0.00           O  
ATOM   1560  CB  TYR   207     -15.696 228.730  13.510  1.00  0.00           C  
ATOM   1561  CG  TYR   207     -14.219 228.710  13.707  1.00  0.00           C  
ATOM   1562  CD1 TYR   207     -13.447 229.805  13.298  1.00  0.00           C  
ATOM   1563  CD2 TYR   207     -13.568 227.609  14.307  1.00  0.00           C  
ATOM   1564  CE1 TYR   207     -12.048 229.824  13.470  1.00  0.00           C  
ATOM   1565  CE2 TYR   207     -12.147 227.613  14.489  1.00  0.00           C  
ATOM   1566  CZ  TYR   207     -11.405 228.733  14.063  1.00  0.00           C  
ATOM   1567  OH  TYR   207     -10.035 228.779  14.214  1.00  0.00           O  
ATOM   1568  N   ARG   208     -14.378 227.182  10.730  1.00  0.00           N  
ATOM   1569  CA  ARG   208     -13.803 225.908  10.302  1.00  0.00           C  
ATOM   1570  C   ARG   208     -12.311 225.679  10.647  1.00  0.00           C  
ATOM   1571  O   ARG   208     -12.001 224.928  11.574  1.00  0.00           O  
ATOM   1572  CB  ARG   208     -14.144 225.616   8.839  1.00  0.00           C  
ATOM   1573  CG  ARG   208     -15.624 225.283   8.633  1.00  0.00           C  
ATOM   1574  CD  ARG   208     -16.061 223.960   9.280  1.00  0.00           C  
ATOM   1575  NE  ARG   208     -17.467 223.669   9.016  1.00  0.00           N  
ATOM   1576  CZ  ARG   208     -18.479 224.078   9.781  1.00  0.00           C  
ATOM   1577  NH1 ARG   208     -18.260 224.767  10.890  1.00  0.00           N  
ATOM   1578  NH2 ARG   208     -19.720 223.779   9.445  1.00  0.00           N  
ATOM   1579  N   VAL   209     -11.401 226.320   9.926  1.00  0.00           N  
ATOM   1580  CA  VAL   209      -9.981 226.130  10.189  1.00  0.00           C  
ATOM   1581  C   VAL   209      -9.375 227.377  10.827  1.00  0.00           C  
ATOM   1582  O   VAL   209      -9.335 228.441  10.209  1.00  0.00           O  
ATOM   1583  CB  VAL   209      -9.255 225.782   8.880  1.00  0.00           C  
ATOM   1584  CG1 VAL   209      -7.746 225.599   9.050  1.00  0.00           C  
ATOM   1585  CG2 VAL   209      -9.746 224.484   8.237  1.00  0.00           C  
ATOM   1586  N   PRO   210      -8.886 227.242  12.056  1.00  0.00           N  
ATOM   1587  CA  PRO   210      -8.280 228.386  12.756  1.00  0.00           C  
ATOM   1588  C   PRO   210      -7.130 229.057  11.986  1.00  0.00           C  
ATOM   1589  O   PRO   210      -6.831 230.230  12.215  1.00  0.00           O  
ATOM   1590  CB  PRO   210      -7.844 227.995  14.166  1.00  0.00           C  
ATOM   1591  CG  PRO   210      -7.584 226.496  14.331  1.00  0.00           C  
ATOM   1592  CD  PRO   210      -8.518 225.617  13.497  1.00  0.00           C  
ATOM   1593  N   ASP   211      -6.515 228.328  11.058  1.00  0.00           N  
ATOM   1594  CA  ASP   211      -5.450 228.878  10.233  1.00  0.00           C  
ATOM   1595  C   ASP   211      -5.870 230.063   9.347  1.00  0.00           C  
ATOM   1596  O   ASP   211      -5.020 230.871   8.964  1.00  0.00           O  
ATOM   1597  CB  ASP   211      -4.769 227.788   9.394  1.00  0.00           C  
ATOM   1598  CG  ASP   211      -3.925 226.934  10.329  1.00  0.00           C  
ATOM   1599  OD1 ASP   211      -3.727 227.356  11.499  1.00  0.00           O  
ATOM   1600  OD2 ASP   211      -3.466 225.847   9.885  1.00  0.00           O  
ATOM   1601  N   PRO   212      -7.161 230.188   9.039  1.00  0.00           N  
ATOM   1602  CA  PRO   212      -7.615 231.290   8.185  1.00  0.00           C  
ATOM   1603  C   PRO   212      -7.452 232.632   8.901  1.00  0.00           C  
ATOM   1604  O   PRO   212      -7.465 233.682   8.264  1.00  0.00           O  
ATOM   1605  CB  PRO   212      -9.054 231.080   7.650  1.00  0.00           C  
ATOM   1606  CG  PRO   212      -9.907 230.168   8.534  1.00  0.00           C  
ATOM   1607  CD  PRO   212      -9.112 229.042   9.199  1.00  0.00           C  
ATOM   1608  N   PHE   213      -7.277 232.581  10.219  1.00  0.00           N  
ATOM   1609  CA  PHE   213      -7.092 233.784  11.022  1.00  0.00           C  
ATOM   1610  C   PHE   213      -5.669 233.971  11.574  1.00  0.00           C  
ATOM   1611  O   PHE   213      -5.455 234.741  12.512  1.00  0.00           O  
ATOM   1612  CB  PHE   213      -8.130 233.840  12.137  1.00  0.00           C  
ATOM   1613  CG  PHE   213      -9.536 233.693  11.643  1.00  0.00           C  
ATOM   1614  CD1 PHE   213     -10.163 234.735  10.973  1.00  0.00           C  
ATOM   1615  CD2 PHE   213     -10.226 232.500  11.822  1.00  0.00           C  
ATOM   1616  CE1 PHE   213     -11.454 234.596  10.501  1.00  0.00           C  
ATOM   1617  CE2 PHE   213     -11.529 232.351  11.348  1.00  0.00           C  
ATOM   1618  CZ  PHE   213     -12.143 233.405  10.693  1.00  0.00           C  
ATOM   1619  N   ARG   214      -4.702 233.286  10.969  1.00  0.00           N  
ATOM   1620  CA  ARG   214      -3.304 233.464  11.323  1.00  0.00           C  
ATOM   1621  C   ARG   214      -2.874 234.900  11.058  1.00  0.00           C  
ATOM   1622  O   ARG   214      -3.160 235.456   9.997  1.00  0.00           O  
ATOM   1623  CB  ARG   214      -2.415 232.489  10.538  1.00  0.00           C  
ATOM   1624  CG  ARG   214      -0.943 232.539  10.951  1.00  0.00           C  
ATOM   1625  CD  ARG   214      -0.057 231.556  10.182  1.00  0.00           C  
ATOM   1626  NE  ARG   214       1.332 231.705  10.699  1.00  0.00           N  
ATOM   1627  CZ  ARG   214       2.343 230.959  10.165  1.00  0.00           C  
ATOM   1628  NH1 ARG   214       1.807 230.171   9.188  1.00  0.00           N  
ATOM   1629  NH2 ARG   214       3.495 231.292  10.817  1.00  0.00           N  
ATOM   1630  N   ASN   215      -2.187 235.476  12.044  1.00  0.00           N  
ATOM   1631  CA  ASN   215      -1.654 236.851  12.000  1.00  0.00           C  
ATOM   1632  C   ASN   215      -2.758 237.919  11.879  1.00  0.00           C  
ATOM   1633  O   ASN   215      -2.523 239.014  11.371  1.00  0.00           O  
ATOM   1634  CB  ASN   215      -0.554 237.026  10.910  1.00  0.00           C  
ATOM   1635  CG  ASN   215       0.670 236.233  11.346  1.00  0.00           C  
ATOM   1636  OD1 ASN   215       0.889 236.009  12.535  1.00  0.00           O  
ATOM   1637  ND2 ASN   215       1.535 235.766  10.406  1.00  0.00           N  
ATOM   1638  N   GLU   216      -3.952 237.605  12.367  1.00  0.00           N  
ATOM   1639  CA  GLU   216      -5.056 238.548  12.296  1.00  0.00           C  
ATOM   1640  C   GLU   216      -5.633 238.856  13.666  1.00  0.00           C  
ATOM   1641  O   GLU   216      -5.371 238.146  14.639  1.00  0.00           O  
ATOM   1642  CB  GLU   216      -6.129 238.031  11.346  1.00  0.00           C  
ATOM   1643  CG  GLU   216      -5.654 237.910   9.897  1.00  0.00           C  
ATOM   1644  CD  GLU   216      -6.832 237.444   9.053  1.00  0.00           C  
ATOM   1645  OE1 GLU   216      -7.925 237.219   9.637  1.00  0.00           O  
ATOM   1646  OE2 GLU   216      -6.654 237.307   7.813  1.00  0.00           O  
ATOM   1647  N   VAL   217      -6.395 239.939  13.737  1.00  0.00           N  
ATOM   1648  CA  VAL   217      -7.056 240.342  14.966  1.00  0.00           C  
ATOM   1649  C   VAL   217      -8.513 239.921  14.894  1.00  0.00           C  
ATOM   1650  O   VAL   217      -9.230 240.293  13.966  1.00  0.00           O  
ATOM   1651  CB  VAL   217      -6.979 241.859  15.169  1.00  0.00           C  
ATOM   1652  CG1 VAL   217      -7.695 242.343  16.432  1.00  0.00           C  
ATOM   1653  CG2 VAL   217      -5.548 242.386  15.294  1.00  0.00           C  
ATOM   1654  N   VAL   218      -8.944 239.145  15.879  1.00  0.00           N  
ATOM   1655  CA  VAL   218     -10.263 238.552  15.854  1.00  0.00           C  
ATOM   1656  C   VAL   218     -11.092 239.021  17.046  1.00  0.00           C  
ATOM   1657  O   VAL   218     -10.650 238.941  18.188  1.00  0.00           O  
ATOM   1658  CB  VAL   218     -10.180 236.998  15.853  1.00  0.00           C  
ATOM   1659  CG1 VAL   218     -11.553 236.397  16.012  1.00  0.00           C  
ATOM   1660  CG2 VAL   218      -9.537 236.476  14.575  1.00  0.00           C  
ATOM   1661  N   VAL   219     -12.294 239.514  16.768  1.00  0.00           N  
ATOM   1662  CA  VAL   219     -13.252 239.841  17.810  1.00  0.00           C  
ATOM   1663  C   VAL   219     -14.214 238.678  18.001  1.00  0.00           C  
ATOM   1664  O   VAL   219     -14.809 238.184  17.043  1.00  0.00           O  
ATOM   1665  CB  VAL   219     -14.024 241.095  17.440  1.00  0.00           C  
ATOM   1666  CG1 VAL   219     -15.095 241.476  18.464  1.00  0.00           C  
ATOM   1667  CG2 VAL   219     -13.141 242.337  17.304  1.00  0.00           C  
ATOM   1668  N   VAL   220     -14.355 238.252  19.246  1.00  0.00           N  
ATOM   1669  CA  VAL   220     -15.237 237.180  19.592  1.00  0.00           C  
ATOM   1670  C   VAL   220     -16.363 237.734  20.443  1.00  0.00           C  
ATOM   1671  O   VAL   220     -16.152 238.113  21.581  1.00  0.00           O  
ATOM   1672  CB  VAL   220     -14.465 236.116  20.367  1.00  0.00           C  
ATOM   1673  CG1 VAL   220     -15.331 234.935  20.810  1.00  0.00           C  
ATOM   1674  CG2 VAL   220     -13.317 235.493  19.570  1.00  0.00           C  
ATOM   1675  N   VAL   221     -17.564 237.796  19.893  1.00  0.00           N  
ATOM   1676  CA  VAL   221     -18.700 238.293  20.646  1.00  0.00           C  
ATOM   1677  C   VAL   221     -19.342 237.128  21.379  1.00  0.00           C  
ATOM   1678  O   VAL   221     -19.858 236.217  20.738  1.00  0.00           O  
ATOM   1679  CB  VAL   221     -19.737 238.937  19.720  1.00  0.00           C  
ATOM   1680  CG1 VAL   221     -20.882 239.483  20.529  1.00  0.00           C  
ATOM   1681  CG2 VAL   221     -19.092 240.023  18.870  1.00  0.00           C  
ATOM   1682  N   GLY   222     -19.308 237.152  22.709  1.00  0.00           N  
ATOM   1683  CA  GLY   222     -19.899 236.086  23.523  1.00  0.00           C  
ATOM   1684  C   GLY   222     -19.025 235.714  24.711  1.00  0.00           C  
ATOM   1685  O   GLY   222     -17.862 236.117  24.779  1.00  0.00           O  
ATOM   1686  N   ASN   223     -19.568 234.934  25.644  1.00  0.00           N  
ATOM   1687  CA  ASN   223     -18.829 234.603  26.874  1.00  0.00           C  
ATOM   1688  C   ASN   223     -19.030 233.170  27.395  1.00  0.00           C  
ATOM   1689  O   ASN   223     -18.907 232.904  28.594  1.00  0.00           O  
ATOM   1690  CB  ASN   223     -19.130 235.629  27.972  1.00  0.00           C  
ATOM   1691  CG  ASN   223     -20.614 235.547  28.299  1.00  0.00           C  
ATOM   1692  OD1 ASN   223     -21.359 234.792  27.675  1.00  0.00           O  
ATOM   1693  ND2 ASN   223     -21.125 236.319  29.295  1.00  0.00           N  
ATOM   1694  N   SER   224     -19.303 232.241  26.482  1.00  0.00           N  
ATOM   1695  CA  SER   224     -19.469 230.835  26.851  1.00  0.00           C  
ATOM   1696  C   SER   224     -18.440 229.875  26.196  1.00  0.00           C  
ATOM   1697  O   SER   224     -17.325 230.277  25.866  1.00  0.00           O  
ATOM   1698  CB  SER   224     -20.912 230.409  26.596  1.00  0.00           C  
ATOM   1699  OG  SER   224     -21.213 229.197  27.268  1.00  0.00           O  
ATOM   1700  N   MET   225     -18.806 228.603  26.041  1.00  0.00           N  
ATOM   1701  CA  MET   225     -17.877 227.581  25.574  1.00  0.00           C  
ATOM   1702  C   MET   225     -17.312 227.874  24.173  1.00  0.00           C  
ATOM   1703  O   MET   225     -16.133 227.629  23.917  1.00  0.00           O  
ATOM   1704  CB  MET   225     -18.523 226.204  25.602  1.00  0.00           C  
ATOM   1705  CG  MET   225     -18.773 225.676  27.016  1.00  0.00           C  
ATOM   1706  SD  MET   225     -17.272 225.465  28.019  1.00  0.00           S  
ATOM   1707  CE  MET   225     -16.624 224.077  27.043  1.00  0.00           C  
ATOM   1708  N   SER   226     -18.129 228.410  23.272  1.00  0.00           N  
ATOM   1709  CA  SER   226     -17.630 228.716  21.923  1.00  0.00           C  
ATOM   1710  C   SER   226     -16.615 229.864  21.941  1.00  0.00           C  
ATOM   1711  O   SER   226     -15.582 229.821  21.258  1.00  0.00           O  
ATOM   1712  CB  SER   226     -18.781 229.020  20.955  1.00  0.00           C  
ATOM   1713  OG  SER   226     -19.597 227.881  20.769  1.00  0.00           O  
ATOM   1714  N   GLY   227     -16.916 230.883  22.730  1.00  0.00           N  
ATOM   1715  CA  GLY   227     -15.979 231.980  22.940  1.00  0.00           C  
ATOM   1716  C   GLY   227     -14.630 231.458  23.463  1.00  0.00           C  
ATOM   1717  O   GLY   227     -13.589 231.659  22.832  1.00  0.00           O  
ATOM   1718  N   GLN   228     -14.664 230.763  24.598  1.00  0.00           N  
ATOM   1719  CA  GLN   228     -13.466 230.183  25.184  1.00  0.00           C  
ATOM   1720  C   GLN   228     -12.678 229.381  24.150  1.00  0.00           C  
ATOM   1721  O   GLN   228     -11.493 229.632  23.945  1.00  0.00           O  
ATOM   1722  CB  GLN   228     -13.828 229.261  26.347  1.00  0.00           C  
ATOM   1723  CG  GLN   228     -14.274 230.011  27.604  1.00  0.00           C  
ATOM   1724  CD  GLN   228     -14.626 228.980  28.667  1.00  0.00           C  
ATOM   1725  OE1 GLN   228     -14.502 227.776  28.447  1.00  0.00           O  
ATOM   1726  NE2 GLN   228     -15.084 229.396  29.878  1.00  0.00           N  
ATOM   1727  N   ASP   229     -13.335 228.425  23.491  1.00  0.00           N  
ATOM   1728  CA  ASP   229     -12.592 227.468  22.696  1.00  0.00           C  
ATOM   1729  C   ASP   229     -12.154 227.994  21.341  1.00  0.00           C  
ATOM   1730  O   ASP   229     -11.059 227.663  20.884  1.00  0.00           O  
ATOM   1731  CB  ASP   229     -13.301 226.114  22.565  1.00  0.00           C  
ATOM   1732  CG  ASP   229     -12.307 224.970  22.355  1.00  0.00           C  
ATOM   1733  OD1 ASP   229     -11.471 224.765  23.255  1.00  0.00           O  
ATOM   1734  OD2 ASP   229     -12.330 224.294  21.301  1.00  0.00           O  
ATOM   1735  N   ILE   230     -12.993 228.794  20.692  1.00  0.00           N  
ATOM   1736  CA  ILE   230     -12.618 229.326  19.379  1.00  0.00           C  
ATOM   1737  C   ILE   230     -11.459 230.310  19.524  1.00  0.00           C  
ATOM   1738  O   ILE   230     -10.519 230.318  18.717  1.00  0.00           O  
ATOM   1739  CB  ILE   230     -13.829 229.883  18.596  1.00  0.00           C  
ATOM   1740  CG1 ILE   230     -14.706 228.705  18.151  1.00  0.00           C  
ATOM   1741  CG2 ILE   230     -13.384 230.673  17.374  1.00  0.00           C  
ATOM   1742  CD1 ILE   230     -16.006 229.098  17.504  1.00  0.00           C  
ATOM   1743  N   SER   231     -11.512 231.123  20.572  1.00  0.00           N  
ATOM   1744  CA  SER   231     -10.389 231.975  20.907  1.00  0.00           C  
ATOM   1745  C   SER   231      -9.146 231.141  21.151  1.00  0.00           C  
ATOM   1746  O   SER   231      -8.088 231.402  20.563  1.00  0.00           O  
ATOM   1747  CB  SER   231     -10.705 232.820  22.144  1.00  0.00           C  
ATOM   1748  OG  SER   231     -10.904 231.980  23.271  1.00  0.00           O  
ATOM   1749  N   MET   232      -9.278 230.128  22.010  1.00  0.00           N  
ATOM   1750  CA  MET   232      -8.177 229.205  22.310  1.00  0.00           C  
ATOM   1751  C   MET   232      -7.595 228.617  21.049  1.00  0.00           C  
ATOM   1752  O   MET   232      -6.377 228.501  20.904  1.00  0.00           O  
ATOM   1753  CB  MET   232      -8.626 228.066  23.210  1.00  0.00           C  
ATOM   1754  CG  MET   232      -8.946 228.508  24.639  1.00  0.00           C  
ATOM   1755  SD  MET   232      -9.630 227.198  25.698  1.00  0.00           S  
ATOM   1756  CE  MET   232      -8.120 226.188  25.696  1.00  0.00           C  
ATOM   1757  N   GLU   233      -8.473 228.260  20.131  1.00  0.00           N  
ATOM   1758  CA  GLU   233      -8.044 227.662  18.901  1.00  0.00           C  
ATOM   1759  C   GLU   233      -7.265 228.687  18.062  1.00  0.00           C  
ATOM   1760  O   GLU   233      -6.141 228.415  17.638  1.00  0.00           O  
ATOM   1761  CB  GLU   233      -9.257 227.057  18.193  1.00  0.00           C  
ATOM   1762  CG  GLU   233      -9.788 225.791  18.868  1.00  0.00           C  
ATOM   1763  CD  GLU   233      -8.671 224.757  18.874  1.00  0.00           C  
ATOM   1764  OE1 GLU   233      -8.121 224.474  17.776  1.00  0.00           O  
ATOM   1765  OE2 GLU   233      -8.353 224.237  19.977  1.00  0.00           O  
ATOM   1766  N   LEU   234      -7.829 229.878  17.879  1.00  0.00           N  
ATOM   1767  CA  LEU   234      -7.151 230.977  17.169  1.00  0.00           C  
ATOM   1768  C   LEU   234      -5.800 231.342  17.778  1.00  0.00           C  
ATOM   1769  O   LEU   234      -4.824 231.577  17.062  1.00  0.00           O  
ATOM   1770  CB  LEU   234      -8.029 232.222  17.129  1.00  0.00           C  
ATOM   1771  CG  LEU   234      -9.258 232.073  16.230  1.00  0.00           C  
ATOM   1772  CD1 LEU   234     -10.254 233.230  16.301  1.00  0.00           C  
ATOM   1773  CD2 LEU   234      -8.956 231.956  14.737  1.00  0.00           C  
ATOM   1774  N   VAL   235      -5.753 231.394  19.103  1.00  0.00           N  
ATOM   1775  CA  VAL   235      -4.507 231.628  19.814  1.00  0.00           C  
ATOM   1776  C   VAL   235      -3.501 230.547  19.470  1.00  0.00           C  
ATOM   1777  O   VAL   235      -2.397 230.846  19.036  1.00  0.00           O  
ATOM   1778  CB  VAL   235      -4.759 231.670  21.325  1.00  0.00           C  
ATOM   1779  CG1 VAL   235      -3.476 231.716  22.157  1.00  0.00           C  
ATOM   1780  CG2 VAL   235      -5.571 232.886  21.775  1.00  0.00           C  
ATOM   1781  N   GLU   236      -3.905 229.294  19.645  1.00  0.00           N  
ATOM   1782  CA  GLU   236      -3.025 228.159  19.439  1.00  0.00           C  
ATOM   1783  C   GLU   236      -2.470 228.077  18.016  1.00  0.00           C  
ATOM   1784  O   GLU   236      -1.350 227.627  17.820  1.00  0.00           O  
ATOM   1785  CB  GLU   236      -3.755 226.864  19.822  1.00  0.00           C  
ATOM   1786  CG  GLU   236      -3.977 226.712  21.328  1.00  0.00           C  
ATOM   1787  CD  GLU   236      -4.790 225.445  21.558  1.00  0.00           C  
ATOM   1788  OE1 GLU   236      -5.189 224.807  20.547  1.00  0.00           O  
ATOM   1789  OE2 GLU   236      -5.022 225.099  22.747  1.00  0.00           O  
ATOM   1790  N   VAL   237      -3.248 228.509  17.027  1.00  0.00           N  
ATOM   1791  CA  VAL   237      -2.810 228.386  15.635  1.00  0.00           C  
ATOM   1792  C   VAL   237      -2.270 229.677  15.045  1.00  0.00           C  
ATOM   1793  O   VAL   237      -2.109 229.797  13.826  1.00  0.00           O  
ATOM   1794  CB  VAL   237      -3.885 227.712  14.756  1.00  0.00           C  
ATOM   1795  CG1 VAL   237      -4.220 226.284  15.190  1.00  0.00           C  
ATOM   1796  CG2 VAL   237      -5.223 228.454  14.753  1.00  0.00           C  
ATOM   1797  N   ALA   238      -1.980 230.638  15.921  1.00  0.00           N  
ATOM   1798  CA  ALA   238      -1.181 231.821  15.559  1.00  0.00           C  
ATOM   1799  C   ALA   238      -1.890 233.084  15.093  1.00  0.00           C  
ATOM   1800  O   ALA   238      -1.401 233.782  14.201  1.00  0.00           O  
ATOM   1801  CB  ALA   238      -0.195 231.408  14.471  1.00  0.00           C  
ATOM   1802  N   LYS   239      -3.037 233.400  15.683  1.00  0.00           N  
ATOM   1803  CA  LYS   239      -3.650 234.700  15.451  1.00  0.00           C  
ATOM   1804  C   LYS   239      -2.798 235.792  16.125  1.00  0.00           C  
ATOM   1805  O   LYS   239      -2.101 235.517  17.111  1.00  0.00           O  
ATOM   1806  CB  LYS   239      -5.070 234.717  15.987  1.00  0.00           C  
ATOM   1807  CG  LYS   239      -5.147 234.653  17.514  1.00  0.00           C  
ATOM   1808  CD  LYS   239      -6.577 234.648  18.056  1.00  0.00           C  
ATOM   1809  CE  LYS   239      -6.654 234.594  19.583  1.00  0.00           C  
ATOM   1810  NZ  LYS   239      -8.067 234.520  20.016  1.00  0.00           N  
ATOM   1811  N   GLU   240      -2.855 237.017  15.600  1.00  0.00           N  
ATOM   1812  CA  GLU   240      -2.120 238.117  16.197  1.00  0.00           C  
ATOM   1813  C   GLU   240      -2.710 238.552  17.544  1.00  0.00           C  
ATOM   1814  O   GLU   240      -1.989 238.656  18.533  1.00  0.00           O  
ATOM   1815  CB  GLU   240      -2.046 239.300  15.229  1.00  0.00           C  
ATOM   1816  CG  GLU   240      -1.230 240.478  15.766  1.00  0.00           C  
ATOM   1817  CD  GLU   240      -1.209 241.561  14.698  1.00  0.00           C  
ATOM   1818  OE1 GLU   240      -1.822 241.341  13.619  1.00  0.00           O  
ATOM   1819  OE2 GLU   240      -0.580 242.625  14.946  1.00  0.00           O  
ATOM   1820  N   VAL   241      -4.019 238.788  17.578  1.00  0.00           N  
ATOM   1821  CA  VAL   241      -4.672 239.404  18.737  1.00  0.00           C  
ATOM   1822  C   VAL   241      -6.094 238.896  18.874  1.00  0.00           C  
ATOM   1823  O   VAL   241      -6.757 238.629  17.877  1.00  0.00           O  
ATOM   1824  CB  VAL   241      -4.672 240.938  18.580  1.00  0.00           C  
ATOM   1825  CG1 VAL   241      -5.429 241.665  19.693  1.00  0.00           C  
ATOM   1826  CG2 VAL   241      -3.270 241.552  18.582  1.00  0.00           C  
ATOM   1827  N   HIS   242      -6.562 238.786  20.112  1.00  0.00           N  
ATOM   1828  CA  HIS   242      -7.928 238.340  20.375  1.00  0.00           C  
ATOM   1829  C   HIS   242      -8.686 239.281  21.296  1.00  0.00           C  
ATOM   1830  O   HIS   242      -8.141 239.764  22.290  1.00  0.00           O  
ATOM   1831  CB  HIS   242      -7.915 236.923  20.949  1.00  0.00           C  
ATOM   1832  CG  HIS   242      -9.290 236.383  21.209  1.00  0.00           C  
ATOM   1833  ND1 HIS   242     -10.185 236.040  20.216  1.00  0.00           N  
ATOM   1834  CD2 HIS   242      -9.935 236.121  22.370  1.00  0.00           C  
ATOM   1835  CE1 HIS   242     -11.292 235.599  20.730  1.00  0.00           C  
ATOM   1836  NE2 HIS   242     -11.177 235.634  22.043  1.00  0.00           N  
ATOM   1837  N   LEU   243      -9.941 239.547  20.953  1.00  0.00           N  
ATOM   1838  CA  LEU   243     -10.801 240.355  21.801  1.00  0.00           C  
ATOM   1839  C   LEU   243     -12.131 239.670  22.056  1.00  0.00           C  
ATOM   1840  O   LEU   243     -12.876 239.429  21.120  1.00  0.00           O  
ATOM   1841  CB  LEU   243     -11.057 241.738  21.185  1.00  0.00           C  
ATOM   1842  CG  LEU   243      -9.787 242.574  21.014  1.00  0.00           C  
ATOM   1843  CD1 LEU   243      -9.972 243.879  20.241  1.00  0.00           C  
ATOM   1844  CD2 LEU   243      -9.131 243.025  22.318  1.00  0.00           C  
ATOM   1845  N   SER   244     -12.411 239.353  23.321  1.00  0.00           N  
ATOM   1846  CA  SER   244     -13.733 238.881  23.750  1.00  0.00           C  
ATOM   1847  C   SER   244     -14.520 240.049  24.270  1.00  0.00           C  
ATOM   1848  O   SER   244     -13.974 240.888  24.979  1.00  0.00           O  
ATOM   1849  CB  SER   244     -13.618 237.890  24.899  1.00  0.00           C  
ATOM   1850  OG  SER   244     -12.693 236.887  24.581  1.00  0.00           O  
ATOM   1851  N   ALA   245     -15.801 240.098  23.938  1.00  0.00           N  
ATOM   1852  CA  ALA   245     -16.698 241.051  24.576  1.00  0.00           C  
ATOM   1853  C   ALA   245     -17.914 240.333  25.142  1.00  0.00           C  
ATOM   1854  O   ALA   245     -18.425 239.407  24.527  1.00  0.00           O  
ATOM   1855  CB  ALA   245     -17.074 242.205  23.646  1.00  0.00           C  
ATOM   1856  N   LYS   246     -18.345 240.750  26.332  1.00  0.00           N  
ATOM   1857  CA  LYS   246     -19.388 240.059  27.086  1.00  0.00           C  
ATOM   1858  C   LYS   246     -20.657 240.881  27.228  1.00  0.00           C  
ATOM   1859  O   LYS   246     -20.593 242.104  27.360  1.00  0.00           O  
ATOM   1860  CB  LYS   246     -18.871 239.647  28.469  1.00  0.00           C  
ATOM   1861  CG  LYS   246     -17.616 238.773  28.416  1.00  0.00           C  
ATOM   1862  CD  LYS   246     -17.863 237.381  27.830  1.00  0.00           C  
ATOM   1863  CE  LYS   246     -16.622 236.487  27.831  1.00  0.00           C  
ATOM   1864  NZ  LYS   246     -15.695 236.908  26.756  1.00  0.00           N  
ATOM   1865  N   THR   247     -21.809 240.208  27.202  1.00  0.00           N  
ATOM   1866  CA  THR   247     -23.098 240.877  27.399  1.00  0.00           C  
ATOM   1867  C   THR   247     -23.296 241.231  28.878  1.00  0.00           C  
ATOM   1868  O   THR   247     -23.382 242.414  29.225  1.00  0.00           O  
ATOM   1869  CB  THR   247     -24.264 240.019  26.886  1.00  0.00           C  
ATOM   1870  OG1 THR   247     -24.139 239.812  25.487  1.00  0.00           O  
ATOM   1871  CG2 THR   247     -25.592 240.738  27.177  1.00  0.00           C  
ATOM   1872  N   LEU   248     -23.336 240.222  29.752  1.00  0.00           N  
ATOM   1873  CA  LEU   248     -23.679 240.469  31.158  1.00  0.00           C  
ATOM   1874  C   LEU   248     -22.462 240.495  32.103  1.00  0.00           C  
ATOM   1875  O   LEU   248     -22.267 241.463  32.843  1.00  0.00           O  
ATOM   1876  CB  LEU   248     -24.741 239.472  31.673  1.00  0.00           C  
ATOM   1877  CG  LEU   248     -26.091 239.598  30.964  1.00  0.00           C  
ATOM   1878  CD1 LEU   248     -27.130 238.552  31.363  1.00  0.00           C  
ATOM   1879  CD2 LEU   248     -26.817 240.924  31.189  1.00  0.00           C  
ATOM   1880  N   ASP   249     -21.644 239.444  32.067  1.00  0.00           N  
ATOM   1881  CA  ASP   249     -20.495 239.318  32.986  1.00  0.00           C  
ATOM   1882  C   ASP   249     -19.258 238.748  32.282  1.00  0.00           C  
ATOM   1883  O   ASP   249     -19.405 237.978  31.335  1.00  0.00           O  
ATOM   1884  CB  ASP   249     -20.871 238.441  34.204  1.00  0.00           C  
ATOM   1885  CG  ASP   249     -21.896 239.202  35.033  1.00  0.00           C  
ATOM   1886  OD1 ASP   249     -21.508 240.225  35.659  1.00  0.00           O  
ATOM   1887  OD2 ASP   249     -23.079 238.771  35.052  1.00  0.00           O  
ATOM   1888  N   ILE   250     -18.036 239.117  32.744  1.00  0.00           N  
ATOM   1889  CA  ILE   250     -16.817 238.631  32.087  1.00  0.00           C  
ATOM   1890  C   ILE   250     -16.634 237.130  32.273  1.00  0.00           C  
ATOM   1891  O   ILE   250     -17.096 236.549  33.272  1.00  0.00           O  
ATOM   1892  CB  ILE   250     -15.687 239.383  32.802  1.00  0.00           C  
ATOM   1893  CG1 ILE   250     -15.602 239.076  34.307  1.00  0.00           C  
ATOM   1894  CG2 ILE   250     -15.815 240.913  32.710  1.00  0.00           C  
ATOM   1895  CD1 ILE   250     -14.360 239.660  34.979  1.00  0.00           C  
ATOM   1896  N   SER   251     -15.961 236.521  31.300  1.00  0.00           N  
ATOM   1897  CA  SER   251     -15.648 235.096  31.306  1.00  0.00           C  
ATOM   1898  C   SER   251     -14.873 234.702  32.570  1.00  0.00           C  
ATOM   1899  O   SER   251     -15.182 233.684  33.183  1.00  0.00           O  
ATOM   1900  CB  SER   251     -14.856 234.756  30.050  1.00  0.00           C  
ATOM   1901  OG  SER   251     -13.598 235.415  30.073  1.00  0.00           O  
ATOM   1902  N   SER   252     -13.875 235.510  32.946  1.00  0.00           N  
ATOM   1903  CA  SER   252     -13.232 235.418  34.261  1.00  0.00           C  
ATOM   1904  C   SER   252     -11.829 234.841  34.293  1.00  0.00           C  
ATOM   1905  O   SER   252     -11.107 235.044  35.260  1.00  0.00           O  
ATOM   1906  CB  SER   252     -14.118 234.583  35.189  1.00  0.00           C  
ATOM   1907  OG  SER   252     -14.182 233.242  34.726  1.00  0.00           O  
ATOM   1908  N   GLY   253     -11.439 234.130  33.238  1.00  0.00           N  
ATOM   1909  CA  GLY   253     -10.168 233.411  33.209  1.00  0.00           C  
ATOM   1910  C   GLY   253      -8.971 234.318  32.922  1.00  0.00           C  
ATOM   1911  O   GLY   253      -9.134 235.447  32.461  1.00  0.00           O  
ATOM   1912  N   LEU   254      -7.769 233.816  33.202  1.00  0.00           N  
ATOM   1913  CA  LEU   254      -6.536 234.543  32.899  1.00  0.00           C  
ATOM   1914  C   LEU   254      -6.093 234.202  31.482  1.00  0.00           C  
ATOM   1915  O   LEU   254      -5.546 233.117  31.214  1.00  0.00           O  
ATOM   1916  CB  LEU   254      -5.407 234.198  33.883  1.00  0.00           C  
ATOM   1917  CG  LEU   254      -5.736 234.548  35.336  1.00  0.00           C  
ATOM   1918  CD1 LEU   254      -4.664 234.158  36.352  1.00  0.00           C  
ATOM   1919  CD2 LEU   254      -5.958 236.035  35.607  1.00  0.00           C  
ATOM   1920  N   SER   255      -6.334 235.140  30.576  1.00  0.00           N  
ATOM   1921  CA  SER   255      -5.996 234.951  29.174  1.00  0.00           C  
ATOM   1922  C   SER   255      -4.543 235.332  28.902  1.00  0.00           C  
ATOM   1923  O   SER   255      -3.998 236.191  29.593  1.00  0.00           O  
ATOM   1924  CB  SER   255      -6.951 235.765  28.297  1.00  0.00           C  
ATOM   1925  OG  SER   255      -8.283 235.303  28.466  1.00  0.00           O  
ATOM   1926  N   LYS   256      -3.623 234.791  29.713  1.00  0.00           N  
ATOM   1927  CA  LYS   256      -2.190 235.020  29.535  1.00  0.00           C  
ATOM   1928  C   LYS   256      -1.553 233.643  29.314  1.00  0.00           C  
ATOM   1929  O   LYS   256      -1.453 232.828  30.235  1.00  0.00           O  
ATOM   1930  CB  LYS   256      -1.306 235.584  30.651  1.00  0.00           C  
ATOM   1931  CG  LYS   256      -1.684 237.006  31.069  1.00  0.00           C  
ATOM   1932  CD  LYS   256      -0.778 237.586  32.157  1.00  0.00           C  
ATOM   1933  CE  LYS   256      -1.134 239.022  32.549  1.00  0.00           C  
ATOM   1934  NZ  LYS   256      -0.136 239.547  33.508  1.00  0.00           N  
ATOM   1935  N   VAL   257      -1.112 233.360  28.087  1.00  0.00           N  
ATOM   1936  CA  VAL   257      -0.504 232.057  27.805  1.00  0.00           C  
ATOM   1937  C   VAL   257       0.902 231.840  28.376  1.00  0.00           C  
ATOM   1938  O   VAL   257       1.387 230.710  28.478  1.00  0.00           O  
ATOM   1939  CB  VAL   257       0.051 231.209  26.640  1.00  0.00           C  
ATOM   1940  CG1 VAL   257       0.718 229.909  27.095  1.00  0.00           C  
ATOM   1941  CG2 VAL   257      -1.019 230.779  25.635  1.00  0.00           C  
ATOM   1942  N   ILE   258       1.573 232.912  28.754  1.00  0.00           N  
ATOM   1943  CA  ILE   258       2.892 232.752  29.342  1.00  0.00           C  
ATOM   1944  C   ILE   258       3.784 233.940  29.075  1.00  0.00           C  
ATOM   1945  O   ILE   258       3.376 234.942  28.481  1.00  0.00           O  
ATOM   1946  CB  ILE   258       4.034 231.763  29.019  1.00  0.00           C  
ATOM   1947  CG1 ILE   258       4.568 231.891  27.582  1.00  0.00           C  
ATOM   1948  CG2 ILE   258       3.628 230.287  29.168  1.00  0.00           C  
ATOM   1949  CD1 ILE   258       5.833 231.073  27.327  1.00  0.00           C  
ATOM   1950  N   SER   259       5.037 233.847  29.517  1.00  0.00           N  
ATOM   1951  CA  SER   259       6.003 234.918  29.291  1.00  0.00           C  
ATOM   1952  C   SER   259       6.163 235.095  27.787  1.00  0.00           C  
ATOM   1953  O   SER   259       6.593 234.185  27.072  1.00  0.00           O  
ATOM   1954  CB  SER   259       7.500 234.908  29.614  1.00  0.00           C  
ATOM   1955  OG  SER   259       8.087 236.148  29.247  1.00  0.00           O  
ATOM   1956  N   LYS   260       5.819 236.273  27.279  1.00  0.00           N  
ATOM   1957  CA  LYS   260       5.939 236.520  25.840  1.00  0.00           C  
ATOM   1958  C   LYS   260       4.918 235.702  25.039  1.00  0.00           C  
ATOM   1959  O   LYS   260       4.968 235.639  23.808  1.00  0.00           O  
ATOM   1960  CB  LYS   260       7.217 236.157  25.076  1.00  0.00           C  
ATOM   1961  CG  LYS   260       8.444 236.950  25.528  1.00  0.00           C  
ATOM   1962  CD  LYS   260       9.739 236.528  24.831  1.00  0.00           C  
ATOM   1963  CE  LYS   260      10.969 237.308  25.297  1.00  0.00           C  
ATOM   1964  NZ  LYS   260      12.175 236.823  24.588  1.00  0.00           N  
ATOM   1965  N   HIS   261       3.976 235.065  25.726  1.00  0.00           N  
ATOM   1966  CA  HIS   261       2.967 234.272  25.026  1.00  0.00           C  
ATOM   1967  C   HIS   261       1.774 235.139  24.621  1.00  0.00           C  
ATOM   1968  O   HIS   261       1.716 236.343  24.881  1.00  0.00           O  
ATOM   1969  CB  HIS   261       2.240 233.124  25.736  1.00  0.00           C  
ATOM   1970  CG  HIS   261       1.581 232.170  24.784  1.00  0.00           C  
ATOM   1971  ND1 HIS   261       0.454 232.471  24.047  1.00  0.00           N  
ATOM   1972  CD2 HIS   261       1.897 230.899  24.442  1.00  0.00           C  
ATOM   1973  CE1 HIS   261       0.108 231.462  23.307  1.00  0.00           C  
ATOM   1974  NE2 HIS   261       0.965 230.483  23.522  1.00  0.00           N  
ATOM   1975  N   PRO   262       0.804 234.507  23.968  1.00  0.00           N  
ATOM   1976  CA  PRO   262      -0.393 235.187  23.495  1.00  0.00           C  
ATOM   1977  C   PRO   262      -1.262 235.698  24.617  1.00  0.00           C  
ATOM   1978  O   PRO   262      -1.520 235.018  25.615  1.00  0.00           O  
ATOM   1979  CB  PRO   262      -1.825 235.092  22.961  1.00  0.00           C  
ATOM   1980  CG  PRO   262      -2.151 233.738  22.327  1.00  0.00           C  
ATOM   1981  CD  PRO   262      -1.465 232.558  23.017  1.00  0.00           C  
ATOM   1982  N   ASN   263      -1.730 236.930  24.457  1.00  0.00           N  
ATOM   1983  CA  ASN   263      -2.596 237.548  25.449  1.00  0.00           C  
ATOM   1984  C   ASN   263      -3.808 238.205  24.785  1.00  0.00           C  
ATOM   1985  O   ASN   263      -3.697 239.047  23.890  1.00  0.00           O  
ATOM   1986  CB  ASN   263      -1.910 238.628  26.291  1.00  0.00           C  
ATOM   1987  CG  ASN   263      -2.914 239.133  27.317  1.00  0.00           C  
ATOM   1988  OD1 ASN   263      -3.932 239.729  26.967  1.00  0.00           O  
ATOM   1989  ND2 ASN   263      -2.683 238.923  28.640  1.00  0.00           N  
ATOM   1990  N   LEU   264      -4.991 237.801  25.244  1.00  0.00           N  
ATOM   1991  CA  LEU   264      -6.268 238.323  24.760  1.00  0.00           C  
ATOM   1992  C   LEU   264      -6.930 239.207  25.825  1.00  0.00           C  
ATOM   1993  O   LEU   264      -6.799 238.982  27.032  1.00  0.00           O  
ATOM   1994  CB  LEU   264      -7.439 237.392  24.432  1.00  0.00           C  
ATOM   1995  CG  LEU   264      -7.347 236.763  23.040  1.00  0.00           C  
ATOM   1996  CD1 LEU   264      -6.076 235.956  22.779  1.00  0.00           C  
ATOM   1997  CD2 LEU   264      -8.467 235.781  22.700  1.00  0.00           C  
ATOM   1998  N   LEU   265      -7.653 240.251  25.278  1.00  0.00           N  
ATOM   1999  CA  LEU   265      -8.395 241.071  26.280  1.00  0.00           C  
ATOM   2000  C   LEU   265      -9.873 240.724  26.335  1.00  0.00           C  
ATOM   2001  O   LEU   265     -10.455 240.313  25.332  1.00  0.00           O  
ATOM   2002  CB  LEU   265      -8.357 242.581  25.987  1.00  0.00           C  
ATOM   2003  CG  LEU   265      -6.941 243.160  25.949  1.00  0.00           C  
ATOM   2004  CD1 LEU   265      -6.859 244.641  25.585  1.00  0.00           C  
ATOM   2005  CD2 LEU   265      -6.174 243.075  27.268  1.00  0.00           C  
ATOM   2006  N   ILE   266     -10.475 240.952  27.502  1.00  0.00           N  
ATOM   2007  CA  ILE   266     -11.923 240.924  27.661  1.00  0.00           C  
ATOM   2008  C   ILE   266     -12.416 242.328  27.935  1.00  0.00           C  
ATOM   2009  O   ILE   266     -11.896 243.001  28.818  1.00  0.00           O  
ATOM   2010  CB  ILE   266     -12.334 240.039  28.835  1.00  0.00           C  
ATOM   2011  CG1 ILE   266     -11.910 238.569  28.673  1.00  0.00           C  
ATOM   2012  CG2 ILE   266     -13.854 239.996  29.068  1.00  0.00           C  
ATOM   2013  CD1 ILE   266     -12.110 237.735  29.937  1.00  0.00           C  
ATOM   2014  N   HIS   267     -13.433 242.761  27.204  1.00  0.00           N  
ATOM   2015  CA  HIS   267     -14.025 244.060  27.470  1.00  0.00           C  
ATOM   2016  C   HIS   267     -15.537 244.017  27.323  1.00  0.00           C  
ATOM   2017  O   HIS   267     -16.061 243.081  26.763  1.00  0.00           O  
ATOM   2018  CB  HIS   267     -13.399 245.133  26.585  1.00  0.00           C  
ATOM   2019  CG  HIS   267     -11.926 245.299  26.818  1.00  0.00           C  
ATOM   2020  ND1 HIS   267     -11.386 245.975  27.893  1.00  0.00           N  
ATOM   2021  CD2 HIS   267     -10.861 244.867  26.102  1.00  0.00           C  
ATOM   2022  CE1 HIS   267     -10.089 245.957  27.841  1.00  0.00           C  
ATOM   2023  NE2 HIS   267      -9.732 245.289  26.760  1.00  0.00           N  
ATOM   2024  N   PRO   268     -16.247 245.023  27.853  1.00  0.00           N  
ATOM   2025  CA  PRO   268     -17.715 245.013  27.810  1.00  0.00           C  
ATOM   2026  C   PRO   268     -18.265 245.060  26.379  1.00  0.00           C  
ATOM   2027  O   PRO   268     -17.496 245.260  25.441  1.00  0.00           O  
ATOM   2028  CB  PRO   268     -18.101 246.270  28.601  1.00  0.00           C  
ATOM   2029  CG  PRO   268     -16.874 246.627  29.391  1.00  0.00           C  
ATOM   2030  CD  PRO   268     -15.727 246.219  28.541  1.00  0.00           C  
ATOM   2031  N   GLN   269     -19.580 244.894  26.230  1.00  0.00           N  
ATOM   2032  CA  GLN   269     -20.167 244.554  24.932  1.00  0.00           C  
ATOM   2033  C   GLN   269     -19.883 245.509  23.789  1.00  0.00           C  
ATOM   2034  O   GLN   269     -19.725 246.722  23.985  1.00  0.00           O  
ATOM   2035  CB  GLN   269     -21.684 244.298  25.023  1.00  0.00           C  
ATOM   2036  CG  GLN   269     -22.309 243.860  23.697  1.00  0.00           C  
ATOM   2037  CD  GLN   269     -23.794 243.624  23.933  1.00  0.00           C  
ATOM   2038  OE1 GLN   269     -24.279 243.716  25.059  1.00  0.00           O  
ATOM   2039  NE2 GLN   269     -24.597 243.307  22.882  1.00  0.00           N  
ATOM   2040  N   ILE   270     -19.805 244.928  22.595  1.00  0.00           N  
ATOM   2041  CA  ILE   270     -19.721 245.666  21.343  1.00  0.00           C  
ATOM   2042  C   ILE   270     -20.965 246.541  21.201  1.00  0.00           C  
ATOM   2043  O   ILE   270     -22.070 246.094  21.527  1.00  0.00           O  
ATOM   2044  CB  ILE   270     -19.635 244.649  20.202  1.00  0.00           C  
ATOM   2045  CG1 ILE   270     -19.264 245.277  18.848  1.00  0.00           C  
ATOM   2046  CG2 ILE   270     -20.953 243.898  19.949  1.00  0.00           C  
ATOM   2047  CD1 ILE   270     -18.922 244.246  17.772  1.00  0.00           C  
ATOM   2048  N   GLU   271     -20.795 247.790  20.762  1.00  0.00           N  
ATOM   2049  CA  GLU   271     -21.962 248.651  20.526  1.00  0.00           C  
ATOM   2050  C   GLU   271     -22.146 248.921  19.040  1.00  0.00           C  
ATOM   2051  O   GLU   271     -23.257 248.805  18.520  1.00  0.00           O  
ATOM   2052  CB  GLU   271     -21.977 249.973  21.364  1.00  0.00           C  
ATOM   2053  CG  GLU   271     -23.236 250.816  21.151  1.00  0.00           C  
ATOM   2054  CD  GLU   271     -23.163 252.014  22.087  1.00  0.00           C  
ATOM   2055  OE1 GLU   271     -23.060 251.794  23.323  1.00  0.00           O  
ATOM   2056  OE2 GLU   271     -23.210 253.166  21.578  1.00  0.00           O  
ATOM   2057  N   SER   272     -21.056 249.258  18.355  1.00  0.00           N  
ATOM   2058  CA  SER   272     -21.093 249.429  16.902  1.00  0.00           C  
ATOM   2059  C   SER   272     -19.765 249.071  16.220  1.00  0.00           C  
ATOM   2060  O   SER   272     -18.763 248.742  16.862  1.00  0.00           O  
ATOM   2061  CB  SER   272     -21.574 250.839  16.509  1.00  0.00           C  
ATOM   2062  OG  SER   272     -20.603 251.807  16.879  1.00  0.00           O  
ATOM   2063  N   LEU   273     -19.787 249.169  14.902  1.00  0.00           N  
ATOM   2064  CA  LEU   273     -18.696 248.748  14.067  1.00  0.00           C  
ATOM   2065  C   LEU   273     -18.565 249.731  12.886  1.00  0.00           C  
ATOM   2066  O   LEU   273     -19.522 250.403  12.482  1.00  0.00           O  
ATOM   2067  CB  LEU   273     -18.921 247.264  13.677  1.00  0.00           C  
ATOM   2068  CG  LEU   273     -18.873 246.306  14.869  1.00  0.00           C  
ATOM   2069  CD1 LEU   273     -19.304 244.872  14.563  1.00  0.00           C  
ATOM   2070  CD2 LEU   273     -17.495 246.134  15.505  1.00  0.00           C  
ATOM   2071  N   GLU   274     -17.404 249.909  12.374  1.00  0.00           N  
ATOM   2072  CA  GLU   274     -17.075 250.830  11.297  1.00  0.00           C  
ATOM   2073  C   GLU   274     -16.832 250.119   9.962  1.00  0.00           C  
ATOM   2074  O   GLU   274     -16.547 248.920   9.913  1.00  0.00           O  
ATOM   2075  CB  GLU   274     -15.807 251.680  11.428  1.00  0.00           C  
ATOM   2076  CG  GLU   274     -15.859 252.679  12.585  1.00  0.00           C  
ATOM   2077  CD  GLU   274     -14.570 253.487  12.568  1.00  0.00           C  
ATOM   2078  OE1 GLU   274     -13.717 253.221  11.679  1.00  0.00           O  
ATOM   2079  OE2 GLU   274     -14.420 254.381  13.443  1.00  0.00           O  
ATOM   2080  N   ASP   275     -16.943 250.852   8.859  1.00  0.00           N  
ATOM   2081  CA  ASP   275     -16.706 250.269   7.536  1.00  0.00           C  
ATOM   2082  C   ASP   275     -15.231 249.947   7.368  1.00  0.00           C  
ATOM   2083  O   ASP   275     -14.831 249.125   6.538  1.00  0.00           O  
ATOM   2084  CB  ASP   275     -17.043 251.137   6.321  1.00  0.00           C  
ATOM   2085  CG  ASP   275     -16.183 252.391   6.386  1.00  0.00           C  
ATOM   2086  OD1 ASP   275     -16.292 253.132   7.399  1.00  0.00           O  
ATOM   2087  OD2 ASP   275     -15.405 252.625   5.423  1.00  0.00           O  
ATOM   2088  N   ASP   276     -14.395 250.605   8.171  1.00  0.00           N  
ATOM   2089  CA  ASP   276     -12.946 250.409   8.150  1.00  0.00           C  
ATOM   2090  C   ASP   276     -12.526 249.239   9.035  1.00  0.00           C  
ATOM   2091  O   ASP   276     -11.337 248.963   9.212  1.00  0.00           O  
ATOM   2092  CB  ASP   276     -12.087 251.573   8.650  1.00  0.00           C  
ATOM   2093  CG  ASP   276     -12.317 252.759   7.724  1.00  0.00           C  
ATOM   2094  OD1 ASP   276     -12.251 252.561   6.482  1.00  0.00           O  
ATOM   2095  OD2 ASP   276     -12.562 253.879   8.247  1.00  0.00           O  
ATOM   2096  N   GLY   277     -13.494 248.528   9.607  1.00  0.00           N  
ATOM   2097  CA  GLY   277     -13.160 247.384  10.446  1.00  0.00           C  
ATOM   2098  C   GLY   277     -12.903 247.641  11.924  1.00  0.00           C  
ATOM   2099  O   GLY   277     -12.542 246.732  12.676  1.00  0.00           O  
ATOM   2100  N   LYS   278     -13.081 248.875  12.377  1.00  0.00           N  
ATOM   2101  CA  LYS   278     -12.869 249.182  13.786  1.00  0.00           C  
ATOM   2102  C   LYS   278     -14.147 248.876  14.566  1.00  0.00           C  
ATOM   2103  O   LYS   278     -15.267 249.107  14.104  1.00  0.00           O  
ATOM   2104  CB  LYS   278     -12.586 250.609  14.266  1.00  0.00           C  
ATOM   2105  CG  LYS   278     -11.240 251.158  13.788  1.00  0.00           C  
ATOM   2106  CD  LYS   278     -10.972 252.596  14.235  1.00  0.00           C  
ATOM   2107  CE  LYS   278      -9.645 253.159  13.723  1.00  0.00           C  
ATOM   2108  NZ  LYS   278      -9.468 254.550  14.197  1.00  0.00           N  
ATOM   2109  N   VAL   279     -14.017 248.358  15.736  1.00  0.00           N  
ATOM   2110  CA  VAL   279     -15.123 248.027  16.627  1.00  0.00           C  
ATOM   2111  C   VAL   279     -15.135 248.969  17.831  1.00  0.00           C  
ATOM   2112  O   VAL   279     -14.082 249.346  18.335  1.00  0.00           O  
ATOM   2113  CB  VAL   279     -15.009 246.593  17.081  1.00  0.00           C  
ATOM   2114  CG1 VAL   279     -16.098 246.179  18.072  1.00  0.00           C  
ATOM   2115  CG2 VAL   279     -15.103 245.582  15.937  1.00  0.00           C  
ATOM   2116  N   ILE   280     -16.330 249.339  18.283  1.00  0.00           N  
ATOM   2117  CA  ILE   280     -16.497 250.227  19.434  1.00  0.00           C  
ATOM   2118  C   ILE   280     -17.279 249.526  20.539  1.00  0.00           C  
ATOM   2119  O   ILE   280     -18.259 248.829  20.267  1.00  0.00           O  
ATOM   2120  CB  ILE   280     -17.196 251.525  19.013  1.00  0.00           C  
ATOM   2121  CG1 ILE   280     -16.409 252.335  17.969  1.00  0.00           C  
ATOM   2122  CG2 ILE   280     -17.436 252.499  20.179  1.00  0.00           C  
ATOM   2123  CD1 ILE   280     -17.208 253.487  17.362  1.00  0.00           C  
ATOM   2124  N   PHE   281     -16.848 249.724  21.781  1.00  0.00           N  
ATOM   2125  CA  PHE   281     -17.414 249.023  22.937  1.00  0.00           C  
ATOM   2126  C   PHE   281     -18.005 249.988  23.983  1.00  0.00           C  
ATOM   2127  O   PHE   281     -17.848 251.216  23.871  1.00  0.00           O  
ATOM   2128  CB  PHE   281     -16.343 248.134  23.574  1.00  0.00           C  
ATOM   2129  CG  PHE   281     -15.607 247.269  22.587  1.00  0.00           C  
ATOM   2130  CD1 PHE   281     -16.002 245.948  22.368  1.00  0.00           C  
ATOM   2131  CD2 PHE   281     -14.531 247.772  21.870  1.00  0.00           C  
ATOM   2132  CE1 PHE   281     -15.332 245.141  21.448  1.00  0.00           C  
ATOM   2133  CE2 PHE   281     -13.863 246.980  20.948  1.00  0.00           C  
ATOM   2134  CZ  PHE   281     -14.265 245.655  20.736  1.00  0.00           C  
ATOM   2135  N   VAL   282     -18.685 249.431  24.991  1.00  0.00           N  
ATOM   2136  CA  VAL   282     -19.304 250.230  26.061  1.00  0.00           C  
ATOM   2137  C   VAL   282     -18.267 250.769  27.041  1.00  0.00           C  
ATOM   2138  O   VAL   282     -18.580 251.601  27.874  1.00  0.00           O  
ATOM   2139  CB  VAL   282     -20.358 249.418  26.787  1.00  0.00           C  
ATOM   2140  CG1 VAL   282     -21.499 248.951  25.881  1.00  0.00           C  
ATOM   2141  CG2 VAL   282     -19.810 248.142  27.430  1.00  0.00           C  
ATOM   2142  N   ASP   283     -17.047 250.246  26.939  1.00  0.00           N  
ATOM   2143  CA  ASP   283     -15.824 250.852  27.458  1.00  0.00           C  
ATOM   2144  C   ASP   283     -15.678 252.306  27.039  1.00  0.00           C  
ATOM   2145  O   ASP   283     -15.247 253.137  27.824  1.00  0.00           O  
ATOM   2146  CB  ASP   283     -14.630 250.111  26.854  1.00  0.00           C  
ATOM   2147  CG  ASP   283     -13.835 249.333  27.877  1.00  0.00           C  
ATOM   2148  OD1 ASP   283     -14.301 249.211  29.033  1.00  0.00           O  
ATOM   2149  OD2 ASP   283     -12.731 248.844  27.526  1.00  0.00           O  
ATOM   2150  N   GLY   284     -16.030 252.588  25.785  1.00  0.00           N  
ATOM   2151  CA  GLY   284     -15.642 253.817  25.115  1.00  0.00           C  
ATOM   2152  C   GLY   284     -14.407 253.561  24.268  1.00  0.00           C  
ATOM   2153  O   GLY   284     -13.958 254.449  23.550  1.00  0.00           O  
ATOM   2154  N   SER   285     -13.876 252.337  24.339  1.00  0.00           N  
ATOM   2155  CA  SER   285     -12.623 251.965  23.658  1.00  0.00           C  
ATOM   2156  C   SER   285     -12.800 251.577  22.182  1.00  0.00           C  
ATOM   2157  O   SER   285     -13.915 251.365  21.717  1.00  0.00           O  
ATOM   2158  CB  SER   285     -11.895 250.855  24.426  1.00  0.00           C  
ATOM   2159  OG  SER   285     -12.679 249.685  24.489  1.00  0.00           O  
ATOM   2160  N   TRP   286     -11.677 251.485  21.471  1.00  0.00           N  
ATOM   2161  CA  TRP   286     -11.626 251.255  20.028  1.00  0.00           C  
ATOM   2162  C   TRP   286     -10.530 250.284  19.684  1.00  0.00           C  
ATOM   2163  O   TRP   286      -9.529 250.208  20.400  1.00  0.00           O  
ATOM   2164  CB  TRP   286     -11.299 252.554  19.305  1.00  0.00           C  
ATOM   2165  CG  TRP   286      -9.942 253.122  19.646  1.00  0.00           C  
ATOM   2166  CD1 TRP   286      -9.581 253.948  20.671  1.00  0.00           C  
ATOM   2167  CD2 TRP   286      -8.713 252.904  18.939  1.00  0.00           C  
ATOM   2168  NE1 TRP   286      -8.300 254.260  20.683  1.00  0.00           N  
ATOM   2169  CE2 TRP   286      -7.703 253.634  19.620  1.00  0.00           C  
ATOM   2170  CE3 TRP   286      -8.360 252.161  17.793  1.00  0.00           C  
ATOM   2171  CZ2 TRP   286      -6.348 253.644  19.189  1.00  0.00           C  
ATOM   2172  CZ3 TRP   286      -7.002 252.166  17.354  1.00  0.00           C  
ATOM   2173  CH2 TRP   286      -6.020 252.908  18.058  1.00  0.00           C  
ATOM   2174  N   VAL   287     -10.702 249.571  18.571  1.00  0.00           N  
ATOM   2175  CA  VAL   287      -9.712 248.610  18.086  1.00  0.00           C  
ATOM   2176  C   VAL   287      -9.899 248.345  16.606  1.00  0.00           C  
ATOM   2177  O   VAL   287     -11.026 248.193  16.148  1.00  0.00           O  
ATOM   2178  CB  VAL   287      -9.842 247.276  18.834  1.00  0.00           C  
ATOM   2179  CG1 VAL   287     -11.196 246.592  18.631  1.00  0.00           C  
ATOM   2180  CG2 VAL   287      -8.801 246.236  18.413  1.00  0.00           C  
ATOM   2181  N   VAL   288      -8.801 248.273  15.860  1.00  0.00           N  
ATOM   2182  CA  VAL   288      -8.862 247.791  14.486  1.00  0.00           C  
ATOM   2183  C   VAL   288      -9.107 246.285  14.543  1.00  0.00           C  
ATOM   2184  O   VAL   288      -8.474 245.600  15.341  1.00  0.00           O  
ATOM   2185  CB  VAL   288      -7.564 248.098  13.744  1.00  0.00           C  
ATOM   2186  CG1 VAL   288      -7.505 247.491  12.341  1.00  0.00           C  
ATOM   2187  CG2 VAL   288      -7.315 249.594  13.543  1.00  0.00           C  
ATOM   2188  N   ALA   289     -10.026 245.779  13.717  1.00  0.00           N  
ATOM   2189  CA  ALA   289     -10.438 244.365  13.748  1.00  0.00           C  
ATOM   2190  C   ALA   289     -10.508 243.763  12.332  1.00  0.00           C  
ATOM   2191  O   ALA   289     -10.988 244.406  11.416  1.00  0.00           O  
ATOM   2192  CB  ALA   289     -11.783 244.216  14.507  1.00  0.00           C  
ATOM   2193  N   ASP   290     -10.023 242.537  12.152  1.00  0.00           N  
ATOM   2194  CA  ASP   290      -9.997 241.905  10.824  1.00  0.00           C  
ATOM   2195  C   ASP   290     -11.219 241.034  10.547  1.00  0.00           C  
ATOM   2196  O   ASP   290     -11.656 240.901   9.393  1.00  0.00           O  
ATOM   2197  CB  ASP   290      -8.744 241.047  10.650  1.00  0.00           C  
ATOM   2198  CG  ASP   290      -7.460 241.861  10.669  1.00  0.00           C  
ATOM   2199  OD1 ASP   290      -7.361 242.848   9.905  1.00  0.00           O  
ATOM   2200  OD2 ASP   290      -6.544 241.494  11.445  1.00  0.00           O  
ATOM   2201  N   THR   291     -11.749 240.430  11.610  1.00  0.00           N  
ATOM   2202  CA  THR   291     -12.857 239.496  11.513  1.00  0.00           C  
ATOM   2203  C   THR   291     -13.658 239.448  12.814  1.00  0.00           C  
ATOM   2204  O   THR   291     -13.102 239.641  13.903  1.00  0.00           O  
ATOM   2205  CB  THR   291     -12.340 238.106  11.153  1.00  0.00           C  
ATOM   2206  OG1 THR   291     -11.523 237.603  12.200  1.00  0.00           O  
ATOM   2207  CG2 THR   291     -11.515 238.189   9.858  1.00  0.00           C  
ATOM   2208  N   ILE   292     -14.962 239.189  12.695  1.00  0.00           N  
ATOM   2209  CA  ILE   292     -15.832 239.090  13.862  1.00  0.00           C  
ATOM   2210  C   ILE   292     -16.507 237.722  13.896  1.00  0.00           C  
ATOM   2211  O   ILE   292     -17.161 237.319  12.935  1.00  0.00           O  
ATOM   2212  CB  ILE   292     -16.899 240.198  13.882  1.00  0.00           C  
ATOM   2213  CG1 ILE   292     -16.256 241.578  13.814  1.00  0.00           C  
ATOM   2214  CG2 ILE   292     -17.744 240.106  15.132  1.00  0.00           C  
ATOM   2215  CD1 ILE   292     -17.227 242.674  13.495  1.00  0.00           C  
ATOM   2216  N   LEU   293     -16.343 237.008  14.999  1.00  0.00           N  
ATOM   2217  CA  LEU   293     -16.962 235.714  15.140  1.00  0.00           C  
ATOM   2218  C   LEU   293     -17.998 235.814  16.232  1.00  0.00           C  
ATOM   2219  O   LEU   293     -17.670 236.046  17.384  1.00  0.00           O  
ATOM   2220  CB  LEU   293     -15.938 234.594  15.451  1.00  0.00           C  
ATOM   2221  CG  LEU   293     -16.578 233.217  15.641  1.00  0.00           C  
ATOM   2222  CD1 LEU   293     -17.306 232.669  14.414  1.00  0.00           C  
ATOM   2223  CD2 LEU   293     -15.605 232.097  16.006  1.00  0.00           C  
ATOM   2224  N   TYR   294     -19.256 235.655  15.855  1.00  0.00           N  
ATOM   2225  CA  TYR   294     -20.342 235.716  16.803  1.00  0.00           C  
ATOM   2226  C   TYR   294     -20.484 234.383  17.505  1.00  0.00           C  
ATOM   2227  O   TYR   294     -20.829 233.364  16.886  1.00  0.00           O  
ATOM   2228  CB  TYR   294     -21.633 236.077  16.088  1.00  0.00           C  
ATOM   2229  CG  TYR   294     -21.511 237.489  15.628  1.00  0.00           C  
ATOM   2230  CD1 TYR   294     -21.118 237.761  14.311  1.00  0.00           C  
ATOM   2231  CD2 TYR   294     -21.787 238.574  16.488  1.00  0.00           C  
ATOM   2232  CE1 TYR   294     -20.994 239.082  13.838  1.00  0.00           C  
ATOM   2233  CE2 TYR   294     -21.666 239.924  16.024  1.00  0.00           C  
ATOM   2234  CZ  TYR   294     -21.267 240.156  14.692  1.00  0.00           C  
ATOM   2235  OH  TYR   294     -21.132 241.437  14.202  1.00  0.00           O  
ATOM   2236  N   CYS   295     -20.197 234.388  18.799  1.00  0.00           N  
ATOM   2237  CA  CYS   295     -20.273 233.170  19.607  1.00  0.00           C  
ATOM   2238  C   CYS   295     -21.480 233.261  20.533  1.00  0.00           C  
ATOM   2239  O   CYS   295     -21.377 233.116  21.749  1.00  0.00           O  
ATOM   2240  CB  CYS   295     -18.976 232.954  20.399  1.00  0.00           C  
ATOM   2241  SG  CYS   295     -17.491 232.870  19.366  1.00  0.00           S  
ATOM   2242  N   THR   296     -22.632 233.478  19.924  1.00  0.00           N  
ATOM   2243  CA  THR   296     -23.802 233.909  20.653  1.00  0.00           C  
ATOM   2244  C   THR   296     -24.836 232.810  20.831  1.00  0.00           C  
ATOM   2245  O   THR   296     -25.969 233.070  21.258  1.00  0.00           O  
ATOM   2246  CB  THR   296     -24.436 235.107  19.945  1.00  0.00           C  
ATOM   2247  OG1 THR   296     -24.464 234.848  18.528  1.00  0.00           O  
ATOM   2248  CG2 THR   296     -23.617 236.378  20.229  1.00  0.00           C  
ATOM   2249  N   GLY   297     -24.448 231.582  20.507  1.00  0.00           N  
ATOM   2250  CA  GLY   297     -25.308 230.434  20.751  1.00  0.00           C  
ATOM   2251  C   GLY   297     -26.314 230.120  19.661  1.00  0.00           C  
ATOM   2252  O   GLY   297     -26.214 230.629  18.555  1.00  0.00           O  
ATOM   2253  N   TYR   298     -27.295 229.289  20.006  1.00  0.00           N  
ATOM   2254  CA  TYR   298     -28.195 228.664  19.048  1.00  0.00           C  
ATOM   2255  C   TYR   298     -29.645 228.746  19.476  1.00  0.00           C  
ATOM   2256  O   TYR   298     -29.926 229.073  20.642  1.00  0.00           O  
ATOM   2257  CB  TYR   298     -27.804 227.195  18.868  1.00  0.00           C  
ATOM   2258  CG  TYR   298     -26.404 227.058  18.345  1.00  0.00           C  
ATOM   2259  CD1 TYR   298     -26.157 226.947  16.970  1.00  0.00           C  
ATOM   2260  CD2 TYR   298     -25.318 227.070  19.223  1.00  0.00           C  
ATOM   2261  CE1 TYR   298     -24.852 226.819  16.484  1.00  0.00           C  
ATOM   2262  CE2 TYR   298     -24.015 226.964  18.750  1.00  0.00           C  
ATOM   2263  CZ  TYR   298     -23.787 226.832  17.375  1.00  0.00           C  
ATOM   2264  OH  TYR   298     -22.491 226.736  16.927  1.00  0.00           O  
ATOM   2265  N   SER   299     -30.555 228.441  18.539  1.00  0.00           N  
ATOM   2266  CA  SER   299     -31.975 228.423  18.837  1.00  0.00           C  
ATOM   2267  C   SER   299     -32.559 227.047  18.591  1.00  0.00           C  
ATOM   2268  O   SER   299     -32.060 226.313  17.755  1.00  0.00           O  
ATOM   2269  CB  SER   299     -32.766 229.462  18.011  1.00  0.00           C  
ATOM   2270  OG  SER   299     -32.329 230.775  18.331  1.00  0.00           O  
ATOM   2271  N   TYR   300     -33.610 226.700  19.339  1.00  0.00           N  
ATOM   2272  CA  TYR   300     -34.359 225.477  19.097  1.00  0.00           C  
ATOM   2273  C   TYR   300     -35.202 225.718  17.885  1.00  0.00           C  
ATOM   2274  O   TYR   300     -36.065 226.577  17.897  1.00  0.00           O  
ATOM   2275  CB  TYR   300     -35.224 225.131  20.306  1.00  0.00           C  
ATOM   2276  CG  TYR   300     -34.313 224.676  21.393  1.00  0.00           C  
ATOM   2277  CD1 TYR   300     -33.936 225.567  22.406  1.00  0.00           C  
ATOM   2278  CD2 TYR   300     -33.816 223.354  21.437  1.00  0.00           C  
ATOM   2279  CE1 TYR   300     -33.079 225.173  23.452  1.00  0.00           C  
ATOM   2280  CE2 TYR   300     -32.943 222.937  22.493  1.00  0.00           C  
ATOM   2281  CZ  TYR   300     -32.586 223.864  23.493  1.00  0.00           C  
ATOM   2282  OH  TYR   300     -31.746 223.510  24.527  1.00  0.00           O  
ATOM   2283  N   LYS   301     -34.941 224.983  16.823  1.00  0.00           N  
ATOM   2284  CA  LYS   301     -35.614 225.233  15.564  1.00  0.00           C  
ATOM   2285  C   LYS   301     -36.008 223.920  14.946  1.00  0.00           C  
ATOM   2286  O   LYS   301     -35.167 223.088  14.639  1.00  0.00           O  
ATOM   2287  CB  LYS   301     -34.679 226.007  14.654  1.00  0.00           C  
ATOM   2288  CG  LYS   301     -35.286 226.328  13.286  1.00  0.00           C  
ATOM   2289  CD  LYS   301     -36.393 227.382  13.340  1.00  0.00           C  
ATOM   2290  CE  LYS   301     -36.986 227.717  11.970  1.00  0.00           C  
ATOM   2291  NZ  LYS   301     -38.173 228.586  12.131  1.00  0.00           N  
ATOM   2292  N   PHE   302     -37.307 223.731  14.756  1.00  0.00           N  
ATOM   2293  CA  PHE   302     -37.835 222.508  14.170  1.00  0.00           C  
ATOM   2294  C   PHE   302     -38.721 222.837  12.979  1.00  0.00           C  
ATOM   2295  O   PHE   302     -39.934 222.799  13.077  1.00  0.00           O  
ATOM   2296  CB  PHE   302     -38.608 221.713  15.223  1.00  0.00           C  
ATOM   2297  CG  PHE   302     -37.815 221.436  16.494  1.00  0.00           C  
ATOM   2298  CD1 PHE   302     -36.891 220.389  16.543  1.00  0.00           C  
ATOM   2299  CD2 PHE   302     -38.001 222.225  17.635  1.00  0.00           C  
ATOM   2300  CE1 PHE   302     -36.153 220.145  17.687  1.00  0.00           C  
ATOM   2301  CE2 PHE   302     -37.294 221.982  18.792  1.00  0.00           C  
ATOM   2302  CZ  PHE   302     -36.357 220.933  18.832  1.00  0.00           C  
ATOM   2303  N   PRO   303     -38.133 223.083  11.813  1.00  0.00           N  
ATOM   2304  CA  PRO   303     -38.995 223.502  10.692  1.00  0.00           C  
ATOM   2305  C   PRO   303     -39.946 222.396  10.186  1.00  0.00           C  
ATOM   2306  O   PRO   303     -40.856 222.664   9.400  1.00  0.00           O  
ATOM   2307  CB  PRO   303     -37.996 223.888   9.604  1.00  0.00           C  
ATOM   2308  CG  PRO   303     -36.770 223.038   9.885  1.00  0.00           C  
ATOM   2309  CD  PRO   303     -36.722 222.899  11.412  1.00  0.00           C  
ATOM   2310  N   PHE   304     -39.752 221.162  10.636  1.00  0.00           N  
ATOM   2311  CA  PHE   304     -40.574 220.042  10.168  1.00  0.00           C  
ATOM   2312  C   PHE   304     -41.789 219.782  11.070  1.00  0.00           C  
ATOM   2313  O   PHE   304     -42.516 218.813  10.839  1.00  0.00           O  
ATOM   2314  CB  PHE   304     -39.718 218.778  10.029  1.00  0.00           C  
ATOM   2315  CG  PHE   304     -38.867 218.502  11.233  1.00  0.00           C  
ATOM   2316  CD1 PHE   304     -39.375 217.804  12.303  1.00  0.00           C  
ATOM   2317  CD2 PHE   304     -37.572 218.998  11.314  1.00  0.00           C  
ATOM   2318  CE1 PHE   304     -38.607 217.585  13.414  1.00  0.00           C  
ATOM   2319  CE2 PHE   304     -36.793 218.777  12.436  1.00  0.00           C  
ATOM   2320  CZ  PHE   304     -37.313 218.067  13.485  1.00  0.00           C  
ATOM   2321  N   LEU   305     -42.017 220.647  12.074  1.00  0.00           N  
ATOM   2322  CA  LEU   305     -43.128 220.479  13.041  1.00  0.00           C  
ATOM   2323  C   LEU   305     -44.104 221.671  13.092  1.00  0.00           C  
ATOM   2324  O   LEU   305     -43.671 222.827  13.073  1.00  0.00           O  
ATOM   2325  CB  LEU   305     -42.545 220.300  14.432  1.00  0.00           C  
ATOM   2326  CG  LEU   305     -42.253 218.933  15.018  1.00  0.00           C  
ATOM   2327  CD1 LEU   305     -42.013 217.907  13.963  1.00  0.00           C  
ATOM   2328  CD2 LEU   305     -41.088 219.009  15.989  1.00  0.00           C  
ATOM   2329  N   GLU   306     -45.406 221.396  13.172  1.00  0.00           N  
ATOM   2330  CA  GLU   306     -46.390 222.425  13.503  1.00  0.00           C  
ATOM   2331  C   GLU   306     -46.521 222.651  15.031  1.00  0.00           C  
ATOM   2332  O   GLU   306     -45.948 221.905  15.813  1.00  0.00           O  
ATOM   2333  CB  GLU   306     -47.749 222.084  12.878  1.00  0.00           C  
ATOM   2334  CG  GLU   306     -47.727 222.053  11.348  1.00  0.00           C  
ATOM   2335  CD  GLU   306     -49.132 221.725  10.864  1.00  0.00           C  
ATOM   2336  OE1 GLU   306     -50.005 221.445  11.728  1.00  0.00           O  
ATOM   2337  OE2 GLU   306     -49.350 221.750   9.623  1.00  0.00           O  
ATOM   2338  N   SER   307     -47.266 223.674  15.443  1.00  0.00           N  
ATOM   2339  CA  SER   307     -47.315 224.113  16.855  1.00  0.00           C  
ATOM   2340  C   SER   307     -47.863 223.060  17.828  1.00  0.00           C  
ATOM   2341  O   SER   307     -47.553 223.092  19.002  1.00  0.00           O  
ATOM   2342  CB  SER   307     -48.056 225.463  17.011  1.00  0.00           C  
ATOM   2343  OG  SER   307     -49.427 225.309  16.675  1.00  0.00           O  
ATOM   2344  N   LYS   308     -48.635 222.106  17.320  1.00  0.00           N  
ATOM   2345  CA  LYS   308     -49.133 220.986  18.122  1.00  0.00           C  
ATOM   2346  C   LYS   308     -48.008 220.064  18.635  1.00  0.00           C  
ATOM   2347  O   LYS   308     -48.198 219.354  19.633  1.00  0.00           O  
ATOM   2348  CB  LYS   308     -50.175 220.170  17.334  1.00  0.00           C  
ATOM   2349  CG  LYS   308     -51.485 220.923  17.094  1.00  0.00           C  
ATOM   2350  CD  LYS   308     -52.511 220.126  16.286  1.00  0.00           C  
ATOM   2351  CE  LYS   308     -53.835 220.863  16.079  1.00  0.00           C  
ATOM   2352  NZ  LYS   308     -54.754 220.035  15.267  1.00  0.00           N  
ATOM   2353  N   GLY   309     -46.852 220.078  17.966  1.00  0.00           N  
ATOM   2354  CA  GLY   309     -45.746 219.174  18.282  1.00  0.00           C  
ATOM   2355  C   GLY   309     -44.448 219.909  18.622  1.00  0.00           C  
ATOM   2356  O   GLY   309     -43.505 219.326  19.174  1.00  0.00           O  
ATOM   2357  N   ARG   310     -44.424 221.202  18.339  1.00  0.00           N  
ATOM   2358  CA  ARG   310     -43.181 221.919  18.261  1.00  0.00           C  
ATOM   2359  C   ARG   310     -42.701 222.527  19.581  1.00  0.00           C  
ATOM   2360  O   ARG   310     -43.324 223.429  20.125  1.00  0.00           O  
ATOM   2361  CB  ARG   310     -43.355 222.989  17.207  1.00  0.00           C  
ATOM   2362  CG  ARG   310     -42.204 223.890  17.001  1.00  0.00           C  
ATOM   2363  CD  ARG   310     -42.662 224.889  16.007  1.00  0.00           C  
ATOM   2364  NE  ARG   310     -41.916 226.114  16.179  1.00  0.00           N  
ATOM   2365  CZ  ARG   310     -42.445 227.296  16.455  1.00  0.00           C  
ATOM   2366  NH1 ARG   310     -43.757 227.452  16.571  1.00  0.00           N  
ATOM   2367  NH2 ARG   310     -41.632 228.333  16.584  1.00  0.00           N  
ATOM   2368  N   ILE   311     -41.574 222.019  20.076  1.00  0.00           N  
ATOM   2369  CA  ILE   311     -40.968 222.516  21.293  1.00  0.00           C  
ATOM   2370  C   ILE   311     -40.472 223.956  21.117  1.00  0.00           C  
ATOM   2371  O   ILE   311     -39.727 224.254  20.186  1.00  0.00           O  
ATOM   2372  CB  ILE   311     -39.805 221.618  21.669  1.00  0.00           C  
ATOM   2373  CG1 ILE   311     -40.217 220.160  21.936  1.00  0.00           C  
ATOM   2374  CG2 ILE   311     -39.070 222.068  22.943  1.00  0.00           C  
ATOM   2375  CD1 ILE   311     -41.195 220.007  23.100  1.00  0.00           C  
ATOM   2376  N   GLU   312     -40.891 224.843  22.009  1.00  0.00           N  
ATOM   2377  CA  GLU   312     -40.418 226.205  22.007  1.00  0.00           C  
ATOM   2378  C   GLU   312     -39.750 226.448  23.351  1.00  0.00           C  
ATOM   2379  O   GLU   312     -40.398 226.282  24.397  1.00  0.00           O  
ATOM   2380  CB  GLU   312     -41.586 227.209  21.845  1.00  0.00           C  
ATOM   2381  CG  GLU   312     -41.131 228.668  21.773  1.00  0.00           C  
ATOM   2382  CD  GLU   312     -42.368 229.539  21.613  1.00  0.00           C  
ATOM   2383  OE1 GLU   312     -43.496 228.977  21.641  1.00  0.00           O  
ATOM   2384  OE2 GLU   312     -42.203 230.779  21.461  1.00  0.00           O  
ATOM   2385  N   VAL   313     -38.474 226.837  23.340  1.00  0.00           N  
ATOM   2386  CA  VAL   313     -37.768 227.044  24.597  1.00  0.00           C  
ATOM   2387  C   VAL   313     -36.447 227.778  24.383  1.00  0.00           C  
ATOM   2388  O   VAL   313     -35.835 227.688  23.297  1.00  0.00           O  
ATOM   2389  CB  VAL   313     -37.489 225.688  25.310  1.00  0.00           C  
ATOM   2390  CG1 VAL   313     -36.674 225.832  26.597  1.00  0.00           C  
ATOM   2391  CG2 VAL   313     -38.760 224.943  25.723  1.00  0.00           C  
ATOM   2392  N   ASP   314     -36.537 229.101  24.339  1.00  0.00           N  
ATOM   2393  CA  ASP   314     -35.386 229.950  24.083  1.00  0.00           C  
ATOM   2394  C   ASP   314     -34.650 230.491  25.304  1.00  0.00           C  
ATOM   2395  O   ASP   314     -33.691 231.257  25.178  1.00  0.00           O  
ATOM   2396  CB  ASP   314     -35.673 231.225  23.286  1.00  0.00           C  
ATOM   2397  CG  ASP   314     -36.609 232.095  24.112  1.00  0.00           C  
ATOM   2398  OD1 ASP   314     -37.004 231.651  25.223  1.00  0.00           O  
ATOM   2399  OD2 ASP   314     -36.943 233.216  23.643  1.00  0.00           O  
ATOM   2400  N   ASP   315     -35.069 230.116  26.507  1.00  0.00           N  
ATOM   2401  CA  ASP   315     -34.376 230.650  27.665  1.00  0.00           C  
ATOM   2402  C   ASP   315     -34.095 229.770  28.882  1.00  0.00           C  
ATOM   2403  O   ASP   315     -33.339 228.796  28.842  1.00  0.00           O  
ATOM   2404  CB  ASP   315     -35.071 231.845  28.322  1.00  0.00           C  
ATOM   2405  CG  ASP   315     -34.133 232.412  29.378  1.00  0.00           C  
ATOM   2406  OD1 ASP   315     -32.988 231.899  29.490  1.00  0.00           O  
ATOM   2407  OD2 ASP   315     -34.549 233.367  30.087  1.00  0.00           O  
ATOM   2408  N   ASP   316     -34.732 230.139  29.986  1.00  0.00           N  
ATOM   2409  CA  ASP   316     -34.565 229.497  31.281  1.00  0.00           C  
ATOM   2410  C   ASP   316     -35.138 228.094  31.484  1.00  0.00           C  
ATOM   2411  O   ASP   316     -34.522 227.221  32.101  1.00  0.00           O  
ATOM   2412  CB  ASP   316     -35.177 230.255  32.461  1.00  0.00           C  
ATOM   2413  CG  ASP   316     -34.308 231.473  32.740  1.00  0.00           C  
ATOM   2414  OD1 ASP   316     -33.174 231.528  32.192  1.00  0.00           O  
ATOM   2415  OD2 ASP   316     -34.765 232.364  33.504  1.00  0.00           O  
ATOM   2416  N   ARG   317     -36.334 227.870  30.958  1.00  0.00           N  
ATOM   2417  CA  ARG   317     -37.006 226.604  31.161  1.00  0.00           C  
ATOM   2418  C   ARG   317     -37.080 225.660  29.973  1.00  0.00           C  
ATOM   2419  O   ARG   317     -36.975 226.047  28.806  1.00  0.00           O  
ATOM   2420  CB  ARG   317     -38.490 226.562  31.537  1.00  0.00           C  
ATOM   2421  CG  ARG   317     -39.417 227.037  30.416  1.00  0.00           C  
ATOM   2422  CD  ARG   317     -40.902 226.971  30.780  1.00  0.00           C  
ATOM   2423  NE  ARG   317     -41.141 227.961  31.868  1.00  0.00           N  
ATOM   2424  CZ  ARG   317     -42.349 227.999  32.502  1.00  0.00           C  
ATOM   2425  NH1 ARG   317     -43.140 227.035  31.949  1.00  0.00           N  
ATOM   2426  NH2 ARG   317     -42.294 228.987  33.443  1.00  0.00           N  
ATOM   2427  N   VAL   318     -37.267 224.382  30.292  1.00  0.00           N  
ATOM   2428  CA  VAL   318     -37.435 223.314  29.315  1.00  0.00           C  
ATOM   2429  C   VAL   318     -38.757 222.687  29.789  1.00  0.00           C  
ATOM   2430  O   VAL   318     -38.792 221.644  30.448  1.00  0.00           O  
ATOM   2431  CB  VAL   318     -36.948 221.905  28.915  1.00  0.00           C  
ATOM   2432  CG1 VAL   318     -37.498 221.428  27.569  1.00  0.00           C  
ATOM   2433  CG2 VAL   318     -35.427 221.799  28.785  1.00  0.00           C  
ATOM   2434  N   GLY   319     -39.839 223.293  29.463  1.00  0.00           N  
ATOM   2435  CA  GLY   319     -41.175 222.923  29.864  1.00  0.00           C  
ATOM   2436  C   GLY   319     -41.850 222.111  28.769  1.00  0.00           C  
ATOM   2437  O   GLY   319     -41.503 222.237  27.598  1.00  0.00           O  
ATOM   2438  N   PRO   320     -42.814 221.287  29.169  1.00  0.00           N  
ATOM   2439  CA  PRO   320     -43.640 220.462  28.265  1.00  0.00           C  
ATOM   2440  C   PRO   320     -43.109 219.094  27.921  1.00  0.00           C  
ATOM   2441  O   PRO   320     -43.604 218.423  26.995  1.00  0.00           O  
ATOM   2442  CB  PRO   320     -44.058 221.211  27.021  1.00  0.00           C  
ATOM   2443  CG  PRO   320     -43.017 222.223  26.540  1.00  0.00           C  
ATOM   2444  CD  PRO   320     -42.264 222.916  27.677  1.00  0.00           C  
ATOM   2445  N   LEU   321     -42.134 218.674  28.718  1.00  0.00           N  
ATOM   2446  CA  LEU   321     -41.462 217.427  28.530  1.00  0.00           C  
ATOM   2447  C   LEU   321     -41.510 216.701  29.867  1.00  0.00           C  
ATOM   2448  O   LEU   321     -40.769 217.044  30.790  1.00  0.00           O  
ATOM   2449  CB  LEU   321     -40.025 217.704  28.113  1.00  0.00           C  
ATOM   2450  CG  LEU   321     -39.788 218.513  26.843  1.00  0.00           C  
ATOM   2451  CD1 LEU   321     -38.285 218.765  26.699  1.00  0.00           C  
ATOM   2452  CD2 LEU   321     -40.327 217.806  25.576  1.00  0.00           C  
ATOM   2453  N   PHE   322     -42.401 215.722  29.979  1.00  0.00           N  
ATOM   2454  CA  PHE   322     -42.480 214.874  31.139  1.00  0.00           C  
ATOM   2455  C   PHE   322     -41.191 214.047  31.225  1.00  0.00           C  
ATOM   2456  O   PHE   322     -40.707 213.540  30.215  1.00  0.00           O  
ATOM   2457  CB  PHE   322     -43.730 213.989  31.078  1.00  0.00           C  
ATOM   2458  CG  PHE   322     -43.776 213.191  32.335  1.00  0.00           C  
ATOM   2459  CD1 PHE   322     -44.201 213.749  33.562  1.00  0.00           C  
ATOM   2460  CD2 PHE   322     -43.388 211.838  32.322  1.00  0.00           C  
ATOM   2461  CE1 PHE   322     -44.245 212.977  34.758  1.00  0.00           C  
ATOM   2462  CE2 PHE   322     -43.423 211.042  33.506  1.00  0.00           C  
ATOM   2463  CZ  PHE   322     -43.852 211.617  34.731  1.00  0.00           C  
ATOM   2464  N   GLU   323     -40.632 213.930  32.437  1.00  0.00           N  
ATOM   2465  CA  GLU   323     -39.302 213.355  32.638  1.00  0.00           C  
ATOM   2466  C   GLU   323     -38.286 213.942  31.639  1.00  0.00           C  
ATOM   2467  O   GLU   323     -37.286 213.308  31.286  1.00  0.00           O  
ATOM   2468  CB  GLU   323     -39.333 211.828  32.556  1.00  0.00           C  
ATOM   2469  CG  GLU   323     -40.120 211.172  33.693  1.00  0.00           C  
ATOM   2470  CD  GLU   323     -39.428 211.518  35.004  1.00  0.00           C  
ATOM   2471  OE1 GLU   323     -38.183 211.341  35.081  1.00  0.00           O  
ATOM   2472  OE2 GLU   323     -40.136 211.963  35.946  1.00  0.00           O  
ATOM   2473  N   HIS   324     -38.534 215.168  31.195  1.00  0.00           N  
ATOM   2474  CA  HIS   324     -37.648 215.784  30.242  1.00  0.00           C  
ATOM   2475  C   HIS   324     -37.665 215.218  28.814  1.00  0.00           C  
ATOM   2476  O   HIS   324     -36.895 215.690  27.996  1.00  0.00           O  
ATOM   2477  CB  HIS   324     -36.214 215.703  30.778  1.00  0.00           C  
ATOM   2478  CG  HIS   324     -36.013 216.495  32.036  1.00  0.00           C  
ATOM   2479  ND1 HIS   324     -36.230 215.997  33.304  1.00  0.00           N  
ATOM   2480  CD2 HIS   324     -35.605 217.772  32.224  1.00  0.00           C  
ATOM   2481  CE1 HIS   324     -35.973 216.899  34.201  1.00  0.00           C  
ATOM   2482  NE2 HIS   324     -35.589 217.997  33.579  1.00  0.00           N  
ATOM   2483  N   THR   325     -38.533 214.245  28.500  1.00  0.00           N  
ATOM   2484  CA  THR   325     -38.530 213.619  27.166  1.00  0.00           C  
ATOM   2485  C   THR   325     -39.899 213.384  26.524  1.00  0.00           C  
ATOM   2486  O   THR   325     -39.987 213.341  25.308  1.00  0.00           O  
ATOM   2487  CB  THR   325     -37.706 212.289  27.093  1.00  0.00           C  
ATOM   2488  OG1 THR   325     -38.261 211.322  27.973  1.00  0.00           O  
ATOM   2489  CG2 THR   325     -36.249 212.570  27.499  1.00  0.00           C  
ATOM   2490  N   PHE   326     -40.959 213.201  27.306  1.00  0.00           N  
ATOM   2491  CA  PHE   326     -42.263 212.913  26.720  1.00  0.00           C  
ATOM   2492  C   PHE   326     -43.044 214.209  26.494  1.00  0.00           C  
ATOM   2493  O   PHE   326     -43.236 214.975  27.446  1.00  0.00           O  
ATOM   2494  CB  PHE   326     -43.083 211.983  27.626  1.00  0.00           C  
ATOM   2495  CG  PHE   326     -42.430 210.644  27.602  1.00  0.00           C  
ATOM   2496  CD1 PHE   326     -41.519 210.236  28.602  1.00  0.00           C  
ATOM   2497  CD2 PHE   326     -42.717 209.743  26.560  1.00  0.00           C  
ATOM   2498  CE1 PHE   326     -40.903 208.952  28.573  1.00  0.00           C  
ATOM   2499  CE2 PHE   326     -42.113 208.450  26.506  1.00  0.00           C  
ATOM   2500  CZ  PHE   326     -41.200 208.055  27.518  1.00  0.00           C  
ATOM   2501  N   PRO   327     -43.502 214.454  25.265  1.00  0.00           N  
ATOM   2502  CA  PRO   327     -44.183 215.695  24.913  1.00  0.00           C  
ATOM   2503  C   PRO   327     -45.584 215.663  25.500  1.00  0.00           C  
ATOM   2504  O   PRO   327     -46.364 214.774  25.209  1.00  0.00           O  
ATOM   2505  CB  PRO   327     -44.226 215.817  23.388  1.00  0.00           C  
ATOM   2506  CG  PRO   327     -43.178 214.958  22.677  1.00  0.00           C  
ATOM   2507  CD  PRO   327     -42.893 213.631  23.383  1.00  0.00           C  
ATOM   2508  N   PRO   328     -45.922 216.637  26.322  1.00  0.00           N  
ATOM   2509  CA  PRO   328     -47.133 216.523  27.146  1.00  0.00           C  
ATOM   2510  C   PRO   328     -48.456 216.699  26.382  1.00  0.00           C  
ATOM   2511  O   PRO   328     -49.485 216.120  26.768  1.00  0.00           O  
ATOM   2512  CB  PRO   328     -47.037 217.457  28.361  1.00  0.00           C  
ATOM   2513  CG  PRO   328     -45.601 217.838  28.726  1.00  0.00           C  
ATOM   2514  CD  PRO   328     -44.670 217.946  27.517  1.00  0.00           C  
ATOM   2515  N   CYS   329     -48.439 217.474  25.296  1.00  0.00           N  
ATOM   2516  CA  CYS   329     -49.654 217.653  24.491  1.00  0.00           C  
ATOM   2517  C   CYS   329     -49.919 216.453  23.595  1.00  0.00           C  
ATOM   2518  O   CYS   329     -51.011 216.313  23.056  1.00  0.00           O  
ATOM   2519  CB  CYS   329     -49.605 218.944  23.669  1.00  0.00           C  
ATOM   2520  SG  CYS   329     -49.654 220.108  24.481  1.00  0.00           S  
ATOM   2521  N   LEU   330     -48.870 215.729  23.225  1.00  0.00           N  
ATOM   2522  CA  LEU   330     -49.016 214.603  22.319  1.00  0.00           C  
ATOM   2523  C   LEU   330     -49.172 213.249  22.970  1.00  0.00           C  
ATOM   2524  O   LEU   330     -49.151 212.201  22.320  1.00  0.00           O  
ATOM   2525  CB  LEU   330     -47.889 214.244  21.345  1.00  0.00           C  
ATOM   2526  CG  LEU   330     -47.568 215.358  20.346  1.00  0.00           C  
ATOM   2527  CD1 LEU   330     -46.389 215.072  19.417  1.00  0.00           C  
ATOM   2528  CD2 LEU   330     -48.701 215.707  19.383  1.00  0.00           C  
ATOM   2529  N   SER   331     -49.333 213.262  24.282  1.00  0.00           N  
ATOM   2530  CA  SER   331     -49.562 212.052  25.070  1.00  0.00           C  
ATOM   2531  C   SER   331     -48.614 210.900  24.810  1.00  0.00           C  
ATOM   2532  O   SER   331     -49.024 209.739  24.733  1.00  0.00           O  
ATOM   2533  CB  SER   331     -50.805 211.161  25.003  1.00  0.00           C  
ATOM   2534  OG  SER   331     -51.959 211.906  25.363  1.00  0.00           O  
ATOM   2535  N   PRO   332     -47.318 211.187  24.669  1.00  0.00           N  
ATOM   2536  CA  PRO   332     -46.340 210.134  24.467  1.00  0.00           C  
ATOM   2537  C   PRO   332     -46.161 209.660  23.059  1.00  0.00           C  
ATOM   2538  O   PRO   332     -45.219 208.924  22.751  1.00  0.00           O  
ATOM   2539  CB  PRO   332     -45.992 208.646  24.555  1.00  0.00           C  
ATOM   2540  CG  PRO   332     -47.191 207.724  24.323  1.00  0.00           C  
ATOM   2541  CD  PRO   332     -48.501 208.268  24.895  1.00  0.00           C  
ATOM   2542  N   SER   333     -47.043 210.053  22.155  1.00  0.00           N  
ATOM   2543  CA  SER   333     -46.876 209.601  20.776  1.00  0.00           C  
ATOM   2544  C   SER   333     -45.690 210.347  20.155  1.00  0.00           C  
ATOM   2545  O   SER   333     -45.256 210.082  19.031  1.00  0.00           O  
ATOM   2546  CB  SER   333     -47.834 209.825  19.603  1.00  0.00           C  
ATOM   2547  OG  SER   333     -49.070 209.170  19.850  1.00  0.00           O  
ATOM   2548  N   LEU   334     -45.160 211.350  21.015  1.00  0.00           N  
ATOM   2549  CA  LEU   334     -44.022 212.050  20.433  1.00  0.00           C  
ATOM   2550  C   LEU   334     -42.987 212.346  21.529  1.00  0.00           C  
ATOM   2551  O   LEU   334     -43.348 212.833  22.623  1.00  0.00           O  
ATOM   2552  CB  LEU   334     -44.521 213.370  19.851  1.00  0.00           C  
ATOM   2553  CG  LEU   334     -43.406 214.240  19.267  1.00  0.00           C  
ATOM   2554  CD1 LEU   334     -42.714 213.660  18.034  1.00  0.00           C  
ATOM   2555  CD2 LEU   334     -43.844 215.629  18.808  1.00  0.00           C  
ATOM   2556  N   SER   335     -41.709 212.075  21.241  1.00  0.00           N  
ATOM   2557  CA  SER   335     -40.627 212.243  22.222  1.00  0.00           C  
ATOM   2558  C   SER   335     -39.510 213.167  21.735  1.00  0.00           C  
ATOM   2559  O   SER   335     -39.307 213.320  20.510  1.00  0.00           O  
ATOM   2560  CB  SER   335     -40.024 210.892  22.570  1.00  0.00           C  
ATOM   2561  OG  SER   335     -41.002 210.064  23.181  1.00  0.00           O  
ATOM   2562  N   PHE   336     -38.801 213.788  22.689  1.00  0.00           N  
ATOM   2563  CA  PHE   336     -37.583 214.538  22.420  1.00  0.00           C  
ATOM   2564  C   PHE   336     -36.398 214.016  23.219  1.00  0.00           C  
ATOM   2565  O   PHE   336     -36.488 213.851  24.443  1.00  0.00           O  
ATOM   2566  CB  PHE   336     -37.776 215.985  22.786  1.00  0.00           C  
ATOM   2567  CG  PHE   336     -38.824 216.539  21.884  1.00  0.00           C  
ATOM   2568  CD1 PHE   336     -40.193 216.539  22.237  1.00  0.00           C  
ATOM   2569  CD2 PHE   336     -38.461 217.085  20.639  1.00  0.00           C  
ATOM   2570  CE1 PHE   336     -41.188 217.075  21.370  1.00  0.00           C  
ATOM   2571  CE2 PHE   336     -39.438 217.628  19.751  1.00  0.00           C  
ATOM   2572  CZ  PHE   336     -40.809 217.621  20.119  1.00  0.00           C  
ATOM   2573  N   VAL   337     -35.269 213.802  22.548  1.00  0.00           N  
ATOM   2574  CA  VAL   337     -34.051 213.376  23.222  1.00  0.00           C  
ATOM   2575  C   VAL   337     -33.016 214.502  23.151  1.00  0.00           C  
ATOM   2576  O   VAL   337     -32.867 215.128  22.122  1.00  0.00           O  
ATOM   2577  CB  VAL   337     -33.472 212.062  22.585  1.00  0.00           C  
ATOM   2578  CG1 VAL   337     -32.155 211.606  23.217  1.00  0.00           C  
ATOM   2579  CG2 VAL   337     -34.411 210.860  22.706  1.00  0.00           C  
ATOM   2580  N   GLY   338     -32.324 214.778  24.251  1.00  0.00           N  
ATOM   2581  CA  GLY   338     -31.196 215.710  24.240  1.00  0.00           C  
ATOM   2582  C   GLY   338     -31.499 217.188  24.075  1.00  0.00           C  
ATOM   2583  O   GLY   338     -30.614 217.960  23.677  1.00  0.00           O  
ATOM   2584  N   ILE   339     -32.729 217.600  24.388  1.00  0.00           N  
ATOM   2585  CA  ILE   339     -33.109 218.992  24.173  1.00  0.00           C  
ATOM   2586  C   ILE   339     -32.744 219.935  25.323  1.00  0.00           C  
ATOM   2587  O   ILE   339     -32.843 221.157  25.163  1.00  0.00           O  
ATOM   2588  CB  ILE   339     -34.589 219.107  23.777  1.00  0.00           C  
ATOM   2589  CG1 ILE   339     -35.557 218.647  24.880  1.00  0.00           C  
ATOM   2590  CG2 ILE   339     -34.960 218.269  22.542  1.00  0.00           C  
ATOM   2591  CD1 ILE   339     -37.022 218.953  24.572  1.00  0.00           C  
ATOM   2592  N   PRO   340     -32.313 219.377  26.463  1.00  0.00           N  
ATOM   2593  CA  PRO   340     -31.817 220.193  27.590  1.00  0.00           C  
ATOM   2594  C   PRO   340     -30.432 220.751  27.268  1.00  0.00           C  
ATOM   2595  O   PRO   340     -29.745 220.248  26.382  1.00  0.00           O  
ATOM   2596  CB  PRO   340     -31.722 219.368  28.891  1.00  0.00           C  
ATOM   2597  CG  PRO   340     -31.488 217.875  28.651  1.00  0.00           C  
ATOM   2598  CD  PRO   340     -32.199 217.335  27.409  1.00  0.00           C  
ATOM   2599  N   ARG   341     -30.018 221.779  28.009  1.00  0.00           N  
ATOM   2600  CA  ARG   341     -28.632 222.240  27.973  1.00  0.00           C  
ATOM   2601  C   ARG   341     -27.764 221.131  28.598  1.00  0.00           C  
ATOM   2602  O   ARG   341     -28.283 220.273  29.355  1.00  0.00           O  
ATOM   2603  CB  ARG   341     -28.510 223.565  28.714  1.00  0.00           C  
ATOM   2604  CG  ARG   341     -29.246 224.718  28.028  1.00  0.00           C  
ATOM   2605  CD  ARG   341     -29.170 226.038  28.798  1.00  0.00           C  
ATOM   2606  NE  ARG   341     -29.923 225.858  30.071  1.00  0.00           N  
ATOM   2607  CZ  ARG   341     -29.912 226.844  31.016  1.00  0.00           C  
ATOM   2608  NH1 ARG   341     -29.144 227.867  30.540  1.00  0.00           N  
ATOM   2609  NH2 ARG   341     -30.673 226.421  32.067  1.00  0.00           N  
ATOM   2610  N   LYS   342     -26.471 221.107  28.270  1.00  0.00           N  
ATOM   2611  CA  LYS   342     -25.656 219.912  28.522  1.00  0.00           C  
ATOM   2612  C   LYS   342     -24.423 220.145  29.399  1.00  0.00           C  
ATOM   2613  O   LYS   342     -23.500 220.862  29.011  1.00  0.00           O  
ATOM   2614  CB  LYS   342     -25.251 219.287  27.186  1.00  0.00           C  
ATOM   2615  CG  LYS   342     -26.441 218.818  26.346  1.00  0.00           C  
ATOM   2616  CD  LYS   342     -26.036 218.116  25.048  1.00  0.00           C  
ATOM   2617  CE  LYS   342     -25.464 219.064  23.992  1.00  0.00           C  
ATOM   2618  NZ  LYS   342     -25.178 218.320  22.746  1.00  0.00           N  
ATOM   2619  N   LEU   343     -24.428 219.567  30.598  1.00  0.00           N  
ATOM   2620  CA  LEU   343     -23.197 219.383  31.341  1.00  0.00           C  
ATOM   2621  C   LEU   343     -22.829 217.933  31.094  1.00  0.00           C  
ATOM   2622  O   LEU   343     -21.783 217.640  30.522  1.00  0.00           O  
ATOM   2623  CB  LEU   343     -23.397 219.671  32.818  1.00  0.00           C  
ATOM   2624  CG  LEU   343     -23.754 221.129  33.112  1.00  0.00           C  
ATOM   2625  CD1 LEU   343     -24.066 221.435  34.577  1.00  0.00           C  
ATOM   2626  CD2 LEU   343     -22.666 222.144  32.762  1.00  0.00           C  
ATOM   2627  N   ILE   344     -23.713 217.021  31.494  1.00  0.00           N  
ATOM   2628  CA  ILE   344     -23.672 215.639  30.994  1.00  0.00           C  
ATOM   2629  C   ILE   344     -24.051 215.633  29.502  1.00  0.00           C  
ATOM   2630  O   ILE   344     -24.640 216.587  29.007  1.00  0.00           O  
ATOM   2631  CB  ILE   344     -24.656 214.771  31.754  1.00  0.00           C  
ATOM   2632  CG1 ILE   344     -24.263 214.541  33.223  1.00  0.00           C  
ATOM   2633  CG2 ILE   344     -24.821 213.364  31.156  1.00  0.00           C  
ATOM   2634  CD1 ILE   344     -25.361 213.872  34.050  1.00  0.00           C  
ATOM   2635  N   GLY   345     -23.721 214.569  28.784  1.00  0.00           N  
ATOM   2636  CA  GLY   345     -24.195 214.460  27.403  1.00  0.00           C  
ATOM   2637  C   GLY   345     -24.553 213.031  26.974  1.00  0.00           C  
ATOM   2638  O   GLY   345     -25.705 212.614  27.167  1.00  0.00           O  
ATOM   2639  N   PHE   346     -23.596 212.291  26.399  1.00  0.00           N  
ATOM   2640  CA  PHE   346     -23.856 210.951  25.825  1.00  0.00           C  
ATOM   2641  C   PHE   346     -24.671 210.065  26.765  1.00  0.00           C  
ATOM   2642  O   PHE   346     -25.742 209.524  26.425  1.00  0.00           O  
ATOM   2643  CB  PHE   346     -22.543 210.230  25.485  1.00  0.00           C  
ATOM   2644  CG  PHE   346     -21.687 210.938  24.476  1.00  0.00           C  
ATOM   2645  CD1 PHE   346     -22.188 211.998  23.711  1.00  0.00           C  
ATOM   2646  CD2 PHE   346     -20.393 210.504  24.254  1.00  0.00           C  
ATOM   2647  CE1 PHE   346     -21.391 212.636  22.783  1.00  0.00           C  
ATOM   2648  CE2 PHE   346     -19.579 211.127  23.321  1.00  0.00           C  
ATOM   2649  CZ  PHE   346     -20.079 212.200  22.582  1.00  0.00           C  
ATOM   2650  N   PRO   347     -24.060 209.870  27.919  1.00  0.00           N  
ATOM   2651  CA  PRO   347     -24.617 209.408  29.158  1.00  0.00           C  
ATOM   2652  C   PRO   347     -26.075 209.714  29.422  1.00  0.00           C  
ATOM   2653  O   PRO   347     -26.862 208.836  29.730  1.00  0.00           O  
ATOM   2654  CB  PRO   347     -23.845 210.220  30.168  1.00  0.00           C  
ATOM   2655  CG  PRO   347     -22.428 210.573  29.712  1.00  0.00           C  
ATOM   2656  CD  PRO   347     -22.337 210.957  28.234  1.00  0.00           C  
ATOM   2657  N   PHE   348     -26.405 211.003  29.359  1.00  0.00           N  
ATOM   2658  CA  PHE   348     -27.772 211.502  29.547  1.00  0.00           C  
ATOM   2659  C   PHE   348     -28.677 211.055  28.411  1.00  0.00           C  
ATOM   2660  O   PHE   348     -29.746 210.524  28.663  1.00  0.00           O  
ATOM   2661  CB  PHE   348     -27.760 213.026  29.644  1.00  0.00           C  
ATOM   2662  CG  PHE   348     -29.171 213.476  29.806  1.00  0.00           C  
ATOM   2663  CD1 PHE   348     -29.844 213.398  31.046  1.00  0.00           C  
ATOM   2664  CD2 PHE   348     -29.872 213.998  28.704  1.00  0.00           C  
ATOM   2665  CE1 PHE   348     -31.193 213.834  31.193  1.00  0.00           C  
ATOM   2666  CE2 PHE   348     -31.224 214.442  28.823  1.00  0.00           C  
ATOM   2667  CZ  PHE   348     -31.886 214.357  30.075  1.00  0.00           C  
ATOM   2668  N   PHE   349     -28.242 211.236  27.164  1.00  0.00           N  
ATOM   2669  CA  PHE   349     -29.053 210.786  26.031  1.00  0.00           C  
ATOM   2670  C   PHE   349     -29.417 209.331  26.183  1.00  0.00           C  
ATOM   2671  O   PHE   349     -30.562 208.956  25.920  1.00  0.00           O  
ATOM   2672  CB  PHE   349     -28.338 210.987  24.716  1.00  0.00           C  
ATOM   2673  CG  PHE   349     -27.650 212.306  24.593  1.00  0.00           C  
ATOM   2674  CD1 PHE   349     -28.298 213.486  24.945  1.00  0.00           C  
ATOM   2675  CD2 PHE   349     -26.374 212.372  24.076  1.00  0.00           C  
ATOM   2676  CE1 PHE   349     -27.658 214.698  24.817  1.00  0.00           C  
ATOM   2677  CE2 PHE   349     -25.726 213.590  23.934  1.00  0.00           C  
ATOM   2678  CZ  PHE   349     -26.360 214.754  24.315  1.00  0.00           C  
ATOM   2679  N   GLU   350     -28.453 208.511  26.614  1.00  0.00           N  
ATOM   2680  CA  GLU   350     -28.721 207.099  26.934  1.00  0.00           C  
ATOM   2681  C   GLU   350     -29.860 206.971  27.934  1.00  0.00           C  
ATOM   2682  O   GLU   350     -30.825 206.242  27.686  1.00  0.00           O  
ATOM   2683  CB  GLU   350     -27.481 206.413  27.505  1.00  0.00           C  
ATOM   2684  CG  GLU   350     -27.698 204.934  27.831  1.00  0.00           C  
ATOM   2685  CD  GLU   350     -26.382 204.368  28.347  1.00  0.00           C  
ATOM   2686  OE1 GLU   350     -25.384 205.136  28.388  1.00  0.00           O  
ATOM   2687  OE2 GLU   350     -26.358 203.161  28.706  1.00  0.00           O  
ATOM   2688  N   ALA   351     -29.778 207.690  29.053  1.00  0.00           N  
ATOM   2689  CA  ALA   351     -30.804 207.510  30.078  1.00  0.00           C  
ATOM   2690  C   ALA   351     -32.149 207.871  29.482  1.00  0.00           C  
ATOM   2691  O   ALA   351     -33.128 207.143  29.668  1.00  0.00           O  
ATOM   2692  CB  ALA   351     -30.517 208.311  31.361  1.00  0.00           C  
ATOM   2693  N   GLN   352     -32.167 208.966  28.725  1.00  0.00           N  
ATOM   2694  CA  GLN   352     -33.367 209.422  28.030  1.00  0.00           C  
ATOM   2695  C   GLN   352     -33.922 208.398  27.049  1.00  0.00           C  
ATOM   2696  O   GLN   352     -35.118 208.157  27.035  1.00  0.00           O  
ATOM   2697  CB  GLN   352     -33.113 210.764  27.350  1.00  0.00           C  
ATOM   2698  CG  GLN   352     -32.825 211.902  28.340  1.00  0.00           C  
ATOM   2699  CD  GLN   352     -32.650 213.241  27.656  1.00  0.00           C  
ATOM   2700  OE1 GLN   352     -32.026 213.327  26.601  1.00  0.00           O  
ATOM   2701  NE2 GLN   352     -33.208 214.291  28.244  1.00  0.00           N  
ATOM   2702  N   ALA   353     -33.059 207.768  26.259  1.00  0.00           N  
ATOM   2703  CA  ALA   353     -33.502 206.874  25.174  1.00  0.00           C  
ATOM   2704  C   ALA   353     -34.038 205.572  25.743  1.00  0.00           C  
ATOM   2705  O   ALA   353     -35.083 205.051  25.295  1.00  0.00           O  
ATOM   2706  CB  ALA   353     -32.368 206.608  24.235  1.00  0.00           C  
ATOM   2707  N   LYS   354     -33.339 205.051  26.756  1.00  0.00           N  
ATOM   2708  CA  LYS   354     -33.836 203.913  27.537  1.00  0.00           C  
ATOM   2709  C   LYS   354     -35.215 204.202  28.137  1.00  0.00           C  
ATOM   2710  O   LYS   354     -36.097 203.327  28.115  1.00  0.00           O  
ATOM   2711  CB  LYS   354     -32.863 203.539  28.640  1.00  0.00           C  
ATOM   2712  CG  LYS   354     -33.300 202.318  29.451  1.00  0.00           C  
ATOM   2713  CD  LYS   354     -33.271 201.011  28.656  1.00  0.00           C  
ATOM   2714  CE  LYS   354     -33.579 199.773  29.500  1.00  0.00           C  
ATOM   2715  NZ  LYS   354     -33.520 198.558  28.657  1.00  0.00           N  
ATOM   2716  N   TRP   355     -35.429 205.416  28.633  1.00  0.00           N  
ATOM   2717  CA  TRP   355     -36.746 205.742  29.197  1.00  0.00           C  
ATOM   2718  C   TRP   355     -37.779 205.829  28.067  1.00  0.00           C  
ATOM   2719  O   TRP   355     -38.826 205.201  28.136  1.00  0.00           O  
ATOM   2720  CB  TRP   355     -36.722 207.023  30.051  1.00  0.00           C  
ATOM   2721  CG  TRP   355     -38.073 207.427  30.590  1.00  0.00           C  
ATOM   2722  CD1 TRP   355     -38.880 208.464  30.219  1.00  0.00           C  
ATOM   2723  CD2 TRP   355     -38.811 206.784  31.640  1.00  0.00           C  
ATOM   2724  NE1 TRP   355     -40.007 208.537  30.898  1.00  0.00           N  
ATOM   2725  CE2 TRP   355     -40.021 207.508  31.805  1.00  0.00           C  
ATOM   2726  CE3 TRP   355     -38.572 205.662  32.460  1.00  0.00           C  
ATOM   2727  CZ2 TRP   355     -41.001 207.145  32.768  1.00  0.00           C  
ATOM   2728  CZ3 TRP   355     -39.551 205.291  33.430  1.00  0.00           C  
ATOM   2729  CH2 TRP   355     -40.748 206.039  33.568  1.00  0.00           C  
ATOM   2730  N   ILE   356     -37.465 206.577  27.012  1.00  0.00           N  
ATOM   2731  CA  ILE   356     -38.349 206.644  25.835  1.00  0.00           C  
ATOM   2732  C   ILE   356     -38.740 205.263  25.374  1.00  0.00           C  
ATOM   2733  O   ILE   356     -39.911 205.022  25.099  1.00  0.00           O  
ATOM   2734  CB  ILE   356     -37.705 207.424  24.685  1.00  0.00           C  
ATOM   2735  CG1 ILE   356     -37.546 208.926  24.976  1.00  0.00           C  
ATOM   2736  CG2 ILE   356     -38.502 207.351  23.372  1.00  0.00           C  
ATOM   2737  CD1 ILE   356     -36.669 209.654  23.959  1.00  0.00           C  
ATOM   2738  N   ALA   357     -37.777 204.348  25.305  1.00  0.00           N  
ATOM   2739  CA  ALA   357     -38.103 203.034  24.773  1.00  0.00           C  
ATOM   2740  C   ALA   357     -39.046 202.272  25.697  1.00  0.00           C  
ATOM   2741  O   ALA   357     -39.974 201.602  25.222  1.00  0.00           O  
ATOM   2742  CB  ALA   357     -36.865 202.203  24.471  1.00  0.00           C  
ATOM   2743  N   GLN   358     -38.822 202.372  27.011  1.00  0.00           N  
ATOM   2744  CA  GLN   358     -39.648 201.617  27.945  1.00  0.00           C  
ATOM   2745  C   GLN   358     -41.082 202.133  27.988  1.00  0.00           C  
ATOM   2746  O   GLN   358     -42.021 201.339  28.195  1.00  0.00           O  
ATOM   2747  CB  GLN   358     -39.024 201.521  29.344  1.00  0.00           C  
ATOM   2748  CG  GLN   358     -37.767 200.651  29.393  1.00  0.00           C  
ATOM   2749  CD  GLN   358     -38.198 199.195  29.292  1.00  0.00           C  
ATOM   2750  OE1 GLN   358     -38.987 198.826  28.423  1.00  0.00           O  
ATOM   2751  NE2 GLN   358     -37.705 198.287  30.177  1.00  0.00           N  
ATOM   2752  N   VAL   359     -41.275 203.437  27.746  1.00  0.00           N  
ATOM   2753  CA  VAL   359     -42.646 203.910  27.560  1.00  0.00           C  
ATOM   2754  C   VAL   359     -43.242 203.436  26.236  1.00  0.00           C  
ATOM   2755  O   VAL   359     -44.385 202.990  26.208  1.00  0.00           O  
ATOM   2756  CB  VAL   359     -42.906 205.418  27.924  1.00  0.00           C  
ATOM   2757  CG1 VAL   359     -41.647 206.157  28.141  1.00  0.00           C  
ATOM   2758  CG2 VAL   359     -43.819 206.107  26.914  1.00  0.00           C  
ATOM   2759  N   LEU   360     -42.468 203.475  25.158  1.00  0.00           N  
ATOM   2760  CA  LEU   360     -42.990 203.019  23.859  1.00  0.00           C  
ATOM   2761  C   LEU   360     -43.397 201.545  23.935  1.00  0.00           C  
ATOM   2762  O   LEU   360     -44.420 201.130  23.394  1.00  0.00           O  
ATOM   2763  CB  LEU   360     -41.991 203.274  22.735  1.00  0.00           C  
ATOM   2764  CG  LEU   360     -41.806 204.757  22.408  1.00  0.00           C  
ATOM   2765  CD1 LEU   360     -40.688 205.065  21.413  1.00  0.00           C  
ATOM   2766  CD2 LEU   360     -43.027 205.439  21.791  1.00  0.00           C  
ATOM   2767  N   SER   361     -42.607 200.773  24.672  1.00  0.00           N  
ATOM   2768  CA  SER   361     -42.842 199.335  24.807  1.00  0.00           C  
ATOM   2769  C   SER   361     -43.898 198.932  25.842  1.00  0.00           C  
ATOM   2770  O   SER   361     -44.144 197.743  26.020  1.00  0.00           O  
ATOM   2771  CB  SER   361     -41.526 198.627  25.101  1.00  0.00           C  
ATOM   2772  OG  SER   361     -41.038 199.014  26.377  1.00  0.00           O  
ATOM   2773  N   GLY   362     -44.517 199.909  26.511  1.00  0.00           N  
ATOM   2774  CA  GLY   362     -45.525 199.622  27.540  1.00  0.00           C  
ATOM   2775  C   GLY   362     -44.983 199.179  28.896  1.00  0.00           C  
ATOM   2776  O   GLY   362     -45.747 198.765  29.753  1.00  0.00           O  
ATOM   2777  N   LYS   363     -43.673 199.256  29.100  1.00  0.00           N  
ATOM   2778  CA  LYS   363     -43.066 198.844  30.376  1.00  0.00           C  
ATOM   2779  C   LYS   363     -43.245 199.878  31.491  1.00  0.00           C  
ATOM   2780  O   LYS   363     -43.249 199.521  32.669  1.00  0.00           O  
ATOM   2781  CB  LYS   363     -41.566 198.571  30.212  1.00  0.00           C  
ATOM   2782  CG  LYS   363     -41.260 197.347  29.347  1.00  0.00           C  
ATOM   2783  CD  LYS   363     -41.721 196.027  29.968  1.00  0.00           C  
ATOM   2784  CE  LYS   363     -41.370 194.798  29.127  1.00  0.00           C  
ATOM   2785  NZ  LYS   363     -41.806 193.567  29.823  1.00  0.00           N  
ATOM   2786  N   SER   364     -43.343 201.153  31.119  1.00  0.00           N  
ATOM   2787  CA  SER   364     -43.577 202.243  32.071  1.00  0.00           C  
ATOM   2788  C   SER   364     -44.772 203.073  31.648  1.00  0.00           C  
ATOM   2789  O   SER   364     -44.611 204.024  30.884  1.00  0.00           O  
ATOM   2790  CB  SER   364     -42.352 203.154  32.170  1.00  0.00           C  
ATOM   2791  OG  SER   364     -41.241 202.425  32.670  1.00  0.00           O  
ATOM   2792  N   SER   365     -45.978 202.726  32.119  1.00  0.00           N  
ATOM   2793  CA  SER   365     -47.165 203.486  31.703  1.00  0.00           C  
ATOM   2794  C   SER   365     -47.122 204.941  32.165  1.00  0.00           C  
ATOM   2795  O   SER   365     -46.692 205.212  33.272  1.00  0.00           O  
ATOM   2796  CB  SER   365     -48.323 202.725  32.364  1.00  0.00           C  
ATOM   2797  OG  SER   365     -49.552 203.390  32.111  1.00  0.00           O  
ATOM   2798  N   LEU   366     -47.558 205.853  31.302  1.00  0.00           N  
ATOM   2799  CA  LEU   366     -47.607 207.286  31.597  1.00  0.00           C  
ATOM   2800  C   LEU   366     -48.723 207.639  32.585  1.00  0.00           C  
ATOM   2801  O   LEU   366     -49.805 207.064  32.525  1.00  0.00           O  
ATOM   2802  CB  LEU   366     -47.858 208.030  30.297  1.00  0.00           C  
ATOM   2803  CG  LEU   366     -46.734 208.621  29.431  1.00  0.00           C  
ATOM   2804  CD1 LEU   366     -45.342 208.185  29.832  1.00  0.00           C  
ATOM   2805  CD2 LEU   366     -47.003 208.349  27.955  1.00  0.00           C  
ATOM   2806  N   PRO   367     -48.478 208.595  33.490  1.00  0.00           N  
ATOM   2807  CA  PRO   367     -49.580 209.047  34.334  1.00  0.00           C  
ATOM   2808  C   PRO   367     -50.499 209.973  33.543  1.00  0.00           C  
ATOM   2809  O   PRO   367     -50.286 210.158  32.347  1.00  0.00           O  
ATOM   2810  CB  PRO   367     -48.875 209.809  35.461  1.00  0.00           C  
ATOM   2811  CG  PRO   367     -47.577 210.238  34.905  1.00  0.00           C  
ATOM   2812  CD  PRO   367     -47.213 209.292  33.784  1.00  0.00           C  
ATOM   2813  N   SER   368     -51.505 210.557  34.190  1.00  0.00           N  
ATOM   2814  CA  SER   368     -52.415 211.465  33.488  1.00  0.00           C  
ATOM   2815  C   SER   368     -51.714 212.769  33.121  1.00  0.00           C  
ATOM   2816  O   SER   368     -50.674 213.085  33.685  1.00  0.00           O  
ATOM   2817  CB  SER   368     -53.646 211.765  34.333  1.00  0.00           C  
ATOM   2818  OG  SER   368     -53.378 212.807  35.256  1.00  0.00           O  
ATOM   2819  N   PRO   369     -52.299 213.521  32.189  1.00  0.00           N  
ATOM   2820  CA  PRO   369     -51.737 214.786  31.746  1.00  0.00           C  
ATOM   2821  C   PRO   369     -51.576 215.769  32.909  1.00  0.00           C  
ATOM   2822  O   PRO   369     -50.548 216.435  33.006  1.00  0.00           O  
ATOM   2823  CB  PRO   369     -52.573 215.391  30.605  1.00  0.00           C  
ATOM   2824  CG  PRO   369     -53.311 214.344  29.768  1.00  0.00           C  
ATOM   2825  CD  PRO   369     -53.859 213.177  30.591  1.00  0.00           C  
ATOM   2826  N   ASP   370     -52.572 215.848  33.792  1.00  0.00           N  
ATOM   2827  CA  ASP   370     -52.463 216.703  34.992  1.00  0.00           C  
ATOM   2828  C   ASP   370     -51.269 216.346  35.864  1.00  0.00           C  
ATOM   2829  O   ASP   370     -50.590 217.237  36.381  1.00  0.00           O  
ATOM   2830  CB  ASP   370     -53.723 216.644  35.862  1.00  0.00           C  
ATOM   2831  CG  ASP   370     -54.826 217.410  35.145  1.00  0.00           C  
ATOM   2832  OD1 ASP   370     -54.503 218.131  34.164  1.00  0.00           O  
ATOM   2833  OD2 ASP   370     -56.006 217.283  35.569  1.00  0.00           O  
ATOM   2834  N   GLN   371     -51.029 215.047  36.032  1.00  0.00           N  
ATOM   2835  CA  GLN   371     -49.930 214.569  36.869  1.00  0.00           C  
ATOM   2836  C   GLN   371     -48.580 214.863  36.227  1.00  0.00           C  
ATOM   2837  O   GLN   371     -47.637 215.221  36.915  1.00  0.00           O  
ATOM   2838  CB  GLN   371     -50.067 213.072  37.186  1.00  0.00           C  
ATOM   2839  CG  GLN   371     -49.007 212.555  38.161  1.00  0.00           C  
ATOM   2840  CD  GLN   371     -49.188 213.286  39.483  1.00  0.00           C  
ATOM   2841  OE1 GLN   371     -50.304 213.434  39.978  1.00  0.00           O  
ATOM   2842  NE2 GLN   371     -48.098 213.784  40.128  1.00  0.00           N  
ATOM   2843  N   MET   372     -48.502 214.728  34.905  1.00  0.00           N  
ATOM   2844  CA  MET   372     -47.279 215.033  34.155  1.00  0.00           C  
ATOM   2845  C   MET   372     -46.896 216.492  34.326  1.00  0.00           C  
ATOM   2846  O   MET   372     -45.749 216.810  34.602  1.00  0.00           O  
ATOM   2847  CB  MET   372     -47.454 214.702  32.669  1.00  0.00           C  
ATOM   2848  CG  MET   372     -47.489 213.222  32.370  1.00  0.00           C  
ATOM   2849  SD  MET   372     -47.291 212.821  30.625  1.00  0.00           S  
ATOM   2850  CE  MET   372     -48.964 212.722  30.025  1.00  0.00           C  
ATOM   2851  N   LEU   373     -47.891 217.359  34.182  1.00  0.00           N  
ATOM   2852  CA  LEU   373     -47.733 218.791  34.274  1.00  0.00           C  
ATOM   2853  C   LEU   373     -47.275 219.206  35.680  1.00  0.00           C  
ATOM   2854  O   LEU   373     -46.365 220.025  35.829  1.00  0.00           O  
ATOM   2855  CB  LEU   373     -49.065 219.458  33.905  1.00  0.00           C  
ATOM   2856  CG  LEU   373     -49.428 219.319  32.425  1.00  0.00           C  
ATOM   2857  CD1 LEU   373     -50.825 219.813  32.053  1.00  0.00           C  
ATOM   2858  CD2 LEU   373     -48.515 220.078  31.463  1.00  0.00           C  
ATOM   2859  N   GLN   374     -47.894 218.630  36.707  1.00  0.00           N  
ATOM   2860  CA  GLN   374     -47.487 218.871  38.109  1.00  0.00           C  
ATOM   2861  C   GLN   374     -46.045 218.433  38.428  1.00  0.00           C  
ATOM   2862  O   GLN   374     -45.317 219.154  39.108  1.00  0.00           O  
ATOM   2863  CB  GLN   374     -48.474 218.228  39.087  1.00  0.00           C  
ATOM   2864  CG  GLN   374     -49.833 218.929  39.131  1.00  0.00           C  
ATOM   2865  CD  GLN   374     -50.747 218.126  40.045  1.00  0.00           C  
ATOM   2866  OE1 GLN   374     -50.379 217.056  40.528  1.00  0.00           O  
ATOM   2867  NE2 GLN   374     -51.990 218.597  40.332  1.00  0.00           N  
ATOM   2868  N   SER   375     -45.641 217.262  37.926  1.00  0.00           N  
ATOM   2869  CA  SER   375     -44.254 216.772  38.032  1.00  0.00           C  
ATOM   2870  C   SER   375     -43.266 217.717  37.337  1.00  0.00           C  
ATOM   2871  O   SER   375     -42.263 218.117  37.918  1.00  0.00           O  
ATOM   2872  CB  SER   375     -44.149 215.360  37.442  1.00  0.00           C  
ATOM   2873  OG  SER   375     -44.887 214.443  38.236  1.00  0.00           O  
ATOM   2874  N   VAL   376     -43.568 218.102  36.107  1.00  0.00           N  
ATOM   2875  CA  VAL   376     -42.732 219.057  35.386  1.00  0.00           C  
ATOM   2876  C   VAL   376     -42.610 220.403  36.085  1.00  0.00           C  
ATOM   2877  O   VAL   376     -41.558 221.035  36.048  1.00  0.00           O  
ATOM   2878  CB  VAL   376     -43.242 219.246  33.965  1.00  0.00           C  
ATOM   2879  CG1 VAL   376     -42.539 220.375  33.210  1.00  0.00           C  
ATOM   2880  CG2 VAL   376     -43.068 218.007  33.085  1.00  0.00           C  
ATOM   2881  N   ASP   377     -43.686 220.846  36.721  1.00  0.00           N  
ATOM   2882  CA  ASP   377     -43.639 222.093  37.442  1.00  0.00           C  
ATOM   2883  C   ASP   377     -42.635 221.980  38.599  1.00  0.00           C  
ATOM   2884  O   ASP   377     -41.829 222.892  38.808  1.00  0.00           O  
ATOM   2885  CB  ASP   377     -45.035 222.518  37.907  1.00  0.00           C  
ATOM   2886  CG  ASP   377     -45.815 222.986  36.687  1.00  0.00           C  
ATOM   2887  OD1 ASP   377     -45.178 223.184  35.618  1.00  0.00           O  
ATOM   2888  OD2 ASP   377     -47.058 223.152  36.807  1.00  0.00           O  
ATOM   2889  N   GLU   378     -42.653 220.856  39.315  1.00  0.00           N  
ATOM   2890  CA  GLU   378     -41.714 220.632  40.425  1.00  0.00           C  
ATOM   2891  C   GLU   378     -40.262 220.708  39.969  1.00  0.00           C  
ATOM   2892  O   GLU   378     -39.427 221.286  40.667  1.00  0.00           O  
ATOM   2893  CB  GLU   378     -41.985 219.300  41.128  1.00  0.00           C  
ATOM   2894  CG  GLU   378     -43.280 219.293  41.943  1.00  0.00           C  
ATOM   2895  CD  GLU   378     -43.490 217.884  42.479  1.00  0.00           C  
ATOM   2896  OE1 GLU   378     -42.674 216.990  42.130  1.00  0.00           O  
ATOM   2897  OE2 GLU   378     -44.471 217.682  43.244  1.00  0.00           O  
ATOM   2898  N   PHE   379     -39.962 220.148  38.798  1.00  0.00           N  
ATOM   2899  CA  PHE   379     -38.599 220.249  38.237  1.00  0.00           C  
ATOM   2900  C   PHE   379     -38.213 221.675  37.833  1.00  0.00           C  
ATOM   2901  O   PHE   379     -37.056 222.099  37.977  1.00  0.00           O  
ATOM   2902  CB  PHE   379     -38.384 219.254  37.091  1.00  0.00           C  
ATOM   2903  CG  PHE   379     -38.224 217.902  37.696  1.00  0.00           C  
ATOM   2904  CD1 PHE   379     -39.269 216.951  37.691  1.00  0.00           C  
ATOM   2905  CD2 PHE   379     -37.002 217.541  38.294  1.00  0.00           C  
ATOM   2906  CE1 PHE   379     -39.105 215.658  38.268  1.00  0.00           C  
ATOM   2907  CE2 PHE   379     -36.812 216.253  38.880  1.00  0.00           C  
ATOM   2908  CZ  PHE   379     -37.870 215.309  38.868  1.00  0.00           C  
ATOM   2909  N   TYR   380     -39.194 222.428  37.366  1.00  0.00           N  
ATOM   2910  CA  TYR   380     -38.943 223.795  36.965  1.00  0.00           C  
ATOM   2911  C   TYR   380     -38.689 224.660  38.201  1.00  0.00           C  
ATOM   2912  O   TYR   380     -37.784 225.492  38.192  1.00  0.00           O  
ATOM   2913  CB  TYR   380     -40.079 224.316  36.065  1.00  0.00           C  
ATOM   2914  CG  TYR   380     -39.750 225.721  35.696  1.00  0.00           C  
ATOM   2915  CD1 TYR   380     -38.791 225.976  34.707  1.00  0.00           C  
ATOM   2916  CD2 TYR   380     -40.387 226.818  36.318  1.00  0.00           C  
ATOM   2917  CE1 TYR   380     -38.454 227.291  34.329  1.00  0.00           C  
ATOM   2918  CE2 TYR   380     -40.057 228.161  35.945  1.00  0.00           C  
ATOM   2919  CZ  TYR   380     -39.086 228.376  34.946  1.00  0.00           C  
ATOM   2920  OH  TYR   380     -38.732 229.651  34.558  1.00  0.00           O  
ATOM   2921  N   ARG   381     -39.474 224.449  39.258  1.00  0.00           N  
ATOM   2922  CA  ARG   381     -39.284 225.166  40.548  1.00  0.00           C  
ATOM   2923  C   ARG   381     -37.859 225.023  41.039  1.00  0.00           C  
ATOM   2924  O   ARG   381     -37.196 226.006  41.384  1.00  0.00           O  
ATOM   2925  CB  ARG   381     -40.264 224.671  41.625  1.00  0.00           C  
ATOM   2926  CG  ARG   381     -40.176 225.454  42.936  1.00  0.00           C  
ATOM   2927  CD  ARG   381     -41.056 224.885  44.050  1.00  0.00           C  
ATOM   2928  NE  ARG   381     -40.509 223.547  44.414  1.00  0.00           N  
ATOM   2929  CZ  ARG   381     -39.401 223.455  45.205  1.00  0.00           C  
ATOM   2930  NH1 ARG   381     -39.004 224.724  45.515  1.00  0.00           N  
ATOM   2931  NH2 ARG   381     -39.121 222.130  45.377  1.00  0.00           N  
ATOM   2932  N   SER   382     -37.383 223.784  41.018  1.00  0.00           N  
ATOM   2933  CA  SER   382     -36.042 223.485  41.456  1.00  0.00           C  
ATOM   2934  C   SER   382     -35.006 224.145  40.550  1.00  0.00           C  
ATOM   2935  O   SER   382     -34.101 224.780  41.059  1.00  0.00           O  
ATOM   2936  CB  SER   382     -35.851 221.972  41.589  1.00  0.00           C  
ATOM   2937  OG  SER   382     -36.661 221.469  42.641  1.00  0.00           O  
ATOM   2938  N   ARG   383     -35.158 224.039  39.227  1.00  0.00           N  
ATOM   2939  CA  ARG   383     -34.228 224.666  38.281  1.00  0.00           C  
ATOM   2940  C   ARG   383     -33.997 226.151  38.556  1.00  0.00           C  
ATOM   2941  O   ARG   383     -32.867 226.625  38.527  1.00  0.00           O  
ATOM   2942  CB  ARG   383     -34.698 224.478  36.831  1.00  0.00           C  
ATOM   2943  CG  ARG   383     -33.736 225.067  35.797  1.00  0.00           C  
ATOM   2944  CD  ARG   383     -34.207 224.889  34.352  1.00  0.00           C  
ATOM   2945  NE  ARG   383     -34.217 223.428  34.060  1.00  0.00           N  
ATOM   2946  CZ  ARG   383     -33.065 222.800  33.684  1.00  0.00           C  
ATOM   2947  NH1 ARG   383     -32.071 223.735  33.656  1.00  0.00           N  
ATOM   2948  NH2 ARG   383     -33.356 221.482  33.482  1.00  0.00           N  
ATOM   2949  N   ASP   384     -35.065 226.885  38.833  1.00  0.00           N  
ATOM   2950  CA  ASP   384     -34.957 228.315  39.156  1.00  0.00           C  
ATOM   2951  C   ASP   384     -34.223 228.625  40.480  1.00  0.00           C  
ATOM   2952  O   ASP   384     -33.905 229.787  40.776  1.00  0.00           O  
ATOM   2953  CB  ASP   384     -36.345 228.945  39.178  1.00  0.00           C  
ATOM   2954  CG  ASP   384     -36.841 229.040  37.742  1.00  0.00           C  
ATOM   2955  OD1 ASP   384     -36.008 228.859  36.815  1.00  0.00           O  
ATOM   2956  OD2 ASP   384     -38.061 229.295  37.554  1.00  0.00           O  
ATOM   2957  N   LEU   385     -33.967 227.574  41.258  1.00  0.00           N  
ATOM   2958  CA  LEU   385     -33.243 227.637  42.532  1.00  0.00           C  
ATOM   2959  C   LEU   385     -31.714 227.704  42.340  1.00  0.00           C  
ATOM   2960  O   LEU   385     -30.992 228.241  43.179  1.00  0.00           O  
ATOM   2961  CB  LEU   385     -33.632 226.394  43.379  1.00  0.00           C  
ATOM   2962  CG  LEU   385     -35.111 226.360  43.769  1.00  0.00           C  
ATOM   2963  CD1 LEU   385     -35.554 225.101  44.512  1.00  0.00           C  
ATOM   2964  CD2 LEU   385     -35.563 227.493  44.689  1.00  0.00           C  
ATOM   2965  N   ALA   386     -31.285 227.591  41.095  1.00  0.00           N  
ATOM   2966  CA  ALA   386     -29.876 227.633  40.748  1.00  0.00           C  
ATOM   2967  C   ALA   386     -29.321 229.040  40.915  1.00  0.00           C  
ATOM   2968  O   ALA   386     -30.005 230.042  40.693  1.00  0.00           O  
ATOM   2969  CB  ALA   386     -29.622 227.186  39.312  1.00  0.00           C  
ATOM   2970  N   GLY   387     -28.068 229.124  41.311  1.00  0.00           N  
ATOM   2971  CA  GLY   387     -27.427 230.410  41.441  1.00  0.00           C  
ATOM   2972  C   GLY   387     -25.989 230.149  41.077  1.00  0.00           C  
ATOM   2973  O   GLY   387     -25.379 229.147  41.458  1.00  0.00           O  
ATOM   2974  N   VAL   388     -25.431 231.077  40.318  1.00  0.00           N  
ATOM   2975  CA  VAL   388     -24.066 230.981  39.831  1.00  0.00           C  
ATOM   2976  C   VAL   388     -23.055 230.997  40.957  1.00  0.00           C  
ATOM   2977  O   VAL   388     -21.919 230.537  40.818  1.00  0.00           O  
ATOM   2978  CB  VAL   388     -22.988 231.774  39.061  1.00  0.00           C  
ATOM   2979  CG1 VAL   388     -23.403 232.141  37.635  1.00  0.00           C  
ATOM   2980  CG2 VAL   388     -22.618 233.102  39.724  1.00  0.00           C  
ATOM   2981  N   PRO   389     -23.459 231.535  42.105  1.00  0.00           N  
ATOM   2982  CA  PRO   389     -22.587 231.555  43.273  1.00  0.00           C  
ATOM   2983  C   PRO   389     -22.351 230.123  43.766  1.00  0.00           C  
ATOM   2984  O   PRO   389     -21.426 229.846  44.533  1.00  0.00           O  
ATOM   2985  CB  PRO   389     -22.432 231.717  44.788  1.00  0.00           C  
ATOM   2986  CG  PRO   389     -23.705 231.386  45.570  1.00  0.00           C  
ATOM   2987  CD  PRO   389     -24.992 231.769  44.837  1.00  0.00           C  
ATOM   2988  N   LYS   390     -23.197 229.190  43.323  1.00  0.00           N  
ATOM   2989  CA  LYS   390     -23.112 227.769  43.676  1.00  0.00           C  
ATOM   2990  C   LYS   390     -23.088 227.064  42.329  1.00  0.00           C  
ATOM   2991  O   LYS   390     -24.070 226.459  41.892  1.00  0.00           O  
ATOM   2992  CB  LYS   390     -24.233 227.025  44.409  1.00  0.00           C  
ATOM   2993  CG  LYS   390     -24.481 227.540  45.828  1.00  0.00           C  
ATOM   2994  CD  LYS   390     -25.568 226.769  46.579  1.00  0.00           C  
ATOM   2995  CE  LYS   390     -25.826 227.293  47.993  1.00  0.00           C  
ATOM   2996  NZ  LYS   390     -26.895 226.500  48.640  1.00  0.00           N  
ATOM   2997  N   HIS   391     -21.940 227.137  41.642  1.00  0.00           N  
ATOM   2998  CA  HIS   391     -21.671 226.564  40.323  1.00  0.00           C  
ATOM   2999  C   HIS   391     -22.004 225.100  40.199  1.00  0.00           C  
ATOM   3000  O   HIS   391     -22.538 224.627  39.192  1.00  0.00           O  
ATOM   3001  CB  HIS   391     -20.238 226.535  39.777  1.00  0.00           C  
ATOM   3002  CG  HIS   391     -19.747 227.886  39.349  1.00  0.00           C  
ATOM   3003  ND1 HIS   391     -20.300 228.617  38.317  1.00  0.00           N  
ATOM   3004  CD2 HIS   391     -18.737 228.653  39.822  1.00  0.00           C  
ATOM   3005  CE1 HIS   391     -19.678 229.747  38.171  1.00  0.00           C  
ATOM   3006  NE2 HIS   391     -18.716 229.804  39.073  1.00  0.00           N  
ATOM   3007  N   ASN   392     -21.683 224.356  41.248  1.00  0.00           N  
ATOM   3008  CA  ASN   392     -21.877 222.914  41.285  1.00  0.00           C  
ATOM   3009  C   ASN   392     -23.301 222.458  41.549  1.00  0.00           C  
ATOM   3010  O   ASN   392     -23.569 221.272  41.756  1.00  0.00           O  
ATOM   3011  CB  ASN   392     -21.017 222.223  42.348  1.00  0.00           C  
ATOM   3012  CG  ASN   392     -21.513 222.668  43.716  1.00  0.00           C  
ATOM   3013  OD1 ASN   392     -22.437 223.473  43.824  1.00  0.00           O  
ATOM   3014  ND2 ASN   392     -20.926 222.168  44.837  1.00  0.00           N  
ATOM   3015  N   THR   393     -24.196 223.453  41.570  1.00  0.00           N  
ATOM   3016  CA  THR   393     -25.605 223.163  41.774  1.00  0.00           C  
ATOM   3017  C   THR   393     -26.248 222.715  40.464  1.00  0.00           C  
ATOM   3018  O   THR   393     -27.186 221.925  40.469  1.00  0.00           O  
ATOM   3019  CB  THR   393     -26.327 224.379  42.338  1.00  0.00           C  
ATOM   3020  OG1 THR   393     -25.751 224.756  43.580  1.00  0.00           O  
ATOM   3021  CG2 THR   393     -27.812 224.037  42.548  1.00  0.00           C  
ATOM   3022  N   HIS   394     -25.712 223.204  39.351  1.00  0.00           N  
ATOM   3023  CA  HIS   394     -26.321 223.017  38.047  1.00  0.00           C  
ATOM   3024  C   HIS   394     -26.098 221.631  37.489  1.00  0.00           C  
ATOM   3025  O   HIS   394     -27.052 220.931  37.162  1.00  0.00           O  
ATOM   3026  CB  HIS   394     -25.833 224.086  37.078  1.00  0.00           C  
ATOM   3027  CG  HIS   394     -26.537 224.042  35.754  1.00  0.00           C  
ATOM   3028  ND1 HIS   394     -26.035 224.597  34.595  1.00  0.00           N  
ATOM   3029  CD2 HIS   394     -27.725 223.498  35.399  1.00  0.00           C  
ATOM   3030  CE1 HIS   394     -26.852 224.406  33.604  1.00  0.00           C  
ATOM   3031  NE2 HIS   394     -27.896 223.739  34.057  1.00  0.00           N  
ATOM   3032  N   ASP   395     -24.837 221.222  37.389  1.00  0.00           N  
ATOM   3033  CA  ASP   395     -24.577 219.857  36.965  1.00  0.00           C  
ATOM   3034  C   ASP   395     -25.018 218.805  37.991  1.00  0.00           C  
ATOM   3035  O   ASP   395     -25.314 217.690  37.616  1.00  0.00           O  
ATOM   3036  CB  ASP   395     -23.139 219.654  36.471  1.00  0.00           C  
ATOM   3037  CG  ASP   395     -22.196 219.981  37.620  1.00  0.00           C  
ATOM   3038  OD1 ASP   395     -22.247 221.138  38.116  1.00  0.00           O  
ATOM   3039  OD2 ASP   395     -21.413 219.078  38.018  1.00  0.00           O  
ATOM   3040  N   ILE   396     -25.098 219.163  39.270  1.00  0.00           N  
ATOM   3041  CA  ILE   396     -25.586 218.218  40.267  1.00  0.00           C  
ATOM   3042  C   ILE   396     -27.069 217.978  40.007  1.00  0.00           C  
ATOM   3043  O   ILE   396     -27.548 216.838  40.103  1.00  0.00           O  
ATOM   3044  CB  ILE   396     -25.303 218.683  41.759  1.00  0.00           C  
ATOM   3045  CG1 ILE   396     -23.809 218.695  42.125  1.00  0.00           C  
ATOM   3046  CG2 ILE   396     -25.969 217.788  42.817  1.00  0.00           C  
ATOM   3047  CD1 ILE   396     -23.513 219.388  43.454  1.00  0.00           C  
ATOM   3048  N   ALA   397     -27.789 219.050  39.670  1.00  0.00           N  
ATOM   3049  CA  ALA   397     -29.187 218.956  39.259  1.00  0.00           C  
ATOM   3050  C   ALA   397     -29.379 218.026  38.039  1.00  0.00           C  
ATOM   3051  O   ALA   397     -30.177 217.091  38.079  1.00  0.00           O  
ATOM   3052  CB  ALA   397     -29.710 220.348  38.951  1.00  0.00           C  
ATOM   3053  N   ASP   398     -28.635 218.263  36.964  1.00  0.00           N  
ATOM   3054  CA  ASP   398     -28.707 217.370  35.821  1.00  0.00           C  
ATOM   3055  C   ASP   398     -28.340 215.938  36.232  1.00  0.00           C  
ATOM   3056  O   ASP   398     -28.904 214.958  35.721  1.00  0.00           O  
ATOM   3057  CB  ASP   398     -27.802 217.867  34.711  1.00  0.00           C  
ATOM   3058  CG  ASP   398     -28.449 219.097  34.092  1.00  0.00           C  
ATOM   3059  OD1 ASP   398     -29.648 219.348  34.389  1.00  0.00           O  
ATOM   3060  OD2 ASP   398     -27.754 219.803  33.313  1.00  0.00           O  
ATOM   3061  N   PHE   399     -27.417 215.824  37.181  1.00  0.00           N  
ATOM   3062  CA  PHE   399     -27.074 214.535  37.764  1.00  0.00           C  
ATOM   3063  C   PHE   399     -28.286 213.891  38.418  1.00  0.00           C  
ATOM   3064  O   PHE   399     -28.555 212.699  38.206  1.00  0.00           O  
ATOM   3065  CB  PHE   399     -25.948 214.697  38.793  1.00  0.00           C  
ATOM   3066  CG  PHE   399     -24.666 214.801  38.041  1.00  0.00           C  
ATOM   3067  CD1 PHE   399     -24.048 216.046  37.783  1.00  0.00           C  
ATOM   3068  CD2 PHE   399     -24.035 213.637  37.566  1.00  0.00           C  
ATOM   3069  CE1 PHE   399     -22.819 216.135  37.067  1.00  0.00           C  
ATOM   3070  CE2 PHE   399     -22.803 213.699  36.846  1.00  0.00           C  
ATOM   3071  CZ  PHE   399     -22.195 214.956  36.594  1.00  0.00           C  
ATOM   3072  N   THR   400     -29.036 214.673  39.195  1.00  0.00           N  
ATOM   3073  CA  THR   400     -30.224 214.146  39.877  1.00  0.00           C  
ATOM   3074  C   THR   400     -31.297 213.729  38.887  1.00  0.00           C  
ATOM   3075  O   THR   400     -31.996 212.732  39.098  1.00  0.00           O  
ATOM   3076  CB  THR   400     -30.783 215.161  40.884  1.00  0.00           C  
ATOM   3077  OG1 THR   400     -29.817 215.436  41.888  1.00  0.00           O  
ATOM   3078  CG2 THR   400     -32.048 214.583  41.540  1.00  0.00           C  
ATOM   3079  N   TYR   401     -31.409 214.502  37.803  1.00  0.00           N  
ATOM   3080  CA  TYR   401     -32.317 214.202  36.719  1.00  0.00           C  
ATOM   3081  C   TYR   401     -31.970 212.842  36.137  1.00  0.00           C  
ATOM   3082  O   TYR   401     -32.839 211.970  36.008  1.00  0.00           O  
ATOM   3083  CB  TYR   401     -32.228 215.294  35.654  1.00  0.00           C  
ATOM   3084  CG  TYR   401     -32.932 214.967  34.352  1.00  0.00           C  
ATOM   3085  CD1 TYR   401     -34.261 214.537  34.335  1.00  0.00           C  
ATOM   3086  CD2 TYR   401     -32.272 215.110  33.136  1.00  0.00           C  
ATOM   3087  CE1 TYR   401     -34.898 214.245  33.146  1.00  0.00           C  
ATOM   3088  CE2 TYR   401     -32.917 214.825  31.920  1.00  0.00           C  
ATOM   3089  CZ  TYR   401     -34.216 214.386  31.933  1.00  0.00           C  
ATOM   3090  OH  TYR   401     -34.838 214.095  30.749  1.00  0.00           O  
ATOM   3091  N   CYS   402     -30.692 212.652  35.821  1.00  0.00           N  
ATOM   3092  CA  CYS   402     -30.243 211.438  35.154  1.00  0.00           C  
ATOM   3093  C   CYS   402     -30.448 210.229  36.031  1.00  0.00           C  
ATOM   3094  O   CYS   402     -30.858 209.160  35.537  1.00  0.00           O  
ATOM   3095  CB  CYS   402     -28.787 211.543  34.744  1.00  0.00           C  
ATOM   3096  SG  CYS   402     -28.343 210.406  34.019  1.00  0.00           S  
ATOM   3097  N   ASP   403     -30.172 210.407  37.326  1.00  0.00           N  
ATOM   3098  CA  ASP   403     -30.367 209.384  38.333  1.00  0.00           C  
ATOM   3099  C   ASP   403     -31.796 208.867  38.344  1.00  0.00           C  
ATOM   3100  O   ASP   403     -32.033 207.653  38.335  1.00  0.00           O  
ATOM   3101  CB  ASP   403     -30.057 209.957  39.722  1.00  0.00           C  
ATOM   3102  CG  ASP   403     -30.204 208.833  40.738  1.00  0.00           C  
ATOM   3103  OD1 ASP   403     -29.449 207.830  40.624  1.00  0.00           O  
ATOM   3104  OD2 ASP   403     -31.072 208.962  41.642  1.00  0.00           O  
ATOM   3105  N   LYS   404     -32.744 209.801  38.385  1.00  0.00           N  
ATOM   3106  CA  LYS   404     -34.152 209.478  38.380  1.00  0.00           C  
ATOM   3107  C   LYS   404     -34.492 208.606  37.168  1.00  0.00           C  
ATOM   3108  O   LYS   404     -35.218 207.617  37.309  1.00  0.00           O  
ATOM   3109  CB  LYS   404     -35.002 210.754  38.404  1.00  0.00           C  
ATOM   3110  CG  LYS   404     -34.969 211.484  39.748  1.00  0.00           C  
ATOM   3111  CD  LYS   404     -35.841 212.740  39.785  1.00  0.00           C  
ATOM   3112  CE  LYS   404     -35.739 213.519  41.097  1.00  0.00           C  
ATOM   3113  NZ  LYS   404     -36.290 212.713  42.209  1.00  0.00           N  
ATOM   3114  N   TYR   405     -33.942 208.953  35.995  1.00  0.00           N  
ATOM   3115  CA  TYR   405     -34.166 208.178  34.775  1.00  0.00           C  
ATOM   3116  C   TYR   405     -33.572 206.788  34.860  1.00  0.00           C  
ATOM   3117  O   TYR   405     -34.291 205.797  34.658  1.00  0.00           O  
ATOM   3118  CB  TYR   405     -33.622 208.894  33.525  1.00  0.00           C  
ATOM   3119  CG  TYR   405     -34.523 210.046  33.241  1.00  0.00           C  
ATOM   3120  CD1 TYR   405     -34.162 211.333  33.661  1.00  0.00           C  
ATOM   3121  CD2 TYR   405     -35.742 209.879  32.548  1.00  0.00           C  
ATOM   3122  CE1 TYR   405     -34.986 212.448  33.409  1.00  0.00           C  
ATOM   3123  CE2 TYR   405     -36.591 211.001  32.283  1.00  0.00           C  
ATOM   3124  CZ  TYR   405     -36.194 212.280  32.723  1.00  0.00           C  
ATOM   3125  OH  TYR   405     -36.980 213.389  32.495  1.00  0.00           O  
ATOM   3126  N   ALA   406     -32.274 206.693  35.151  1.00  0.00           N  
ATOM   3127  CA  ALA   406     -31.644 205.372  35.105  1.00  0.00           C  
ATOM   3128  C   ALA   406     -32.212 204.404  36.130  1.00  0.00           C  
ATOM   3129  O   ALA   406     -32.202 203.202  35.877  1.00  0.00           O  
ATOM   3130  CB  ALA   406     -30.097 205.378  35.150  1.00  0.00           C  
ATOM   3131  N   ASP   407     -32.729 204.905  37.256  1.00  0.00           N  
ATOM   3132  CA  ASP   407     -33.378 204.031  38.257  1.00  0.00           C  
ATOM   3133  C   ASP   407     -34.659 203.375  37.767  1.00  0.00           C  
ATOM   3134  O   ASP   407     -35.084 202.367  38.323  1.00  0.00           O  
ATOM   3135  CB  ASP   407     -33.689 204.779  39.563  1.00  0.00           C  
ATOM   3136  CG  ASP   407     -32.430 205.130  40.364  1.00  0.00           C  
ATOM   3137  OD1 ASP   407     -31.336 204.530  40.121  1.00  0.00           O  
ATOM   3138  OD2 ASP   407     -32.551 206.029  41.237  1.00  0.00           O  
ATOM   3139  N   TYR   408     -35.269 203.936  36.728  1.00  0.00           N  
ATOM   3140  CA  TYR   408     -36.532 203.415  36.233  1.00  0.00           C  
ATOM   3141  C   TYR   408     -36.327 202.333  35.190  1.00  0.00           C  
ATOM   3142  O   TYR   408     -37.288 201.727  34.714  1.00  0.00           O  
ATOM   3143  CB  TYR   408     -37.368 204.551  35.655  1.00  0.00           C  
ATOM   3144  CG  TYR   408     -37.672 205.495  36.767  1.00  0.00           C  
ATOM   3145  CD1 TYR   408     -37.485 205.090  38.096  1.00  0.00           C  
ATOM   3146  CD2 TYR   408     -38.143 206.803  36.519  1.00  0.00           C  
ATOM   3147  CE1 TYR   408     -37.758 205.954  39.174  1.00  0.00           C  
ATOM   3148  CE2 TYR   408     -38.426 207.695  37.604  1.00  0.00           C  
ATOM   3149  CZ  TYR   408     -38.226 207.249  38.927  1.00  0.00           C  
ATOM   3150  OH  TYR   408     -38.489 208.070  40.002  1.00  0.00           O  
ATOM   3151  N   VAL   409     -35.063 202.057  34.882  1.00  0.00           N  
ATOM   3152  CA  VAL   409     -34.711 201.336  33.681  1.00  0.00           C  
ATOM   3153  C   VAL   409     -33.550 200.329  33.809  1.00  0.00           C  
ATOM   3154  O   VAL   409     -32.658 200.474  34.648  1.00  0.00           O  
ATOM   3155  CB  VAL   409     -34.444 202.405  32.613  1.00  0.00           C  
ATOM   3156  CG1 VAL   409     -35.684 203.221  32.243  1.00  0.00           C  
ATOM   3157  CG2 VAL   409     -33.396 203.438  33.032  1.00  0.00           C  
ATOM   3158  N   GLY   410     -33.279 199.889  35.031  1.00  0.00           N  
ATOM   3159  CA  GLY   410     -32.228 198.907  35.249  1.00  0.00           C  
ATOM   3160  C   GLY   410     -30.829 199.400  34.938  1.00  0.00           C  
ATOM   3161  O   GLY   410     -29.997 198.693  34.362  1.00  0.00           O  
ATOM   3162  N   PHE   411     -30.556 200.638  35.326  1.00  0.00           N  
ATOM   3163  CA  PHE   411     -29.260 201.266  35.104  1.00  0.00           C  
ATOM   3164  C   PHE   411     -28.649 201.597  36.444  1.00  0.00           C  
ATOM   3165  O   PHE   411     -29.344 201.945  37.402  1.00  0.00           O  
ATOM   3166  CB  PHE   411     -29.107 202.622  34.403  1.00  0.00           C  
ATOM   3167  CG  PHE   411     -29.514 202.440  32.981  1.00  0.00           C  
ATOM   3168  CD1 PHE   411     -29.693 201.159  32.412  1.00  0.00           C  
ATOM   3169  CD2 PHE   411     -29.733 203.565  32.165  1.00  0.00           C  
ATOM   3170  CE1 PHE   411     -30.087 200.995  31.052  1.00  0.00           C  
ATOM   3171  CE2 PHE   411     -30.127 203.428  30.800  1.00  0.00           C  
ATOM   3172  CZ  PHE   411     -30.303 202.136  30.241  1.00  0.00           C  
ATOM   3173  N   PRO   412     -27.330 201.495  36.544  1.00  0.00           N  
ATOM   3174  CA  PRO   412     -26.713 201.904  37.789  1.00  0.00           C  
ATOM   3175  C   PRO   412     -25.381 202.656  37.680  1.00  0.00           C  
ATOM   3176  O   PRO   412     -24.313 202.159  38.050  1.00  0.00           O  
ATOM   3177  CB  PRO   412     -25.893 201.518  39.024  1.00  0.00           C  
ATOM   3178  CG  PRO   412     -24.961 200.328  38.790  1.00  0.00           C  
ATOM   3179  CD  PRO   412     -25.534 199.280  37.833  1.00  0.00           C  
ATOM   3180  N   HIS   413     -25.452 203.885  37.156  1.00  0.00           N  
ATOM   3181  CA  HIS   413     -24.242 204.685  37.028  1.00  0.00           C  
ATOM   3182  C   HIS   413     -23.928 205.213  38.430  1.00  0.00           C  
ATOM   3183  O   HIS   413     -24.765 205.172  39.336  1.00  0.00           O  
ATOM   3184  CB  HIS   413     -24.208 205.973  36.196  1.00  0.00           C  
ATOM   3185  CG  HIS   413     -25.049 207.070  36.779  1.00  0.00           C  
ATOM   3186  ND1 HIS   413     -24.632 207.903  37.797  1.00  0.00           N  
ATOM   3187  CD2 HIS   413     -26.304 207.479  36.480  1.00  0.00           C  
ATOM   3188  CE1 HIS   413     -25.561 208.759  38.097  1.00  0.00           C  
ATOM   3189  NE2 HIS   413     -26.598 208.530  37.314  1.00  0.00           N  
ATOM   3190  N   LEU   414     -22.711 205.719  38.629  1.00  0.00           N  
ATOM   3191  CA  LEU   414     -22.339 206.291  39.918  1.00  0.00           C  
ATOM   3192  C   LEU   414     -23.171 207.550  40.047  1.00  0.00           C  
ATOM   3193  O   LEU   414     -23.372 208.292  39.082  1.00  0.00           O  
ATOM   3194  CB  LEU   414     -20.934 206.825  40.211  1.00  0.00           C  
ATOM   3195  CG  LEU   414     -19.853 205.742  40.192  1.00  0.00           C  
ATOM   3196  CD1 LEU   414     -18.424 206.253  40.368  1.00  0.00           C  
ATOM   3197  CD2 LEU   414     -19.987 204.678  41.280  1.00  0.00           C  
ATOM   3198  N   GLU   415     -23.674 207.818  41.243  1.00  0.00           N  
ATOM   3199  CA  GLU   415     -24.439 209.036  41.465  1.00  0.00           C  
ATOM   3200  C   GLU   415     -23.582 209.850  42.423  1.00  0.00           C  
ATOM   3201  O   GLU   415     -23.477 209.570  43.621  1.00  0.00           O  
ATOM   3202  CB  GLU   415     -25.810 208.974  42.146  1.00  0.00           C  
ATOM   3203  CG  GLU   415     -26.480 210.342  42.294  1.00  0.00           C  
ATOM   3204  CD  GLU   415     -27.882 210.121  42.844  1.00  0.00           C  
ATOM   3205  OE1 GLU   415     -28.228 208.943  43.128  1.00  0.00           O  
ATOM   3206  OE2 GLU   415     -28.626 211.128  42.988  1.00  0.00           O  
ATOM   3207  N   ASP   416     -22.867 210.872  41.810  1.00  0.00           N  
ATOM   3208  CA  ASP   416     -22.131 211.783  42.694  1.00  0.00           C  
ATOM   3209  C   ASP   416     -20.634 211.835  42.371  1.00  0.00           C  
ATOM   3210  O   ASP   416     -20.060 212.933  42.355  1.00  0.00           O  
ATOM   3211  CB  ASP   416     -22.375 211.202  44.091  1.00  0.00           C  
ATOM   3212  CG  ASP   416     -23.818 211.496  44.477  1.00  0.00           C  
ATOM   3213  OD1 ASP   416     -24.461 212.321  43.776  1.00  0.00           O  
ATOM   3214  OD2 ASP   416     -24.295 210.899  45.479  1.00  0.00           O  
ATOM   3215  N   TRP   417     -20.011 210.695  42.083  1.00  0.00           N  
ATOM   3216  CA  TRP   417     -18.616 210.732  41.662  1.00  0.00           C  
ATOM   3217  C   TRP   417     -18.407 211.419  40.278  1.00  0.00           C  
ATOM   3218  O   TRP   417     -17.349 212.017  40.034  1.00  0.00           O  
ATOM   3219  CB  TRP   417     -17.998 209.349  41.710  1.00  0.00           C  
ATOM   3220  CG  TRP   417     -17.782 208.821  43.108  1.00  0.00           C  
ATOM   3221  CD1 TRP   417     -18.446 207.831  43.773  1.00  0.00           C  
ATOM   3222  CD2 TRP   417     -16.802 209.267  44.057  1.00  0.00           C  
ATOM   3223  NE1 TRP   417     -18.002 207.615  44.996  1.00  0.00           N  
ATOM   3224  CE2 TRP   417     -16.970 208.485  45.230  1.00  0.00           C  
ATOM   3225  CE3 TRP   417     -15.792 210.252  44.033  1.00  0.00           C  
ATOM   3226  CZ2 TRP   417     -16.158 208.659  46.385  1.00  0.00           C  
ATOM   3227  CZ3 TRP   417     -14.973 210.432  45.188  1.00  0.00           C  
ATOM   3228  CH2 TRP   417     -15.170 209.634  46.343  1.00  0.00           C  
ATOM   3229  N   ARG   418     -19.397 211.353  39.386  1.00  0.00           N  
ATOM   3230  CA  ARG   418     -19.273 212.068  38.113  1.00  0.00           C  
ATOM   3231  C   ARG   418     -19.345 213.566  38.395  1.00  0.00           C  
ATOM   3232  O   ARG   418     -18.535 214.346  37.890  1.00  0.00           O  
ATOM   3233  CB  ARG   418     -20.335 211.662  37.061  1.00  0.00           C  
ATOM   3234  CG  ARG   418     -20.127 210.256  36.496  1.00  0.00           C  
ATOM   3235  CD  ARG   418     -21.202 209.834  35.492  1.00  0.00           C  
ATOM   3236  NE  ARG   418     -20.885 208.446  35.053  1.00  0.00           N  
ATOM   3237  CZ  ARG   418     -21.703 207.807  34.166  1.00  0.00           C  
ATOM   3238  NH1 ARG   418     -22.721 208.659  33.850  1.00  0.00           N  
ATOM   3239  NH2 ARG   418     -21.183 206.565  33.941  1.00  0.00           N  
ATOM   3240  N   LYS   419     -20.307 213.958  39.220  1.00  0.00           N  
ATOM   3241  CA  LYS   419     -20.414 215.341  39.683  1.00  0.00           C  
ATOM   3242  C   LYS   419     -19.089 215.902  40.179  1.00  0.00           C  
ATOM   3243  O   LYS   419     -18.704 217.017  39.797  1.00  0.00           O  
ATOM   3244  CB  LYS   419     -21.480 215.460  40.785  1.00  0.00           C  
ATOM   3245  CG  LYS   419     -21.719 216.898  41.250  1.00  0.00           C  
ATOM   3246  CD  LYS   419     -22.840 217.029  42.283  1.00  0.00           C  
ATOM   3247  CE  LYS   419     -22.534 216.332  43.610  1.00  0.00           C  
ATOM   3248  NZ  LYS   419     -23.643 216.553  44.565  1.00  0.00           N  
ATOM   3249  N   LEU   420     -18.396 215.117  41.012  1.00  0.00           N  
ATOM   3250  CA  LEU   420     -17.094 215.498  41.568  1.00  0.00           C  
ATOM   3251  C   LEU   420     -16.053 215.645  40.481  1.00  0.00           C  
ATOM   3252  O   LEU   420     -15.207 216.536  40.549  1.00  0.00           O  
ATOM   3253  CB  LEU   420     -16.639 214.496  42.627  1.00  0.00           C  
ATOM   3254  CG  LEU   420     -17.474 214.542  43.909  1.00  0.00           C  
ATOM   3255  CD1 LEU   420     -17.165 213.438  44.920  1.00  0.00           C  
ATOM   3256  CD2 LEU   420     -17.330 215.824  44.727  1.00  0.00           C  
ATOM   3257  N   LEU   421     -16.136 214.780  39.474  1.00  0.00           N  
ATOM   3258  CA  LEU   421     -15.264 214.892  38.320  1.00  0.00           C  
ATOM   3259  C   LEU   421     -15.466 216.232  37.582  1.00  0.00           C  
ATOM   3260  O   LEU   421     -14.501 216.864  37.155  1.00  0.00           O  
ATOM   3261  CB  LEU   421     -15.422 213.706  37.378  1.00  0.00           C  
ATOM   3262  CG  LEU   421     -14.882 212.395  37.952  1.00  0.00           C  
ATOM   3263  CD1 LEU   421     -15.180 211.152  37.115  1.00  0.00           C  
ATOM   3264  CD2 LEU   421     -13.365 212.345  38.133  1.00  0.00           C  
ATOM   3265  N   CYS   422     -16.716 216.666  37.451  1.00  0.00           N  
ATOM   3266  CA  CYS   422     -17.009 217.996  36.916  1.00  0.00           C  
ATOM   3267  C   CYS   422     -16.383 219.093  37.774  1.00  0.00           C  
ATOM   3268  O   CYS   422     -15.858 220.069  37.234  1.00  0.00           O  
ATOM   3269  CB  CYS   422     -18.516 218.237  36.777  1.00  0.00           C  
ATOM   3270  SG  CYS   422     -19.101 217.443  35.756  1.00  0.00           S  
ATOM   3271  N   LEU   423     -16.437 218.926  39.101  1.00  0.00           N  
ATOM   3272  CA  LEU   423     -15.918 219.930  40.045  1.00  0.00           C  
ATOM   3273  C   LEU   423     -14.412 220.104  39.889  1.00  0.00           C  
ATOM   3274  O   LEU   423     -13.917 221.232  39.907  1.00  0.00           O  
ATOM   3275  CB  LEU   423     -16.302 219.580  41.495  1.00  0.00           C  
ATOM   3276  CG  LEU   423     -15.800 220.435  42.674  1.00  0.00           C  
ATOM   3277  CD1 LEU   423     -16.845 220.610  43.747  1.00  0.00           C  
ATOM   3278  CD2 LEU   423     -14.563 219.793  43.279  1.00  0.00           C  
ATOM   3279  N   SER   424     -13.703 218.985  39.725  1.00  0.00           N  
ATOM   3280  CA  SER   424     -12.274 218.993  39.421  1.00  0.00           C  
ATOM   3281  C   SER   424     -12.019 219.757  38.149  1.00  0.00           C  
ATOM   3282  O   SER   424     -11.170 220.636  38.111  1.00  0.00           O  
ATOM   3283  CB  SER   424     -11.745 217.579  39.234  1.00  0.00           C  
ATOM   3284  OG  SER   424     -11.807 216.868  40.462  1.00  0.00           O  
ATOM   3285  N   ALA   425     -12.770 219.407  37.112  1.00  0.00           N  
ATOM   3286  CA  ALA   425     -12.710 220.047  35.802  1.00  0.00           C  
ATOM   3287  C   ALA   425     -12.861 221.566  35.873  1.00  0.00           C  
ATOM   3288  O   ALA   425     -12.087 222.300  35.259  1.00  0.00           O  
ATOM   3289  CB  ALA   425     -13.785 219.436  34.911  1.00  0.00           C  
ATOM   3290  N   LEU   426     -13.850 222.039  36.624  1.00  0.00           N  
ATOM   3291  CA  LEU   426     -14.030 223.469  36.793  1.00  0.00           C  
ATOM   3292  C   LEU   426     -12.803 224.109  37.447  1.00  0.00           C  
ATOM   3293  O   LEU   426     -12.386 225.200  37.040  1.00  0.00           O  
ATOM   3294  CB  LEU   426     -15.317 223.787  37.562  1.00  0.00           C  
ATOM   3295  CG  LEU   426     -16.591 223.481  36.772  1.00  0.00           C  
ATOM   3296  CD1 LEU   426     -17.890 223.617  37.565  1.00  0.00           C  
ATOM   3297  CD2 LEU   426     -16.825 224.373  35.553  1.00  0.00           C  
ATOM   3298  N   ASN   427     -12.211 223.419  38.430  1.00  0.00           N  
ATOM   3299  CA  ASN   427     -11.018 223.929  39.114  1.00  0.00           C  
ATOM   3300  C   ASN   427      -9.821 224.033  38.180  1.00  0.00           C  
ATOM   3301  O   ASN   427      -9.094 225.025  38.218  1.00  0.00           O  
ATOM   3302  CB  ASN   427     -10.666 223.120  40.377  1.00  0.00           C  
ATOM   3303  CG  ASN   427     -11.688 223.459  41.453  1.00  0.00           C  
ATOM   3304  OD1 ASN   427     -12.358 224.488  41.388  1.00  0.00           O  
ATOM   3305  ND2 ASN   427     -11.862 222.612  42.502  1.00  0.00           N  
ATOM   3306  N   ASN   428      -9.638 223.031  37.326  1.00  0.00           N  
ATOM   3307  CA  ASN   428      -8.529 223.040  36.386  1.00  0.00           C  
ATOM   3308  C   ASN   428      -8.653 224.172  35.365  1.00  0.00           C  
ATOM   3309  O   ASN   428      -7.648 224.669  34.858  1.00  0.00           O  
ATOM   3310  CB  ASN   428      -8.357 221.675  35.711  1.00  0.00           C  
ATOM   3311  CG  ASN   428      -7.781 220.711  36.739  1.00  0.00           C  
ATOM   3312  OD1 ASN   428      -7.189 221.126  37.734  1.00  0.00           O  
ATOM   3313  ND2 ASN   428      -7.924 219.371  36.554  1.00  0.00           N  
ATOM   3314  N   SER   429      -9.886 224.591  35.089  1.00  0.00           N  
ATOM   3315  CA  SER   429     -10.139 225.730  34.211  1.00  0.00           C  
ATOM   3316  C   SER   429      -9.809 227.055  34.892  1.00  0.00           C  
ATOM   3317  O   SER   429      -9.152 227.889  34.286  1.00  0.00           O  
ATOM   3318  CB  SER   429     -11.576 225.717  33.692  1.00  0.00           C  
ATOM   3319  OG  SER   429     -11.777 224.600  32.839  1.00  0.00           O  
ATOM   3320  N   GLN   430     -10.259 227.242  36.137  1.00  0.00           N  
ATOM   3321  CA  GLN   430      -9.885 228.420  36.936  1.00  0.00           C  
ATOM   3322  C   GLN   430      -8.378 228.548  37.088  1.00  0.00           C  
ATOM   3323  O   GLN   430      -7.837 229.638  36.947  1.00  0.00           O  
ATOM   3324  CB  GLN   430     -10.537 228.409  38.329  1.00  0.00           C  
ATOM   3325  CG  GLN   430     -12.047 228.656  38.298  1.00  0.00           C  
ATOM   3326  CD  GLN   430     -12.577 228.503  39.716  1.00  0.00           C  
ATOM   3327  OE1 GLN   430     -11.842 228.139  40.632  1.00  0.00           O  
ATOM   3328  NE2 GLN   430     -13.885 228.772  39.975  1.00  0.00           N  
ATOM   3329  N   GLU   431      -7.711 227.431  37.370  1.00  0.00           N  
ATOM   3330  CA  GLU   431      -6.259 227.411  37.538  1.00  0.00           C  
ATOM   3331  C   GLU   431      -5.528 227.939  36.304  1.00  0.00           C  
ATOM   3332  O   GLU   431      -4.730 228.882  36.400  1.00  0.00           O  
ATOM   3333  CB  GLU   431      -5.769 226.007  37.903  1.00  0.00           C  
ATOM   3334  CG  GLU   431      -5.979 225.627  39.374  1.00  0.00           C  
ATOM   3335  CD  GLU   431      -5.803 224.122  39.638  1.00  0.00           C  
ATOM   3336  OE1 GLU   431      -5.078 223.439  38.870  1.00  0.00           O  
ATOM   3337  OE2 GLU   431      -6.407 223.619  40.616  1.00  0.00           O  
ATOM   3338  N   ASN   432      -5.813 227.335  35.156  1.00  0.00           N  
ATOM   3339  CA  ASN   432      -5.244 227.761  33.887  1.00  0.00           C  
ATOM   3340  C   ASN   432      -6.086 227.273  32.700  1.00  0.00           C  
ATOM   3341  O   ASN   432      -6.149 226.083  32.405  1.00  0.00           O  
ATOM   3342  CB  ASN   432      -3.789 227.305  33.777  1.00  0.00           C  
ATOM   3343  CG  ASN   432      -3.082 227.853  32.548  1.00  0.00           C  
ATOM   3344  OD1 ASN   432      -3.709 228.351  31.614  1.00  0.00           O  
ATOM   3345  ND2 ASN   432      -1.753 227.753  32.544  1.00  0.00           N  
ATOM   3346  N   LEU   433      -6.710 228.228  32.018  1.00  0.00           N  
ATOM   3347  CA  LEU   433      -7.670 227.972  30.948  1.00  0.00           C  
ATOM   3348  C   LEU   433      -7.041 227.351  29.708  1.00  0.00           C  
ATOM   3349  O   LEU   433      -7.739 226.774  28.884  1.00  0.00           O  
ATOM   3350  CB  LEU   433      -8.412 229.279  30.553  1.00  0.00           C  
ATOM   3351  CG  LEU   433      -9.592 229.049  29.606  1.00  0.00           C  
ATOM   3352  CD1 LEU   433     -10.690 228.137  30.153  1.00  0.00           C  
ATOM   3353  CD2 LEU   433     -10.349 230.312  29.199  1.00  0.00           C  
ATOM   3354  N   GLU   434      -5.729 227.475  29.579  1.00  0.00           N  
ATOM   3355  CA  GLU   434      -5.022 226.929  28.433  1.00  0.00           C  
ATOM   3356  C   GLU   434      -4.447 225.540  28.688  1.00  0.00           C  
ATOM   3357  O   GLU   434      -4.027 224.866  27.746  1.00  0.00           O  
ATOM   3358  CB  GLU   434      -3.909 227.877  27.995  1.00  0.00           C  
ATOM   3359  CG  GLU   434      -4.419 229.241  27.526  1.00  0.00           C  
ATOM   3360  CD  GLU   434      -5.330 229.017  26.328  1.00  0.00           C  
ATOM   3361  OE1 GLU   434      -4.879 228.350  25.359  1.00  0.00           O  
ATOM   3362  OE2 GLU   434      -6.489 229.509  26.366  1.00  0.00           O  
ATOM   3363  N   THR   435      -4.422 225.117  29.955  1.00  0.00           N  
ATOM   3364  CA  THR   435      -3.853 223.811  30.320  1.00  0.00           C  
ATOM   3365  C   THR   435      -4.846 222.844  30.941  1.00  0.00           C  
ATOM   3366  O   THR   435      -4.444 221.802  31.456  1.00  0.00           O  
ATOM   3367  CB  THR   435      -2.663 223.916  31.311  1.00  0.00           C  
ATOM   3368  OG1 THR   435      -3.077 224.609  32.493  1.00  0.00           O  
ATOM   3369  CG2 THR   435      -1.463 224.601  30.672  1.00  0.00           C  
ATOM   3370  N   TYR   436      -6.133 223.166  30.903  1.00  0.00           N  
ATOM   3371  CA  TYR   436      -7.110 222.285  31.532  1.00  0.00           C  
ATOM   3372  C   TYR   436      -7.164 220.921  30.846  1.00  0.00           C  
ATOM   3373  O   TYR   436      -7.391 219.917  31.502  1.00  0.00           O  
ATOM   3374  CB  TYR   436      -8.498 222.955  31.705  1.00  0.00           C  
ATOM   3375  CG  TYR   436      -9.124 223.044  30.356  1.00  0.00           C  
ATOM   3376  CD1 TYR   436      -9.941 222.003  29.896  1.00  0.00           C  
ATOM   3377  CD2 TYR   436      -8.920 224.163  29.518  1.00  0.00           C  
ATOM   3378  CE1 TYR   436     -10.552 222.052  28.628  1.00  0.00           C  
ATOM   3379  CE2 TYR   436      -9.534 224.229  28.226  1.00  0.00           C  
ATOM   3380  CZ  TYR   436     -10.348 223.160  27.799  1.00  0.00           C  
ATOM   3381  OH  TYR   436     -10.956 223.177  26.562  1.00  0.00           O  
ATOM   3382  N   ARG   437      -6.904 220.877  29.541  1.00  0.00           N  
ATOM   3383  CA  ARG   437      -6.962 219.622  28.780  1.00  0.00           C  
ATOM   3384  C   ARG   437      -5.772 218.676  29.022  1.00  0.00           C  
ATOM   3385  O   ARG   437      -5.743 217.546  28.517  1.00  0.00           O  
ATOM   3386  CB  ARG   437      -7.141 219.901  27.281  1.00  0.00           C  
ATOM   3387  CG  ARG   437      -8.536 220.363  26.887  1.00  0.00           C  
ATOM   3388  CD  ARG   437      -8.714 220.342  25.383  1.00  0.00           C  
ATOM   3389  NE  ARG   437     -10.097 220.598  24.970  1.00  0.00           N  
ATOM   3390  CZ  ARG   437     -10.558 221.774  24.562  1.00  0.00           C  
ATOM   3391  NH1 ARG   437      -9.744 222.812  24.497  1.00  0.00           N  
ATOM   3392  NH2 ARG   437     -11.832 221.909  24.211  1.00  0.00           N  
ATOM   3393  N   ASP   438      -4.798 219.133  29.803  1.00  0.00           N  
ATOM   3394  CA  ASP   438      -3.604 218.334  30.118  1.00  0.00           C  
ATOM   3395  C   ASP   438      -3.726 217.552  31.439  1.00  0.00           C  
ATOM   3396  O   ASP   438      -2.742 217.007  31.935  1.00  0.00           O  
ATOM   3397  CB  ASP   438      -2.338 219.215  30.120  1.00  0.00           C  
ATOM   3398  CG  ASP   438      -2.030 219.811  28.748  1.00  0.00           C  
ATOM   3399  OD1 ASP   438      -2.173 219.085  27.741  1.00  0.00           O  
ATOM   3400  OD2 ASP   438      -1.642 221.004  28.677  1.00  0.00           O  
ATOM   3401  N   SER   439      -4.931 217.486  31.998  1.00  0.00           N  
ATOM   3402  CA  SER   439      -5.178 216.719  33.227  1.00  0.00           C  
ATOM   3403  C   SER   439      -5.908 215.410  32.933  1.00  0.00           C  
ATOM   3404  O   SER   439      -6.396 215.195  31.821  1.00  0.00           O  
ATOM   3405  CB  SER   439      -5.972 217.546  34.244  1.00  0.00           C  
ATOM   3406  OG  SER   439      -5.240 218.708  34.605  1.00  0.00           O  
TER
