# Supplementary material for: The Flavoproteome of the Model Plant Arabidopsis thaliana
Source: Int J Mol Sci. 2020 Jul 28;21(15):5371. doi: 10.3390/ijms21155371 (PMC7432721; doi:10.3390/ijms21155371)
Supplement: Supplementary file 1 [file ijms-21-05371-s001.zip › Supplements for Table S4 pdb structure prediction evidence code 3/AT5G11330.1.pdb]

REMARK  99  Chain ID : 1
REMARK  99  Residues : 397
REMARK  99  Atoms    : 3432
REMARK  99  File     : c6pvhA_.1.pdb.sc
ATOM      1  N   LYS     4      17.958  79.865  52.442  1.00  0.00           N  
ATOM      2  CA  LYS     4      19.291  79.609  51.917  1.00  0.00           C  
ATOM      3  C   LYS     4      19.299  78.376  51.016  1.00  0.00           C  
ATOM      4  O   LYS     4      18.332  77.611  50.937  1.00  0.00           O  
ATOM      5  CB  LYS     4      20.300  79.429  53.060  1.00  0.00           C  
ATOM      6  CG  LYS     4      20.547  80.708  53.863  1.00  0.00           C  
ATOM      7  CD  LYS     4      21.536  80.526  55.016  1.00  0.00           C  
ATOM      8  CE  LYS     4      21.848  81.822  55.766  1.00  0.00           C  
ATOM      9  NZ  LYS     4      22.878  81.574  56.799  1.00  0.00           N  
ATOM     10  N   LYS     5      20.425  78.191  50.336  1.00  0.00           N  
ATOM     11  CA  LYS     5      20.631  77.044  49.466  1.00  0.00           C  
ATOM     12  C   LYS     5      21.244  75.885  50.242  1.00  0.00           C  
ATOM     13  O   LYS     5      21.941  76.077  51.240  1.00  0.00           O  
ATOM     14  CB  LYS     5      21.549  77.400  48.296  1.00  0.00           C  
ATOM     15  CG  LYS     5      20.938  78.416  47.329  1.00  0.00           C  
ATOM     16  CD  LYS     5      21.879  78.822  46.192  1.00  0.00           C  
ATOM     17  CE  LYS     5      21.253  79.804  45.200  1.00  0.00           C  
ATOM     18  NZ  LYS     5      22.225  80.136  44.135  1.00  0.00           N  
ATOM     19  N   GLY     6      20.961  74.671  49.775  1.00  0.00           N  
ATOM     20  CA  GLY     6      21.719  73.520  50.235  1.00  0.00           C  
ATOM     21  C   GLY     6      23.199  73.740  49.931  1.00  0.00           C  
ATOM     22  O   GLY     6      23.559  74.218  48.847  1.00  0.00           O  
ATOM     23  N   LYS     7      24.070  73.385  50.897  1.00  0.00           N  
ATOM     24  CA  LYS     7      25.522  73.506  50.778  1.00  0.00           C  
ATOM     25  C   LYS     7      26.114  72.112  50.590  1.00  0.00           C  
ATOM     26  O   LYS     7      26.136  71.313  51.529  1.00  0.00           O  
ATOM     27  CB  LYS     7      26.125  74.176  52.012  1.00  0.00           C  
ATOM     28  CG  LYS     7      25.673  75.626  52.201  1.00  0.00           C  
ATOM     29  CD  LYS     7      26.293  76.306  53.424  1.00  0.00           C  
ATOM     30  CE  LYS     7      25.868  77.765  53.594  1.00  0.00           C  
ATOM     31  NZ  LYS     7      26.588  78.373  54.736  1.00  0.00           N  
ATOM     32  N   ALA     8      26.619  71.842  49.399  1.00  0.00           N  
ATOM     33  CA  ALA     8      27.184  70.541  49.037  1.00  0.00           C  
ATOM     34  C   ALA     8      28.701  70.637  49.051  1.00  0.00           C  
ATOM     35  O   ALA     8      29.277  71.533  48.419  1.00  0.00           O  
ATOM     36  CB  ALA     8      26.693  70.091  47.653  1.00  0.00           C  
ATOM     37  N   ILE     9      29.349  69.711  49.757  1.00  0.00           N  
ATOM     38  CA  ILE     9      30.804  69.544  49.719  1.00  0.00           C  
ATOM     39  C   ILE     9      31.120  68.339  48.844  1.00  0.00           C  
ATOM     40  O   ILE     9      30.566  67.256  49.063  1.00  0.00           O  
ATOM     41  CB  ILE     9      31.375  69.343  51.132  1.00  0.00           C  
ATOM     42  CG1 ILE     9      31.247  70.612  51.967  1.00  0.00           C  
ATOM     43  CG2 ILE     9      32.807  68.816  51.093  1.00  0.00           C  
ATOM     44  CD1 ILE     9      31.411  70.325  53.428  1.00  0.00           C  
ATOM     45  N   ILE    10      32.011  68.508  47.867  1.00  0.00           N  
ATOM     46  CA  ILE    10      32.434  67.408  46.999  1.00  0.00           C  
ATOM     47  C   ILE    10      33.915  67.169  47.205  1.00  0.00           C  
ATOM     48  O   ILE    10      34.711  68.117  47.187  1.00  0.00           O  
ATOM     49  CB  ILE    10      32.125  67.689  45.521  1.00  0.00           C  
ATOM     50  CG1 ILE    10      30.641  67.934  45.390  1.00  0.00           C  
ATOM     51  CG2 ILE    10      32.622  66.535  44.607  1.00  0.00           C  
ATOM     52  CD1 ILE    10      30.169  68.076  44.000  1.00  0.00           C  
ATOM     53  N   VAL    11      34.282  65.900  47.415  1.00  0.00           N  
ATOM     54  CA  VAL    11      35.664  65.505  47.656  1.00  0.00           C  
ATOM     55  C   VAL    11      36.163  64.734  46.436  1.00  0.00           C  
ATOM     56  O   VAL    11      35.756  63.586  46.195  1.00  0.00           O  
ATOM     57  CB  VAL    11      35.799  64.682  48.944  1.00  0.00           C  
ATOM     58  CG1 VAL    11      37.223  64.255  49.143  1.00  0.00           C  
ATOM     59  CG2 VAL    11      35.319  65.504  50.122  1.00  0.00           C  
ATOM     60  N   GLY    12      37.058  65.365  45.672  1.00  0.00           N  
ATOM     61  CA  GLY    12      37.591  64.756  44.473  1.00  0.00           C  
ATOM     62  C   GLY    12      36.906  65.187  43.195  1.00  0.00           C  
ATOM     63  O   GLY    12      35.714  64.936  43.002  1.00  0.00           O  
ATOM     64  N   GLY    13      37.668  65.798  42.291  1.00  0.00           N  
ATOM     65  CA  GLY    13      37.160  66.176  40.981  1.00  0.00           C  
ATOM     66  C   GLY    13      37.740  65.316  39.871  1.00  0.00           C  
ATOM     67  O   GLY    13      38.406  65.834  38.965  1.00  0.00           O  
ATOM     68  N   SER    14      37.527  64.000  39.939  1.00  0.00           N  
ATOM     69  CA  SER    14      37.661  63.192  38.741  1.00  0.00           C  
ATOM     70  C   SER    14      36.425  63.400  37.897  1.00  0.00           C  
ATOM     71  O   SER    14      35.745  64.419  38.031  1.00  0.00           O  
ATOM     72  CB  SER    14      37.836  61.711  39.088  1.00  0.00           C  
ATOM     73  OG  SER    14      36.646  61.203  39.674  1.00  0.00           O  
ATOM     74  N   ILE    15      36.094  62.428  37.050  1.00  0.00           N  
ATOM     75  CA  ILE    15      34.954  62.601  36.160  1.00  0.00           C  
ATOM     76  C   ILE    15      33.664  62.694  36.956  1.00  0.00           C  
ATOM     77  O   ILE    15      32.781  63.508  36.647  1.00  0.00           O  
ATOM     78  CB  ILE    15      34.909  61.461  35.126  1.00  0.00           C  
ATOM     79  CG1 ILE    15      36.137  61.529  34.215  1.00  0.00           C  
ATOM     80  CG2 ILE    15      33.587  61.481  34.337  1.00  0.00           C  
ATOM     81  CD1 ILE    15      36.411  60.224  33.456  1.00  0.00           C  
ATOM     82  N   ALA    16      33.535  61.877  37.998  1.00  0.00           N  
ATOM     83  CA  ALA    16      32.275  61.797  38.721  1.00  0.00           C  
ATOM     84  C   ALA    16      32.099  63.015  39.632  1.00  0.00           C  
ATOM     85  O   ALA    16      30.983  63.530  39.782  1.00  0.00           O  
ATOM     86  CB  ALA    16      32.186  60.469  39.513  1.00  0.00           C  
ATOM     87  N   GLY    17      33.184  63.494  40.254  1.00  0.00           N  
ATOM     88  CA  GLY    17      33.070  64.682  41.087  1.00  0.00           C  
ATOM     89  C   GLY    17      32.657  65.906  40.287  1.00  0.00           C  
ATOM     90  O   GLY    17      31.803  66.684  40.713  1.00  0.00           O  
ATOM     91  N   LEU    18      33.216  66.055  39.091  1.00  0.00           N  
ATOM     92  CA  LEU    18      32.835  67.159  38.218  1.00  0.00           C  
ATOM     93  C   LEU    18      31.402  67.026  37.721  1.00  0.00           C  
ATOM     94  O   LEU    18      30.690  68.033  37.619  1.00  0.00           O  
ATOM     95  CB  LEU    18      33.806  67.243  37.054  1.00  0.00           C  
ATOM     96  CG  LEU    18      35.145  67.799  37.482  1.00  0.00           C  
ATOM     97  CD1 LEU    18      36.236  67.364  36.522  1.00  0.00           C  
ATOM     98  CD2 LEU    18      35.037  69.315  37.512  1.00  0.00           C  
ATOM     99  N   SER    19      30.952  65.804  37.393  1.00  0.00           N  
ATOM    100  CA  SER    19      29.539  65.630  37.061  1.00  0.00           C  
ATOM    101  C   SER    19      28.652  65.949  38.257  1.00  0.00           C  
ATOM    102  O   SER    19      27.604  66.584  38.099  1.00  0.00           O  
ATOM    103  CB  SER    19      29.245  64.202  36.578  1.00  0.00           C  
ATOM    104  OG  SER    19      29.904  63.959  35.344  1.00  0.00           O  
ATOM    105  N   CYS    20      29.029  65.461  39.456  1.00  0.00           N  
ATOM    106  CA  CYS    20      28.278  65.788  40.664  1.00  0.00           C  
ATOM    107  C   CYS    20      28.198  67.300  40.872  1.00  0.00           C  
ATOM    108  O   CYS    20      27.154  67.833  41.254  1.00  0.00           O  
ATOM    109  CB  CYS    20      28.919  65.142  41.894  1.00  0.00           C  
ATOM    110  SG  CYS    20      28.784  63.728  41.898  1.00  0.00           S  
ATOM    111  N   ALA    21      29.309  67.989  40.670  1.00  0.00           N  
ATOM    112  CA  ALA    21      29.321  69.426  40.895  1.00  0.00           C  
ATOM    113  C   ALA    21      28.390  70.131  39.917  1.00  0.00           C  
ATOM    114  O   ALA    21      27.611  71.008  40.321  1.00  0.00           O  
ATOM    115  CB  ALA    21      30.757  69.937  40.795  1.00  0.00           C  
ATOM    116  N   HIS    22      28.437  69.735  38.634  1.00  0.00           N  
ATOM    117  CA  HIS    22      27.612  70.369  37.606  1.00  0.00           C  
ATOM    118  C   HIS    22      26.142  70.038  37.830  1.00  0.00           C  
ATOM    119  O   HIS    22      25.287  70.925  37.819  1.00  0.00           O  
ATOM    120  CB  HIS    22      28.104  69.960  36.200  1.00  0.00           C  
ATOM    121  CG  HIS    22      27.280  70.552  35.095  1.00  0.00           C  
ATOM    122  ND1 HIS    22      27.308  71.886  34.742  1.00  0.00           N  
ATOM    123  CD2 HIS    22      26.390  69.982  34.249  1.00  0.00           C  
ATOM    124  CE1 HIS    22      26.499  72.114  33.752  1.00  0.00           C  
ATOM    125  NE2 HIS    22      25.920  70.975  33.425  1.00  0.00           N  
ATOM    126  N   SER    23      25.825  68.760  38.078  1.00  0.00           N  
ATOM    127  CA  SER    23      24.439  68.385  38.356  1.00  0.00           C  
ATOM    128  C   SER    23      23.878  69.150  39.556  1.00  0.00           C  
ATOM    129  O   SER    23      22.754  69.660  39.515  1.00  0.00           O  
ATOM    130  CB  SER    23      24.342  66.876  38.598  1.00  0.00           C  
ATOM    131  OG  SER    23      24.644  66.170  37.404  1.00  0.00           O  
ATOM    132  N   LEU    24      24.639  69.237  40.642  1.00  0.00           N  
ATOM    133  CA  LEU    24      24.096  69.894  41.823  1.00  0.00           C  
ATOM    134  C   LEU    24      23.899  71.389  41.593  1.00  0.00           C  
ATOM    135  O   LEU    24      22.873  71.944  41.986  1.00  0.00           O  
ATOM    136  CB  LEU    24      24.991  69.627  43.029  1.00  0.00           C  
ATOM    137  CG  LEU    24      24.963  68.171  43.499  1.00  0.00           C  
ATOM    138  CD1 LEU    24      25.975  67.826  44.591  1.00  0.00           C  
ATOM    139  CD2 LEU    24      23.632  67.709  44.091  1.00  0.00           C  
ATOM    140  N   THR    25      24.859  72.042  40.942  1.00  0.00           N  
ATOM    141  CA  THR    25      24.780  73.485  40.738  1.00  0.00           C  
ATOM    142  C   THR    25      23.658  73.829  39.763  1.00  0.00           C  
ATOM    143  O   THR    25      22.861  74.743  40.017  1.00  0.00           O  
ATOM    144  CB  THR    25      26.136  74.002  40.250  1.00  0.00           C  
ATOM    145  OG1 THR    25      27.134  73.753  41.229  1.00  0.00           O  
ATOM    146  CG2 THR    25      26.041  75.515  39.993  1.00  0.00           C  
ATOM    147  N   LEU    26      23.567  73.079  38.646  1.00  0.00           N  
ATOM    148  CA  LEU    26      22.491  73.274  37.674  1.00  0.00           C  
ATOM    149  C   LEU    26      21.117  73.176  38.325  1.00  0.00           C  
ATOM    150  O   LEU    26      20.168  73.843  37.890  1.00  0.00           O  
ATOM    151  CB  LEU    26      22.597  72.250  36.540  1.00  0.00           C  
ATOM    152  CG  LEU    26      21.572  72.467  35.425  1.00  0.00           C  
ATOM    153  CD1 LEU    26      21.668  73.815  34.713  1.00  0.00           C  
ATOM    154  CD2 LEU    26      21.640  71.456  34.281  1.00  0.00           C  
ATOM    155  N   ALA    27      20.984  72.352  39.363  1.00  0.00           N  
ATOM    156  CA  ALA    27      19.704  72.157  40.017  1.00  0.00           C  
ATOM    157  C   ALA    27      19.515  73.061  41.225  1.00  0.00           C  
ATOM    158  O   ALA    27      18.685  72.757  42.087  1.00  0.00           O  
ATOM    159  CB  ALA    27      19.538  70.682  40.403  1.00  0.00           C  
ATOM    160  N   CYS    28      20.266  74.158  41.309  1.00  0.00           N  
ATOM    161  CA  CYS    28      20.006  75.204  42.279  1.00  0.00           C  
ATOM    162  C   CYS    28      20.725  75.100  43.604  1.00  0.00           C  
ATOM    163  O   CYS    28      20.420  75.879  44.519  1.00  0.00           O  
ATOM    164  CB  CYS    28      18.501  75.259  42.554  1.00  0.00           C  
ATOM    165  SG  CYS    28      17.749  75.598  41.398  1.00  0.00           S  
ATOM    166  N   TRP    29      21.660  74.171  43.747  1.00  0.00           N  
ATOM    167  CA  TRP    29      22.372  73.968  44.996  1.00  0.00           C  
ATOM    168  C   TRP    29      23.753  74.606  44.932  1.00  0.00           C  
ATOM    169  O   TRP    29      24.376  74.674  43.870  1.00  0.00           O  
ATOM    170  CB  TRP    29      22.483  72.472  45.291  1.00  0.00           C  
ATOM    171  CG  TRP    29      21.156  71.794  45.534  1.00  0.00           C  
ATOM    172  CD1 TRP    29      20.385  71.065  44.675  1.00  0.00           C  
ATOM    173  CD2 TRP    29      20.407  71.776  46.758  1.00  0.00           C  
ATOM    174  NE1 TRP    29      19.271  70.606  45.211  1.00  0.00           N  
ATOM    175  CE2 TRP    29      19.229  71.020  46.517  1.00  0.00           C  
ATOM    176  CE3 TRP    29      20.614  72.325  48.041  1.00  0.00           C  
ATOM    177  CZ2 TRP    29      18.249  70.796  47.521  1.00  0.00           C  
ATOM    178  CZ3 TRP    29      19.634  72.104  49.055  1.00  0.00           C  
ATOM    179  CH2 TRP    29      18.469  71.344  48.778  1.00  0.00           C  
ATOM    180  N   ASP    30      24.228  75.059  46.089  1.00  0.00           N  
ATOM    181  CA  ASP    30      25.561  75.640  46.214  1.00  0.00           C  
ATOM    182  C   ASP    30      26.615  74.540  46.404  1.00  0.00           C  
ATOM    183  O   ASP    30      26.422  73.614  47.201  1.00  0.00           O  
ATOM    184  CB  ASP    30      25.571  76.622  47.392  1.00  0.00           C  
ATOM    185  CG  ASP    30      26.937  77.292  47.434  1.00  0.00           C  
ATOM    186  OD1 ASP    30      27.809  76.911  46.608  1.00  0.00           O  
ATOM    187  OD2 ASP    30      27.127  78.195  48.293  1.00  0.00           O  
ATOM    188  N   VAL    31      27.735  74.639  45.681  1.00  0.00           N  
ATOM    189  CA  VAL    31      28.735  73.569  45.636  1.00  0.00           C  
ATOM    190  C   VAL    31      30.126  74.114  45.935  1.00  0.00           C  
ATOM    191  O   VAL    31      30.608  75.027  45.247  1.00  0.00           O  
ATOM    192  CB  VAL    31      28.767  72.871  44.271  1.00  0.00           C  
ATOM    193  CG1 VAL    31      29.823  71.784  44.293  1.00  0.00           C  
ATOM    194  CG2 VAL    31      27.388  72.310  43.916  1.00  0.00           C  
ATOM    195  N   LEU    32      30.792  73.507  46.915  1.00  0.00           N  
ATOM    196  CA  LEU    32      32.219  73.695  47.138  1.00  0.00           C  
ATOM    197  C   LEU    32      32.919  72.361  46.917  1.00  0.00           C  
ATOM    198  O   LEU    32      32.775  71.444  47.732  1.00  0.00           O  
ATOM    199  CB  LEU    32      32.503  74.218  48.543  1.00  0.00           C  
ATOM    200  CG  LEU    32      33.994  74.390  48.840  1.00  0.00           C  
ATOM    201  CD1 LEU    32      34.718  75.397  47.947  1.00  0.00           C  
ATOM    202  CD2 LEU    32      34.319  74.872  50.253  1.00  0.00           C  
ATOM    203  N   VAL    33      33.690  72.265  45.837  1.00  0.00           N  
ATOM    204  CA  VAL    33      34.412  71.048  45.473  1.00  0.00           C  
ATOM    205  C   VAL    33      35.882  71.152  45.854  1.00  0.00           C  
ATOM    206  O   VAL    33      36.476  72.226  45.794  1.00  0.00           O  
ATOM    207  CB  VAL    33      34.292  70.773  43.973  1.00  0.00           C  
ATOM    208  CG1 VAL    33      35.103  69.562  43.508  1.00  0.00           C  
ATOM    209  CG2 VAL    33      32.859  70.494  43.517  1.00  0.00           C  
ATOM    210  N   LEU    34      36.483  70.011  46.230  1.00  0.00           N  
ATOM    211  CA  LEU    34      37.866  69.978  46.690  1.00  0.00           C  
ATOM    212  C   LEU    34      38.641  68.902  45.943  1.00  0.00           C  
ATOM    213  O   LEU    34      38.124  67.802  45.712  1.00  0.00           O  
ATOM    214  CB  LEU    34      37.933  69.731  48.209  1.00  0.00           C  
ATOM    215  CG  LEU    34      37.283  70.842  49.037  1.00  0.00           C  
ATOM    216  CD1 LEU    34      37.170  70.550  50.532  1.00  0.00           C  
ATOM    217  CD2 LEU    34      38.006  72.187  48.992  1.00  0.00           C  
ATOM    218  N   GLU    35      39.879  69.219  45.550  1.00  0.00           N  
ATOM    219  CA  GLU    35      40.676  68.292  44.748  1.00  0.00           C  
ATOM    220  C   GLU    35      42.137  68.468  45.116  1.00  0.00           C  
ATOM    221  O   GLU    35      42.612  69.603  45.212  1.00  0.00           O  
ATOM    222  CB  GLU    35      40.427  68.537  43.249  1.00  0.00           C  
ATOM    223  CG  GLU    35      41.443  67.961  42.303  1.00  0.00           C  
ATOM    224  CD  GLU    35      41.482  66.433  42.301  1.00  0.00           C  
ATOM    225  OE1 GLU    35      40.414  65.793  42.226  1.00  0.00           O  
ATOM    226  OE2 GLU    35      42.597  65.882  42.374  1.00  0.00           O  
ATOM    227  N   LYS    36      42.850  67.360  45.356  1.00  0.00           N  
ATOM    228  CA  LYS    36      44.224  67.513  45.831  1.00  0.00           C  
ATOM    229  C   LYS    36      45.239  67.844  44.735  1.00  0.00           C  
ATOM    230  O   LYS    36      46.304  68.386  45.050  1.00  0.00           O  
ATOM    231  CB  LYS    36      44.692  66.265  46.593  1.00  0.00           C  
ATOM    232  CG  LYS    36      44.623  64.980  45.825  1.00  0.00           C  
ATOM    233  CD  LYS    36      45.201  63.835  46.669  1.00  0.00           C  
ATOM    234  CE  LYS    36      44.973  62.469  46.042  1.00  0.00           C  
ATOM    235  NZ  LYS    36      45.656  62.316  44.736  1.00  0.00           N  
ATOM    236  N   SER    37      44.978  67.540  43.470  1.00  0.00           N  
ATOM    237  CA  SER    37      46.019  67.760  42.477  1.00  0.00           C  
ATOM    238  C   SER    37      45.529  68.669  41.356  1.00  0.00           C  
ATOM    239  O   SER    37      44.350  69.013  41.266  1.00  0.00           O  
ATOM    240  CB  SER    37      46.525  66.432  41.900  1.00  0.00           C  
ATOM    241  OG  SER    37      45.545  65.836  41.078  1.00  0.00           O  
ATOM    242  N   SER    38      46.469  69.039  40.494  1.00  0.00           N  
ATOM    243  CA  SER    38      46.182  69.758  39.253  1.00  0.00           C  
ATOM    244  C   SER    38      45.490  68.817  38.273  1.00  0.00           C  
ATOM    245  O   SER    38      46.137  68.085  37.518  1.00  0.00           O  
ATOM    246  CB  SER    38      47.463  70.315  38.644  1.00  0.00           C  
ATOM    247  OG  SER    38      48.069  71.235  39.540  1.00  0.00           O  
ATOM    248  N   GLU    39      44.523  68.063  38.795  1.00  0.00           N  
ATOM    249  CA  GLU    39      43.727  67.175  37.954  1.00  0.00           C  
ATOM    250  C   GLU    39      43.050  67.928  36.796  1.00  0.00           C  
ATOM    251  O   GLU    39      42.895  67.410  35.687  1.00  0.00           O  
ATOM    252  CB  GLU    39      42.542  66.438  38.585  1.00  0.00           C  
ATOM    253  CG  GLU    39      41.814  65.508  37.612  1.00  0.00           C  
ATOM    254  CD  GLU    39      42.764  64.378  37.242  1.00  0.00           C  
ATOM    255  OE1 GLU    39      43.828  64.258  37.906  1.00  0.00           O  
ATOM    256  OE2 GLU    39      42.438  63.620  36.289  1.00  0.00           O  
ATOM    257  N   PRO    40      42.639  69.169  37.054  1.00  0.00           N  
ATOM    258  CA  PRO    40      41.943  69.981  36.062  1.00  0.00           C  
ATOM    259  C   PRO    40      42.840  70.749  35.101  1.00  0.00           C  
ATOM    260  O   PRO    40      42.371  71.500  34.242  1.00  0.00           O  
ATOM    261  CB  PRO    40      41.194  71.274  35.729  1.00  0.00           C  
ATOM    262  CG  PRO    40      41.708  72.492  36.499  1.00  0.00           C  
ATOM    263  CD  PRO    40      42.127  72.177  37.936  1.00  0.00           C  
ATOM    264  N   PRO    41      44.160  70.574  35.231  1.00  0.00           N  
ATOM    265  CA  PRO    41      45.117  71.382  34.484  1.00  0.00           C  
ATOM    266  C   PRO    41      45.363  70.820  33.061  1.00  0.00           C  
ATOM    267  O   PRO    41      45.610  69.621  32.902  1.00  0.00           O  
ATOM    268  CB  PRO    41      46.577  71.730  34.179  1.00  0.00           C  
ATOM    269  CG  PRO    41      47.559  71.223  35.237  1.00  0.00           C  
ATOM    270  CD  PRO    41      47.126  69.911  35.895  1.00  0.00           C  
ATOM    271  N   VAL    42      45.307  71.641  32.003  1.00  0.00           N  
ATOM    272  CA  VAL    42      45.521  71.096  30.644  1.00  0.00           C  
ATOM    273  C   VAL    42      46.882  70.402  30.389  1.00  0.00           C  
ATOM    274  O   VAL    42      46.910  69.272  29.894  1.00  0.00           O  
ATOM    275  CB  VAL    42      45.705  71.547  29.179  1.00  0.00           C  
ATOM    276  CG1 VAL    42      46.088  70.407  28.233  1.00  0.00           C  
ATOM    277  CG2 VAL    42      44.446  72.167  28.569  1.00  0.00           C  
ATOM    278  N   GLY    43      48.027  71.017  30.703  1.00  0.00           N  
ATOM    279  CA  GLY    43      49.310  70.354  30.411  1.00  0.00           C  
ATOM    280  C   GLY    43      49.576  69.104  31.249  1.00  0.00           C  
ATOM    281  O   GLY    43      50.422  68.278  30.896  1.00  0.00           O  
ATOM    282  N   SER    44      48.878  68.925  32.366  1.00  0.00           N  
ATOM    283  CA  SER    44      49.085  67.702  33.140  1.00  0.00           C  
ATOM    284  C   SER    44      48.706  66.445  32.356  1.00  0.00           C  
ATOM    285  O   SER    44      49.190  65.346  32.639  1.00  0.00           O  
ATOM    286  CB  SER    44      48.336  67.286  34.409  1.00  0.00           C  
ATOM    287  OG  SER    44      46.968  67.047  34.112  1.00  0.00           O  
ATOM    288  N   PRO    45      47.827  66.525  31.446  1.00  0.00           N  
ATOM    289  CA  PRO    45      47.460  65.449  30.538  1.00  0.00           C  
ATOM    290  C   PRO    45      47.970  64.131  31.113  1.00  0.00           C  
ATOM    291  O   PRO    45      49.172  63.965  31.337  1.00  0.00           O  
ATOM    292  CB  PRO    45      48.008  65.703  29.135  1.00  0.00           C  
ATOM    293  CG  PRO    45      49.272  66.564  29.121  1.00  0.00           C  
ATOM    294  CD  PRO    45      49.294  67.639  30.210  1.00  0.00           C  
ATOM    295  N   THR    46      47.049  63.209  31.381  1.00  0.00           N  
ATOM    296  CA  THR    46      47.394  61.908  31.936  1.00  0.00           C  
ATOM    297  C   THR    46      46.277  60.942  31.563  1.00  0.00           C  
ATOM    298  O   THR    46      45.107  61.328  31.469  1.00  0.00           O  
ATOM    299  CB  THR    46      47.621  62.001  33.469  1.00  0.00           C  
ATOM    300  OG1 THR    46      48.050  60.746  33.976  1.00  0.00           O  
ATOM    301  CG2 THR    46      46.305  62.404  34.155  1.00  0.00           C  
ATOM    302  N   GLY    47      46.644  59.687  31.318  1.00  0.00           N  
ATOM    303  CA  GLY    47      45.668  58.685  30.924  1.00  0.00           C  
ATOM    304  C   GLY    47      45.546  58.546  29.421  1.00  0.00           C  
ATOM    305  O   GLY    47      46.332  59.084  28.638  1.00  0.00           O  
ATOM    306  N   ALA    48      44.547  57.776  29.007  1.00  0.00           N  
ATOM    307  CA  ALA    48      44.231  57.747  27.587  1.00  0.00           C  
ATOM    308  C   ALA    48      42.760  58.111  27.394  1.00  0.00           C  
ATOM    309  O   ALA    48      42.322  59.150  27.901  1.00  0.00           O  
ATOM    310  CB  ALA    48      44.615  56.399  26.948  1.00  0.00           C  
ATOM    311  N   GLY    49      41.982  57.293  26.689  1.00  0.00           N  
ATOM    312  CA  GLY    49      40.629  57.682  26.308  1.00  0.00           C  
ATOM    313  C   GLY    49      39.564  57.143  27.255  1.00  0.00           C  
ATOM    314  O   GLY    49      39.718  56.084  27.872  1.00  0.00           O  
ATOM    315  N   LEU    50      38.473  57.899  27.348  1.00  0.00           N  
ATOM    316  CA  LEU    50      37.293  57.564  28.133  1.00  0.00           C  
ATOM    317  C   LEU    50      36.114  57.438  27.176  1.00  0.00           C  
ATOM    318  O   LEU    50      35.946  58.271  26.276  1.00  0.00           O  
ATOM    319  CB  LEU    50      37.010  58.638  29.200  1.00  0.00           C  
ATOM    320  CG  LEU    50      38.152  58.819  30.202  1.00  0.00           C  
ATOM    321  CD1 LEU    50      37.963  59.962  31.198  1.00  0.00           C  
ATOM    322  CD2 LEU    50      38.424  57.610  31.096  1.00  0.00           C  
ATOM    323  N   GLY    51      35.303  56.404  27.358  1.00  0.00           N  
ATOM    324  CA  GLY    51      34.092  56.231  26.568  1.00  0.00           C  
ATOM    325  C   GLY    51      32.856  56.616  27.363  1.00  0.00           C  
ATOM    326  O   GLY    51      32.726  56.268  28.537  1.00  0.00           O  
ATOM    327  N   LEU    52      31.944  57.332  26.716  1.00  0.00           N  
ATOM    328  CA  LEU    52      30.677  57.712  27.340  1.00  0.00           C  
ATOM    329  C   LEU    52      29.533  57.222  26.468  1.00  0.00           C  
ATOM    330  O   LEU    52      29.330  57.737  25.363  1.00  0.00           O  
ATOM    331  CB  LEU    52      30.576  59.226  27.542  1.00  0.00           C  
ATOM    332  CG  LEU    52      31.544  59.842  28.550  1.00  0.00           C  
ATOM    333  CD1 LEU    52      31.425  61.355  28.458  1.00  0.00           C  
ATOM    334  CD2 LEU    52      31.208  59.378  29.953  1.00  0.00           C  
ATOM    335  N   ASP    53      28.763  56.260  26.975  1.00  0.00           N  
ATOM    336  CA  ASP    53      27.644  55.734  26.216  1.00  0.00           C  
ATOM    337  C   ASP    53      26.399  56.596  26.420  1.00  0.00           C  
ATOM    338  O   ASP    53      26.423  57.626  27.107  1.00  0.00           O  
ATOM    339  CB  ASP    53      27.389  54.279  26.595  1.00  0.00           C  
ATOM    340  CG  ASP    53      28.633  53.476  26.242  1.00  0.00           C  
ATOM    341  OD1 ASP    53      29.149  53.653  25.107  1.00  0.00           O  
ATOM    342  OD2 ASP    53      29.084  52.675  27.104  1.00  0.00           O  
ATOM    343  N   PRO    54      25.289  56.150  25.816  1.00  0.00           N  
ATOM    344  CA  PRO    54      24.091  56.984  25.715  1.00  0.00           C  
ATOM    345  C   PRO    54      23.437  57.253  27.066  1.00  0.00           C  
ATOM    346  O   PRO    54      22.757  58.271  27.215  1.00  0.00           O  
ATOM    347  CB  PRO    54      23.079  56.343  24.770  1.00  0.00           C  
ATOM    348  CG  PRO    54      23.262  54.832  24.614  1.00  0.00           C  
ATOM    349  CD  PRO    54      24.721  54.380  24.696  1.00  0.00           C  
ATOM    350  N   GLN    55      23.608  56.366  28.055  1.00  0.00           N  
ATOM    351  CA  GLN    55      23.037  56.655  29.368  1.00  0.00           C  
ATOM    352  C   GLN    55      23.744  57.829  30.036  1.00  0.00           C  
ATOM    353  O   GLN    55      23.120  58.562  30.807  1.00  0.00           O  
ATOM    354  CB  GLN    55      23.067  55.423  30.279  1.00  0.00           C  
ATOM    355  CG  GLN    55      22.098  54.321  29.846  1.00  0.00           C  
ATOM    356  CD  GLN    55      22.276  53.141  30.791  1.00  0.00           C  
ATOM    357  OE1 GLN    55      23.120  53.167  31.685  1.00  0.00           O  
ATOM    358  NE2 GLN    55      21.491  52.040  30.644  1.00  0.00           N  
ATOM    359  N   ALA    56      25.029  58.037  29.742  1.00  0.00           N  
ATOM    360  CA  ALA    56      25.715  59.227  30.239  1.00  0.00           C  
ATOM    361  C   ALA    56      25.426  60.466  29.392  1.00  0.00           C  
ATOM    362  O   ALA    56      25.268  61.557  29.949  1.00  0.00           O  
ATOM    363  CB  ALA    56      27.219  58.985  30.316  1.00  0.00           C  
ATOM    364  N   ARG    57      25.369  60.341  28.057  1.00  0.00           N  
ATOM    365  CA  ARG    57      25.245  61.548  27.228  1.00  0.00           C  
ATOM    366  C   ARG    57      23.836  62.129  27.275  1.00  0.00           C  
ATOM    367  O   ARG    57      23.663  63.343  27.093  1.00  0.00           O  
ATOM    368  CB  ARG    57      25.670  61.279  25.776  1.00  0.00           C  
ATOM    369  CG  ARG    57      27.160  60.968  25.624  1.00  0.00           C  
ATOM    370  CD  ARG    57      28.071  62.147  25.974  1.00  0.00           C  
ATOM    371  NE  ARG    57      27.892  63.180  24.915  1.00  0.00           N  
ATOM    372  CZ  ARG    57      28.343  64.452  25.120  1.00  0.00           C  
ATOM    373  NH1 ARG    57      28.908  64.499  26.361  1.00  0.00           N  
ATOM    374  NH2 ARG    57      28.052  65.182  24.003  1.00  0.00           N  
ATOM    375  N   GLN    58      22.834  61.281  27.515  1.00  0.00           N  
ATOM    376  CA  GLN    58      21.492  61.667  27.944  1.00  0.00           C  
ATOM    377  C   GLN    58      21.527  62.721  29.062  1.00  0.00           C  
ATOM    378  O   GLN    58      20.820  63.730  29.004  1.00  0.00           O  
ATOM    379  CB  GLN    58      20.767  60.400  28.392  1.00  0.00           C  
ATOM    380  CG  GLN    58      19.315  60.643  28.808  1.00  0.00           C  
ATOM    381  CD  GLN    58      18.531  61.047  27.568  1.00  0.00           C  
ATOM    382  OE1 GLN    58      18.690  60.459  26.499  1.00  0.00           O  
ATOM    383  NE2 GLN    58      17.641  62.072  27.642  1.00  0.00           N  
ATOM    384  N   ILE    59      22.393  62.508  30.048  1.00  0.00           N  
ATOM    385  CA  ILE    59      22.552  63.405  31.192  1.00  0.00           C  
ATOM    386  C   ILE    59      23.324  64.657  30.795  1.00  0.00           C  
ATOM    387  O   ILE    59      22.906  65.784  31.094  1.00  0.00           O  
ATOM    388  CB  ILE    59      23.263  62.657  32.343  1.00  0.00           C  
ATOM    389  CG1 ILE    59      22.413  61.499  32.873  1.00  0.00           C  
ATOM    390  CG2 ILE    59      23.689  63.593  33.471  1.00  0.00           C  
ATOM    391  CD1 ILE    59      23.220  60.500  33.690  1.00  0.00           C  
ATOM    392  N   ILE    60      24.527  64.456  30.263  1.00  0.00           N  
ATOM    393  CA  ILE    60      25.393  65.572  29.835  1.00  0.00           C  
ATOM    394  C   ILE    60      24.578  66.642  29.059  1.00  0.00           C  
ATOM    395  O   ILE    60      24.926  67.824  28.987  1.00  0.00           O  
ATOM    396  CB  ILE    60      26.552  65.631  28.815  1.00  0.00           C  
ATOM    397  CG1 ILE    60      26.121  65.296  27.377  1.00  0.00           C  
ATOM    398  CG2 ILE    60      27.696  64.653  29.130  1.00  0.00           C  
ATOM    399  CD1 ILE    60      27.208  65.564  26.337  1.00  0.00           C  
ATOM    400  N   LYS    61      23.476  66.182  28.481  1.00  0.00           N  
ATOM    401  CA  LYS    61      22.574  67.029  27.700  1.00  0.00           C  
ATOM    402  C   LYS    61      21.916  68.156  28.554  1.00  0.00           C  
ATOM    403  O   LYS    61      21.544  69.223  28.058  1.00  0.00           O  
ATOM    404  CB  LYS    61      21.318  66.448  27.044  1.00  0.00           C  
ATOM    405  CG  LYS    61      21.619  65.520  25.865  1.00  0.00           C  
ATOM    406  CD  LYS    61      20.366  64.933  25.213  1.00  0.00           C  
ATOM    407  CE  LYS    61      20.667  64.001  24.037  1.00  0.00           C  
ATOM    408  NZ  LYS    61      19.406  63.455  23.488  1.00  0.00           N  
ATOM    409  N   SER    62      21.781  67.894  29.852  1.00  0.00           N  
ATOM    410  CA  SER    62      21.176  68.857  30.779  1.00  0.00           C  
ATOM    411  C   SER    62      22.113  70.013  31.192  1.00  0.00           C  
ATOM    412  O   SER    62      21.702  71.016  31.783  1.00  0.00           O  
ATOM    413  CB  SER    62      20.722  68.570  32.213  1.00  0.00           C  
ATOM    414  OG  SER    62      21.846  68.283  33.032  1.00  0.00           O  
ATOM    415  N   TRP    63      23.393  69.855  30.867  1.00  0.00           N  
ATOM    416  CA  TRP    63      24.396  70.879  31.161  1.00  0.00           C  
ATOM    417  C   TRP    63      24.258  71.988  30.092  1.00  0.00           C  
ATOM    418  O   TRP    63      23.687  71.796  29.015  1.00  0.00           O  
ATOM    419  CB  TRP    63      25.903  70.603  31.087  1.00  0.00           C  
ATOM    420  CG  TRP    63      26.407  69.658  32.152  1.00  0.00           C  
ATOM    421  CD1 TRP    63      25.708  68.965  33.096  1.00  0.00           C  
ATOM    422  CD2 TRP    63      27.770  69.284  32.398  1.00  0.00           C  
ATOM    423  NE1 TRP    63      26.461  68.219  33.882  1.00  0.00           N  
ATOM    424  CE2 TRP    63      27.765  68.378  33.491  1.00  0.00           C  
ATOM    425  CE3 TRP    63      29.003  69.622  31.800  1.00  0.00           C  
ATOM    426  CZ2 TRP    63      28.956  67.800  34.008  1.00  0.00           C  
ATOM    427  CZ3 TRP    63      30.203  69.046  32.314  1.00  0.00           C  
ATOM    428  CH2 TRP    63      30.160  68.146  33.408  1.00  0.00           C  
ATOM    429  N   LEU    64      24.795  73.161  30.410  1.00  0.00           N  
ATOM    430  CA  LEU    64      24.711  74.327  29.524  1.00  0.00           C  
ATOM    431  C   LEU    64      25.935  74.536  28.588  1.00  0.00           C  
ATOM    432  O   LEU    64      26.941  75.156  28.943  1.00  0.00           O  
ATOM    433  CB  LEU    64      24.635  75.741  30.107  1.00  0.00           C  
ATOM    434  CG  LEU    64      23.399  75.976  30.977  1.00  0.00           C  
ATOM    435  CD1 LEU    64      23.324  77.354  31.633  1.00  0.00           C  
ATOM    436  CD2 LEU    64      22.062  75.858  30.247  1.00  0.00           C  
ATOM    437  N   THR    65      25.821  73.999  27.377  1.00  0.00           N  
ATOM    438  CA  THR    65      26.875  74.150  26.389  1.00  0.00           C  
ATOM    439  C   THR    65      27.946  73.081  26.406  1.00  0.00           C  
ATOM    440  O   THR    65      29.034  73.245  25.848  1.00  0.00           O  
ATOM    441  CB  THR    65      28.109  74.818  25.754  1.00  0.00           C  
ATOM    442  OG1 THR    65      29.189  74.824  26.676  1.00  0.00           O  
ATOM    443  CG2 THR    65      27.762  76.265  25.367  1.00  0.00           C  
ATOM    444  N   THR    66      27.604  71.863  27.059  1.00  0.00           N  
ATOM    445  CA  THR    66      28.682  70.888  27.149  1.00  0.00           C  
ATOM    446  C   THR    66      28.625  69.924  25.966  1.00  0.00           C  
ATOM    447  O   THR    66      29.662  69.542  25.413  1.00  0.00           O  
ATOM    448  CB  THR    66      28.611  70.175  28.507  1.00  0.00           C  
ATOM    449  OG1 THR    66      28.728  71.120  29.561  1.00  0.00           O  
ATOM    450  CG2 THR    66      29.758  69.156  28.607  1.00  0.00           C  
ATOM    451  N   PRO    67      27.420  69.565  25.519  1.00  0.00           N  
ATOM    452  CA  PRO    67      27.308  68.697  24.349  1.00  0.00           C  
ATOM    453  C   PRO    67      27.879  69.370  23.111  1.00  0.00           C  
ATOM    454  O   PRO    67      28.528  68.716  22.290  1.00  0.00           O  
ATOM    455  CB  PRO    67      25.850  68.290  24.114  1.00  0.00           C  
ATOM    456  CG  PRO    67      25.009  68.269  25.392  1.00  0.00           C  
ATOM    457  CD  PRO    67      25.347  69.399  26.367  1.00  0.00           C  
ATOM    458  N   GLN    68      27.668  70.685  22.958  1.00  0.00           N  
ATOM    459  CA  GLN    68      28.265  71.360  21.808  1.00  0.00           C  
ATOM    460  C   GLN    68      29.782  71.364  21.904  1.00  0.00           C  
ATOM    461  O   GLN    68      30.469  71.214  20.889  1.00  0.00           O  
ATOM    462  CB  GLN    68      27.725  72.790  21.666  1.00  0.00           C  
ATOM    463  CG  GLN    68      26.258  72.848  21.235  1.00  0.00           C  
ATOM    464  CD  GLN    68      25.823  74.306  21.245  1.00  0.00           C  
ATOM    465  OE1 GLN    68      26.573  75.189  21.659  1.00  0.00           O  
ATOM    466  NE2 GLN    68      24.585  74.639  20.789  1.00  0.00           N  
ATOM    467  N   LEU    69      30.319  71.499  23.121  1.00  0.00           N  
ATOM    468  CA  LEU    69      31.766  71.477  23.320  1.00  0.00           C  
ATOM    469  C   LEU    69      32.371  70.105  23.024  1.00  0.00           C  
ATOM    470  O   LEU    69      33.538  70.015  22.628  1.00  0.00           O  
ATOM    471  CB  LEU    69      32.095  71.884  24.751  1.00  0.00           C  
ATOM    472  CG  LEU    69      31.782  73.350  25.056  1.00  0.00           C  
ATOM    473  CD1 LEU    69      31.956  73.758  26.518  1.00  0.00           C  
ATOM    474  CD2 LEU    69      32.640  74.364  24.300  1.00  0.00           C  
ATOM    475  N   LEU    70      31.606  69.040  23.230  1.00  0.00           N  
ATOM    476  CA  LEU    70      32.055  67.660  23.059  1.00  0.00           C  
ATOM    477  C   LEU    70      31.745  67.107  21.677  1.00  0.00           C  
ATOM    478  O   LEU    70      32.100  65.958  21.379  1.00  0.00           O  
ATOM    479  CB  LEU    70      31.396  66.780  24.123  1.00  0.00           C  
ATOM    480  CG  LEU    70      31.814  67.058  25.562  1.00  0.00           C  
ATOM    481  CD1 LEU    70      31.064  66.168  26.544  1.00  0.00           C  
ATOM    482  CD2 LEU    70      33.309  66.874  25.703  1.00  0.00           C  
ATOM    483  N   ASP    71      31.096  67.906  20.835  1.00  0.00           N  
ATOM    484  CA  ASP    71      30.647  67.438  19.533  1.00  0.00           C  
ATOM    485  C   ASP    71      31.762  66.905  18.638  1.00  0.00           C  
ATOM    486  O   ASP    71      31.485  65.966  17.872  1.00  0.00           O  
ATOM    487  CB  ASP    71      29.879  68.582  18.838  1.00  0.00           C  
ATOM    488  CG  ASP    71      29.188  68.007  17.610  1.00  0.00           C  
ATOM    489  OD1 ASP    71      28.338  67.093  17.783  1.00  0.00           O  
ATOM    490  OD2 ASP    71      29.502  68.473  16.482  1.00  0.00           O  
ATOM    491  N   GLU    72      32.997  67.418  18.670  1.00  0.00           N  
ATOM    492  CA  GLU    72      34.053  66.793  17.858  1.00  0.00           C  
ATOM    493  C   GLU    72      34.331  65.342  18.227  1.00  0.00           C  
ATOM    494  O   GLU    72      34.931  64.620  17.426  1.00  0.00           O  
ATOM    495  CB  GLU    72      35.274  67.673  18.138  1.00  0.00           C  
ATOM    496  CG  GLU    72      35.130  69.102  17.611  1.00  0.00           C  
ATOM    497  CD  GLU    72      34.321  69.898  18.625  1.00  0.00           C  
ATOM    498  OE1 GLU    72      33.925  69.304  19.663  1.00  0.00           O  
ATOM    499  OE2 GLU    72      34.089  71.111  18.375  1.00  0.00           O  
ATOM    500  N   ILE    73      33.921  64.900  19.413  1.00  0.00           N  
ATOM    501  CA  ILE    73      34.245  63.578  19.927  1.00  0.00           C  
ATOM    502  C   ILE    73      33.085  62.582  19.797  1.00  0.00           C  
ATOM    503  O   ILE    73      33.172  61.473  20.336  1.00  0.00           O  
ATOM    504  CB  ILE    73      34.700  63.712  21.386  1.00  0.00           C  
ATOM    505  CG1 ILE    73      33.612  64.269  22.319  1.00  0.00           C  
ATOM    506  CG2 ILE    73      35.905  64.650  21.569  1.00  0.00           C  
ATOM    507  CD1 ILE    73      33.987  64.206  23.799  1.00  0.00           C  
ATOM    508  N   THR    74      32.007  62.945  19.091  1.00  0.00           N  
ATOM    509  CA  THR    74      30.897  62.017  18.898  1.00  0.00           C  
ATOM    510  C   THR    74      31.381  60.823  18.084  1.00  0.00           C  
ATOM    511  O   THR    74      31.982  60.979  17.015  1.00  0.00           O  
ATOM    512  CB  THR    74      29.704  62.722  18.231  1.00  0.00           C  
ATOM    513  OG1 THR    74      29.280  63.821  19.025  1.00  0.00           O  
ATOM    514  CG2 THR    74      28.543  61.725  18.080  1.00  0.00           C  
ATOM    515  N   LEU    75      31.142  59.623  18.609  1.00  0.00           N  
ATOM    516  CA  LEU    75      31.577  58.394  17.947  1.00  0.00           C  
ATOM    517  C   LEU    75      30.827  58.201  16.637  1.00  0.00           C  
ATOM    518  O   LEU    75      29.590  58.254  16.590  1.00  0.00           O  
ATOM    519  CB  LEU    75      31.344  57.193  18.866  1.00  0.00           C  
ATOM    520  CG  LEU    75      31.857  55.873  18.287  1.00  0.00           C  
ATOM    521  CD1 LEU    75      33.373  55.790  18.114  1.00  0.00           C  
ATOM    522  CD2 LEU    75      31.526  54.632  19.115  1.00  0.00           C  
ATOM    523  N   PRO    76      31.576  57.948  15.568  1.00  0.00           N  
ATOM    524  CA  PRO    76      31.020  57.732  14.246  1.00  0.00           C  
ATOM    525  C   PRO    76      31.279  56.327  13.729  1.00  0.00           C  
ATOM    526  O   PRO    76      30.921  56.031  12.584  1.00  0.00           O  
ATOM    527  CB  PRO    76      31.599  58.738  13.253  1.00  0.00           C  
ATOM    528  CG  PRO    76      33.058  59.103  13.535  1.00  0.00           C  
ATOM    529  CD  PRO    76      33.400  59.151  15.025  1.00  0.00           C  
ATOM    530  N   LEU    77      31.921  55.474  14.522  1.00  0.00           N  
ATOM    531  CA  LEU    77      32.045  54.063  14.165  1.00  0.00           C  
ATOM    532  C   LEU    77      30.672  53.467  13.918  1.00  0.00           C  
ATOM    533  O   LEU    77      29.755  53.638  14.725  1.00  0.00           O  
ATOM    534  CB  LEU    77      32.745  53.284  15.282  1.00  0.00           C  
ATOM    535  CG  LEU    77      32.988  51.813  14.940  1.00  0.00           C  
ATOM    536  CD1 LEU    77      33.965  51.570  13.790  1.00  0.00           C  
ATOM    537  CD2 LEU    77      33.565  50.972  16.078  1.00  0.00           C  
ATOM    538  N   SER    78      30.533  52.767  12.794  1.00  0.00           N  
ATOM    539  CA  SER    78      29.299  52.070  12.476  1.00  0.00           C  
ATOM    540  C   SER    78      29.351  50.603  12.868  1.00  0.00           C  
ATOM    541  O   SER    78      28.299  49.960  12.978  1.00  0.00           O  
ATOM    542  CB  SER    78      28.993  52.197  10.978  1.00  0.00           C  
ATOM    543  OG  SER    78      30.010  51.563  10.217  1.00  0.00           O  
ATOM    544  N   ILE    79      30.545  50.074  13.106  1.00  0.00           N  
ATOM    545  CA  ILE    79      30.671  48.681  13.492  1.00  0.00           C  
ATOM    546  C   ILE    79      31.994  48.481  14.219  1.00  0.00           C  
ATOM    547  O   ILE    79      32.895  49.321  14.161  1.00  0.00           O  
ATOM    548  CB  ILE    79      30.562  47.768  12.265  1.00  0.00           C  
ATOM    549  CG1 ILE    79      31.635  48.044  11.198  1.00  0.00           C  
ATOM    550  CG2 ILE    79      29.219  47.891  11.526  1.00  0.00           C  
ATOM    551  CD1 ILE    79      31.659  47.007  10.076  1.00  0.00           C  
ATOM    552  N   ASP    80      32.070  47.370  14.944  1.00  0.00           N  
ATOM    553  CA  ASP    80      33.314  46.831  15.473  1.00  0.00           C  
ATOM    554  C   ASP    80      33.805  45.753  14.515  1.00  0.00           C  
ATOM    555  O   ASP    80      33.060  44.813  14.201  1.00  0.00           O  
ATOM    556  CB  ASP    80      33.107  46.241  16.878  1.00  0.00           C  
ATOM    557  CG  ASP    80      34.464  45.800  17.407  1.00  0.00           C  
ATOM    558  OD1 ASP    80      35.467  45.947  16.660  1.00  0.00           O  
ATOM    559  OD2 ASP    80      34.516  45.309  18.567  1.00  0.00           O  
ATOM    560  N   GLN    81      35.054  45.866  14.059  1.00  0.00           N  
ATOM    561  CA  GLN    81      35.632  44.900  13.124  1.00  0.00           C  
ATOM    562  C   GLN    81      36.520  43.931  13.904  1.00  0.00           C  
ATOM    563  O   GLN    81      37.484  44.348  14.547  1.00  0.00           O  
ATOM    564  CB  GLN    81      36.401  45.621  12.017  1.00  0.00           C  
ATOM    565  CG  GLN    81      37.076  44.672  11.025  1.00  0.00           C  
ATOM    566  CD  GLN    81      35.985  43.957  10.241  1.00  0.00           C  
ATOM    567  OE1 GLN    81      35.105  44.589   9.659  1.00  0.00           O  
ATOM    568  NE2 GLN    81      35.983  42.598  10.183  1.00  0.00           N  
ATOM    569  N   ASN    82      36.162  42.655  13.887  1.00  0.00           N  
ATOM    570  CA  ASN    82      36.791  41.647  14.736  1.00  0.00           C  
ATOM    571  C   ASN    82      37.721  40.798  13.879  1.00  0.00           C  
ATOM    572  O   ASN    82      37.291  40.203  12.883  1.00  0.00           O  
ATOM    573  CB  ASN    82      35.729  40.783  15.439  1.00  0.00           C  
ATOM    574  CG  ASN    82      34.918  41.688  16.356  1.00  0.00           C  
ATOM    575  OD1 ASN    82      35.443  42.252  17.315  1.00  0.00           O  
ATOM    576  ND2 ASN    82      33.594  41.875  16.112  1.00  0.00           N  
ATOM    577  N   GLN    83      38.993  40.725  14.272  1.00  0.00           N  
ATOM    578  CA  GLN    83      40.015  40.034  13.503  1.00  0.00           C  
ATOM    579  C   GLN    83      40.669  38.933  14.324  1.00  0.00           C  
ATOM    580  O   GLN    83      40.617  38.931  15.553  1.00  0.00           O  
ATOM    581  CB  GLN    83      41.113  40.987  13.029  1.00  0.00           C  
ATOM    582  CG  GLN    83      40.593  42.129  12.154  1.00  0.00           C  
ATOM    583  CD  GLN    83      41.784  42.979  11.733  1.00  0.00           C  
ATOM    584  OE1 GLN    83      42.900  42.786  12.213  1.00  0.00           O  
ATOM    585  NE2 GLN    83      41.612  43.965  10.812  1.00  0.00           N  
ATOM    586  N   THR    84      41.322  38.014  13.619  1.00  0.00           N  
ATOM    587  CA  THR    84      42.121  36.958  14.218  1.00  0.00           C  
ATOM    588  C   THR    84      43.604  37.317  14.126  1.00  0.00           C  
ATOM    589  O   THR    84      43.975  38.407  13.671  1.00  0.00           O  
ATOM    590  CB  THR    84      41.830  35.619  13.532  1.00  0.00           C  
ATOM    591  OG1 THR    84      42.242  35.667  12.174  1.00  0.00           O  
ATOM    592  CG2 THR    84      40.320  35.332  13.596  1.00  0.00           C  
ATOM    593  N   THR    85      44.471  36.369  14.509  1.00  0.00           N  
ATOM    594  CA  THR    85      45.897  36.654  14.627  1.00  0.00           C  
ATOM    595  C   THR    85      46.589  36.816  13.277  1.00  0.00           C  
ATOM    596  O   THR    85      47.723  37.301  13.227  1.00  0.00           O  
ATOM    597  CB  THR    85      46.583  35.553  15.436  1.00  0.00           C  
ATOM    598  OG1 THR    85      46.426  34.300  14.787  1.00  0.00           O  
ATOM    599  CG2 THR    85      45.953  35.483  16.837  1.00  0.00           C  
ATOM    600  N   ASP    86      45.965  36.373  12.188  1.00  0.00           N  
ATOM    601  CA  ASP    86      46.506  36.655  10.867  1.00  0.00           C  
ATOM    602  C   ASP    86      46.084  38.015  10.355  1.00  0.00           C  
ATOM    603  O   ASP    86      46.607  38.462   9.334  1.00  0.00           O  
ATOM    604  CB  ASP    86      46.068  35.585   9.877  1.00  0.00           C  
ATOM    605  CG  ASP    86      46.820  34.304  10.206  1.00  0.00           C  
ATOM    606  OD1 ASP    86      47.818  34.383  10.972  1.00  0.00           O  
ATOM    607  OD2 ASP    86      46.408  33.228   9.696  1.00  0.00           O  
ATOM    608  N   SER    87      45.162  38.673  11.049  1.00  0.00           N  
ATOM    609  CA  SER    87      44.596  39.928  10.618  1.00  0.00           C  
ATOM    610  C   SER    87      43.347  39.799   9.783  1.00  0.00           C  
ATOM    611  O   SER    87      42.796  40.822   9.367  1.00  0.00           O  
ATOM    612  CB  SER    87      45.643  40.715   9.826  1.00  0.00           C  
ATOM    613  OG  SER    87      45.876  40.092   8.572  1.00  0.00           O  
ATOM    614  N   GLU    88      42.876  38.582   9.528  1.00  0.00           N  
ATOM    615  CA  GLU    88      41.666  38.411   8.738  1.00  0.00           C  
ATOM    616  C   GLU    88      40.451  38.938   9.491  1.00  0.00           C  
ATOM    617  O   GLU    88      40.319  38.745  10.700  1.00  0.00           O  
ATOM    618  CB  GLU    88      41.463  36.940   8.383  1.00  0.00           C  
ATOM    619  CG  GLU    88      40.256  36.692   7.475  1.00  0.00           C  
ATOM    620  CD  GLU    88      40.206  35.205   7.156  1.00  0.00           C  
ATOM    621  OE1 GLU    88      41.088  34.461   7.661  1.00  0.00           O  
ATOM    622  OE2 GLU    88      39.283  34.793   6.403  1.00  0.00           O  
ATOM    623  N   LYS    89      39.554  39.599   8.758  1.00  0.00           N  
ATOM    624  CA  LYS    89      38.311  40.119   9.313  1.00  0.00           C  
ATOM    625  C   LYS    89      37.294  38.987   9.417  1.00  0.00           C  
ATOM    626  O   LYS    89      36.872  38.439   8.394  1.00  0.00           O  
ATOM    627  CB  LYS    89      37.776  41.243   8.431  1.00  0.00           C  
ATOM    628  CG  LYS    89      38.676  42.480   8.406  1.00  0.00           C  
ATOM    629  CD  LYS    89      38.143  43.608   7.520  1.00  0.00           C  
ATOM    630  CE  LYS    89      39.043  44.844   7.495  1.00  0.00           C  
ATOM    631  NZ  LYS    89      38.432  45.898   6.654  1.00  0.00           N  
ATOM    632  N   LYS    90      36.907  38.633  10.641  1.00  0.00           N  
ATOM    633  CA  LYS    90      35.984  37.517  10.848  1.00  0.00           C  
ATOM    634  C   LYS    90      34.541  37.987  10.848  1.00  0.00           C  
ATOM    635  O   LYS    90      33.684  37.389  10.191  1.00  0.00           O  
ATOM    636  CB  LYS    90      36.311  36.767  12.162  1.00  0.00           C  
ATOM    637  CG  LYS    90      35.399  35.566  12.422  1.00  0.00           C  
ATOM    638  CD  LYS    90      35.635  34.399  11.462  1.00  0.00           C  
ATOM    639  CE  LYS    90      34.818  33.151  11.802  1.00  0.00           C  
ATOM    640  NZ  LYS    90      35.164  32.050  10.875  1.00  0.00           N  
ATOM    641  N   VAL    91      34.253  39.051  11.598  1.00  0.00           N  
ATOM    642  CA  VAL    91      32.889  39.475  11.868  1.00  0.00           C  
ATOM    643  C   VAL    91      32.843  40.994  11.912  1.00  0.00           C  
ATOM    644  O   VAL    91      33.787  41.641  12.373  1.00  0.00           O  
ATOM    645  CB  VAL    91      32.372  38.854  13.185  1.00  0.00           C  
ATOM    646  CG1 VAL    91      30.952  39.291  13.550  1.00  0.00           C  
ATOM    647  CG2 VAL    91      32.326  37.325  13.162  1.00  0.00           C  
ATOM    648  N   THR    92      31.752  41.564  11.402  1.00  0.00           N  
ATOM    649  CA  THR    92      31.404  42.963  11.621  1.00  0.00           C  
ATOM    650  C   THR    92      30.192  42.989  12.551  1.00  0.00           C  
ATOM    651  O   THR    92      29.113  42.509  12.192  1.00  0.00           O  
ATOM    652  CB  THR    92      31.136  43.669  10.294  1.00  0.00           C  
ATOM    653  OG1 THR    92      32.296  43.628   9.477  1.00  0.00           O  
ATOM    654  CG2 THR    92      30.755  45.134  10.565  1.00  0.00           C  
ATOM    655  N   ARG    93      30.382  43.526  13.751  1.00  0.00           N  
ATOM    656  CA  ARG    93      29.322  43.672  14.742  1.00  0.00           C  
ATOM    657  C   ARG    93      28.688  45.046  14.583  1.00  0.00           C  
ATOM    658  O   ARG    93      29.377  46.058  14.712  1.00  0.00           O  
ATOM    659  CB  ARG    93      29.883  43.514  16.154  1.00  0.00           C  
ATOM    660  CG  ARG    93      28.810  43.551  17.244  1.00  0.00           C  
ATOM    661  CD  ARG    93      27.980  42.269  17.330  1.00  0.00           C  
ATOM    662  NE  ARG    93      27.214  42.316  18.608  1.00  0.00           N  
ATOM    663  CZ  ARG    93      26.281  41.358  18.880  1.00  0.00           C  
ATOM    664  NH1 ARG    93      26.255  40.491  17.826  1.00  0.00           N  
ATOM    665  NH2 ARG    93      25.739  41.640  20.101  1.00  0.00           N  
ATOM    666  N   ILE    94      27.386  45.077  14.307  1.00  0.00           N  
ATOM    667  CA  ILE    94      26.705  46.331  14.014  1.00  0.00           C  
ATOM    668  C   ILE    94      26.593  47.180  15.272  1.00  0.00           C  
ATOM    669  O   ILE    94      26.214  46.685  16.335  1.00  0.00           O  
ATOM    670  CB  ILE    94      25.318  46.047  13.442  1.00  0.00           C  
ATOM    671  CG1 ILE    94      25.350  45.307  12.094  1.00  0.00           C  
ATOM    672  CG2 ILE    94      24.489  47.317  13.184  1.00  0.00           C  
ATOM    673  CD1 ILE    94      23.979  44.811  11.638  1.00  0.00           C  
ATOM    674  N   LEU    95      26.928  48.464  15.151  1.00  0.00           N  
ATOM    675  CA  LEU    95      26.783  49.417  16.243  1.00  0.00           C  
ATOM    676  C   LEU    95      25.600  50.361  16.037  1.00  0.00           C  
ATOM    677  O   LEU    95      25.524  51.403  16.702  1.00  0.00           O  
ATOM    678  CB  LEU    95      28.081  50.209  16.420  1.00  0.00           C  
ATOM    679  CG  LEU    95      29.246  49.478  17.084  1.00  0.00           C  
ATOM    680  CD1 LEU    95      30.439  50.401  17.222  1.00  0.00           C  
ATOM    681  CD2 LEU    95      28.823  48.916  18.444  1.00  0.00           C  
ATOM    682  N   THR    96      24.661  49.998  15.151  1.00  0.00           N  
ATOM    683  CA  THR    96      23.626  50.936  14.712  1.00  0.00           C  
ATOM    684  C   THR    96      22.678  51.320  15.844  1.00  0.00           C  
ATOM    685  O   THR    96      22.270  52.484  15.944  1.00  0.00           O  
ATOM    686  CB  THR    96      22.839  50.346  13.542  1.00  0.00           C  
ATOM    687  OG1 THR    96      23.703  50.118  12.438  1.00  0.00           O  
ATOM    688  CG2 THR    96      21.731  51.329  13.127  1.00  0.00           C  
ATOM    689  N   ARG    97      22.304  50.368  16.701  1.00  0.00           N  
ATOM    690  CA  ARG    97      21.413  50.707  17.809  1.00  0.00           C  
ATOM    691  C   ARG    97      22.165  51.319  18.989  1.00  0.00           C  
ATOM    692  O   ARG    97      21.624  52.196  19.677  1.00  0.00           O  
ATOM    693  CB  ARG    97      20.647  49.470  18.261  1.00  0.00           C  
ATOM    694  CG  ARG    97      19.600  48.998  17.250  1.00  0.00           C  
ATOM    695  CD  ARG    97      18.895  47.702  17.658  1.00  0.00           C  
ATOM    696  NE  ARG    97      17.877  47.398  16.614  1.00  0.00           N  
ATOM    697  CZ  ARG    97      17.197  46.215  16.648  1.00  0.00           C  
ATOM    698  NH1 ARG    97      17.640  45.511  17.731  1.00  0.00           N  
ATOM    699  NH2 ARG    97      16.338  46.198  15.587  1.00  0.00           N  
ATOM    700  N   ASP    98      23.395  50.862  19.250  1.00  0.00           N  
ATOM    701  CA  ASP    98      24.217  51.490  20.279  1.00  0.00           C  
ATOM    702  C   ASP    98      24.453  52.960  19.951  1.00  0.00           C  
ATOM    703  O   ASP    98      24.530  53.800  20.855  1.00  0.00           O  
ATOM    704  CB  ASP    98      25.546  50.725  20.449  1.00  0.00           C  
ATOM    705  CG  ASP    98      25.246  49.412  21.158  1.00  0.00           C  
ATOM    706  OD1 ASP    98      24.108  49.269  21.682  1.00  0.00           O  
ATOM    707  OD2 ASP    98      26.149  48.534  21.185  1.00  0.00           O  
ATOM    708  N   GLU    99      24.536  53.307  18.667  1.00  0.00           N  
ATOM    709  CA  GLU    99      24.850  54.673  18.265  1.00  0.00           C  
ATOM    710  C   GLU    99      23.622  55.463  17.816  1.00  0.00           C  
ATOM    711  O   GLU    99      23.776  56.513  17.181  1.00  0.00           O  
ATOM    712  CB  GLU    99      25.911  54.674  17.160  1.00  0.00           C  
ATOM    713  CG  GLU    99      27.226  54.011  17.576  1.00  0.00           C  
ATOM    714  CD  GLU    99      27.808  54.808  18.734  1.00  0.00           C  
ATOM    715  OE1 GLU    99      27.849  56.062  18.628  1.00  0.00           O  
ATOM    716  OE2 GLU    99      28.220  54.172  19.741  1.00  0.00           O  
ATOM    717  N   ASP   100      22.410  54.983  18.129  1.00  0.00           N  
ATOM    718  CA  ASP   100      21.202  55.744  17.806  1.00  0.00           C  
ATOM    719  C   ASP   100      21.213  57.110  18.478  1.00  0.00           C  
ATOM    720  O   ASP   100      20.833  58.116  17.867  1.00  0.00           O  
ATOM    721  CB  ASP   100      19.954  54.970  18.225  1.00  0.00           C  
ATOM    722  CG  ASP   100      18.736  55.749  17.751  1.00  0.00           C  
ATOM    723  OD1 ASP   100      18.593  55.928  16.511  1.00  0.00           O  
ATOM    724  OD2 ASP   100      17.931  56.177  18.621  1.00  0.00           O  
ATOM    725  N   PHE   101      21.621  57.157  19.739  1.00  0.00           N  
ATOM    726  CA  PHE   101      21.853  58.381  20.484  1.00  0.00           C  
ATOM    727  C   PHE   101      23.347  58.620  20.626  1.00  0.00           C  
ATOM    728  O   PHE   101      24.146  57.686  20.508  1.00  0.00           O  
ATOM    729  CB  PHE   101      21.198  58.296  21.869  1.00  0.00           C  
ATOM    730  CG  PHE   101      19.724  58.223  21.664  1.00  0.00           C  
ATOM    731  CD1 PHE   101      19.034  56.990  21.622  1.00  0.00           C  
ATOM    732  CD2 PHE   101      18.978  59.405  21.506  1.00  0.00           C  
ATOM    733  CE1 PHE   101      17.624  56.930  21.429  1.00  0.00           C  
ATOM    734  CE2 PHE   101      17.564  59.374  21.311  1.00  0.00           C  
ATOM    735  CZ  PHE   101      16.885  58.129  21.271  1.00  0.00           C  
ATOM    736  N   ASP   102      23.765  59.861  20.875  1.00  0.00           N  
ATOM    737  CA  ASP   102      25.205  60.172  20.892  1.00  0.00           C  
ATOM    738  C   ASP   102      26.010  59.368  21.912  1.00  0.00           C  
ATOM    739  O   ASP   102      25.592  59.156  23.054  1.00  0.00           O  
ATOM    740  CB  ASP   102      25.235  61.666  21.237  1.00  0.00           C  
ATOM    741  CG  ASP   102      24.767  62.441  20.013  1.00  0.00           C  
ATOM    742  OD1 ASP   102      24.642  61.813  18.928  1.00  0.00           O  
ATOM    743  OD2 ASP   102      24.530  63.671  20.147  1.00  0.00           O  
ATOM    744  N   PHE   103      27.196  58.951  21.484  1.00  0.00           N  
ATOM    745  CA  PHE   103      28.256  58.457  22.345  1.00  0.00           C  
ATOM    746  C   PHE   103      29.483  59.327  22.135  1.00  0.00           C  
ATOM    747  O   PHE   103      29.694  59.838  21.033  1.00  0.00           O  
ATOM    748  CB  PHE   103      28.624  57.015  22.016  1.00  0.00           C  
ATOM    749  CG  PHE   103      27.457  56.161  22.376  1.00  0.00           C  
ATOM    750  CD1 PHE   103      26.383  56.650  23.154  1.00  0.00           C  
ATOM    751  CD2 PHE   103      27.403  54.826  21.938  1.00  0.00           C  
ATOM    752  CE1 PHE   103      25.269  55.828  23.490  1.00  0.00           C  
ATOM    753  CE2 PHE   103      26.299  53.980  22.260  1.00  0.00           C  
ATOM    754  CZ  PHE   103      25.228  54.485  23.042  1.00  0.00           C  
ATOM    755  N   ARG   104      30.300  59.482  23.184  1.00  0.00           N  
ATOM    756  CA  ARG   104      31.587  60.164  23.078  1.00  0.00           C  
ATOM    757  C   ARG   104      32.741  59.199  23.319  1.00  0.00           C  
ATOM    758  O   ARG   104      32.641  58.252  24.108  1.00  0.00           O  
ATOM    759  CB  ARG   104      31.735  61.323  24.080  1.00  0.00           C  
ATOM    760  CG  ARG   104      30.679  62.417  23.908  1.00  0.00           C  
ATOM    761  CD  ARG   104      30.811  63.194  22.596  1.00  0.00           C  
ATOM    762  NE  ARG   104      29.893  64.365  22.675  1.00  0.00           N  
ATOM    763  CZ  ARG   104      28.569  64.216  22.377  1.00  0.00           C  
ATOM    764  NH1 ARG   104      28.363  62.908  22.043  1.00  0.00           N  
ATOM    765  NH2 ARG   104      27.969  65.432  22.530  1.00  0.00           N  
ATOM    766  N   ALA   105      33.847  59.462  22.637  1.00  0.00           N  
ATOM    767  CA  ALA   105      35.145  58.878  22.951  1.00  0.00           C  
ATOM    768  C   ALA   105      36.165  59.993  22.828  1.00  0.00           C  
ATOM    769  O   ALA   105      36.189  60.688  21.807  1.00  0.00           O  
ATOM    770  CB  ALA   105      35.492  57.720  22.015  1.00  0.00           C  
ATOM    771  N   ALA   106      36.976  60.190  23.873  1.00  0.00           N  
ATOM    772  CA  ALA   106      37.868  61.346  23.943  1.00  0.00           C  
ATOM    773  C   ALA   106      38.907  61.112  25.025  1.00  0.00           C  
ATOM    774  O   ALA   106      38.649  60.352  25.964  1.00  0.00           O  
ATOM    775  CB  ALA   106      37.092  62.640  24.241  1.00  0.00           C  
ATOM    776  N   TYR   107      40.078  61.748  24.929  1.00  0.00           N  
ATOM    777  CA  TYR   107      41.046  61.664  26.027  1.00  0.00           C  
ATOM    778  C   TYR   107      40.416  62.103  27.336  1.00  0.00           C  
ATOM    779  O   TYR   107      39.582  63.015  27.364  1.00  0.00           O  
ATOM    780  CB  TYR   107      42.166  62.608  25.584  1.00  0.00           C  
ATOM    781  CG  TYR   107      42.830  61.991  24.401  1.00  0.00           C  
ATOM    782  CD1 TYR   107      42.622  60.636  24.113  1.00  0.00           C  
ATOM    783  CD2 TYR   107      43.668  62.743  23.549  1.00  0.00           C  
ATOM    784  CE1 TYR   107      43.230  60.018  23.002  1.00  0.00           C  
ATOM    785  CE2 TYR   107      44.294  62.131  22.415  1.00  0.00           C  
ATOM    786  CZ  TYR   107      44.061  60.764  22.159  1.00  0.00           C  
ATOM    787  OH  TYR   107      44.645  60.131  21.083  1.00  0.00           O  
ATOM    788  N   TRP   108      40.780  61.404  28.420  1.00  0.00           N  
ATOM    789  CA  TRP   108      40.263  61.777  29.733  1.00  0.00           C  
ATOM    790  C   TRP   108      40.555  63.233  30.047  1.00  0.00           C  
ATOM    791  O   TRP   108      39.706  63.933  30.595  1.00  0.00           O  
ATOM    792  CB  TRP   108      40.865  60.915  30.840  1.00  0.00           C  
ATOM    793  CG  TRP   108      40.354  61.245  32.222  1.00  0.00           C  
ATOM    794  CD1 TRP   108      39.235  60.795  32.862  1.00  0.00           C  
ATOM    795  CD2 TRP   108      40.957  62.129  33.178  1.00  0.00           C  
ATOM    796  NE1 TRP   108      39.078  61.285  34.076  1.00  0.00           N  
ATOM    797  CE2 TRP   108      40.129  62.127  34.331  1.00  0.00           C  
ATOM    798  CE3 TRP   108      42.123  62.924  33.177  1.00  0.00           C  
ATOM    799  CZ2 TRP   108      40.429  62.900  35.485  1.00  0.00           C  
ATOM    800  CZ3 TRP   108      42.430  63.703  34.333  1.00  0.00           C  
ATOM    801  CH2 TRP   108      41.579  63.678  35.466  1.00  0.00           C  
ATOM    802  N   SER   109      41.753  63.702  29.731  1.00  0.00           N  
ATOM    803  CA  SER   109      42.085  65.051  30.165  1.00  0.00           C  
ATOM    804  C   SER   109      41.284  66.096  29.412  1.00  0.00           C  
ATOM    805  O   SER   109      41.069  67.188  29.944  1.00  0.00           O  
ATOM    806  CB  SER   109      43.586  65.320  30.030  1.00  0.00           C  
ATOM    807  OG  SER   109      44.025  65.147  28.711  1.00  0.00           O  
ATOM    808  N   ASP   110      40.820  65.780  28.202  1.00  0.00           N  
ATOM    809  CA  ASP   110      39.992  66.724  27.462  1.00  0.00           C  
ATOM    810  C   ASP   110      38.567  66.743  28.003  1.00  0.00           C  
ATOM    811  O   ASP   110      37.936  67.800  28.062  1.00  0.00           O  
ATOM    812  CB  ASP   110      40.021  66.388  25.973  1.00  0.00           C  
ATOM    813  CG  ASP   110      41.393  66.764  25.433  1.00  0.00           C  
ATOM    814  OD1 ASP   110      42.128  67.500  26.144  1.00  0.00           O  
ATOM    815  OD2 ASP   110      41.725  66.320  24.301  1.00  0.00           O  
ATOM    816  N   ILE   111      38.049  65.583  28.411  1.00  0.00           N  
ATOM    817  CA  ILE   111      36.795  65.546  29.151  1.00  0.00           C  
ATOM    818  C   ILE   111      36.891  66.357  30.443  1.00  0.00           C  
ATOM    819  O   ILE   111      36.013  67.172  30.740  1.00  0.00           O  
ATOM    820  CB  ILE   111      36.409  64.092  29.458  1.00  0.00           C  
ATOM    821  CG1 ILE   111      36.040  63.278  28.206  1.00  0.00           C  
ATOM    822  CG2 ILE   111      35.195  63.964  30.393  1.00  0.00           C  
ATOM    823  CD1 ILE   111      35.923  61.777  28.468  1.00  0.00           C  
ATOM    824  N   GLN   112      37.932  66.122  31.243  1.00  0.00           N  
ATOM    825  CA  GLN   112      38.111  66.901  32.473  1.00  0.00           C  
ATOM    826  C   GLN   112      38.071  68.400  32.174  1.00  0.00           C  
ATOM    827  O   GLN   112      37.386  69.166  32.852  1.00  0.00           O  
ATOM    828  CB  GLN   112      39.424  66.526  33.179  1.00  0.00           C  
ATOM    829  CG  GLN   112      39.641  67.269  34.499  1.00  0.00           C  
ATOM    830  CD  GLN   112      38.608  66.766  35.497  1.00  0.00           C  
ATOM    831  OE1 GLN   112      38.348  65.567  35.590  1.00  0.00           O  
ATOM    832  NE2 GLN   112      37.962  67.655  36.298  1.00  0.00           N  
ATOM    833  N   SER   113      38.825  68.838  31.174  1.00  0.00           N  
ATOM    834  CA  SER   113      38.910  70.272  30.904  1.00  0.00           C  
ATOM    835  C   SER   113      37.546  70.865  30.573  1.00  0.00           C  
ATOM    836  O   SER   113      37.176  71.921  31.108  1.00  0.00           O  
ATOM    837  CB  SER   113      39.902  70.532  29.777  1.00  0.00           C  
ATOM    838  OG  SER   113      41.214  70.181  30.191  1.00  0.00           O  
ATOM    839  N   LEU   114      36.768  70.181  29.726  1.00  0.00           N  
ATOM    840  CA  LEU   114      35.463  70.691  29.293  1.00  0.00           C  
ATOM    841  C   LEU   114      34.513  70.798  30.472  1.00  0.00           C  
ATOM    842  O   LEU   114      33.806  71.805  30.631  1.00  0.00           O  
ATOM    843  CB  LEU   114      34.882  69.792  28.183  1.00  0.00           C  
ATOM    844  CG  LEU   114      35.643  69.888  26.859  1.00  0.00           C  
ATOM    845  CD1 LEU   114      35.210  68.885  25.791  1.00  0.00           C  
ATOM    846  CD2 LEU   114      35.532  71.235  26.147  1.00  0.00           C  
ATOM    847  N   LEU   115      34.477  69.758  31.316  1.00  0.00           N  
ATOM    848  CA  LEU   115      33.651  69.790  32.518  1.00  0.00           C  
ATOM    849  C   LEU   115      34.179  70.806  33.534  1.00  0.00           C  
ATOM    850  O   LEU   115      33.393  71.512  34.170  1.00  0.00           O  
ATOM    851  CB  LEU   115      33.587  68.389  33.154  1.00  0.00           C  
ATOM    852  CG  LEU   115      32.801  67.376  32.320  1.00  0.00           C  
ATOM    853  CD1 LEU   115      32.861  65.936  32.828  1.00  0.00           C  
ATOM    854  CD2 LEU   115      31.302  67.651  32.213  1.00  0.00           C  
ATOM    855  N   TYR   116      35.502  70.887  33.707  1.00  0.00           N  
ATOM    856  CA  TYR   116      36.074  71.862  34.641  1.00  0.00           C  
ATOM    857  C   TYR   116      35.666  73.292  34.280  1.00  0.00           C  
ATOM    858  O   TYR   116      35.236  74.071  35.143  1.00  0.00           O  
ATOM    859  CB  TYR   116      37.593  71.732  34.648  1.00  0.00           C  
ATOM    860  CG  TYR   116      38.351  72.742  35.513  1.00  0.00           C  
ATOM    861  CD1 TYR   116      38.477  72.553  36.880  1.00  0.00           C  
ATOM    862  CD2 TYR   116      38.970  73.842  34.946  1.00  0.00           C  
ATOM    863  CE1 TYR   116      39.178  73.441  37.670  1.00  0.00           C  
ATOM    864  CE2 TYR   116      39.679  74.756  35.735  1.00  0.00           C  
ATOM    865  CZ  TYR   116      39.774  74.534  37.098  1.00  0.00           C  
ATOM    866  OH  TYR   116      40.462  75.392  37.908  1.00  0.00           O  
ATOM    867  N   ASN   117      35.813  73.659  33.009  1.00  0.00           N  
ATOM    868  CA  ASN   117      35.482  75.014  32.593  1.00  0.00           C  
ATOM    869  C   ASN   117      33.991  75.285  32.709  1.00  0.00           C  
ATOM    870  O   ASN   117      33.597  76.372  33.129  1.00  0.00           O  
ATOM    871  CB  ASN   117      35.968  75.262  31.173  1.00  0.00           C  
ATOM    872  CG  ASN   117      37.485  75.385  31.210  1.00  0.00           C  
ATOM    873  OD1 ASN   117      38.072  75.665  32.253  1.00  0.00           O  
ATOM    874  ND2 ASN   117      38.201  75.181  30.072  1.00  0.00           N  
ATOM    875  N   ALA   118      33.140  74.322  32.345  1.00  0.00           N  
ATOM    876  CA  ALA   118      31.709  74.517  32.553  1.00  0.00           C  
ATOM    877  C   ALA   118      31.393  74.737  34.028  1.00  0.00           C  
ATOM    878  O   ALA   118      30.630  75.648  34.380  1.00  0.00           O  
ATOM    879  CB  ALA   118      30.880  73.338  32.013  1.00  0.00           C  
ATOM    880  N   LEU   119      31.982  73.913  34.909  1.00  0.00           N  
ATOM    881  CA  LEU   119      31.738  74.052  36.346  1.00  0.00           C  
ATOM    882  C   LEU   119      32.147  75.432  36.863  1.00  0.00           C  
ATOM    883  O   LEU   119      31.438  76.030  37.678  1.00  0.00           O  
ATOM    884  CB  LEU   119      32.481  72.966  37.134  1.00  0.00           C  
ATOM    885  CG  LEU   119      31.910  71.562  36.924  1.00  0.00           C  
ATOM    886  CD1 LEU   119      32.728  70.433  37.549  1.00  0.00           C  
ATOM    887  CD2 LEU   119      30.510  71.342  37.494  1.00  0.00           C  
ATOM    888  N   PRO   120      33.295  75.943  36.429  1.00  0.00           N  
ATOM    889  CA  PRO   120      33.670  77.296  36.849  1.00  0.00           C  
ATOM    890  C   PRO   120      32.674  78.327  36.325  1.00  0.00           C  
ATOM    891  O   PRO   120      32.312  79.270  37.037  1.00  0.00           O  
ATOM    892  CB  PRO   120      35.082  77.627  36.379  1.00  0.00           C  
ATOM    893  CG  PRO   120      35.978  76.396  36.225  1.00  0.00           C  
ATOM    894  CD  PRO   120      35.247  75.172  35.670  1.00  0.00           C  
ATOM    895  N   GLN   121      32.178  78.125  35.100  1.00  0.00           N  
ATOM    896  CA  GLN   121      31.256  79.077  34.478  1.00  0.00           C  
ATOM    897  C   GLN   121      29.942  79.172  35.246  1.00  0.00           C  
ATOM    898  O   GLN   121      29.404  80.268  35.420  1.00  0.00           O  
ATOM    899  CB  GLN   121      30.999  78.678  33.023  1.00  0.00           C  
ATOM    900  CG  GLN   121      32.207  78.893  32.109  1.00  0.00           C  
ATOM    901  CD  GLN   121      31.856  78.350  30.731  1.00  0.00           C  
ATOM    902  OE1 GLN   121      30.792  77.767  30.531  1.00  0.00           O  
ATOM    903  NE2 GLN   121      32.733  78.513  29.704  1.00  0.00           N  
ATOM    904  N   THR   122      29.406  78.047  35.727  1.00  0.00           N  
ATOM    905  CA  THR   122      28.086  78.088  36.356  1.00  0.00           C  
ATOM    906  C   THR   122      28.163  78.366  37.855  1.00  0.00           C  
ATOM    907  O   THR   122      27.141  78.356  38.554  1.00  0.00           O  
ATOM    908  CB  THR   122      27.277  76.798  36.080  1.00  0.00           C  
ATOM    909  OG1 THR   122      27.976  75.667  36.580  1.00  0.00           O  
ATOM    910  CG2 THR   122      27.072  76.640  34.564  1.00  0.00           C  
ATOM    911  N   MET   123      29.352  78.643  38.361  1.00  0.00           N  
ATOM    912  CA  MET   123      29.499  79.062  39.741  1.00  0.00           C  
ATOM    913  C   MET   123      29.820  77.977  40.765  1.00  0.00           C  
ATOM    914  O   MET   123      29.643  78.217  41.966  1.00  0.00           O  
ATOM    915  CB  MET   123      28.217  79.775  40.181  1.00  0.00           C  
ATOM    916  CG  MET   123      27.929  81.054  39.393  1.00  0.00           C  
ATOM    917  SD  MET   123      29.221  82.327  39.523  1.00  0.00           S  
ATOM    918  CE  MET   123      28.873  82.727  41.260  1.00  0.00           C  
ATOM    919  N   PHE   124      30.259  76.786  40.341  1.00  0.00           N  
ATOM    920  CA  PHE   124      30.833  75.862  41.315  1.00  0.00           C  
ATOM    921  C   PHE   124      32.085  76.489  41.915  1.00  0.00           C  
ATOM    922  O   PHE   124      32.950  77.012  41.196  1.00  0.00           O  
ATOM    923  CB  PHE   124      31.176  74.514  40.667  1.00  0.00           C  
ATOM    924  CG  PHE   124      31.699  73.622  41.739  1.00  0.00           C  
ATOM    925  CD1 PHE   124      30.844  72.969  42.655  1.00  0.00           C  
ATOM    926  CD2 PHE   124      33.085  73.409  41.860  1.00  0.00           C  
ATOM    927  CE1 PHE   124      31.353  72.114  43.675  1.00  0.00           C  
ATOM    928  CE2 PHE   124      33.622  72.557  42.873  1.00  0.00           C  
ATOM    929  CZ  PHE   124      32.750  71.909  43.785  1.00  0.00           C  
ATOM    930  N   LEU   125      32.192  76.450  43.241  1.00  0.00           N  
ATOM    931  CA  LEU   125      33.415  76.899  43.909  1.00  0.00           C  
ATOM    932  C   LEU   125      34.431  75.752  43.966  1.00  0.00           C  
ATOM    933  O   LEU   125      34.136  74.687  44.522  1.00  0.00           O  
ATOM    934  CB  LEU   125      33.086  77.412  45.306  1.00  0.00           C  
ATOM    935  CG  LEU   125      32.130  78.607  45.308  1.00  0.00           C  
ATOM    936  CD1 LEU   125      31.692  79.081  46.693  1.00  0.00           C  
ATOM    937  CD2 LEU   125      32.680  79.875  44.656  1.00  0.00           C  
ATOM    938  N   TRP   126      35.623  75.957  43.403  1.00  0.00           N  
ATOM    939  CA  TRP   126      36.625  74.896  43.281  1.00  0.00           C  
ATOM    940  C   TRP   126      37.875  75.270  44.064  1.00  0.00           C  
ATOM    941  O   TRP   126      38.441  76.352  43.868  1.00  0.00           O  
ATOM    942  CB  TRP   126      36.967  74.607  41.809  1.00  0.00           C  
ATOM    943  CG  TRP   126      37.971  73.495  41.619  1.00  0.00           C  
ATOM    944  CD1 TRP   126      39.312  73.570  41.376  1.00  0.00           C  
ATOM    945  CD2 TRP   126      37.713  72.084  41.654  1.00  0.00           C  
ATOM    946  NE1 TRP   126      39.903  72.397  41.260  1.00  0.00           N  
ATOM    947  CE2 TRP   126      38.950  71.426  41.426  1.00  0.00           C  
ATOM    948  CE3 TRP   126      36.555  71.305  41.858  1.00  0.00           C  
ATOM    949  CZ2 TRP   126      39.066  70.010  41.394  1.00  0.00           C  
ATOM    950  CZ3 TRP   126      36.663  69.882  41.828  1.00  0.00           C  
ATOM    951  CH2 TRP   126      37.915  69.259  41.596  1.00  0.00           C  
ATOM    952  N   GLY   127      38.307  74.372  44.953  1.00  0.00           N  
ATOM    953  CA  GLY   127      39.573  74.526  45.667  1.00  0.00           C  
ATOM    954  C   GLY   127      40.503  73.380  45.283  1.00  0.00           C  
ATOM    955  O   GLY   127      40.300  72.226  45.710  1.00  0.00           O  
ATOM    956  N   HIS   128      41.528  73.704  44.500  1.00  0.00           N  
ATOM    957  CA  HIS   128      42.560  72.753  44.117  1.00  0.00           C  
ATOM    958  C   HIS   128      43.711  72.766  45.117  1.00  0.00           C  
ATOM    959  O   HIS   128      43.897  73.717  45.883  1.00  0.00           O  
ATOM    960  CB  HIS   128      43.079  73.057  42.714  1.00  0.00           C  
ATOM    961  CG  HIS   128      43.742  74.398  42.612  1.00  0.00           C  
ATOM    962  ND1 HIS   128      43.059  75.597  42.586  1.00  0.00           N  
ATOM    963  CD2 HIS   128      45.051  74.737  42.532  1.00  0.00           C  
ATOM    964  CE1 HIS   128      43.886  76.594  42.498  1.00  0.00           C  
ATOM    965  NE2 HIS   128      45.112  76.107  42.461  1.00  0.00           N  
ATOM    966  N   LYS   129      44.498  71.690  45.097  1.00  0.00           N  
ATOM    967  CA  LYS   129      45.623  71.598  46.010  1.00  0.00           C  
ATOM    968  C   LYS   129      45.199  71.365  47.438  1.00  0.00           C  
ATOM    969  O   LYS   129      45.909  71.759  48.373  1.00  0.00           O  
ATOM    970  CB  LYS   129      46.468  72.873  45.927  1.00  0.00           C  
ATOM    971  CG  LYS   129      47.041  73.136  44.533  1.00  0.00           C  
ATOM    972  CD  LYS   129      47.979  74.343  44.473  1.00  0.00           C  
ATOM    973  CE  LYS   129      48.465  74.672  43.060  1.00  0.00           C  
ATOM    974  NZ  LYS   129      49.386  75.830  43.099  1.00  0.00           N  
ATOM    975  N   PHE   130      44.054  70.720  47.631  1.00  0.00           N  
ATOM    976  CA  PHE   130      43.455  70.523  48.939  1.00  0.00           C  
ATOM    977  C   PHE   130      43.213  69.028  49.140  1.00  0.00           C  
ATOM    978  O   PHE   130      42.435  68.409  48.404  1.00  0.00           O  
ATOM    979  CB  PHE   130      42.148  71.313  49.081  1.00  0.00           C  
ATOM    980  CG  PHE   130      42.474  72.755  48.894  1.00  0.00           C  
ATOM    981  CD1 PHE   130      42.397  73.383  47.631  1.00  0.00           C  
ATOM    982  CD2 PHE   130      42.870  73.533  49.998  1.00  0.00           C  
ATOM    983  CE1 PHE   130      42.707  74.763  47.463  1.00  0.00           C  
ATOM    984  CE2 PHE   130      43.186  74.918  49.857  1.00  0.00           C  
ATOM    985  CZ  PHE   130      43.105  75.534  48.582  1.00  0.00           C  
ATOM    986  N   LEU   131      43.865  68.458  50.139  1.00  0.00           N  
ATOM    987  CA  LEU   131      43.622  67.076  50.524  1.00  0.00           C  
ATOM    988  C   LEU   131      42.551  67.078  51.606  1.00  0.00           C  
ATOM    989  O   LEU   131      42.736  67.681  52.662  1.00  0.00           O  
ATOM    990  CB  LEU   131      44.919  66.436  51.010  1.00  0.00           C  
ATOM    991  CG  LEU   131      44.750  64.985  51.465  1.00  0.00           C  
ATOM    992  CD1 LEU   131      44.340  64.007  50.365  1.00  0.00           C  
ATOM    993  CD2 LEU   131      46.004  64.344  52.059  1.00  0.00           C  
ATOM    994  N   SER   132      41.423  66.459  51.329  1.00  0.00           N  
ATOM    995  CA  SER   132      40.311  66.442  52.266  1.00  0.00           C  
ATOM    996  C   SER   132      40.453  65.223  53.151  1.00  0.00           C  
ATOM    997  O   SER   132      40.757  64.137  52.664  1.00  0.00           O  
ATOM    998  CB  SER   132      38.967  66.418  51.524  1.00  0.00           C  
ATOM    999  OG  SER   132      37.899  66.297  52.452  1.00  0.00           O  
ATOM   1000  N   PHE   133      40.230  65.390  54.448  1.00  0.00           N  
ATOM   1001  CA  PHE   133      40.294  64.258  55.359  1.00  0.00           C  
ATOM   1002  C   PHE   133      39.352  64.499  56.529  1.00  0.00           C  
ATOM   1003  O   PHE   133      38.695  65.542  56.621  1.00  0.00           O  
ATOM   1004  CB  PHE   133      41.736  64.003  55.831  1.00  0.00           C  
ATOM   1005  CG  PHE   133      42.188  65.218  56.566  1.00  0.00           C  
ATOM   1006  CD1 PHE   133      42.053  65.340  57.967  1.00  0.00           C  
ATOM   1007  CD2 PHE   133      42.771  66.287  55.861  1.00  0.00           C  
ATOM   1008  CE1 PHE   133      42.493  66.504  58.661  1.00  0.00           C  
ATOM   1009  CE2 PHE   133      43.220  67.465  56.532  1.00  0.00           C  
ATOM   1010  CZ  PHE   133      43.077  67.573  57.939  1.00  0.00           C  
ATOM   1011  N   THR   134      39.288  63.496  57.408  1.00  0.00           N  
ATOM   1012  CA  THR   134      38.608  63.574  58.695  1.00  0.00           C  
ATOM   1013  C   THR   134      37.155  64.052  58.609  1.00  0.00           C  
ATOM   1014  O   THR   134      36.749  64.952  59.349  1.00  0.00           O  
ATOM   1015  CB  THR   134      39.408  64.449  59.651  1.00  0.00           C  
ATOM   1016  OG1 THR   134      40.765  64.031  59.676  1.00  0.00           O  
ATOM   1017  CG2 THR   134      38.814  64.334  61.065  1.00  0.00           C  
ATOM   1018  N   MET   135      36.333  63.431  57.755  1.00  0.00           N  
ATOM   1019  CA  MET   135      34.929  63.838  57.667  1.00  0.00           C  
ATOM   1020  C   MET   135      34.157  63.472  58.925  1.00  0.00           C  
ATOM   1021  O   MET   135      34.460  62.493  59.612  1.00  0.00           O  
ATOM   1022  CB  MET   135      34.417  63.044  56.463  1.00  0.00           C  
ATOM   1023  CG  MET   135      35.045  63.475  55.136  1.00  0.00           C  
ATOM   1024  SD  MET   135      34.483  62.524  53.692  1.00  0.00           S  
ATOM   1025  CE  MET   135      32.878  63.365  53.564  1.00  0.00           C  
ATOM   1026  N   SER   136      33.142  64.279  59.226  1.00  0.00           N  
ATOM   1027  CA  SER   136      32.268  63.996  60.348  1.00  0.00           C  
ATOM   1028  C   SER   136      30.885  64.544  60.027  1.00  0.00           C  
ATOM   1029  O   SER   136      30.700  65.344  59.099  1.00  0.00           O  
ATOM   1030  CB  SER   136      32.819  64.566  61.655  1.00  0.00           C  
ATOM   1031  OG  SER   136      32.717  65.971  61.680  1.00  0.00           O  
ATOM   1032  N   GLN   137      29.913  64.097  60.813  1.00  0.00           N  
ATOM   1033  CA  GLN   137      28.513  64.345  60.525  1.00  0.00           C  
ATOM   1034  C   GLN   137      27.720  64.203  61.809  1.00  0.00           C  
ATOM   1035  O   GLN   137      28.143  63.528  62.751  1.00  0.00           O  
ATOM   1036  CB  GLN   137      27.980  63.369  59.480  1.00  0.00           C  
ATOM   1037  CG  GLN   137      27.972  61.914  59.952  1.00  0.00           C  
ATOM   1038  CD  GLN   137      29.313  61.293  59.588  1.00  0.00           C  
ATOM   1039  OE1 GLN   137      30.355  61.939  59.678  1.00  0.00           O  
ATOM   1040  NE2 GLN   137      29.359  60.005  59.155  1.00  0.00           N  
ATOM   1041  N   ASP   138      26.555  64.841  61.823  1.00  0.00           N  
ATOM   1042  CA  ASP   138      25.535  64.618  62.840  1.00  0.00           C  
ATOM   1043  C   ASP   138      24.175  64.773  62.160  1.00  0.00           C  
ATOM   1044  O   ASP   138      24.090  64.869  60.934  1.00  0.00           O  
ATOM   1045  CB  ASP   138      25.716  65.576  64.025  1.00  0.00           C  
ATOM   1046  CG  ASP   138      25.484  67.023  63.642  1.00  0.00           C  
ATOM   1047  OD1 ASP   138      24.313  67.443  63.585  1.00  0.00           O  
ATOM   1048  OD2 ASP   138      26.473  67.740  63.387  1.00  0.00           O  
ATOM   1049  N   GLU   139      23.105  64.822  62.959  1.00  0.00           N  
ATOM   1050  CA  GLU   139      21.756  64.940  62.410  1.00  0.00           C  
ATOM   1051  C   GLU   139      21.481  66.289  61.757  1.00  0.00           C  
ATOM   1052  O   GLU   139      20.429  66.442  61.124  1.00  0.00           O  
ATOM   1053  CB  GLU   139      20.712  64.698  63.502  1.00  0.00           C  
ATOM   1054  CG  GLU   139      20.707  63.285  64.050  1.00  0.00           C  
ATOM   1055  CD  GLU   139      19.784  63.127  65.256  1.00  0.00           C  
ATOM   1056  OE1 GLU   139      19.088  64.101  65.627  1.00  0.00           O  
ATOM   1057  OE2 GLU   139      19.755  62.021  65.837  1.00  0.00           O  
ATOM   1058  N   SER   140      22.386  67.262  61.888  1.00  0.00           N  
ATOM   1059  CA  SER   140      22.157  68.607  61.382  1.00  0.00           C  
ATOM   1060  C   SER   140      23.106  69.037  60.273  1.00  0.00           C  
ATOM   1061  O   SER   140      22.813  70.021  59.593  1.00  0.00           O  
ATOM   1062  CB  SER   140      22.248  69.631  62.525  1.00  0.00           C  
ATOM   1063  OG  SER   140      21.212  69.402  63.469  1.00  0.00           O  
ATOM   1064  N   ASN   141      24.219  68.346  60.069  1.00  0.00           N  
ATOM   1065  CA  ASN   141      25.174  68.783  59.069  1.00  0.00           C  
ATOM   1066  C   ASN   141      26.405  67.901  59.068  1.00  0.00           C  
ATOM   1067  O   ASN   141      26.507  66.923  59.819  1.00  0.00           O  
ATOM   1068  CB  ASN   141      25.566  70.245  59.306  1.00  0.00           C  
ATOM   1069  CG  ASN   141      26.043  70.377  60.745  1.00  0.00           C  
ATOM   1070  OD1 ASN   141      26.943  69.661  61.182  1.00  0.00           O  
ATOM   1071  ND2 ASN   141      25.466  71.300  61.560  1.00  0.00           N  
ATOM   1072  N   VAL   142      27.346  68.269  58.201  1.00  0.00           N  
ATOM   1073  CA  VAL   142      28.586  67.533  58.010  1.00  0.00           C  
ATOM   1074  C   VAL   142      29.725  68.524  57.856  1.00  0.00           C  
ATOM   1075  O   VAL   142      29.525  69.682  57.479  1.00  0.00           O  
ATOM   1076  CB  VAL   142      28.526  66.614  56.780  1.00  0.00           C  
ATOM   1077  CG1 VAL   142      27.456  65.525  56.884  1.00  0.00           C  
ATOM   1078  CG2 VAL   142      28.216  67.356  55.478  1.00  0.00           C  
ATOM   1079  N   LYS   143      30.928  68.054  58.150  1.00  0.00           N  
ATOM   1080  CA  LYS   143      32.116  68.849  57.898  1.00  0.00           C  
ATOM   1081  C   LYS   143      33.269  67.933  57.535  1.00  0.00           C  
ATOM   1082  O   LYS   143      33.228  66.716  57.761  1.00  0.00           O  
ATOM   1083  CB  LYS   143      32.490  69.723  59.097  1.00  0.00           C  
ATOM   1084  CG  LYS   143      32.888  68.920  60.337  1.00  0.00           C  
ATOM   1085  CD  LYS   143      33.244  69.791  61.543  1.00  0.00           C  
ATOM   1086  CE  LYS   143      33.651  68.988  62.780  1.00  0.00           C  
ATOM   1087  NZ  LYS   143      34.032  69.906  63.877  1.00  0.00           N  
ATOM   1088  N   VAL   144      34.283  68.551  56.931  1.00  0.00           N  
ATOM   1089  CA  VAL   144      35.551  67.938  56.551  1.00  0.00           C  
ATOM   1090  C   VAL   144      36.667  68.881  56.994  1.00  0.00           C  
ATOM   1091  O   VAL   144      36.431  70.039  57.344  1.00  0.00           O  
ATOM   1092  CB  VAL   144      35.653  67.669  55.031  1.00  0.00           C  
ATOM   1093  CG1 VAL   144      34.601  66.657  54.563  1.00  0.00           C  
ATOM   1094  CG2 VAL   144      35.529  68.987  54.259  1.00  0.00           C  
ATOM   1095  N   LYS   145      37.888  68.364  57.004  1.00  0.00           N  
ATOM   1096  CA  LYS   145      39.087  69.175  57.161  1.00  0.00           C  
ATOM   1097  C   LYS   145      39.719  69.340  55.789  1.00  0.00           C  
ATOM   1098  O   LYS   145      40.023  68.349  55.115  1.00  0.00           O  
ATOM   1099  CB  LYS   145      40.085  68.550  58.152  1.00  0.00           C  
ATOM   1100  CG  LYS   145      39.570  68.508  59.592  1.00  0.00           C  
ATOM   1101  CD  LYS   145      40.512  67.788  60.559  1.00  0.00           C  
ATOM   1102  CE  LYS   145      40.015  67.780  62.006  1.00  0.00           C  
ATOM   1103  NZ  LYS   145      40.994  67.087  62.873  1.00  0.00           N  
ATOM   1104  N   THR   146      39.908  70.585  55.364  1.00  0.00           N  
ATOM   1105  CA  THR   146      40.604  70.886  54.115  1.00  0.00           C  
ATOM   1106  C   THR   146      42.071  71.153  54.439  1.00  0.00           C  
ATOM   1107  O   THR   146      42.407  72.183  55.037  1.00  0.00           O  
ATOM   1108  CB  THR   146      39.961  72.079  53.406  1.00  0.00           C  
ATOM   1109  OG1 THR   146      38.602  71.795  53.108  1.00  0.00           O  
ATOM   1110  CG2 THR   146      40.720  72.364  52.099  1.00  0.00           C  
ATOM   1111  N   LEU   147      42.942  70.231  54.046  1.00  0.00           N  
ATOM   1112  CA  LEU   147      44.361  70.310  54.367  1.00  0.00           C  
ATOM   1113  C   LEU   147      45.130  70.777  53.128  1.00  0.00           C  
ATOM   1114  O   LEU   147      45.063  70.140  52.073  1.00  0.00           O  
ATOM   1115  CB  LEU   147      44.863  68.953  54.872  1.00  0.00           C  
ATOM   1116  CG  LEU   147      46.322  68.736  55.292  1.00  0.00           C  
ATOM   1117  CD1 LEU   147      46.769  69.755  56.349  1.00  0.00           C  
ATOM   1118  CD2 LEU   147      46.568  67.300  55.799  1.00  0.00           C  
ATOM   1119  N   VAL   148      45.842  71.897  53.251  1.00  0.00           N  
ATOM   1120  CA  VAL   148      46.616  72.431  52.136  1.00  0.00           C  
ATOM   1121  C   VAL   148      48.056  71.938  52.200  1.00  0.00           C  
ATOM   1122  O   VAL   148      48.499  71.348  53.187  1.00  0.00           O  
ATOM   1123  CB  VAL   148      46.577  73.963  52.117  1.00  0.00           C  
ATOM   1124  CG1 VAL   148      47.354  74.579  50.952  1.00  0.00           C  
ATOM   1125  CG2 VAL   148      45.163  74.536  52.002  1.00  0.00           C  
ATOM   1126  N   VAL   149      48.269  70.728  51.548  1.00  0.00           N  
ATOM   1127  CA  VAL   149      49.527  69.962  51.432  1.00  0.00           C  
ATOM   1128  C   VAL   149      50.756  70.840  51.253  1.00  0.00           C  
ATOM   1129  O   VAL   149      51.746  70.719  51.980  1.00  0.00           O  
ATOM   1130  CB  VAL   149      50.283  69.004  50.487  1.00  0.00           C  
ATOM   1131  CG1 VAL   149      51.707  68.689  50.949  1.00  0.00           C  
ATOM   1132  CG2 VAL   149      49.604  67.642  50.328  1.00  0.00           C  
ATOM   1133  N   GLU   150      50.717  71.732  50.289  1.00  0.00           N  
ATOM   1134  CA  GLU   150      51.850  72.616  50.110  1.00  0.00           C  
ATOM   1135  C   GLU   150      52.174  73.359  51.410  1.00  0.00           C  
ATOM   1136  O   GLU   150      53.272  73.899  51.572  1.00  0.00           O  
ATOM   1137  CB  GLU   150      51.738  73.763  49.101  1.00  0.00           C  
ATOM   1138  CG  GLU   150      51.714  73.294  47.645  1.00  0.00           C  
ATOM   1139  CD  GLU   150      51.463  74.510  46.764  1.00  0.00           C  
ATOM   1140  OE1 GLU   150      51.256  75.617  47.328  1.00  0.00           O  
ATOM   1141  OE2 GLU   150      51.475  74.347  45.514  1.00  0.00           O  
ATOM   1142  N   THR   151      51.242  73.407  52.363  1.00  0.00           N  
ATOM   1143  CA  THR   151      51.490  74.193  53.572  1.00  0.00           C  
ATOM   1144  C   THR   151      51.408  73.556  54.943  1.00  0.00           C  
ATOM   1145  O   THR   151      52.235  73.790  55.828  1.00  0.00           O  
ATOM   1146  CB  THR   151      51.186  75.317  54.581  1.00  0.00           C  
ATOM   1147  OG1 THR   151      51.205  76.578  53.928  1.00  0.00           O  
ATOM   1148  CG2 THR   151      52.248  75.304  55.693  1.00  0.00           C  
ATOM   1149  N   GLN   152      50.396  72.656  55.157  1.00  0.00           N  
ATOM   1150  CA  GLN   152      50.112  72.083  56.448  1.00  0.00           C  
ATOM   1151  C   GLN   152      48.969  72.729  57.184  1.00  0.00           C  
ATOM   1152  O   GLN   152      48.623  72.269  58.279  1.00  0.00           O  
ATOM   1153  CB  GLN   152      51.369  72.147  57.322  1.00  0.00           C  
ATOM   1154  CG  GLN   152      52.513  71.270  56.810  1.00  0.00           C  
ATOM   1155  CD  GLN   152      53.711  71.476  57.727  1.00  0.00           C  
ATOM   1156  OE1 GLN   152      53.633  72.204  58.715  1.00  0.00           O  
ATOM   1157  NE2 GLN   152      54.884  70.847  57.448  1.00  0.00           N  
ATOM   1158  N   GLU   153      48.375  73.778  56.625  1.00  0.00           N  
ATOM   1159  CA  GLU   153      47.240  74.421  57.270  1.00  0.00           C  
ATOM   1160  C   GLU   153      45.991  73.562  57.137  1.00  0.00           C  
ATOM   1161  O   GLU   153      45.745  72.935  56.104  1.00  0.00           O  
ATOM   1162  CB  GLU   153      46.978  75.801  56.667  1.00  0.00           C  
ATOM   1163  CG  GLU   153      48.116  76.790  56.848  1.00  0.00           C  
ATOM   1164  CD  GLU   153      48.492  77.003  58.297  1.00  0.00           C  
ATOM   1165  OE1 GLU   153      47.577  77.068  59.145  1.00  0.00           O  
ATOM   1166  OE2 GLU   153      49.705  77.103  58.586  1.00  0.00           O  
ATOM   1167  N   THR   154      45.193  73.570  58.192  1.00  0.00           N  
ATOM   1168  CA  THR   154      43.923  72.873  58.266  1.00  0.00           C  
ATOM   1169  C   THR   154      42.808  73.906  58.305  1.00  0.00           C  
ATOM   1170  O   THR   154      42.887  74.868  59.071  1.00  0.00           O  
ATOM   1171  CB  THR   154      43.886  71.988  59.514  1.00  0.00           C  
ATOM   1172  OG1 THR   154      44.924  71.021  59.457  1.00  0.00           O  
ATOM   1173  CG2 THR   154      42.527  71.272  59.590  1.00  0.00           C  
ATOM   1174  N   VAL   155      41.784  73.711  57.472  1.00  0.00           N  
ATOM   1175  CA  VAL   155      40.588  74.546  57.462  1.00  0.00           C  
ATOM   1176  C   VAL   155      39.374  73.648  57.603  1.00  0.00           C  
ATOM   1177  O   VAL   155      39.183  72.747  56.784  1.00  0.00           O  
ATOM   1178  CB  VAL   155      40.474  75.346  56.162  1.00  0.00           C  
ATOM   1179  CG1 VAL   155      39.220  76.219  56.091  1.00  0.00           C  
ATOM   1180  CG2 VAL   155      41.643  76.306  55.932  1.00  0.00           C  
ATOM   1181  N   GLU   156      38.537  73.915  58.599  1.00  0.00           N  
ATOM   1182  CA  GLU   156      37.268  73.198  58.707  1.00  0.00           C  
ATOM   1183  C   GLU   156      36.294  73.775  57.693  1.00  0.00           C  
ATOM   1184  O   GLU   156      36.216  74.995  57.501  1.00  0.00           O  
ATOM   1185  CB  GLU   156      36.695  73.267  60.135  1.00  0.00           C  
ATOM   1186  CG  GLU   156      37.564  72.558  61.176  1.00  0.00           C  
ATOM   1187  CD  GLU   156      36.869  72.672  62.525  1.00  0.00           C  
ATOM   1188  OE1 GLU   156      35.790  73.320  62.582  1.00  0.00           O  
ATOM   1189  OE2 GLU   156      37.408  72.113  63.517  1.00  0.00           O  
ATOM   1190  N   ILE   157      35.552  72.891  57.033  1.00  0.00           N  
ATOM   1191  CA  ILE   157      34.598  73.261  56.001  1.00  0.00           C  
ATOM   1192  C   ILE   157      33.301  72.534  56.315  1.00  0.00           C  
ATOM   1193  O   ILE   157      33.294  71.302  56.432  1.00  0.00           O  
ATOM   1194  CB  ILE   157      35.101  72.897  54.591  1.00  0.00           C  
ATOM   1195  CG1 ILE   157      36.427  73.581  54.218  1.00  0.00           C  
ATOM   1196  CG2 ILE   157      34.120  73.283  53.471  1.00  0.00           C  
ATOM   1197  CD1 ILE   157      36.312  75.098  54.077  1.00  0.00           C  
ATOM   1198  N   GLU   158      32.213  73.283  56.444  1.00  0.00           N  
ATOM   1199  CA  GLU   158      30.927  72.731  56.832  1.00  0.00           C  
ATOM   1200  C   GLU   158      29.942  72.766  55.668  1.00  0.00           C  
ATOM   1201  O   GLU   158      29.988  73.652  54.813  1.00  0.00           O  
ATOM   1202  CB  GLU   158      30.355  73.493  58.027  1.00  0.00           C  
ATOM   1203  CG  GLU   158      31.183  73.336  59.304  1.00  0.00           C  
ATOM   1204  CD  GLU   158      30.462  74.069  60.426  1.00  0.00           C  
ATOM   1205  OE1 GLU   158      29.404  74.691  60.141  1.00  0.00           O  
ATOM   1206  OE2 GLU   158      30.959  74.017  61.582  1.00  0.00           O  
ATOM   1207  N   GLY   159      29.041  71.790  55.645  1.00  0.00           N  
ATOM   1208  CA  GLY   159      27.969  71.804  54.673  1.00  0.00           C  
ATOM   1209  C   GLY   159      26.860  70.873  55.105  1.00  0.00           C  
ATOM   1210  O   GLY   159      26.916  70.247  56.165  1.00  0.00           O  
ATOM   1211  N   ASP   160      25.841  70.784  54.254  1.00  0.00           N  
ATOM   1212  CA  ASP   160      24.701  69.928  54.561  1.00  0.00           C  
ATOM   1213  C   ASP   160      25.039  68.449  54.365  1.00  0.00           C  
ATOM   1214  O   ASP   160      24.566  67.598  55.124  1.00  0.00           O  
ATOM   1215  CB  ASP   160      23.508  70.347  53.708  1.00  0.00           C  
ATOM   1216  CG  ASP   160      22.999  71.734  54.080  1.00  0.00           C  
ATOM   1217  OD1 ASP   160      22.588  71.914  55.243  1.00  0.00           O  
ATOM   1218  OD2 ASP   160      23.054  72.648  53.234  1.00  0.00           O  
ATOM   1219  N   LEU   161      25.854  68.123  53.369  1.00  0.00           N  
ATOM   1220  CA  LEU   161      26.297  66.743  53.215  1.00  0.00           C  
ATOM   1221  C   LEU   161      27.543  66.714  52.348  1.00  0.00           C  
ATOM   1222  O   LEU   161      27.880  67.691  51.672  1.00  0.00           O  
ATOM   1223  CB  LEU   161      25.189  65.857  52.638  1.00  0.00           C  
ATOM   1224  CG  LEU   161      24.689  66.320  51.268  1.00  0.00           C  
ATOM   1225  CD1 LEU   161      25.498  65.807  50.078  1.00  0.00           C  
ATOM   1226  CD2 LEU   161      23.258  65.906  50.930  1.00  0.00           C  
ATOM   1227  N   LEU   162      28.232  65.576  52.389  1.00  0.00           N  
ATOM   1228  CA  LEU   162      29.466  65.370  51.646  1.00  0.00           C  
ATOM   1229  C   LEU   162      29.237  64.307  50.582  1.00  0.00           C  
ATOM   1230  O   LEU   162      28.693  63.232  50.881  1.00  0.00           O  
ATOM   1231  CB  LEU   162      30.617  64.958  52.578  1.00  0.00           C  
ATOM   1232  CG  LEU   162      31.280  66.140  53.288  1.00  0.00           C  
ATOM   1233  CD1 LEU   162      30.353  66.958  54.185  1.00  0.00           C  
ATOM   1234  CD2 LEU   162      32.436  65.770  54.216  1.00  0.00           C  
ATOM   1235  N   ILE   163      29.671  64.608  49.353  1.00  0.00           N  
ATOM   1236  CA  ILE   163      29.750  63.668  48.236  1.00  0.00           C  
ATOM   1237  C   ILE   163      31.192  63.167  48.139  1.00  0.00           C  
ATOM   1238  O   ILE   163      32.097  63.926  47.775  1.00  0.00           O  
ATOM   1239  CB  ILE   163      29.327  64.334  46.917  1.00  0.00           C  
ATOM   1240  CG1 ILE   163      27.872  64.760  46.962  1.00  0.00           C  
ATOM   1241  CG2 ILE   163      29.603  63.422  45.709  1.00  0.00           C  
ATOM   1242  CD1 ILE   163      27.392  65.393  45.685  1.00  0.00           C  
ATOM   1243  N   ALA   164      31.427  61.886  48.435  1.00  0.00           N  
ATOM   1244  CA  ALA   164      32.771  61.314  48.302  1.00  0.00           C  
ATOM   1245  C   ALA   164      32.921  60.725  46.906  1.00  0.00           C  
ATOM   1246  O   ALA   164      32.459  59.613  46.612  1.00  0.00           O  
ATOM   1247  CB  ALA   164      33.043  60.278  49.386  1.00  0.00           C  
ATOM   1248  N   ALA   165      33.569  61.476  46.037  1.00  0.00           N  
ATOM   1249  CA  ALA   165      33.841  60.996  44.697  1.00  0.00           C  
ATOM   1250  C   ALA   165      35.349  60.990  44.521  1.00  0.00           C  
ATOM   1251  O   ALA   165      35.878  61.571  43.571  1.00  0.00           O  
ATOM   1252  CB  ALA   165      33.121  61.859  43.647  1.00  0.00           C  
ATOM   1253  N   ASP   166      36.055  60.333  45.453  1.00  0.00           N  
ATOM   1254  CA  ASP   166      37.503  60.420  45.522  1.00  0.00           C  
ATOM   1255  C   ASP   166      38.208  59.154  45.008  1.00  0.00           C  
ATOM   1256  O   ASP   166      39.350  58.884  45.376  1.00  0.00           O  
ATOM   1257  CB  ASP   166      37.933  60.784  46.945  1.00  0.00           C  
ATOM   1258  CG  ASP   166      37.366  59.829  48.026  1.00  0.00           C  
ATOM   1259  OD1 ASP   166      36.248  59.283  47.858  1.00  0.00           O  
ATOM   1260  OD2 ASP   166      38.052  59.637  49.063  1.00  0.00           O  
ATOM   1261  N   GLY   167      37.544  58.382  44.138  1.00  0.00           N  
ATOM   1262  CA  GLY   167      38.215  57.391  43.311  1.00  0.00           C  
ATOM   1263  C   GLY   167      38.456  56.048  43.993  1.00  0.00           C  
ATOM   1264  O   GLY   167      38.198  55.849  45.169  1.00  0.00           O  
ATOM   1265  N   CYS   168      39.040  55.129  43.227  1.00  0.00           N  
ATOM   1266  CA  CYS   168      39.146  53.750  43.690  1.00  0.00           C  
ATOM   1267  C   CYS   168      39.916  53.641  45.003  1.00  0.00           C  
ATOM   1268  O   CYS   168      39.620  52.768  45.827  1.00  0.00           O  
ATOM   1269  CB  CYS   168      39.753  52.888  42.563  1.00  0.00           C  
ATOM   1270  SG  CYS   168      38.880  52.755  41.451  1.00  0.00           S  
ATOM   1271  N   LEU   169      40.873  54.540  45.252  1.00  0.00           N  
ATOM   1272  CA  LEU   169      41.687  54.524  46.461  1.00  0.00           C  
ATOM   1273  C   LEU   169      41.155  55.458  47.542  1.00  0.00           C  
ATOM   1274  O   LEU   169      41.921  55.886  48.413  1.00  0.00           O  
ATOM   1275  CB  LEU   169      43.138  54.877  46.133  1.00  0.00           C  
ATOM   1276  CG  LEU   169      43.796  53.903  45.154  1.00  0.00           C  
ATOM   1277  CD1 LEU   169      45.222  54.266  44.742  1.00  0.00           C  
ATOM   1278  CD2 LEU   169      43.928  52.468  45.660  1.00  0.00           C  
ATOM   1279  N   SER   170      39.857  55.758  47.496  1.00  0.00           N  
ATOM   1280  CA  SER   170      39.145  56.635  48.423  1.00  0.00           C  
ATOM   1281  C   SER   170      39.556  56.432  49.873  1.00  0.00           C  
ATOM   1282  O   SER   170      39.440  55.331  50.414  1.00  0.00           O  
ATOM   1283  CB  SER   170      37.648  56.381  48.282  1.00  0.00           C  
ATOM   1284  OG  SER   170      36.919  56.972  49.339  1.00  0.00           O  
ATOM   1285  N   SER   171      40.003  57.508  50.521  1.00  0.00           N  
ATOM   1286  CA  SER   171      40.186  57.451  51.968  1.00  0.00           C  
ATOM   1287  C   SER   171      38.898  57.759  52.727  1.00  0.00           C  
ATOM   1288  O   SER   171      38.804  57.434  53.916  1.00  0.00           O  
ATOM   1289  CB  SER   171      41.305  58.406  52.408  1.00  0.00           C  
ATOM   1290  OG  SER   171      40.924  59.751  52.160  1.00  0.00           O  
ATOM   1291  N   ILE   172      37.911  58.385  52.071  1.00  0.00           N  
ATOM   1292  CA  ILE   172      36.616  58.625  52.702  1.00  0.00           C  
ATOM   1293  C   ILE   172      35.825  57.337  52.915  1.00  0.00           C  
ATOM   1294  O   ILE   172      34.928  57.302  53.763  1.00  0.00           O  
ATOM   1295  CB  ILE   172      35.781  59.584  51.848  1.00  0.00           C  
ATOM   1296  CG1 ILE   172      36.360  61.007  51.779  1.00  0.00           C  
ATOM   1297  CG2 ILE   172      34.340  59.761  52.355  1.00  0.00           C  
ATOM   1298  CD1 ILE   172      35.678  61.893  50.739  1.00  0.00           C  
ATOM   1299  N   ARG   173      36.130  56.284  52.164  1.00  0.00           N  
ATOM   1300  CA  ARG   173      35.397  55.037  52.338  1.00  0.00           C  
ATOM   1301  C   ARG   173      35.452  54.546  53.783  1.00  0.00           C  
ATOM   1302  O   ARG   173      34.527  53.864  54.234  1.00  0.00           O  
ATOM   1303  CB  ARG   173      35.945  53.993  51.368  1.00  0.00           C  
ATOM   1304  CG  ARG   173      35.048  52.791  51.161  1.00  0.00           C  
ATOM   1305  CD  ARG   173      35.243  52.250  49.756  1.00  0.00           C  
ATOM   1306  NE  ARG   173      36.646  51.983  49.467  1.00  0.00           N  
ATOM   1307  CZ  ARG   173      37.184  52.066  48.257  1.00  0.00           C  
ATOM   1308  NH1 ARG   173      36.434  52.421  47.215  1.00  0.00           N  
ATOM   1309  NH2 ARG   173      38.472  51.799  48.089  1.00  0.00           N  
ATOM   1310  N   LYS   174      36.517  54.888  54.526  1.00  0.00           N  
ATOM   1311  CA  LYS   174      36.623  54.494  55.934  1.00  0.00           C  
ATOM   1312  C   LYS   174      35.445  55.010  56.752  1.00  0.00           C  
ATOM   1313  O   LYS   174      34.953  54.318  57.650  1.00  0.00           O  
ATOM   1314  CB  LYS   174      37.915  55.030  56.553  1.00  0.00           C  
ATOM   1315  CG  LYS   174      39.192  54.394  56.091  1.00  0.00           C  
ATOM   1316  CD  LYS   174      40.371  55.031  56.814  1.00  0.00           C  
ATOM   1317  CE  LYS   174      40.306  56.549  56.749  1.00  0.00           C  
ATOM   1318  NZ  LYS   174      41.623  57.188  57.025  1.00  0.00           N  
ATOM   1319  N   THR   175      34.995  56.234  56.466  1.00  0.00           N  
ATOM   1320  CA  THR   175      33.928  56.872  57.224  1.00  0.00           C  
ATOM   1321  C   THR   175      32.614  56.116  57.141  1.00  0.00           C  
ATOM   1322  O   THR   175      31.689  56.415  57.909  1.00  0.00           O  
ATOM   1323  CB  THR   175      33.728  58.310  56.721  1.00  0.00           C  
ATOM   1324  OG1 THR   175      33.368  58.301  55.347  1.00  0.00           O  
ATOM   1325  CG2 THR   175      35.037  59.098  56.899  1.00  0.00           C  
ATOM   1326  N   PHE   176      32.496  55.160  56.218  1.00  0.00           N  
ATOM   1327  CA  PHE   176      31.254  54.447  55.959  1.00  0.00           C  
ATOM   1328  C   PHE   176      31.438  52.947  56.147  1.00  0.00           C  
ATOM   1329  O   PHE   176      30.631  52.289  56.811  1.00  0.00           O  
ATOM   1330  CB  PHE   176      30.719  54.771  54.543  1.00  0.00           C  
ATOM   1331  CG  PHE   176      30.360  56.217  54.520  1.00  0.00           C  
ATOM   1332  CD1 PHE   176      31.271  57.208  54.090  1.00  0.00           C  
ATOM   1333  CD2 PHE   176      29.080  56.628  54.933  1.00  0.00           C  
ATOM   1334  CE1 PHE   176      30.918  58.588  54.068  1.00  0.00           C  
ATOM   1335  CE2 PHE   176      28.700  58.005  54.920  1.00  0.00           C  
ATOM   1336  CZ  PHE   176      29.626  58.988  54.487  1.00  0.00           C  
ATOM   1337  N   LEU   177      32.518  52.390  55.582  1.00  0.00           N  
ATOM   1338  CA  LEU   177      32.871  50.986  55.778  1.00  0.00           C  
ATOM   1339  C   LEU   177      34.166  50.914  56.574  1.00  0.00           C  
ATOM   1340  O   LEU   177      35.252  51.102  56.006  1.00  0.00           O  
ATOM   1341  CB  LEU   177      33.027  50.268  54.433  1.00  0.00           C  
ATOM   1342  CG  LEU   177      33.414  48.794  54.570  1.00  0.00           C  
ATOM   1343  CD1 LEU   177      32.384  47.919  55.283  1.00  0.00           C  
ATOM   1344  CD2 LEU   177      33.647  48.062  53.248  1.00  0.00           C  
ATOM   1345  N   PRO   178      34.116  50.652  57.878  1.00  0.00           N  
ATOM   1346  CA  PRO   178      35.345  50.714  58.685  1.00  0.00           C  
ATOM   1347  C   PRO   178      36.412  49.738  58.210  1.00  0.00           C  
ATOM   1348  O   PRO   178      37.514  50.158  57.840  1.00  0.00           O  
ATOM   1349  CB  PRO   178      34.854  50.386  60.101  1.00  0.00           C  
ATOM   1350  CG  PRO   178      33.565  49.653  59.900  1.00  0.00           C  
ATOM   1351  CD  PRO   178      32.947  50.232  58.666  1.00  0.00           C  
ATOM   1352  N   ASP   179      36.101  48.447  58.186  1.00  0.00           N  
ATOM   1353  CA  ASP   179      37.084  47.455  57.759  1.00  0.00           C  
ATOM   1354  C   ASP   179      37.136  47.389  56.236  1.00  0.00           C  
ATOM   1355  O   ASP   179      36.099  47.191  55.593  1.00  0.00           O  
ATOM   1356  CB  ASP   179      36.750  46.085  58.335  1.00  0.00           C  
ATOM   1357  CG  ASP   179      37.865  45.126  57.944  1.00  0.00           C  
ATOM   1358  OD1 ASP   179      38.782  45.558  57.195  1.00  0.00           O  
ATOM   1359  OD2 ASP   179      37.814  43.947  58.387  1.00  0.00           O  
ATOM   1360  N   PHE   180      38.310  47.554  55.626  1.00  0.00           N  
ATOM   1361  CA  PHE   180      38.391  47.532  54.163  1.00  0.00           C  
ATOM   1362  C   PHE   180      38.595  46.125  53.624  1.00  0.00           C  
ATOM   1363  O   PHE   180      39.357  45.321  54.166  1.00  0.00           O  
ATOM   1364  CB  PHE   180      39.614  48.415  53.881  1.00  0.00           C  
ATOM   1365  CG  PHE   180      39.787  48.482  52.403  1.00  0.00           C  
ATOM   1366  CD1 PHE   180      38.983  49.312  51.591  1.00  0.00           C  
ATOM   1367  CD2 PHE   180      40.777  47.702  51.777  1.00  0.00           C  
ATOM   1368  CE1 PHE   180      39.158  49.372  50.178  1.00  0.00           C  
ATOM   1369  CE2 PHE   180      40.975  47.743  50.363  1.00  0.00           C  
ATOM   1370  CZ  PHE   180      40.158  48.582  49.561  1.00  0.00           C  
ATOM   1371  N   LYS   181      37.888  45.823  52.546  1.00  0.00           N  
ATOM   1372  CA  LYS   181      38.056  44.564  51.831  1.00  0.00           C  
ATOM   1373  C   LYS   181      39.035  44.794  50.687  1.00  0.00           C  
ATOM   1374  O   LYS   181      38.990  45.834  50.015  1.00  0.00           O  
ATOM   1375  CB  LYS   181      36.701  44.026  51.329  1.00  0.00           C  
ATOM   1376  CG  LYS   181      35.756  43.605  52.456  1.00  0.00           C  
ATOM   1377  CD  LYS   181      34.397  43.105  51.962  1.00  0.00           C  
ATOM   1378  CE  LYS   181      33.438  42.723  53.091  1.00  0.00           C  
ATOM   1379  NZ  LYS   181      32.152  42.256  52.526  1.00  0.00           N  
ATOM   1380  N   LEU   182      39.960  43.823  50.482  1.00  0.00           N  
ATOM   1381  CA  LEU   182      40.949  43.914  49.409  1.00  0.00           C  
ATOM   1382  C   LEU   182      40.407  43.271  48.140  1.00  0.00           C  
ATOM   1383  O   LEU   182      39.911  42.138  48.193  1.00  0.00           O  
ATOM   1384  CB  LEU   182      42.250  43.233  49.805  1.00  0.00           C  
ATOM   1385  CG  LEU   182      42.918  43.859  51.031  1.00  0.00           C  
ATOM   1386  CD1 LEU   182      44.180  43.145  51.514  1.00  0.00           C  
ATOM   1387  CD2 LEU   182      43.376  45.305  50.849  1.00  0.00           C  
ATOM   1388  N   ARG   183      40.462  43.961  47.003  1.00  0.00           N  
ATOM   1389  CA  ARG   183      40.008  43.348  45.750  1.00  0.00           C  
ATOM   1390  C   ARG   183      40.899  42.179  45.358  1.00  0.00           C  
ATOM   1391  O   ARG   183      42.073  42.106  45.729  1.00  0.00           O  
ATOM   1392  CB  ARG   183      40.094  44.491  44.728  1.00  0.00           C  
ATOM   1393  CG  ARG   183      39.082  45.611  44.978  1.00  0.00           C  
ATOM   1394  CD  ARG   183      39.202  46.776  43.995  1.00  0.00           C  
ATOM   1395  NE  ARG   183      40.506  47.450  44.256  1.00  0.00           N  
ATOM   1396  CZ  ARG   183      40.954  48.421  43.408  1.00  0.00           C  
ATOM   1397  NH1 ARG   183      40.023  48.574  42.421  1.00  0.00           N  
ATOM   1398  NH2 ARG   183      42.157  48.861  43.879  1.00  0.00           N  
ATOM   1399  N   TYR   184      40.312  41.251  44.622  1.00  0.00           N  
ATOM   1400  CA  TYR   184      40.982  40.025  44.212  1.00  0.00           C  
ATOM   1401  C   TYR   184      41.615  40.220  42.837  1.00  0.00           C  
ATOM   1402  O   TYR   184      40.944  40.707  41.918  1.00  0.00           O  
ATOM   1403  CB  TYR   184      39.986  38.866  44.179  1.00  0.00           C  
ATOM   1404  CG  TYR   184      39.625  38.545  45.589  1.00  0.00           C  
ATOM   1405  CD1 TYR   184      38.483  39.119  46.163  1.00  0.00           C  
ATOM   1406  CD2 TYR   184      40.406  37.665  46.370  1.00  0.00           C  
ATOM   1407  CE1 TYR   184      38.108  38.838  47.492  1.00  0.00           C  
ATOM   1408  CE2 TYR   184      40.038  37.369  47.722  1.00  0.00           C  
ATOM   1409  CZ  TYR   184      38.883  37.967  48.265  1.00  0.00           C  
ATOM   1410  OH  TYR   184      38.493  37.715  49.563  1.00  0.00           O  
ATOM   1411  N   SER   185      42.894  39.887  42.657  1.00  0.00           N  
ATOM   1412  CA  SER   185      43.492  40.002  41.321  1.00  0.00           C  
ATOM   1413  C   SER   185      42.794  39.059  40.357  1.00  0.00           C  
ATOM   1414  O   SER   185      42.401  37.953  40.729  1.00  0.00           O  
ATOM   1415  CB  SER   185      44.956  39.599  41.540  1.00  0.00           C  
ATOM   1416  OG  SER   185      45.651  39.593  40.302  1.00  0.00           O  
ATOM   1417  N   GLY   186      42.624  39.502  39.110  1.00  0.00           N  
ATOM   1418  CA  GLY   186      42.029  38.608  38.120  1.00  0.00           C  
ATOM   1419  C   GLY   186      43.047  37.736  37.388  1.00  0.00           C  
ATOM   1420  O   GLY   186      42.636  36.785  36.718  1.00  0.00           O  
ATOM   1421  N   TYR   187      44.350  37.999  37.526  1.00  0.00           N  
ATOM   1422  CA  TYR   187      45.352  37.357  36.695  1.00  0.00           C  
ATOM   1423  C   TYR   187      45.500  37.970  35.321  1.00  0.00           C  
ATOM   1424  O   TYR   187      46.184  37.391  34.464  1.00  0.00           O  
ATOM   1425  CB  TYR   187      45.018  35.866  36.545  1.00  0.00           C  
ATOM   1426  CG  TYR   187      44.908  35.291  37.915  1.00  0.00           C  
ATOM   1427  CD1 TYR   187      43.654  34.921  38.418  1.00  0.00           C  
ATOM   1428  CD2 TYR   187      46.046  35.101  38.731  1.00  0.00           C  
ATOM   1429  CE1 TYR   187      43.510  34.372  39.707  1.00  0.00           C  
ATOM   1430  CE2 TYR   187      45.917  34.544  40.044  1.00  0.00           C  
ATOM   1431  CZ  TYR   187      44.638  34.186  40.514  1.00  0.00           C  
ATOM   1432  OH  TYR   187      44.465  33.650  41.772  1.00  0.00           O  
ATOM   1433  N   CYS   188      44.860  39.119  35.080  1.00  0.00           N  
ATOM   1434  CA  CYS   188      44.918  39.810  33.804  1.00  0.00           C  
ATOM   1435  C   CYS   188      45.270  41.268  34.041  1.00  0.00           C  
ATOM   1436  O   CYS   188      44.981  41.826  35.099  1.00  0.00           O  
ATOM   1437  CB  CYS   188      43.589  39.734  33.037  1.00  0.00           C  
ATOM   1438  SG  CYS   188      43.235  38.402  32.693  1.00  0.00           S  
ATOM   1439  N   ALA   189      45.894  41.874  33.039  1.00  0.00           N  
ATOM   1440  CA  ALA   189      46.203  43.296  33.063  1.00  0.00           C  
ATOM   1441  C   ALA   189      45.897  43.860  31.685  1.00  0.00           C  
ATOM   1442  O   ALA   189      45.595  43.120  30.742  1.00  0.00           O  
ATOM   1443  CB  ALA   189      47.662  43.540  33.464  1.00  0.00           C  
ATOM   1444  N   TRP   190      45.985  45.181  31.569  1.00  0.00           N  
ATOM   1445  CA  TRP   190      45.686  45.880  30.326  1.00  0.00           C  
ATOM   1446  C   TRP   190      46.820  46.843  30.002  1.00  0.00           C  
ATOM   1447  O   TRP   190      47.106  47.755  30.786  1.00  0.00           O  
ATOM   1448  CB  TRP   190      44.354  46.634  30.431  1.00  0.00           C  
ATOM   1449  CG  TRP   190      43.150  45.736  30.584  1.00  0.00           C  
ATOM   1450  CD1 TRP   190      42.546  45.282  31.721  1.00  0.00           C  
ATOM   1451  CD2 TRP   190      42.368  45.153  29.531  1.00  0.00           C  
ATOM   1452  NE1 TRP   190      41.503  44.505  31.501  1.00  0.00           N  
ATOM   1453  CE2 TRP   190      41.342  44.388  30.145  1.00  0.00           C  
ATOM   1454  CE3 TRP   190      42.430  45.203  28.122  1.00  0.00           C  
ATOM   1455  CZ2 TRP   190      40.374  43.668  29.393  1.00  0.00           C  
ATOM   1456  CZ3 TRP   190      41.462  44.483  27.360  1.00  0.00           C  
ATOM   1457  CH2 TRP   190      40.452  43.728  28.008  1.00  0.00           C  
ATOM   1458  N   ARG   191      47.489  46.619  28.875  1.00  0.00           N  
ATOM   1459  CA  ARG   191      48.351  47.649  28.301  1.00  0.00           C  
ATOM   1460  C   ARG   191      47.460  48.685  27.629  1.00  0.00           C  
ATOM   1461  O   ARG   191      46.566  48.318  26.866  1.00  0.00           O  
ATOM   1462  CB  ARG   191      49.312  47.057  27.268  1.00  0.00           C  
ATOM   1463  CG  ARG   191      50.572  46.448  27.886  1.00  0.00           C  
ATOM   1464  CD  ARG   191      50.293  45.237  28.778  1.00  0.00           C  
ATOM   1465  NE  ARG   191      51.604  44.738  29.280  1.00  0.00           N  
ATOM   1466  CZ  ARG   191      51.668  44.054  30.460  1.00  0.00           C  
ATOM   1467  NH1 ARG   191      50.402  43.972  30.962  1.00  0.00           N  
ATOM   1468  NH2 ARG   191      52.974  43.719  30.676  1.00  0.00           N  
ATOM   1469  N   GLY   192      47.680  49.973  27.907  1.00  0.00           N  
ATOM   1470  CA  GLY   192      46.853  50.961  27.223  1.00  0.00           C  
ATOM   1471  C   GLY   192      47.565  52.308  27.145  1.00  0.00           C  
ATOM   1472  O   GLY   192      48.360  52.657  28.019  1.00  0.00           O  
ATOM   1473  N   VAL   193      47.286  53.043  26.067  1.00  0.00           N  
ATOM   1474  CA  VAL   193      47.916  54.348  25.843  1.00  0.00           C  
ATOM   1475  C   VAL   193      47.216  55.078  24.703  1.00  0.00           C  
ATOM   1476  O   VAL   193      46.431  54.494  23.951  1.00  0.00           O  
ATOM   1477  CB  VAL   193      49.398  54.196  25.520  1.00  0.00           C  
ATOM   1478  CG1 VAL   193      49.663  53.529  24.169  1.00  0.00           C  
ATOM   1479  CG2 VAL   193      50.150  55.527  25.463  1.00  0.00           C  
ATOM   1480  N   PHE   194      47.498  56.381  24.606  1.00  0.00           N  
ATOM   1481  CA  PHE   194      47.271  57.149  23.393  1.00  0.00           C  
ATOM   1482  C   PHE   194      48.489  57.015  22.499  1.00  0.00           C  
ATOM   1483  O   PHE   194      49.614  56.837  22.976  1.00  0.00           O  
ATOM   1484  CB  PHE   194      47.042  58.644  23.696  1.00  0.00           C  
ATOM   1485  CG  PHE   194      46.782  59.329  22.399  1.00  0.00           C  
ATOM   1486  CD1 PHE   194      45.526  59.261  21.754  1.00  0.00           C  
ATOM   1487  CD2 PHE   194      47.804  60.073  21.781  1.00  0.00           C  
ATOM   1488  CE1 PHE   194      45.286  59.923  20.516  1.00  0.00           C  
ATOM   1489  CE2 PHE   194      47.590  60.746  20.540  1.00  0.00           C  
ATOM   1490  CZ  PHE   194      46.324  60.668  19.905  1.00  0.00           C  
ATOM   1491  N   ASP   195      48.265  57.121  21.198  1.00  0.00           N  
ATOM   1492  CA  ASP   195      49.368  57.184  20.247  1.00  0.00           C  
ATOM   1493  C   ASP   195      49.691  58.643  19.962  1.00  0.00           C  
ATOM   1494  O   ASP   195      48.793  59.487  19.871  1.00  0.00           O  
ATOM   1495  CB  ASP   195      49.027  56.428  18.953  1.00  0.00           C  
ATOM   1496  CG  ASP   195      49.009  54.939  19.269  1.00  0.00           C  
ATOM   1497  OD1 ASP   195      49.524  54.559  20.354  1.00  0.00           O  
ATOM   1498  OD2 ASP   195      48.481  54.163  18.429  1.00  0.00           O  
ATOM   1499  N   PHE   196      50.979  58.941  19.824  1.00  0.00           N  
ATOM   1500  CA  PHE   196      51.442  60.265  19.418  1.00  0.00           C  
ATOM   1501  C   PHE   196      51.072  60.500  17.957  1.00  0.00           C  
ATOM   1502  O   PHE   196      51.729  59.969  17.053  1.00  0.00           O  
ATOM   1503  CB  PHE   196      52.949  60.362  19.636  1.00  0.00           C  
ATOM   1504  CG  PHE   196      53.361  61.755  19.303  1.00  0.00           C  
ATOM   1505  CD1 PHE   196      53.078  62.844  20.158  1.00  0.00           C  
ATOM   1506  CD2 PHE   196      54.055  62.014  18.107  1.00  0.00           C  
ATOM   1507  CE1 PHE   196      53.480  64.172  19.833  1.00  0.00           C  
ATOM   1508  CE2 PHE   196      54.469  63.335  17.757  1.00  0.00           C  
ATOM   1509  CZ  PHE   196      54.177  64.419  18.625  1.00  0.00           C  
ATOM   1510  N   SER   197      50.046  61.334  17.723  1.00  0.00           N  
ATOM   1511  CA  SER   197      49.504  61.517  16.374  1.00  0.00           C  
ATOM   1512  C   SER   197      50.531  62.097  15.403  1.00  0.00           C  
ATOM   1513  O   SER   197      50.515  61.762  14.208  1.00  0.00           O  
ATOM   1514  CB  SER   197      48.256  62.407  16.440  1.00  0.00           C  
ATOM   1515  OG  SER   197      48.611  63.715  16.862  1.00  0.00           O  
ATOM   1516  N   GLY   198      51.448  62.933  15.894  1.00  0.00           N  
ATOM   1517  CA  GLY   198      52.388  63.613  15.003  1.00  0.00           C  
ATOM   1518  C   GLY   198      53.405  62.646  14.406  1.00  0.00           C  
ATOM   1519  O   GLY   198      53.674  62.692  13.203  1.00  0.00           O  
ATOM   1520  N   ASN   199      53.998  61.769  15.224  1.00  0.00           N  
ATOM   1521  CA  ASN   199      54.951  60.826  14.656  1.00  0.00           C  
ATOM   1522  C   ASN   199      54.244  59.670  13.956  1.00  0.00           C  
ATOM   1523  O   ASN   199      54.838  59.049  13.066  1.00  0.00           O  
ATOM   1524  CB  ASN   199      55.912  60.305  15.734  1.00  0.00           C  
ATOM   1525  CG  ASN   199      56.829  61.450  16.140  1.00  0.00           C  
ATOM   1526  OD1 ASN   199      57.022  62.404  15.388  1.00  0.00           O  
ATOM   1527  ND2 ASN   199      57.443  61.418  17.353  1.00  0.00           N  
ATOM   1528  N   GLU   200      52.989  59.380  14.336  1.00  0.00           N  
ATOM   1529  CA  GLU   200      52.181  58.395  13.617  1.00  0.00           C  
ATOM   1530  C   GLU   200      51.910  58.855  12.193  1.00  0.00           C  
ATOM   1531  O   GLU   200      52.086  58.088  11.240  1.00  0.00           O  
ATOM   1532  CB  GLU   200      50.869  58.150  14.356  1.00  0.00           C  
ATOM   1533  CG  GLU   200      49.983  57.095  13.692  1.00  0.00           C  
ATOM   1534  CD  GLU   200      48.733  56.926  14.544  1.00  0.00           C  
ATOM   1535  OE1 GLU   200      48.635  57.617  15.593  1.00  0.00           O  
ATOM   1536  OE2 GLU   200      47.860  56.103  14.158  1.00  0.00           O  
ATOM   1537  N   ASN   201      51.467  60.101  12.029  1.00  0.00           N  
ATOM   1538  CA  ASN   201      51.586  60.755  10.734  1.00  0.00           C  
ATOM   1539  C   ASN   201      53.060  60.846  10.367  1.00  0.00           C  
ATOM   1540  O   ASN   201      53.919  61.029  11.229  1.00  0.00           O  
ATOM   1541  CB  ASN   201      50.963  62.155  10.773  1.00  0.00           C  
ATOM   1542  CG  ASN   201      50.991  62.722   9.361  1.00  0.00           C  
ATOM   1543  OD1 ASN   201      52.046  63.085   8.844  1.00  0.00           O  
ATOM   1544  ND2 ASN   201      49.831  62.828   8.659  1.00  0.00           N  
ATOM   1545  N   SER   202      53.367  60.695   9.094  1.00  0.00           N  
ATOM   1546  CA  SER   202      54.749  60.732   8.687  1.00  0.00           C  
ATOM   1547  C   SER   202      55.476  59.409   8.760  1.00  0.00           C  
ATOM   1548  O   SER   202      56.631  59.336   8.320  1.00  0.00           O  
ATOM   1549  CB  SER   202      55.502  61.755   9.542  1.00  0.00           C  
ATOM   1550  OG  SER   202      55.663  61.262  10.864  1.00  0.00           O  
ATOM   1551  N   GLU   203      54.849  58.366   9.314  1.00  0.00           N  
ATOM   1552  CA  GLU   203      55.361  57.005   9.203  1.00  0.00           C  
ATOM   1553  C   GLU   203      54.587  56.291   8.102  1.00  0.00           C  
ATOM   1554  O   GLU   203      53.411  55.955   8.306  1.00  0.00           O  
ATOM   1555  CB  GLU   203      55.226  56.258  10.536  1.00  0.00           C  
ATOM   1556  CG  GLU   203      55.771  54.829  10.493  1.00  0.00           C  
ATOM   1557  CD  GLU   203      55.668  54.243  11.893  1.00  0.00           C  
ATOM   1558  OE1 GLU   203      55.170  54.963  12.800  1.00  0.00           O  
ATOM   1559  OE2 GLU   203      56.085  53.068  12.076  1.00  0.00           O  
ATOM   1560  N   THR   204      55.185  56.045   6.933  1.00  0.00           N  
ATOM   1561  CA  THR   204      54.441  55.379   5.846  1.00  0.00           C  
ATOM   1562  C   THR   204      53.897  54.013   6.217  1.00  0.00           C  
ATOM   1563  O   THR   204      52.803  53.647   5.767  1.00  0.00           O  
ATOM   1564  CB  THR   204      55.488  55.273   4.731  1.00  0.00           C  
ATOM   1565  OG1 THR   204      55.914  56.569   4.337  1.00  0.00           O  
ATOM   1566  CG2 THR   204      54.872  54.550   3.521  1.00  0.00           C  
ATOM   1567  N   VAL   205      54.619  53.243   7.029  1.00  0.00           N  
ATOM   1568  CA  VAL   205      54.163  51.894   7.340  1.00  0.00           C  
ATOM   1569  C   VAL   205      52.894  51.889   8.177  1.00  0.00           C  
ATOM   1570  O   VAL   205      52.219  50.860   8.251  1.00  0.00           O  
ATOM   1571  CB  VAL   205      55.274  51.123   8.045  1.00  0.00           C  
ATOM   1572  CG1 VAL   205      56.554  51.002   7.215  1.00  0.00           C  
ATOM   1573  CG2 VAL   205      55.712  51.757   9.367  1.00  0.00           C  
ATOM   1574  N   SER   206      52.547  53.016   8.787  1.00  0.00           N  
ATOM   1575  CA  SER   206      51.355  53.141   9.606  1.00  0.00           C  
ATOM   1576  C   SER   206      50.204  53.842   8.887  1.00  0.00           C  
ATOM   1577  O   SER   206      49.139  54.025   9.486  1.00  0.00           O  
ATOM   1578  CB  SER   206      51.698  53.892  10.899  1.00  0.00           C  
ATOM   1579  OG  SER   206      52.108  55.218  10.599  1.00  0.00           O  
ATOM   1580  N   GLY   207      50.385  54.230   7.622  1.00  0.00           N  
ATOM   1581  CA  GLY   207      49.367  55.017   6.931  1.00  0.00           C  
ATOM   1582  C   GLY   207      48.026  54.299   6.872  1.00  0.00           C  
ATOM   1583  O   GLY   207      46.974  54.944   6.781  1.00  0.00           O  
ATOM   1584  N   ILE   208      48.040  52.970   6.925  1.00  0.00           N  
ATOM   1585  CA  ILE   208      46.794  52.229   6.793  1.00  0.00           C  
ATOM   1586  C   ILE   208      45.781  52.629   7.859  1.00  0.00           C  
ATOM   1587  O   ILE   208      44.575  52.658   7.587  1.00  0.00           O  
ATOM   1588  CB  ILE   208      47.082  50.737   6.853  1.00  0.00           C  
ATOM   1589  CG1 ILE   208      47.860  50.213   5.634  1.00  0.00           C  
ATOM   1590  CG2 ILE   208      45.814  49.870   6.923  1.00  0.00           C  
ATOM   1591  CD1 ILE   208      48.379  48.786   5.810  1.00  0.00           C  
ATOM   1592  N   LYS   209      46.253  52.973   9.062  1.00  0.00           N  
ATOM   1593  CA  LYS   209      45.370  53.266  10.186  1.00  0.00           C  
ATOM   1594  C   LYS   209      44.484  54.482   9.921  1.00  0.00           C  
ATOM   1595  O   LYS   209      43.396  54.581  10.490  1.00  0.00           O  
ATOM   1596  CB  LYS   209      46.219  53.433  11.470  1.00  0.00           C  
ATOM   1597  CG  LYS   209      46.846  52.127  11.961  1.00  0.00           C  
ATOM   1598  CD  LYS   209      45.823  51.113  12.478  1.00  0.00           C  
ATOM   1599  CE  LYS   209      46.457  49.856  13.078  1.00  0.00           C  
ATOM   1600  NZ  LYS   209      45.400  48.908  13.498  1.00  0.00           N  
ATOM   1601  N   LYS   210      44.895  55.393   9.038  1.00  0.00           N  
ATOM   1602  CA  LYS   210      44.081  56.577   8.757  1.00  0.00           C  
ATOM   1603  C   LYS   210      42.953  56.327   7.758  1.00  0.00           C  
ATOM   1604  O   LYS   210      42.085  57.189   7.605  1.00  0.00           O  
ATOM   1605  CB  LYS   210      44.959  57.715   8.235  1.00  0.00           C  
ATOM   1606  CG  LYS   210      45.960  58.236   9.268  1.00  0.00           C  
ATOM   1607  CD  LYS   210      46.798  59.415   8.768  1.00  0.00           C  
ATOM   1608  CE  LYS   210      47.733  59.996   9.831  1.00  0.00           C  
ATOM   1609  NZ  LYS   210      46.946  60.690  10.874  1.00  0.00           N  
ATOM   1610  N   VAL   211      42.921  55.180   7.085  1.00  0.00           N  
ATOM   1611  CA  VAL   211      41.889  54.962   6.079  1.00  0.00           C  
ATOM   1612  C   VAL   211      40.507  55.049   6.702  1.00  0.00           C  
ATOM   1613  O   VAL   211      40.208  54.341   7.667  1.00  0.00           O  
ATOM   1614  CB  VAL   211      42.079  53.607   5.401  1.00  0.00           C  
ATOM   1615  CG1 VAL   211      40.974  53.266   4.399  1.00  0.00           C  
ATOM   1616  CG2 VAL   211      43.384  53.498   4.610  1.00  0.00           C  
ATOM   1617  N   TYR   212      39.678  55.947   6.170  1.00  0.00           N  
ATOM   1618  CA  TYR   212      38.294  56.073   6.574  1.00  0.00           C  
ATOM   1619  C   TYR   212      38.026  56.926   7.796  1.00  0.00           C  
ATOM   1620  O   TYR   212      36.883  57.362   7.985  1.00  0.00           O  
ATOM   1621  CB  TYR   212      37.717  54.672   6.823  1.00  0.00           C  
ATOM   1622  CG  TYR   212      37.673  53.966   5.512  1.00  0.00           C  
ATOM   1623  CD1 TYR   212      37.793  54.696   4.322  1.00  0.00           C  
ATOM   1624  CD2 TYR   212      37.518  52.564   5.431  1.00  0.00           C  
ATOM   1625  CE1 TYR   212      37.760  54.064   3.064  1.00  0.00           C  
ATOM   1626  CE2 TYR   212      37.482  51.906   4.160  1.00  0.00           C  
ATOM   1627  CZ  TYR   212      37.605  52.676   2.986  1.00  0.00           C  
ATOM   1628  OH  TYR   212      37.571  52.087   1.740  1.00  0.00           O  
ATOM   1629  N   PRO   213      39.041  57.207   8.617  1.00  0.00           N  
ATOM   1630  CA  PRO   213      38.826  57.764   9.947  1.00  0.00           C  
ATOM   1631  C   PRO   213      38.215  59.164   9.930  1.00  0.00           C  
ATOM   1632  O   PRO   213      37.709  59.624  10.960  1.00  0.00           O  
ATOM   1633  CB  PRO   213      40.151  57.746  10.735  1.00  0.00           C  
ATOM   1634  CG  PRO   213      41.141  56.690  10.240  1.00  0.00           C  
ATOM   1635  CD  PRO   213      41.097  56.471   8.726  1.00  0.00           C  
ATOM   1636  N   ASP   214      38.230  59.855   8.794  1.00  0.00           N  
ATOM   1637  CA  ASP   214      37.562  61.152   8.731  1.00  0.00           C  
ATOM   1638  C   ASP   214      36.044  61.037   8.648  1.00  0.00           C  
ATOM   1639  O   ASP   214      35.346  61.997   8.992  1.00  0.00           O  
ATOM   1640  CB  ASP   214      38.078  61.968   7.546  1.00  0.00           C  
ATOM   1641  CG  ASP   214      37.784  61.187   6.273  1.00  0.00           C  
ATOM   1642  OD1 ASP   214      38.226  60.010   6.187  1.00  0.00           O  
ATOM   1643  OD2 ASP   214      37.114  61.756   5.371  1.00  0.00           O  
ATOM   1644  N   LEU   215      35.513  59.898   8.204  1.00  0.00           N  
ATOM   1645  CA  LEU   215      34.071  59.694   8.144  1.00  0.00           C  
ATOM   1646  C   LEU   215      33.553  58.652   9.126  1.00  0.00           C  
ATOM   1647  O   LEU   215      32.410  58.751   9.572  1.00  0.00           O  
ATOM   1648  CB  LEU   215      33.660  59.300   6.720  1.00  0.00           C  
ATOM   1649  CG  LEU   215      34.028  60.347   5.667  1.00  0.00           C  
ATOM   1650  CD1 LEU   215      33.707  59.954   4.226  1.00  0.00           C  
ATOM   1651  CD2 LEU   215      33.332  61.698   5.829  1.00  0.00           C  
ATOM   1652  N   GLY   216      34.357  57.654   9.481  1.00  0.00           N  
ATOM   1653  CA  GLY   216      33.915  56.620  10.411  1.00  0.00           C  
ATOM   1654  C   GLY   216      35.090  56.259  11.300  1.00  0.00           C  
ATOM   1655  O   GLY   216      36.087  55.726  10.814  1.00  0.00           O  
ATOM   1656  N   LYS   217      34.984  56.601  12.585  1.00  0.00           N  
ATOM   1657  CA  LYS   217      36.031  56.297  13.546  1.00  0.00           C  
ATOM   1658  C   LYS   217      36.453  54.838  13.422  1.00  0.00           C  
ATOM   1659  O   LYS   217      35.632  53.965  13.133  1.00  0.00           O  
ATOM   1660  CB  LYS   217      35.541  56.544  14.964  1.00  0.00           C  
ATOM   1661  CG  LYS   217      35.457  58.027  15.331  1.00  0.00           C  
ATOM   1662  CD  LYS   217      34.989  58.277  16.766  1.00  0.00           C  
ATOM   1663  CE  LYS   217      35.062  59.747  17.186  1.00  0.00           C  
ATOM   1664  NZ  LYS   217      34.236  60.574  16.279  1.00  0.00           N  
ATOM   1665  N   CYS   218      37.742  54.580  13.638  1.00  0.00           N  
ATOM   1666  CA  CYS   218      38.243  53.208  13.642  1.00  0.00           C  
ATOM   1667  C   CYS   218      37.836  52.509  14.937  1.00  0.00           C  
ATOM   1668  O   CYS   218      37.763  53.124  16.005  1.00  0.00           O  
ATOM   1669  CB  CYS   218      39.757  53.192  13.468  1.00  0.00           C  
ATOM   1670  SG  CYS   218      40.163  53.685  12.200  1.00  0.00           S  
ATOM   1671  N   LEU   219      37.522  51.215  14.831  1.00  0.00           N  
ATOM   1672  CA  LEU   219      37.181  50.381  15.991  1.00  0.00           C  
ATOM   1673  C   LEU   219      37.494  48.947  15.553  1.00  0.00           C  
ATOM   1674  O   LEU   219      36.608  48.178  15.173  1.00  0.00           O  
ATOM   1675  CB  LEU   219      35.730  50.542  16.439  1.00  0.00           C  
ATOM   1676  CG  LEU   219      35.413  49.821  17.751  1.00  0.00           C  
ATOM   1677  CD1 LEU   219      36.144  50.362  18.978  1.00  0.00           C  
ATOM   1678  CD2 LEU   219      33.943  49.857  18.168  1.00  0.00           C  
ATOM   1679  N   TYR   220      38.783  48.615  15.592  1.00  0.00           N  
ATOM   1680  CA  TYR   220      39.297  47.305  15.215  1.00  0.00           C  
ATOM   1681  C   TYR   220      39.618  46.548  16.488  1.00  0.00           C  
ATOM   1682  O   TYR   220      40.144  47.128  17.440  1.00  0.00           O  
ATOM   1683  CB  TYR   220      40.565  47.421  14.366  1.00  0.00           C  
ATOM   1684  CG  TYR   220      40.172  48.001  13.051  1.00  0.00           C  
ATOM   1685  CD1 TYR   220      40.262  49.383  12.844  1.00  0.00           C  
ATOM   1686  CD2 TYR   220      39.711  47.187  11.992  1.00  0.00           C  
ATOM   1687  CE1 TYR   220      39.903  49.968  11.613  1.00  0.00           C  
ATOM   1688  CE2 TYR   220      39.342  47.766  10.735  1.00  0.00           C  
ATOM   1689  CZ  TYR   220      39.445  49.161  10.566  1.00  0.00           C  
ATOM   1690  OH  TYR   220      39.097  49.763   9.376  1.00  0.00           O  
ATOM   1691  N   PHE   221      39.283  45.262  16.509  1.00  0.00           N  
ATOM   1692  CA  PHE   221      39.600  44.385  17.625  1.00  0.00           C  
ATOM   1693  C   PHE   221      40.372  43.191  17.072  1.00  0.00           C  
ATOM   1694  O   PHE   221      40.039  42.685  15.998  1.00  0.00           O  
ATOM   1695  CB  PHE   221      38.323  43.949  18.368  1.00  0.00           C  
ATOM   1696  CG  PHE   221      38.730  42.993  19.436  1.00  0.00           C  
ATOM   1697  CD1 PHE   221      39.292  43.429  20.657  1.00  0.00           C  
ATOM   1698  CD2 PHE   221      38.557  41.611  19.243  1.00  0.00           C  
ATOM   1699  CE1 PHE   221      39.675  42.508  21.674  1.00  0.00           C  
ATOM   1700  CE2 PHE   221      38.932  40.666  20.246  1.00  0.00           C  
ATOM   1701  CZ  PHE   221      39.496  41.119  21.466  1.00  0.00           C  
ATOM   1702  N   ASP   222      41.437  42.787  17.771  1.00  0.00           N  
ATOM   1703  CA  ASP   222      42.324  41.703  17.334  1.00  0.00           C  
ATOM   1704  C   ASP   222      42.474  40.689  18.455  1.00  0.00           C  
ATOM   1705  O   ASP   222      42.879  41.044  19.567  1.00  0.00           O  
ATOM   1706  CB  ASP   222      43.700  42.238  16.918  1.00  0.00           C  
ATOM   1707  CG  ASP   222      44.523  41.067  16.399  1.00  0.00           C  
ATOM   1708  OD1 ASP   222      44.053  39.906  16.539  1.00  0.00           O  
ATOM   1709  OD2 ASP   222      45.631  41.318  15.855  1.00  0.00           O  
ATOM   1710  N   LEU   223      42.152  39.428  18.162  1.00  0.00           N  
ATOM   1711  CA  LEU   223      42.225  38.351  19.140  1.00  0.00           C  
ATOM   1712  C   LEU   223      43.423  37.489  18.788  1.00  0.00           C  
ATOM   1713  O   LEU   223      43.422  36.807  17.757  1.00  0.00           O  
ATOM   1714  CB  LEU   223      40.939  37.528  19.153  1.00  0.00           C  
ATOM   1715  CG  LEU   223      39.692  38.350  19.483  1.00  0.00           C  
ATOM   1716  CD1 LEU   223      38.376  37.574  19.440  1.00  0.00           C  
ATOM   1717  CD2 LEU   223      39.685  38.983  20.874  1.00  0.00           C  
ATOM   1718  N   GLY   224      44.445  37.549  19.635  1.00  0.00           N  
ATOM   1719  CA  GLY   224      45.651  36.741  19.560  1.00  0.00           C  
ATOM   1720  C   GLY   224      45.696  35.849  20.793  1.00  0.00           C  
ATOM   1721  O   GLY   224      45.085  36.156  21.819  1.00  0.00           O  
ATOM   1722  N   GLU   225      46.416  34.735  20.696  1.00  0.00           N  
ATOM   1723  CA  GLU   225      46.679  33.940  21.889  1.00  0.00           C  
ATOM   1724  C   GLU   225      47.373  34.808  22.938  1.00  0.00           C  
ATOM   1725  O   GLU   225      48.475  35.315  22.703  1.00  0.00           O  
ATOM   1726  CB  GLU   225      47.541  32.727  21.548  1.00  0.00           C  
ATOM   1727  CG  GLU   225      47.735  31.767  22.723  1.00  0.00           C  
ATOM   1728  CD  GLU   225      48.558  30.584  22.233  1.00  0.00           C  
ATOM   1729  OE1 GLU   225      48.840  30.527  21.006  1.00  0.00           O  
ATOM   1730  OE2 GLU   225      48.915  29.721  23.079  1.00  0.00           O  
ATOM   1731  N   GLN   226      46.729  34.979  24.096  1.00  0.00           N  
ATOM   1732  CA  GLN   226      47.290  35.770  25.176  1.00  0.00           C  
ATOM   1733  C   GLN   226      47.132  37.278  25.057  1.00  0.00           C  
ATOM   1734  O   GLN   226      47.666  38.011  25.904  1.00  0.00           O  
ATOM   1735  CB  GLN   226      48.781  35.444  25.312  1.00  0.00           C  
ATOM   1736  CG  GLN   226      49.055  33.984  25.680  1.00  0.00           C  
ATOM   1737  CD  GLN   226      50.557  33.822  25.870  1.00  0.00           C  
ATOM   1738  OE1 GLN   226      51.131  34.324  26.835  1.00  0.00           O  
ATOM   1739  NE2 GLN   226      51.274  33.110  24.960  1.00  0.00           N  
ATOM   1740  N   THR   227      46.435  37.777  24.045  1.00  0.00           N  
ATOM   1741  CA  THR   227      46.212  39.218  23.947  1.00  0.00           C  
ATOM   1742  C   THR   227      44.919  39.500  23.195  1.00  0.00           C  
ATOM   1743  O   THR   227      44.675  38.928  22.128  1.00  0.00           O  
ATOM   1744  CB  THR   227      47.391  39.916  23.263  1.00  0.00           C  
ATOM   1745  OG1 THR   227      47.142  41.310  23.164  1.00  0.00           O  
ATOM   1746  CG2 THR   227      47.581  39.331  21.853  1.00  0.00           C  
ATOM   1747  N   HIS   228      44.087  40.362  23.774  1.00  0.00           N  
ATOM   1748  CA  HIS   228      42.907  40.912  23.132  1.00  0.00           C  
ATOM   1749  C   HIS   228      43.164  42.407  22.946  1.00  0.00           C  
ATOM   1750  O   HIS   228      43.305  43.138  23.935  1.00  0.00           O  
ATOM   1751  CB  HIS   228      41.662  40.678  23.981  1.00  0.00           C  
ATOM   1752  CG  HIS   228      41.315  39.226  24.125  1.00  0.00           C  
ATOM   1753  ND1 HIS   228      40.233  38.758  24.843  1.00  0.00           N  
ATOM   1754  CD2 HIS   228      41.917  38.117  23.632  1.00  0.00           C  
ATOM   1755  CE1 HIS   228      40.175  37.462  24.792  1.00  0.00           C  
ATOM   1756  NE2 HIS   228      41.188  37.035  24.062  1.00  0.00           N  
ATOM   1757  N   SER   229      43.238  42.854  21.691  1.00  0.00           N  
ATOM   1758  CA  SER   229      43.731  44.188  21.352  1.00  0.00           C  
ATOM   1759  C   SER   229      42.610  44.972  20.675  1.00  0.00           C  
ATOM   1760  O   SER   229      41.938  44.463  19.768  1.00  0.00           O  
ATOM   1761  CB  SER   229      44.981  44.108  20.453  1.00  0.00           C  
ATOM   1762  OG  SER   229      45.407  45.414  20.093  1.00  0.00           O  
ATOM   1763  N   VAL   230      42.395  46.202  21.120  1.00  0.00           N  
ATOM   1764  CA  VAL   230      41.466  47.082  20.437  1.00  0.00           C  
ATOM   1765  C   VAL   230      42.193  48.360  20.064  1.00  0.00           C  
ATOM   1766  O   VAL   230      43.015  48.873  20.835  1.00  0.00           O  
ATOM   1767  CB  VAL   230      40.226  47.394  21.270  1.00  0.00           C  
ATOM   1768  CG1 VAL   230      39.261  48.366  20.587  1.00  0.00           C  
ATOM   1769  CG2 VAL   230      39.385  46.159  21.598  1.00  0.00           C  
ATOM   1770  N   PHE   231      41.913  48.828  18.853  1.00  0.00           N  
ATOM   1771  CA  PHE   231      42.521  50.023  18.289  1.00  0.00           C  
ATOM   1772  C   PHE   231      41.397  50.942  17.836  1.00  0.00           C  
ATOM   1773  O   PHE   231      40.558  50.547  17.021  1.00  0.00           O  
ATOM   1774  CB  PHE   231      43.449  49.641  17.138  1.00  0.00           C  
ATOM   1775  CG  PHE   231      44.094  50.892  16.649  1.00  0.00           C  
ATOM   1776  CD1 PHE   231      45.137  51.525  17.362  1.00  0.00           C  
ATOM   1777  CD2 PHE   231      43.668  51.475  15.442  1.00  0.00           C  
ATOM   1778  CE1 PHE   231      45.751  52.719  16.885  1.00  0.00           C  
ATOM   1779  CE2 PHE   231      44.266  52.671  14.940  1.00  0.00           C  
ATOM   1780  CZ  PHE   231      45.311  53.296  15.668  1.00  0.00           C  
ATOM   1781  N   TYR   232      41.347  52.144  18.390  1.00  0.00           N  
ATOM   1782  CA  TYR   232      40.253  53.062  18.099  1.00  0.00           C  
ATOM   1783  C   TYR   232      40.801  54.439  17.732  1.00  0.00           C  
ATOM   1784  O   TYR   232      41.857  54.845  18.206  1.00  0.00           O  
ATOM   1785  CB  TYR   232      39.295  53.186  19.297  1.00  0.00           C  
ATOM   1786  CG  TYR   232      38.706  51.839  19.541  1.00  0.00           C  
ATOM   1787  CD1 TYR   232      39.353  50.941  20.400  1.00  0.00           C  
ATOM   1788  CD2 TYR   232      37.498  51.438  18.929  1.00  0.00           C  
ATOM   1789  CE1 TYR   232      38.826  49.660  20.658  1.00  0.00           C  
ATOM   1790  CE2 TYR   232      36.948  50.140  19.181  1.00  0.00           C  
ATOM   1791  CZ  TYR   232      37.630  49.264  20.050  1.00  0.00           C  
ATOM   1792  OH  TYR   232      37.142  48.003  20.319  1.00  0.00           O  
ATOM   1793  N   GLU   233      40.075  55.150  16.874  1.00  0.00           N  
ATOM   1794  CA  GLU   233      40.358  56.555  16.624  1.00  0.00           C  
ATOM   1795  C   GLU   233      39.153  57.397  17.032  1.00  0.00           C  
ATOM   1796  O   GLU   233      38.060  56.892  17.299  1.00  0.00           O  
ATOM   1797  CB  GLU   233      40.694  56.800  15.149  1.00  0.00           C  
ATOM   1798  CG  GLU   233      41.979  56.106  14.693  1.00  0.00           C  
ATOM   1799  CD  GLU   233      42.240  56.503  13.247  1.00  0.00           C  
ATOM   1800  OE1 GLU   233      41.423  57.285  12.691  1.00  0.00           O  
ATOM   1801  OE2 GLU   233      43.259  56.029  12.678  1.00  0.00           O  
ATOM   1802  N   LEU   234      39.350  58.705  17.051  1.00  0.00           N  
ATOM   1803  CA  LEU   234      38.253  59.589  17.386  1.00  0.00           C  
ATOM   1804  C   LEU   234      38.637  60.988  16.941  1.00  0.00           C  
ATOM   1805  O   LEU   234      39.808  61.275  16.694  1.00  0.00           O  
ATOM   1806  CB  LEU   234      37.919  59.559  18.878  1.00  0.00           C  
ATOM   1807  CG  LEU   234      39.092  59.962  19.774  1.00  0.00           C  
ATOM   1808  CD1 LEU   234      39.244  61.465  20.002  1.00  0.00           C  
ATOM   1809  CD2 LEU   234      39.048  59.391  21.191  1.00  0.00           C  
ATOM   1810  N   PHE   235      37.618  61.841  16.838  1.00  0.00           N  
ATOM   1811  CA  PHE   235      37.755  63.223  16.373  1.00  0.00           C  
ATOM   1812  C   PHE   235      38.463  63.277  15.028  1.00  0.00           C  
ATOM   1813  O   PHE   235      39.496  63.924  14.874  1.00  0.00           O  
ATOM   1814  CB  PHE   235      38.485  64.085  17.400  1.00  0.00           C  
ATOM   1815  CG  PHE   235      38.369  65.503  16.958  1.00  0.00           C  
ATOM   1816  CD1 PHE   235      37.172  66.239  17.109  1.00  0.00           C  
ATOM   1817  CD2 PHE   235      39.473  66.147  16.371  1.00  0.00           C  
ATOM   1818  CE1 PHE   235      37.072  67.596  16.687  1.00  0.00           C  
ATOM   1819  CE2 PHE   235      39.400  67.506  15.940  1.00  0.00           C  
ATOM   1820  CZ  PHE   235      38.191  68.233  16.098  1.00  0.00           C  
ATOM   1821  N   ASN   236      37.909  62.549  14.053  1.00  0.00           N  
ATOM   1822  CA  ASN   236      38.418  62.555  12.683  1.00  0.00           C  
ATOM   1823  C   ASN   236      39.908  62.223  12.617  1.00  0.00           C  
ATOM   1824  O   ASN   236      40.659  62.843  11.865  1.00  0.00           O  
ATOM   1825  CB  ASN   236      38.142  63.905  12.008  1.00  0.00           C  
ATOM   1826  CG  ASN   236      36.635  64.059  11.864  1.00  0.00           C  
ATOM   1827  OD1 ASN   236      35.905  63.075  11.756  1.00  0.00           O  
ATOM   1828  ND2 ASN   236      36.087  65.304  11.853  1.00  0.00           N  
ATOM   1829  N   LYS   237      40.350  61.247  13.414  1.00  0.00           N  
ATOM   1830  CA  LYS   237      41.737  60.833  13.337  1.00  0.00           C  
ATOM   1831  C   LYS   237      42.751  61.745  14.002  1.00  0.00           C  
ATOM   1832  O   LYS   237      43.954  61.566  13.775  1.00  0.00           O  
ATOM   1833  CB  LYS   237      42.125  60.663  11.865  1.00  0.00           C  
ATOM   1834  CG  LYS   237      41.400  59.507  11.173  1.00  0.00           C  
ATOM   1835  CD  LYS   237      41.897  59.236   9.751  1.00  0.00           C  
ATOM   1836  CE  LYS   237      41.558  60.352   8.761  1.00  0.00           C  
ATOM   1837  NZ  LYS   237      42.088  60.017   7.420  1.00  0.00           N  
ATOM   1838  N   LYS   238      42.319  62.704  14.825  1.00  0.00           N  
ATOM   1839  CA  LYS   238      43.279  63.477  15.608  1.00  0.00           C  
ATOM   1840  C   LYS   238      43.824  62.702  16.804  1.00  0.00           C  
ATOM   1841  O   LYS   238      44.895  63.045  17.304  1.00  0.00           O  
ATOM   1842  CB  LYS   238      42.647  64.772  16.122  1.00  0.00           C  
ATOM   1843  CG  LYS   238      42.213  65.759  15.048  1.00  0.00           C  
ATOM   1844  CD  LYS   238      41.551  66.971  15.681  1.00  0.00           C  
ATOM   1845  CE  LYS   238      40.959  67.889  14.621  1.00  0.00           C  
ATOM   1846  NZ  LYS   238      39.955  67.181  13.778  1.00  0.00           N  
ATOM   1847  N   LEU   239      43.103  61.694  17.294  1.00  0.00           N  
ATOM   1848  CA  LEU   239      43.522  60.903  18.442  1.00  0.00           C  
ATOM   1849  C   LEU   239      43.355  59.432  18.086  1.00  0.00           C  
ATOM   1850  O   LEU   239      42.297  59.033  17.588  1.00  0.00           O  
ATOM   1851  CB  LEU   239      42.717  61.237  19.711  1.00  0.00           C  
ATOM   1852  CG  LEU   239      42.909  62.676  20.194  1.00  0.00           C  
ATOM   1853  CD1 LEU   239      41.996  63.098  21.344  1.00  0.00           C  
ATOM   1854  CD2 LEU   239      44.308  63.002  20.714  1.00  0.00           C  
ATOM   1855  N   ASN   240      44.401  58.639  18.325  1.00  0.00           N  
ATOM   1856  CA  ASN   240      44.318  57.185  18.268  1.00  0.00           C  
ATOM   1857  C   ASN   240      44.652  56.608  19.632  1.00  0.00           C  
ATOM   1858  O   ASN   240      45.518  57.126  20.341  1.00  0.00           O  
ATOM   1859  CB  ASN   240      45.256  56.601  17.217  1.00  0.00           C  
ATOM   1860  CG  ASN   240      44.812  57.112  15.854  1.00  0.00           C  
ATOM   1861  OD1 ASN   240      43.733  56.773  15.371  1.00  0.00           O  
ATOM   1862  ND2 ASN   240      45.620  57.957  15.160  1.00  0.00           N  
ATOM   1863  N   TRP   241      43.959  55.536  19.995  1.00  0.00           N  
ATOM   1864  CA  TRP   241      44.117  54.944  21.308  1.00  0.00           C  
ATOM   1865  C   TRP   241      44.033  53.439  21.166  1.00  0.00           C  
ATOM   1866  O   TRP   241      43.370  52.929  20.265  1.00  0.00           O  
ATOM   1867  CB  TRP   241      43.050  55.444  22.302  1.00  0.00           C  
ATOM   1868  CG  TRP   241      43.105  54.771  23.652  1.00  0.00           C  
ATOM   1869  CD1 TRP   241      43.832  55.105  24.758  1.00  0.00           C  
ATOM   1870  CD2 TRP   241      42.383  53.601  24.064  1.00  0.00           C  
ATOM   1871  NE1 TRP   241      43.647  54.300  25.786  1.00  0.00           N  
ATOM   1872  CE2 TRP   241      42.748  53.336  25.410  1.00  0.00           C  
ATOM   1873  CE3 TRP   241      41.456  52.748  23.429  1.00  0.00           C  
ATOM   1874  CZ2 TRP   241      42.216  52.240  26.143  1.00  0.00           C  
ATOM   1875  CZ3 TRP   241      40.918  51.645  24.157  1.00  0.00           C  
ATOM   1876  CH2 TRP   241      41.307  51.410  25.500  1.00  0.00           C  
ATOM   1877  N   ILE   242      44.703  52.730  22.063  1.00  0.00           N  
ATOM   1878  CA  ILE   242      44.724  51.278  21.941  1.00  0.00           C  
ATOM   1879  C   ILE   242      44.756  50.673  23.336  1.00  0.00           C  
ATOM   1880  O   ILE   242      45.151  51.325  24.305  1.00  0.00           O  
ATOM   1881  CB  ILE   242      45.914  50.823  21.087  1.00  0.00           C  
ATOM   1882  CG1 ILE   242      45.849  49.340  20.686  1.00  0.00           C  
ATOM   1883  CG2 ILE   242      47.272  50.991  21.789  1.00  0.00           C  
ATOM   1884  CD1 ILE   242      46.810  48.972  19.556  1.00  0.00           C  
ATOM   1885  N   TRP   243      44.314  49.419  23.440  1.00  0.00           N  
ATOM   1886  CA  TRP   243      44.541  48.687  24.674  1.00  0.00           C  
ATOM   1887  C   TRP   243      44.746  47.216  24.355  1.00  0.00           C  
ATOM   1888  O   TRP   243      44.400  46.745  23.269  1.00  0.00           O  
ATOM   1889  CB  TRP   243      43.405  48.868  25.692  1.00  0.00           C  
ATOM   1890  CG  TRP   243      42.066  48.359  25.215  1.00  0.00           C  
ATOM   1891  CD1 TRP   243      41.763  47.630  24.101  1.00  0.00           C  
ATOM   1892  CD2 TRP   243      40.794  48.545  25.853  1.00  0.00           C  
ATOM   1893  NE1 TRP   243      40.481  47.347  23.978  1.00  0.00           N  
ATOM   1894  CE2 TRP   243      39.822  47.894  25.049  1.00  0.00           C  
ATOM   1895  CE3 TRP   243      40.376  49.198  27.032  1.00  0.00           C  
ATOM   1896  CZ2 TRP   243      38.442  47.877  25.385  1.00  0.00           C  
ATOM   1897  CZ3 TRP   243      38.991  49.185  27.377  1.00  0.00           C  
ATOM   1898  CH2 TRP   243      38.048  48.525  26.549  1.00  0.00           C  
ATOM   1899  N   TYR   244      45.289  46.492  25.332  1.00  0.00           N  
ATOM   1900  CA  TYR   244      45.607  45.080  25.144  1.00  0.00           C  
ATOM   1901  C   TYR   244      45.470  44.362  26.479  1.00  0.00           C  
ATOM   1902  O   TYR   244      46.303  44.560  27.365  1.00  0.00           O  
ATOM   1903  CB  TYR   244      47.018  44.926  24.583  1.00  0.00           C  
ATOM   1904  CG  TYR   244      47.233  43.478  24.303  1.00  0.00           C  
ATOM   1905  CD1 TYR   244      46.624  42.886  23.190  1.00  0.00           C  
ATOM   1906  CD2 TYR   244      48.048  42.678  25.134  1.00  0.00           C  
ATOM   1907  CE1 TYR   244      46.806  41.521  22.891  1.00  0.00           C  
ATOM   1908  CE2 TYR   244      48.244  41.289  24.844  1.00  0.00           C  
ATOM   1909  CZ  TYR   244      47.612  40.729  23.715  1.00  0.00           C  
ATOM   1910  OH  TYR   244      47.768  39.396  23.400  1.00  0.00           O  
ATOM   1911  N   VAL   245      44.449  43.522  26.619  1.00  0.00           N  
ATOM   1912  CA  VAL   245      44.311  42.694  27.811  1.00  0.00           C  
ATOM   1913  C   VAL   245      45.156  41.441  27.630  1.00  0.00           C  
ATOM   1914  O   VAL   245      45.006  40.717  26.641  1.00  0.00           O  
ATOM   1915  CB  VAL   245      42.841  42.343  28.096  1.00  0.00           C  
ATOM   1916  CG1 VAL   245      42.657  41.416  29.299  1.00  0.00           C  
ATOM   1917  CG2 VAL   245      41.969  43.564  28.395  1.00  0.00           C  
ATOM   1918  N   ASN   246      46.056  41.195  28.583  1.00  0.00           N  
ATOM   1919  CA  ASN   246      46.977  40.068  28.532  1.00  0.00           C  
ATOM   1920  C   ASN   246      47.039  39.439  29.915  1.00  0.00           C  
ATOM   1921  O   ASN   246      46.569  40.016  30.901  1.00  0.00           O  
ATOM   1922  CB  ASN   246      48.373  40.512  28.079  1.00  0.00           C  
ATOM   1923  CG  ASN   246      48.948  41.425  29.153  1.00  0.00           C  
ATOM   1924  OD1 ASN   246      48.481  42.547  29.347  1.00  0.00           O  
ATOM   1925  ND2 ASN   246      49.992  40.994  29.909  1.00  0.00           N  
ATOM   1926  N   GLN   247      47.640  38.254  29.994  1.00  0.00           N  
ATOM   1927  CA  GLN   247      47.836  37.594  31.280  1.00  0.00           C  
ATOM   1928  C   GLN   247      48.984  38.256  32.029  1.00  0.00           C  
ATOM   1929  O   GLN   247      50.047  38.522  31.456  1.00  0.00           O  
ATOM   1930  CB  GLN   247      48.123  36.100  31.097  1.00  0.00           C  
ATOM   1931  CG  GLN   247      47.046  35.355  30.342  1.00  0.00           C  
ATOM   1932  CD  GLN   247      47.563  34.082  29.712  1.00  0.00           C  
ATOM   1933  OE1 GLN   247      48.290  33.320  30.346  1.00  0.00           O  
ATOM   1934  NE2 GLN   247      47.211  33.855  28.447  1.00  0.00           N  
ATOM   1935  N   PRO   248      48.771  38.523  33.312  1.00  0.00           N  
ATOM   1936  CA  PRO   248      49.819  39.135  34.120  1.00  0.00           C  
ATOM   1937  C   PRO   248      49.577  38.771  35.573  1.00  0.00           C  
ATOM   1938  O   PRO   248      48.561  39.170  36.151  1.00  0.00           O  
ATOM   1939  CB  PRO   248      49.843  40.662  33.921  1.00  0.00           C  
ATOM   1940  CG  PRO   248      49.267  41.111  32.576  1.00  0.00           C  
ATOM   1941  CD  PRO   248      48.078  40.270  32.107  1.00  0.00           C  
ATOM   1942  N   GLU   249      50.499  38.012  36.161  1.00  0.00           N  
ATOM   1943  CA  GLU   249      50.398  37.635  37.561  1.00  0.00           C  
ATOM   1944  C   GLU   249      51.216  38.531  38.478  1.00  0.00           C  
ATOM   1945  O   GLU   249      51.299  38.242  39.675  1.00  0.00           O  
ATOM   1946  CB  GLU   249      50.852  36.184  37.758  1.00  0.00           C  
ATOM   1947  CG  GLU   249      49.938  35.161  37.080  1.00  0.00           C  
ATOM   1948  CD  GLU   249      50.518  33.776  37.326  1.00  0.00           C  
ATOM   1949  OE1 GLU   249      51.536  33.683  38.063  1.00  0.00           O  
ATOM   1950  OE2 GLU   249      49.952  32.792  36.779  1.00  0.00           O  
ATOM   1951  N   PRO   250      51.823  39.597  37.957  1.00  0.00           N  
ATOM   1952  CA  PRO   250      52.685  40.435  38.781  1.00  0.00           C  
ATOM   1953  C   PRO   250      51.866  41.249  39.785  1.00  0.00           C  
ATOM   1954  O   PRO   250      50.667  41.484  39.612  1.00  0.00           O  
ATOM   1955  CB  PRO   250      53.524  41.362  37.905  1.00  0.00           C  
ATOM   1956  CG  PRO   250      53.636  40.893  36.453  1.00  0.00           C  
ATOM   1957  CD  PRO   250      52.395  40.152  35.951  1.00  0.00           C  
ATOM   1958  N   ASP   251      52.537  41.680  40.857  1.00  0.00           N  
ATOM   1959  CA  ASP   251      51.905  42.495  41.896  1.00  0.00           C  
ATOM   1960  C   ASP   251      51.882  43.964  41.448  1.00  0.00           C  
ATOM   1961  O   ASP   251      52.593  44.829  41.965  1.00  0.00           O  
ATOM   1962  CB  ASP   251      52.631  42.304  43.223  1.00  0.00           C  
ATOM   1963  CG  ASP   251      51.825  43.007  44.306  1.00  0.00           C  
ATOM   1964  OD1 ASP   251      50.692  43.464  43.997  1.00  0.00           O  
ATOM   1965  OD2 ASP   251      52.331  43.096  45.456  1.00  0.00           O  
ATOM   1966  N   LEU   252      51.037  44.237  40.453  1.00  0.00           N  
ATOM   1967  CA  LEU   252      50.943  45.575  39.876  1.00  0.00           C  
ATOM   1968  C   LEU   252      50.020  46.466  40.695  1.00  0.00           C  
ATOM   1969  O   LEU   252      48.971  46.027  41.179  1.00  0.00           O  
ATOM   1970  CB  LEU   252      50.426  45.515  38.441  1.00  0.00           C  
ATOM   1971  CG  LEU   252      51.237  44.703  37.437  1.00  0.00           C  
ATOM   1972  CD1 LEU   252      50.454  44.621  36.154  1.00  0.00           C  
ATOM   1973  CD2 LEU   252      52.616  45.299  37.201  1.00  0.00           C  
ATOM   1974  N   LYS   253      50.417  47.727  40.837  1.00  0.00           N  
ATOM   1975  CA  LYS   253      49.605  48.731  41.498  1.00  0.00           C  
ATOM   1976  C   LYS   253      48.656  49.353  40.481  1.00  0.00           C  
ATOM   1977  O   LYS   253      49.042  49.618  39.337  1.00  0.00           O  
ATOM   1978  CB  LYS   253      50.492  49.805  42.142  1.00  0.00           C  
ATOM   1979  CG  LYS   253      51.336  49.282  43.306  1.00  0.00           C  
ATOM   1980  CD  LYS   253      52.249  50.342  43.926  1.00  0.00           C  
ATOM   1981  CE  LYS   253      53.123  49.808  45.063  1.00  0.00           C  
ATOM   1982  NZ  LYS   253      53.973  50.894  45.599  1.00  0.00           N  
ATOM   1983  N   SER   254      47.405  49.565  40.902  1.00  0.00           N  
ATOM   1984  CA  SER   254      46.357  50.098  40.023  1.00  0.00           C  
ATOM   1985  C   SER   254      46.338  51.627  40.107  1.00  0.00           C  
ATOM   1986  O   SER   254      45.465  52.247  40.721  1.00  0.00           O  
ATOM   1987  CB  SER   254      44.997  49.498  40.374  1.00  0.00           C  
ATOM   1988  OG  SER   254      44.004  49.987  39.484  1.00  0.00           O  
ATOM   1989  N   ASN   255      47.342  52.230  39.470  1.00  0.00           N  
ATOM   1990  CA  ASN   255      47.424  53.680  39.318  1.00  0.00           C  
ATOM   1991  C   ASN   255      47.747  53.974  37.860  1.00  0.00           C  
ATOM   1992  O   ASN   255      48.033  53.073  37.070  1.00  0.00           O  
ATOM   1993  CB  ASN   255      48.462  54.324  40.264  1.00  0.00           C  
ATOM   1994  CG  ASN   255      48.032  54.041  41.696  1.00  0.00           C  
ATOM   1995  OD1 ASN   255      46.995  54.519  42.153  1.00  0.00           O  
ATOM   1996  ND2 ASN   255      48.807  53.248  42.484  1.00  0.00           N  
ATOM   1997  N   SER   256      47.677  55.251  37.496  1.00  0.00           N  
ATOM   1998  CA  SER   256      47.809  55.643  36.098  1.00  0.00           C  
ATOM   1999  C   SER   256      49.141  56.312  35.805  1.00  0.00           C  
ATOM   2000  O   SER   256      49.319  56.875  34.723  1.00  0.00           O  
ATOM   2001  CB  SER   256      46.639  56.545  35.696  1.00  0.00           C  
ATOM   2002  OG  SER   256      46.643  57.729  36.481  1.00  0.00           O  
ATOM   2003  N   VAL   257      50.093  56.225  36.729  1.00  0.00           N  
ATOM   2004  CA  VAL   257      51.332  56.976  36.643  1.00  0.00           C  
ATOM   2005  C   VAL   257      52.580  56.110  36.479  1.00  0.00           C  
ATOM   2006  O   VAL   257      53.660  56.660  36.245  1.00  0.00           O  
ATOM   2007  CB  VAL   257      51.477  57.857  37.899  1.00  0.00           C  
ATOM   2008  CG1 VAL   257      52.774  58.668  37.929  1.00  0.00           C  
ATOM   2009  CG2 VAL   257      50.357  58.887  38.054  1.00  0.00           C  
ATOM   2010  N   THR   258      52.786  55.183  37.409  1.00  0.00           N  
ATOM   2011  CA  THR   258      53.955  54.314  37.261  1.00  0.00           C  
ATOM   2012  C   THR   258      53.581  52.992  36.591  1.00  0.00           C  
ATOM   2013  O   THR   258      52.508  52.436  36.840  1.00  0.00           O  
ATOM   2014  CB  THR   258      55.067  53.361  37.739  1.00  0.00           C  
ATOM   2015  OG1 THR   258      55.904  54.020  38.677  1.00  0.00           O  
ATOM   2016  CG2 THR   258      55.908  52.914  36.532  1.00  0.00           C  
ATOM   2017  N   LEU   259      54.433  52.465  35.743  1.00  0.00           N  
ATOM   2018  CA  LEU   259      54.292  51.194  35.074  1.00  0.00           C  
ATOM   2019  C   LEU   259      55.606  50.416  35.216  1.00  0.00           C  
ATOM   2020  O   LEU   259      56.634  50.796  34.650  1.00  0.00           O  
ATOM   2021  CB  LEU   259      54.078  51.095  33.560  1.00  0.00           C  
ATOM   2022  CG  LEU   259      53.973  49.656  33.052  1.00  0.00           C  
ATOM   2023  CD1 LEU   259      52.790  48.861  33.604  1.00  0.00           C  
ATOM   2024  CD2 LEU   259      53.819  49.515  31.538  1.00  0.00           C  
ATOM   2025  N   LYS   260      55.602  49.324  35.967  1.00  0.00           N  
ATOM   2026  CA  LYS   260      56.783  48.508  36.153  1.00  0.00           C  
ATOM   2027  C   LYS   260      57.132  47.623  34.969  1.00  0.00           C  
ATOM   2028  O   LYS   260      57.835  46.621  35.129  1.00  0.00           O  
ATOM   2029  CB  LYS   260      56.830  47.447  37.259  1.00  0.00           C  
ATOM   2030  CG  LYS   260      56.879  48.038  38.669  1.00  0.00           C  
ATOM   2031  CD  LYS   260      57.075  46.989  39.766  1.00  0.00           C  
ATOM   2032  CE  LYS   260      57.027  47.567  41.182  1.00  0.00           C  
ATOM   2033  NZ  LYS   260      57.346  46.513  42.170  1.00  0.00           N  
ATOM   2034  N   VAL   261      56.678  47.933  33.763  1.00  0.00           N  
ATOM   2035  CA  VAL   261      57.014  47.086  32.617  1.00  0.00           C  
ATOM   2036  C   VAL   261      57.373  47.987  31.446  1.00  0.00           C  
ATOM   2037  O   VAL   261      57.190  49.206  31.494  1.00  0.00           O  
ATOM   2038  CB  VAL   261      56.395  46.148  31.558  1.00  0.00           C  
ATOM   2039  CG1 VAL   261      55.710  44.918  32.158  1.00  0.00           C  
ATOM   2040  CG2 VAL   261      55.325  46.822  30.697  1.00  0.00           C  
ATOM   2041  N   SER   262      57.887  47.415  30.383  1.00  0.00           N  
ATOM   2042  CA  SER   262      58.277  48.149  29.199  1.00  0.00           C  
ATOM   2043  C   SER   262      57.287  47.962  28.041  1.00  0.00           C  
ATOM   2044  O   SER   262      56.445  47.060  28.028  1.00  0.00           O  
ATOM   2045  CB  SER   262      59.520  47.903  28.340  1.00  0.00           C  
ATOM   2046  OG  SER   262      60.694  48.096  29.115  1.00  0.00           O  
ATOM   2047  N   GLN   263      57.404  48.842  27.056  1.00  0.00           N  
ATOM   2048  CA  GLN   263      56.578  48.777  25.862  1.00  0.00           C  
ATOM   2049  C   GLN   263      56.869  47.459  25.136  1.00  0.00           C  
ATOM   2050  O   GLN   263      56.022  46.859  24.469  1.00  0.00           O  
ATOM   2051  CB  GLN   263      56.722  49.746  24.684  1.00  0.00           C  
ATOM   2052  CG  GLN   263      56.291  51.176  25.014  1.00  0.00           C  
ATOM   2053  CD  GLN   263      56.484  52.026  23.766  1.00  0.00           C  
ATOM   2054  OE1 GLN   263      57.610  52.294  23.350  1.00  0.00           O  
ATOM   2055  NE2 GLN   263      55.395  52.496  23.101  1.00  0.00           N  
ATOM   2056  N   GLU   264      58.111  47.021  25.287  1.00  0.00           N  
ATOM   2057  CA  GLU   264      58.586  45.787  24.676  1.00  0.00           C  
ATOM   2058  C   GLU   264      57.724  44.608  25.115  1.00  0.00           C  
ATOM   2059  O   GLU   264      57.391  43.714  24.332  1.00  0.00           O  
ATOM   2060  CB  GLU   264      60.001  45.297  25.000  1.00  0.00           C  
ATOM   2061  CG  GLU   264      61.102  46.161  24.382  1.00  0.00           C  
ATOM   2062  CD  GLU   264      62.443  45.643  24.883  1.00  0.00           C  
ATOM   2063  OE1 GLU   264      62.438  44.708  25.727  1.00  0.00           O  
ATOM   2064  OE2 GLU   264      63.490  46.176  24.428  1.00  0.00           O  
ATOM   2065  N   MET   265      57.372  44.560  26.435  1.00  0.00           N  
ATOM   2066  CA  MET   265      56.494  43.473  26.868  1.00  0.00           C  
ATOM   2067  C   MET   265      55.312  43.326  25.928  1.00  0.00           C  
ATOM   2068  O   MET   265      54.891  42.208  25.619  1.00  0.00           O  
ATOM   2069  CB  MET   265      56.019  43.712  28.299  1.00  0.00           C  
ATOM   2070  CG  MET   265      57.127  43.559  29.343  1.00  0.00           C  
ATOM   2071  SD  MET   265      57.837  41.889  29.449  1.00  0.00           S  
ATOM   2072  CE  MET   265      56.354  41.131  30.171  1.00  0.00           C  
ATOM   2073  N   ILE   266      54.773  44.454  25.462  1.00  0.00           N  
ATOM   2074  CA  ILE   266      53.752  44.443  24.428  1.00  0.00           C  
ATOM   2075  C   ILE   266      54.295  43.875  23.117  1.00  0.00           C  
ATOM   2076  O   ILE   266      53.646  43.043  22.467  1.00  0.00           O  
ATOM   2077  CB  ILE   266      53.225  45.871  24.241  1.00  0.00           C  
ATOM   2078  CG1 ILE   266      52.439  46.398  25.453  1.00  0.00           C  
ATOM   2079  CG2 ILE   266      52.269  46.020  23.046  1.00  0.00           C  
ATOM   2080  CD1 ILE   266      52.150  47.897  25.387  1.00  0.00           C  
ATOM   2081  N   ASN   267      55.476  44.340  22.698  1.00  0.00           N  
ATOM   2082  CA  ASN   267      56.061  43.882  21.442  1.00  0.00           C  
ATOM   2083  C   ASN   267      56.256  42.367  21.444  1.00  0.00           C  
ATOM   2084  O   ASN   267      55.900  41.686  20.475  1.00  0.00           O  
ATOM   2085  CB  ASN   267      57.391  44.602  21.188  1.00  0.00           C  
ATOM   2086  CG  ASN   267      57.080  46.040  20.799  1.00  0.00           C  
ATOM   2087  OD1 ASN   267      55.965  46.359  20.390  1.00  0.00           O  
ATOM   2088  ND2 ASN   267      58.051  46.987  20.904  1.00  0.00           N  
ATOM   2089  N   LYS   268      56.839  41.823  22.518  1.00  0.00           N  
ATOM   2090  CA  LYS   268      57.118  40.387  22.543  1.00  0.00           C  
ATOM   2091  C   LYS   268      55.840  39.571  22.422  1.00  0.00           C  
ATOM   2092  O   LYS   268      55.834  38.493  21.811  1.00  0.00           O  
ATOM   2093  CB  LYS   268      57.869  40.015  23.821  1.00  0.00           C  
ATOM   2094  CG  LYS   268      59.308  40.534  23.856  1.00  0.00           C  
ATOM   2095  CD  LYS   268      60.060  40.169  25.138  1.00  0.00           C  
ATOM   2096  CE  LYS   268      61.497  40.692  25.175  1.00  0.00           C  
ATOM   2097  NZ  LYS   268      62.137  40.322  26.457  1.00  0.00           N  
ATOM   2098  N   MET   269      54.743  40.101  22.954  1.00  0.00           N  
ATOM   2099  CA  MET   269      53.464  39.410  22.984  1.00  0.00           C  
ATOM   2100  C   MET   269      52.811  39.331  21.607  1.00  0.00           C  
ATOM   2101  O   MET   269      52.097  38.362  21.312  1.00  0.00           O  
ATOM   2102  CB  MET   269      52.566  40.135  23.988  1.00  0.00           C  
ATOM   2103  CG  MET   269      53.033  39.992  25.438  1.00  0.00           C  
ATOM   2104  SD  MET   269      53.126  38.277  26.034  1.00  0.00           S  
ATOM   2105  CE  MET   269      51.332  37.999  25.997  1.00  0.00           C  
ATOM   2106  N   HIS   270      53.039  40.321  20.745  1.00  0.00           N  
ATOM   2107  CA  HIS   270      52.349  40.365  19.469  1.00  0.00           C  
ATOM   2108  C   HIS   270      53.242  40.004  18.286  1.00  0.00           C  
ATOM   2109  O   HIS   270      52.721  39.547  17.261  1.00  0.00           O  
ATOM   2110  CB  HIS   270      51.686  41.736  19.235  1.00  0.00           C  
ATOM   2111  CG  HIS   270      50.609  42.044  20.232  1.00  0.00           C  
ATOM   2112  ND1 HIS   270      50.835  42.660  21.447  1.00  0.00           N  
ATOM   2113  CD2 HIS   270      49.274  41.819  20.194  1.00  0.00           C  
ATOM   2114  CE1 HIS   270      49.723  42.803  22.101  1.00  0.00           C  
ATOM   2115  NE2 HIS   270      48.748  42.300  21.368  1.00  0.00           N  
ATOM   2116  N   GLN   271      54.558  40.226  18.369  1.00  0.00           N  
ATOM   2117  CA  GLN   271      55.384  40.055  17.178  1.00  0.00           C  
ATOM   2118  C   GLN   271      55.424  38.614  16.696  1.00  0.00           C  
ATOM   2119  O   GLN   271      55.812  38.385  15.549  1.00  0.00           O  
ATOM   2120  CB  GLN   271      56.817  40.539  17.410  1.00  0.00           C  
ATOM   2121  CG  GLN   271      56.929  42.056  17.575  1.00  0.00           C  
ATOM   2122  CD  GLN   271      58.392  42.395  17.824  1.00  0.00           C  
ATOM   2123  OE1 GLN   271      59.253  41.517  17.832  1.00  0.00           O  
ATOM   2124  NE2 GLN   271      58.752  43.688  18.041  1.00  0.00           N  
ATOM   2125  N   GLU   272      55.032  37.650  17.540  1.00  0.00           N  
ATOM   2126  CA  GLU   272      55.119  36.233  17.177  1.00  0.00           C  
ATOM   2127  C   GLU   272      53.928  35.770  16.352  1.00  0.00           C  
ATOM   2128  O   GLU   272      53.907  34.616  15.894  1.00  0.00           O  
ATOM   2129  CB  GLU   272      55.290  35.352  18.440  1.00  0.00           C  
ATOM   2130  CG  GLU   272      56.633  35.551  19.146  1.00  0.00           C  
ATOM   2131  CD  GLU   272      56.616  34.732  20.428  1.00  0.00           C  
ATOM   2132  OE1 GLU   272      55.565  34.097  20.711  1.00  0.00           O  
ATOM   2133  OE2 GLU   272      57.654  34.730  21.142  1.00  0.00           O  
ATOM   2134  N   ALA   273      52.951  36.630  16.125  1.00  0.00           N  
ATOM   2135  CA  ALA   273      51.800  36.280  15.309  1.00  0.00           C  
ATOM   2136  C   ALA   273      51.792  37.100  14.020  1.00  0.00           C  
ATOM   2137  O   ALA   273      52.328  38.215  13.990  1.00  0.00           O  
ATOM   2138  CB  ALA   273      50.489  36.494  16.075  1.00  0.00           C  
ATOM   2139  N   GLU   274      51.204  36.573  12.935  1.00  0.00           N  
ATOM   2140  CA  GLU   274      51.342  37.242  11.628  1.00  0.00           C  
ATOM   2141  C   GLU   274      50.968  38.721  11.613  1.00  0.00           C  
ATOM   2142  O   GLU   274      51.620  39.485  10.889  1.00  0.00           O  
ATOM   2143  CB  GLU   274      50.414  36.415  10.732  1.00  0.00           C  
ATOM   2144  CG  GLU   274      50.414  36.868   9.271  1.00  0.00           C  
ATOM   2145  CD  GLU   274      49.419  36.003   8.510  1.00  0.00           C  
ATOM   2146  OE1 GLU   274      49.544  34.752   8.585  1.00  0.00           O  
ATOM   2147  OE2 GLU   274      48.520  36.582   7.844  1.00  0.00           O  
ATOM   2148  N   THR   275      49.948  39.139  12.380  1.00  0.00           N  
ATOM   2149  CA  THR   275      49.458  40.524  12.351  1.00  0.00           C  
ATOM   2150  C   THR   275      50.251  41.442  13.281  1.00  0.00           C  
ATOM   2151  O   THR   275      49.934  42.639  13.389  1.00  0.00           O  
ATOM   2152  CB  THR   275      47.946  40.554  12.698  1.00  0.00           C  
ATOM   2153  OG1 THR   275      47.734  40.032  14.002  1.00  0.00           O  
ATOM   2154  CG2 THR   275      47.172  39.703  11.677  1.00  0.00           C  
ATOM   2155  N   ILE   276      51.283  40.923  13.949  1.00  0.00           N  
ATOM   2156  CA  ILE   276      51.982  41.709  14.957  1.00  0.00           C  
ATOM   2157  C   ILE   276      52.736  42.905  14.395  1.00  0.00           C  
ATOM   2158  O   ILE   276      52.712  43.987  14.982  1.00  0.00           O  
ATOM   2159  CB  ILE   276      52.964  40.809  15.740  1.00  0.00           C  
ATOM   2160  CG1 ILE   276      52.270  39.686  16.529  1.00  0.00           C  
ATOM   2161  CG2 ILE   276      53.801  41.574  16.780  1.00  0.00           C  
ATOM   2162  CD1 ILE   276      51.286  40.198  17.580  1.00  0.00           C  
ATOM   2163  N   TRP   277      53.425  42.733  13.263  1.00  0.00           N  
ATOM   2164  CA  TRP   277      54.201  43.849  12.720  1.00  0.00           C  
ATOM   2165  C   TRP   277      53.298  44.987  12.290  1.00  0.00           C  
ATOM   2166  O   TRP   277      53.628  46.162  12.495  1.00  0.00           O  
ATOM   2167  CB  TRP   277      55.068  43.406  11.546  1.00  0.00           C  
ATOM   2168  CG  TRP   277      56.250  42.554  11.942  1.00  0.00           C  
ATOM   2169  CD1 TRP   277      56.457  41.218  11.755  1.00  0.00           C  
ATOM   2170  CD2 TRP   277      57.437  42.987  12.622  1.00  0.00           C  
ATOM   2171  NE1 TRP   277      57.608  40.781  12.226  1.00  0.00           N  
ATOM   2172  CE2 TRP   277      58.268  41.847  12.781  1.00  0.00           C  
ATOM   2173  CE3 TRP   277      57.887  44.231  13.112  1.00  0.00           C  
ATOM   2174  CZ2 TRP   277      59.536  41.911  13.419  1.00  0.00           C  
ATOM   2175  CZ3 TRP   277      59.159  44.304  13.754  1.00  0.00           C  
ATOM   2176  CH2 TRP   277      59.962  43.144  13.897  1.00  0.00           C  
ATOM   2177  N   ILE   278      52.161  44.655  11.682  1.00  0.00           N  
ATOM   2178  CA  ILE   278      51.194  45.672  11.292  1.00  0.00           C  
ATOM   2179  C   ILE   278      50.670  46.443  12.502  1.00  0.00           C  
ATOM   2180  O   ILE   278      50.605  47.679  12.469  1.00  0.00           O  
ATOM   2181  CB  ILE   278      50.050  45.019  10.521  1.00  0.00           C  
ATOM   2182  CG1 ILE   278      50.473  44.461   9.152  1.00  0.00           C  
ATOM   2183  CG2 ILE   278      48.886  45.978  10.222  1.00  0.00           C  
ATOM   2184  CD1 ILE   278      49.412  43.574   8.501  1.00  0.00           C  
ATOM   2185  N   PRO   279      50.284  45.732  13.585  1.00  0.00           N  
ATOM   2186  CA  PRO   279      49.773  46.426  14.774  1.00  0.00           C  
ATOM   2187  C   PRO   279      50.857  47.266  15.435  1.00  0.00           C  
ATOM   2188  O   PRO   279      50.580  48.366  15.930  1.00  0.00           O  
ATOM   2189  CB  PRO   279      49.199  45.441  15.799  1.00  0.00           C  
ATOM   2190  CG  PRO   279      48.763  44.108  15.187  1.00  0.00           C  
ATOM   2191  CD  PRO   279      49.639  43.656  14.017  1.00  0.00           C  
ATOM   2192  N   GLU   280      52.097  46.760  15.457  1.00  0.00           N  
ATOM   2193  CA  GLU   280      53.190  47.480  16.094  1.00  0.00           C  
ATOM   2194  C   GLU   280      53.589  48.723  15.313  1.00  0.00           C  
ATOM   2195  O   GLU   280      54.097  49.680  15.907  1.00  0.00           O  
ATOM   2196  CB  GLU   280      54.400  46.570  16.257  1.00  0.00           C  
ATOM   2197  CG  GLU   280      54.200  45.470  17.301  1.00  0.00           C  
ATOM   2198  CD  GLU   280      55.437  44.584  17.294  1.00  0.00           C  
ATOM   2199  OE1 GLU   280      56.338  44.832  16.448  1.00  0.00           O  
ATOM   2200  OE2 GLU   280      55.499  43.647  18.135  1.00  0.00           O  
ATOM   2201  N   LEU   281      53.385  48.732  13.992  1.00  0.00           N  
ATOM   2202  CA  LEU   281      53.730  49.922  13.213  1.00  0.00           C  
ATOM   2203  C   LEU   281      52.990  51.154  13.726  1.00  0.00           C  
ATOM   2204  O   LEU   281      53.434  52.281  13.499  1.00  0.00           O  
ATOM   2205  CB  LEU   281      53.423  49.702  11.727  1.00  0.00           C  
ATOM   2206  CG  LEU   281      54.319  48.652  11.068  1.00  0.00           C  
ATOM   2207  CD1 LEU   281      53.958  48.309   9.623  1.00  0.00           C  
ATOM   2208  CD2 LEU   281      55.798  49.025  10.985  1.00  0.00           C  
ATOM   2209  N   ALA   282      51.844  50.953  14.379  1.00  0.00           N  
ATOM   2210  CA  ALA   282      51.041  52.021  14.959  1.00  0.00           C  
ATOM   2211  C   ALA   282      51.384  52.170  16.433  1.00  0.00           C  
ATOM   2212  O   ALA   282      51.753  53.256  16.881  1.00  0.00           O  
ATOM   2213  CB  ALA   282      49.540  51.753  14.757  1.00  0.00           C  
ATOM   2214  N   ARG   283      51.276  51.076  17.193  1.00  0.00           N  
ATOM   2215  CA  ARG   283      51.492  51.113  18.635  1.00  0.00           C  
ATOM   2216  C   ARG   283      52.894  51.586  19.006  1.00  0.00           C  
ATOM   2217  O   ARG   283      53.094  52.107  20.112  1.00  0.00           O  
ATOM   2218  CB  ARG   283      51.164  49.709  19.210  1.00  0.00           C  
ATOM   2219  CG  ARG   283      51.416  49.592  20.715  1.00  0.00           C  
ATOM   2220  CD  ARG   283      50.498  50.477  21.560  1.00  0.00           C  
ATOM   2221  NE  ARG   283      50.904  50.312  22.984  1.00  0.00           N  
ATOM   2222  CZ  ARG   283      51.955  51.028  23.481  1.00  0.00           C  
ATOM   2223  NH1 ARG   283      52.443  51.805  22.471  1.00  0.00           N  
ATOM   2224  NH2 ARG   283      52.106  50.686  24.794  1.00  0.00           N  
ATOM   2225  N   LEU   284      53.867  51.467  18.093  1.00  0.00           N  
ATOM   2226  CA  LEU   284      55.224  51.896  18.397  1.00  0.00           C  
ATOM   2227  C   LEU   284      55.328  53.402  18.592  1.00  0.00           C  
ATOM   2228  O   LEU   284      56.326  53.871  19.148  1.00  0.00           O  
ATOM   2229  CB  LEU   284      56.200  51.468  17.296  1.00  0.00           C  
ATOM   2230  CG  LEU   284      57.669  51.683  17.665  1.00  0.00           C  
ATOM   2231  CD1 LEU   284      58.140  50.928  18.907  1.00  0.00           C  
ATOM   2232  CD2 LEU   284      58.673  51.263  16.593  1.00  0.00           C  
ATOM   2233  N   MET   285      54.336  54.165  18.147  1.00  0.00           N  
ATOM   2234  CA  MET   285      54.379  55.618  18.268  1.00  0.00           C  
ATOM   2235  C   MET   285      53.758  56.111  19.566  1.00  0.00           C  
ATOM   2236  O   MET   285      53.578  57.320  19.739  1.00  0.00           O  
ATOM   2237  CB  MET   285      53.717  56.254  17.045  1.00  0.00           C  
ATOM   2238  CG  MET   285      54.477  56.004  15.741  1.00  0.00           C  
ATOM   2239  SD  MET   285      56.094  56.827  15.640  1.00  0.00           S  
ATOM   2240  CE  MET   285      57.055  55.339  16.043  1.00  0.00           C  
ATOM   2241  N   SER   286      53.448  55.202  20.482  1.00  0.00           N  
ATOM   2242  CA  SER   286      53.179  55.575  21.861  1.00  0.00           C  
ATOM   2243  C   SER   286      54.447  56.127  22.501  1.00  0.00           C  
ATOM   2244  O   SER   286      55.526  55.539  22.377  1.00  0.00           O  
ATOM   2245  CB  SER   286      52.674  54.365  22.648  1.00  0.00           C  
ATOM   2246  OG  SER   286      52.472  54.718  24.009  1.00  0.00           O  
ATOM   2247  N   GLU   287      54.316  57.269  23.172  1.00  0.00           N  
ATOM   2248  CA  GLU   287      55.440  57.859  23.888  1.00  0.00           C  
ATOM   2249  C   GLU   287      55.941  56.900  24.967  1.00  0.00           C  
ATOM   2250  O   GLU   287      55.134  56.241  25.631  1.00  0.00           O  
ATOM   2251  CB  GLU   287      55.027  59.191  24.521  1.00  0.00           C  
ATOM   2252  CG  GLU   287      56.172  59.905  25.242  1.00  0.00           C  
ATOM   2253  CD  GLU   287      55.641  61.229  25.772  1.00  0.00           C  
ATOM   2254  OE1 GLU   287      54.433  61.512  25.554  1.00  0.00           O  
ATOM   2255  OE2 GLU   287      56.437  61.976  26.402  1.00  0.00           O  
ATOM   2256  N   THR   288      57.257  56.820  25.192  1.00  0.00           N  
ATOM   2257  CA  THR   288      57.784  55.754  26.064  1.00  0.00           C  
ATOM   2258  C   THR   288      57.282  55.817  27.497  1.00  0.00           C  
ATOM   2259  O   THR   288      57.168  54.773  28.149  1.00  0.00           O  
ATOM   2260  CB  THR   288      59.303  55.960  25.991  1.00  0.00           C  
ATOM   2261  OG1 THR   288      59.755  55.791  24.655  1.00  0.00           O  
ATOM   2262  CG2 THR   288      60.000  54.933  26.898  1.00  0.00           C  
ATOM   2263  N   LYS   289      56.974  57.005  28.011  1.00  0.00           N  
ATOM   2264  CA  LYS   289      56.501  57.144  29.377  1.00  0.00           C  
ATOM   2265  C   LYS   289      54.990  57.251  29.454  1.00  0.00           C  
ATOM   2266  O   LYS   289      54.463  57.678  30.481  1.00  0.00           O  
ATOM   2267  CB  LYS   289      57.156  58.357  30.042  1.00  0.00           C  
ATOM   2268  CG  LYS   289      58.662  58.196  30.257  1.00  0.00           C  
ATOM   2269  CD  LYS   289      59.318  59.404  30.928  1.00  0.00           C  
ATOM   2270  CE  LYS   289      60.823  59.241  31.147  1.00  0.00           C  
ATOM   2271  NZ  LYS   289      61.377  60.457  31.783  1.00  0.00           N  
ATOM   2272  N   ASP   290      54.285  56.879  28.385  1.00  0.00           N  
ATOM   2273  CA  ASP   290      52.829  56.808  28.375  1.00  0.00           C  
ATOM   2274  C   ASP   290      52.305  55.374  28.344  1.00  0.00           C  
ATOM   2275  O   ASP   290      51.088  55.177  28.373  1.00  0.00           O  
ATOM   2276  CB  ASP   290      52.261  57.584  27.178  1.00  0.00           C  
ATOM   2277  CG  ASP   290      52.575  59.059  27.382  1.00  0.00           C  
ATOM   2278  OD1 ASP   290      52.891  59.442  28.540  1.00  0.00           O  
ATOM   2279  OD2 ASP   290      52.503  59.823  26.383  1.00  0.00           O  
ATOM   2280  N   PRO   291      53.177  54.371  28.246  1.00  0.00           N  
ATOM   2281  CA  PRO   291      52.739  52.975  28.300  1.00  0.00           C  
ATOM   2282  C   PRO   291      52.270  52.643  29.711  1.00  0.00           C  
ATOM   2283  O   PRO   291      53.079  52.608  30.644  1.00  0.00           O  
ATOM   2284  CB  PRO   291      53.881  52.044  27.918  1.00  0.00           C  
ATOM   2285  CG  PRO   291      55.266  52.631  28.198  1.00  0.00           C  
ATOM   2286  CD  PRO   291      55.341  54.146  28.002  1.00  0.00           C  
ATOM   2287  N   PHE   292      50.982  52.377  29.882  1.00  0.00           N  
ATOM   2288  CA  PHE   292      50.438  51.951  31.165  1.00  0.00           C  
ATOM   2289  C   PHE   292      50.141  50.459  31.104  1.00  0.00           C  
ATOM   2290  O   PHE   292      49.659  49.960  30.083  1.00  0.00           O  
ATOM   2291  CB  PHE   292      49.178  52.761  31.526  1.00  0.00           C  
ATOM   2292  CG  PHE   292      49.606  54.166  31.779  1.00  0.00           C  
ATOM   2293  CD1 PHE   292      50.966  54.520  31.924  1.00  0.00           C  
ATOM   2294  CD2 PHE   292      48.641  55.185  31.879  1.00  0.00           C  
ATOM   2295  CE1 PHE   292      51.366  55.867  32.162  1.00  0.00           C  
ATOM   2296  CE2 PHE   292      49.014  56.543  32.117  1.00  0.00           C  
ATOM   2297  CZ  PHE   292      50.384  56.883  32.261  1.00  0.00           C  
ATOM   2298  N   LEU   293      50.451  49.744  32.189  1.00  0.00           N  
ATOM   2299  CA  LEU   293      50.039  48.346  32.371  1.00  0.00           C  
ATOM   2300  C   LEU   293      49.221  48.310  33.661  1.00  0.00           C  
ATOM   2301  O   LEU   293      49.780  48.322  34.760  1.00  0.00           O  
ATOM   2302  CB  LEU   293      51.236  47.393  32.420  1.00  0.00           C  
ATOM   2303  CG  LEU   293      50.842  45.928  32.621  1.00  0.00           C  
ATOM   2304  CD1 LEU   293      49.962  45.339  31.519  1.00  0.00           C  
ATOM   2305  CD2 LEU   293      52.013  44.950  32.702  1.00  0.00           C  
ATOM   2306  N   ASN   294      47.892  48.292  33.514  1.00  0.00           N  
ATOM   2307  CA  ASN   294      46.960  48.486  34.612  1.00  0.00           C  
ATOM   2308  C   ASN   294      46.360  47.147  35.007  1.00  0.00           C  
ATOM   2309  O   ASN   294      45.778  46.476  34.144  1.00  0.00           O  
ATOM   2310  CB  ASN   294      45.855  49.457  34.192  1.00  0.00           C  
ATOM   2311  CG  ASN   294      46.499  50.805  33.903  1.00  0.00           C  
ATOM   2312  OD1 ASN   294      47.056  51.446  34.793  1.00  0.00           O  
ATOM   2313  ND2 ASN   294      46.457  51.310  32.641  1.00  0.00           N  
ATOM   2314  N   VAL   295      46.471  46.713  36.264  1.00  0.00           N  
ATOM   2315  CA  VAL   295      45.885  45.422  36.655  1.00  0.00           C  
ATOM   2316  C   VAL   295      44.368  45.478  36.663  1.00  0.00           C  
ATOM   2317  O   VAL   295      43.771  46.477  37.067  1.00  0.00           O  
ATOM   2318  CB  VAL   295      46.437  45.205  38.067  1.00  0.00           C  
ATOM   2319  CG1 VAL   295      45.871  46.181  39.100  1.00  0.00           C  
ATOM   2320  CG2 VAL   295      46.144  43.813  38.629  1.00  0.00           C  
ATOM   2321  N   ILE   296      43.734  44.396  36.204  1.00  0.00           N  
ATOM   2322  CA  ILE   296      42.274  44.306  36.237  1.00  0.00           C  
ATOM   2323  C   ILE   296      41.868  43.575  37.510  1.00  0.00           C  
ATOM   2324  O   ILE   296      41.873  42.347  37.560  1.00  0.00           O  
ATOM   2325  CB  ILE   296      41.743  43.607  34.992  1.00  0.00           C  
ATOM   2326  CG1 ILE   296      42.224  44.245  33.678  1.00  0.00           C  
ATOM   2327  CG2 ILE   296      40.208  43.603  34.898  1.00  0.00           C  
ATOM   2328  CD1 ILE   296      41.816  45.710  33.526  1.00  0.00           C  
ATOM   2329  N   TYR   297      41.517  44.332  38.547  1.00  0.00           N  
ATOM   2330  CA  TYR   297      41.109  43.759  39.823  1.00  0.00           C  
ATOM   2331  C   TYR   297      39.585  43.640  39.917  1.00  0.00           C  
ATOM   2332  O   TYR   297      38.840  44.374  39.257  1.00  0.00           O  
ATOM   2333  CB  TYR   297      41.638  44.611  40.978  1.00  0.00           C  
ATOM   2334  CG  TYR   297      41.156  46.005  40.764  1.00  0.00           C  
ATOM   2335  CD1 TYR   297      39.933  46.411  41.313  1.00  0.00           C  
ATOM   2336  CD2 TYR   297      41.908  46.941  40.020  1.00  0.00           C  
ATOM   2337  CE1 TYR   297      39.445  47.721  41.134  1.00  0.00           C  
ATOM   2338  CE2 TYR   297      41.427  48.277  39.829  1.00  0.00           C  
ATOM   2339  CZ  TYR   297      40.191  48.647  40.396  1.00  0.00           C  
ATOM   2340  OH  TYR   297      39.686  49.919  40.236  1.00  0.00           O  
ATOM   2341  N   ASP   298      39.125  42.703  40.756  1.00  0.00           N  
ATOM   2342  CA  ASP   298      37.698  42.487  40.996  1.00  0.00           C  
ATOM   2343  C   ASP   298      37.314  43.061  42.348  1.00  0.00           C  
ATOM   2344  O   ASP   298      37.662  42.503  43.391  1.00  0.00           O  
ATOM   2345  CB  ASP   298      37.330  41.012  40.940  1.00  0.00           C  
ATOM   2346  CG  ASP   298      37.539  40.529  39.512  1.00  0.00           C  
ATOM   2347  OD1 ASP   298      37.688  41.396  38.610  1.00  0.00           O  
ATOM   2348  OD2 ASP   298      37.551  39.287  39.303  1.00  0.00           O  
ATOM   2349  N   SER   299      36.577  44.161  42.327  1.00  0.00           N  
ATOM   2350  CA  SER   299      36.067  44.770  43.540  1.00  0.00           C  
ATOM   2351  C   SER   299      34.667  44.264  43.823  1.00  0.00           C  
ATOM   2352  O   SER   299      33.784  44.336  42.962  1.00  0.00           O  
ATOM   2353  CB  SER   299      36.057  46.289  43.412  1.00  0.00           C  
ATOM   2354  OG  SER   299      35.446  46.871  44.554  1.00  0.00           O  
ATOM   2355  N   ASP   300      34.482  43.744  45.024  1.00  0.00           N  
ATOM   2356  CA  ASP   300      33.178  43.313  45.470  1.00  0.00           C  
ATOM   2357  C   ASP   300      32.323  44.536  45.794  1.00  0.00           C  
ATOM   2358  O   ASP   300      32.846  45.533  46.304  1.00  0.00           O  
ATOM   2359  CB  ASP   300      33.347  42.419  46.694  1.00  0.00           C  
ATOM   2360  CG  ASP   300      33.900  41.080  46.226  1.00  0.00           C  
ATOM   2361  OD1 ASP   300      33.933  40.855  44.987  1.00  0.00           O  
ATOM   2362  OD2 ASP   300      34.297  40.266  47.101  1.00  0.00           O  
ATOM   2363  N   PRO   301      31.023  44.500  45.483  1.00  0.00           N  
ATOM   2364  CA  PRO   301      30.134  45.600  45.885  1.00  0.00           C  
ATOM   2365  C   PRO   301      30.161  45.828  47.390  1.00  0.00           C  
ATOM   2366  O   PRO   301      30.180  44.889  48.188  1.00  0.00           O  
ATOM   2367  CB  PRO   301      28.752  45.132  45.410  1.00  0.00           C  
ATOM   2368  CG  PRO   301      29.045  44.239  44.247  1.00  0.00           C  
ATOM   2369  CD  PRO   301      30.330  43.517  44.624  1.00  0.00           C  
ATOM   2370  N   LEU   302      30.174  47.098  47.777  1.00  0.00           N  
ATOM   2371  CA  LEU   302      30.142  47.412  49.191  1.00  0.00           C  
ATOM   2372  C   LEU   302      28.782  47.062  49.765  1.00  0.00           C  
ATOM   2373  O   LEU   302      27.806  46.871  49.038  1.00  0.00           O  
ATOM   2374  CB  LEU   302      30.415  48.899  49.425  1.00  0.00           C  
ATOM   2375  CG  LEU   302      31.694  49.463  48.823  1.00  0.00           C  
ATOM   2376  CD1 LEU   302      31.655  51.012  48.967  1.00  0.00           C  
ATOM   2377  CD2 LEU   302      32.899  48.850  49.497  1.00  0.00           C  
ATOM   2378  N   GLU   303      28.716  47.004  51.095  1.00  0.00           N  
ATOM   2379  CA  GLU   303      27.439  46.706  51.730  1.00  0.00           C  
ATOM   2380  C   GLU   303      26.466  47.871  51.590  1.00  0.00           C  
ATOM   2381  O   GLU   303      25.259  47.656  51.413  1.00  0.00           O  
ATOM   2382  CB  GLU   303      27.641  46.350  53.199  1.00  0.00           C  
ATOM   2383  CG  GLU   303      28.331  45.001  53.410  1.00  0.00           C  
ATOM   2384  CD  GLU   303      28.602  44.839  54.900  1.00  0.00           C  
ATOM   2385  OE1 GLU   303      28.308  45.799  55.662  1.00  0.00           O  
ATOM   2386  OE2 GLU   303      29.105  43.754  55.295  1.00  0.00           O  
ATOM   2387  N   ARG   304      26.921  49.056  51.983  1.00  0.00           N  
ATOM   2388  CA  ARG   304      26.106  50.260  51.910  1.00  0.00           C  
ATOM   2389  C   ARG   304      26.884  51.350  51.197  1.00  0.00           C  
ATOM   2390  O   ARG   304      28.085  51.538  51.406  1.00  0.00           O  
ATOM   2391  CB  ARG   304      25.664  51.028  53.158  1.00  0.00           C  
ATOM   2392  CG  ARG   304      24.727  50.229  54.066  1.00  0.00           C  
ATOM   2393  CD  ARG   304      23.353  49.964  53.446  1.00  0.00           C  
ATOM   2394  NE  ARG   304      22.529  49.260  54.468  1.00  0.00           N  
ATOM   2395  CZ  ARG   304      22.580  47.899  54.567  1.00  0.00           C  
ATOM   2396  NH1 ARG   304      23.454  47.446  53.621  1.00  0.00           N  
ATOM   2397  NH2 ARG   304      21.737  47.523  55.572  1.00  0.00           N  
ATOM   2398  N   ILE   305      26.194  52.093  50.334  1.00  0.00           N  
ATOM   2399  CA  ILE   305      26.824  53.186  49.605  1.00  0.00           C  
ATOM   2400  C   ILE   305      27.038  54.342  50.583  1.00  0.00           C  
ATOM   2401  O   ILE   305      28.160  54.800  50.818  1.00  0.00           O  
ATOM   2402  CB  ILE   305      26.303  54.114  48.485  1.00  0.00           C  
ATOM   2403  CG1 ILE   305      26.015  53.380  47.165  1.00  0.00           C  
ATOM   2404  CG2 ILE   305      27.284  55.239  48.114  1.00  0.00           C  
ATOM   2405  CD1 ILE   305      25.248  54.227  46.151  1.00  0.00           C  
ATOM   2406  N   PHE   306      25.939  54.824  51.167  1.00  0.00           N  
ATOM   2407  CA  PHE   306      25.965  55.927  52.133  1.00  0.00           C  
ATOM   2408  C   PHE   306      25.178  55.570  53.400  1.00  0.00           C  
ATOM   2409  O   PHE   306      24.001  55.202  53.357  1.00  0.00           O  
ATOM   2410  CB  PHE   306      25.332  57.291  51.830  1.00  0.00           C  
ATOM   2411  CG  PHE   306      26.035  57.858  50.645  1.00  0.00           C  
ATOM   2412  CD1 PHE   306      25.560  57.663  49.328  1.00  0.00           C  
ATOM   2413  CD2 PHE   306      27.209  58.614  50.821  1.00  0.00           C  
ATOM   2414  CE1 PHE   306      26.237  58.213  48.201  1.00  0.00           C  
ATOM   2415  CE2 PHE   306      27.906  59.175  49.709  1.00  0.00           C  
ATOM   2416  CZ  PHE   306      27.418  58.971  48.393  1.00  0.00           C  
ATOM   2417  N   TRP   307      25.845  55.681  54.552  1.00  0.00           N  
ATOM   2418  CA  TRP   307      25.237  55.412  55.867  1.00  0.00           C  
ATOM   2419  C   TRP   307      25.441  56.654  56.733  1.00  0.00           C  
ATOM   2420  O   TRP   307      26.535  57.219  56.815  1.00  0.00           O  
ATOM   2421  CB  TRP   307      25.762  54.323  56.811  1.00  0.00           C  
ATOM   2422  CG  TRP   307      24.967  54.181  58.087  1.00  0.00           C  
ATOM   2423  CD1 TRP   307      25.259  54.626  59.344  1.00  0.00           C  
ATOM   2424  CD2 TRP   307      23.700  53.526  58.246  1.00  0.00           C  
ATOM   2425  NE1 TRP   307      24.341  54.331  60.244  1.00  0.00           N  
ATOM   2426  CE2 TRP   307      23.338  53.642  59.614  1.00  0.00           C  
ATOM   2427  CE3 TRP   307      22.829  52.851  57.365  1.00  0.00           C  
ATOM   2428  CZ2 TRP   307      22.129  53.101  60.131  1.00  0.00           C  
ATOM   2429  CZ3 TRP   307      21.613  52.305  57.877  1.00  0.00           C  
ATOM   2430  CH2 TRP   307      21.284  52.439  59.249  1.00  0.00           C  
ATOM   2431  N   GLY   308      24.366  57.094  57.397  1.00  0.00           N  
ATOM   2432  CA  GLY   308      24.362  58.266  58.292  1.00  0.00           C  
ATOM   2433  C   GLY   308      24.930  59.526  57.631  1.00  0.00           C  
ATOM   2434  O   GLY   308      25.770  60.241  58.184  1.00  0.00           O  
ATOM   2435  N   ASN   309      24.452  59.797  56.414  1.00  0.00           N  
ATOM   2436  CA  ASN   309      24.901  60.948  55.647  1.00  0.00           C  
ATOM   2437  C   ASN   309      25.925  60.597  54.577  1.00  0.00           C  
ATOM   2438  O   ASN   309      25.908  59.515  53.984  1.00  0.00           O  
ATOM   2439  CB  ASN   309      25.538  62.043  56.508  1.00  0.00           C  
ATOM   2440  CG  ASN   309      24.436  62.693  57.333  1.00  0.00           C  
ATOM   2441  OD1 ASN   309      23.263  62.651  56.968  1.00  0.00           O  
ATOM   2442  ND2 ASN   309      24.755  63.331  58.491  1.00  0.00           N  
ATOM   2443  N   ILE   310      26.771  61.561  54.278  1.00  0.00           N  
ATOM   2444  CA  ILE   310      27.914  61.265  53.420  1.00  0.00           C  
ATOM   2445  C   ILE   310      27.506  60.142  52.481  1.00  0.00           C  
ATOM   2446  O   ILE   310      26.829  59.210  52.915  1.00  0.00           O  
ATOM   2447  CB  ILE   310      29.151  60.810  54.202  1.00  0.00           C  
ATOM   2448  CG1 ILE   310      29.679  61.869  55.184  1.00  0.00           C  
ATOM   2449  CG2 ILE   310      30.350  60.461  53.304  1.00  0.00           C  
ATOM   2450  CD1 ILE   310      30.781  61.349  56.107  1.00  0.00           C  
ATOM   2451  N   VAL   311      27.897  60.232  51.205  1.00  0.00           N  
ATOM   2452  CA  VAL   311      27.611  59.169  50.233  1.00  0.00           C  
ATOM   2453  C   VAL   311      28.830  58.969  49.339  1.00  0.00           C  
ATOM   2454  O   VAL   311      29.421  59.942  48.864  1.00  0.00           O  
ATOM   2455  CB  VAL   311      26.340  59.478  49.405  1.00  0.00           C  
ATOM   2456  CG1 VAL   311      26.433  60.780  48.607  1.00  0.00           C  
ATOM   2457  CG2 VAL   311      26.007  58.399  48.373  1.00  0.00           C  
ATOM   2458  N   LEU   312      29.241  57.711  49.148  1.00  0.00           N  
ATOM   2459  CA  LEU   312      30.253  57.396  48.142  1.00  0.00           C  
ATOM   2460  C   LEU   312      29.583  57.221  46.787  1.00  0.00           C  
ATOM   2461  O   LEU   312      28.546  56.559  46.690  1.00  0.00           O  
ATOM   2462  CB  LEU   312      30.979  56.096  48.498  1.00  0.00           C  
ATOM   2463  CG  LEU   312      31.409  55.820  49.921  1.00  0.00           C  
ATOM   2464  CD1 LEU   312      31.767  54.343  50.060  1.00  0.00           C  
ATOM   2465  CD2 LEU   312      32.583  56.687  50.339  1.00  0.00           C  
ATOM   2466  N   VAL   313      30.157  57.773  45.716  1.00  0.00           N  
ATOM   2467  CA  VAL   313      29.408  57.526  44.482  1.00  0.00           C  
ATOM   2468  C   VAL   313      30.163  56.873  43.336  1.00  0.00           C  
ATOM   2469  O   VAL   313      29.708  55.856  42.809  1.00  0.00           O  
ATOM   2470  CB  VAL   313      28.686  58.792  43.987  1.00  0.00           C  
ATOM   2471  CG1 VAL   313      27.956  58.597  42.656  1.00  0.00           C  
ATOM   2472  CG2 VAL   313      27.619  59.305  44.957  1.00  0.00           C  
ATOM   2473  N   GLY   314      31.309  57.385  42.961  1.00  0.00           N  
ATOM   2474  CA  GLY   314      31.849  56.922  41.684  1.00  0.00           C  
ATOM   2475  C   GLY   314      32.656  55.656  41.830  1.00  0.00           C  
ATOM   2476  O   GLY   314      32.113  54.643  42.258  1.00  0.00           O  
ATOM   2477  N   ASP   315      33.943  55.701  41.501  1.00  0.00           N  
ATOM   2478  CA  ASP   315      34.842  54.594  41.805  1.00  0.00           C  
ATOM   2479  C   ASP   315      35.083  54.423  43.293  1.00  0.00           C  
ATOM   2480  O   ASP   315      35.604  53.375  43.699  1.00  0.00           O  
ATOM   2481  CB  ASP   315      36.185  54.778  41.111  1.00  0.00           C  
ATOM   2482  CG  ASP   315      36.152  54.368  39.649  1.00  0.00           C  
ATOM   2483  OD1 ASP   315      35.038  54.115  39.132  1.00  0.00           O  
ATOM   2484  OD2 ASP   315      37.242  54.294  39.023  1.00  0.00           O  
ATOM   2485  N   ALA   316      34.735  55.424  44.106  1.00  0.00           N  
ATOM   2486  CA  ALA   316      34.705  55.210  45.537  1.00  0.00           C  
ATOM   2487  C   ALA   316      33.644  54.182  45.933  1.00  0.00           C  
ATOM   2488  O   ALA   316      33.818  53.492  46.936  1.00  0.00           O  
ATOM   2489  CB  ALA   316      34.465  56.532  46.256  1.00  0.00           C  
ATOM   2490  N   ALA   317      32.538  54.078  45.189  1.00  0.00           N  
ATOM   2491  CA  ALA   317      31.479  53.122  45.510  1.00  0.00           C  
ATOM   2492  C   ALA   317      31.550  51.838  44.709  1.00  0.00           C  
ATOM   2493  O   ALA   317      31.232  50.783  45.252  1.00  0.00           O  
ATOM   2494  CB  ALA   317      30.078  53.712  45.294  1.00  0.00           C  
ATOM   2495  N   HIS   318      31.912  51.887  43.426  1.00  0.00           N  
ATOM   2496  CA  HIS   318      31.753  50.725  42.544  1.00  0.00           C  
ATOM   2497  C   HIS   318      32.810  50.732  41.448  1.00  0.00           C  
ATOM   2498  O   HIS   318      32.498  50.845  40.256  1.00  0.00           O  
ATOM   2499  CB  HIS   318      30.334  50.673  41.962  1.00  0.00           C  
ATOM   2500  CG  HIS   318      29.849  51.965  41.373  1.00  0.00           C  
ATOM   2501  ND1 HIS   318      30.366  52.501  40.213  1.00  0.00           N  
ATOM   2502  CD2 HIS   318      28.869  52.809  41.769  1.00  0.00           C  
ATOM   2503  CE1 HIS   318      29.727  53.624  39.923  1.00  0.00           C  
ATOM   2504  NE2 HIS   318      28.807  53.828  40.846  1.00  0.00           N  
ATOM   2505  N   PRO   319      34.081  50.569  41.822  1.00  0.00           N  
ATOM   2506  CA  PRO   319      35.151  50.505  40.819  1.00  0.00           C  
ATOM   2507  C   PRO   319      34.916  49.415  39.784  1.00  0.00           C  
ATOM   2508  O   PRO   319      34.543  48.287  40.112  1.00  0.00           O  
ATOM   2509  CB  PRO   319      36.402  50.200  41.646  1.00  0.00           C  
ATOM   2510  CG  PRO   319      36.032  50.456  43.045  1.00  0.00           C  
ATOM   2511  CD  PRO   319      34.577  50.319  43.185  1.00  0.00           C  
ATOM   2512  N   THR   320      35.151  49.774  38.526  1.00  0.00           N  
ATOM   2513  CA  THR   320      35.142  48.862  37.394  1.00  0.00           C  
ATOM   2514  C   THR   320      36.504  48.920  36.731  1.00  0.00           C  
ATOM   2515  O   THR   320      37.150  49.973  36.702  1.00  0.00           O  
ATOM   2516  CB  THR   320      34.072  49.238  36.364  1.00  0.00           C  
ATOM   2517  OG1 THR   320      32.791  49.259  36.976  1.00  0.00           O  
ATOM   2518  CG2 THR   320      34.075  48.204  35.226  1.00  0.00           C  
ATOM   2519  N   THR   321      36.944  47.791  36.197  1.00  0.00           N  
ATOM   2520  CA  THR   321      38.177  47.827  35.434  1.00  0.00           C  
ATOM   2521  C   THR   321      37.938  48.588  34.129  1.00  0.00           C  
ATOM   2522  O   THR   321      36.825  48.581  33.590  1.00  0.00           O  
ATOM   2523  CB  THR   321      38.687  46.412  35.148  1.00  0.00           C  
ATOM   2524  OG1 THR   321      37.718  45.684  34.409  1.00  0.00           O  
ATOM   2525  CG2 THR   321      38.960  45.690  36.479  1.00  0.00           C  
ATOM   2526  N   PRO   322      38.962  49.272  33.608  1.00  0.00           N  
ATOM   2527  CA  PRO   322      38.833  49.880  32.273  1.00  0.00           C  
ATOM   2528  C   PRO   322      38.482  48.882  31.172  1.00  0.00           C  
ATOM   2529  O   PRO   322      38.102  49.314  30.076  1.00  0.00           O  
ATOM   2530  CB  PRO   322      40.217  50.509  32.033  1.00  0.00           C  
ATOM   2531  CG  PRO   322      41.143  49.794  32.983  1.00  0.00           C  
ATOM   2532  CD  PRO   322      40.293  49.501  34.194  1.00  0.00           C  
ATOM   2533  N   HIS   323      38.593  47.577  31.429  1.00  0.00           N  
ATOM   2534  CA  HIS   323      38.262  46.578  30.419  1.00  0.00           C  
ATOM   2535  C   HIS   323      36.836  46.761  29.917  1.00  0.00           C  
ATOM   2536  O   HIS   323      36.617  47.025  28.733  1.00  0.00           O  
ATOM   2537  CB  HIS   323      38.469  45.171  30.982  1.00  0.00           C  
ATOM   2538  CG  HIS   323      38.067  44.091  30.022  1.00  0.00           C  
ATOM   2539  ND1 HIS   323      38.816  43.714  28.927  1.00  0.00           N  
ATOM   2540  CD2 HIS   323      36.975  43.291  29.994  1.00  0.00           C  
ATOM   2541  CE1 HIS   323      38.229  42.754  28.278  1.00  0.00           C  
ATOM   2542  NE2 HIS   323      37.101  42.470  28.900  1.00  0.00           N  
ATOM   2543  N   GLY   324      35.848  46.635  30.801  1.00  0.00           N  
ATOM   2544  CA  GLY   324      34.488  46.966  30.412  1.00  0.00           C  
ATOM   2545  C   GLY   324      34.368  48.475  30.190  1.00  0.00           C  
ATOM   2546  O   GLY   324      35.271  49.250  30.510  1.00  0.00           O  
ATOM   2547  N   LEU   325      33.240  48.899  29.632  1.00  0.00           N  
ATOM   2548  CA  LEU   325      33.164  50.268  29.161  1.00  0.00           C  
ATOM   2549  C   LEU   325      32.124  51.144  29.821  1.00  0.00           C  
ATOM   2550  O   LEU   325      31.666  52.126  29.227  1.00  0.00           O  
ATOM   2551  CB  LEU   325      32.905  50.260  27.651  1.00  0.00           C  
ATOM   2552  CG  LEU   325      34.031  49.613  26.842  1.00  0.00           C  
ATOM   2553  CD1 LEU   325      33.734  49.429  25.355  1.00  0.00           C  
ATOM   2554  CD2 LEU   325      35.353  50.381  26.848  1.00  0.00           C  
ATOM   2555  N   ARG   326      31.745  50.822  31.053  1.00  0.00           N  
ATOM   2556  CA  ARG   326      30.648  51.524  31.703  1.00  0.00           C  
ATOM   2557  C   ARG   326      31.067  52.277  32.959  1.00  0.00           C  
ATOM   2558  O   ARG   326      30.205  52.853  33.630  1.00  0.00           O  
ATOM   2559  CB  ARG   326      29.511  50.548  32.030  1.00  0.00           C  
ATOM   2560  CG  ARG   326      28.766  50.043  30.793  1.00  0.00           C  
ATOM   2561  CD  ARG   326      27.585  49.127  31.121  1.00  0.00           C  
ATOM   2562  NE  ARG   326      26.525  49.967  31.745  1.00  0.00           N  
ATOM   2563  CZ  ARG   326      25.440  49.377  32.326  1.00  0.00           C  
ATOM   2564  NH1 ARG   326      25.580  48.026  32.193  1.00  0.00           N  
ATOM   2565  NH2 ARG   326      24.638  50.369  32.813  1.00  0.00           N  
ATOM   2566  N   SER   327      32.355  52.300  33.291  1.00  0.00           N  
ATOM   2567  CA  SER   327      32.802  52.916  34.524  1.00  0.00           C  
ATOM   2568  C   SER   327      32.427  54.377  34.678  1.00  0.00           C  
ATOM   2569  O   SER   327      31.760  54.774  35.642  1.00  0.00           O  
ATOM   2570  CB  SER   327      34.323  52.781  34.638  1.00  0.00           C  
ATOM   2571  OG  SER   327      34.777  53.382  35.841  1.00  0.00           O  
ATOM   2572  N   THR   328      32.877  55.187  33.727  1.00  0.00           N  
ATOM   2573  CA  THR   328      32.546  56.606  33.745  1.00  0.00           C  
ATOM   2574  C   THR   328      31.045  56.822  33.606  1.00  0.00           C  
ATOM   2575  O   THR   328      30.463  57.669  34.294  1.00  0.00           O  
ATOM   2576  CB  THR   328      33.309  57.315  32.630  1.00  0.00           C  
ATOM   2577  OG1 THR   328      34.708  57.189  32.839  1.00  0.00           O  
ATOM   2578  CG2 THR   328      32.928  58.805  32.620  1.00  0.00           C  
ATOM   2579  N   ASN   329      30.397  56.054  32.727  1.00  0.00           N  
ATOM   2580  CA  ASN   329      28.969  56.230  32.489  1.00  0.00           C  
ATOM   2581  C   ASN   329      28.148  55.966  33.741  1.00  0.00           C  
ATOM   2582  O   ASN   329      27.202  56.704  34.039  1.00  0.00           O  
ATOM   2583  CB  ASN   329      28.524  55.306  31.360  1.00  0.00           C  
ATOM   2584  CG  ASN   329      29.061  55.869  30.052  1.00  0.00           C  
ATOM   2585  OD1 ASN   329      29.403  57.047  29.962  1.00  0.00           O  
ATOM   2586  ND2 ASN   329      29.165  55.057  28.966  1.00  0.00           N  
ATOM   2587  N   MET   330      28.465  54.890  34.470  1.00  0.00           N  
ATOM   2588  CA  MET   330      27.757  54.616  35.713  1.00  0.00           C  
ATOM   2589  C   MET   330      27.996  55.718  36.747  1.00  0.00           C  
ATOM   2590  O   MET   330      27.098  56.054  37.524  1.00  0.00           O  
ATOM   2591  CB  MET   330      28.180  53.252  36.274  1.00  0.00           C  
ATOM   2592  CG  MET   330      27.688  52.069  35.437  1.00  0.00           C  
ATOM   2593  SD  MET   330      25.880  51.937  35.308  1.00  0.00           S  
ATOM   2594  CE  MET   330      25.629  51.493  37.051  1.00  0.00           C  
ATOM   2595  N   SER   331      29.206  56.269  36.797  1.00  0.00           N  
ATOM   2596  CA  SER   331      29.466  57.310  37.772  1.00  0.00           C  
ATOM   2597  C   SER   331      28.682  58.571  37.480  1.00  0.00           C  
ATOM   2598  O   SER   331      28.232  59.253  38.404  1.00  0.00           O  
ATOM   2599  CB  SER   331      30.962  57.633  37.812  1.00  0.00           C  
ATOM   2600  OG  SER   331      31.691  56.509  38.283  1.00  0.00           O  
ATOM   2601  N   ILE   332      28.475  58.875  36.201  1.00  0.00           N  
ATOM   2602  CA  ILE   332      27.649  60.022  35.811  1.00  0.00           C  
ATOM   2603  C   ILE   332      26.190  59.787  36.175  1.00  0.00           C  
ATOM   2604  O   ILE   332      25.492  60.711  36.612  1.00  0.00           O  
ATOM   2605  CB  ILE   332      27.856  60.312  34.311  1.00  0.00           C  
ATOM   2606  CG1 ILE   332      29.254  60.914  34.115  1.00  0.00           C  
ATOM   2607  CG2 ILE   332      26.754  61.215  33.743  1.00  0.00           C  
ATOM   2608  CD1 ILE   332      29.669  61.083  32.683  1.00  0.00           C  
ATOM   2609  N   LEU   333      25.704  58.539  36.058  1.00  0.00           N  
ATOM   2610  CA  LEU   333      24.366  58.244  36.569  1.00  0.00           C  
ATOM   2611  C   LEU   333      24.269  58.489  38.077  1.00  0.00           C  
ATOM   2612  O   LEU   333      23.243  58.985  38.557  1.00  0.00           O  
ATOM   2613  CB  LEU   333      23.952  56.794  36.249  1.00  0.00           C  
ATOM   2614  CG  LEU   333      23.699  56.546  34.761  1.00  0.00           C  
ATOM   2615  CD1 LEU   333      23.460  55.086  34.381  1.00  0.00           C  
ATOM   2616  CD2 LEU   333      22.481  57.266  34.184  1.00  0.00           C  
ATOM   2617  N   ASP   334      25.301  58.102  38.848  1.00  0.00           N  
ATOM   2618  CA  ASP   334      25.309  58.390  40.286  1.00  0.00           C  
ATOM   2619  C   ASP   334      25.037  59.871  40.546  1.00  0.00           C  
ATOM   2620  O   ASP   334      24.151  60.231  41.319  1.00  0.00           O  
ATOM   2621  CB  ASP   334      26.655  58.028  40.925  1.00  0.00           C  
ATOM   2622  CG  ASP   334      26.967  56.537  40.895  1.00  0.00           C  
ATOM   2623  OD1 ASP   334      26.031  55.715  40.908  1.00  0.00           O  
ATOM   2624  OD2 ASP   334      28.176  56.203  40.859  1.00  0.00           O  
ATOM   2625  N   ALA   335      25.803  60.736  39.901  1.00  0.00           N  
ATOM   2626  CA  ALA   335      25.673  62.168  40.147  1.00  0.00           C  
ATOM   2627  C   ALA   335      24.283  62.671  39.784  1.00  0.00           C  
ATOM   2628  O   ALA   335      23.717  63.508  40.491  1.00  0.00           O  
ATOM   2629  CB  ALA   335      26.745  62.923  39.363  1.00  0.00           C  
ATOM   2630  N   GLU   336      23.707  62.158  38.695  1.00  0.00           N  
ATOM   2631  CA  GLU   336      22.405  62.635  38.235  1.00  0.00           C  
ATOM   2632  C   GLU   336      21.274  62.132  39.132  1.00  0.00           C  
ATOM   2633  O   GLU   336      20.353  62.891  39.465  1.00  0.00           O  
ATOM   2634  CB  GLU   336      22.198  62.213  36.782  1.00  0.00           C  
ATOM   2635  CG  GLU   336      20.876  62.703  36.187  1.00  0.00           C  
ATOM   2636  CD  GLU   336      20.930  64.222  36.108  1.00  0.00           C  
ATOM   2637  OE1 GLU   336      22.037  64.786  36.317  1.00  0.00           O  
ATOM   2638  OE2 GLU   336      19.865  64.838  35.839  1.00  0.00           O  
ATOM   2639  N   VAL   337      21.332  60.871  39.558  1.00  0.00           N  
ATOM   2640  CA  VAL   337      20.288  60.379  40.451  1.00  0.00           C  
ATOM   2641  C   VAL   337      20.354  61.100  41.794  1.00  0.00           C  
ATOM   2642  O   VAL   337      19.320  61.471  42.368  1.00  0.00           O  
ATOM   2643  CB  VAL   337      20.399  58.857  40.608  1.00  0.00           C  
ATOM   2644  CG1 VAL   337      19.463  58.355  41.723  1.00  0.00           C  
ATOM   2645  CG2 VAL   337      20.104  58.178  39.260  1.00  0.00           C  
ATOM   2646  N   LEU   338      21.569  61.339  42.298  1.00  0.00           N  
ATOM   2647  CA  LEU   338      21.734  62.026  43.577  1.00  0.00           C  
ATOM   2648  C   LEU   338      21.192  63.455  43.511  1.00  0.00           C  
ATOM   2649  O   LEU   338      20.445  63.898  44.397  1.00  0.00           O  
ATOM   2650  CB  LEU   338      23.206  62.024  43.976  1.00  0.00           C  
ATOM   2651  CG  LEU   338      23.601  62.674  45.312  1.00  0.00           C  
ATOM   2652  CD1 LEU   338      22.832  62.131  46.513  1.00  0.00           C  
ATOM   2653  CD2 LEU   338      25.098  62.524  45.513  1.00  0.00           C  
ATOM   2654  N   GLY   339      21.556  64.179  42.463  1.00  0.00           N  
ATOM   2655  CA  GLY   339      21.110  65.563  42.352  1.00  0.00           C  
ATOM   2656  C   GLY   339      19.600  65.628  42.187  1.00  0.00           C  
ATOM   2657  O   GLY   339      18.942  66.504  42.765  1.00  0.00           O  
ATOM   2658  N   LYS   340      19.026  64.710  41.400  1.00  0.00           N  
ATOM   2659  CA  LYS   340      17.577  64.701  41.236  1.00  0.00           C  
ATOM   2660  C   LYS   340      16.897  64.372  42.559  1.00  0.00           C  
ATOM   2661  O   LYS   340      15.943  65.053  42.975  1.00  0.00           O  
ATOM   2662  CB  LYS   340      17.171  63.716  40.130  1.00  0.00           C  
ATOM   2663  CG  LYS   340      15.665  63.685  39.864  1.00  0.00           C  
ATOM   2664  CD  LYS   340      15.266  62.768  38.706  1.00  0.00           C  
ATOM   2665  CE  LYS   340      13.757  62.710  38.461  1.00  0.00           C  
ATOM   2666  NZ  LYS   340      13.458  61.762  37.365  1.00  0.00           N  
ATOM   2667  N   CYS   341      17.388  63.341  43.251  1.00  0.00           N  
ATOM   2668  CA  CYS   341      16.808  62.968  44.538  1.00  0.00           C  
ATOM   2669  C   CYS   341      16.891  64.112  45.543  1.00  0.00           C  
ATOM   2670  O   CYS   341      15.934  64.365  46.282  1.00  0.00           O  
ATOM   2671  CB  CYS   341      17.509  61.729  45.097  1.00  0.00           C  
ATOM   2672  SG  CYS   341      17.225  60.558  44.345  1.00  0.00           S  
ATOM   2673  N   LEU   342      18.038  64.796  45.609  1.00  0.00           N  
ATOM   2674  CA  LEU   342      18.159  65.925  46.527  1.00  0.00           C  
ATOM   2675  C   LEU   342      17.144  67.016  46.187  1.00  0.00           C  
ATOM   2676  O   LEU   342      16.553  67.626  47.087  1.00  0.00           O  
ATOM   2677  CB  LEU   342      19.586  66.468  46.482  1.00  0.00           C  
ATOM   2678  CG  LEU   342      19.884  67.711  47.301  1.00  0.00           C  
ATOM   2679  CD1 LEU   342      20.144  67.348  48.776  1.00  0.00           C  
ATOM   2680  CD2 LEU   342      21.058  68.469  46.658  1.00  0.00           C  
ATOM   2681  N   GLU   343      16.894  67.240  44.893  1.00  0.00           N  
ATOM   2682  CA  GLU   343      15.915  68.239  44.462  1.00  0.00           C  
ATOM   2683  C   GLU   343      14.494  67.844  44.839  1.00  0.00           C  
ATOM   2684  O   GLU   343      13.717  68.678  45.306  1.00  0.00           O  
ATOM   2685  CB  GLU   343      15.997  68.439  42.957  1.00  0.00           C  
ATOM   2686  CG  GLU   343      15.048  69.518  42.432  1.00  0.00           C  
ATOM   2687  CD  GLU   343      15.275  69.656  40.934  1.00  0.00           C  
ATOM   2688  OE1 GLU   343      16.149  68.923  40.398  1.00  0.00           O  
ATOM   2689  OE2 GLU   343      14.577  70.495  40.304  1.00  0.00           O  
ATOM   2690  N   ASN   344      14.131  66.578  44.645  1.00  0.00           N  
ATOM   2691  CA  ASN   344      12.780  66.163  44.985  1.00  0.00           C  
ATOM   2692  C   ASN   344      12.548  66.169  46.484  1.00  0.00           C  
ATOM   2693  O   ASN   344      11.411  66.341  46.925  1.00  0.00           O  
ATOM   2694  CB  ASN   344      12.521  64.764  44.428  1.00  0.00           C  
ATOM   2695  CG  ASN   344      12.376  64.879  42.917  1.00  0.00           C  
ATOM   2696  OD1 ASN   344      12.090  65.952  42.388  1.00  0.00           O  
ATOM   2697  ND2 ASN   344      12.565  63.778  42.141  1.00  0.00           N  
ATOM   2698  N   CYS   345      13.599  65.938  47.276  1.00  0.00           N  
ATOM   2699  CA  CYS   345      13.421  65.747  48.713  1.00  0.00           C  
ATOM   2700  C   CYS   345      13.432  67.068  49.472  1.00  0.00           C  
ATOM   2701  O   CYS   345      12.725  67.212  50.474  1.00  0.00           O  
ATOM   2702  CB  CYS   345      14.496  64.803  49.264  1.00  0.00           C  
ATOM   2703  SG  CYS   345      14.395  63.492  48.728  1.00  0.00           S  
ATOM   2704  N   GLY   346      14.252  68.019  49.046  1.00  0.00           N  
ATOM   2705  CA  GLY   346      14.332  69.311  49.698  1.00  0.00           C  
ATOM   2706  C   GLY   346      15.366  69.364  50.811  1.00  0.00           C  
ATOM   2707  O   GLY   346      15.936  68.359  51.240  1.00  0.00           O  
ATOM   2708  N   PRO   347      15.598  70.588  51.299  1.00  0.00           N  
ATOM   2709  CA  PRO   347      16.695  70.824  52.231  1.00  0.00           C  
ATOM   2710  C   PRO   347      16.453  70.187  53.592  1.00  0.00           C  
ATOM   2711  O   PRO   347      17.409  69.889  54.321  1.00  0.00           O  
ATOM   2712  CB  PRO   347      16.917  72.329  52.402  1.00  0.00           C  
ATOM   2713  CG  PRO   347      15.685  73.170  52.062  1.00  0.00           C  
ATOM   2714  CD  PRO   347      14.832  72.580  50.937  1.00  0.00           C  
ATOM   2715  N   GLU   348      15.200  69.993  53.971  1.00  0.00           N  
ATOM   2716  CA  GLU   348      14.899  69.423  55.274  1.00  0.00           C  
ATOM   2717  C   GLU   348      14.858  67.902  55.253  1.00  0.00           C  
ATOM   2718  O   GLU   348      14.470  67.294  56.256  1.00  0.00           O  
ATOM   2719  CB  GLU   348      13.580  69.994  55.793  1.00  0.00           C  
ATOM   2720  CG  GLU   348      13.640  71.493  56.092  1.00  0.00           C  
ATOM   2721  CD  GLU   348      12.260  71.935  56.559  1.00  0.00           C  
ATOM   2722  OE1 GLU   348      11.362  71.058  56.665  1.00  0.00           O  
ATOM   2723  OE2 GLU   348      12.086  73.156  56.816  1.00  0.00           O  
ATOM   2724  N   ASN   349      15.229  67.275  54.145  1.00  0.00           N  
ATOM   2725  CA  ASN   349      15.126  65.810  54.027  1.00  0.00           C  
ATOM   2726  C   ASN   349      16.355  65.260  53.298  1.00  0.00           C  
ATOM   2727  O   ASN   349      16.270  64.391  52.425  1.00  0.00           O  
ATOM   2728  CB  ASN   349      13.821  65.427  53.336  1.00  0.00           C  
ATOM   2729  CG  ASN   349      12.669  65.880  54.222  1.00  0.00           C  
ATOM   2730  OD1 ASN   349      12.397  65.284  55.262  1.00  0.00           O  
ATOM   2731  ND2 ASN   349      11.929  66.962  53.857  1.00  0.00           N  
ATOM   2732  N   VAL   350      17.529  65.755  53.702  1.00  0.00           N  
ATOM   2733  CA  VAL   350      18.777  65.416  53.024  1.00  0.00           C  
ATOM   2734  C   VAL   350      19.097  63.933  53.187  1.00  0.00           C  
ATOM   2735  O   VAL   350      19.462  63.257  52.220  1.00  0.00           O  
ATOM   2736  CB  VAL   350      19.928  66.285  53.554  1.00  0.00           C  
ATOM   2737  CG1 VAL   350      21.236  65.552  53.367  1.00  0.00           C  
ATOM   2738  CG2 VAL   350      19.961  67.668  52.847  1.00  0.00           C  
ATOM   2739  N   SER   351      19.011  63.421  54.420  1.00  0.00           N  
ATOM   2740  CA  SER   351      19.316  62.015  54.651  1.00  0.00           C  
ATOM   2741  C   SER   351      18.392  61.117  53.837  1.00  0.00           C  
ATOM   2742  O   SER   351      18.831  60.101  53.282  1.00  0.00           O  
ATOM   2743  CB  SER   351      19.222  61.693  56.136  1.00  0.00           C  
ATOM   2744  OG  SER   351      19.366  60.291  56.347  1.00  0.00           O  
ATOM   2745  N   LEU   352      17.112  61.489  53.741  1.00  0.00           N  
ATOM   2746  CA  LEU   352      16.190  60.773  52.871  1.00  0.00           C  
ATOM   2747  C   LEU   352      16.653  60.827  51.423  1.00  0.00           C  
ATOM   2748  O   LEU   352      16.577  59.824  50.707  1.00  0.00           O  
ATOM   2749  CB  LEU   352      14.779  61.343  53.012  1.00  0.00           C  
ATOM   2750  CG  LEU   352      13.746  60.787  52.031  1.00  0.00           C  
ATOM   2751  CD1 LEU   352      13.377  59.341  52.374  1.00  0.00           C  
ATOM   2752  CD2 LEU   352      12.546  61.647  52.009  1.00  0.00           C  
ATOM   2753  N   GLY   353      17.168  61.983  50.983  1.00  0.00           N  
ATOM   2754  CA  GLY   353      17.634  62.121  49.604  1.00  0.00           C  
ATOM   2755  C   GLY   353      18.786  61.167  49.299  1.00  0.00           C  
ATOM   2756  O   GLY   353      18.815  60.519  48.244  1.00  0.00           O  
ATOM   2757  N   LEU   354      19.769  61.098  50.193  1.00  0.00           N  
ATOM   2758  CA  LEU   354      20.904  60.221  49.943  1.00  0.00           C  
ATOM   2759  C   LEU   354      20.476  58.759  49.972  1.00  0.00           C  
ATOM   2760  O   LEU   354      20.859  57.985  49.090  1.00  0.00           O  
ATOM   2761  CB  LEU   354      22.004  60.494  50.950  1.00  0.00           C  
ATOM   2762  CG  LEU   354      22.918  61.639  50.553  1.00  0.00           C  
ATOM   2763  CD1 LEU   354      22.129  62.930  50.269  1.00  0.00           C  
ATOM   2764  CD2 LEU   354      24.012  61.820  51.628  1.00  0.00           C  
ATOM   2765  N   GLU   355      19.632  58.380  50.940  1.00  0.00           N  
ATOM   2766  CA  GLU   355      19.195  56.987  51.017  1.00  0.00           C  
ATOM   2767  C   GLU   355      18.291  56.604  49.843  1.00  0.00           C  
ATOM   2768  O   GLU   355      18.304  55.442  49.417  1.00  0.00           O  
ATOM   2769  CB  GLU   355      18.494  56.735  52.350  1.00  0.00           C  
ATOM   2770  CG  GLU   355      19.441  56.760  53.552  1.00  0.00           C  
ATOM   2771  CD  GLU   355      18.605  56.592  54.812  1.00  0.00           C  
ATOM   2772  OE1 GLU   355      17.353  56.531  54.688  1.00  0.00           O  
ATOM   2773  OE2 GLU   355      19.208  56.522  55.917  1.00  0.00           O  
ATOM   2774  N   GLU   356      17.505  57.549  49.304  1.00  0.00           N  
ATOM   2775  CA  GLU   356      16.712  57.265  48.108  1.00  0.00           C  
ATOM   2776  C   GLU   356      17.613  57.019  46.899  1.00  0.00           C  
ATOM   2777  O   GLU   356      17.391  56.071  46.129  1.00  0.00           O  
ATOM   2778  CB  GLU   356      15.688  58.390  47.842  1.00  0.00           C  
ATOM   2779  CG  GLU   356      14.553  58.436  48.867  1.00  0.00           C  
ATOM   2780  CD  GLU   356      13.696  59.657  48.564  1.00  0.00           C  
ATOM   2781  OE1 GLU   356      14.068  60.426  47.638  1.00  0.00           O  
ATOM   2782  OE2 GLU   356      12.657  59.837  49.255  1.00  0.00           O  
ATOM   2783  N   TYR   357      18.647  57.858  46.723  1.00  0.00           N  
ATOM   2784  CA  TYR   357      19.579  57.716  45.607  1.00  0.00           C  
ATOM   2785  C   TYR   357      20.353  56.393  45.669  1.00  0.00           C  
ATOM   2786  O   TYR   357      20.523  55.718  44.651  1.00  0.00           O  
ATOM   2787  CB  TYR   357      20.548  58.899  45.583  1.00  0.00           C  
ATOM   2788  CG  TYR   357      21.488  58.685  44.447  1.00  0.00           C  
ATOM   2789  CD1 TYR   357      21.074  58.962  43.138  1.00  0.00           C  
ATOM   2790  CD2 TYR   357      22.802  58.210  44.654  1.00  0.00           C  
ATOM   2791  CE1 TYR   357      21.935  58.775  42.038  1.00  0.00           C  
ATOM   2792  CE2 TYR   357      23.691  58.015  43.548  1.00  0.00           C  
ATOM   2793  CZ  TYR   357      23.236  58.304  42.245  1.00  0.00           C  
ATOM   2794  OH  TYR   357      24.054  58.127  41.149  1.00  0.00           O  
ATOM   2795  N   GLN   358      20.852  56.021  46.852  1.00  0.00           N  
ATOM   2796  CA  GLN   358      21.525  54.732  47.000  1.00  0.00           C  
ATOM   2797  C   GLN   358      20.601  53.567  46.619  1.00  0.00           C  
ATOM   2798  O   GLN   358      21.035  52.617  45.955  1.00  0.00           O  
ATOM   2799  CB  GLN   358      22.055  54.603  48.428  1.00  0.00           C  
ATOM   2800  CG  GLN   358      23.014  53.426  48.619  1.00  0.00           C  
ATOM   2801  CD  GLN   358      22.182  52.163  48.787  1.00  0.00           C  
ATOM   2802  OE1 GLN   358      21.090  52.195  49.353  1.00  0.00           O  
ATOM   2803  NE2 GLN   358      22.653  50.982  48.305  1.00  0.00           N  
ATOM   2804  N   ARG   359      19.309  53.643  46.966  1.00  0.00           N  
ATOM   2805  CA  ARG   359      18.410  52.523  46.661  1.00  0.00           C  
ATOM   2806  C   ARG   359      18.033  52.466  45.190  1.00  0.00           C  
ATOM   2807  O   ARG   359      17.791  51.375  44.654  1.00  0.00           O  
ATOM   2808  CB  ARG   359      17.152  52.580  47.530  1.00  0.00           C  
ATOM   2809  CG  ARG   359      17.492  52.406  48.994  1.00  0.00           C  
ATOM   2810  CD  ARG   359      16.284  52.236  49.885  1.00  0.00           C  
ATOM   2811  NE  ARG   359      15.759  50.876  49.827  1.00  0.00           N  
ATOM   2812  CZ  ARG   359      15.125  50.284  50.832  1.00  0.00           C  
ATOM   2813  NH1 ARG   359      14.948  50.925  51.980  1.00  0.00           N  
ATOM   2814  NH2 ARG   359      14.682  49.050  50.691  1.00  0.00           N  
ATOM   2815  N   ILE   360      18.004  53.613  44.519  1.00  0.00           N  
ATOM   2816  CA  ILE   360      17.826  53.612  43.075  1.00  0.00           C  
ATOM   2817  C   ILE   360      19.045  53.012  42.375  1.00  0.00           C  
ATOM   2818  O   ILE   360      18.909  52.231  41.423  1.00  0.00           O  
ATOM   2819  CB  ILE   360      17.537  55.042  42.592  1.00  0.00           C  
ATOM   2820  CG1 ILE   360      16.130  55.462  43.037  1.00  0.00           C  
ATOM   2821  CG2 ILE   360      17.757  55.145  41.088  1.00  0.00           C  
ATOM   2822  CD1 ILE   360      15.893  56.944  42.972  1.00  0.00           C  
ATOM   2823  N   ARG   361      20.247  53.358  42.828  1.00  0.00           N  
ATOM   2824  CA  ARG   361      21.453  53.053  42.068  1.00  0.00           C  
ATOM   2825  C   ARG   361      22.118  51.732  42.439  1.00  0.00           C  
ATOM   2826  O   ARG   361      22.836  51.177  41.598  1.00  0.00           O  
ATOM   2827  CB  ARG   361      22.483  54.168  42.232  1.00  0.00           C  
ATOM   2828  CG  ARG   361      22.108  55.511  41.545  1.00  0.00           C  
ATOM   2829  CD  ARG   361      22.439  55.471  40.071  1.00  0.00           C  
ATOM   2830  NE  ARG   361      23.822  55.051  39.855  1.00  0.00           N  
ATOM   2831  CZ  ARG   361      24.206  54.214  38.901  1.00  0.00           C  
ATOM   2832  NH1 ARG   361      23.310  53.704  38.060  1.00  0.00           N  
ATOM   2833  NH2 ARG   361      25.482  53.865  38.812  1.00  0.00           N  
ATOM   2834  N   LEU   362      21.920  51.231  43.666  1.00  0.00           N  
ATOM   2835  CA  LEU   362      22.792  50.178  44.199  1.00  0.00           C  
ATOM   2836  C   LEU   362      22.759  48.913  43.333  1.00  0.00           C  
ATOM   2837  O   LEU   362      23.799  48.442  42.854  1.00  0.00           O  
ATOM   2838  CB  LEU   362      22.411  49.832  45.645  1.00  0.00           C  
ATOM   2839  CG  LEU   362      23.248  48.699  46.242  1.00  0.00           C  
ATOM   2840  CD1 LEU   362      24.742  48.995  46.364  1.00  0.00           C  
ATOM   2841  CD2 LEU   362      22.853  48.281  47.658  1.00  0.00           C  
ATOM   2842  N   PRO   363      21.581  48.312  43.183  1.00  0.00           N  
ATOM   2843  CA  PRO   363      21.496  47.036  42.475  1.00  0.00           C  
ATOM   2844  C   PRO   363      21.976  47.179  41.035  1.00  0.00           C  
ATOM   2845  O   PRO   363      22.729  46.339  40.532  1.00  0.00           O  
ATOM   2846  CB  PRO   363      20.061  46.505  42.534  1.00  0.00           C  
ATOM   2847  CG  PRO   363      19.287  46.975  43.767  1.00  0.00           C  
ATOM   2848  CD  PRO   363      19.592  48.419  44.169  1.00  0.00           C  
ATOM   2849  N   VAL   364      21.589  48.270  40.372  1.00  0.00           N  
ATOM   2850  CA  VAL   364      22.018  48.498  39.001  1.00  0.00           C  
ATOM   2851  C   VAL   364      23.534  48.543  38.899  1.00  0.00           C  
ATOM   2852  O   VAL   364      24.123  47.851  38.061  1.00  0.00           O  
ATOM   2853  CB  VAL   364      21.400  49.796  38.476  1.00  0.00           C  
ATOM   2854  CG1 VAL   364      21.946  50.224  37.112  1.00  0.00           C  
ATOM   2855  CG2 VAL   364      19.883  49.719  38.293  1.00  0.00           C  
ATOM   2856  N   VAL   365      24.183  49.365  39.747  1.00  0.00           N  
ATOM   2857  CA  VAL   365      25.635  49.520  39.691  1.00  0.00           C  
ATOM   2858  C   VAL   365      26.360  48.238  40.098  1.00  0.00           C  
ATOM   2859  O   VAL   365      27.410  47.906  39.534  1.00  0.00           O  
ATOM   2860  CB  VAL   365      26.072  50.676  40.582  1.00  0.00           C  
ATOM   2861  CG1 VAL   365      27.590  50.792  40.730  1.00  0.00           C  
ATOM   2862  CG2 VAL   365      25.614  52.045  40.074  1.00  0.00           C  
ATOM   2863  N   SER   366      25.839  47.527  41.099  1.00  0.00           N  
ATOM   2864  CA  SER   366      26.437  46.262  41.491  1.00  0.00           C  
ATOM   2865  C   SER   366      26.331  45.232  40.369  1.00  0.00           C  
ATOM   2866  O   SER   366      27.239  44.412  40.187  1.00  0.00           O  
ATOM   2867  CB  SER   366      25.764  45.766  42.768  1.00  0.00           C  
ATOM   2868  OG  SER   366      26.015  46.660  43.841  1.00  0.00           O  
ATOM   2869  N   GLU   367      25.252  45.279  39.585  1.00  0.00           N  
ATOM   2870  CA  GLU   367      25.101  44.306  38.505  1.00  0.00           C  
ATOM   2871  C   GLU   367      26.117  44.563  37.406  1.00  0.00           C  
ATOM   2872  O   GLU   367      26.763  43.635  36.912  1.00  0.00           O  
ATOM   2873  CB  GLU   367      23.681  44.332  37.948  1.00  0.00           C  
ATOM   2874  CG  GLU   367      22.636  43.773  38.915  1.00  0.00           C  
ATOM   2875  CD  GLU   367      21.262  43.974  38.292  1.00  0.00           C  
ATOM   2876  OE1 GLU   367      21.195  44.593  37.196  1.00  0.00           O  
ATOM   2877  OE2 GLU   367      20.262  43.512  38.902  1.00  0.00           O  
ATOM   2878  N   GLN   368      26.301  45.823  37.034  1.00  0.00           N  
ATOM   2879  CA  GLN   368      27.360  46.148  36.092  1.00  0.00           C  
ATOM   2880  C   GLN   368      28.705  45.716  36.647  1.00  0.00           C  
ATOM   2881  O   GLN   368      29.525  45.115  35.943  1.00  0.00           O  
ATOM   2882  CB  GLN   368      27.333  47.648  35.774  1.00  0.00           C  
ATOM   2883  CG  GLN   368      26.131  48.071  34.928  1.00  0.00           C  
ATOM   2884  CD  GLN   368      26.164  49.586  34.787  1.00  0.00           C  
ATOM   2885  OE1 GLN   368      27.003  50.259  35.383  1.00  0.00           O  
ATOM   2886  NE2 GLN   368      25.251  50.205  33.991  1.00  0.00           N  
ATOM   2887  N   VAL   369      28.934  45.975  37.932  1.00  0.00           N  
ATOM   2888  CA  VAL   369      30.197  45.596  38.549  1.00  0.00           C  
ATOM   2889  C   VAL   369      30.393  44.081  38.550  1.00  0.00           C  
ATOM   2890  O   VAL   369      31.470  43.585  38.202  1.00  0.00           O  
ATOM   2891  CB  VAL   369      30.247  46.158  39.960  1.00  0.00           C  
ATOM   2892  CG1 VAL   369      31.443  45.659  40.774  1.00  0.00           C  
ATOM   2893  CG2 VAL   369      30.341  47.684  40.006  1.00  0.00           C  
ATOM   2894  N   LEU   370      29.356  43.328  38.921  1.00  0.00           N  
ATOM   2895  CA  LEU   370      29.499  41.873  38.999  1.00  0.00           C  
ATOM   2896  C   LEU   370      29.638  41.238  37.624  1.00  0.00           C  
ATOM   2897  O   LEU   370      30.412  40.288  37.451  1.00  0.00           O  
ATOM   2898  CB  LEU   370      28.314  41.267  39.746  1.00  0.00           C  
ATOM   2899  CG  LEU   370      28.391  41.480  41.260  1.00  0.00           C  
ATOM   2900  CD1 LEU   370      27.178  40.906  41.974  1.00  0.00           C  
ATOM   2901  CD2 LEU   370      29.676  40.885  41.813  1.00  0.00           C  
ATOM   2902  N   TYR   371      28.896  41.727  36.630  1.00  0.00           N  
ATOM   2903  CA  TYR   371      29.060  41.190  35.282  1.00  0.00           C  
ATOM   2904  C   TYR   371      30.475  41.446  34.782  1.00  0.00           C  
ATOM   2905  O   TYR   371      31.090  40.583  34.145  1.00  0.00           O  
ATOM   2906  CB  TYR   371      28.009  41.786  34.329  1.00  0.00           C  
ATOM   2907  CG  TYR   371      26.679  41.255  34.740  1.00  0.00           C  
ATOM   2908  CD1 TYR   371      26.605  40.148  35.596  1.00  0.00           C  
ATOM   2909  CD2 TYR   371      25.477  41.845  34.292  1.00  0.00           C  
ATOM   2910  CE1 TYR   371      25.366  39.619  36.009  1.00  0.00           C  
ATOM   2911  CE2 TYR   371      24.209  41.320  34.702  1.00  0.00           C  
ATOM   2912  CZ  TYR   371      24.175  40.204  35.563  1.00  0.00           C  
ATOM   2913  OH  TYR   371      22.979  39.661  35.981  1.00  0.00           O  
ATOM   2914  N   ALA   372      31.025  42.630  35.076  1.00  0.00           N  
ATOM   2915  CA  ALA   372      32.348  42.969  34.559  1.00  0.00           C  
ATOM   2916  C   ALA   372      33.442  42.088  35.151  1.00  0.00           C  
ATOM   2917  O   ALA   372      34.486  41.902  34.516  1.00  0.00           O  
ATOM   2918  CB  ALA   372      32.662  44.436  34.826  1.00  0.00           C  
ATOM   2919  N   ARG   373      33.238  41.545  36.358  1.00  0.00           N  
ATOM   2920  CA  ARG   373      34.183  40.557  36.875  1.00  0.00           C  
ATOM   2921  C   ARG   373      34.297  39.375  35.926  1.00  0.00           C  
ATOM   2922  O   ARG   373      35.400  39.002  35.516  1.00  0.00           O  
ATOM   2923  CB  ARG   373      33.768  40.081  38.270  1.00  0.00           C  
ATOM   2924  CG  ARG   373      34.755  39.094  38.897  1.00  0.00           C  
ATOM   2925  CD  ARG   373      34.298  38.546  40.250  1.00  0.00           C  
ATOM   2926  NE  ARG   373      33.079  37.723  40.011  1.00  0.00           N  
ATOM   2927  CZ  ARG   373      33.197  36.460  39.507  1.00  0.00           C  
ATOM   2928  NH1 ARG   373      34.526  36.210  39.317  1.00  0.00           N  
ATOM   2929  NH2 ARG   373      31.941  35.939  39.390  1.00  0.00           N  
ATOM   2930  N   ARG   374      33.164  38.785  35.544  1.00  0.00           N  
ATOM   2931  CA  ARG   374      33.164  37.624  34.658  1.00  0.00           C  
ATOM   2932  C   ARG   374      33.727  37.948  33.275  1.00  0.00           C  
ATOM   2933  O   ARG   374      33.867  37.060  32.434  1.00  0.00           O  
ATOM   2934  CB  ARG   374      31.749  37.067  34.511  1.00  0.00           C  
ATOM   2935  CG  ARG   374      31.124  36.551  35.792  1.00  0.00           C  
ATOM   2936  CD  ARG   374      29.678  36.176  35.515  1.00  0.00           C  
ATOM   2937  NE  ARG   374      28.951  35.780  36.717  1.00  0.00           N  
ATOM   2938  CZ  ARG   374      27.711  35.303  36.711  1.00  0.00           C  
ATOM   2939  NH1 ARG   374      27.059  35.158  35.564  1.00  0.00           N  
ATOM   2940  NH2 ARG   374      27.123  34.967  37.851  1.00  0.00           N  
ATOM   2941  N   LEU   375      34.054  39.213  33.028  1.00  0.00           N  
ATOM   2942  CA  LEU   375      34.576  39.654  31.738  1.00  0.00           C  
ATOM   2943  C   LEU   375      36.100  39.629  31.708  1.00  0.00           C  
ATOM   2944  O   LEU   375      36.695  39.298  30.682  1.00  0.00           O  
ATOM   2945  CB  LEU   375      34.021  41.055  31.385  1.00  0.00           C  
ATOM   2946  CG  LEU   375      32.500  41.085  31.221  1.00  0.00           C  
ATOM   2947  CD1 LEU   375      31.902  42.473  30.998  1.00  0.00           C  
ATOM   2948  CD2 LEU   375      31.961  40.273  30.044  1.00  0.00           C  
ATOM   2949  N   GLY   376      36.764  39.972  32.816  1.00  0.00           N  
ATOM   2950  CA  GLY   376      38.221  39.961  32.837  1.00  0.00           C  
ATOM   2951  C   GLY   376      38.844  38.978  33.817  1.00  0.00           C  
ATOM   2952  O   GLY   376      40.013  38.640  33.634  1.00  0.00           O  
ATOM   2953  N   ARG   377      38.124  38.514  34.843  1.00  0.00           N  
ATOM   2954  CA  ARG   377      38.673  37.427  35.654  1.00  0.00           C  
ATOM   2955  C   ARG   377      38.387  36.082  34.999  1.00  0.00           C  
ATOM   2956  O   ARG   377      39.279  35.235  34.876  1.00  0.00           O  
ATOM   2957  CB  ARG   377      38.143  37.491  37.095  1.00  0.00           C  
ATOM   2958  CG  ARG   377      38.704  36.393  38.001  1.00  0.00           C  
ATOM   2959  CD  ARG   377      38.137  36.422  39.422  1.00  0.00           C  
ATOM   2960  NE  ARG   377      36.710  36.000  39.344  1.00  0.00           N  
ATOM   2961  CZ  ARG   377      35.858  36.282  40.371  1.00  0.00           C  
ATOM   2962  NH1 ARG   377      36.567  36.950  41.328  1.00  0.00           N  
ATOM   2963  NH2 ARG   377      34.629  35.788  40.041  1.00  0.00           N  
ATOM   2964  N   ILE   378      37.147  35.873  34.569  1.00  0.00           N  
ATOM   2965  CA  ILE   378      36.849  34.964  33.491  1.00  0.00           C  
ATOM   2966  C   ILE   378      36.746  35.747  32.199  1.00  0.00           C  
ATOM   2967  O   ILE   378      37.114  36.921  32.128  1.00  0.00           O  
ATOM   2968  CB  ILE   378      35.543  34.184  33.760  1.00  0.00           C  
ATOM   2969  CG1 ILE   378      34.301  35.085  33.863  1.00  0.00           C  
ATOM   2970  CG2 ILE   378      35.567  33.381  35.072  1.00  0.00           C  
ATOM   2971  CD1 ILE   378      32.985  34.308  33.891  1.00  0.00           C  
ATOM   2972  N   LYS   379      36.230  35.077  31.167  1.00  0.00           N  
ATOM   2973  CA  LYS   379      35.886  35.703  29.893  1.00  0.00           C  
ATOM   2974  C   LYS   379      35.430  34.650  28.897  1.00  0.00           C  
ATOM   2975  O   LYS   379      35.389  33.457  29.216  1.00  0.00           O  
ATOM   2976  CB  LYS   379      37.047  36.523  29.297  1.00  0.00           C  
ATOM   2977  CG  LYS   379      38.264  35.675  28.923  1.00  0.00           C  
ATOM   2978  CD  LYS   379      39.408  36.483  28.307  1.00  0.00           C  
ATOM   2979  CE  LYS   379      40.648  35.645  27.989  1.00  0.00           C  
ATOM   2980  NZ  LYS   379      41.707  36.505  27.416  1.00  0.00           N  
ATOM   2981  N   GLN   380      35.058  35.093  27.700  1.00  0.00           N  
ATOM   2982  CA  GLN   380      34.805  34.181  26.596  1.00  0.00           C  
ATOM   2983  C   GLN   380      36.004  34.210  25.651  1.00  0.00           C  
ATOM   2984  O   GLN   380      35.962  34.765  24.552  1.00  0.00           O  
ATOM   2985  CB  GLN   380      33.508  34.545  25.871  1.00  0.00           C  
ATOM   2986  CG  GLN   380      32.262  34.418  26.749  1.00  0.00           C  
ATOM   2987  CD  GLN   380      32.098  32.952  27.124  1.00  0.00           C  
ATOM   2988  OE1 GLN   380      32.258  32.063  26.290  1.00  0.00           O  
ATOM   2989  NE2 GLN   380      31.771  32.620  28.402  1.00  0.00           N  
ATOM   2990  N   GLY   381      37.100  33.612  26.114  1.00  0.00           N  
ATOM   2991  CA  GLY   381      38.290  33.426  25.291  1.00  0.00           C  
ATOM   2992  C   GLY   381      38.577  31.943  25.162  1.00  0.00           C  
ATOM   2993  O   GLY   381      38.841  31.257  26.156  1.00  0.00           O  
ATOM   2994  N   LEU   382      38.542  31.469  23.936  1.00  0.00           N  
ATOM   2995  CA  LEU   382      38.705  30.071  23.629  1.00  0.00           C  
ATOM   2996  C   LEU   382      40.121  29.841  23.129  1.00  0.00           C  
ATOM   2997  O   LEU   382      40.955  30.745  23.111  1.00  0.00           O  
ATOM   2998  CB  LEU   382      37.643  29.666  22.609  1.00  0.00           C  
ATOM   2999  CG  LEU   382      36.211  29.911  23.089  1.00  0.00           C  
ATOM   3000  CD1 LEU   382      35.122  29.572  22.072  1.00  0.00           C  
ATOM   3001  CD2 LEU   382      35.800  29.117  24.328  1.00  0.00           C  
ATOM   3002  N   ASP   383      40.396  28.604  22.749  1.00  0.00           N  
ATOM   3003  CA  ASP   383      41.623  28.267  22.044  1.00  0.00           C  
ATOM   3004  C   ASP   383      41.543  28.826  20.626  1.00  0.00           C  
ATOM   3005  O   ASP   383      40.731  28.358  19.816  1.00  0.00           O  
ATOM   3006  CB  ASP   383      41.785  26.748  22.047  1.00  0.00           C  
ATOM   3007  CG  ASP   383      43.055  26.283  21.382  1.00  0.00           C  
ATOM   3008  OD1 ASP   383      43.891  27.129  21.005  1.00  0.00           O  
ATOM   3009  OD2 ASP   383      43.217  25.052  21.245  1.00  0.00           O  
ATOM   3010  N   HIS   384      42.381  29.821  20.311  1.00  0.00           N  
ATOM   3011  CA  HIS   384      42.376  30.379  18.960  1.00  0.00           C  
ATOM   3012  C   HIS   384      43.106  29.497  17.947  1.00  0.00           C  
ATOM   3013  O   HIS   384      43.103  29.823  16.753  1.00  0.00           O  
ATOM   3014  CB  HIS   384      42.980  31.796  18.936  1.00  0.00           C  
ATOM   3015  CG  HIS   384      42.153  32.798  19.686  1.00  0.00           C  
ATOM   3016  ND1 HIS   384      40.911  33.236  19.274  1.00  0.00           N  
ATOM   3017  CD2 HIS   384      42.394  33.458  20.843  1.00  0.00           C  
ATOM   3018  CE1 HIS   384      40.427  34.098  20.117  1.00  0.00           C  
ATOM   3019  NE2 HIS   384      41.305  34.259  21.088  1.00  0.00           N  
ATOM   3020  N   ASP   385      43.738  28.401  18.382  1.00  0.00           N  
ATOM   3021  CA  ASP   385      44.210  27.412  17.419  1.00  0.00           C  
ATOM   3022  C   ASP   385      43.037  26.701  16.755  1.00  0.00           C  
ATOM   3023  O   ASP   385      43.157  26.243  15.612  1.00  0.00           O  
ATOM   3024  CB  ASP   385      45.142  26.393  18.097  1.00  0.00           C  
ATOM   3025  CG  ASP   385      46.524  26.962  18.398  1.00  0.00           C  
ATOM   3026  OD1 ASP   385      46.853  28.050  17.869  1.00  0.00           O  
ATOM   3027  OD2 ASP   385      47.286  26.320  19.168  1.00  0.00           O  
ATOM   3028  N   GLY   386      41.893  26.630  17.443  1.00  0.00           N  
ATOM   3029  CA  GLY   386      40.725  25.870  17.014  1.00  0.00           C  
ATOM   3030  C   GLY   386      39.521  26.727  16.670  1.00  0.00           C  
ATOM   3031  O   GLY   386      38.732  26.340  15.804  1.00  0.00           O  
ATOM   3032  N   ILE   387      39.346  27.862  17.338  1.00  0.00           N  
ATOM   3033  CA  ILE   387      38.175  28.705  17.169  1.00  0.00           C  
ATOM   3034  C   ILE   387      38.563  30.026  16.509  1.00  0.00           C  
ATOM   3035  O   ILE   387      39.682  30.516  16.672  1.00  0.00           O  
ATOM   3036  CB  ILE   387      37.515  29.005  18.514  1.00  0.00           C  
ATOM   3037  CG1 ILE   387      37.059  27.745  19.268  1.00  0.00           C  
ATOM   3038  CG2 ILE   387      36.257  29.882  18.398  1.00  0.00           C  
ATOM   3039  CD1 ILE   387      36.010  26.929  18.513  1.00  0.00           C  
ATOM   3040  N   GLY   388      37.617  30.598  15.750  1.00  0.00           N  
ATOM   3041  CA  GLY   388      37.790  31.973  15.316  1.00  0.00           C  
ATOM   3042  C   GLY   388      36.976  32.895  16.211  1.00  0.00           C  
ATOM   3043  O   GLY   388      35.910  32.512  16.704  1.00  0.00           O  
ATOM   3044  N   ASP   389      37.446  34.104  16.488  1.00  0.00           N  
ATOM   3045  CA  ASP   389      36.668  34.996  17.349  1.00  0.00           C  
ATOM   3046  C   ASP   389      35.408  35.458  16.636  1.00  0.00           C  
ATOM   3047  O   ASP   389      35.360  35.545  15.409  1.00  0.00           O  
ATOM   3048  CB  ASP   389      37.628  36.166  17.603  1.00  0.00           C  
ATOM   3049  CG  ASP   389      36.959  37.119  18.583  1.00  0.00           C  
ATOM   3050  OD1 ASP   389      36.783  36.724  19.766  1.00  0.00           O  
ATOM   3051  OD2 ASP   389      36.614  38.255  18.161  1.00  0.00           O  
ATOM   3052  N   GLY   390      34.379  35.746  17.418  1.00  0.00           N  
ATOM   3053  CA  GLY   390      33.163  36.342  16.877  1.00  0.00           C  
ATOM   3054  C   GLY   390      32.486  37.096  18.014  1.00  0.00           C  
ATOM   3055  O   GLY   390      33.136  37.433  19.009  1.00  0.00           O  
ATOM   3056  N   VAL   391      31.190  37.375  17.867  1.00  0.00           N  
ATOM   3057  CA  VAL   391      30.508  38.183  18.873  1.00  0.00           C  
ATOM   3058  C   VAL   391      30.420  37.473  20.213  1.00  0.00           C  
ATOM   3059  O   VAL   391      30.194  38.134  21.231  1.00  0.00           O  
ATOM   3060  CB  VAL   391      29.110  38.559  18.395  1.00  0.00           C  
ATOM   3061  CG1 VAL   391      29.106  39.356  17.089  1.00  0.00           C  
ATOM   3062  CG2 VAL   391      28.211  37.350  18.129  1.00  0.00           C  
ATOM   3063  N   PHE   392      30.595  36.145  20.231  1.00  0.00           N  
ATOM   3064  CA  PHE   392      30.650  35.415  21.493  1.00  0.00           C  
ATOM   3065  C   PHE   392      31.780  35.928  22.365  1.00  0.00           C  
ATOM   3066  O   PHE   392      31.667  35.929  23.595  1.00  0.00           O  
ATOM   3067  CB  PHE   392      30.811  33.910  21.226  1.00  0.00           C  
ATOM   3068  CG  PHE   392      29.484  33.387  20.794  1.00  0.00           C  
ATOM   3069  CD1 PHE   392      29.193  33.112  19.439  1.00  0.00           C  
ATOM   3070  CD2 PHE   392      28.478  33.153  21.749  1.00  0.00           C  
ATOM   3071  CE1 PHE   392      27.922  32.608  19.036  1.00  0.00           C  
ATOM   3072  CE2 PHE   392      27.197  32.649  21.372  1.00  0.00           C  
ATOM   3073  CZ  PHE   392      26.918  32.377  20.008  1.00  0.00           C  
ATOM   3074  N   GLY   393      32.855  36.403  21.744  1.00  0.00           N  
ATOM   3075  CA  GLY   393      34.070  36.793  22.437  1.00  0.00           C  
ATOM   3076  C   GLY   393      34.163  38.294  22.669  1.00  0.00           C  
ATOM   3077  O   GLY   393      35.173  38.768  23.198  1.00  0.00           O  
ATOM   3078  N   LEU   394      33.136  39.046  22.286  1.00  0.00           N  
ATOM   3079  CA  LEU   394      33.042  40.474  22.562  1.00  0.00           C  
ATOM   3080  C   LEU   394      32.142  40.640  23.779  1.00  0.00           C  
ATOM   3081  O   LEU   394      30.949  40.316  23.733  1.00  0.00           O  
ATOM   3082  CB  LEU   394      32.501  41.248  21.353  1.00  0.00           C  
ATOM   3083  CG  LEU   394      33.373  41.114  20.103  1.00  0.00           C  
ATOM   3084  CD1 LEU   394      32.842  41.835  18.865  1.00  0.00           C  
ATOM   3085  CD2 LEU   394      34.794  41.656  20.246  1.00  0.00           C  
ATOM   3086  N   GLU   395      32.720  41.121  24.877  1.00  0.00           N  
ATOM   3087  CA  GLU   395      31.953  41.397  26.084  1.00  0.00           C  
ATOM   3088  C   GLU   395      30.772  42.297  25.748  1.00  0.00           C  
ATOM   3089  O   GLU   395      30.945  43.499  25.523  1.00  0.00           O  
ATOM   3090  CB  GLU   395      32.835  42.040  27.156  1.00  0.00           C  
ATOM   3091  CG  GLU   395      33.924  41.107  27.690  1.00  0.00           C  
ATOM   3092  CD  GLU   395      35.092  41.141  26.716  1.00  0.00           C  
ATOM   3093  OE1 GLU   395      35.007  41.903  25.716  1.00  0.00           O  
ATOM   3094  OE2 GLU   395      36.086  40.405  26.958  1.00  0.00           O  
ATOM   3095  N   GLN   396      29.573  41.714  25.699  1.00  0.00           N  
ATOM   3096  CA  GLN   396      28.358  42.413  25.295  1.00  0.00           C  
ATOM   3097  C   GLN   396      27.938  43.527  26.248  1.00  0.00           C  
ATOM   3098  O   GLN   396      26.912  44.152  25.977  1.00  0.00           O  
ATOM   3099  CB  GLN   396      27.204  41.413  25.147  1.00  0.00           C  
ATOM   3100  CG  GLN   396      27.392  40.432  23.988  1.00  0.00           C  
ATOM   3101  CD  GLN   396      26.201  39.485  23.976  1.00  0.00           C  
ATOM   3102  OE1 GLN   396      25.292  39.599  24.797  1.00  0.00           O  
ATOM   3103  NE2 GLN   396      26.140  38.496  23.044  1.00  0.00           N  
ATOM   3104  N   ARG   397      28.687  43.803  27.324  1.00  0.00           N  
ATOM   3105  CA  ARG   397      28.229  44.772  28.320  1.00  0.00           C  
ATOM   3106  C   ARG   397      27.915  46.144  27.723  1.00  0.00           C  
ATOM   3107  O   ARG   397      26.811  46.658  27.974  1.00  0.00           O  
ATOM   3108  CB  ARG   397      29.257  44.863  29.455  1.00  0.00           C  
ATOM   3109  CG  ARG   397      28.862  45.846  30.559  1.00  0.00           C  
ATOM   3110  CD  ARG   397      29.857  45.896  31.720  1.00  0.00           C  
ATOM   3111  NE  ARG   397      29.354  46.901  32.698  1.00  0.00           N  
ATOM   3112  CZ  ARG   397      30.061  47.158  33.837  1.00  0.00           C  
ATOM   3113  NH1 ARG   397      31.172  46.364  33.825  1.00  0.00           N  
ATOM   3114  NH2 ARG   397      29.382  48.108  34.543  1.00  0.00           N  
ATOM   3115  N   ASN   398      28.801  46.792  26.950  1.00  0.00           N  
ATOM   3116  CA  ASN   398      28.400  48.062  26.319  1.00  0.00           C  
ATOM   3117  C   ASN   398      27.333  47.901  25.250  1.00  0.00           C  
ATOM   3118  O   ASN   398      26.734  48.901  24.848  1.00  0.00           O  
ATOM   3119  CB  ASN   398      29.712  48.596  25.723  1.00  0.00           C  
ATOM   3120  CG  ASN   398      30.165  47.628  24.640  1.00  0.00           C  
ATOM   3121  OD1 ASN   398      30.337  46.435  24.888  1.00  0.00           O  
ATOM   3122  ND2 ASN   398      30.383  48.087  23.379  1.00  0.00           N  
ATOM   3123  N   MET   399      27.077  46.687  24.773  1.00  0.00           N  
ATOM   3124  CA  MET   399      26.038  46.440  23.783  1.00  0.00           C  
ATOM   3125  C   MET   399      24.705  46.059  24.412  1.00  0.00           C  
ATOM   3126  O   MET   399      23.780  45.693  23.684  1.00  0.00           O  
ATOM   3127  CB  MET   399      26.483  45.337  22.815  1.00  0.00           C  
ATOM   3128  CG  MET   399      27.686  45.729  21.955  1.00  0.00           C  
ATOM   3129  SD  MET   399      28.127  44.514  20.677  1.00  0.00           S  
ATOM   3130  CE  MET   399      28.740  43.268  21.847  1.00  0.00           C  
ATOM   3131  N   PRO   400      24.588  46.127  25.740  1.00  0.00           N  
ATOM   3132  CA  PRO   400      23.361  45.741  26.430  1.00  0.00           C  
ATOM   3133  C   PRO   400      22.399  46.919  26.445  1.00  0.00           C  
ATOM   3134  O   PRO   400      22.694  47.957  27.044  1.00  0.00           O  
ATOM   3135  CB  PRO   400      23.649  45.287  27.862  1.00  0.00           C  
ATOM   3136  CG  PRO   400      24.811  46.036  28.517  1.00  0.00           C  
ATOM   3137  CD  PRO   400      25.964  46.337  27.558  1.00  0.00           C  
TER
