# Supplementary material for: The Flavoproteome of the Model Plant Arabidopsis thaliana
Source: Int J Mol Sci. 2020 Jul 28;21(15):5371. doi: 10.3390/ijms21155371 (PMC7432721; doi:10.3390/ijms21155371)
Supplement: Supplementary file 1 [file ijms-21-05371-s001.zip › Supplements for Table S4 pdb structure prediction evidence code 3/AT5G20080.1.pdb]

REMARK  99  Chain ID : 1
REMARK  99  Residues : 306
REMARK  99  Atoms    : 2583
REMARK  99  File     : c4p6vF_.1.pdb.sc
ATOM      1  N   ARG     8       4.554  -0.872 -63.470  1.00  0.00           N  
ATOM      2  CA  ARG     8       5.438  -0.586 -64.594  1.00  0.00           C  
ATOM      3  C   ARG     8       6.329  -1.779 -64.915  1.00  0.00           C  
ATOM      4  O   ARG     8       6.631  -2.039 -66.086  1.00  0.00           O  
ATOM      5  CB  ARG     8       6.286   0.649 -64.290  1.00  0.00           C  
ATOM      6  CG  ARG     8       5.487   1.954 -64.296  1.00  0.00           C  
ATOM      7  CD  ARG     8       6.319   3.183 -63.921  1.00  0.00           C  
ATOM      8  NE  ARG     8       5.409   4.362 -63.941  1.00  0.00           N  
ATOM      9  CZ  ARG     8       5.874   5.590 -63.567  1.00  0.00           C  
ATOM     10  NH1 ARG     8       7.188   5.450 -63.226  1.00  0.00           N  
ATOM     11  NH2 ARG     8       4.843   6.477 -63.679  1.00  0.00           N  
ATOM     12  N   LEU     9       6.760  -2.513 -63.888  1.00  0.00           N  
ATOM     13  CA  LEU     9       7.649  -3.646 -64.113  1.00  0.00           C  
ATOM     14  C   LEU     9       6.944  -4.764 -64.869  1.00  0.00           C  
ATOM     15  O   LEU     9       7.538  -5.395 -65.751  1.00  0.00           O  
ATOM     16  CB  LEU     9       8.196  -4.157 -62.782  1.00  0.00           C  
ATOM     17  CG  LEU     9       9.164  -5.332 -62.931  1.00  0.00           C  
ATOM     18  CD1 LEU     9      10.418  -5.035 -63.752  1.00  0.00           C  
ATOM     19  CD2 LEU     9       9.722  -5.880 -61.618  1.00  0.00           C  
ATOM     20  N   ALA    10       5.677  -5.027 -64.537  1.00  0.00           N  
ATOM     21  CA  ALA    10       4.935  -6.061 -65.250  1.00  0.00           C  
ATOM     22  C   ALA    10       4.710  -5.674 -66.707  1.00  0.00           C  
ATOM     23  O   ALA    10       4.801  -6.523 -67.601  1.00  0.00           O  
ATOM     24  CB  ALA    10       3.602  -6.333 -64.551  1.00  0.00           C  
ATOM     25  N   ARG    11       4.428  -4.395 -66.966  1.00  0.00           N  
ATOM     26  CA  ARG    11       4.224  -3.924 -68.330  1.00  0.00           C  
ATOM     27  C   ARG    11       5.487  -4.011 -69.177  1.00  0.00           C  
ATOM     28  O   ARG    11       5.388  -4.059 -70.408  1.00  0.00           O  
ATOM     29  CB  ARG    11       3.710  -2.482 -68.311  1.00  0.00           C  
ATOM     30  CG  ARG    11       2.286  -2.349 -67.768  1.00  0.00           C  
ATOM     31  CD  ARG    11       1.776  -0.907 -67.732  1.00  0.00           C  
ATOM     32  NE  ARG    11       2.583  -0.172 -66.718  1.00  0.00           N  
ATOM     33  CZ  ARG    11       2.325   1.145 -66.465  1.00  0.00           C  
ATOM     34  NH1 ARG    11       1.292   1.529 -67.271  1.00  0.00           N  
ATOM     35  NH2 ARG    11       3.201   1.563 -65.505  1.00  0.00           N  
ATOM     36  N   SER    12       6.662  -4.046 -68.553  1.00  0.00           N  
ATOM     37  CA  SER    12       7.915  -4.072 -69.281  1.00  0.00           C  
ATOM     38  C   SER    12       8.090  -5.244 -70.226  1.00  0.00           C  
ATOM     39  O   SER    12       8.222  -5.052 -71.439  1.00  0.00           O  
ATOM     40  CB  SER    12       9.078  -4.065 -68.286  1.00  0.00           C  
ATOM     41  OG  SER    12       9.114  -2.830 -67.586  1.00  0.00           O  
ATOM     42  N   ALA    13       8.096  -6.464 -69.687  1.00  0.00           N  
ATOM     43  CA  ALA    13       8.372  -7.653 -70.485  1.00  0.00           C  
ATOM     44  C   ALA    13       7.129  -8.273 -71.109  1.00  0.00           C  
ATOM     45  O   ALA    13       7.260  -9.080 -72.036  1.00  0.00           O  
ATOM     46  CB  ALA    13       9.085  -8.709 -69.634  1.00  0.00           C  
ATOM     47  N   PRO    14       5.938  -7.924 -70.633  1.00  0.00           N  
ATOM     48  CA  PRO    14       4.716  -8.509 -71.152  1.00  0.00           C  
ATOM     49  C   PRO    14       3.712  -8.783 -70.055  1.00  0.00           C  
ATOM     50  O   PRO    14       4.069  -9.325 -69.006  1.00  0.00           O  
ATOM     51  CB  PRO    14       5.189  -9.804 -71.817  1.00  0.00           C  
ATOM     52  CG  PRO    14       6.632  -9.740 -72.320  1.00  0.00           C  
ATOM     53  CD  PRO    14       7.571  -8.967 -71.391  1.00  0.00           C  
ATOM     54  N   ILE    15       2.443  -8.424 -70.280  1.00  0.00           N  
ATOM     55  CA  ILE    15       1.446  -8.445 -69.217  1.00  0.00           C  
ATOM     56  C   ILE    15       0.071  -8.281 -69.845  1.00  0.00           C  
ATOM     57  O   ILE    15      -0.051  -7.814 -70.983  1.00  0.00           O  
ATOM     58  CB  ILE    15       1.744  -7.314 -68.196  1.00  0.00           C  
ATOM     59  CG1 ILE    15       0.938  -7.437 -66.892  1.00  0.00           C  
ATOM     60  CG2 ILE    15       1.431  -5.907 -68.731  1.00  0.00           C  
ATOM     61  CD1 ILE    15       1.344  -8.636 -66.036  1.00  0.00           C  
ATOM     62  N   THR    16      -0.964  -8.677 -69.108  1.00  0.00           N  
ATOM     63  CA  THR    16      -2.323  -8.192 -69.324  1.00  0.00           C  
ATOM     64  C   THR    16      -2.647  -7.305 -68.122  1.00  0.00           C  
ATOM     65  O   THR    16      -3.145  -7.768 -67.096  1.00  0.00           O  
ATOM     66  CB  THR    16      -3.340  -9.334 -69.504  1.00  0.00           C  
ATOM     67  OG1 THR    16      -2.949 -10.170 -70.584  1.00  0.00           O  
ATOM     68  CG2 THR    16      -4.728  -8.739 -69.797  1.00  0.00           C  
ATOM     69  N   PHE    17      -2.336  -6.017 -68.248  1.00  0.00           N  
ATOM     70  CA  PHE    17      -2.560  -5.066 -67.162  1.00  0.00           C  
ATOM     71  C   PHE    17      -4.037  -4.682 -67.181  1.00  0.00           C  
ATOM     72  O   PHE    17      -4.469  -3.861 -67.993  1.00  0.00           O  
ATOM     73  CB  PHE    17      -1.656  -3.836 -67.275  1.00  0.00           C  
ATOM     74  CG  PHE    17      -1.803  -3.054 -66.015  1.00  0.00           C  
ATOM     75  CD1 PHE    17      -2.457  -3.581 -64.879  1.00  0.00           C  
ATOM     76  CD2 PHE    17      -1.281  -1.751 -65.934  1.00  0.00           C  
ATOM     77  CE1 PHE    17      -2.590  -2.828 -63.677  1.00  0.00           C  
ATOM     78  CE2 PHE    17      -1.400  -0.974 -64.741  1.00  0.00           C  
ATOM     79  CZ  PHE    17      -2.060  -1.517 -63.609  1.00  0.00           C  
ATOM     80  N   PRO    18      -4.820  -5.274 -66.275  1.00  0.00           N  
ATOM     81  CA  PRO    18      -6.185  -4.812 -66.059  1.00  0.00           C  
ATOM     82  C   PRO    18      -6.223  -3.391 -65.514  1.00  0.00           C  
ATOM     83  O   PRO    18      -7.300  -2.785 -65.478  1.00  0.00           O  
ATOM     84  CB  PRO    18      -6.915  -5.758 -65.104  1.00  0.00           C  
ATOM     85  CG  PRO    18      -5.978  -6.517 -64.162  1.00  0.00           C  
ATOM     86  CD  PRO    18      -4.641  -6.895 -64.802  1.00  0.00           C  
ATOM     87  N   VAL    19      -5.075  -2.856 -65.098  1.00  0.00           N  
ATOM     88  CA  VAL    19      -4.975  -1.486 -64.616  1.00  0.00           C  
ATOM     89  C   VAL    19      -5.398  -0.500 -65.697  1.00  0.00           C  
ATOM     90  O   VAL    19      -4.790  -0.440 -66.770  1.00  0.00           O  
ATOM     91  CB  VAL    19      -3.540  -1.205 -64.172  1.00  0.00           C  
ATOM     92  CG1 VAL    19      -3.308   0.244 -63.738  1.00  0.00           C  
ATOM     93  CG2 VAL    19      -3.092  -2.056 -62.982  1.00  0.00           C  
ATOM     94  N   ALA    20      -6.443   0.275 -65.409  1.00  0.00           N  
ATOM     95  CA  ALA    20      -6.937   1.302 -66.315  1.00  0.00           C  
ATOM     96  C   ALA    20      -6.863   2.686 -65.676  1.00  0.00           C  
ATOM     97  O   ALA    20      -7.704   3.548 -65.941  1.00  0.00           O  
ATOM     98  CB  ALA    20      -8.363   0.988 -66.767  1.00  0.00           C  
ATOM     99  N   PHE    21      -5.863   2.908 -64.821  1.00  0.00           N  
ATOM    100  CA  PHE    21      -5.623   4.219 -64.234  1.00  0.00           C  
ATOM    101  C   PHE    21      -4.198   4.716 -64.418  1.00  0.00           C  
ATOM    102  O   PHE    21      -3.946   5.903 -64.180  1.00  0.00           O  
ATOM    103  CB  PHE    21      -5.955   4.215 -62.734  1.00  0.00           C  
ATOM    104  CG  PHE    21      -5.002   3.284 -62.067  1.00  0.00           C  
ATOM    105  CD1 PHE    21      -3.763   3.723 -61.550  1.00  0.00           C  
ATOM    106  CD2 PHE    21      -5.329   1.921 -61.936  1.00  0.00           C  
ATOM    107  CE1 PHE    21      -2.860   2.826 -60.910  1.00  0.00           C  
ATOM    108  CE2 PHE    21      -4.443   1.001 -61.299  1.00  0.00           C  
ATOM    109  CZ  PHE    21      -3.201   1.457 -60.786  1.00  0.00           C  
ATOM    110  N   GLY    22      -3.265   3.860 -64.822  1.00  0.00           N  
ATOM    111  CA  GLY    22      -1.909   4.288 -65.123  1.00  0.00           C  
ATOM    112  C   GLY    22      -1.071   4.674 -63.924  1.00  0.00           C  
ATOM    113  O   GLY    22      -0.314   5.650 -63.993  1.00  0.00           O  
ATOM    114  N   SER    23      -1.179   3.935 -62.833  1.00  0.00           N  
ATOM    115  CA  SER    23      -0.390   4.235 -61.656  1.00  0.00           C  
ATOM    116  C   SER    23      -1.150   5.084 -60.655  1.00  0.00           C  
ATOM    117  O   SER    23      -2.007   5.901 -61.009  1.00  0.00           O  
ATOM    118  CB  SER    23       0.902   4.951 -62.058  1.00  0.00           C  
ATOM    119  OG  SER    23       0.604   6.233 -62.591  1.00  0.00           O  
ATOM    120  N   GLN    24      -0.830   4.891 -59.378  1.00  0.00           N  
ATOM    121  CA  GLN    24      -1.488   5.592 -58.295  1.00  0.00           C  
ATOM    122  C   GLN    24      -2.314   4.707 -57.391  1.00  0.00           C  
ATOM    123  O   GLN    24      -2.743   5.169 -56.326  1.00  0.00           O  
ATOM    124  CB  GLN    24      -2.381   6.697 -58.868  1.00  0.00           C  
ATOM    125  CG  GLN    24      -1.598   7.834 -59.527  1.00  0.00           C  
ATOM    126  CD  GLN    24      -2.600   8.832 -60.088  1.00  0.00           C  
ATOM    127  OE1 GLN    24      -3.811   8.656 -59.958  1.00  0.00           O  
ATOM    128  NE2 GLN    24      -2.151   9.936 -60.743  1.00  0.00           N  
ATOM    129  N   SER    25      -2.546   3.456 -57.777  1.00  0.00           N  
ATOM    130  CA  SER    25      -3.268   2.518 -56.929  1.00  0.00           C  
ATOM    131  C   SER    25      -4.651   2.978 -56.529  1.00  0.00           C  
ATOM    132  O   SER    25      -5.032   2.846 -55.360  1.00  0.00           O  
ATOM    133  CB  SER    25      -2.452   2.238 -55.665  1.00  0.00           C  
ATOM    134  OG  SER    25      -2.871   1.017 -55.074  1.00  0.00           O  
ATOM    135  N   LYS    26      -5.420   3.512 -57.479  1.00  0.00           N  
ATOM    136  CA  LYS    26      -6.722   4.094 -57.174  1.00  0.00           C  
ATOM    137  C   LYS    26      -7.801   3.658 -58.160  1.00  0.00           C  
ATOM    138  O   LYS    26      -8.847   4.306 -58.248  1.00  0.00           O  
ATOM    139  CB  LYS    26      -6.621   5.619 -57.129  1.00  0.00           C  
ATOM    140  CG  LYS    26      -5.736   6.139 -55.995  1.00  0.00           C  
ATOM    141  CD  LYS    26      -5.627   7.664 -55.952  1.00  0.00           C  
ATOM    142  CE  LYS    26      -4.598   8.177 -54.943  1.00  0.00           C  
ATOM    143  NZ  LYS    26      -4.538   9.655 -54.988  1.00  0.00           N  
ATOM    144  N   SER    27      -7.570   2.577 -58.909  1.00  0.00           N  
ATOM    145  CA  SER    27      -8.619   1.984 -59.727  1.00  0.00           C  
ATOM    146  C   SER    27      -9.053   0.608 -59.246  1.00  0.00           C  
ATOM    147  O   SER    27     -10.131   0.149 -59.636  1.00  0.00           O  
ATOM    148  CB  SER    27      -8.177   1.883 -61.195  1.00  0.00           C  
ATOM    149  OG  SER    27      -7.958   3.180 -61.729  1.00  0.00           O  
ATOM    150  N   GLY    28      -8.250  -0.055 -58.413  1.00  0.00           N  
ATOM    151  CA  GLY    28      -8.645  -1.323 -57.828  1.00  0.00           C  
ATOM    152  C   GLY    28      -8.781  -2.465 -58.806  1.00  0.00           C  
ATOM    153  O   GLY    28      -9.491  -3.433 -58.521  1.00  0.00           O  
ATOM    154  N   SER    29      -8.110  -2.389 -59.954  1.00  0.00           N  
ATOM    155  CA  SER    29      -8.245  -3.395 -60.997  1.00  0.00           C  
ATOM    156  C   SER    29      -7.048  -4.324 -61.126  1.00  0.00           C  
ATOM    157  O   SER    29      -7.217  -5.457 -61.581  1.00  0.00           O  
ATOM    158  CB  SER    29      -8.491  -2.721 -62.354  1.00  0.00           C  
ATOM    159  OG  SER    29      -7.395  -1.882 -62.688  1.00  0.00           O  
ATOM    160  N   GLY    30      -5.849  -3.885 -60.741  1.00  0.00           N  
ATOM    161  CA  GLY    30      -4.647  -4.685 -60.956  1.00  0.00           C  
ATOM    162  C   GLY    30      -4.664  -5.961 -60.120  1.00  0.00           C  
ATOM    163  O   GLY    30      -4.106  -6.006 -59.019  1.00  0.00           O  
ATOM    164  N   ALA    31      -5.301  -7.006 -60.641  1.00  0.00           N  
ATOM    165  CA  ALA    31      -5.357  -8.300 -59.964  1.00  0.00           C  
ATOM    166  C   ALA    31      -3.968  -8.922 -59.979  1.00  0.00           C  
ATOM    167  O   ALA    31      -3.529  -9.475 -60.990  1.00  0.00           O  
ATOM    168  CB  ALA    31      -6.375  -9.212 -60.639  1.00  0.00           C  
ATOM    169  N   PHE    32      -3.271  -8.837 -58.851  1.00  0.00           N  
ATOM    170  CA  PHE    32      -1.920  -9.368 -58.718  1.00  0.00           C  
ATOM    171  C   PHE    32      -1.811 -10.058 -57.367  1.00  0.00           C  
ATOM    172  O   PHE    32      -2.311  -9.552 -56.357  1.00  0.00           O  
ATOM    173  CB  PHE    32      -0.864  -8.252 -58.870  1.00  0.00           C  
ATOM    174  CG  PHE    32      -1.015  -7.676 -60.236  1.00  0.00           C  
ATOM    175  CD1 PHE    32      -1.830  -6.549 -60.488  1.00  0.00           C  
ATOM    176  CD2 PHE    32      -0.332  -8.255 -61.321  1.00  0.00           C  
ATOM    177  CE1 PHE    32      -1.965  -6.003 -61.796  1.00  0.00           C  
ATOM    178  CE2 PHE    32      -0.449  -7.727 -62.642  1.00  0.00           C  
ATOM    179  CZ  PHE    32      -1.272  -6.596 -62.880  1.00  0.00           C  
ATOM    180  N   ARG    33      -1.170 -11.224 -57.352  1.00  0.00           N  
ATOM    181  CA  ARG    33      -0.984 -12.014 -56.142  1.00  0.00           C  
ATOM    182  C   ARG    33       0.499 -12.058 -55.802  1.00  0.00           C  
ATOM    183  O   ARG    33       1.301 -12.579 -56.581  1.00  0.00           O  
ATOM    184  CB  ARG    33      -1.542 -13.425 -56.324  1.00  0.00           C  
ATOM    185  CG  ARG    33      -3.062 -13.463 -56.492  1.00  0.00           C  
ATOM    186  CD  ARG    33      -3.611 -14.859 -56.792  1.00  0.00           C  
ATOM    187  NE  ARG    33      -5.092 -14.744 -56.906  1.00  0.00           N  
ATOM    188  CZ  ARG    33      -5.852 -15.863 -57.088  1.00  0.00           C  
ATOM    189  NH1 ARG    33      -5.009 -16.936 -57.128  1.00  0.00           N  
ATOM    190  NH2 ARG    33      -7.158 -15.473 -57.158  1.00  0.00           N  
ATOM    191  N   PHE    34       0.860 -11.518 -54.642  1.00  0.00           N  
ATOM    192  CA  PHE    34       2.251 -11.449 -54.204  1.00  0.00           C  
ATOM    193  C   PHE    34       2.505 -12.567 -53.203  1.00  0.00           C  
ATOM    194  O   PHE    34       1.709 -12.780 -52.279  1.00  0.00           O  
ATOM    195  CB  PHE    34       2.572 -10.069 -53.601  1.00  0.00           C  
ATOM    196  CG  PHE    34       2.501  -9.070 -54.705  1.00  0.00           C  
ATOM    197  CD1 PHE    34       1.317  -8.355 -54.993  1.00  0.00           C  
ATOM    198  CD2 PHE    34       3.637  -8.817 -55.494  1.00  0.00           C  
ATOM    199  CE1 PHE    34       1.260  -7.399 -56.048  1.00  0.00           C  
ATOM    200  CE2 PHE    34       3.608  -7.864 -56.558  1.00  0.00           C  
ATOM    201  CZ  PHE    34       2.411  -7.154 -56.835  1.00  0.00           C  
ATOM    202  N   SER    35       3.613 -13.285 -53.391  1.00  0.00           N  
ATOM    203  CA  SER    35       3.990 -14.392 -52.524  1.00  0.00           C  
ATOM    204  C   SER    35       5.216 -14.107 -51.666  1.00  0.00           C  
ATOM    205  O   SER    35       5.542 -14.924 -50.798  1.00  0.00           O  
ATOM    206  CB  SER    35       4.244 -15.656 -53.360  1.00  0.00           C  
ATOM    207  OG  SER    35       5.322 -15.438 -54.259  1.00  0.00           O  
ATOM    208  N   THR    36       5.904 -12.986 -51.879  1.00  0.00           N  
ATOM    209  CA  THR    36       7.099 -12.653 -51.114  1.00  0.00           C  
ATOM    210  C   THR    36       6.945 -11.277 -50.488  1.00  0.00           C  
ATOM    211  O   THR    36       6.622 -10.307 -51.182  1.00  0.00           O  
ATOM    212  CB  THR    36       8.353 -12.680 -51.989  1.00  0.00           C  
ATOM    213  OG1 THR    36       8.526 -13.971 -52.554  1.00  0.00           O  
ATOM    214  CG2 THR    36       9.580 -12.331 -51.130  1.00  0.00           C  
ATOM    215  N   GLY    37       7.190 -11.196 -49.184  1.00  0.00           N  
ATOM    216  CA  GLY    37       7.111  -9.937 -48.476  1.00  0.00           C  
ATOM    217  C   GLY    37       5.711  -9.630 -47.995  1.00  0.00           C  
ATOM    218  O   GLY    37       4.868  -9.168 -48.771  1.00  0.00           O  
ATOM    219  N   ALA    38       5.446  -9.910 -46.721  1.00  0.00           N  
ATOM    220  CA  ALA    38       4.206  -9.484 -46.110  1.00  0.00           C  
ATOM    221  C   ALA    38       4.062  -7.989 -46.266  1.00  0.00           C  
ATOM    222  O   ALA    38       4.525  -7.222 -45.413  1.00  0.00           O  
ATOM    223  CB  ALA    38       4.168  -9.877 -44.637  1.00  0.00           C  
ATOM    224  N   ILE    39       3.452  -7.570 -47.370  1.00  0.00           N  
ATOM    225  CA  ILE    39       3.332  -6.165 -47.707  1.00  0.00           C  
ATOM    226  C   ILE    39       2.727  -5.326 -46.603  1.00  0.00           C  
ATOM    227  O   ILE    39       2.170  -5.839 -45.633  1.00  0.00           O  
ATOM    228  CB  ILE    39       2.494  -5.999 -48.994  1.00  0.00           C  
ATOM    229  CG1 ILE    39       1.057  -6.532 -48.863  1.00  0.00           C  
ATOM    230  CG2 ILE    39       3.086  -6.732 -50.210  1.00  0.00           C  
ATOM    231  CD1 ILE    39       0.171  -6.194 -50.061  1.00  0.00           C  
ATOM    232  N   ALA    40       2.823  -4.010 -46.764  1.00  0.00           N  
ATOM    233  CA  ALA    40       2.498  -3.071 -45.705  1.00  0.00           C  
ATOM    234  C   ALA    40       1.161  -2.390 -45.968  1.00  0.00           C  
ATOM    235  O   ALA    40       0.675  -2.321 -47.101  1.00  0.00           O  
ATOM    236  CB  ALA    40       3.609  -2.032 -45.558  1.00  0.00           C  
ATOM    237  N   ALA    41       0.570  -1.899 -44.883  1.00  0.00           N  
ATOM    238  CA  ALA    41      -0.768  -1.319 -44.914  1.00  0.00           C  
ATOM    239  C   ALA    41      -0.701   0.080 -45.513  1.00  0.00           C  
ATOM    240  O   ALA    41       0.146   0.897 -45.131  1.00  0.00           O  
ATOM    241  CB  ALA    41      -1.376  -1.290 -43.500  1.00  0.00           C  
ATOM    242  N   LEU    42      -1.593   0.356 -46.456  1.00  0.00           N  
ATOM    243  CA  LEU    42      -1.733   1.667 -47.062  1.00  0.00           C  
ATOM    244  C   LEU    42      -3.186   2.106 -46.981  1.00  0.00           C  
ATOM    245  O   LEU    42      -4.095   1.270 -47.033  1.00  0.00           O  
ATOM    246  CB  LEU    42      -1.291   1.661 -48.533  1.00  0.00           C  
ATOM    247  CG  LEU    42      -0.150   0.724 -48.931  1.00  0.00           C  
ATOM    248  CD1 LEU    42      -0.019   0.673 -50.442  1.00  0.00           C  
ATOM    249  CD2 LEU    42       1.159   1.158 -48.295  1.00  0.00           C  
ATOM    250  N   SER    43      -3.437   3.408 -46.830  1.00  0.00           N  
ATOM    251  CA  SER    43      -4.817   3.891 -46.987  1.00  0.00           C  
ATOM    252  C   SER    43      -5.376   3.579 -48.359  1.00  0.00           C  
ATOM    253  O   SER    43      -6.568   3.285 -48.485  1.00  0.00           O  
ATOM    254  CB  SER    43      -4.690   5.402 -46.746  1.00  0.00           C  
ATOM    255  OG  SER    43      -4.310   5.651 -45.401  1.00  0.00           O  
ATOM    256  N   GLY    44      -4.534   3.629 -49.394  1.00  0.00           N  
ATOM    257  CA  GLY    44      -4.940   3.157 -50.713  1.00  0.00           C  
ATOM    258  C   GLY    44      -5.171   1.651 -50.721  1.00  0.00           C  
ATOM    259  O   GLY    44      -6.006   1.155 -51.485  1.00  0.00           O  
ATOM    260  N   GLY    45      -4.444   0.913 -49.880  1.00  0.00           N  
ATOM    261  CA  GLY    45      -4.616  -0.534 -49.807  1.00  0.00           C  
ATOM    262  C   GLY    45      -5.903  -0.890 -49.074  1.00  0.00           C  
ATOM    263  O   GLY    45      -6.749  -1.625 -49.596  1.00  0.00           O  
ATOM    264  N   PHE    46      -6.073  -0.360 -47.861  1.00  0.00           N  
ATOM    265  CA  PHE    46      -7.295  -0.584 -47.096  1.00  0.00           C  
ATOM    266  C   PHE    46      -8.526  -0.024 -47.799  1.00  0.00           C  
ATOM    267  O   PHE    46      -9.647  -0.450 -47.498  1.00  0.00           O  
ATOM    268  CB  PHE    46      -7.137   0.033 -45.701  1.00  0.00           C  
ATOM    269  CG  PHE    46      -8.289  -0.426 -44.875  1.00  0.00           C  
ATOM    270  CD1 PHE    46      -8.388  -1.752 -44.397  1.00  0.00           C  
ATOM    271  CD2 PHE    46      -9.321   0.474 -44.550  1.00  0.00           C  
ATOM    272  CE1 PHE    46      -9.491  -2.180 -43.605  1.00  0.00           C  
ATOM    273  CE2 PHE    46     -10.438   0.071 -43.757  1.00  0.00           C  
ATOM    274  CZ  PHE    46     -10.523  -1.264 -43.285  1.00  0.00           C  
ATOM    275  N   SER    47      -8.344   0.902 -48.744  1.00  0.00           N  
ATOM    276  CA  SER    47      -9.485   1.543 -49.394  1.00  0.00           C  
ATOM    277  C   SER    47     -10.171   0.594 -50.371  1.00  0.00           C  
ATOM    278  O   SER    47     -11.371   0.323 -50.254  1.00  0.00           O  
ATOM    279  CB  SER    47      -9.034   2.817 -50.112  1.00  0.00           C  
ATOM    280  OG  SER    47     -10.144   3.442 -50.740  1.00  0.00           O  
ATOM    281  N   TYR    48      -9.422   0.082 -51.349  1.00  0.00           N  
ATOM    282  CA  TYR    48      -9.994  -0.755 -52.396  1.00  0.00           C  
ATOM    283  C   TYR    48     -10.077  -2.225 -52.010  1.00  0.00           C  
ATOM    284  O   TYR    48     -11.005  -2.919 -52.445  1.00  0.00           O  
ATOM    285  CB  TYR    48      -9.182  -0.601 -53.686  1.00  0.00           C  
ATOM    286  CG  TYR    48      -9.348   0.803 -54.155  1.00  0.00           C  
ATOM    287  CD1 TYR    48      -8.338   1.744 -53.912  1.00  0.00           C  
ATOM    288  CD2 TYR    48     -10.505   1.219 -54.851  1.00  0.00           C  
ATOM    289  CE1 TYR    48      -8.457   3.080 -54.342  1.00  0.00           C  
ATOM    290  CE2 TYR    48     -10.642   2.574 -55.295  1.00  0.00           C  
ATOM    291  CZ  TYR    48      -9.604   3.490 -55.030  1.00  0.00           C  
ATOM    292  OH  TYR    48      -9.694   4.805 -55.434  1.00  0.00           O  
ATOM    293  N   TYR    49      -9.143  -2.714 -51.194  1.00  0.00           N  
ATOM    294  CA  TYR    49      -9.214  -4.068 -50.650  1.00  0.00           C  
ATOM    295  C   TYR    49     -10.100  -4.021 -49.406  1.00  0.00           C  
ATOM    296  O   TYR    49     -10.070  -4.914 -48.554  1.00  0.00           O  
ATOM    297  CB  TYR    49      -7.799  -4.625 -50.380  1.00  0.00           C  
ATOM    298  CG  TYR    49      -7.136  -4.822 -51.700  1.00  0.00           C  
ATOM    299  CD1 TYR    49      -6.156  -3.917 -52.130  1.00  0.00           C  
ATOM    300  CD2 TYR    49      -7.465  -5.910 -52.538  1.00  0.00           C  
ATOM    301  CE1 TYR    49      -5.505  -4.072 -53.369  1.00  0.00           C  
ATOM    302  CE2 TYR    49      -6.813  -6.082 -53.801  1.00  0.00           C  
ATOM    303  CZ  TYR    49      -5.833  -5.150 -54.199  1.00  0.00           C  
ATOM    304  OH  TYR    49      -5.182  -5.272 -55.407  1.00  0.00           O  
ATOM    305  N   TYR    50     -10.918  -2.980 -49.301  1.00  0.00           N  
ATOM    306  CA  TYR    50     -12.051  -3.034 -48.390  1.00  0.00           C  
ATOM    307  C   TYR    50     -12.904  -4.245 -48.734  1.00  0.00           C  
ATOM    308  O   TYR    50     -13.201  -4.492 -49.911  1.00  0.00           O  
ATOM    309  CB  TYR    50     -12.865  -1.746 -48.479  1.00  0.00           C  
ATOM    310  CG  TYR    50     -14.014  -1.877 -47.540  1.00  0.00           C  
ATOM    311  CD1 TYR    50     -13.805  -1.751 -46.160  1.00  0.00           C  
ATOM    312  CD2 TYR    50     -15.325  -2.120 -48.005  1.00  0.00           C  
ATOM    313  CE1 TYR    50     -14.867  -1.866 -45.241  1.00  0.00           C  
ATOM    314  CE2 TYR    50     -16.416  -2.239 -47.084  1.00  0.00           C  
ATOM    315  CZ  TYR    50     -16.165  -2.108 -45.704  1.00  0.00           C  
ATOM    316  OH  TYR    50     -17.182  -2.220 -44.780  1.00  0.00           O  
ATOM    317  N   LEU    51     -13.299  -4.989 -47.698  1.00  0.00           N  
ATOM    318  CA  LEU    51     -13.844  -6.356 -47.820  1.00  0.00           C  
ATOM    319  C   LEU    51     -12.692  -7.195 -48.382  1.00  0.00           C  
ATOM    320  O   LEU    51     -11.570  -7.096 -47.849  1.00  0.00           O  
ATOM    321  CB  LEU    51     -15.145  -6.374 -48.618  1.00  0.00           C  
ATOM    322  CG  LEU    51     -16.277  -5.585 -47.957  1.00  0.00           C  
ATOM    323  CD1 LEU    51     -17.569  -5.506 -48.769  1.00  0.00           C  
ATOM    324  CD2 LEU    51     -16.740  -6.129 -46.606  1.00  0.00           C  
ATOM    325  N   THR    52     -12.908  -8.022 -49.417  1.00  0.00           N  
ATOM    326  CA  THR    52     -11.852  -8.722 -50.144  1.00  0.00           C  
ATOM    327  C   THR    52     -10.531  -9.071 -49.474  1.00  0.00           C  
ATOM    328  O   THR    52      -9.746  -8.179 -49.139  1.00  0.00           O  
ATOM    329  CB  THR    52     -11.507  -7.900 -51.401  1.00  0.00           C  
ATOM    330  OG1 THR    52     -12.661  -7.744 -52.214  1.00  0.00           O  
ATOM    331  CG2 THR    52     -10.414  -8.628 -52.202  1.00  0.00           C  
ATOM    332  N   SER    53     -10.225 -10.363 -49.331  1.00  0.00           N  
ATOM    333  CA  SER    53      -9.105 -10.782 -48.494  1.00  0.00           C  
ATOM    334  C   SER    53      -7.808 -10.934 -49.279  1.00  0.00           C  
ATOM    335  O   SER    53      -7.805 -11.380 -50.431  1.00  0.00           O  
ATOM    336  CB  SER    53      -9.413 -12.091 -47.768  1.00  0.00           C  
ATOM    337  OG  SER    53     -10.468 -11.896 -46.838  1.00  0.00           O  
ATOM    338  N   GLY    54      -6.705 -10.567 -48.628  1.00  0.00           N  
ATOM    339  CA  GLY    54      -5.362 -10.699 -49.176  1.00  0.00           C  
ATOM    340  C   GLY    54      -4.699 -12.016 -48.798  1.00  0.00           C  
ATOM    341  O   GLY    54      -3.549 -12.245 -49.189  1.00  0.00           O  
ATOM    342  N   ASN    55      -5.399 -12.876 -48.052  1.00  0.00           N  
ATOM    343  CA  ASN    55      -4.876 -14.157 -47.586  1.00  0.00           C  
ATOM    344  C   ASN    55      -4.176 -14.921 -48.701  1.00  0.00           C  
ATOM    345  O   ASN    55      -3.135 -15.548 -48.478  1.00  0.00           O  
ATOM    346  CB  ASN    55      -6.005 -15.009 -46.997  1.00  0.00           C  
ATOM    347  CG  ASN    55      -6.391 -14.413 -45.651  1.00  0.00           C  
ATOM    348  OD1 ASN    55      -5.655 -13.610 -45.079  1.00  0.00           O  
ATOM    349  ND2 ASN    55      -7.567 -14.774 -45.071  1.00  0.00           N  
ATOM    350  N   ASN    56      -4.736 -14.862 -49.909  1.00  0.00           N  
ATOM    351  CA  ASN    56      -4.160 -15.518 -51.074  1.00  0.00           C  
ATOM    352  C   ASN    56      -3.250 -14.591 -51.874  1.00  0.00           C  
ATOM    353  O   ASN    56      -3.108 -14.762 -53.093  1.00  0.00           O  
ATOM    354  CB  ASN    56      -5.280 -16.081 -51.950  1.00  0.00           C  
ATOM    355  CG  ASN    56      -5.954 -17.210 -51.184  1.00  0.00           C  
ATOM    356  OD1 ASN    56      -5.338 -18.234 -50.893  1.00  0.00           O  
ATOM    357  ND2 ASN    56      -7.257 -17.085 -50.815  1.00  0.00           N  
ATOM    358  N   LEU    57      -2.625 -13.614 -51.215  1.00  0.00           N  
ATOM    359  CA  LEU    57      -1.752 -12.661 -51.877  1.00  0.00           C  
ATOM    360  C   LEU    57      -2.500 -11.697 -52.776  1.00  0.00           C  
ATOM    361  O   LEU    57      -3.033 -12.106 -53.808  1.00  0.00           O  
ATOM    362  CB  LEU    57      -0.698 -13.409 -52.700  1.00  0.00           C  
ATOM    363  CG  LEU    57       0.196 -14.324 -51.860  1.00  0.00           C  
ATOM    364  CD1 LEU    57       1.206 -15.148 -52.656  1.00  0.00           C  
ATOM    365  CD2 LEU    57       1.061 -13.607 -50.824  1.00  0.00           C  
ATOM    366  N   VAL    58      -2.558 -10.416 -52.397  1.00  0.00           N  
ATOM    367  CA  VAL    58      -3.324  -9.451 -53.175  1.00  0.00           C  
ATOM    368  C   VAL    58      -2.825  -8.020 -53.014  1.00  0.00           C  
ATOM    369  O   VAL    58      -3.623  -7.086 -53.114  1.00  0.00           O  
ATOM    370  CB  VAL    58      -4.808  -9.508 -52.793  1.00  0.00           C  
ATOM    371  CG1 VAL    58      -5.478 -10.838 -53.144  1.00  0.00           C  
ATOM    372  CG2 VAL    58      -5.060  -9.316 -51.296  1.00  0.00           C  
ATOM    373  N   TYR    59      -1.528  -7.826 -52.784  1.00  0.00           N  
ATOM    374  CA  TYR    59      -0.993  -6.472 -52.693  1.00  0.00           C  
ATOM    375  C   TYR    59      -1.282  -5.705 -53.980  1.00  0.00           C  
ATOM    376  O   TYR    59      -1.470  -6.286 -55.050  1.00  0.00           O  
ATOM    377  CB  TYR    59       0.510  -6.499 -52.421  1.00  0.00           C  
ATOM    378  CG  TYR    59       0.974  -5.086 -52.328  1.00  0.00           C  
ATOM    379  CD1 TYR    59       0.756  -4.357 -51.152  1.00  0.00           C  
ATOM    380  CD2 TYR    59       1.639  -4.454 -53.402  1.00  0.00           C  
ATOM    381  CE1 TYR    59       1.183  -3.020 -51.025  1.00  0.00           C  
ATOM    382  CE2 TYR    59       2.080  -3.096 -53.289  1.00  0.00           C  
ATOM    383  CZ  TYR    59       1.841  -2.395 -52.089  1.00  0.00           C  
ATOM    384  OH  TYR    59       2.242  -1.085 -51.937  1.00  0.00           O  
ATOM    385  N   LEU    60      -1.333  -4.379 -53.859  1.00  0.00           N  
ATOM    386  CA  LEU    60      -1.652  -3.506 -54.982  1.00  0.00           C  
ATOM    387  C   LEU    60      -0.391  -3.226 -55.791  1.00  0.00           C  
ATOM    388  O   LEU    60       0.571  -2.650 -55.274  1.00  0.00           O  
ATOM    389  CB  LEU    60      -2.288  -2.205 -54.487  1.00  0.00           C  
ATOM    390  CG  LEU    60      -3.789  -2.294 -54.214  1.00  0.00           C  
ATOM    391  CD1 LEU    60      -4.327  -0.972 -53.692  1.00  0.00           C  
ATOM    392  CD2 LEU    60      -4.530  -2.715 -55.476  1.00  0.00           C  
ATOM    393  N   ASP    61      -0.404  -3.634 -57.063  1.00  0.00           N  
ATOM    394  CA  ASP    61       0.794  -3.556 -57.897  1.00  0.00           C  
ATOM    395  C   ASP    61       1.241  -2.114 -58.103  1.00  0.00           C  
ATOM    396  O   ASP    61       2.410  -1.775 -57.888  1.00  0.00           O  
ATOM    397  CB  ASP    61       0.537  -4.229 -59.245  1.00  0.00           C  
ATOM    398  CG  ASP    61       1.830  -4.186 -60.046  1.00  0.00           C  
ATOM    399  OD1 ASP    61       2.838  -4.777 -59.574  1.00  0.00           O  
ATOM    400  OD2 ASP    61       1.828  -3.562 -61.141  1.00  0.00           O  
ATOM    401  N   GLN    62       0.318  -1.244 -58.512  1.00  0.00           N  
ATOM    402  CA  GLN    62       0.673   0.135 -58.830  1.00  0.00           C  
ATOM    403  C   GLN    62       0.962   0.961 -57.582  1.00  0.00           C  
ATOM    404  O   GLN    62       0.959   2.195 -57.635  1.00  0.00           O  
ATOM    405  CB  GLN    62      -0.434   0.791 -59.654  1.00  0.00           C  
ATOM    406  CG  GLN    62      -0.702   0.087 -60.986  1.00  0.00           C  
ATOM    407  CD  GLN    62       0.573   0.149 -61.815  1.00  0.00           C  
ATOM    408  OE1 GLN    62       1.196   1.201 -61.942  1.00  0.00           O  
ATOM    409  NE2 GLN    62       1.030  -0.978 -62.425  1.00  0.00           N  
ATOM    410  N   ALA    63       1.221   0.292 -56.459  1.00  0.00           N  
ATOM    411  CA  ALA    63       1.665   0.963 -55.241  1.00  0.00           C  
ATOM    412  C   ALA    63       2.828   0.273 -54.543  1.00  0.00           C  
ATOM    413  O   ALA    63       3.625   0.965 -53.904  1.00  0.00           O  
ATOM    414  CB  ALA    63       0.503   1.103 -54.247  1.00  0.00           C  
ATOM    415  N   LYS    64       2.968  -1.049 -54.644  1.00  0.00           N  
ATOM    416  CA  LYS    64       4.097  -1.761 -54.057  1.00  0.00           C  
ATOM    417  C   LYS    64       5.249  -1.755 -55.051  1.00  0.00           C  
ATOM    418  O   LYS    64       5.049  -1.673 -56.267  1.00  0.00           O  
ATOM    419  CB  LYS    64       3.706  -3.199 -53.653  1.00  0.00           C  
ATOM    420  CG  LYS    64       4.846  -3.979 -52.995  1.00  0.00           C  
ATOM    421  CD  LYS    64       5.129  -3.551 -51.554  1.00  0.00           C  
ATOM    422  CE  LYS    64       6.224  -4.375 -50.874  1.00  0.00           C  
ATOM    423  NZ  LYS    64       6.307  -4.022 -49.439  1.00  0.00           N  
ATOM    424  N   GLU    65       6.470  -1.832 -54.526  1.00  0.00           N  
ATOM    425  CA  GLU    65       7.683  -1.799 -55.332  1.00  0.00           C  
ATOM    426  C   GLU    65       8.178  -3.213 -55.617  1.00  0.00           C  
ATOM    427  O   GLU    65       7.688  -4.198 -55.061  1.00  0.00           O  
ATOM    428  CB  GLU    65       8.774  -0.980 -54.636  1.00  0.00           C  
ATOM    429  CG  GLU    65       8.409   0.495 -54.457  1.00  0.00           C  
ATOM    430  CD  GLU    65       9.578   1.189 -53.774  1.00  0.00           C  
ATOM    431  OE1 GLU    65      10.549   0.480 -53.397  1.00  0.00           O  
ATOM    432  OE2 GLU    65       9.517   2.438 -53.620  1.00  0.00           O  
ATOM    433  N   GLU    66       9.174  -3.300 -56.495  1.00  0.00           N  
ATOM    434  CA  GLU    66       9.688  -4.580 -56.967  1.00  0.00           C  
ATOM    435  C   GLU    66      11.029  -4.921 -56.319  1.00  0.00           C  
ATOM    436  O   GLU    66      11.780  -5.742 -56.848  1.00  0.00           O  
ATOM    437  CB  GLU    66       9.793  -4.604 -58.500  1.00  0.00           C  
ATOM    438  CG  GLU    66       8.455  -4.377 -59.207  1.00  0.00           C  
ATOM    439  CD  GLU    66       7.520  -5.514 -58.820  1.00  0.00           C  
ATOM    440  OE1 GLU    66       7.966  -6.692 -58.878  1.00  0.00           O  
ATOM    441  OE2 GLU    66       6.348  -5.221 -58.463  1.00  0.00           O  
ATOM    442  N   THR    67      11.352  -4.295 -55.185  1.00  0.00           N  
ATOM    443  CA  THR    67      12.542  -4.702 -54.444  1.00  0.00           C  
ATOM    444  C   THR    67      12.435  -6.152 -53.996  1.00  0.00           C  
ATOM    445  O   THR    67      13.452  -6.845 -53.875  1.00  0.00           O  
ATOM    446  CB  THR    67      12.757  -3.772 -53.248  1.00  0.00           C  
ATOM    447  OG1 THR    67      12.965  -2.441 -53.696  1.00  0.00           O  
ATOM    448  CG2 THR    67      13.988  -4.240 -52.454  1.00  0.00           C  
ATOM    449  N   GLY    68      11.215  -6.631 -53.768  1.00  0.00           N  
ATOM    450  CA  GLY    68      10.992  -8.041 -53.494  1.00  0.00           C  
ATOM    451  C   GLY    68      11.223  -8.868 -54.753  1.00  0.00           C  
ATOM    452  O   GLY    68      11.162  -8.368 -55.880  1.00  0.00           O  
ATOM    453  N   PRO    69      11.501 -10.153 -54.549  1.00  0.00           N  
ATOM    454  CA  PRO    69      11.640 -11.104 -55.651  1.00  0.00           C  
ATOM    455  C   PRO    69      10.426 -12.024 -55.691  1.00  0.00           C  
ATOM    456  O   PRO    69      10.566 -13.249 -55.675  1.00  0.00           O  
ATOM    457  CB  PRO    69      12.928 -11.911 -55.495  1.00  0.00           C  
ATOM    458  CG  PRO    69      13.399 -12.034 -54.044  1.00  0.00           C  
ATOM    459  CD  PRO    69      13.019 -10.835 -53.173  1.00  0.00           C  
ATOM    460  N   LYS    70      -4.674 -17.889 -61.711  1.00  0.00           N  
ATOM    461  CA  LYS    70      -5.240 -19.228 -61.943  1.00  0.00           C  
ATOM    462  C   LYS    70      -4.624 -19.900 -63.161  1.00  0.00           C  
ATOM    463  O   LYS    70      -5.293 -20.101 -64.180  1.00  0.00           O  
ATOM    464  CB  LYS    70      -6.738 -18.953 -62.137  1.00  0.00           C  
ATOM    465  CG  LYS    70      -7.449 -18.517 -60.854  1.00  0.00           C  
ATOM    466  CD  LYS    70      -8.958 -18.329 -61.025  1.00  0.00           C  
ATOM    467  CE  LYS    70      -9.662 -17.844 -59.756  1.00  0.00           C  
ATOM    468  NZ  LYS    70     -11.111 -17.681 -60.011  1.00  0.00           N  
ATOM    469  N   THR    71      -3.345 -20.265 -63.043  1.00  0.00           N  
ATOM    470  CA  THR    71      -2.530 -20.739 -64.162  1.00  0.00           C  
ATOM    471  C   THR    71      -2.676 -19.810 -65.368  1.00  0.00           C  
ATOM    472  O   THR    71      -2.858 -20.244 -66.508  1.00  0.00           O  
ATOM    473  CB  THR    71      -2.868 -22.188 -64.520  1.00  0.00           C  
ATOM    474  OG1 THR    71      -4.229 -22.289 -64.912  1.00  0.00           O  
ATOM    475  CG2 THR    71      -2.623 -23.085 -63.295  1.00  0.00           C  
ATOM    476  N   ALA    72      -2.606 -18.504 -65.088  1.00  0.00           N  
ATOM    477  CA  ALA    72      -2.707 -17.425 -66.069  1.00  0.00           C  
ATOM    478  C   ALA    72      -4.084 -17.359 -66.722  1.00  0.00           C  
ATOM    479  O   ALA    72      -4.876 -18.302 -66.622  1.00  0.00           O  
ATOM    480  CB  ALA    72      -1.609 -17.549 -67.127  1.00  0.00           C  
ATOM    481  N   LEU    73      -4.381 -16.241 -67.388  1.00  0.00           N  
ATOM    482  CA  LEU    73      -5.739 -15.963 -67.847  1.00  0.00           C  
ATOM    483  C   LEU    73      -5.749 -15.125 -69.124  1.00  0.00           C  
ATOM    484  O   LEU    73      -5.797 -15.670 -70.233  1.00  0.00           O  
ATOM    485  CB  LEU    73      -6.548 -15.267 -66.737  1.00  0.00           C  
ATOM    486  CG  LEU    73      -8.011 -15.020 -67.111  1.00  0.00           C  
ATOM    487  CD1 LEU    73      -8.833 -16.282 -67.368  1.00  0.00           C  
ATOM    488  CD2 LEU    73      -8.829 -14.271 -66.061  1.00  0.00           C  
ATOM    489  N   ASN    74      -5.707 -13.800 -68.979  1.00  0.00           N  
ATOM    490  CA  ASN    74      -6.045 -12.891 -70.069  1.00  0.00           C  
ATOM    491  C   ASN    74      -4.958 -12.884 -71.150  1.00  0.00           C  
ATOM    492  O   ASN    74      -3.914 -13.534 -71.037  1.00  0.00           O  
ATOM    493  CB  ASN    74      -6.289 -11.485 -69.527  1.00  0.00           C  
ATOM    494  CG  ASN    74      -7.538 -11.526 -68.658  1.00  0.00           C  
ATOM    495  OD1 ASN    74      -8.615 -11.905 -69.115  1.00  0.00           O  
ATOM    496  ND2 ASN    74      -7.461 -11.138 -67.357  1.00  0.00           N  
ATOM    497  N   PRO    75      -5.215 -12.111 -72.210  1.00  0.00           N  
ATOM    498  CA  PRO    75      -4.442 -12.174 -73.432  1.00  0.00           C  
ATOM    499  C   PRO    75      -3.444 -11.036 -73.587  1.00  0.00           C  
ATOM    500  O   PRO    75      -3.217 -10.231 -72.681  1.00  0.00           O  
ATOM    501  CB  PRO    75      -5.513 -12.121 -74.525  1.00  0.00           C  
ATOM    502  CG  PRO    75      -6.715 -11.248 -74.160  1.00  0.00           C  
ATOM    503  CD  PRO    75      -7.074 -11.291 -72.673  1.00  0.00           C  
ATOM    504  N   ASP    76      -2.831 -10.984 -74.777  1.00  0.00           N  
ATOM    505  CA  ASP    76      -1.637 -10.174 -75.022  1.00  0.00           C  
ATOM    506  C   ASP    76      -1.653  -9.655 -76.468  1.00  0.00           C  
ATOM    507  O   ASP    76      -0.659  -9.107 -76.957  1.00  0.00           O  
ATOM    508  CB  ASP    76      -0.363 -11.016 -74.728  1.00  0.00           C  
ATOM    509  CG  ASP    76      -0.340 -12.189 -75.697  1.00  0.00           C  
ATOM    510  OD1 ASP    76      -1.230 -12.237 -76.589  1.00  0.00           O  
ATOM    511  OD2 ASP    76       0.566 -13.053 -75.560  1.00  0.00           O  
ATOM    512  N   LYS    77      -2.785  -9.759 -77.162  1.00  0.00           N  
ATOM    513  CA  LYS    77      -2.798  -9.209 -78.514  1.00  0.00           C  
ATOM    514  C   LYS    77      -3.259  -7.745 -78.568  1.00  0.00           C  
ATOM    515  O   LYS    77      -3.940  -7.243 -77.670  1.00  0.00           O  
ATOM    516  CB  LYS    77      -3.697 -10.071 -79.398  1.00  0.00           C  
ATOM    517  CG  LYS    77      -3.068 -11.410 -79.776  1.00  0.00           C  
ATOM    518  CD  LYS    77      -3.955 -12.231 -80.703  1.00  0.00           C  
ATOM    519  CE  LYS    77      -3.714 -11.877 -82.164  1.00  0.00           C  
ATOM    520  NZ  LYS    77      -4.044 -10.467 -82.483  1.00  0.00           N  
ATOM    521  N   TRP    78      -2.861  -7.064 -79.654  1.00  0.00           N  
ATOM    522  CA  TRP    78      -3.255  -5.696 -79.987  1.00  0.00           C  
ATOM    523  C   TRP    78      -3.830  -5.625 -81.401  1.00  0.00           C  
ATOM    524  O   TRP    78      -3.417  -6.386 -82.281  1.00  0.00           O  
ATOM    525  CB  TRP    78      -2.071  -4.728 -79.864  1.00  0.00           C  
ATOM    526  CG  TRP    78      -0.935  -5.023 -80.814  1.00  0.00           C  
ATOM    527  CD1 TRP    78       0.126  -5.867 -80.660  1.00  0.00           C  
ATOM    528  CD2 TRP    78      -0.730  -4.457 -82.117  1.00  0.00           C  
ATOM    529  NE1 TRP    78       0.946  -5.892 -81.693  1.00  0.00           N  
ATOM    530  CE2 TRP    78       0.460  -5.027 -82.639  1.00  0.00           C  
ATOM    531  CE3 TRP    78      -1.438  -3.522 -82.901  1.00  0.00           C  
ATOM    532  CZ2 TRP    78       0.968  -4.690 -83.923  1.00  0.00           C  
ATOM    533  CZ3 TRP    78      -0.935  -3.178 -84.191  1.00  0.00           C  
ATOM    534  CH2 TRP    78       0.259  -3.766 -84.680  1.00  0.00           C  
ATOM    535  N   LEU    79      -4.784  -4.710 -81.631  1.00  0.00           N  
ATOM    536  CA  LEU    79      -5.359  -4.533 -82.965  1.00  0.00           C  
ATOM    537  C   LEU    79      -5.495  -3.079 -83.404  1.00  0.00           C  
ATOM    538  O   LEU    79      -6.111  -2.269 -82.706  1.00  0.00           O  
ATOM    539  CB  LEU    79      -6.755  -5.151 -83.069  1.00  0.00           C  
ATOM    540  CG  LEU    79      -6.766  -6.669 -82.877  1.00  0.00           C  
ATOM    541  CD1 LEU    79      -8.156  -7.300 -82.799  1.00  0.00           C  
ATOM    542  CD2 LEU    79      -6.076  -7.465 -83.983  1.00  0.00           C  
ATOM    543  N   GLU    80      -4.929  -2.770 -84.577  1.00  0.00           N  
ATOM    544  CA  GLU    80      -5.122  -1.502 -85.289  1.00  0.00           C  
ATOM    545  C   GLU    80      -6.316  -1.697 -86.220  1.00  0.00           C  
ATOM    546  O   GLU    80      -6.170  -2.268 -87.300  1.00  0.00           O  
ATOM    547  CB  GLU    80      -3.875  -1.098 -86.065  1.00  0.00           C  
ATOM    548  CG  GLU    80      -3.956   0.313 -86.638  1.00  0.00           C  
ATOM    549  CD  GLU    80      -3.185   0.466 -87.935  1.00  0.00           C  
ATOM    550  OE1 GLU    80      -2.409   1.437 -88.058  1.00  0.00           O  
ATOM    551  OE2 GLU    80      -3.360  -0.383 -88.835  1.00  0.00           O  
ATOM    552  N   PHE    81      -7.481  -1.176 -85.866  1.00  0.00           N  
ATOM    553  CA  PHE    81      -8.647  -1.479 -86.687  1.00  0.00           C  
ATOM    554  C   PHE    81      -8.861  -0.452 -87.799  1.00  0.00           C  
ATOM    555  O   PHE    81      -8.305   0.648 -87.782  1.00  0.00           O  
ATOM    556  CB  PHE    81      -9.895  -1.553 -85.811  1.00  0.00           C  
ATOM    557  CG  PHE    81      -9.778  -2.775 -84.967  1.00  0.00           C  
ATOM    558  CD1 PHE    81      -9.315  -2.722 -83.633  1.00  0.00           C  
ATOM    559  CD2 PHE    81     -10.135  -4.029 -85.495  1.00  0.00           C  
ATOM    560  CE1 PHE    81      -9.210  -3.896 -82.831  1.00  0.00           C  
ATOM    561  CE2 PHE    81     -10.040  -5.221 -84.714  1.00  0.00           C  
ATOM    562  CZ  PHE    81      -9.573  -5.152 -83.376  1.00  0.00           C  
ATOM    563  N   LYS    82      -9.684  -0.837 -88.777  1.00  0.00           N  
ATOM    564  CA  LYS    82     -10.175   0.061 -89.816  1.00  0.00           C  
ATOM    565  C   LYS    82     -11.643   0.354 -89.537  1.00  0.00           C  
ATOM    566  O   LYS    82     -12.426  -0.567 -89.287  1.00  0.00           O  
ATOM    567  CB  LYS    82     -10.010  -0.553 -91.209  1.00  0.00           C  
ATOM    568  CG  LYS    82      -8.549  -0.735 -91.626  1.00  0.00           C  
ATOM    569  CD  LYS    82      -8.382  -1.337 -93.023  1.00  0.00           C  
ATOM    570  CE  LYS    82      -6.922  -1.562 -93.422  1.00  0.00           C  
ATOM    571  NZ  LYS    82      -6.853  -2.165 -94.772  1.00  0.00           N  
ATOM    572  N   LEU    83     -12.016   1.629 -89.615  1.00  0.00           N  
ATOM    573  CA  LEU    83     -13.407   2.034 -89.442  1.00  0.00           C  
ATOM    574  C   LEU    83     -14.270   1.610 -90.626  1.00  0.00           C  
ATOM    575  O   LEU    83     -14.054   2.045 -91.763  1.00  0.00           O  
ATOM    576  CB  LEU    83     -13.503   3.548 -89.218  1.00  0.00           C  
ATOM    577  CG  LEU    83     -12.845   4.015 -87.918  1.00  0.00           C  
ATOM    578  CD1 LEU    83     -12.837   5.529 -87.706  1.00  0.00           C  
ATOM    579  CD2 LEU    83     -13.491   3.482 -86.640  1.00  0.00           C  
ATOM    580  N   GLN    84     -15.256   0.755 -90.354  1.00  0.00           N  
ATOM    581  CA  GLN    84     -16.259   0.394 -91.352  1.00  0.00           C  
ATOM    582  C   GLN    84     -17.287   1.512 -91.458  1.00  0.00           C  
ATOM    583  O   GLN    84     -17.633   1.971 -92.553  1.00  0.00           O  
ATOM    584  CB  GLN    84     -16.928  -0.955 -91.025  1.00  0.00           C  
ATOM    585  CG  GLN    84     -17.914  -1.423 -92.098  1.00  0.00           C  
ATOM    586  CD  GLN    84     -17.132  -1.664 -93.381  1.00  0.00           C  
ATOM    587  OE1 GLN    84     -16.037  -2.223 -93.361  1.00  0.00           O  
ATOM    588  NE2 GLN    84     -17.654  -1.256 -94.569  1.00  0.00           N  
ATOM    589  N   ASP    85     -17.782   1.956 -90.306  1.00  0.00           N  
ATOM    590  CA  ASP    85     -18.752   3.032 -90.176  1.00  0.00           C  
ATOM    591  C   ASP    85     -18.651   3.543 -88.747  1.00  0.00           C  
ATOM    592  O   ASP    85     -18.095   2.876 -87.872  1.00  0.00           O  
ATOM    593  CB  ASP    85     -20.175   2.564 -90.498  1.00  0.00           C  
ATOM    594  CG  ASP    85     -21.002   3.789 -90.862  1.00  0.00           C  
ATOM    595  OD1 ASP    85     -20.428   4.910 -90.865  1.00  0.00           O  
ATOM    596  OD2 ASP    85     -22.218   3.619 -91.143  1.00  0.00           O  
ATOM    597  N   THR    86     -19.193   4.733 -88.521  1.00  0.00           N  
ATOM    598  CA  THR    86     -19.174   5.357 -87.204  1.00  0.00           C  
ATOM    599  C   THR    86     -20.424   6.221 -87.046  1.00  0.00           C  
ATOM    600  O   THR    86     -20.367   7.416 -86.762  1.00  0.00           O  
ATOM    601  CB  THR    86     -17.885   6.160 -87.033  1.00  0.00           C  
ATOM    602  OG1 THR    86     -17.789   7.151 -88.046  1.00  0.00           O  
ATOM    603  CG2 THR    86     -16.678   5.212 -87.132  1.00  0.00           C  
ATOM    604  N   ALA    87     -21.588   5.603 -87.220  1.00  0.00           N  
ATOM    605  CA  ALA    87     -22.839   6.342 -87.271  1.00  0.00           C  
ATOM    606  C   ALA    87     -23.366   6.657 -85.877  1.00  0.00           C  
ATOM    607  O   ALA    87     -23.158   5.909 -84.918  1.00  0.00           O  
ATOM    608  CB  ALA    87     -23.900   5.542 -88.029  1.00  0.00           C  
ATOM    609  N   ARG    88     -24.057   7.790 -85.782  1.00  0.00           N  
ATOM    610  CA  ARG    88     -24.822   8.115 -84.589  1.00  0.00           C  
ATOM    611  C   ARG    88     -25.940   7.104 -84.380  1.00  0.00           C  
ATOM    612  O   ARG    88     -26.652   6.732 -85.316  1.00  0.00           O  
ATOM    613  CB  ARG    88     -25.407   9.524 -84.696  1.00  0.00           C  
ATOM    614  CG  ARG    88     -24.355  10.630 -84.597  1.00  0.00           C  
ATOM    615  CD  ARG    88     -24.939  12.041 -84.697  1.00  0.00           C  
ATOM    616  NE  ARG    88     -23.803  13.003 -84.620  1.00  0.00           N  
ATOM    617  CZ  ARG    88     -24.028  14.339 -84.779  1.00  0.00           C  
ATOM    618  NH1 ARG    88     -25.365  14.514 -84.992  1.00  0.00           N  
ATOM    619  NH2 ARG    88     -22.828  14.980 -84.663  1.00  0.00           N  
ATOM    620  N   VAL    89     -26.092   6.664 -83.133  1.00  0.00           N  
ATOM    621  CA  VAL    89     -27.259   5.915 -82.699  1.00  0.00           C  
ATOM    622  C   VAL    89     -28.186   6.738 -81.825  1.00  0.00           C  
ATOM    623  O   VAL    89     -29.342   6.351 -81.629  1.00  0.00           O  
ATOM    624  CB  VAL    89     -26.823   4.666 -81.923  1.00  0.00           C  
ATOM    625  CG1 VAL    89     -25.958   3.708 -82.745  1.00  0.00           C  
ATOM    626  CG2 VAL    89     -25.996   4.981 -80.675  1.00  0.00           C  
ATOM    627  N   SER    90     -27.699   7.857 -81.312  1.00  0.00           N  
ATOM    628  CA  SER    90     -28.430   8.758 -80.439  1.00  0.00           C  
ATOM    629  C   SER    90     -27.762  10.115 -80.582  1.00  0.00           C  
ATOM    630  O   SER    90     -26.765  10.256 -81.295  1.00  0.00           O  
ATOM    631  CB  SER    90     -28.441   8.262 -78.992  1.00  0.00           C  
ATOM    632  OG  SER    90     -27.135   8.338 -78.440  1.00  0.00           O  
ATOM    633  N   HIS    91     -28.335  11.125 -79.927  1.00  0.00           N  
ATOM    634  CA  HIS    91     -27.769  12.466 -80.019  1.00  0.00           C  
ATOM    635  C   HIS    91     -26.293  12.455 -79.641  1.00  0.00           C  
ATOM    636  O   HIS    91     -25.469  13.114 -80.284  1.00  0.00           O  
ATOM    637  CB  HIS    91     -28.547  13.435 -79.127  1.00  0.00           C  
ATOM    638  CG  HIS    91     -27.988  14.827 -79.146  1.00  0.00           C  
ATOM    639  ND1 HIS    91     -28.157  15.712 -80.191  1.00  0.00           N  
ATOM    640  CD2 HIS    91     -27.250  15.499 -78.231  1.00  0.00           C  
ATOM    641  CE1 HIS    91     -27.570  16.841 -79.934  1.00  0.00           C  
ATOM    642  NE2 HIS    91     -27.004  16.748 -78.746  1.00  0.00           N  
ATOM    643  N   ASN    92     -25.943  11.696 -78.602  1.00  0.00           N  
ATOM    644  CA  ASN    92     -24.610  11.704 -78.011  1.00  0.00           C  
ATOM    645  C   ASN    92     -23.954  10.324 -77.984  1.00  0.00           C  
ATOM    646  O   ASN    92     -23.056  10.091 -77.169  1.00  0.00           O  
ATOM    647  CB  ASN    92     -24.671  12.310 -76.610  1.00  0.00           C  
ATOM    648  CG  ASN    92     -25.549  11.414 -75.748  1.00  0.00           C  
ATOM    649  OD1 ASN    92     -26.117  10.434 -76.227  1.00  0.00           O  
ATOM    650  ND2 ASN    92     -25.707  11.701 -74.428  1.00  0.00           N  
ATOM    651  N   THR    93     -24.369   9.398 -78.851  1.00  0.00           N  
ATOM    652  CA  THR    93     -23.767   8.067 -78.923  1.00  0.00           C  
ATOM    653  C   THR    93     -23.530   7.710 -80.387  1.00  0.00           C  
ATOM    654  O   THR    93     -24.435   7.843 -81.219  1.00  0.00           O  
ATOM    655  CB  THR    93     -24.656   7.001 -78.254  1.00  0.00           C  
ATOM    656  OG1 THR    93     -24.862   7.326 -76.887  1.00  0.00           O  
ATOM    657  CG2 THR    93     -23.968   5.629 -78.353  1.00  0.00           C  
ATOM    658  N   GLN    94     -22.311   7.258 -80.693  1.00  0.00           N  
ATOM    659  CA  GLN    94     -21.929   6.722 -81.996  1.00  0.00           C  
ATOM    660  C   GLN    94     -21.681   5.216 -81.939  1.00  0.00           C  
ATOM    661  O   GLN    94     -21.145   4.699 -80.953  1.00  0.00           O  
ATOM    662  CB  GLN    94     -20.679   7.426 -82.531  1.00  0.00           C  
ATOM    663  CG  GLN    94     -20.885   8.919 -82.794  1.00  0.00           C  
ATOM    664  CD  GLN    94     -19.558   9.502 -83.259  1.00  0.00           C  
ATOM    665  OE1 GLN    94     -18.587   8.778 -83.469  1.00  0.00           O  
ATOM    666  NE2 GLN    94     -19.445  10.845 -83.444  1.00  0.00           N  
ATOM    667  N   LEU    95     -22.068   4.519 -83.012  1.00  0.00           N  
ATOM    668  CA  LEU    95     -21.780   3.094 -83.207  1.00  0.00           C  
ATOM    669  C   LEU    95     -20.534   2.940 -84.074  1.00  0.00           C  
ATOM    670  O   LEU    95     -20.585   3.129 -85.292  1.00  0.00           O  
ATOM    671  CB  LEU    95     -22.953   2.371 -83.856  1.00  0.00           C  
ATOM    672  CG  LEU    95     -22.708   0.875 -84.063  1.00  0.00           C  
ATOM    673  CD1 LEU    95     -22.491   0.073 -82.781  1.00  0.00           C  
ATOM    674  CD2 LEU    95     -23.842   0.126 -84.762  1.00  0.00           C  
ATOM    675  N   PHE    96     -19.414   2.596 -83.443  1.00  0.00           N  
ATOM    676  CA  PHE    96     -18.168   2.354 -84.158  1.00  0.00           C  
ATOM    677  C   PHE    96     -18.132   0.920 -84.683  1.00  0.00           C  
ATOM    678  O   PHE    96     -18.201  -0.033 -83.901  1.00  0.00           O  
ATOM    679  CB  PHE    96     -16.985   2.617 -83.227  1.00  0.00           C  
ATOM    680  CG  PHE    96     -16.912   4.088 -83.000  1.00  0.00           C  
ATOM    681  CD1 PHE    96     -17.499   4.702 -81.871  1.00  0.00           C  
ATOM    682  CD2 PHE    96     -16.241   4.907 -83.926  1.00  0.00           C  
ATOM    683  CE1 PHE    96     -17.420   6.109 -81.661  1.00  0.00           C  
ATOM    684  CE2 PHE    96     -16.147   6.320 -83.740  1.00  0.00           C  
ATOM    685  CZ  PHE    96     -16.742   6.922 -82.601  1.00  0.00           C  
ATOM    686  N   ARG    97     -18.013   0.766 -86.004  1.00  0.00           N  
ATOM    687  CA  ARG    97     -17.857  -0.536 -86.652  1.00  0.00           C  
ATOM    688  C   ARG    97     -16.450  -0.613 -87.228  1.00  0.00           C  
ATOM    689  O   ARG    97     -16.063   0.222 -88.053  1.00  0.00           O  
ATOM    690  CB  ARG    97     -18.913  -0.773 -87.731  1.00  0.00           C  
ATOM    691  CG  ARG    97     -20.335  -0.888 -87.178  1.00  0.00           C  
ATOM    692  CD  ARG    97     -21.407  -1.006 -88.264  1.00  0.00           C  
ATOM    693  NE  ARG    97     -22.725  -1.131 -87.581  1.00  0.00           N  
ATOM    694  CZ  ARG    97     -23.857  -1.339 -88.314  1.00  0.00           C  
ATOM    695  NH1 ARG    97     -23.496  -1.391 -89.630  1.00  0.00           N  
ATOM    696  NH2 ARG    97     -24.907  -1.415 -87.446  1.00  0.00           N  
ATOM    697  N   PHE    98     -15.697  -1.615 -86.787  1.00  0.00           N  
ATOM    698  CA  PHE    98     -14.298  -1.806 -87.139  1.00  0.00           C  
ATOM    699  C   PHE    98     -14.049  -3.105 -87.893  1.00  0.00           C  
ATOM    700  O   PHE    98     -14.598  -4.151 -87.536  1.00  0.00           O  
ATOM    701  CB  PHE    98     -13.435  -1.807 -85.873  1.00  0.00           C  
ATOM    702  CG  PHE    98     -13.543  -0.455 -85.256  1.00  0.00           C  
ATOM    703  CD1 PHE    98     -14.510  -0.156 -84.271  1.00  0.00           C  
ATOM    704  CD2 PHE    98     -12.663   0.569 -85.653  1.00  0.00           C  
ATOM    705  CE1 PHE    98     -14.603   1.139 -83.684  1.00  0.00           C  
ATOM    706  CE2 PHE    98     -12.734   1.875 -85.081  1.00  0.00           C  
ATOM    707  CZ  PHE    98     -13.712   2.160 -84.093  1.00  0.00           C  
ATOM    708  N   SER    99     -13.234  -3.038 -88.948  1.00  0.00           N  
ATOM    709  CA  SER    99     -12.826  -4.242 -89.661  1.00  0.00           C  
ATOM    710  C   SER    99     -11.491  -4.631 -89.037  1.00  0.00           C  
ATOM    711  O   SER    99     -10.565  -3.816 -88.987  1.00  0.00           O  
ATOM    712  CB  SER    99     -12.689  -3.996 -91.164  1.00  0.00           C  
ATOM    713  OG  SER    99     -12.176  -5.156 -91.804  1.00  0.00           O  
ATOM    714  N   PHE   100     -11.392  -5.872 -88.570  1.00  0.00           N  
ATOM    715  CA  PHE   100     -10.158  -6.367 -87.959  1.00  0.00           C  
ATOM    716  C   PHE   100      -9.055  -6.822 -88.913  1.00  0.00           C  
ATOM    717  O   PHE   100      -9.326  -7.509 -89.909  1.00  0.00           O  
ATOM    718  CB  PHE   100     -10.506  -7.520 -87.001  1.00  0.00           C  
ATOM    719  CG  PHE   100     -11.200  -6.929 -85.822  1.00  0.00           C  
ATOM    720  CD1 PHE   100     -11.237  -5.535 -85.596  1.00  0.00           C  
ATOM    721  CD2 PHE   100     -11.846  -7.768 -84.896  1.00  0.00           C  
ATOM    722  CE1 PHE   100     -11.907  -4.979 -84.468  1.00  0.00           C  
ATOM    723  CE2 PHE   100     -12.525  -7.237 -83.757  1.00  0.00           C  
ATOM    724  CZ  PHE   100     -12.552  -5.835 -83.543  1.00  0.00           C  
ATOM    725  N   ASP   101      -7.804  -6.437 -88.645  1.00  0.00           N  
ATOM    726  CA  ASP   101      -6.688  -6.824 -89.519  1.00  0.00           C  
ATOM    727  C   ASP   101      -6.516  -8.337 -89.592  1.00  0.00           C  
ATOM    728  O   ASP   101      -6.766  -9.056 -88.623  1.00  0.00           O  
ATOM    729  CB  ASP   101      -5.469  -6.157 -88.873  1.00  0.00           C  
ATOM    730  CG  ASP   101      -5.555  -4.661 -89.139  1.00  0.00           C  
ATOM    731  OD1 ASP   101      -6.422  -4.255 -89.959  1.00  0.00           O  
ATOM    732  OD2 ASP   101      -4.756  -3.904 -88.527  1.00  0.00           O  
ATOM    733  N   PRO   102      -6.131  -8.814 -90.770  1.00  0.00           N  
ATOM    734  CA  PRO   102      -5.868 -10.224 -91.064  1.00  0.00           C  
ATOM    735  C   PRO   102      -7.091 -11.114 -90.840  1.00  0.00           C  
ATOM    736  O   PRO   102      -6.965 -12.339 -90.744  1.00  0.00           O  
ATOM    737  CB  PRO   102      -4.694 -10.734 -90.214  1.00  0.00           C  
ATOM    738  CG  PRO   102      -4.555 -10.014 -88.871  1.00  0.00           C  
ATOM    739  CD  PRO   102      -4.933  -8.532 -88.929  1.00  0.00           C  
ATOM    740  N   SER   103      -8.269 -10.506 -90.745  1.00  0.00           N  
ATOM    741  CA  SER   103      -9.569 -11.141 -90.635  1.00  0.00           C  
ATOM    742  C   SER   103      -9.907 -11.835 -89.331  1.00  0.00           C  
ATOM    743  O   SER   103     -10.959 -12.476 -89.258  1.00  0.00           O  
ATOM    744  CB  SER   103      -9.711 -12.163 -91.766  1.00  0.00           C  
ATOM    745  OG  SER   103      -9.644 -11.510 -93.025  1.00  0.00           O  
ATOM    746  N   ALA   104      -9.072 -11.746 -88.299  1.00  0.00           N  
ATOM    747  CA  ALA   104      -9.409 -12.461 -87.075  1.00  0.00           C  
ATOM    748  C   ALA   104     -10.518 -11.761 -86.292  1.00  0.00           C  
ATOM    749  O   ALA   104     -10.931 -10.638 -86.590  1.00  0.00           O  
ATOM    750  CB  ALA   104      -8.201 -12.669 -86.157  1.00  0.00           C  
ATOM    751  N   GLU   105     -11.020 -12.474 -85.291  1.00  0.00           N  
ATOM    752  CA  GLU   105     -12.092 -12.027 -84.417  1.00  0.00           C  
ATOM    753  C   GLU   105     -11.485 -12.101 -83.024  1.00  0.00           C  
ATOM    754  O   GLU   105     -10.714 -13.022 -82.737  1.00  0.00           O  
ATOM    755  CB  GLU   105     -13.348 -12.890 -84.541  1.00  0.00           C  
ATOM    756  CG  GLU   105     -13.121 -14.355 -84.163  1.00  0.00           C  
ATOM    757  CD  GLU   105     -14.428 -15.105 -84.380  1.00  0.00           C  
ATOM    758  OE1 GLU   105     -15.408 -14.463 -84.846  1.00  0.00           O  
ATOM    759  OE2 GLU   105     -14.464 -16.329 -84.084  1.00  0.00           O  
ATOM    760  N   LEU   106     -11.811 -11.160 -82.152  1.00  0.00           N  
ATOM    761  CA  LEU   106     -11.416 -11.366 -80.754  1.00  0.00           C  
ATOM    762  C   LEU   106     -12.264 -12.469 -80.128  1.00  0.00           C  
ATOM    763  O   LEU   106     -13.503 -12.427 -80.227  1.00  0.00           O  
ATOM    764  CB  LEU   106     -11.551 -10.064 -79.965  1.00  0.00           C  
ATOM    765  CG  LEU   106     -11.069 -10.175 -78.517  1.00  0.00           C  
ATOM    766  CD1 LEU   106      -9.572 -10.436 -78.353  1.00  0.00           C  
ATOM    767  CD2 LEU   106     -11.309  -8.934 -77.659  1.00  0.00           C  
ATOM    768  N   GLY   107     -11.612 -13.542 -79.437  1.00  0.00           N  
ATOM    769  CA  GLY   107     -12.389 -14.624 -78.810  1.00  0.00           C  
ATOM    770  C   GLY   107     -12.813 -14.196 -77.406  1.00  0.00           C  
ATOM    771  O   GLY   107     -12.409 -14.777 -76.394  1.00  0.00           O  
ATOM    772  N   LEU   108     -13.648 -13.169 -77.349  1.00  0.00           N  
ATOM    773  CA  LEU   108     -14.090 -12.556 -76.107  1.00  0.00           C  
ATOM    774  C   LEU   108     -15.367 -13.214 -75.601  1.00  0.00           C  
ATOM    775  O   LEU   108     -15.968 -14.057 -76.265  1.00  0.00           O  
ATOM    776  CB  LEU   108     -14.293 -11.054 -76.306  1.00  0.00           C  
ATOM    777  CG  LEU   108     -13.036 -10.327 -76.790  1.00  0.00           C  
ATOM    778  CD1 LEU   108     -13.211  -8.829 -77.034  1.00  0.00           C  
ATOM    779  CD2 LEU   108     -11.844 -10.395 -75.836  1.00  0.00           C  
ATOM    780  N   HIS   109     -15.748 -12.853 -74.379  1.00  0.00           N  
ATOM    781  CA  HIS   109     -17.033 -13.226 -73.807  1.00  0.00           C  
ATOM    782  C   HIS   109     -17.910 -11.992 -73.644  1.00  0.00           C  
ATOM    783  O   HIS   109     -17.420 -10.900 -73.341  1.00  0.00           O  
ATOM    784  CB  HIS   109     -16.871 -13.936 -72.461  1.00  0.00           C  
ATOM    785  CG  HIS   109     -16.152 -15.248 -72.573  1.00  0.00           C  
ATOM    786  ND1 HIS   109     -16.763 -16.435 -72.921  1.00  0.00           N  
ATOM    787  CD2 HIS   109     -14.850 -15.565 -72.382  1.00  0.00           C  
ATOM    788  CE1 HIS   109     -15.900 -17.405 -72.943  1.00  0.00           C  
ATOM    789  NE2 HIS   109     -14.721 -16.911 -72.619  1.00  0.00           N  
ATOM    790  N   VAL   110     -19.207 -12.184 -73.871  1.00  0.00           N  
ATOM    791  CA  VAL   110     -20.204 -11.133 -73.707  1.00  0.00           C  
ATOM    792  C   VAL   110     -20.143 -10.503 -72.322  1.00  0.00           C  
ATOM    793  O   VAL   110     -20.132 -11.199 -71.304  1.00  0.00           O  
ATOM    794  CB  VAL   110     -21.601 -11.698 -73.961  1.00  0.00           C  
ATOM    795  CG1 VAL   110     -22.044 -12.723 -72.915  1.00  0.00           C  
ATOM    796  CG2 VAL   110     -22.699 -10.632 -73.966  1.00  0.00           C  
ATOM    797  N   ALA   111     -20.100  -9.171 -72.301  1.00  0.00           N  
ATOM    798  CA  ALA   111     -19.896  -8.387 -71.102  1.00  0.00           C  
ATOM    799  C   ALA   111     -18.479  -7.911 -70.881  1.00  0.00           C  
ATOM    800  O   ALA   111     -18.259  -7.062 -70.007  1.00  0.00           O  
ATOM    801  CB  ALA   111     -20.343  -9.200 -69.891  1.00  0.00           C  
ATOM    802  N   SER   112     -17.513  -8.424 -71.633  1.00  0.00           N  
ATOM    803  CA  SER   112     -16.146  -7.982 -71.491  1.00  0.00           C  
ATOM    804  C   SER   112     -15.923  -6.670 -72.220  1.00  0.00           C  
ATOM    805  O   SER   112     -16.817  -6.112 -72.857  1.00  0.00           O  
ATOM    806  CB  SER   112     -15.182  -9.045 -72.024  1.00  0.00           C  
ATOM    807  OG  SER   112     -15.311  -9.158 -73.434  1.00  0.00           O  
ATOM    808  N   CYS   113     -14.690  -6.177 -72.140  1.00  0.00           N  
ATOM    809  CA  CYS   113     -14.369  -4.859 -72.666  1.00  0.00           C  
ATOM    810  C   CYS   113     -12.981  -4.901 -73.287  1.00  0.00           C  
ATOM    811  O   CYS   113     -12.170  -5.783 -72.992  1.00  0.00           O  
ATOM    812  CB  CYS   113     -14.466  -3.750 -71.605  1.00  0.00           C  
ATOM    813  SG  CYS   113     -13.498  -3.896 -70.576  1.00  0.00           S  
ATOM    814  N   LEU   114     -12.719  -3.928 -74.154  1.00  0.00           N  
ATOM    815  CA  LEU   114     -11.378  -3.650 -74.644  1.00  0.00           C  
ATOM    816  C   LEU   114     -10.927  -2.275 -74.157  1.00  0.00           C  
ATOM    817  O   LEU   114     -11.681  -1.531 -73.530  1.00  0.00           O  
ATOM    818  CB  LEU   114     -11.296  -3.765 -76.185  1.00  0.00           C  
ATOM    819  CG  LEU   114     -11.735  -5.130 -76.719  1.00  0.00           C  
ATOM    820  CD1 LEU   114     -11.782  -5.242 -78.242  1.00  0.00           C  
ATOM    821  CD2 LEU   114     -10.848  -6.302 -76.304  1.00  0.00           C  
ATOM    822  N   LEU   115      -9.671  -1.947 -74.449  1.00  0.00           N  
ATOM    823  CA  LEU   115      -9.146  -0.602 -74.275  1.00  0.00           C  
ATOM    824  C   LEU   115      -8.804  -0.021 -75.641  1.00  0.00           C  
ATOM    825  O   LEU   115      -8.236  -0.707 -76.493  1.00  0.00           O  
ATOM    826  CB  LEU   115      -7.915  -0.622 -73.364  1.00  0.00           C  
ATOM    827  CG  LEU   115      -8.259  -0.640 -71.873  1.00  0.00           C  
ATOM    828  CD1 LEU   115      -9.121  -1.820 -71.424  1.00  0.00           C  
ATOM    829  CD2 LEU   115      -7.056  -0.702 -70.933  1.00  0.00           C  
ATOM    830  N   THR   116      -9.142   1.251 -75.833  1.00  0.00           N  
ATOM    831  CA  THR   116      -8.712   2.056 -76.975  1.00  0.00           C  
ATOM    832  C   THR   116      -7.517   2.922 -76.605  1.00  0.00           C  
ATOM    833  O   THR   116      -7.470   3.493 -75.510  1.00  0.00           O  
ATOM    834  CB  THR   116      -9.875   2.930 -77.487  1.00  0.00           C  
ATOM    835  OG1 THR   116     -10.949   2.108 -77.921  1.00  0.00           O  
ATOM    836  CG2 THR   116      -9.385   3.791 -78.664  1.00  0.00           C  
ATOM    837  N   ARG   117      -6.518   2.968 -77.487  1.00  0.00           N  
ATOM    838  CA  ARG   117      -5.396   3.885 -77.342  1.00  0.00           C  
ATOM    839  C   ARG   117      -5.463   4.903 -78.474  1.00  0.00           C  
ATOM    840  O   ARG   117      -5.815   4.565 -79.609  1.00  0.00           O  
ATOM    841  CB  ARG   117      -4.027   3.195 -77.366  1.00  0.00           C  
ATOM    842  CG  ARG   117      -3.781   2.285 -76.161  1.00  0.00           C  
ATOM    843  CD  ARG   117      -2.396   1.636 -76.155  1.00  0.00           C  
ATOM    844  NE  ARG   117      -2.294   0.806 -74.922  1.00  0.00           N  
ATOM    845  CZ  ARG   117      -1.141   0.130 -74.648  1.00  0.00           C  
ATOM    846  NH1 ARG   117      -0.257   0.388 -75.656  1.00  0.00           N  
ATOM    847  NH2 ARG   117      -1.321  -0.541 -73.473  1.00  0.00           N  
ATOM    848  N   ALA   118      -5.153   6.154 -78.153  1.00  0.00           N  
ATOM    849  CA  ALA   118      -5.227   7.250 -79.098  1.00  0.00           C  
ATOM    850  C   ALA   118      -3.849   7.865 -79.297  1.00  0.00           C  
ATOM    851  O   ALA   118      -3.124   8.083 -78.320  1.00  0.00           O  
ATOM    852  CB  ALA   118      -6.202   8.334 -78.617  1.00  0.00           C  
ATOM    853  N   PRO   119      -3.457   8.155 -80.535  1.00  0.00           N  
ATOM    854  CA  PRO   119      -2.177   8.833 -80.758  1.00  0.00           C  
ATOM    855  C   PRO   119      -2.296  10.301 -80.383  1.00  0.00           C  
ATOM    856  O   PRO   119      -3.385  10.807 -80.104  1.00  0.00           O  
ATOM    857  CB  PRO   119      -1.954   8.646 -82.259  1.00  0.00           C  
ATOM    858  CG  PRO   119      -3.352   8.674 -82.809  1.00  0.00           C  
ATOM    859  CD  PRO   119      -4.166   7.894 -81.801  1.00  0.00           C  
ATOM    860  N   LEU   120      -1.155  10.990 -80.349  1.00  0.00           N  
ATOM    861  CA  LEU   120      -1.209  12.433 -80.169  1.00  0.00           C  
ATOM    862  C   LEU   120      -2.090  13.057 -81.241  1.00  0.00           C  
ATOM    863  O   LEU   120      -2.052  12.660 -82.409  1.00  0.00           O  
ATOM    864  CB  LEU   120       0.197  13.030 -80.223  1.00  0.00           C  
ATOM    865  CG  LEU   120       0.232  14.534 -79.947  1.00  0.00           C  
ATOM    866  CD1 LEU   120      -0.163  14.940 -78.528  1.00  0.00           C  
ATOM    867  CD2 LEU   120       1.597  15.194 -80.138  1.00  0.00           C  
ATOM    868  N   GLY   121      -2.875  14.051 -80.841  1.00  0.00           N  
ATOM    869  CA  GLY   121      -3.866  14.617 -81.744  1.00  0.00           C  
ATOM    870  C   GLY   121      -4.414  15.913 -81.163  1.00  0.00           C  
ATOM    871  O   GLY   121      -4.144  16.276 -80.015  1.00  0.00           O  
ATOM    872  N   TYR   122      -5.195  16.600 -81.991  1.00  0.00           N  
ATOM    873  CA  TYR   122      -5.950  17.792 -81.624  1.00  0.00           C  
ATOM    874  C   TYR   122      -7.229  17.671 -82.433  1.00  0.00           C  
ATOM    875  O   TYR   122      -7.178  17.689 -83.667  1.00  0.00           O  
ATOM    876  CB  TYR   122      -5.199  19.090 -81.937  1.00  0.00           C  
ATOM    877  CG  TYR   122      -3.935  19.078 -81.148  1.00  0.00           C  
ATOM    878  CD1 TYR   122      -2.762  18.568 -81.718  1.00  0.00           C  
ATOM    879  CD2 TYR   122      -3.884  19.576 -79.827  1.00  0.00           C  
ATOM    880  CE1 TYR   122      -1.547  18.543 -81.005  1.00  0.00           C  
ATOM    881  CE2 TYR   122      -2.657  19.558 -79.087  1.00  0.00           C  
ATOM    882  CZ  TYR   122      -1.498  19.035 -79.696  1.00  0.00           C  
ATOM    883  OH  TYR   122      -0.296  18.993 -79.022  1.00  0.00           O  
ATOM    884  N   ASN   123      -8.324  17.825 -81.784  1.00  0.00           N  
ATOM    885  CA  ASN   123      -9.646  17.720 -82.391  1.00  0.00           C  
ATOM    886  C   ASN   123     -10.358  18.972 -81.877  1.00  0.00           C  
ATOM    887  O   ASN   123      -9.811  20.078 -81.914  1.00  0.00           O  
ATOM    888  CB  ASN   123     -10.465  16.483 -82.012  1.00  0.00           C  
ATOM    889  CG  ASN   123      -9.727  15.255 -82.525  1.00  0.00           C  
ATOM    890  OD1 ASN   123      -9.646  15.022 -83.730  1.00  0.00           O  
ATOM    891  ND2 ASN   123      -9.148  14.402 -81.638  1.00  0.00           N  
ATOM    892  N   ALA   124     -11.587  18.827 -81.389  1.00  0.00           N  
ATOM    893  CA  ALA   124     -12.295  19.966 -80.811  1.00  0.00           C  
ATOM    894  C   ALA   124     -11.874  19.846 -79.349  1.00  0.00           C  
ATOM    895  O   ALA   124     -12.627  19.417 -78.470  1.00  0.00           O  
ATOM    896  CB  ALA   124     -13.813  19.914 -80.950  1.00  0.00           C  
ATOM    897  N   GLU   125     -10.633  20.240 -79.101  1.00  0.00           N  
ATOM    898  CA  GLU   125     -10.033  20.130 -77.788  1.00  0.00           C  
ATOM    899  C   GLU   125      -8.766  19.355 -78.101  1.00  0.00           C  
ATOM    900  O   GLU   125      -8.462  19.096 -79.269  1.00  0.00           O  
ATOM    901  CB  GLU   125     -10.721  19.337 -76.672  1.00  0.00           C  
ATOM    902  CG  GLU   125     -12.022  19.976 -76.182  1.00  0.00           C  
ATOM    903  CD  GLU   125     -11.690  21.356 -75.631  1.00  0.00           C  
ATOM    904  OE1 GLU   125     -10.777  21.444 -74.768  1.00  0.00           O  
ATOM    905  OE2 GLU   125     -12.344  22.340 -76.067  1.00  0.00           O  
ATOM    906  N   GLY   126      -7.989  18.959 -77.100  1.00  0.00           N  
ATOM    907  CA  GLY   126      -6.767  18.221 -77.396  1.00  0.00           C  
ATOM    908  C   GLY   126      -6.369  17.215 -76.325  1.00  0.00           C  
ATOM    909  O   GLY   126      -6.774  17.294 -75.163  1.00  0.00           O  
ATOM    910  N   LYS   127      -5.554  16.245 -76.729  1.00  0.00           N  
ATOM    911  CA  LYS   127      -5.083  15.203 -75.832  1.00  0.00           C  
ATOM    912  C   LYS   127      -3.561  15.153 -75.875  1.00  0.00           C  
ATOM    913  O   LYS   127      -2.954  14.809 -76.894  1.00  0.00           O  
ATOM    914  CB  LYS   127      -5.416  13.726 -76.067  1.00  0.00           C  
ATOM    915  CG  LYS   127      -6.912  13.416 -75.978  1.00  0.00           C  
ATOM    916  CD  LYS   127      -7.252  11.952 -76.263  1.00  0.00           C  
ATOM    917  CE  LYS   127      -7.162  11.579 -77.744  1.00  0.00           C  
ATOM    918  NZ  LYS   127      -8.286  12.189 -78.488  1.00  0.00           N  
ATOM    919  N   THR   128      -2.916  15.498 -74.765  1.00  0.00           N  
ATOM    920  CA  THR   128      -1.458  15.464 -74.700  1.00  0.00           C  
ATOM    921  C   THR   128      -1.015  14.070 -74.255  1.00  0.00           C  
ATOM    922  O   THR   128      -1.345  13.605 -73.160  1.00  0.00           O  
ATOM    923  CB  THR   128      -0.067  15.752 -74.103  1.00  0.00           C  
ATOM    924  OG1 THR   128       0.145  17.153 -74.013  1.00  0.00           O  
ATOM    925  CG2 THR   128       1.013  15.130 -75.005  1.00  0.00           C  
ATOM    926  N   LYS   129      -0.287  13.330 -75.081  1.00  0.00           N  
ATOM    927  CA  LYS   129       0.313  12.050 -74.749  1.00  0.00           C  
ATOM    928  C   LYS   129      -0.647  10.945 -75.142  1.00  0.00           C  
ATOM    929  O   LYS   129      -1.840  11.194 -75.343  1.00  0.00           O  
ATOM    930  CB  LYS   129       0.525  11.954 -73.229  1.00  0.00           C  
ATOM    931  CG  LYS   129       1.549  12.956 -72.691  1.00  0.00           C  
ATOM    932  CD  LYS   129       1.767  12.857 -71.180  1.00  0.00           C  
ATOM    933  CE  LYS   129       2.792  13.858 -70.643  1.00  0.00           C  
ATOM    934  NZ  LYS   129       2.937  13.697 -69.179  1.00  0.00           N  
ATOM    935  N   TYR   130      -0.155   9.716 -75.286  1.00  0.00           N  
ATOM    936  CA  TYR   130      -1.066   8.617 -75.594  1.00  0.00           C  
ATOM    937  C   TYR   130      -2.013   8.461 -74.420  1.00  0.00           C  
ATOM    938  O   TYR   130      -1.653   8.721 -73.271  1.00  0.00           O  
ATOM    939  CB  TYR   130      -0.133   7.411 -75.745  1.00  0.00           C  
ATOM    940  CG  TYR   130       0.650   7.605 -76.997  1.00  0.00           C  
ATOM    941  CD1 TYR   130       2.004   7.958 -76.925  1.00  0.00           C  
ATOM    942  CD2 TYR   130       0.063   7.435 -78.271  1.00  0.00           C  
ATOM    943  CE1 TYR   130       2.779   8.148 -78.087  1.00  0.00           C  
ATOM    944  CE2 TYR   130       0.836   7.623 -79.462  1.00  0.00           C  
ATOM    945  CZ  TYR   130       2.195   7.980 -79.348  1.00  0.00           C  
ATOM    946  OH  TYR   130       2.977   8.176 -80.466  1.00  0.00           O  
ATOM    947  N   VAL   131      -3.235   8.029 -74.707  1.00  0.00           N  
ATOM    948  CA  VAL   131      -4.209   7.810 -73.650  1.00  0.00           C  
ATOM    949  C   VAL   131      -4.915   6.493 -73.906  1.00  0.00           C  
ATOM    950  O   VAL   131      -4.879   5.939 -75.006  1.00  0.00           O  
ATOM    951  CB  VAL   131      -5.236   8.963 -73.565  1.00  0.00           C  
ATOM    952  CG1 VAL   131      -4.608  10.316 -73.223  1.00  0.00           C  
ATOM    953  CG2 VAL   131      -6.001   9.196 -74.869  1.00  0.00           C  
ATOM    954  N   ILE   132      -5.560   5.992 -72.858  1.00  0.00           N  
ATOM    955  CA  ILE   132      -6.214   4.697 -72.919  1.00  0.00           C  
ATOM    956  C   ILE   132      -7.462   4.762 -72.056  1.00  0.00           C  
ATOM    957  O   ILE   132      -7.496   5.448 -71.030  1.00  0.00           O  
ATOM    958  CB  ILE   132      -5.248   3.571 -72.472  1.00  0.00           C  
ATOM    959  CG1 ILE   132      -5.815   2.191 -72.797  1.00  0.00           C  
ATOM    960  CG2 ILE   132      -4.883   3.712 -70.997  1.00  0.00           C  
ATOM    961  CD1 ILE   132      -4.762   1.108 -72.815  1.00  0.00           C  
ATOM    962  N   ARG   133      -8.483   4.018 -72.468  1.00  0.00           N  
ATOM    963  CA  ARG   133      -9.756   3.968 -71.768  1.00  0.00           C  
ATOM    964  C   ARG   133     -10.417   2.655 -72.145  1.00  0.00           C  
ATOM    965  O   ARG   133     -10.189   2.124 -73.233  1.00  0.00           O  
ATOM    966  CB  ARG   133     -10.681   5.142 -72.128  1.00  0.00           C  
ATOM    967  CG  ARG   133     -10.212   6.529 -71.707  1.00  0.00           C  
ATOM    968  CD  ARG   133     -10.473   6.787 -70.233  1.00  0.00           C  
ATOM    969  NE  ARG   133     -10.194   8.172 -69.863  1.00  0.00           N  
ATOM    970  CZ  ARG   133      -8.978   8.656 -69.633  1.00  0.00           C  
ATOM    971  NH1 ARG   133      -7.915   7.871 -69.736  1.00  0.00           N  
ATOM    972  NH2 ARG   133      -8.826   9.930 -69.298  1.00  0.00           N  
ATOM    973  N   PRO   134     -11.253   2.154 -71.246  1.00  0.00           N  
ATOM    974  CA  PRO   134     -11.985   0.920 -71.478  1.00  0.00           C  
ATOM    975  C   PRO   134     -13.291   1.189 -72.212  1.00  0.00           C  
ATOM    976  O   PRO   134     -13.959   2.197 -71.971  1.00  0.00           O  
ATOM    977  CB  PRO   134     -12.256   0.206 -70.157  1.00  0.00           C  
ATOM    978  CG  PRO   134     -12.453   1.160 -68.977  1.00  0.00           C  
ATOM    979  CD  PRO   134     -11.584   2.417 -69.054  1.00  0.00           C  
ATOM    980  N   TYR   135     -13.632   0.296 -73.138  1.00  0.00           N  
ATOM    981  CA  TYR   135     -14.917   0.346 -73.817  1.00  0.00           C  
ATOM    982  C   TYR   135     -15.452  -1.066 -73.996  1.00  0.00           C  
ATOM    983  O   TYR   135     -14.696  -1.991 -74.302  1.00  0.00           O  
ATOM    984  CB  TYR   135     -14.789   1.068 -75.164  1.00  0.00           C  
ATOM    985  CG  TYR   135     -14.403   2.518 -74.994  1.00  0.00           C  
ATOM    986  CD1 TYR   135     -15.360   3.471 -74.686  1.00  0.00           C  
ATOM    987  CD2 TYR   135     -13.078   2.926 -75.085  1.00  0.00           C  
ATOM    988  CE1 TYR   135     -15.022   4.793 -74.514  1.00  0.00           C  
ATOM    989  CE2 TYR   135     -12.727   4.252 -74.905  1.00  0.00           C  
ATOM    990  CZ  TYR   135     -13.707   5.180 -74.619  1.00  0.00           C  
ATOM    991  OH  TYR   135     -13.385   6.502 -74.430  1.00  0.00           O  
ATOM    992  N   THR   136     -16.761  -1.216 -73.815  1.00  0.00           N  
ATOM    993  CA  THR   136     -17.403  -2.523 -73.777  1.00  0.00           C  
ATOM    994  C   THR   136     -17.822  -2.968 -75.172  1.00  0.00           C  
ATOM    995  O   THR   136     -18.298  -2.164 -75.978  1.00  0.00           O  
ATOM    996  CB  THR   136     -18.623  -2.496 -72.856  1.00  0.00           C  
ATOM    997  OG1 THR   136     -19.544  -1.508 -73.295  1.00  0.00           O  
ATOM    998  CG2 THR   136     -18.172  -2.170 -71.422  1.00  0.00           C  
ATOM    999  N   PRO   137     -17.645  -4.259 -75.447  1.00  0.00           N  
ATOM   1000  CA  PRO   137     -18.107  -4.823 -76.708  1.00  0.00           C  
ATOM   1001  C   PRO   137     -19.628  -4.762 -76.789  1.00  0.00           C  
ATOM   1002  O   PRO   137     -20.326  -5.112 -75.832  1.00  0.00           O  
ATOM   1003  CB  PRO   137     -17.641  -6.272 -76.857  1.00  0.00           C  
ATOM   1004  CG  PRO   137     -16.442  -6.621 -75.973  1.00  0.00           C  
ATOM   1005  CD  PRO   137     -16.438  -5.891 -74.629  1.00  0.00           C  
ATOM   1006  N   ILE   138     -20.141  -4.311 -77.933  1.00  0.00           N  
ATOM   1007  CA  ILE   138     -21.562  -4.431 -78.232  1.00  0.00           C  
ATOM   1008  C   ILE   138     -21.893  -5.692 -79.019  1.00  0.00           C  
ATOM   1009  O   ILE   138     -23.030  -6.175 -78.955  1.00  0.00           O  
ATOM   1010  CB  ILE   138     -22.049  -3.204 -79.006  1.00  0.00           C  
ATOM   1011  CG1 ILE   138     -21.983  -1.900 -78.193  1.00  0.00           C  
ATOM   1012  CG2 ILE   138     -23.511  -3.313 -79.472  1.00  0.00           C  
ATOM   1013  CD1 ILE   138     -22.242  -0.647 -79.029  1.00  0.00           C  
ATOM   1014  N   SER   139     -20.933  -6.217 -79.776  1.00  0.00           N  
ATOM   1015  CA  SER   139     -21.084  -7.495 -80.454  1.00  0.00           C  
ATOM   1016  C   SER   139     -20.973  -8.654 -79.466  1.00  0.00           C  
ATOM   1017  O   SER   139     -20.416  -8.522 -78.372  1.00  0.00           O  
ATOM   1018  CB  SER   139     -20.029  -7.647 -81.548  1.00  0.00           C  
ATOM   1019  OG  SER   139     -18.738  -7.762 -80.968  1.00  0.00           O  
ATOM   1020  N   ASP   140     -21.519  -9.798 -79.856  1.00  0.00           N  
ATOM   1021  CA  ASP   140     -21.294 -11.024 -79.110  1.00  0.00           C  
ATOM   1022  C   ASP   140     -20.253 -11.874 -79.830  1.00  0.00           C  
ATOM   1023  O   ASP   140     -19.928 -11.627 -80.995  1.00  0.00           O  
ATOM   1024  CB  ASP   140     -22.614 -11.781 -78.909  1.00  0.00           C  
ATOM   1025  CG  ASP   140     -23.124 -12.209 -80.278  1.00  0.00           C  
ATOM   1026  OD1 ASP   140     -23.341 -11.311 -81.135  1.00  0.00           O  
ATOM   1027  OD2 ASP   140     -23.304 -13.438 -80.484  1.00  0.00           O  
ATOM   1028  N   PRO   141     -19.692 -12.889 -79.158  1.00  0.00           N  
ATOM   1029  CA  PRO   141     -18.504 -13.567 -79.710  1.00  0.00           C  
ATOM   1030  C   PRO   141     -18.656 -14.154 -81.106  1.00  0.00           C  
ATOM   1031  O   PRO   141     -17.648 -14.294 -81.809  1.00  0.00           O  
ATOM   1032  CB  PRO   141     -18.258 -14.679 -78.684  1.00  0.00           C  
ATOM   1033  CG  PRO   141     -18.706 -14.083 -77.413  1.00  0.00           C  
ATOM   1034  CD  PRO   141     -19.930 -13.289 -77.758  1.00  0.00           C  
ATOM   1035  N   GLU   142     -19.865 -14.503 -81.540  1.00  0.00           N  
ATOM   1036  CA  GLU   142     -20.065 -15.071 -82.868  1.00  0.00           C  
ATOM   1037  C   GLU   142     -20.481 -14.052 -83.922  1.00  0.00           C  
ATOM   1038  O   GLU   142     -20.855 -14.449 -85.030  1.00  0.00           O  
ATOM   1039  CB  GLU   142     -21.059 -16.229 -82.815  1.00  0.00           C  
ATOM   1040  CG  GLU   142     -20.533 -17.413 -82.025  1.00  0.00           C  
ATOM   1041  CD  GLU   142     -21.425 -18.629 -82.126  1.00  0.00           C  
ATOM   1042  OE1 GLU   142     -22.655 -18.454 -82.247  1.00  0.00           O  
ATOM   1043  OE2 GLU   142     -20.893 -19.760 -82.088  1.00  0.00           O  
ATOM   1044  N   ALA   143     -20.428 -12.755 -83.616  1.00  0.00           N  
ATOM   1045  CA  ALA   143     -20.395 -11.736 -84.667  1.00  0.00           C  
ATOM   1046  C   ALA   143     -18.941 -11.470 -85.037  1.00  0.00           C  
ATOM   1047  O   ALA   143     -18.285 -10.554 -84.535  1.00  0.00           O  
ATOM   1048  CB  ALA   143     -21.115 -10.465 -84.233  1.00  0.00           C  
ATOM   1049  N   LYS   144     -18.438 -12.314 -85.932  1.00  0.00           N  
ATOM   1050  CA  LYS   144     -17.027 -12.388 -86.258  1.00  0.00           C  
ATOM   1051  C   LYS   144     -16.608 -11.206 -87.127  1.00  0.00           C  
ATOM   1052  O   LYS   144     -17.425 -10.558 -87.789  1.00  0.00           O  
ATOM   1053  CB  LYS   144     -16.716 -13.715 -86.948  1.00  0.00           C  
ATOM   1054  CG  LYS   144     -17.393 -13.867 -88.311  1.00  0.00           C  
ATOM   1055  CD  LYS   144     -17.113 -15.210 -88.988  1.00  0.00           C  
ATOM   1056  CE  LYS   144     -17.776 -15.356 -90.359  1.00  0.00           C  
ATOM   1057  NZ  LYS   144     -17.415 -16.659 -90.961  1.00  0.00           N  
ATOM   1058  N   GLY   145     -15.306 -10.937 -87.116  1.00  0.00           N  
ATOM   1059  CA  GLY   145     -14.672 -10.051 -88.065  1.00  0.00           C  
ATOM   1060  C   GLY   145     -14.813  -8.574 -87.767  1.00  0.00           C  
ATOM   1061  O   GLY   145     -14.255  -7.758 -88.512  1.00  0.00           O  
ATOM   1062  N   TYR   146     -15.546  -8.196 -86.716  1.00  0.00           N  
ATOM   1063  CA  TYR   146     -15.835  -6.799 -86.413  1.00  0.00           C  
ATOM   1064  C   TYR   146     -15.729  -6.596 -84.904  1.00  0.00           C  
ATOM   1065  O   TYR   146     -15.714  -7.549 -84.124  1.00  0.00           O  
ATOM   1066  CB  TYR   146     -17.228  -6.345 -86.923  1.00  0.00           C  
ATOM   1067  CG  TYR   146     -17.247  -6.533 -88.401  1.00  0.00           C  
ATOM   1068  CD1 TYR   146     -17.711  -7.739 -88.944  1.00  0.00           C  
ATOM   1069  CD2 TYR   146     -16.812  -5.518 -89.281  1.00  0.00           C  
ATOM   1070  CE1 TYR   146     -17.747  -7.953 -90.336  1.00  0.00           C  
ATOM   1071  CE2 TYR   146     -16.842  -5.720 -90.699  1.00  0.00           C  
ATOM   1072  CZ  TYR   146     -17.314  -6.947 -91.207  1.00  0.00           C  
ATOM   1073  OH  TYR   146     -17.357  -7.187 -92.563  1.00  0.00           O  
ATOM   1074  N   PHE   147     -15.659  -5.327 -84.502  1.00  0.00           N  
ATOM   1075  CA  PHE   147     -15.848  -4.894 -83.121  1.00  0.00           C  
ATOM   1076  C   PHE   147     -16.806  -3.713 -83.143  1.00  0.00           C  
ATOM   1077  O   PHE   147     -16.569  -2.736 -83.863  1.00  0.00           O  
ATOM   1078  CB  PHE   147     -14.517  -4.511 -82.445  1.00  0.00           C  
ATOM   1079  CG  PHE   147     -14.828  -4.091 -81.050  1.00  0.00           C  
ATOM   1080  CD1 PHE   147     -15.119  -5.027 -80.032  1.00  0.00           C  
ATOM   1081  CD2 PHE   147     -14.836  -2.724 -80.715  1.00  0.00           C  
ATOM   1082  CE1 PHE   147     -15.411  -4.616 -78.700  1.00  0.00           C  
ATOM   1083  CE2 PHE   147     -15.126  -2.285 -79.387  1.00  0.00           C  
ATOM   1084  CZ  PHE   147     -15.416  -3.237 -78.376  1.00  0.00           C  
ATOM   1085  N   ASP   148     -17.876  -3.791 -82.356  1.00  0.00           N  
ATOM   1086  CA  ASP   148     -18.791  -2.671 -82.191  1.00  0.00           C  
ATOM   1087  C   ASP   148     -18.792  -2.130 -80.769  1.00  0.00           C  
ATOM   1088  O   ASP   148     -18.870  -2.894 -79.800  1.00  0.00           O  
ATOM   1089  CB  ASP   148     -20.215  -3.071 -82.581  1.00  0.00           C  
ATOM   1090  CG  ASP   148     -20.257  -3.247 -84.092  1.00  0.00           C  
ATOM   1091  OD1 ASP   148     -19.267  -2.848 -84.762  1.00  0.00           O  
ATOM   1092  OD2 ASP   148     -21.279  -3.783 -84.597  1.00  0.00           O  
ATOM   1093  N   LEU   149     -18.682  -0.807 -80.664  1.00  0.00           N  
ATOM   1094  CA  LEU   149     -18.608  -0.071 -79.413  1.00  0.00           C  
ATOM   1095  C   LEU   149     -19.699   0.990 -79.429  1.00  0.00           C  
ATOM   1096  O   LEU   149     -20.127   1.443 -80.494  1.00  0.00           O  
ATOM   1097  CB  LEU   149     -17.240   0.584 -79.185  1.00  0.00           C  
ATOM   1098  CG  LEU   149     -16.009  -0.314 -79.287  1.00  0.00           C  
ATOM   1099  CD1 LEU   149     -14.757   0.526 -79.224  1.00  0.00           C  
ATOM   1100  CD2 LEU   149     -16.018  -1.334 -78.167  1.00  0.00           C  
ATOM   1101  N   LEU   150     -20.138   1.394 -78.243  1.00  0.00           N  
ATOM   1102  CA  LEU   150     -21.029   2.540 -78.091  1.00  0.00           C  
ATOM   1103  C   LEU   150     -20.314   3.555 -77.215  1.00  0.00           C  
ATOM   1104  O   LEU   150     -20.112   3.317 -76.019  1.00  0.00           O  
ATOM   1105  CB  LEU   150     -22.368   2.138 -77.470  1.00  0.00           C  
ATOM   1106  CG  LEU   150     -23.318   3.317 -77.252  1.00  0.00           C  
ATOM   1107  CD1 LEU   150     -23.737   4.053 -78.524  1.00  0.00           C  
ATOM   1108  CD2 LEU   150     -24.650   2.961 -76.593  1.00  0.00           C  
ATOM   1109  N   ILE   151     -19.938   4.685 -77.806  1.00  0.00           N  
ATOM   1110  CA  ILE   151     -19.056   5.647 -77.159  1.00  0.00           C  
ATOM   1111  C   ILE   151     -19.819   6.950 -76.988  1.00  0.00           C  
ATOM   1112  O   ILE   151     -20.151   7.624 -77.971  1.00  0.00           O  
ATOM   1113  CB  ILE   151     -17.765   5.873 -77.957  1.00  0.00           C  
ATOM   1114  CG1 ILE   151     -16.935   4.593 -78.156  1.00  0.00           C  
ATOM   1115  CG2 ILE   151     -16.804   6.877 -77.298  1.00  0.00           C  
ATOM   1116  CD1 ILE   151     -15.747   4.779 -79.098  1.00  0.00           C  
ATOM   1117  N   LYS   152     -20.090   7.301 -75.737  1.00  0.00           N  
ATOM   1118  CA  LYS   152     -20.661   8.595 -75.397  1.00  0.00           C  
ATOM   1119  C   LYS   152     -19.624   9.694 -75.594  1.00  0.00           C  
ATOM   1120  O   LYS   152     -18.458   9.536 -75.227  1.00  0.00           O  
ATOM   1121  CB  LYS   152     -21.174   8.593 -73.959  1.00  0.00           C  
ATOM   1122  CG  LYS   152     -22.394   7.694 -73.748  1.00  0.00           C  
ATOM   1123  CD  LYS   152     -23.105   7.930 -72.414  1.00  0.00           C  
ATOM   1124  CE  LYS   152     -22.451   7.207 -71.234  1.00  0.00           C  
ATOM   1125  NZ  LYS   152     -23.267   7.391 -70.013  1.00  0.00           N  
ATOM   1126  N   VAL   153     -19.849  10.523 -76.612  1.00  0.00           N  
ATOM   1127  CA  VAL   153     -19.027  11.702 -76.887  1.00  0.00           C  
ATOM   1128  C   VAL   153     -19.222  12.748 -75.801  1.00  0.00           C  
ATOM   1129  O   VAL   153     -20.345  13.081 -75.412  1.00  0.00           O  
ATOM   1130  CB  VAL   153     -18.901  12.911 -77.839  1.00  0.00           C  
ATOM   1131  CG1 VAL   153     -17.776  13.874 -77.456  1.00  0.00           C  
ATOM   1132  CG2 VAL   153     -18.615  12.518 -79.290  1.00  0.00           C  
ATOM   1133  N   TYR   154     -18.118  13.283 -75.293  1.00  0.00           N  
ATOM   1134  CA  TYR   154     -18.157  14.317 -74.261  1.00  0.00           C  
ATOM   1135  C   TYR   154     -17.061  15.323 -74.548  1.00  0.00           C  
ATOM   1136  O   TYR   154     -15.922  14.963 -74.856  1.00  0.00           O  
ATOM   1137  CB  TYR   154     -17.846  14.108 -72.772  1.00  0.00           C  
ATOM   1138  CG  TYR   154     -18.823  13.114 -72.245  1.00  0.00           C  
ATOM   1139  CD1 TYR   154     -18.512  11.748 -72.274  1.00  0.00           C  
ATOM   1140  CD2 TYR   154     -20.066  13.513 -71.707  1.00  0.00           C  
ATOM   1141  CE1 TYR   154     -19.408  10.779 -71.783  1.00  0.00           C  
ATOM   1142  CE2 TYR   154     -20.990  12.540 -71.204  1.00  0.00           C  
ATOM   1143  CZ  TYR   154     -20.640  11.175 -71.251  1.00  0.00           C  
ATOM   1144  OH  TYR   154     -21.498  10.203 -70.782  1.00  0.00           O  
ATOM   1145  N   PRO   155     -17.381  16.626 -74.452  1.00  0.00           N  
ATOM   1146  CA  PRO   155     -16.354  17.633 -74.719  1.00  0.00           C  
ATOM   1147  C   PRO   155     -15.243  17.587 -73.664  1.00  0.00           C  
ATOM   1148  O   PRO   155     -14.103  17.991 -73.911  1.00  0.00           O  
ATOM   1149  CB  PRO   155     -15.886  19.086 -74.602  1.00  0.00           C  
ATOM   1150  CG  PRO   155     -16.520  19.839 -73.430  1.00  0.00           C  
ATOM   1151  CD  PRO   155     -17.964  19.421 -73.144  1.00  0.00           C  
ATOM   1152  N   ASP   156     -15.562  17.092 -72.472  1.00  0.00           N  
ATOM   1153  CA  ASP   156     -14.567  16.939 -71.409  1.00  0.00           C  
ATOM   1154  C   ASP   156     -13.802  15.590 -71.402  1.00  0.00           C  
ATOM   1155  O   ASP   156     -12.892  15.377 -70.596  1.00  0.00           O  
ATOM   1156  CB  ASP   156     -15.104  17.026 -69.978  1.00  0.00           C  
ATOM   1157  CG  ASP   156     -15.675  18.422 -69.774  1.00  0.00           C  
ATOM   1158  OD1 ASP   156     -14.971  19.406 -70.126  1.00  0.00           O  
ATOM   1159  OD2 ASP   156     -16.822  18.523 -69.264  1.00  0.00           O  
ATOM   1160  N   GLY   157     -14.162  14.668 -72.299  1.00  0.00           N  
ATOM   1161  CA  GLY   157     -13.489  13.366 -72.350  1.00  0.00           C  
ATOM   1162  C   GLY   157     -12.392  13.336 -73.401  1.00  0.00           C  
ATOM   1163  O   GLY   157     -12.657  13.444 -74.602  1.00  0.00           O  
ATOM   1164  N   LYS   158     -11.144  13.284 -73.030  1.00  0.00           N  
ATOM   1165  CA  LYS   158      -9.985  13.058 -73.890  1.00  0.00           C  
ATOM   1166  C   LYS   158     -10.255  12.015 -74.974  1.00  0.00           C  
ATOM   1167  O   LYS   158     -10.201  12.311 -76.173  1.00  0.00           O  
ATOM   1168  CB  LYS   158      -8.806  12.612 -73.022  1.00  0.00           C  
ATOM   1169  CG  LYS   158      -8.127  13.763 -72.278  1.00  0.00           C  
ATOM   1170  CD  LYS   158      -7.005  13.310 -71.340  1.00  0.00           C  
ATOM   1171  CE  LYS   158      -6.406  14.445 -70.508  1.00  0.00           C  
ATOM   1172  NZ  LYS   158      -7.420  14.974 -69.568  1.00  0.00           N  
ATOM   1173  N   MET   159     -10.553  10.779 -74.557  1.00  0.00           N  
ATOM   1174  CA  MET   159     -10.708   9.667 -75.494  1.00  0.00           C  
ATOM   1175  C   MET   159     -11.982   9.745 -76.325  1.00  0.00           C  
ATOM   1176  O   MET   159     -11.962   9.446 -77.526  1.00  0.00           O  
ATOM   1177  CB  MET   159     -10.650   8.338 -74.747  1.00  0.00           C  
ATOM   1178  CG  MET   159     -10.643   7.142 -75.676  1.00  0.00           C  
ATOM   1179  SD  MET   159      -9.181   7.159 -76.718  1.00  0.00           S  
ATOM   1180  CE  MET   159      -7.998   6.451 -75.590  1.00  0.00           C  
ATOM   1181  N   SER   160     -13.096  10.145 -75.714  1.00  0.00           N  
ATOM   1182  CA  SER   160     -14.357  10.158 -76.446  1.00  0.00           C  
ATOM   1183  C   SER   160     -14.372  11.205 -77.547  1.00  0.00           C  
ATOM   1184  O   SER   160     -14.998  10.992 -78.591  1.00  0.00           O  
ATOM   1185  CB  SER   160     -15.514  10.384 -75.476  1.00  0.00           C  
ATOM   1186  OG  SER   160     -15.394  11.636 -74.827  1.00  0.00           O  
ATOM   1187  N   GLN   161     -13.692  12.331 -77.341  1.00  0.00           N  
ATOM   1188  CA  GLN   161     -13.578  13.319 -78.406  1.00  0.00           C  
ATOM   1189  C   GLN   161     -12.776  12.774 -79.581  1.00  0.00           C  
ATOM   1190  O   GLN   161     -13.125  13.013 -80.744  1.00  0.00           O  
ATOM   1191  CB  GLN   161     -12.944  14.600 -77.866  1.00  0.00           C  
ATOM   1192  CG  GLN   161     -12.899  15.737 -78.889  1.00  0.00           C  
ATOM   1193  CD  GLN   161     -14.332  16.096 -79.256  1.00  0.00           C  
ATOM   1194  OE1 GLN   161     -15.194  16.226 -78.389  1.00  0.00           O  
ATOM   1195  NE2 GLN   161     -14.663  16.275 -80.563  1.00  0.00           N  
ATOM   1196  N   HIS   162     -11.694  12.045 -79.297  1.00  0.00           N  
ATOM   1197  CA  HIS   162     -10.917  11.410 -80.359  1.00  0.00           C  
ATOM   1198  C   HIS   162     -11.744  10.392 -81.136  1.00  0.00           C  
ATOM   1199  O   HIS   162     -11.739  10.389 -82.372  1.00  0.00           O  
ATOM   1200  CB  HIS   162      -9.666  10.745 -79.785  1.00  0.00           C  
ATOM   1201  CG  HIS   162      -8.856  10.026 -80.823  1.00  0.00           C  
ATOM   1202  ND1 HIS   162      -8.070  10.659 -81.763  1.00  0.00           N  
ATOM   1203  CD2 HIS   162      -8.706   8.703 -81.071  1.00  0.00           C  
ATOM   1204  CE1 HIS   162      -7.481   9.791 -82.528  1.00  0.00           C  
ATOM   1205  NE2 HIS   162      -7.847   8.585 -82.136  1.00  0.00           N  
ATOM   1206  N   PHE   163     -12.447   9.503 -80.427  1.00  0.00           N  
ATOM   1207  CA  PHE   163     -13.248   8.486 -81.105  1.00  0.00           C  
ATOM   1208  C   PHE   163     -14.281   9.137 -82.014  1.00  0.00           C  
ATOM   1209  O   PHE   163     -14.484   8.709 -83.157  1.00  0.00           O  
ATOM   1210  CB  PHE   163     -13.918   7.570 -80.062  1.00  0.00           C  
ATOM   1211  CG  PHE   163     -12.844   6.761 -79.420  1.00  0.00           C  
ATOM   1212  CD1 PHE   163     -11.552   6.651 -79.982  1.00  0.00           C  
ATOM   1213  CD2 PHE   163     -13.104   6.079 -78.218  1.00  0.00           C  
ATOM   1214  CE1 PHE   163     -10.530   5.879 -79.359  1.00  0.00           C  
ATOM   1215  CE2 PHE   163     -12.097   5.298 -77.572  1.00  0.00           C  
ATOM   1216  CZ  PHE   163     -10.805   5.197 -78.149  1.00  0.00           C  
ATOM   1217  N   ALA   164     -14.941  10.186 -81.528  1.00  0.00           N  
ATOM   1218  CA  ALA   164     -15.949  10.870 -82.325  1.00  0.00           C  
ATOM   1219  C   ALA   164     -15.348  11.600 -83.521  1.00  0.00           C  
ATOM   1220  O   ALA   164     -16.075  11.905 -84.473  1.00  0.00           O  
ATOM   1221  CB  ALA   164     -16.734  11.840 -81.447  1.00  0.00           C  
ATOM   1222  N   SER   165     -14.040  11.869 -83.500  1.00  0.00           N  
ATOM   1223  CA  SER   165     -13.341  12.471 -84.630  1.00  0.00           C  
ATOM   1224  C   SER   165     -13.060  11.490 -85.759  1.00  0.00           C  
ATOM   1225  O   SER   165     -12.712  11.926 -86.861  1.00  0.00           O  
ATOM   1226  CB  SER   165     -12.026  13.092 -84.157  1.00  0.00           C  
ATOM   1227  OG  SER   165     -11.024  12.101 -84.018  1.00  0.00           O  
ATOM   1228  N   LEU   166     -13.193  10.193 -85.512  1.00  0.00           N  
ATOM   1229  CA  LEU   166     -12.763   9.173 -86.457  1.00  0.00           C  
ATOM   1230  C   LEU   166     -13.774   9.062 -87.591  1.00  0.00           C  
ATOM   1231  O   LEU   166     -14.983   9.194 -87.376  1.00  0.00           O  
ATOM   1232  CB  LEU   166     -12.595   7.827 -85.755  1.00  0.00           C  
ATOM   1233  CG  LEU   166     -11.487   7.793 -84.699  1.00  0.00           C  
ATOM   1234  CD1 LEU   166     -11.472   6.458 -83.972  1.00  0.00           C  
ATOM   1235  CD2 LEU   166     -10.132   8.087 -85.325  1.00  0.00           C  
ATOM   1236  N   LYS   167     -13.280   8.814 -88.804  1.00  0.00           N  
ATOM   1237  CA  LYS   167     -14.145   8.657 -89.962  1.00  0.00           C  
ATOM   1238  C   LYS   167     -13.796   7.350 -90.656  1.00  0.00           C  
ATOM   1239  O   LYS   167     -12.773   6.723 -90.365  1.00  0.00           O  
ATOM   1240  CB  LYS   167     -13.961   9.810 -90.960  1.00  0.00           C  
ATOM   1241  CG  LYS   167     -14.371  11.188 -90.476  1.00  0.00           C  
ATOM   1242  CD  LYS   167     -13.835  12.242 -91.438  1.00  0.00           C  
ATOM   1243  CE  LYS   167     -14.436  13.610 -91.180  1.00  0.00           C  
ATOM   1244  NZ  LYS   167     -14.761  13.820 -89.743  1.00  0.00           N  
ATOM   1245  N   PRO   168     -14.678   6.925 -91.563  1.00  0.00           N  
ATOM   1246  CA  PRO   168     -14.425   5.732 -92.359  1.00  0.00           C  
ATOM   1247  C   PRO   168     -13.054   5.789 -93.016  1.00  0.00           C  
ATOM   1248  O   PRO   168     -12.708   6.770 -93.679  1.00  0.00           O  
ATOM   1249  CB  PRO   168     -15.514   5.570 -93.421  1.00  0.00           C  
ATOM   1250  CG  PRO   168     -16.854   6.191 -93.021  1.00  0.00           C  
ATOM   1251  CD  PRO   168     -16.714   7.507 -92.253  1.00  0.00           C  
ATOM   1252  N   GLY   169     -12.276   4.725 -92.835  1.00  0.00           N  
ATOM   1253  CA  GLY   169     -10.942   4.644 -93.376  1.00  0.00           C  
ATOM   1254  C   GLY   169      -9.830   4.928 -92.388  1.00  0.00           C  
ATOM   1255  O   GLY   169      -8.686   4.531 -92.640  1.00  0.00           O  
ATOM   1256  N   ASP   170     -10.127   5.600 -91.278  1.00  0.00           N  
ATOM   1257  CA  ASP   170      -9.106   5.824 -90.268  1.00  0.00           C  
ATOM   1258  C   ASP   170      -8.668   4.509 -89.631  1.00  0.00           C  
ATOM   1259  O   ASP   170      -9.392   3.508 -89.634  1.00  0.00           O  
ATOM   1260  CB  ASP   170      -9.627   6.779 -89.193  1.00  0.00           C  
ATOM   1261  CG  ASP   170      -9.452   8.236 -89.574  1.00  0.00           C  
ATOM   1262  OD1 ASP   170      -8.372   8.591 -90.092  1.00  0.00           O  
ATOM   1263  OD2 ASP   170     -10.394   9.025 -89.355  1.00  0.00           O  
ATOM   1264  N   VAL   171      -7.458   4.521 -89.081  1.00  0.00           N  
ATOM   1265  CA  VAL   171      -6.959   3.433 -88.257  1.00  0.00           C  
ATOM   1266  C   VAL   171      -7.146   3.734 -86.773  1.00  0.00           C  
ATOM   1267  O   VAL   171      -7.047   4.885 -86.338  1.00  0.00           O  
ATOM   1268  CB  VAL   171      -5.486   3.158 -88.562  1.00  0.00           C  
ATOM   1269  CG1 VAL   171      -5.235   2.708 -90.003  1.00  0.00           C  
ATOM   1270  CG2 VAL   171      -4.583   4.377 -88.361  1.00  0.00           C  
ATOM   1271  N   LEU   172      -7.418   2.686 -85.997  1.00  0.00           N  
ATOM   1272  CA  LEU   172      -7.635   2.831 -84.560  1.00  0.00           C  
ATOM   1273  C   LEU   172      -7.067   1.598 -83.874  1.00  0.00           C  
ATOM   1274  O   LEU   172      -7.516   0.479 -84.141  1.00  0.00           O  
ATOM   1275  CB  LEU   172      -9.116   3.006 -84.229  1.00  0.00           C  
ATOM   1276  CG  LEU   172      -9.397   3.113 -82.729  1.00  0.00           C  
ATOM   1277  CD1 LEU   172      -8.779   4.330 -82.041  1.00  0.00           C  
ATOM   1278  CD2 LEU   172     -10.876   3.208 -82.354  1.00  0.00           C  
ATOM   1279  N   GLU   173      -6.089   1.800 -82.997  1.00  0.00           N  
ATOM   1280  CA  GLU   173      -5.421   0.715 -82.287  1.00  0.00           C  
ATOM   1281  C   GLU   173      -6.041   0.483 -80.912  1.00  0.00           C  
ATOM   1282  O   GLU   173      -6.178   1.427 -80.125  1.00  0.00           O  
ATOM   1283  CB  GLU   173      -3.925   0.997 -82.146  1.00  0.00           C  
ATOM   1284  CG  GLU   173      -3.164  -0.105 -81.406  1.00  0.00           C  
ATOM   1285  CD  GLU   173      -1.703   0.314 -81.313  1.00  0.00           C  
ATOM   1286  OE1 GLU   173      -1.368   1.410 -81.836  1.00  0.00           O  
ATOM   1287  OE2 GLU   173      -0.904  -0.457 -80.718  1.00  0.00           O  
ATOM   1288  N   VAL   174      -6.440  -0.761 -80.632  1.00  0.00           N  
ATOM   1289  CA  VAL   174      -7.063  -1.103 -79.358  1.00  0.00           C  
ATOM   1290  C   VAL   174      -6.218  -2.200 -78.712  1.00  0.00           C  
ATOM   1291  O   VAL   174      -5.412  -2.858 -79.374  1.00  0.00           O  
ATOM   1292  CB  VAL   174      -8.532  -1.545 -79.525  1.00  0.00           C  
ATOM   1293  CG1 VAL   174      -9.434  -0.457 -80.111  1.00  0.00           C  
ATOM   1294  CG2 VAL   174      -8.705  -2.750 -80.452  1.00  0.00           C  
ATOM   1295  N   LYS   175      -6.405  -2.400 -77.404  1.00  0.00           N  
ATOM   1296  CA  LYS   175      -5.653  -3.451 -76.726  1.00  0.00           C  
ATOM   1297  C   LYS   175      -6.388  -4.064 -75.538  1.00  0.00           C  
ATOM   1298  O   LYS   175      -7.251  -3.440 -74.915  1.00  0.00           O  
ATOM   1299  CB  LYS   175      -4.295  -2.921 -76.250  1.00  0.00           C  
ATOM   1300  CG  LYS   175      -3.407  -3.996 -75.621  1.00  0.00           C  
ATOM   1301  CD  LYS   175      -2.023  -3.487 -75.214  1.00  0.00           C  
ATOM   1302  CE  LYS   175      -1.128  -4.567 -74.603  1.00  0.00           C  
ATOM   1303  NZ  LYS   175       0.162  -3.976 -74.182  1.00  0.00           N  
ATOM   1304  N   GLY   176      -6.008  -5.310 -75.234  1.00  0.00           N  
ATOM   1305  CA  GLY   176      -6.627  -6.149 -74.227  1.00  0.00           C  
ATOM   1306  C   GLY   176      -8.065  -6.607 -74.356  1.00  0.00           C  
ATOM   1307  O   GLY   176      -9.001  -5.807 -74.440  1.00  0.00           O  
ATOM   1308  N   PRO   177      -8.262  -7.929 -74.359  1.00  0.00           N  
ATOM   1309  CA  PRO   177      -9.546  -8.510 -73.936  1.00  0.00           C  
ATOM   1310  C   PRO   177      -9.588  -8.668 -72.421  1.00  0.00           C  
ATOM   1311  O   PRO   177      -8.742  -9.341 -71.829  1.00  0.00           O  
ATOM   1312  CB  PRO   177      -9.563  -9.865 -74.651  1.00  0.00           C  
ATOM   1313  CG  PRO   177      -8.120 -10.272 -74.628  1.00  0.00           C  
ATOM   1314  CD  PRO   177      -7.342  -8.971 -74.855  1.00  0.00           C  
ATOM   1315  N   VAL   178     -10.580  -8.046 -71.789  1.00  0.00           N  
ATOM   1316  CA  VAL   178     -10.747  -8.103 -70.344  1.00  0.00           C  
ATOM   1317  C   VAL   178     -12.197  -8.415 -70.010  1.00  0.00           C  
ATOM   1318  O   VAL   178     -13.068  -8.438 -70.882  1.00  0.00           O  
ATOM   1319  CB  VAL   178     -10.358  -6.780 -69.666  1.00  0.00           C  
ATOM   1320  CG1 VAL   178      -8.892  -6.396 -69.874  1.00  0.00           C  
ATOM   1321  CG2 VAL   178     -11.161  -5.578 -70.167  1.00  0.00           C  
ATOM   1322  N   GLU   179     -12.447  -8.684 -68.731  1.00  0.00           N  
ATOM   1323  CA  GLU   179     -13.814  -8.740 -68.260  1.00  0.00           C  
ATOM   1324  C   GLU   179     -14.090  -9.547 -67.011  1.00  0.00           C  
ATOM   1325  O   GLU   179     -13.366 -10.488 -66.672  1.00  0.00           O  
ATOM   1326  CB  GLU   179     -14.698  -9.281 -69.388  1.00  0.00           C  
ATOM   1327  CG  GLU   179     -14.642 -10.803 -69.531  1.00  0.00           C  
ATOM   1328  CD  GLU   179     -13.383 -11.156 -70.311  1.00  0.00           C  
ATOM   1329  OE1 GLU   179     -12.706 -10.213 -70.799  1.00  0.00           O  
ATOM   1330  OE2 GLU   179     -13.083 -12.374 -70.429  1.00  0.00           O  
ATOM   1331  N   LYS   180     -15.160  -9.159 -66.318  1.00  0.00           N  
ATOM   1332  CA  LYS   180     -15.745  -9.931 -65.232  1.00  0.00           C  
ATOM   1333  C   LYS   180     -17.262  -9.931 -65.295  1.00  0.00           C  
ATOM   1334  O   LYS   180     -17.889 -10.750 -64.616  1.00  0.00           O  
ATOM   1335  CB  LYS   180     -15.297  -9.398 -63.862  1.00  0.00           C  
ATOM   1336  CG  LYS   180     -13.795  -9.546 -63.611  1.00  0.00           C  
ATOM   1337  CD  LYS   180     -13.354  -9.058 -62.230  1.00  0.00           C  
ATOM   1338  CE  LYS   180     -11.836  -9.061 -62.036  1.00  0.00           C  
ATOM   1339  NZ  LYS   180     -11.503  -8.685 -60.643  1.00  0.00           N  
ATOM   1340  N   PHE   181     -17.869  -9.049 -66.092  1.00  0.00           N  
ATOM   1341  CA  PHE   181     -19.322  -8.913 -66.178  1.00  0.00           C  
ATOM   1342  C   PHE   181     -19.867  -9.981 -67.126  1.00  0.00           C  
ATOM   1343  O   PHE   181     -20.376  -9.708 -68.214  1.00  0.00           O  
ATOM   1344  CB  PHE   181     -19.692  -7.511 -66.642  1.00  0.00           C  
ATOM   1345  CG  PHE   181     -21.171  -7.239 -66.656  1.00  0.00           C  
ATOM   1346  CD1 PHE   181     -21.944  -7.438 -65.524  1.00  0.00           C  
ATOM   1347  CD2 PHE   181     -21.787  -6.784 -67.809  1.00  0.00           C  
ATOM   1348  CE1 PHE   181     -23.307  -7.187 -65.544  1.00  0.00           C  
ATOM   1349  CE2 PHE   181     -23.145  -6.531 -67.836  1.00  0.00           C  
ATOM   1350  CZ  PHE   181     -23.907  -6.733 -66.702  1.00  0.00           C  
ATOM   1351  N   LYS   182     -19.739 -11.227 -66.691  1.00  0.00           N  
ATOM   1352  CA  LYS   182     -20.094 -12.364 -67.522  1.00  0.00           C  
ATOM   1353  C   LYS   182     -21.419 -12.934 -67.043  1.00  0.00           C  
ATOM   1354  O   LYS   182     -21.789 -12.784 -65.876  1.00  0.00           O  
ATOM   1355  CB  LYS   182     -19.024 -13.457 -67.448  1.00  0.00           C  
ATOM   1356  CG  LYS   182     -17.657 -13.009 -67.969  1.00  0.00           C  
ATOM   1357  CD  LYS   182     -16.599 -14.114 -67.942  1.00  0.00           C  
ATOM   1358  CE  LYS   182     -15.247 -13.681 -68.512  1.00  0.00           C  
ATOM   1359  NZ  LYS   182     -14.303 -14.821 -68.498  1.00  0.00           N  
ATOM   1360  N   TYR   183     -22.044 -13.728 -67.918  1.00  0.00           N  
ATOM   1361  CA  TYR   183     -23.367 -14.277 -67.639  1.00  0.00           C  
ATOM   1362  C   TYR   183     -23.486 -14.795 -66.231  1.00  0.00           C  
ATOM   1363  O   TYR   183     -22.668 -15.619 -65.811  1.00  0.00           O  
ATOM   1364  CB  TYR   183     -23.964 -15.516 -68.319  1.00  0.00           C  
ATOM   1365  CG  TYR   183     -24.224 -15.164 -69.743  1.00  0.00           C  
ATOM   1366  CD1 TYR   183     -23.368 -15.638 -70.746  1.00  0.00           C  
ATOM   1367  CD2 TYR   183     -25.324 -14.361 -70.118  1.00  0.00           C  
ATOM   1368  CE1 TYR   183     -23.582 -15.329 -72.104  1.00  0.00           C  
ATOM   1369  CE2 TYR   183     -25.557 -14.038 -71.494  1.00  0.00           C  
ATOM   1370  CZ  TYR   183     -24.672 -14.533 -72.473  1.00  0.00           C  
ATOM   1371  OH  TYR   183     -24.853 -14.244 -73.808  1.00  0.00           O  
ATOM   1372  N   SER   184     -24.467 -14.373 -65.435  1.00  0.00           N  
ATOM   1373  CA  SER   184     -24.664 -14.961 -64.083  1.00  0.00           C  
ATOM   1374  C   SER   184     -25.168 -16.385 -64.174  1.00  0.00           C  
ATOM   1375  O   SER   184     -25.873 -16.777 -65.108  1.00  0.00           O  
ATOM   1376  CB  SER   184     -25.688 -14.524 -63.032  1.00  0.00           C  
ATOM   1377  OG  SER   184     -25.652 -15.406 -61.919  1.00  0.00           O  
ATOM   1378  N   PRO   185     -24.799 -17.186 -63.177  1.00  0.00           N  
ATOM   1379  CA  PRO   185     -25.106 -18.628 -63.278  1.00  0.00           C  
ATOM   1380  C   PRO   185     -26.559 -18.916 -63.111  1.00  0.00           C  
ATOM   1381  O   PRO   185     -27.009 -20.024 -63.417  1.00  0.00           O  
ATOM   1382  CB  PRO   185     -25.157 -20.003 -62.607  1.00  0.00           C  
ATOM   1383  CG  PRO   185     -25.335 -19.935 -61.089  1.00  0.00           C  
ATOM   1384  CD  PRO   185     -24.628 -18.742 -60.442  1.00  0.00           C  
ATOM   1385  N   ASN   186     -27.377 -17.970 -62.629  1.00  0.00           N  
ATOM   1386  CA  ASN   186     -28.822 -18.179 -62.520  1.00  0.00           C  
ATOM   1387  C   ASN   186     -29.567 -17.706 -63.757  1.00  0.00           C  
ATOM   1388  O   ASN   186     -30.790 -17.544 -63.736  1.00  0.00           O  
ATOM   1389  CB  ASN   186     -29.460 -17.462 -61.326  1.00  0.00           C  
ATOM   1390  CG  ASN   186     -29.002 -18.164 -60.056  1.00  0.00           C  
ATOM   1391  OD1 ASN   186     -28.663 -19.347 -60.073  1.00  0.00           O  
ATOM   1392  ND2 ASN   186     -28.966 -17.474 -58.884  1.00  0.00           N  
ATOM   1393  N   MET   187     -28.864 -17.470 -64.869  1.00  0.00           N  
ATOM   1394  CA  MET   187     -29.554 -17.040 -66.077  1.00  0.00           C  
ATOM   1395  C   MET   187     -30.617 -18.022 -66.527  1.00  0.00           C  
ATOM   1396  O   MET   187     -31.623 -17.660 -67.143  1.00  0.00           O  
ATOM   1397  CB  MET   187     -28.898 -16.877 -67.450  1.00  0.00           C  
ATOM   1398  CG  MET   187     -27.874 -15.742 -67.506  1.00  0.00           C  
ATOM   1399  SD  MET   187     -28.561 -14.090 -67.185  1.00  0.00           S  
ATOM   1400  CE  MET   187     -26.961 -13.327 -66.788  1.00  0.00           C  
ATOM   1401  N   LYS   188     -30.396 -19.320 -66.211  1.00  0.00           N  
ATOM   1402  CA  LYS   188     -31.348 -20.349 -66.623  1.00  0.00           C  
ATOM   1403  C   LYS   188     -32.685 -20.207 -65.894  1.00  0.00           C  
ATOM   1404  O   LYS   188     -33.741 -20.588 -66.406  1.00  0.00           O  
ATOM   1405  CB  LYS   188     -31.072 -21.833 -66.365  1.00  0.00           C  
ATOM   1406  CG  LYS   188     -29.942 -22.402 -67.225  1.00  0.00           C  
ATOM   1407  CD  LYS   188     -29.661 -23.883 -66.966  1.00  0.00           C  
ATOM   1408  CE  LYS   188     -28.531 -24.452 -67.826  1.00  0.00           C  
ATOM   1409  NZ  LYS   188     -28.308 -25.877 -67.492  1.00  0.00           N  
ATOM   1410  N   LYS   189     -32.660 -19.656 -64.691  1.00  0.00           N  
ATOM   1411  CA  LYS   189     -33.911 -19.347 -64.016  1.00  0.00           C  
ATOM   1412  C   LYS   189     -34.580 -18.143 -64.631  1.00  0.00           C  
ATOM   1413  O   LYS   189     -35.480 -18.278 -65.464  1.00  0.00           O  
ATOM   1414  CB  LYS   189     -33.938 -18.937 -62.540  1.00  0.00           C  
ATOM   1415  CG  LYS   189     -33.525 -20.060 -61.587  1.00  0.00           C  
ATOM   1416  CD  LYS   189     -33.583 -19.664 -60.111  1.00  0.00           C  
ATOM   1417  CE  LYS   189     -33.138 -20.776 -59.159  1.00  0.00           C  
ATOM   1418  NZ  LYS   189     -33.219 -20.307 -57.758  1.00  0.00           N  
ATOM   1419  N   HIS   190     -34.119 -16.901 -64.185  1.00  0.00           N  
ATOM   1420  CA  HIS   190     -34.625 -15.772 -64.952  1.00  0.00           C  
ATOM   1421  C   HIS   190     -33.620 -14.628 -64.969  1.00  0.00           C  
ATOM   1422  O   HIS   190     -32.979 -14.326 -63.959  1.00  0.00           O  
ATOM   1423  CB  HIS   190     -35.957 -15.291 -64.373  1.00  0.00           C  
ATOM   1424  CG  HIS   190     -36.606 -14.223 -65.203  1.00  0.00           C  
ATOM   1425  ND1 HIS   190     -36.279 -12.885 -65.131  1.00  0.00           N  
ATOM   1426  CD2 HIS   190     -37.578 -14.299 -66.143  1.00  0.00           C  
ATOM   1427  CE1 HIS   190     -36.995 -12.193 -65.964  1.00  0.00           C  
ATOM   1428  NE2 HIS   190     -37.801 -13.023 -66.599  1.00  0.00           N  
ATOM   1429  N   ILE   191     -33.474 -13.999 -66.133  1.00  0.00           N  
ATOM   1430  CA  ILE   191     -32.521 -12.917 -66.341  1.00  0.00           C  
ATOM   1431  C   ILE   191     -33.310 -11.630 -66.550  1.00  0.00           C  
ATOM   1432  O   ILE   191     -34.284 -11.614 -67.310  1.00  0.00           O  
ATOM   1433  CB  ILE   191     -31.619 -13.201 -67.543  1.00  0.00           C  
ATOM   1434  CG1 ILE   191     -30.771 -14.474 -67.386  1.00  0.00           C  
ATOM   1435  CG2 ILE   191     -30.609 -12.078 -67.831  1.00  0.00           C  
ATOM   1436  CD1 ILE   191     -30.048 -14.887 -68.667  1.00  0.00           C  
ATOM   1437  N   GLY   192     -32.891 -10.558 -65.877  1.00  0.00           N  
ATOM   1438  CA  GLY   192     -33.456  -9.223 -66.068  1.00  0.00           C  
ATOM   1439  C   GLY   192     -32.333  -8.247 -66.398  1.00  0.00           C  
ATOM   1440  O   GLY   192     -31.471  -7.976 -65.553  1.00  0.00           O  
ATOM   1441  N   MET   193     -32.348  -7.712 -67.615  1.00  0.00           N  
ATOM   1442  CA  MET   193     -31.322  -6.795 -68.089  1.00  0.00           C  
ATOM   1443  C   MET   193     -31.845  -5.369 -68.004  1.00  0.00           C  
ATOM   1444  O   MET   193     -32.996  -5.099 -68.360  1.00  0.00           O  
ATOM   1445  CB  MET   193     -30.906  -7.116 -69.524  1.00  0.00           C  
ATOM   1446  CG  MET   193     -30.303  -8.513 -69.687  1.00  0.00           C  
ATOM   1447  SD  MET   193     -28.736  -8.766 -68.800  1.00  0.00           S  
ATOM   1448  CE  MET   193     -27.781  -7.621 -69.837  1.00  0.00           C  
ATOM   1449  N   ILE   194     -31.004  -4.460 -67.518  1.00  0.00           N  
ATOM   1450  CA  ILE   194     -31.370  -3.055 -67.374  1.00  0.00           C  
ATOM   1451  C   ILE   194     -30.239  -2.209 -67.939  1.00  0.00           C  
ATOM   1452  O   ILE   194     -29.105  -2.281 -67.456  1.00  0.00           O  
ATOM   1453  CB  ILE   194     -31.642  -2.678 -65.908  1.00  0.00           C  
ATOM   1454  CG1 ILE   194     -32.546  -3.720 -65.245  1.00  0.00           C  
ATOM   1455  CG2 ILE   194     -32.272  -1.299 -65.825  1.00  0.00           C  
ATOM   1456  CD1 ILE   194     -32.120  -4.100 -63.853  1.00  0.00           C  
ATOM   1457  N   ALA   195     -30.543  -1.403 -68.954  1.00  0.00           N  
ATOM   1458  CA  ALA   195     -29.534  -0.595 -69.594  1.00  0.00           C  
ATOM   1459  C   ALA   195     -29.955   0.858 -69.678  1.00  0.00           C  
ATOM   1460  O   ALA   195     -31.136   1.202 -69.619  1.00  0.00           O  
ATOM   1461  CB  ALA   195     -29.239  -1.134 -70.989  1.00  0.00           C  
ATOM   1462  N   GLY   196     -28.950   1.710 -69.795  1.00  0.00           N  
ATOM   1463  CA  GLY   196     -29.167   3.119 -70.066  1.00  0.00           C  
ATOM   1464  C   GLY   196     -27.974   3.661 -70.813  1.00  0.00           C  
ATOM   1465  O   GLY   196     -26.843   3.204 -70.618  1.00  0.00           O  
ATOM   1466  N   GLY   197     -28.223   4.653 -71.665  1.00  0.00           N  
ATOM   1467  CA  GLY   197     -27.119   5.323 -72.334  1.00  0.00           C  
ATOM   1468  C   GLY   197     -26.276   4.349 -73.129  1.00  0.00           C  
ATOM   1469  O   GLY   197     -26.784   3.434 -73.788  1.00  0.00           O  
ATOM   1470  N   SER   198     -24.959   4.539 -73.053  1.00  0.00           N  
ATOM   1471  CA  SER   198     -24.017   3.696 -73.778  1.00  0.00           C  
ATOM   1472  C   SER   198     -23.905   2.307 -73.168  1.00  0.00           C  
ATOM   1473  O   SER   198     -23.241   1.443 -73.749  1.00  0.00           O  
ATOM   1474  CB  SER   198     -22.637   4.361 -73.818  1.00  0.00           C  
ATOM   1475  OG  SER   198     -22.087   4.423 -72.510  1.00  0.00           O  
ATOM   1476  N   GLY   199     -24.550   2.076 -72.025  1.00  0.00           N  
ATOM   1477  CA  GLY   199     -24.671   0.750 -71.446  1.00  0.00           C  
ATOM   1478  C   GLY   199     -25.423  -0.242 -72.306  1.00  0.00           C  
ATOM   1479  O   GLY   199     -25.369  -1.444 -72.021  1.00  0.00           O  
ATOM   1480  N   ILE   200     -26.147   0.232 -73.322  1.00  0.00           N  
ATOM   1481  CA  ILE   200     -26.689  -0.655 -74.349  1.00  0.00           C  
ATOM   1482  C   ILE   200     -25.658  -1.669 -74.838  1.00  0.00           C  
ATOM   1483  O   ILE   200     -25.999  -2.828 -75.103  1.00  0.00           O  
ATOM   1484  CB  ILE   200     -27.218   0.177 -75.518  1.00  0.00           C  
ATOM   1485  CG1 ILE   200     -27.980  -0.652 -76.565  1.00  0.00           C  
ATOM   1486  CG2 ILE   200     -26.113   0.901 -76.305  1.00  0.00           C  
ATOM   1487  CD1 ILE   200     -29.258  -1.292 -76.024  1.00  0.00           C  
ATOM   1488  N   THR   201     -24.389  -1.254 -74.960  1.00  0.00           N  
ATOM   1489  CA  THR   201     -23.383  -2.113 -75.587  1.00  0.00           C  
ATOM   1490  C   THR   201     -23.230  -3.442 -74.851  1.00  0.00           C  
ATOM   1491  O   THR   201     -23.486  -4.493 -75.464  1.00  0.00           O  
ATOM   1492  CB  THR   201     -22.066  -1.343 -75.739  1.00  0.00           C  
ATOM   1493  OG1 THR   201     -22.257  -0.209 -76.572  1.00  0.00           O  
ATOM   1494  CG2 THR   201     -21.007  -2.264 -76.368  1.00  0.00           C  
ATOM   1495  N   PRO   202     -22.814  -3.489 -73.575  1.00  0.00           N  
ATOM   1496  CA  PRO   202     -22.674  -4.806 -72.929  1.00  0.00           C  
ATOM   1497  C   PRO   202     -24.004  -5.523 -72.769  1.00  0.00           C  
ATOM   1498  O   PRO   202     -24.025  -6.758 -72.696  1.00  0.00           O  
ATOM   1499  CB  PRO   202     -22.059  -4.469 -71.563  1.00  0.00           C  
ATOM   1500  CG  PRO   202     -22.470  -3.069 -71.324  1.00  0.00           C  
ATOM   1501  CD  PRO   202     -22.362  -2.422 -72.665  1.00  0.00           C  
ATOM   1502  N   MET   203     -25.112  -4.779 -72.708  1.00  0.00           N  
ATOM   1503  CA  MET   203     -26.434  -5.398 -72.700  1.00  0.00           C  
ATOM   1504  C   MET   203     -26.679  -6.151 -73.997  1.00  0.00           C  
ATOM   1505  O   MET   203     -27.095  -7.315 -73.986  1.00  0.00           O  
ATOM   1506  CB  MET   203     -27.521  -4.345 -72.475  1.00  0.00           C  
ATOM   1507  CG  MET   203     -27.440  -3.598 -71.152  1.00  0.00           C  
ATOM   1508  SD  MET   203     -27.818  -4.632 -69.719  1.00  0.00           S  
ATOM   1509  CE  MET   203     -26.175  -5.100 -69.172  1.00  0.00           C  
ATOM   1510  N   LEU   204     -26.433  -5.492 -75.131  1.00  0.00           N  
ATOM   1511  CA  LEU   204     -26.607  -6.153 -76.417  1.00  0.00           C  
ATOM   1512  C   LEU   204     -25.696  -7.369 -76.527  1.00  0.00           C  
ATOM   1513  O   LEU   204     -26.117  -8.423 -77.017  1.00  0.00           O  
ATOM   1514  CB  LEU   204     -26.332  -5.166 -77.550  1.00  0.00           C  
ATOM   1515  CG  LEU   204     -26.508  -5.772 -78.944  1.00  0.00           C  
ATOM   1516  CD1 LEU   204     -27.916  -6.281 -79.253  1.00  0.00           C  
ATOM   1517  CD2 LEU   204     -26.211  -4.823 -80.103  1.00  0.00           C  
ATOM   1518  N   GLN   205     -24.446  -7.241 -76.074  1.00  0.00           N  
ATOM   1519  CA  GLN   205     -23.516  -8.365 -76.127  1.00  0.00           C  
ATOM   1520  C   GLN   205     -24.068  -9.554 -75.350  1.00  0.00           C  
ATOM   1521  O   GLN   205     -24.104 -10.681 -75.858  1.00  0.00           O  
ATOM   1522  CB  GLN   205     -22.150  -7.943 -75.587  1.00  0.00           C  
ATOM   1523  CG  GLN   205     -21.101  -9.056 -75.643  1.00  0.00           C  
ATOM   1524  CD  GLN   205     -19.794  -8.498 -75.098  1.00  0.00           C  
ATOM   1525  OE1 GLN   205     -19.737  -7.363 -74.629  1.00  0.00           O  
ATOM   1526  NE2 GLN   205     -18.673  -9.267 -75.131  1.00  0.00           N  
ATOM   1527  N   VAL   206     -24.494  -9.319 -74.106  1.00  0.00           N  
ATOM   1528  CA  VAL   206     -25.054 -10.388 -73.281  1.00  0.00           C  
ATOM   1529  C   VAL   206     -26.259 -11.029 -73.955  1.00  0.00           C  
ATOM   1530  O   VAL   206     -26.380 -12.258 -74.005  1.00  0.00           O  
ATOM   1531  CB  VAL   206     -25.449  -9.859 -71.904  1.00  0.00           C  
ATOM   1532  CG1 VAL   206     -26.220 -10.874 -71.059  1.00  0.00           C  
ATOM   1533  CG2 VAL   206     -24.253  -9.447 -71.043  1.00  0.00           C  
ATOM   1534  N   ILE   207     -27.167 -10.204 -74.473  1.00  0.00           N  
ATOM   1535  CA  ILE   207     -28.445 -10.709 -74.964  1.00  0.00           C  
ATOM   1536  C   ILE   207     -28.246 -11.539 -76.225  1.00  0.00           C  
ATOM   1537  O   ILE   207     -28.787 -12.644 -76.348  1.00  0.00           O  
ATOM   1538  CB  ILE   207     -29.419  -9.543 -75.205  1.00  0.00           C  
ATOM   1539  CG1 ILE   207     -29.843  -8.926 -73.874  1.00  0.00           C  
ATOM   1540  CG2 ILE   207     -30.637 -10.020 -75.973  1.00  0.00           C  
ATOM   1541  CD1 ILE   207     -30.497  -7.579 -74.004  1.00  0.00           C  
ATOM   1542  N   ASP   208     -27.471 -11.022 -77.182  1.00  0.00           N  
ATOM   1543  CA  ASP   208     -27.196 -11.795 -78.388  1.00  0.00           C  
ATOM   1544  C   ASP   208     -26.463 -13.089 -78.064  1.00  0.00           C  
ATOM   1545  O   ASP   208     -26.735 -14.129 -78.674  1.00  0.00           O  
ATOM   1546  CB  ASP   208     -26.386 -10.958 -79.375  1.00  0.00           C  
ATOM   1547  CG  ASP   208     -27.311  -9.904 -79.968  1.00  0.00           C  
ATOM   1548  OD1 ASP   208     -28.550 -10.029 -79.775  1.00  0.00           O  
ATOM   1549  OD2 ASP   208     -26.791  -8.961 -80.622  1.00  0.00           O  
ATOM   1550  N   ALA   209     -25.517 -13.046 -77.120  1.00  0.00           N  
ATOM   1551  CA  ALA   209     -24.767 -14.254 -76.793  1.00  0.00           C  
ATOM   1552  C   ALA   209     -25.696 -15.332 -76.253  1.00  0.00           C  
ATOM   1553  O   ALA   209     -25.570 -16.509 -76.611  1.00  0.00           O  
ATOM   1554  CB  ALA   209     -23.663 -13.945 -75.786  1.00  0.00           C  
ATOM   1555  N   ILE   210     -26.617 -14.948 -75.362  1.00  0.00           N  
ATOM   1556  CA  ILE   210     -27.578 -15.899 -74.811  1.00  0.00           C  
ATOM   1557  C   ILE   210     -28.441 -16.502 -75.913  1.00  0.00           C  
ATOM   1558  O   ILE   210     -28.562 -17.727 -76.027  1.00  0.00           O  
ATOM   1559  CB  ILE   210     -28.455 -15.208 -73.762  1.00  0.00           C  
ATOM   1560  CG1 ILE   210     -27.686 -14.794 -72.496  1.00  0.00           C  
ATOM   1561  CG2 ILE   210     -29.615 -16.084 -73.260  1.00  0.00           C  
ATOM   1562  CD1 ILE   210     -28.482 -13.872 -71.574  1.00  0.00           C  
ATOM   1563  N   VAL   211     -29.054 -15.648 -76.737  1.00  0.00           N  
ATOM   1564  CA  VAL   211     -30.060 -16.119 -77.681  1.00  0.00           C  
ATOM   1565  C   VAL   211     -29.454 -16.755 -78.930  1.00  0.00           C  
ATOM   1566  O   VAL   211     -30.054 -17.673 -79.499  1.00  0.00           O  
ATOM   1567  CB  VAL   211     -30.973 -14.957 -78.069  1.00  0.00           C  
ATOM   1568  CG1 VAL   211     -31.652 -14.288 -76.872  1.00  0.00           C  
ATOM   1569  CG2 VAL   211     -30.245 -13.827 -78.799  1.00  0.00           C  
ATOM   1570  N   LYS   212     -28.281 -16.297 -79.370  1.00  0.00           N  
ATOM   1571  CA  LYS   212     -27.688 -16.789 -80.611  1.00  0.00           C  
ATOM   1572  C   LYS   212     -26.581 -17.809 -80.379  1.00  0.00           C  
ATOM   1573  O   LYS   212     -26.554 -18.843 -81.051  1.00  0.00           O  
ATOM   1574  CB  LYS   212     -27.180 -15.634 -81.482  1.00  0.00           C  
ATOM   1575  CG  LYS   212     -28.246 -14.602 -81.794  1.00  0.00           C  
ATOM   1576  CD  LYS   212     -27.962 -13.926 -83.124  1.00  0.00           C  
ATOM   1577  CE  LYS   212     -29.059 -12.944 -83.489  1.00  0.00           C  
ATOM   1578  NZ  LYS   212     -30.105 -13.569 -84.348  1.00  0.00           N  
ATOM   1579  N   ASN   213     -25.660 -17.550 -79.451  1.00  0.00           N  
ATOM   1580  CA  ASN   213     -24.583 -18.516 -79.287  1.00  0.00           C  
ATOM   1581  C   ASN   213     -24.970 -19.610 -78.308  1.00  0.00           C  
ATOM   1582  O   ASN   213     -24.717 -20.791 -78.570  1.00  0.00           O  
ATOM   1583  CB  ASN   213     -23.308 -17.824 -78.794  1.00  0.00           C  
ATOM   1584  CG  ASN   213     -22.159 -18.815 -78.912  1.00  0.00           C  
ATOM   1585  OD1 ASN   213     -22.154 -19.677 -79.790  1.00  0.00           O  
ATOM   1586  ND2 ASN   213     -21.123 -18.747 -78.034  1.00  0.00           N  
ATOM   1587  N   PRO   214     -25.589 -19.245 -77.191  1.00  0.00           N  
ATOM   1588  CA  PRO   214     -26.007 -20.247 -76.227  1.00  0.00           C  
ATOM   1589  C   PRO   214     -27.401 -20.793 -76.501  1.00  0.00           C  
ATOM   1590  O   PRO   214     -27.755 -21.832 -75.934  1.00  0.00           O  
ATOM   1591  CB  PRO   214     -25.940 -19.676 -74.807  1.00  0.00           C  
ATOM   1592  CG  PRO   214     -26.256 -18.181 -74.735  1.00  0.00           C  
ATOM   1593  CD  PRO   214     -25.727 -17.385 -75.930  1.00  0.00           C  
ATOM   1594  N   GLU   215     -28.180 -20.156 -77.385  1.00  0.00           N  
ATOM   1595  CA  GLU   215     -29.550 -20.601 -77.664  1.00  0.00           C  
ATOM   1596  C   GLU   215     -30.329 -20.839 -76.369  1.00  0.00           C  
ATOM   1597  O   GLU   215     -31.103 -21.791 -76.244  1.00  0.00           O  
ATOM   1598  CB  GLU   215     -29.579 -21.818 -78.592  1.00  0.00           C  
ATOM   1599  CG  GLU   215     -28.994 -21.542 -79.978  1.00  0.00           C  
ATOM   1600  CD  GLU   215     -29.110 -22.818 -80.800  1.00  0.00           C  
ATOM   1601  OE1 GLU   215     -29.571 -23.845 -80.236  1.00  0.00           O  
ATOM   1602  OE2 GLU   215     -28.738 -22.782 -82.004  1.00  0.00           O  
ATOM   1603  N   ASP   216     -30.108 -19.957 -75.394  1.00  0.00           N  
ATOM   1604  CA  ASP   216     -30.711 -20.098 -74.076  1.00  0.00           C  
ATOM   1605  C   ASP   216     -32.227 -19.981 -74.158  1.00  0.00           C  
ATOM   1606  O   ASP   216     -32.772 -19.142 -74.882  1.00  0.00           O  
ATOM   1607  CB  ASP   216     -30.155 -19.032 -73.131  1.00  0.00           C  
ATOM   1608  CG  ASP   216     -28.724 -19.414 -72.782  1.00  0.00           C  
ATOM   1609  OD1 ASP   216     -28.317 -20.557 -73.119  1.00  0.00           O  
ATOM   1610  OD2 ASP   216     -28.017 -18.566 -72.172  1.00  0.00           O  
ATOM   1611  N   ASN   217     -32.907 -20.835 -73.392  1.00  0.00           N  
ATOM   1612  CA  ASN   217     -34.347 -20.772 -73.205  1.00  0.00           C  
ATOM   1613  C   ASN   217     -34.748 -20.160 -71.869  1.00  0.00           C  
ATOM   1614  O   ASN   217     -35.919 -20.248 -71.487  1.00  0.00           O  
ATOM   1615  CB  ASN   217     -34.919 -22.190 -73.307  1.00  0.00           C  
ATOM   1616  CG  ASN   217     -34.781 -22.650 -74.751  1.00  0.00           C  
ATOM   1617  OD1 ASN   217     -34.761 -21.839 -75.675  1.00  0.00           O  
ATOM   1618  ND2 ASN   217     -34.678 -23.978 -75.024  1.00  0.00           N  
ATOM   1619  N   THR   218     -33.807 -19.567 -71.139  1.00  0.00           N  
ATOM   1620  CA  THR   218     -34.158 -18.883 -69.903  1.00  0.00           C  
ATOM   1621  C   THR   218     -35.110 -17.729 -70.206  1.00  0.00           C  
ATOM   1622  O   THR   218     -35.018 -17.086 -71.255  1.00  0.00           O  
ATOM   1623  CB  THR   218     -32.900 -18.369 -69.206  1.00  0.00           C  
ATOM   1624  OG1 THR   218     -33.236 -17.803 -67.948  1.00  0.00           O  
ATOM   1625  CG2 THR   218     -32.233 -17.297 -70.085  1.00  0.00           C  
ATOM   1626  N   GLN   219     -36.020 -17.447 -69.276  1.00  0.00           N  
ATOM   1627  CA  GLN   219     -36.858 -16.264 -69.424  1.00  0.00           C  
ATOM   1628  C   GLN   219     -36.000 -15.013 -69.258  1.00  0.00           C  
ATOM   1629  O   GLN   219     -35.259 -14.880 -68.280  1.00  0.00           O  
ATOM   1630  CB  GLN   219     -38.035 -16.259 -68.450  1.00  0.00           C  
ATOM   1631  CG  GLN   219     -39.030 -17.396 -68.690  1.00  0.00           C  
ATOM   1632  CD  GLN   219     -39.680 -17.173 -70.049  1.00  0.00           C  
ATOM   1633  OE1 GLN   219     -40.085 -16.061 -70.383  1.00  0.00           O  
ATOM   1634  NE2 GLN   219     -39.814 -18.220 -70.906  1.00  0.00           N  
ATOM   1635  N   ILE   220     -36.096 -14.101 -70.220  1.00  0.00           N  
ATOM   1636  CA  ILE   220     -35.220 -12.941 -70.300  1.00  0.00           C  
ATOM   1637  C   ILE   220     -36.032 -11.713 -70.667  1.00  0.00           C  
ATOM   1638  O   ILE   220     -36.974 -11.790 -71.458  1.00  0.00           O  
ATOM   1639  CB  ILE   220     -34.104 -13.132 -71.329  1.00  0.00           C  
ATOM   1640  CG1 ILE   220     -33.175 -14.317 -71.014  1.00  0.00           C  
ATOM   1641  CG2 ILE   220     -33.173 -11.914 -71.457  1.00  0.00           C  
ATOM   1642  CD1 ILE   220     -32.176 -14.621 -72.129  1.00  0.00           C  
ATOM   1643  N   SER   221     -35.665 -10.584 -70.067  1.00  0.00           N  
ATOM   1644  CA  SER   221     -36.196  -9.289 -70.456  1.00  0.00           C  
ATOM   1645  C   SER   221     -35.095  -8.240 -70.406  1.00  0.00           C  
ATOM   1646  O   SER   221     -34.104  -8.383 -69.686  1.00  0.00           O  
ATOM   1647  CB  SER   221     -37.363  -8.868 -69.553  1.00  0.00           C  
ATOM   1648  OG  SER   221     -36.944  -8.746 -68.206  1.00  0.00           O  
ATOM   1649  N   LEU   222     -35.284  -7.187 -71.197  1.00  0.00           N  
ATOM   1650  CA  LEU   222     -34.365  -6.060 -71.281  1.00  0.00           C  
ATOM   1651  C   LEU   222     -35.157  -4.781 -71.067  1.00  0.00           C  
ATOM   1652  O   LEU   222     -36.226  -4.600 -71.659  1.00  0.00           O  
ATOM   1653  CB  LEU   222     -33.652  -6.042 -72.637  1.00  0.00           C  
ATOM   1654  CG  LEU   222     -32.718  -4.844 -72.819  1.00  0.00           C  
ATOM   1655  CD1 LEU   222     -31.496  -4.833 -71.902  1.00  0.00           C  
ATOM   1656  CD2 LEU   222     -32.114  -4.702 -74.216  1.00  0.00           C  
ATOM   1657  N   LEU   223     -34.639  -3.914 -70.200  1.00  0.00           N  
ATOM   1658  CA  LEU   223     -35.268  -2.646 -69.856  1.00  0.00           C  
ATOM   1659  C   LEU   223     -34.282  -1.512 -70.100  1.00  0.00           C  
ATOM   1660  O   LEU   223     -33.212  -1.475 -69.484  1.00  0.00           O  
ATOM   1661  CB  LEU   223     -35.731  -2.685 -68.401  1.00  0.00           C  
ATOM   1662  CG  LEU   223     -36.752  -3.788 -68.115  1.00  0.00           C  
ATOM   1663  CD1 LEU   223     -37.143  -3.941 -66.646  1.00  0.00           C  
ATOM   1664  CD2 LEU   223     -38.095  -3.625 -68.825  1.00  0.00           C  
ATOM   1665  N   TYR   224     -34.621  -0.616 -71.021  1.00  0.00           N  
ATOM   1666  CA  TYR   224     -33.725   0.441 -71.471  1.00  0.00           C  
ATOM   1667  C   TYR   224     -34.349   1.808 -71.230  1.00  0.00           C  
ATOM   1668  O   TYR   224     -35.502   2.043 -71.602  1.00  0.00           O  
ATOM   1669  CB  TYR   224     -33.367   0.292 -72.951  1.00  0.00           C  
ATOM   1670  CG  TYR   224     -32.325   1.293 -73.406  1.00  0.00           C  
ATOM   1671  CD1 TYR   224     -30.978   1.109 -73.126  1.00  0.00           C  
ATOM   1672  CD2 TYR   224     -32.695   2.431 -74.111  1.00  0.00           C  
ATOM   1673  CE1 TYR   224     -30.029   2.035 -73.530  1.00  0.00           C  
ATOM   1674  CE2 TYR   224     -31.754   3.355 -74.525  1.00  0.00           C  
ATOM   1675  CZ  TYR   224     -30.425   3.154 -74.231  1.00  0.00           C  
ATOM   1676  OH  TYR   224     -29.491   4.070 -74.653  1.00  0.00           O  
ATOM   1677  N   ALA   225     -33.603   2.687 -70.573  1.00  0.00           N  
ATOM   1678  CA  ALA   225     -34.044   4.051 -70.305  1.00  0.00           C  
ATOM   1679  C   ALA   225     -33.314   5.011 -71.229  1.00  0.00           C  
ATOM   1680  O   ALA   225     -32.105   4.880 -71.443  1.00  0.00           O  
ATOM   1681  CB  ALA   225     -33.796   4.419 -68.846  1.00  0.00           C  
ATOM   1682  N   ASN   226     -34.059   5.962 -71.792  1.00  0.00           N  
ATOM   1683  CA  ASN   226     -33.481   6.996 -72.643  1.00  0.00           C  
ATOM   1684  C   ASN   226     -34.316   8.265 -72.547  1.00  0.00           C  
ATOM   1685  O   ASN   226     -35.401   8.272 -71.963  1.00  0.00           O  
ATOM   1686  CB  ASN   226     -33.382   6.531 -74.098  1.00  0.00           C  
ATOM   1687  CG  ASN   226     -34.789   6.222 -74.590  1.00  0.00           C  
ATOM   1688  OD1 ASN   226     -35.664   7.086 -74.591  1.00  0.00           O  
ATOM   1689  ND2 ASN   226     -35.083   4.970 -75.034  1.00  0.00           N  
ATOM   1690  N   VAL   227     -33.795   9.354 -73.125  1.00  0.00           N  
ATOM   1691  CA  VAL   227     -34.448  10.649 -72.947  1.00  0.00           C  
ATOM   1692  C   VAL   227     -35.707  10.719 -73.800  1.00  0.00           C  
ATOM   1693  O   VAL   227     -36.783  11.084 -73.312  1.00  0.00           O  
ATOM   1694  CB  VAL   227     -33.513  11.799 -73.322  1.00  0.00           C  
ATOM   1695  CG1 VAL   227     -34.200  13.166 -73.332  1.00  0.00           C  
ATOM   1696  CG2 VAL   227     -32.326  11.955 -72.370  1.00  0.00           C  
ATOM   1697  N   SER   228     -35.595  10.349 -75.075  1.00  0.00           N  
ATOM   1698  CA  SER   228     -36.712  10.426 -76.000  1.00  0.00           C  
ATOM   1699  C   SER   228     -36.482   9.390 -77.092  1.00  0.00           C  
ATOM   1700  O   SER   228     -35.460   8.697 -77.112  1.00  0.00           O  
ATOM   1701  CB  SER   228     -36.852  11.834 -76.582  1.00  0.00           C  
ATOM   1702  OG  SER   228     -35.860  12.057 -77.568  1.00  0.00           O  
ATOM   1703  N   PRO   229     -37.459   9.274 -77.993  1.00  0.00           N  
ATOM   1704  CA  PRO   229     -37.457   8.145 -78.915  1.00  0.00           C  
ATOM   1705  C   PRO   229     -36.243   8.169 -79.849  1.00  0.00           C  
ATOM   1706  O   PRO   229     -35.704   7.111 -80.193  1.00  0.00           O  
ATOM   1707  CB  PRO   229     -38.771   8.067 -79.692  1.00  0.00           C  
ATOM   1708  CG  PRO   229     -39.542   9.388 -79.722  1.00  0.00           C  
ATOM   1709  CD  PRO   229     -39.352  10.236 -78.462  1.00  0.00           C  
ATOM   1710  N   ASP   230     -35.791   9.361 -80.273  1.00  0.00           N  
ATOM   1711  CA  ASP   230     -34.655   9.399 -81.195  1.00  0.00           C  
ATOM   1712  C   ASP   230     -33.383   8.878 -80.544  1.00  0.00           C  
ATOM   1713  O   ASP   230     -32.447   8.493 -81.253  1.00  0.00           O  
ATOM   1714  CB  ASP   230     -34.370  10.807 -81.726  1.00  0.00           C  
ATOM   1715  CG  ASP   230     -35.470  11.169 -82.714  1.00  0.00           C  
ATOM   1716  OD1 ASP   230     -36.228  10.247 -83.118  1.00  0.00           O  
ATOM   1717  OD2 ASP   230     -35.566  12.371 -83.078  1.00  0.00           O  
ATOM   1718  N   ASP   231     -33.331   8.861 -79.212  1.00  0.00           N  
ATOM   1719  CA  ASP   231     -32.166   8.377 -78.488  1.00  0.00           C  
ATOM   1720  C   ASP   231     -32.109   6.859 -78.449  1.00  0.00           C  
ATOM   1721  O   ASP   231     -31.093   6.301 -78.018  1.00  0.00           O  
ATOM   1722  CB  ASP   231     -32.146   8.938 -77.063  1.00  0.00           C  
ATOM   1723  CG  ASP   231     -31.809  10.420 -77.146  1.00  0.00           C  
ATOM   1724  OD1 ASP   231     -31.343  10.861 -78.230  1.00  0.00           O  
ATOM   1725  OD2 ASP   231     -32.014  11.131 -76.126  1.00  0.00           O  
ATOM   1726  N   ILE   232     -33.169   6.187 -78.884  1.00  0.00           N  
ATOM   1727  CA  ILE   232     -33.175   4.738 -78.949  1.00  0.00           C  
ATOM   1728  C   ILE   232     -32.407   4.271 -80.178  1.00  0.00           C  
ATOM   1729  O   ILE   232     -32.258   4.995 -81.167  1.00  0.00           O  
ATOM   1730  CB  ILE   232     -34.605   4.205 -79.022  1.00  0.00           C  
ATOM   1731  CG1 ILE   232     -34.716   2.702 -78.715  1.00  0.00           C  
ATOM   1732  CG2 ILE   232     -35.256   4.383 -80.404  1.00  0.00           C  
ATOM   1733  CD1 ILE   232     -36.154   2.223 -78.528  1.00  0.00           C  
ATOM   1734  N   LEU   233     -31.915   3.041 -80.105  1.00  0.00           N  
ATOM   1735  CA  LEU   233     -31.266   2.419 -81.248  1.00  0.00           C  
ATOM   1736  C   LEU   233     -31.226   0.916 -81.031  1.00  0.00           C  
ATOM   1737  O   LEU   233     -31.579   0.412 -79.962  1.00  0.00           O  
ATOM   1738  CB  LEU   233     -29.867   2.998 -81.466  1.00  0.00           C  
ATOM   1739  CG  LEU   233     -28.944   2.834 -80.257  1.00  0.00           C  
ATOM   1740  CD1 LEU   233     -28.241   1.480 -80.160  1.00  0.00           C  
ATOM   1741  CD2 LEU   233     -27.793   3.836 -80.183  1.00  0.00           C  
ATOM   1742  N   LEU   234     -30.778   0.206 -82.067  1.00  0.00           N  
ATOM   1743  CA  LEU   234     -30.898  -1.250 -82.136  1.00  0.00           C  
ATOM   1744  C   LEU   234     -32.349  -1.685 -81.931  1.00  0.00           C  
ATOM   1745  O   LEU   234     -32.613  -2.801 -81.480  1.00  0.00           O  
ATOM   1746  CB  LEU   234     -29.994  -1.939 -81.104  1.00  0.00           C  
ATOM   1747  CG  LEU   234     -28.517  -1.565 -81.241  1.00  0.00           C  
ATOM   1748  CD1 LEU   234     -27.594  -2.187 -80.194  1.00  0.00           C  
ATOM   1749  CD2 LEU   234     -27.870  -1.964 -82.566  1.00  0.00           C  
ATOM   1750  N   LYS   235     -33.306  -0.812 -82.270  1.00  0.00           N  
ATOM   1751  CA  LYS   235     -34.715  -1.125 -82.025  1.00  0.00           C  
ATOM   1752  C   LYS   235     -35.153  -2.308 -82.879  1.00  0.00           C  
ATOM   1753  O   LYS   235     -35.817  -3.233 -82.396  1.00  0.00           O  
ATOM   1754  CB  LYS   235     -35.588   0.117 -82.282  1.00  0.00           C  
ATOM   1755  CG  LYS   235     -37.074  -0.113 -82.001  1.00  0.00           C  
ATOM   1756  CD  LYS   235     -37.932   1.142 -82.174  1.00  0.00           C  
ATOM   1757  CE  LYS   235     -39.423   0.904 -81.926  1.00  0.00           C  
ATOM   1758  NZ  LYS   235     -40.182   2.152 -82.167  1.00  0.00           N  
ATOM   1759  N   GLN   236     -34.801  -2.286 -84.165  1.00  0.00           N  
ATOM   1760  CA  GLN   236     -35.116  -3.404 -85.047  1.00  0.00           C  
ATOM   1761  C   GLN   236     -34.402  -4.667 -84.582  1.00  0.00           C  
ATOM   1762  O   GLN   236     -34.968  -5.766 -84.635  1.00  0.00           O  
ATOM   1763  CB  GLN   236     -34.820  -3.031 -86.497  1.00  0.00           C  
ATOM   1764  CG  GLN   236     -35.795  -2.003 -87.074  1.00  0.00           C  
ATOM   1765  CD  GLN   236     -35.319  -1.636 -88.472  1.00  0.00           C  
ATOM   1766  OE1 GLN   236     -34.261  -2.077 -88.917  1.00  0.00           O  
ATOM   1767  NE2 GLN   236     -36.076  -0.808 -89.241  1.00  0.00           N  
ATOM   1768  N   LYS   237     -33.145  -4.526 -84.154  1.00  0.00           N  
ATOM   1769  CA  LYS   237     -32.359  -5.666 -83.690  1.00  0.00           C  
ATOM   1770  C   LYS   237     -33.095  -6.401 -82.574  1.00  0.00           C  
ATOM   1771  O   LYS   237     -33.268  -7.623 -82.630  1.00  0.00           O  
ATOM   1772  CB  LYS   237     -30.976  -5.206 -83.225  1.00  0.00           C  
ATOM   1773  CG  LYS   237     -30.082  -6.351 -82.745  1.00  0.00           C  
ATOM   1774  CD  LYS   237     -29.656  -7.305 -83.863  1.00  0.00           C  
ATOM   1775  CE  LYS   237     -28.648  -8.365 -83.412  1.00  0.00           C  
ATOM   1776  NZ  LYS   237     -28.289  -9.238 -84.552  1.00  0.00           N  
ATOM   1777  N   LEU   238     -33.535  -5.667 -81.545  1.00  0.00           N  
ATOM   1778  CA  LEU   238     -34.172  -6.299 -80.390  1.00  0.00           C  
ATOM   1779  C   LEU   238     -35.584  -6.753 -80.731  1.00  0.00           C  
ATOM   1780  O   LEU   238     -36.037  -7.798 -80.249  1.00  0.00           O  
ATOM   1781  CB  LEU   238     -34.216  -5.340 -79.200  1.00  0.00           C  
ATOM   1782  CG  LEU   238     -32.839  -5.046 -78.602  1.00  0.00           C  
ATOM   1783  CD1 LEU   238     -32.820  -3.961 -77.527  1.00  0.00           C  
ATOM   1784  CD2 LEU   238     -32.165  -6.235 -77.918  1.00  0.00           C  
ATOM   1785  N   ASP   239     -36.304  -5.967 -81.539  1.00  0.00           N  
ATOM   1786  CA  ASP   239     -37.628  -6.379 -81.996  1.00  0.00           C  
ATOM   1787  C   ASP   239     -37.552  -7.724 -82.711  1.00  0.00           C  
ATOM   1788  O   ASP   239     -38.430  -8.579 -82.544  1.00  0.00           O  
ATOM   1789  CB  ASP   239     -38.223  -5.307 -82.908  1.00  0.00           C  
ATOM   1790  CG  ASP   239     -38.818  -4.144 -82.132  1.00  0.00           C  
ATOM   1791  OD1 ASP   239     -38.883  -4.225 -80.887  1.00  0.00           O  
ATOM   1792  OD2 ASP   239     -39.220  -3.146 -82.768  1.00  0.00           O  
ATOM   1793  N   VAL   240     -36.506  -7.922 -83.515  1.00  0.00           N  
ATOM   1794  CA  VAL   240     -36.355  -9.171 -84.247  1.00  0.00           C  
ATOM   1795  C   VAL   240     -36.106 -10.337 -83.307  1.00  0.00           C  
ATOM   1796  O   VAL   240     -36.726 -11.397 -83.431  1.00  0.00           O  
ATOM   1797  CB  VAL   240     -35.206  -9.071 -85.274  1.00  0.00           C  
ATOM   1798  CG1 VAL   240     -34.872 -10.404 -85.948  1.00  0.00           C  
ATOM   1799  CG2 VAL   240     -35.497  -8.104 -86.423  1.00  0.00           C  
ATOM   1800  N   LEU   241     -35.191 -10.148 -82.351  1.00  0.00           N  
ATOM   1801  CA  LEU   241     -34.885 -11.187 -81.372  1.00  0.00           C  
ATOM   1802  C   LEU   241     -36.129 -11.571 -80.581  1.00  0.00           C  
ATOM   1803  O   LEU   241     -36.337 -12.749 -80.274  1.00  0.00           O  
ATOM   1804  CB  LEU   241     -33.781 -10.714 -80.426  1.00  0.00           C  
ATOM   1805  CG  LEU   241     -32.362 -10.637 -80.985  1.00  0.00           C  
ATOM   1806  CD1 LEU   241     -31.435 -10.037 -79.950  1.00  0.00           C  
ATOM   1807  CD2 LEU   241     -31.887 -12.018 -81.391  1.00  0.00           C  
ATOM   1808  N   GLN   242     -36.969 -10.589 -80.248  1.00  0.00           N  
ATOM   1809  CA  GLN   242     -38.187 -10.869 -79.492  1.00  0.00           C  
ATOM   1810  C   GLN   242     -39.156 -11.719 -80.306  1.00  0.00           C  
ATOM   1811  O   GLN   242     -39.800 -12.624 -79.763  1.00  0.00           O  
ATOM   1812  CB  GLN   242     -38.852  -9.563 -79.055  1.00  0.00           C  
ATOM   1813  CG  GLN   242     -40.104  -9.772 -78.201  1.00  0.00           C  
ATOM   1814  CD  GLN   242     -40.623  -8.403 -77.785  1.00  0.00           C  
ATOM   1815  OE1 GLN   242     -40.078  -7.373 -78.177  1.00  0.00           O  
ATOM   1816  NE2 GLN   242     -41.707  -8.318 -76.967  1.00  0.00           N  
ATOM   1817  N   ALA   243     -39.290 -11.434 -81.602  1.00  0.00           N  
ATOM   1818  CA  ALA   243     -40.208 -12.199 -82.441  1.00  0.00           C  
ATOM   1819  C   ALA   243     -39.774 -13.658 -82.563  1.00  0.00           C  
ATOM   1820  O   ALA   243     -40.618 -14.560 -82.621  1.00  0.00           O  
ATOM   1821  CB  ALA   243     -40.319 -11.553 -83.823  1.00  0.00           C  
ATOM   1822  N   ASN   244     -38.464 -13.914 -82.591  1.00  0.00           N  
ATOM   1823  CA  ASN   244     -37.945 -15.256 -82.833  1.00  0.00           C  
ATOM   1824  C   ASN   244     -37.814 -16.103 -81.572  1.00  0.00           C  
ATOM   1825  O   ASN   244     -37.695 -17.329 -81.682  1.00  0.00           O  
ATOM   1826  CB  ASN   244     -36.582 -15.188 -83.536  1.00  0.00           C  
ATOM   1827  CG  ASN   244     -36.804 -14.646 -84.941  1.00  0.00           C  
ATOM   1828  OD1 ASN   244     -37.887 -14.778 -85.507  1.00  0.00           O  
ATOM   1829  ND2 ASN   244     -35.789 -14.004 -85.579  1.00  0.00           N  
ATOM   1830  N   HIS   245     -37.838 -15.498 -80.386  1.00  0.00           N  
ATOM   1831  CA  HIS   245     -37.560 -16.202 -79.138  1.00  0.00           C  
ATOM   1832  C   HIS   245     -38.686 -15.930 -78.153  1.00  0.00           C  
ATOM   1833  O   HIS   245     -38.888 -14.784 -77.737  1.00  0.00           O  
ATOM   1834  CB  HIS   245     -36.216 -15.768 -78.550  1.00  0.00           C  
ATOM   1835  CG  HIS   245     -35.059 -16.049 -79.462  1.00  0.00           C  
ATOM   1836  ND1 HIS   245     -34.399 -17.260 -79.521  1.00  0.00           N  
ATOM   1837  CD2 HIS   245     -34.434 -15.263 -80.370  1.00  0.00           C  
ATOM   1838  CE1 HIS   245     -33.444 -17.219 -80.400  1.00  0.00           C  
ATOM   1839  NE2 HIS   245     -33.435 -16.014 -80.938  1.00  0.00           N  
ATOM   1840  N   PRO   246     -39.426 -16.985 -77.796  1.00  0.00           N  
ATOM   1841  CA  PRO   246     -40.604 -16.831 -76.952  1.00  0.00           C  
ATOM   1842  C   PRO   246     -40.262 -16.427 -75.523  1.00  0.00           C  
ATOM   1843  O   PRO   246     -41.136 -15.925 -74.809  1.00  0.00           O  
ATOM   1844  CB  PRO   246     -41.370 -18.156 -76.898  1.00  0.00           C  
ATOM   1845  CG  PRO   246     -40.492 -19.380 -77.169  1.00  0.00           C  
ATOM   1846  CD  PRO   246     -39.379 -19.122 -78.187  1.00  0.00           C  
ATOM   1847  N   ASN   247     -39.017 -16.630 -75.094  1.00  0.00           N  
ATOM   1848  CA  ASN   247     -38.582 -16.342 -73.734  1.00  0.00           C  
ATOM   1849  C   ASN   247     -37.995 -14.946 -73.550  1.00  0.00           C  
ATOM   1850  O   ASN   247     -37.578 -14.615 -72.435  1.00  0.00           O  
ATOM   1851  CB  ASN   247     -37.562 -17.391 -73.281  1.00  0.00           C  
ATOM   1852  CG  ASN   247     -36.371 -17.479 -74.209  1.00  0.00           C  
ATOM   1853  OD1 ASN   247     -36.522 -17.604 -75.423  1.00  0.00           O  
ATOM   1854  ND2 ASN   247     -35.174 -17.410 -73.642  1.00  0.00           N  
ATOM   1855  N   LEU   248     -37.956 -14.116 -74.589  1.00  0.00           N  
ATOM   1856  CA  LEU   248     -37.403 -12.772 -74.480  1.00  0.00           C  
ATOM   1857  C   LEU   248     -38.398 -11.715 -74.934  1.00  0.00           C  
ATOM   1858  O   LEU   248     -38.981 -11.817 -76.018  1.00  0.00           O  
ATOM   1859  CB  LEU   248     -36.107 -12.615 -75.274  1.00  0.00           C  
ATOM   1860  CG  LEU   248     -35.535 -11.197 -75.234  1.00  0.00           C  
ATOM   1861  CD1 LEU   248     -35.046 -10.736 -73.861  1.00  0.00           C  
ATOM   1862  CD2 LEU   248     -34.326 -10.962 -76.138  1.00  0.00           C  
ATOM   1863  N   LYS   249     -38.585 -10.707 -74.084  1.00  0.00           N  
ATOM   1864  CA  LYS   249     -39.313  -9.487 -74.397  1.00  0.00           C  
ATOM   1865  C   LYS   249     -38.430  -8.338 -73.937  1.00  0.00           C  
ATOM   1866  O   LYS   249     -37.516  -8.515 -73.131  1.00  0.00           O  
ATOM   1867  CB  LYS   249     -40.697  -9.415 -73.717  1.00  0.00           C  
ATOM   1868  CG  LYS   249     -41.678 -10.478 -74.216  1.00  0.00           C  
ATOM   1869  CD  LYS   249     -43.058 -10.393 -73.561  1.00  0.00           C  
ATOM   1870  CE  LYS   249     -44.037 -11.461 -74.054  1.00  0.00           C  
ATOM   1871  NZ  LYS   249     -45.350 -11.288 -73.393  1.00  0.00           N  
ATOM   1872  N   ILE   250     -38.683  -7.154 -74.483  1.00  0.00           N  
ATOM   1873  CA  ILE   250     -37.948  -5.980 -74.044  1.00  0.00           C  
ATOM   1874  C   ILE   250     -38.875  -4.778 -74.042  1.00  0.00           C  
ATOM   1875  O   ILE   250     -39.956  -4.790 -74.636  1.00  0.00           O  
ATOM   1876  CB  ILE   250     -36.696  -5.715 -74.897  1.00  0.00           C  
ATOM   1877  CG1 ILE   250     -37.006  -5.484 -76.386  1.00  0.00           C  
ATOM   1878  CG2 ILE   250     -35.681  -6.870 -74.872  1.00  0.00           C  
ATOM   1879  CD1 ILE   250     -35.796  -5.020 -77.195  1.00  0.00           C  
ATOM   1880  N   PHE   251     -38.434  -3.744 -73.336  1.00  0.00           N  
ATOM   1881  CA  PHE   251     -39.188  -2.519 -73.142  1.00  0.00           C  
ATOM   1882  C   PHE   251     -38.196  -1.378 -73.040  1.00  0.00           C  
ATOM   1883  O   PHE   251     -37.112  -1.540 -72.472  1.00  0.00           O  
ATOM   1884  CB  PHE   251     -40.040  -2.553 -71.868  1.00  0.00           C  
ATOM   1885  CG  PHE   251     -41.005  -3.680 -72.004  1.00  0.00           C  
ATOM   1886  CD1 PHE   251     -40.748  -4.957 -71.456  1.00  0.00           C  
ATOM   1887  CD2 PHE   251     -42.215  -3.487 -72.695  1.00  0.00           C  
ATOM   1888  CE1 PHE   251     -41.678  -6.028 -71.588  1.00  0.00           C  
ATOM   1889  CE2 PHE   251     -43.165  -4.543 -72.842  1.00  0.00           C  
ATOM   1890  CZ  PHE   251     -42.893  -5.820 -72.287  1.00  0.00           C  
ATOM   1891  N   TYR   252     -38.566  -0.235 -73.603  1.00  0.00           N  
ATOM   1892  CA  TYR   252     -37.848   0.998 -73.348  1.00  0.00           C  
ATOM   1893  C   TYR   252     -38.761   1.987 -72.637  1.00  0.00           C  
ATOM   1894  O   TYR   252     -39.986   1.966 -72.797  1.00  0.00           O  
ATOM   1895  CB  TYR   252     -37.322   1.602 -74.659  1.00  0.00           C  
ATOM   1896  CG  TYR   252     -36.332   0.645 -75.228  1.00  0.00           C  
ATOM   1897  CD1 TYR   252     -36.757  -0.351 -76.117  1.00  0.00           C  
ATOM   1898  CD2 TYR   252     -34.961   0.716 -74.898  1.00  0.00           C  
ATOM   1899  CE1 TYR   252     -35.851  -1.273 -76.678  1.00  0.00           C  
ATOM   1900  CE2 TYR   252     -34.026  -0.213 -75.459  1.00  0.00           C  
ATOM   1901  CZ  TYR   252     -34.493  -1.202 -76.349  1.00  0.00           C  
ATOM   1902  OH  TYR   252     -33.631  -2.120 -76.910  1.00  0.00           O  
ATOM   1903  N   THR   253     -38.138   2.830 -71.820  1.00  0.00           N  
ATOM   1904  CA  THR   253     -38.794   3.901 -71.086  1.00  0.00           C  
ATOM   1905  C   THR   253     -38.158   5.227 -71.463  1.00  0.00           C  
ATOM   1906  O   THR   253     -36.928   5.334 -71.511  1.00  0.00           O  
ATOM   1907  CB  THR   253     -38.698   3.683 -69.575  1.00  0.00           C  
ATOM   1908  OG1 THR   253     -39.325   2.460 -69.218  1.00  0.00           O  
ATOM   1909  CG2 THR   253     -39.395   4.845 -68.848  1.00  0.00           C  
ATOM   1910  N   VAL   254     -38.989   6.229 -71.734  1.00  0.00           N  
ATOM   1911  CA  VAL   254     -38.519   7.569 -72.057  1.00  0.00           C  
ATOM   1912  C   VAL   254     -38.752   8.471 -70.849  1.00  0.00           C  
ATOM   1913  O   VAL   254     -39.881   8.590 -70.361  1.00  0.00           O  
ATOM   1914  CB  VAL   254     -39.225   8.111 -73.300  1.00  0.00           C  
ATOM   1915  CG1 VAL   254     -38.809   9.538 -73.664  1.00  0.00           C  
ATOM   1916  CG2 VAL   254     -38.963   7.284 -74.560  1.00  0.00           C  
ATOM   1917  N   ASP   255     -37.679   9.122 -70.385  1.00  0.00           N  
ATOM   1918  CA  ASP   255     -37.744   9.973 -69.201  1.00  0.00           C  
ATOM   1919  C   ASP   255     -38.324  11.344 -69.513  1.00  0.00           C  
ATOM   1920  O   ASP   255     -38.873  11.997 -68.617  1.00  0.00           O  
ATOM   1921  CB  ASP   255     -36.355  10.121 -68.582  1.00  0.00           C  
ATOM   1922  CG  ASP   255     -35.919   8.754 -68.073  1.00  0.00           C  
ATOM   1923  OD1 ASP   255     -36.702   8.130 -67.309  1.00  0.00           O  
ATOM   1924  OD2 ASP   255     -34.796   8.317 -68.442  1.00  0.00           O  
ATOM   1925  N   ASN   256     -38.205  11.795 -70.759  1.00  0.00           N  
ATOM   1926  CA  ASN   256     -38.679  13.118 -71.159  1.00  0.00           C  
ATOM   1927  C   ASN   256     -39.180  13.021 -72.593  1.00  0.00           C  
ATOM   1928  O   ASN   256     -38.607  13.618 -73.513  1.00  0.00           O  
ATOM   1929  CB  ASN   256     -37.551  14.144 -71.032  1.00  0.00           C  
ATOM   1930  CG  ASN   256     -38.123  15.515 -71.363  1.00  0.00           C  
ATOM   1931  OD1 ASN   256     -39.332  15.730 -71.298  1.00  0.00           O  
ATOM   1932  ND2 ASN   256     -37.284  16.518 -71.737  1.00  0.00           N  
ATOM   1933  N   PRO   257     -40.407  12.552 -72.759  1.00  0.00           N  
ATOM   1934  CA  PRO   257     -40.974  12.461 -74.091  1.00  0.00           C  
ATOM   1935  C   PRO   257     -41.372  13.874 -74.511  1.00  0.00           C  
ATOM   1936  O   PRO   257     -41.933  14.651 -73.734  1.00  0.00           O  
ATOM   1937  CB  PRO   257     -42.194  12.212 -74.981  1.00  0.00           C  
ATOM   1938  CG  PRO   257     -43.350  11.523 -74.253  1.00  0.00           C  
ATOM   1939  CD  PRO   257     -43.442  11.885 -72.769  1.00  0.00           C  
ATOM   1940  N   THR   258     -41.082  14.220 -75.759  1.00  0.00           N  
ATOM   1941  CA  THR   258     -41.446  15.523 -76.301  1.00  0.00           C  
ATOM   1942  C   THR   258     -42.411  15.154 -77.421  1.00  0.00           C  
ATOM   1943  O   THR   258     -42.027  14.867 -78.558  1.00  0.00           O  
ATOM   1944  CB  THR   258     -41.294  16.787 -77.170  1.00  0.00           C  
ATOM   1945  OG1 THR   258     -40.039  17.403 -76.920  1.00  0.00           O  
ATOM   1946  CG2 THR   258     -42.422  17.776 -76.832  1.00  0.00           C  
ATOM   1947  N   LYS   259     -43.697  15.164 -77.083  1.00  0.00           N  
ATOM   1948  CA  LYS   259     -44.729  14.769 -78.020  1.00  0.00           C  
ATOM   1949  C   LYS   259     -45.382  13.551 -77.390  1.00  0.00           C  
ATOM   1950  O   LYS   259     -45.069  13.173 -76.258  1.00  0.00           O  
ATOM   1951  CB  LYS   259     -44.415  14.263 -79.431  1.00  0.00           C  
ATOM   1952  CG  LYS   259     -43.811  15.333 -80.343  1.00  0.00           C  
ATOM   1953  CD  LYS   259     -43.515  14.835 -81.759  1.00  0.00           C  
ATOM   1954  CE  LYS   259     -42.898  15.902 -82.666  1.00  0.00           C  
ATOM   1955  NZ  LYS   259     -42.638  15.335 -84.008  1.00  0.00           N  
ATOM   1956  N   ASN   260     -46.302  12.908 -78.101  1.00  0.00           N  
ATOM   1957  CA  ASN   260     -46.992  11.753 -77.546  1.00  0.00           C  
ATOM   1958  C   ASN   260     -46.277  10.419 -77.664  1.00  0.00           C  
ATOM   1959  O   ASN   260     -45.872   9.990 -78.748  1.00  0.00           O  
ATOM   1960  CB  ASN   260     -48.371  11.531 -78.173  1.00  0.00           C  
ATOM   1961  CG  ASN   260     -49.280  12.666 -77.725  1.00  0.00           C  
ATOM   1962  OD1 ASN   260     -49.071  13.267 -76.671  1.00  0.00           O  
ATOM   1963  ND2 ASN   260     -50.339  13.023 -78.500  1.00  0.00           N  
ATOM   1964  N   TRP   261     -46.111   9.739 -76.533  1.00  0.00           N  
ATOM   1965  CA  TRP   261     -45.447   8.439 -76.504  1.00  0.00           C  
ATOM   1966  C   TRP   261     -46.442   7.294 -76.398  1.00  0.00           C  
ATOM   1967  O   TRP   261     -47.469   7.383 -75.720  1.00  0.00           O  
ATOM   1968  CB  TRP   261     -44.500   8.046 -75.362  1.00  0.00           C  
ATOM   1969  CG  TRP   261     -43.908   6.664 -75.503  1.00  0.00           C  
ATOM   1970  CD1 TRP   261     -44.237   5.510 -74.854  1.00  0.00           C  
ATOM   1971  CD2 TRP   261     -42.841   6.268 -76.377  1.00  0.00           C  
ATOM   1972  NE1 TRP   261     -43.516   4.466 -75.215  1.00  0.00           N  
ATOM   1973  CE2 TRP   261     -42.623   4.880 -76.170  1.00  0.00           C  
ATOM   1974  CE3 TRP   261     -42.044   6.948 -77.322  1.00  0.00           C  
ATOM   1975  CZ2 TRP   261     -41.630   4.150 -76.877  1.00  0.00           C  
ATOM   1976  CZ3 TRP   261     -41.044   6.222 -78.036  1.00  0.00           C  
ATOM   1977  CH2 TRP   261     -40.854   4.836 -77.802  1.00  0.00           C  
ATOM   1978  N   LYS   262     -46.140   6.193 -77.076  1.00  0.00           N  
ATOM   1979  CA  LYS   262     -46.983   5.008 -76.997  1.00  0.00           C  
ATOM   1980  C   LYS   262     -46.120   3.973 -76.287  1.00  0.00           C  
ATOM   1981  O   LYS   262     -45.633   3.012 -76.888  1.00  0.00           O  
ATOM   1982  CB  LYS   262     -47.447   4.237 -78.237  1.00  0.00           C  
ATOM   1983  CG  LYS   262     -48.349   5.056 -79.163  1.00  0.00           C  
ATOM   1984  CD  LYS   262     -48.774   4.305 -80.426  1.00  0.00           C  
ATOM   1985  CE  LYS   262     -49.656   5.132 -81.363  1.00  0.00           C  
ATOM   1986  NZ  LYS   262     -50.043   4.322 -82.540  1.00  0.00           N  
ATOM   1987  N   GLY   263     -45.830   4.215 -74.965  1.00  0.00           N  
ATOM   1988  CA  GLY   263     -45.159   3.201 -74.184  1.00  0.00           C  
ATOM   1989  C   GLY   263     -44.869   3.681 -72.778  1.00  0.00           C  
ATOM   1990  O   GLY   263     -45.461   4.643 -72.281  1.00  0.00           O  
ATOM   1991  N   GLY   264     -43.940   2.987 -72.128  1.00  0.00           N  
ATOM   1992  CA  GLY   264     -43.610   3.279 -70.742  1.00  0.00           C  
ATOM   1993  C   GLY   264     -42.956   4.650 -70.633  1.00  0.00           C  
ATOM   1994  O   GLY   264     -42.206   5.071 -71.519  1.00  0.00           O  
ATOM   1995  N   VAL   265     -43.244   5.351 -69.539  1.00  0.00           N  
ATOM   1996  CA  VAL   265     -42.690   6.675 -69.302  1.00  0.00           C  
ATOM   1997  C   VAL   265     -42.105   6.724 -67.899  1.00  0.00           C  
ATOM   1998  O   VAL   265     -42.488   5.955 -67.014  1.00  0.00           O  
ATOM   1999  CB  VAL   265     -43.744   7.782 -69.461  1.00  0.00           C  
ATOM   2000  CG1 VAL   265     -44.333   7.866 -70.871  1.00  0.00           C  
ATOM   2001  CG2 VAL   265     -44.949   7.615 -68.533  1.00  0.00           C  
ATOM   2002  N   GLY   266     -41.180   7.651 -67.703  1.00  0.00           N  
ATOM   2003  CA  GLY   266     -40.502   7.789 -66.436  1.00  0.00           C  
ATOM   2004  C   GLY   266     -39.100   7.218 -66.489  1.00  0.00           C  
ATOM   2005  O   GLY   266     -38.502   7.034 -67.551  1.00  0.00           O  
ATOM   2006  N   TYR   267     -38.569   6.939 -65.307  1.00  0.00           N  
ATOM   2007  CA  TYR   267     -37.233   6.383 -65.189  1.00  0.00           C  
ATOM   2008  C   TYR   267     -37.320   4.862 -65.210  1.00  0.00           C  
ATOM   2009  O   TYR   267     -38.307   4.277 -64.754  1.00  0.00           O  
ATOM   2010  CB  TYR   267     -36.564   6.861 -63.902  1.00  0.00           C  
ATOM   2011  CG  TYR   267     -36.296   8.319 -64.051  1.00  0.00           C  
ATOM   2012  CD1 TYR   267     -37.196   9.252 -63.520  1.00  0.00           C  
ATOM   2013  CD2 TYR   267     -35.143   8.794 -64.716  1.00  0.00           C  
ATOM   2014  CE1 TYR   267     -36.976  10.638 -63.639  1.00  0.00           C  
ATOM   2015  CE2 TYR   267     -34.904  10.201 -64.845  1.00  0.00           C  
ATOM   2016  CZ  TYR   267     -35.834  11.108 -64.298  1.00  0.00           C  
ATOM   2017  OH  TYR   267     -35.648  12.469 -64.402  1.00  0.00           O  
ATOM   2018  N   ILE   268     -36.282   4.220 -65.754  1.00  0.00           N  
ATOM   2019  CA  ILE   268     -36.399   2.796 -66.068  1.00  0.00           C  
ATOM   2020  C   ILE   268     -36.535   1.972 -64.791  1.00  0.00           C  
ATOM   2021  O   ILE   268     -37.173   0.911 -64.793  1.00  0.00           O  
ATOM   2022  CB  ILE   268     -35.205   2.333 -66.928  1.00  0.00           C  
ATOM   2023  CG1 ILE   268     -35.499   0.974 -67.571  1.00  0.00           C  
ATOM   2024  CG2 ILE   268     -33.940   2.208 -66.091  1.00  0.00           C  
ATOM   2025  CD1 ILE   268     -36.687   0.961 -68.495  1.00  0.00           C  
ATOM   2026  N   SER   269     -35.945   2.440 -63.689  1.00  0.00           N  
ATOM   2027  CA  SER   269     -36.026   1.713 -62.428  1.00  0.00           C  
ATOM   2028  C   SER   269     -37.438   1.726 -61.846  1.00  0.00           C  
ATOM   2029  O   SER   269     -37.872   0.738 -61.243  1.00  0.00           O  
ATOM   2030  CB  SER   269     -35.003   2.293 -61.452  1.00  0.00           C  
ATOM   2031  OG  SER   269     -35.345   3.632 -61.125  1.00  0.00           O  
ATOM   2032  N   LYS   270     -38.169   2.830 -62.014  1.00  0.00           N  
ATOM   2033  CA  LYS   270     -39.579   2.861 -61.627  1.00  0.00           C  
ATOM   2034  C   LYS   270     -40.434   2.002 -62.552  1.00  0.00           C  
ATOM   2035  O   LYS   270     -41.346   1.302 -62.095  1.00  0.00           O  
ATOM   2036  CB  LYS   270     -40.094   4.300 -61.608  1.00  0.00           C  
ATOM   2037  CG  LYS   270     -39.520   5.138 -60.464  1.00  0.00           C  
ATOM   2038  CD  LYS   270     -40.038   6.578 -60.440  1.00  0.00           C  
ATOM   2039  CE  LYS   270     -39.438   7.426 -59.317  1.00  0.00           C  
ATOM   2040  NZ  LYS   270     -39.973   8.804 -59.382  1.00  0.00           N  
ATOM   2041  N   ASP   271     -40.149   2.046 -63.854  1.00  0.00           N  
ATOM   2042  CA  ASP   271     -40.919   1.285 -64.836  1.00  0.00           C  
ATOM   2043  C   ASP   271     -40.740  -0.216 -64.631  1.00  0.00           C  
ATOM   2044  O   ASP   271     -41.716  -0.976 -64.634  1.00  0.00           O  
ATOM   2045  CB  ASP   271     -40.519   1.706 -66.263  1.00  0.00           C  
ATOM   2046  CG  ASP   271     -41.393   0.937 -67.243  1.00  0.00           C  
ATOM   2047  OD1 ASP   271     -42.640   1.115 -67.190  1.00  0.00           O  
ATOM   2048  OD2 ASP   271     -40.827   0.160 -68.057  1.00  0.00           O  
ATOM   2049  N   MET   272     -39.495  -0.666 -64.457  1.00  0.00           N  
ATOM   2050  CA  MET   272     -39.243  -2.078 -64.175  1.00  0.00           C  
ATOM   2051  C   MET   272     -39.977  -2.555 -62.924  1.00  0.00           C  
ATOM   2052  O   MET   272     -40.606  -3.619 -62.932  1.00  0.00           O  
ATOM   2053  CB  MET   272     -37.738  -2.313 -64.037  1.00  0.00           C  
ATOM   2054  CG  MET   272     -37.374  -3.764 -63.718  1.00  0.00           C  
ATOM   2055  SD  MET   272     -35.596  -4.061 -63.480  1.00  0.00           S  
ATOM   2056  CE  MET   272     -35.511  -3.227 -61.869  1.00  0.00           C  
ATOM   2057  N   ALA   273     -39.900  -1.790 -61.835  1.00  0.00           N  
ATOM   2058  CA  ALA   273     -40.630  -2.145 -60.621  1.00  0.00           C  
ATOM   2059  C   ALA   273     -42.138  -2.190 -60.833  1.00  0.00           C  
ATOM   2060  O   ALA   273     -42.780  -3.223 -60.610  1.00  0.00           O  
ATOM   2061  CB  ALA   273     -40.300  -1.178 -59.486  1.00  0.00           C  
ATOM   2062  N   LEU   274     -42.724  -1.068 -61.259  1.00  0.00           N  
ATOM   2063  CA  LEU   274     -44.180  -0.963 -61.320  1.00  0.00           C  
ATOM   2064  C   LEU   274     -44.786  -1.952 -62.308  1.00  0.00           C  
ATOM   2065  O   LEU   274     -45.851  -2.522 -62.046  1.00  0.00           O  
ATOM   2066  CB  LEU   274     -44.572   0.468 -61.696  1.00  0.00           C  
ATOM   2067  CG  LEU   274     -46.082   0.712 -61.675  1.00  0.00           C  
ATOM   2068  CD1 LEU   274     -46.747   0.533 -60.311  1.00  0.00           C  
ATOM   2069  CD2 LEU   274     -46.515   2.115 -62.099  1.00  0.00           C  
ATOM   2070  N   LYS   275     -45.468  -2.962 -61.774  1.00  0.00           N  
ATOM   2071  CA  LYS   275     -46.108  -3.972 -62.602  1.00  0.00           C  
ATOM   2072  C   LYS   275     -45.156  -4.920 -63.301  1.00  0.00           C  
ATOM   2073  O   LYS   275     -45.539  -5.640 -64.227  1.00  0.00           O  
ATOM   2074  CB  LYS   275     -46.954  -3.561 -63.811  1.00  0.00           C  
ATOM   2075  CG  LYS   275     -48.201  -2.757 -63.438  1.00  0.00           C  
ATOM   2076  CD  LYS   275     -49.000  -2.269 -64.648  1.00  0.00           C  
ATOM   2077  CE  LYS   275     -50.236  -1.449 -64.275  1.00  0.00           C  
ATOM   2078  NZ  LYS   275     -50.936  -1.002 -65.501  1.00  0.00           N  
ATOM   2079  N   GLY   276     -43.890  -4.951 -62.882  1.00  0.00           N  
ATOM   2080  CA  GLY   276     -42.884  -5.808 -63.531  1.00  0.00           C  
ATOM   2081  C   GLY   276     -42.178  -6.858 -62.686  1.00  0.00           C  
ATOM   2082  O   GLY   276     -41.333  -7.609 -63.179  1.00  0.00           O  
ATOM   2083  N   LEU   277     -42.499  -6.938 -61.403  1.00  0.00           N  
ATOM   2084  CA  LEU   277     -41.818  -7.900 -60.546  1.00  0.00           C  
ATOM   2085  C   LEU   277     -42.479  -9.263 -60.426  1.00  0.00           C  
ATOM   2086  O   LEU   277     -43.625  -9.396 -59.989  1.00  0.00           O  
ATOM   2087  CB  LEU   277     -41.641  -7.614 -59.052  1.00  0.00           C  
ATOM   2088  CG  LEU   277     -40.821  -6.354 -58.765  1.00  0.00           C  
ATOM   2089  CD1 LEU   277     -40.714  -5.976 -57.288  1.00  0.00           C  
ATOM   2090  CD2 LEU   277     -39.365  -6.414 -59.223  1.00  0.00           C  
ATOM   2091  N   PRO   278     -41.749 -10.302 -60.819  1.00  0.00           N  
ATOM   2092  CA  PRO   278     -42.258 -11.652 -60.690  1.00  0.00           C  
ATOM   2093  C   PRO   278     -42.324 -11.809 -59.159  1.00  0.00           C  
ATOM   2094  O   PRO   278     -41.531 -11.218 -58.421  1.00  0.00           O  
ATOM   2095  CB  PRO   278     -41.979 -13.152 -60.561  1.00  0.00           C  
ATOM   2096  CG  PRO   278     -40.590 -13.559 -61.058  1.00  0.00           C  
ATOM   2097  CD  PRO   278     -39.516 -12.499 -60.809  1.00  0.00           C  
ATOM   2098  N   LEU   279     -43.268 -12.605 -58.663  1.00  0.00           N  
ATOM   2099  CA  LEU   279     -43.417 -12.771 -57.222  1.00  0.00           C  
ATOM   2100  C   LEU   279     -42.117 -13.107 -56.497  1.00  0.00           C  
ATOM   2101  O   LEU   279     -41.879 -12.660 -55.372  1.00  0.00           O  
ATOM   2102  CB  LEU   279     -44.295 -13.888 -56.650  1.00  0.00           C  
ATOM   2103  CG  LEU   279     -45.791 -13.667 -56.881  1.00  0.00           C  
ATOM   2104  CD1 LEU   279     -46.687 -14.835 -56.471  1.00  0.00           C  
ATOM   2105  CD2 LEU   279     -46.392 -12.478 -56.132  1.00  0.00           C  
ATOM   2106  N   PRO   280     -41.252 -13.944 -57.079  1.00  0.00           N  
ATOM   2107  CA  PRO   280     -39.979 -14.262 -56.444  1.00  0.00           C  
ATOM   2108  C   PRO   280     -38.839 -13.476 -57.086  1.00  0.00           C  
ATOM   2109  O   PRO   280     -37.961 -14.066 -57.728  1.00  0.00           O  
ATOM   2110  CB  PRO   280     -39.701 -15.764 -56.524  1.00  0.00           C  
ATOM   2111  CG  PRO   280     -40.174 -16.403 -57.831  1.00  0.00           C  
ATOM   2112  CD  PRO   280     -41.474 -15.805 -58.370  1.00  0.00           C  
ATOM   2113  N   THR   281     -38.844 -12.143 -56.963  1.00  0.00           N  
ATOM   2114  CA  THR   281     -37.773 -11.333 -57.576  1.00  0.00           C  
ATOM   2115  C   THR   281     -36.367 -11.730 -57.155  1.00  0.00           C  
ATOM   2116  O   THR   281     -35.420 -11.524 -57.924  1.00  0.00           O  
ATOM   2117  CB  THR   281     -38.110  -9.904 -57.125  1.00  0.00           C  
ATOM   2118  OG1 THR   281     -38.113  -9.828 -55.707  1.00  0.00           O  
ATOM   2119  CG2 THR   281     -39.499  -9.516 -57.658  1.00  0.00           C  
ATOM   2120  N   ASP   282     -36.205 -12.294 -55.955  1.00  0.00           N  
ATOM   2121  CA  ASP   282     -34.892 -12.712 -55.473  1.00  0.00           C  
ATOM   2122  C   ASP   282     -34.303 -13.862 -56.282  1.00  0.00           C  
ATOM   2123  O   ASP   282     -33.092 -14.099 -56.202  1.00  0.00           O  
ATOM   2124  CB  ASP   282     -34.945 -13.098 -53.992  1.00  0.00           C  
ATOM   2125  CG  ASP   282     -35.918 -14.259 -53.843  1.00  0.00           C  
ATOM   2126  OD1 ASP   282     -37.109 -14.083 -54.213  1.00  0.00           O  
ATOM   2127  OD2 ASP   282     -35.482 -15.337 -53.358  1.00  0.00           O  
ATOM   2128  N   ASP   283     -35.121 -14.585 -57.044  1.00  0.00           N  
ATOM   2129  CA  ASP   283     -34.632 -15.698 -57.846  1.00  0.00           C  
ATOM   2130  C   ASP   283     -34.201 -15.293 -59.251  1.00  0.00           C  
ATOM   2131  O   ASP   283     -33.744 -16.153 -60.011  1.00  0.00           O  
ATOM   2132  CB  ASP   283     -35.720 -16.775 -57.951  1.00  0.00           C  
ATOM   2133  CG  ASP   283     -36.005 -17.449 -56.624  1.00  0.00           C  
ATOM   2134  OD1 ASP   283     -35.178 -17.311 -55.699  1.00  0.00           O  
ATOM   2135  OD2 ASP   283     -37.062 -18.105 -56.505  1.00  0.00           O  
ATOM   2136  N   THR   284     -34.355 -14.028 -59.630  1.00  0.00           N  
ATOM   2137  CA  THR   284     -33.820 -13.567 -60.902  1.00  0.00           C  
ATOM   2138  C   THR   284     -32.358 -13.147 -60.764  1.00  0.00           C  
ATOM   2139  O   THR   284     -31.881 -12.820 -59.674  1.00  0.00           O  
ATOM   2140  CB  THR   284     -34.640 -12.386 -61.421  1.00  0.00           C  
ATOM   2141  OG1 THR   284     -34.543 -11.292 -60.521  1.00  0.00           O  
ATOM   2142  CG2 THR   284     -36.113 -12.808 -61.553  1.00  0.00           C  
ATOM   2143  N   LEU   285     -31.645 -13.155 -61.890  1.00  0.00           N  
ATOM   2144  CA  LEU   285     -30.313 -12.570 -61.977  1.00  0.00           C  
ATOM   2145  C   LEU   285     -30.423 -11.232 -62.694  1.00  0.00           C  
ATOM   2146  O   LEU   285     -30.990 -11.158 -63.789  1.00  0.00           O  
ATOM   2147  CB  LEU   285     -29.309 -13.471 -62.699  1.00  0.00           C  
ATOM   2148  CG  LEU   285     -27.917 -12.850 -62.830  1.00  0.00           C  
ATOM   2149  CD1 LEU   285     -27.169 -12.657 -61.512  1.00  0.00           C  
ATOM   2150  CD2 LEU   285     -26.932 -13.648 -63.684  1.00  0.00           C  
ATOM   2151  N   ILE   286     -29.879 -10.185 -62.088  1.00  0.00           N  
ATOM   2152  CA  ILE   286     -29.971  -8.840 -62.634  1.00  0.00           C  
ATOM   2153  C   ILE   286     -28.622  -8.424 -63.198  1.00  0.00           C  
ATOM   2154  O   ILE   286     -27.604  -8.479 -62.499  1.00  0.00           O  
ATOM   2155  CB  ILE   286     -30.453  -7.853 -61.570  1.00  0.00           C  
ATOM   2156  CG1 ILE   286     -31.801  -8.240 -60.940  1.00  0.00           C  
ATOM   2157  CG2 ILE   286     -30.654  -6.425 -62.104  1.00  0.00           C  
ATOM   2158  CD1 ILE   286     -32.945  -8.320 -61.950  1.00  0.00           C  
ATOM   2159  N   LEU   287     -28.626  -8.001 -64.458  1.00  0.00           N  
ATOM   2160  CA  LEU   287     -27.441  -7.528 -65.157  1.00  0.00           C  
ATOM   2161  C   LEU   287     -27.759  -6.115 -65.608  1.00  0.00           C  
ATOM   2162  O   LEU   287     -28.782  -5.889 -66.264  1.00  0.00           O  
ATOM   2163  CB  LEU   287     -27.118  -8.412 -66.364  1.00  0.00           C  
ATOM   2164  CG  LEU   287     -26.832  -9.869 -65.994  1.00  0.00           C  
ATOM   2165  CD1 LEU   287     -26.633 -10.809 -67.182  1.00  0.00           C  
ATOM   2166  CD2 LEU   287     -25.574 -10.087 -65.154  1.00  0.00           C  
ATOM   2167  N   VAL   288     -26.910  -5.162 -65.244  1.00  0.00           N  
ATOM   2168  CA  VAL   288     -27.205  -3.782 -65.579  1.00  0.00           C  
ATOM   2169  C   VAL   288     -25.955  -3.021 -65.983  1.00  0.00           C  
ATOM   2170  O   VAL   288     -24.837  -3.347 -65.575  1.00  0.00           O  
ATOM   2171  CB  VAL   288     -27.872  -3.071 -64.406  1.00  0.00           C  
ATOM   2172  CG1 VAL   288     -26.986  -2.984 -63.162  1.00  0.00           C  
ATOM   2173  CG2 VAL   288     -28.270  -1.626 -64.715  1.00  0.00           C  
ATOM   2174  N   CYS   289     -26.171  -2.010 -66.817  1.00  0.00           N  
ATOM   2175  CA  CYS   289     -25.120  -1.090 -67.234  1.00  0.00           C  
ATOM   2176  C   CYS   289     -25.806   0.226 -67.564  1.00  0.00           C  
ATOM   2177  O   CYS   289     -26.588   0.287 -68.517  1.00  0.00           O  
ATOM   2178  CB  CYS   289     -24.344  -1.625 -68.426  1.00  0.00           C  
ATOM   2179  SG  CYS   289     -22.919  -0.613 -68.806  1.00  0.00           S  
ATOM   2180  N   GLY   290     -25.523   1.271 -66.792  1.00  0.00           N  
ATOM   2181  CA  GLY   290     -26.066   2.576 -67.081  1.00  0.00           C  
ATOM   2182  C   GLY   290     -25.273   3.719 -66.486  1.00  0.00           C  
ATOM   2183  O   GLY   290     -24.142   3.553 -66.018  1.00  0.00           O  
ATOM   2184  N   PRO   291     -25.858   4.913 -66.509  1.00  0.00           N  
ATOM   2185  CA  PRO   291     -25.223   6.072 -65.865  1.00  0.00           C  
ATOM   2186  C   PRO   291     -25.204   5.912 -64.355  1.00  0.00           C  
ATOM   2187  O   PRO   291     -25.979   5.119 -63.799  1.00  0.00           O  
ATOM   2188  CB  PRO   291     -26.117   7.251 -66.283  1.00  0.00           C  
ATOM   2189  CG  PRO   291     -27.064   6.736 -67.309  1.00  0.00           C  
ATOM   2190  CD  PRO   291     -27.095   5.251 -67.231  1.00  0.00           C  
ATOM   2191  N   PRO   292     -24.311   6.633 -63.660  1.00  0.00           N  
ATOM   2192  CA  PRO   292     -24.202   6.466 -62.198  1.00  0.00           C  
ATOM   2193  C   PRO   292     -25.518   6.562 -61.442  1.00  0.00           C  
ATOM   2194  O   PRO   292     -25.765   5.747 -60.545  1.00  0.00           O  
ATOM   2195  CB  PRO   292     -23.239   7.592 -61.794  1.00  0.00           C  
ATOM   2196  CG  PRO   292     -22.421   7.848 -63.010  1.00  0.00           C  
ATOM   2197  CD  PRO   292     -23.300   7.561 -64.195  1.00  0.00           C  
ATOM   2198  N   GLY   293     -26.365   7.546 -61.763  1.00  0.00           N  
ATOM   2199  CA  GLY   293     -27.610   7.701 -61.016  1.00  0.00           C  
ATOM   2200  C   GLY   293     -28.550   6.527 -61.250  1.00  0.00           C  
ATOM   2201  O   GLY   293     -29.220   6.070 -60.317  1.00  0.00           O  
ATOM   2202  N   MET   294     -28.607   6.017 -62.486  1.00  0.00           N  
ATOM   2203  CA  MET   294     -29.403   4.821 -62.737  1.00  0.00           C  
ATOM   2204  C   MET   294     -28.823   3.625 -61.997  1.00  0.00           C  
ATOM   2205  O   MET   294     -29.560   2.874 -61.348  1.00  0.00           O  
ATOM   2206  CB  MET   294     -29.488   4.541 -64.238  1.00  0.00           C  
ATOM   2207  CG  MET   294     -30.523   3.483 -64.603  1.00  0.00           C  
ATOM   2208  SD  MET   294     -30.114   2.512 -66.068  1.00  0.00           S  
ATOM   2209  CE  MET   294     -28.896   1.378 -65.404  1.00  0.00           C  
ATOM   2210  N   MET   295     -27.506   3.419 -62.090  1.00  0.00           N  
ATOM   2211  CA  MET   295     -26.908   2.289 -61.389  1.00  0.00           C  
ATOM   2212  C   MET   295     -27.238   2.357 -59.905  1.00  0.00           C  
ATOM   2213  O   MET   295     -27.764   1.402 -59.329  1.00  0.00           O  
ATOM   2214  CB  MET   295     -25.397   2.253 -61.608  1.00  0.00           C  
ATOM   2215  CG  MET   295     -24.997   1.895 -63.041  1.00  0.00           C  
ATOM   2216  SD  MET   295     -23.210   1.972 -63.366  1.00  0.00           S  
ATOM   2217  CE  MET   295     -22.796   0.547 -62.319  1.00  0.00           C  
ATOM   2218  N   GLU   296     -26.992   3.514 -59.287  1.00  0.00           N  
ATOM   2219  CA  GLU   296     -27.291   3.675 -57.869  1.00  0.00           C  
ATOM   2220  C   GLU   296     -28.772   3.447 -57.598  1.00  0.00           C  
ATOM   2221  O   GLU   296     -29.141   2.719 -56.668  1.00  0.00           O  
ATOM   2222  CB  GLU   296     -26.859   5.064 -57.402  1.00  0.00           C  
ATOM   2223  CG  GLU   296     -27.093   5.306 -55.910  1.00  0.00           C  
ATOM   2224  CD  GLU   296     -26.591   6.703 -55.575  1.00  0.00           C  
ATOM   2225  OE1 GLU   296     -26.084   7.388 -56.504  1.00  0.00           O  
ATOM   2226  OE2 GLU   296     -26.706   7.105 -54.386  1.00  0.00           O  
ATOM   2227  N   HIS   297     -29.638   4.068 -58.405  1.00  0.00           N  
ATOM   2228  CA  HIS   297     -31.072   3.977 -58.156  1.00  0.00           C  
ATOM   2229  C   HIS   297     -31.563   2.547 -58.326  1.00  0.00           C  
ATOM   2230  O   HIS   297     -32.392   2.072 -57.543  1.00  0.00           O  
ATOM   2231  CB  HIS   297     -31.836   4.921 -59.081  1.00  0.00           C  
ATOM   2232  CG  HIS   297     -31.632   6.368 -58.741  1.00  0.00           C  
ATOM   2233  ND1 HIS   297     -31.962   7.412 -59.580  1.00  0.00           N  
ATOM   2234  CD2 HIS   297     -31.124   6.954 -57.631  1.00  0.00           C  
ATOM   2235  CE1 HIS   297     -31.680   8.552 -59.026  1.00  0.00           C  
ATOM   2236  NE2 HIS   297     -31.165   8.312 -57.835  1.00  0.00           N  
ATOM   2237  N   ILE   298     -31.064   1.849 -59.350  1.00  0.00           N  
ATOM   2238  CA  ILE   298     -31.520   0.488 -59.604  1.00  0.00           C  
ATOM   2239  C   ILE   298     -30.965  -0.448 -58.534  1.00  0.00           C  
ATOM   2240  O   ILE   298     -31.683  -1.311 -58.012  1.00  0.00           O  
ATOM   2241  CB  ILE   298     -31.134   0.036 -61.025  1.00  0.00           C  
ATOM   2242  CG1 ILE   298     -31.680   0.956 -62.130  1.00  0.00           C  
ATOM   2243  CG2 ILE   298     -31.646  -1.370 -61.382  1.00  0.00           C  
ATOM   2244  CD1 ILE   298     -31.165   0.603 -63.525  1.00  0.00           C  
ATOM   2245  N   LYS   312     -29.679  -0.294 -58.191  1.00  0.00           N  
ATOM   2246  CA  LYS   312     -29.074  -1.132 -57.157  1.00  0.00           C  
ATOM   2247  C   LYS   312     -29.825  -0.946 -55.848  1.00  0.00           C  
ATOM   2248  O   LYS   312     -30.136  -1.914 -55.143  1.00  0.00           O  
ATOM   2249  CB  LYS   312     -27.581  -0.790 -56.987  1.00  0.00           C  
ATOM   2250  CG  LYS   312     -26.716  -1.228 -58.171  1.00  0.00           C  
ATOM   2251  CD  LYS   312     -25.233  -0.892 -58.003  1.00  0.00           C  
ATOM   2252  CE  LYS   312     -24.372  -1.308 -59.197  1.00  0.00           C  
ATOM   2253  NZ  LYS   312     -22.963  -0.917 -58.967  1.00  0.00           N  
ATOM   2254  N   GLY   313     -30.137   0.306 -55.511  1.00  0.00           N  
ATOM   2255  CA  GLY   313     -30.887   0.591 -54.295  1.00  0.00           C  
ATOM   2256  C   GLY   313     -32.270  -0.039 -54.354  1.00  0.00           C  
ATOM   2257  O   GLY   313     -32.768  -0.565 -53.353  1.00  0.00           O  
ATOM   2258  N   ILE   314     -32.906   0.014 -55.524  1.00  0.00           N  
ATOM   2259  CA  ILE   314     -34.219  -0.597 -55.696  1.00  0.00           C  
ATOM   2260  C   ILE   314     -34.144  -2.115 -55.556  1.00  0.00           C  
ATOM   2261  O   ILE   314     -35.010  -2.725 -54.917  1.00  0.00           O  
ATOM   2262  CB  ILE   314     -34.804  -0.164 -57.047  1.00  0.00           C  
ATOM   2263  CG1 ILE   314     -35.147   1.334 -57.115  1.00  0.00           C  
ATOM   2264  CG2 ILE   314     -36.108  -0.893 -57.412  1.00  0.00           C  
ATOM   2265  CD1 ILE   314     -35.475   1.820 -58.526  1.00  0.00           C  
ATOM   2266  N   LEU   315     -33.118  -2.742 -56.137  1.00  0.00           N  
ATOM   2267  CA  LEU   315     -32.995  -4.195 -56.046  1.00  0.00           C  
ATOM   2268  C   LEU   315     -32.719  -4.657 -54.620  1.00  0.00           C  
ATOM   2269  O   LEU   315     -33.270  -5.673 -54.178  1.00  0.00           O  
ATOM   2270  CB  LEU   315     -31.896  -4.707 -56.974  1.00  0.00           C  
ATOM   2271  CG  LEU   315     -32.102  -4.562 -58.477  1.00  0.00           C  
ATOM   2272  CD1 LEU   315     -30.852  -4.988 -59.207  1.00  0.00           C  
ATOM   2273  CD2 LEU   315     -33.288  -5.396 -58.908  1.00  0.00           C  
ATOM   2274  N   LYS   316     -31.859  -3.943 -53.888  1.00  0.00           N  
ATOM   2275  CA  LYS   316     -31.626  -4.310 -52.496  1.00  0.00           C  
ATOM   2276  C   LYS   316     -32.882  -4.132 -51.655  1.00  0.00           C  
ATOM   2277  O   LYS   316     -33.159  -4.943 -50.762  1.00  0.00           O  
ATOM   2278  CB  LYS   316     -30.490  -3.470 -51.909  1.00  0.00           C  
ATOM   2279  CG  LYS   316     -29.084  -3.958 -52.211  1.00  0.00           C  
ATOM   2280  CD  LYS   316     -28.081  -2.838 -51.964  1.00  0.00           C  
ATOM   2281  CE  LYS   316     -26.649  -3.322 -52.111  1.00  0.00           C  
ATOM   2282  NZ  LYS   316     -25.665  -2.248 -51.796  1.00  0.00           N  
ATOM   2283  N   GLU   317     -33.654  -3.074 -51.915  1.00  0.00           N  
ATOM   2284  CA  GLU   317     -34.928  -2.918 -51.224  1.00  0.00           C  
ATOM   2285  C   GLU   317     -35.906  -4.037 -51.565  1.00  0.00           C  
ATOM   2286  O   GLU   317     -36.805  -4.334 -50.770  1.00  0.00           O  
ATOM   2287  CB  GLU   317     -35.540  -1.557 -51.557  1.00  0.00           C  
ATOM   2288  CG  GLU   317     -34.794  -0.381 -50.923  1.00  0.00           C  
ATOM   2289  CD  GLU   317     -35.444   0.906 -51.411  1.00  0.00           C  
ATOM   2290  OE1 GLU   317     -36.374   0.816 -52.256  1.00  0.00           O  
ATOM   2291  OE2 GLU   317     -35.019   1.997 -50.945  1.00  0.00           O  
ATOM   2292  N   LEU   318     -35.762  -4.658 -52.739  1.00  0.00           N  
ATOM   2293  CA  LEU   318     -36.595  -5.793 -53.123  1.00  0.00           C  
ATOM   2294  C   LEU   318     -36.163  -7.120 -52.514  1.00  0.00           C  
ATOM   2295  O   LEU   318     -36.936  -8.082 -52.568  1.00  0.00           O  
ATOM   2296  CB  LEU   318     -36.620  -5.940 -54.646  1.00  0.00           C  
ATOM   2297  CG  LEU   318     -37.664  -5.111 -55.389  1.00  0.00           C  
ATOM   2298  CD1 LEU   318     -37.517  -5.306 -56.884  1.00  0.00           C  
ATOM   2299  CD2 LEU   318     -39.061  -5.485 -54.930  1.00  0.00           C  
ATOM   2300  N   GLY   319     -34.966  -7.205 -51.947  1.00  0.00           N  
ATOM   2301  CA  GLY   319     -34.493  -8.436 -51.351  1.00  0.00           C  
ATOM   2302  C   GLY   319     -33.582  -9.242 -52.251  1.00  0.00           C  
ATOM   2303  O   GLY   319     -33.292 -10.401 -51.935  1.00  0.00           O  
ATOM   2304  N   TYR   320     -33.122  -8.657 -53.356  1.00  0.00           N  
ATOM   2305  CA  TYR   320     -32.139  -9.292 -54.225  1.00  0.00           C  
ATOM   2306  C   TYR   320     -30.812  -9.337 -53.484  1.00  0.00           C  
ATOM   2307  O   TYR   320     -30.384  -8.338 -52.891  1.00  0.00           O  
ATOM   2308  CB  TYR   320     -32.021  -8.542 -55.557  1.00  0.00           C  
ATOM   2309  CG  TYR   320     -33.268  -8.803 -56.330  1.00  0.00           C  
ATOM   2310  CD1 TYR   320     -34.290  -7.846 -56.348  1.00  0.00           C  
ATOM   2311  CD2 TYR   320     -33.448  -9.999 -57.059  1.00  0.00           C  
ATOM   2312  CE1 TYR   320     -35.482  -8.056 -57.070  1.00  0.00           C  
ATOM   2313  CE2 TYR   320     -34.654 -10.228 -57.798  1.00  0.00           C  
ATOM   2314  CZ  TYR   320     -35.660  -9.242 -57.790  1.00  0.00           C  
ATOM   2315  OH  TYR   320     -36.839  -9.420 -58.483  1.00  0.00           O  
ATOM   2316  N   THR   321     -30.152 -10.492 -53.506  1.00  0.00           N  
ATOM   2317  CA  THR   321     -28.857 -10.519 -52.853  1.00  0.00           C  
ATOM   2318  C   THR   321     -27.762 -10.013 -53.787  1.00  0.00           C  
ATOM   2319  O   THR   321     -27.908  -9.991 -55.011  1.00  0.00           O  
ATOM   2320  CB  THR   321     -28.536 -11.955 -52.443  1.00  0.00           C  
ATOM   2321  OG1 THR   321     -28.449 -12.783 -53.593  1.00  0.00           O  
ATOM   2322  CG2 THR   321     -29.647 -12.481 -51.519  1.00  0.00           C  
ATOM   2323  N   GLU   322     -26.645  -9.605 -53.177  1.00  0.00           N  
ATOM   2324  CA  GLU   322     -25.580  -8.963 -53.940  1.00  0.00           C  
ATOM   2325  C   GLU   322     -24.961  -9.910 -54.958  1.00  0.00           C  
ATOM   2326  O   GLU   322     -24.471  -9.469 -56.003  1.00  0.00           O  
ATOM   2327  CB  GLU   322     -24.516  -8.426 -52.983  1.00  0.00           C  
ATOM   2328  CG  GLU   322     -24.543  -6.915 -52.811  1.00  0.00           C  
ATOM   2329  CD  GLU   322     -24.523  -6.174 -54.135  1.00  0.00           C  
ATOM   2330  OE1 GLU   322     -23.749  -6.571 -55.032  1.00  0.00           O  
ATOM   2331  OE2 GLU   322     -25.287  -5.198 -54.284  1.00  0.00           O  
ATOM   2332  N   GLU   323     -24.935 -11.207 -54.642  1.00  0.00           N  
ATOM   2333  CA  GLU   323     -24.483 -12.235 -55.572  1.00  0.00           C  
ATOM   2334  C   GLU   323     -25.352 -12.329 -56.817  1.00  0.00           C  
ATOM   2335  O   GLU   323     -24.879 -12.812 -57.849  1.00  0.00           O  
ATOM   2336  CB  GLU   323     -24.426 -13.596 -54.873  1.00  0.00           C  
ATOM   2337  CG  GLU   323     -23.741 -13.590 -53.507  1.00  0.00           C  
ATOM   2338  CD  GLU   323     -24.623 -13.021 -52.413  1.00  0.00           C  
ATOM   2339  OE1 GLU   323     -24.197 -12.065 -51.725  1.00  0.00           O  
ATOM   2340  OE2 GLU   323     -25.764 -13.503 -52.276  1.00  0.00           O  
ATOM   2341  N   MET   324     -26.601 -11.872 -56.751  1.00  0.00           N  
ATOM   2342  CA  MET   324     -27.513 -11.941 -57.884  1.00  0.00           C  
ATOM   2343  C   MET   324     -27.629 -10.627 -58.638  1.00  0.00           C  
ATOM   2344  O   MET   324     -28.444 -10.527 -59.559  1.00  0.00           O  
ATOM   2345  CB  MET   324     -28.904 -12.377 -57.412  1.00  0.00           C  
ATOM   2346  CG  MET   324     -28.953 -13.822 -56.910  1.00  0.00           C  
ATOM   2347  SD  MET   324     -30.602 -14.384 -56.391  1.00  0.00           S  
ATOM   2348  CE  MET   324     -30.060 -16.053 -55.924  1.00  0.00           C  
ATOM   2349  N   VAL   325     -26.849  -9.618 -58.269  1.00  0.00           N  
ATOM   2350  CA  VAL   325     -26.864  -8.322 -58.934  1.00  0.00           C  
ATOM   2351  C   VAL   325     -25.498  -8.121 -59.564  1.00  0.00           C  
ATOM   2352  O   VAL   325     -24.497  -7.983 -58.850  1.00  0.00           O  
ATOM   2353  CB  VAL   325     -27.173  -7.172 -57.970  1.00  0.00           C  
ATOM   2354  CG1 VAL   325     -27.168  -5.796 -58.640  1.00  0.00           C  
ATOM   2355  CG2 VAL   325     -28.545  -7.287 -57.303  1.00  0.00           C  
ATOM   2356  N   PHE   326     -25.443  -8.103 -60.889  1.00  0.00           N  
ATOM   2357  CA  PHE   326     -24.183  -7.903 -61.584  1.00  0.00           C  
ATOM   2358  C   PHE   326     -24.248  -6.563 -62.300  1.00  0.00           C  
ATOM   2359  O   PHE   326     -25.081  -6.368 -63.193  1.00  0.00           O  
ATOM   2360  CB  PHE   326     -23.918  -9.046 -62.563  1.00  0.00           C  
ATOM   2361  CG  PHE   326     -23.719 -10.286 -61.761  1.00  0.00           C  
ATOM   2362  CD1 PHE   326     -23.367 -10.245 -60.393  1.00  0.00           C  
ATOM   2363  CD2 PHE   326     -23.884 -11.546 -62.365  1.00  0.00           C  
ATOM   2364  CE1 PHE   326     -23.183 -11.436 -59.633  1.00  0.00           C  
ATOM   2365  CE2 PHE   326     -23.706 -12.755 -61.627  1.00  0.00           C  
ATOM   2366  CZ  PHE   326     -23.351 -12.697 -60.254  1.00  0.00           C  
TER
