# Supplementary material for: The Flavoproteome of the Model Plant Arabidopsis thaliana
Source: Int J Mol Sci. 2020 Jul 28;21(15):5371. doi: 10.3390/ijms21155371 (PMC7432721; doi:10.3390/ijms21155371)
Supplement: Supplementary file 1 [file ijms-21-05371-s001.zip › Supplements for Table S4 pdb structure prediction evidence code 3/AT5G45180.1.pdb]

REMARK  99  Chain ID : 1
REMARK  99  Residues : 431
REMARK  99  Atoms    : 3774
REMARK  99  File     : c6semA_.1.pdb.sc
ATOM      1  N   SER    10      23.254  13.590  42.167  1.00  0.00           N  
ATOM      2  CA  SER    10      24.076  12.860  41.143  1.00  0.00           C  
ATOM      3  C   SER    10      23.333  11.597  40.681  1.00  0.00           C  
ATOM      4  O   SER    10      22.667  10.924  41.479  1.00  0.00           O  
ATOM      5  CB  SER    10      25.446  12.536  41.697  1.00  0.00           C  
ATOM      6  OG  SER    10      25.329  11.651  42.801  1.00  0.00           O  
ATOM      7  N   SER    11      23.442  11.292  39.384  1.00  0.00           N  
ATOM      8  CA  SER    11      22.679  10.214  38.754  1.00  0.00           C  
ATOM      9  C   SER    11      23.415   9.776  37.481  1.00  0.00           C  
ATOM     10  O   SER    11      23.956   8.666  37.399  1.00  0.00           O  
ATOM     11  CB  SER    11      21.248  10.674  38.436  1.00  0.00           C  
ATOM     12  OG  SER    11      20.515   9.613  37.840  1.00  0.00           O  
ATOM     13  N   ARG    12      23.448  10.672  36.492  1.00  0.00           N  
ATOM     14  CA  ARG    12      24.100  10.420  35.220  1.00  0.00           C  
ATOM     15  C   ARG    12      25.623  10.547  35.410  1.00  0.00           C  
ATOM     16  O   ARG    12      26.140  11.656  35.610  1.00  0.00           O  
ATOM     17  CB  ARG    12      23.533  11.353  34.141  1.00  0.00           C  
ATOM     18  CG  ARG    12      22.049  11.121  33.852  1.00  0.00           C  
ATOM     19  CD  ARG    12      21.421  12.198  32.965  1.00  0.00           C  
ATOM     20  NE  ARG    12      21.354  13.454  33.764  1.00  0.00           N  
ATOM     21  CZ  ARG    12      20.973  14.621  33.170  1.00  0.00           C  
ATOM     22  NH1 ARG    12      20.714  14.354  31.856  1.00  0.00           N  
ATOM     23  NH2 ARG    12      20.999  15.600  34.121  1.00  0.00           N  
ATOM     24  N   VAL    13      26.309   9.391  35.337  1.00  0.00           N  
ATOM     25  CA  VAL    13      27.757   9.241  35.562  1.00  0.00           C  
ATOM     26  C   VAL    13      28.446   8.786  34.268  1.00  0.00           C  
ATOM     27  O   VAL    13      27.955   7.917  33.551  1.00  0.00           O  
ATOM     28  CB  VAL    13      28.050   8.240  36.695  1.00  0.00           C  
ATOM     29  CG1 VAL    13      29.523   7.861  36.739  1.00  0.00           C  
ATOM     30  CG2 VAL    13      27.607   8.777  38.040  1.00  0.00           C  
ATOM     31  N   ALA    14      29.627   9.350  34.016  1.00  0.00           N  
ATOM     32  CA  ALA    14      30.443   9.001  32.858  1.00  0.00           C  
ATOM     33  C   ALA    14      31.673   8.217  33.323  1.00  0.00           C  
ATOM     34  O   ALA    14      32.303   8.584  34.310  1.00  0.00           O  
ATOM     35  CB  ALA    14      30.851  10.248  32.104  1.00  0.00           C  
ATOM     36  N   ILE    15      31.993   7.135  32.605  1.00  0.00           N  
ATOM     37  CA  ILE    15      33.200   6.376  32.849  1.00  0.00           C  
ATOM     38  C   ILE    15      33.970   6.284  31.527  1.00  0.00           C  
ATOM     39  O   ILE    15      33.477   5.746  30.520  1.00  0.00           O  
ATOM     40  CB  ILE    15      32.900   5.000  33.474  1.00  0.00           C  
ATOM     41  CG1 ILE    15      32.179   5.086  34.830  1.00  0.00           C  
ATOM     42  CG2 ILE    15      34.160   4.160  33.741  1.00  0.00           C  
ATOM     43  CD1 ILE    15      31.722   3.730  35.364  1.00  0.00           C  
ATOM     44  N   ILE    16      35.179   6.859  31.544  1.00  0.00           N  
ATOM     45  CA  ILE    16      36.042   6.912  30.376  1.00  0.00           C  
ATOM     46  C   ILE    16      36.787   5.574  30.263  1.00  0.00           C  
ATOM     47  O   ILE    16      37.697   5.313  31.033  1.00  0.00           O  
ATOM     48  CB  ILE    16      37.049   8.065  30.473  1.00  0.00           C  
ATOM     49  CG1 ILE    16      36.475   9.332  31.115  1.00  0.00           C  
ATOM     50  CG2 ILE    16      37.644   8.329  29.097  1.00  0.00           C  
ATOM     51  CD1 ILE    16      35.503  10.079  30.242  1.00  0.00           C  
ATOM     52  N   GLY    17      36.395   4.731  29.304  1.00  0.00           N  
ATOM     53  CA  GLY    17      37.131   3.500  28.976  1.00  0.00           C  
ATOM     54  C   GLY    17      36.501   2.277  29.616  1.00  0.00           C  
ATOM     55  O   GLY    17      36.059   2.326  30.765  1.00  0.00           O  
ATOM     56  N   ALA    18      36.455   1.182  28.850  1.00  0.00           N  
ATOM     57  CA  ALA    18      35.927  -0.100  29.302  1.00  0.00           C  
ATOM     58  C   ALA    18      37.086  -1.009  29.725  1.00  0.00           C  
ATOM     59  O   ALA    18      37.084  -2.235  29.434  1.00  0.00           O  
ATOM     60  CB  ALA    18      35.112  -0.743  28.207  1.00  0.00           C  
ATOM     61  N   GLY    19      38.075  -0.399  30.397  1.00  0.00           N  
ATOM     62  CA  GLY    19      39.149  -1.128  31.003  1.00  0.00           C  
ATOM     63  C   GLY    19      38.600  -2.059  32.069  1.00  0.00           C  
ATOM     64  O   GLY    19      37.408  -2.358  32.100  1.00  0.00           O  
ATOM     65  N   VAL    20      39.486  -2.531  32.938  1.00  0.00           N  
ATOM     66  CA  VAL    20      39.083  -3.218  34.148  1.00  0.00           C  
ATOM     67  C   VAL    20      38.425  -2.186  35.060  1.00  0.00           C  
ATOM     68  O   VAL    20      37.414  -2.457  35.690  1.00  0.00           O  
ATOM     69  CB  VAL    20      40.280  -3.839  34.883  1.00  0.00           C  
ATOM     70  CG1 VAL    20      39.804  -4.867  35.898  1.00  0.00           C  
ATOM     71  CG2 VAL    20      41.317  -4.393  33.909  1.00  0.00           C  
ATOM     72  N   SER    21      39.068  -1.016  35.115  1.00  0.00           N  
ATOM     73  CA  SER    21      38.673   0.082  35.948  1.00  0.00           C  
ATOM     74  C   SER    21      37.289   0.598  35.517  1.00  0.00           C  
ATOM     75  O   SER    21      36.398   0.734  36.347  1.00  0.00           O  
ATOM     76  CB  SER    21      39.729   1.148  35.931  1.00  0.00           C  
ATOM     77  OG  SER    21      41.005   0.581  36.236  1.00  0.00           O  
ATOM     78  N   GLY    22      37.097   0.826  34.216  1.00  0.00           N  
ATOM     79  CA  GLY    22      35.760   1.109  33.683  1.00  0.00           C  
ATOM     80  C   GLY    22      34.724   0.058  34.089  1.00  0.00           C  
ATOM     81  O   GLY    22      33.685   0.358  34.650  1.00  0.00           O  
ATOM     82  N   LEU    23      35.023  -1.204  33.811  1.00  0.00           N  
ATOM     83  CA  LEU    23      34.067  -2.289  34.000  1.00  0.00           C  
ATOM     84  C   LEU    23      33.640  -2.431  35.467  1.00  0.00           C  
ATOM     85  O   LEU    23      32.543  -2.864  35.731  1.00  0.00           O  
ATOM     86  CB  LEU    23      34.703  -3.592  33.513  1.00  0.00           C  
ATOM     87  CG  LEU    23      34.592  -3.841  32.013  1.00  0.00           C  
ATOM     88  CD1 LEU    23      35.553  -4.932  31.582  1.00  0.00           C  
ATOM     89  CD2 LEU    23      33.174  -4.207  31.633  1.00  0.00           C  
ATOM     90  N   ALA    24      34.532  -2.128  36.414  1.00  0.00           N  
ATOM     91  CA  ALA    24      34.221  -2.327  37.828  1.00  0.00           C  
ATOM     92  C   ALA    24      33.424  -1.120  38.324  1.00  0.00           C  
ATOM     93  O   ALA    24      32.445  -1.274  39.049  1.00  0.00           O  
ATOM     94  CB  ALA    24      35.482  -2.598  38.684  1.00  0.00           C  
ATOM     95  N   ALA    25      33.846   0.082  37.933  1.00  0.00           N  
ATOM     96  CA  ALA    25      33.118   1.276  38.312  1.00  0.00           C  
ATOM     97  C   ALA    25      31.699   1.188  37.729  1.00  0.00           C  
ATOM     98  O   ALA    25      30.714   1.334  38.452  1.00  0.00           O  
ATOM     99  CB  ALA    25      33.846   2.527  37.886  1.00  0.00           C  
ATOM    100  N   ALA    26      31.607   0.886  36.427  1.00  0.00           N  
ATOM    101  CA  ALA    26      30.334   0.646  35.761  1.00  0.00           C  
ATOM    102  C   ALA    26      29.443  -0.156  36.701  1.00  0.00           C  
ATOM    103  O   ALA    26      28.331   0.237  36.967  1.00  0.00           O  
ATOM    104  CB  ALA    26      30.564  -0.120  34.456  1.00  0.00           C  
ATOM    105  N   LYS    27      29.982  -1.258  37.222  1.00  0.00           N  
ATOM    106  CA  LYS    27      29.264  -2.153  38.107  1.00  0.00           C  
ATOM    107  C   LYS    27      29.000  -1.486  39.468  1.00  0.00           C  
ATOM    108  O   LYS    27      27.890  -1.543  39.962  1.00  0.00           O  
ATOM    109  CB  LYS    27      30.056  -3.448  38.286  1.00  0.00           C  
ATOM    110  CG  LYS    27      29.290  -4.582  38.943  1.00  0.00           C  
ATOM    111  CD  LYS    27      29.688  -4.801  40.380  1.00  0.00           C  
ATOM    112  CE  LYS    27      29.096  -6.069  40.957  1.00  0.00           C  
ATOM    113  NZ  LYS    27      29.681  -6.381  42.274  1.00  0.00           N  
ATOM    114  N   HIS    28      30.024  -0.881  40.072  1.00  0.00           N  
ATOM    115  CA  HIS    28      29.912  -0.244  41.395  1.00  0.00           C  
ATOM    116  C   HIS    28      28.849   0.858  41.380  1.00  0.00           C  
ATOM    117  O   HIS    28      28.288   1.187  42.422  1.00  0.00           O  
ATOM    118  CB  HIS    28      31.239   0.381  41.835  1.00  0.00           C  
ATOM    119  CG  HIS    28      32.291  -0.640  42.154  1.00  0.00           C  
ATOM    120  ND1 HIS    28      32.192  -1.555  43.182  1.00  0.00           N  
ATOM    121  CD2 HIS    28      33.484  -0.897  41.567  1.00  0.00           C  
ATOM    122  CE1 HIS    28      33.243  -2.315  43.221  1.00  0.00           C  
ATOM    123  NE2 HIS    28      34.055  -1.943  42.251  1.00  0.00           N  
ATOM    124  N   LEU    29      28.376   1.227  40.187  1.00  0.00           N  
ATOM    125  CA  LEU    29      27.359   2.277  40.043  1.00  0.00           C  
ATOM    126  C   LEU    29      25.990   1.855  40.568  1.00  0.00           C  
ATOM    127  O   LEU    29      25.207   2.662  41.076  1.00  0.00           O  
ATOM    128  CB  LEU    29      26.938   2.782  38.659  1.00  0.00           C  
ATOM    129  CG  LEU    29      28.039   3.555  37.930  1.00  0.00           C  
ATOM    130  CD1 LEU    29      27.711   3.944  36.490  1.00  0.00           C  
ATOM    131  CD2 LEU    29      28.432   4.883  38.576  1.00  0.00           C  
ATOM    132  N   ALA    30      25.689   0.562  40.444  1.00  0.00           N  
ATOM    133  CA  ALA    30      24.430  -0.017  40.912  1.00  0.00           C  
ATOM    134  C   ALA    30      23.159   0.625  40.344  1.00  0.00           C  
ATOM    135  O   ALA    30      22.610   0.191  39.328  1.00  0.00           O  
ATOM    136  CB  ALA    30      24.324   0.056  42.431  1.00  0.00           C  
ATOM    137  N   ARG    31      22.679   1.674  41.005  1.00  0.00           N  
ATOM    138  CA  ARG    31      21.466   2.348  40.577  1.00  0.00           C  
ATOM    139  C   ARG    31      21.673   3.780  40.100  1.00  0.00           C  
ATOM    140  O   ARG    31      20.753   4.603  40.108  1.00  0.00           O  
ATOM    141  CB  ARG    31      20.316   2.608  41.554  1.00  0.00           C  
ATOM    142  CG  ARG    31      19.660   1.329  42.079  1.00  0.00           C  
ATOM    143  CD  ARG    31      18.463   1.586  42.996  1.00  0.00           C  
ATOM    144  NE  ARG    31      17.850   0.266  43.314  1.00  0.00           N  
ATOM    145  CZ  ARG    31      16.841   0.185  44.229  1.00  0.00           C  
ATOM    146  NH1 ARG    31      16.595   1.446  44.691  1.00  0.00           N  
ATOM    147  NH2 ARG    31      16.470  -1.126  44.325  1.00  0.00           N  
ATOM    148  N   HIS    32      22.891   4.102  39.674  1.00  0.00           N  
ATOM    149  CA  HIS    32      23.204   5.446  39.177  1.00  0.00           C  
ATOM    150  C   HIS    32      23.171   5.457  37.657  1.00  0.00           C  
ATOM    151  O   HIS    32      23.342   4.428  36.997  1.00  0.00           O  
ATOM    152  CB  HIS    32      24.575   6.084  39.431  1.00  0.00           C  
ATOM    153  CG  HIS    32      24.782   6.477  40.864  1.00  0.00           C  
ATOM    154  ND1 HIS    32      25.956   7.010  41.356  1.00  0.00           N  
ATOM    155  CD2 HIS    32      23.949   6.417  41.929  1.00  0.00           C  
ATOM    156  CE1 HIS    32      25.850   7.258  42.626  1.00  0.00           C  
ATOM    157  NE2 HIS    32      24.637   6.909  43.011  1.00  0.00           N  
ATOM    158  N   HIS    33      22.948   6.633  37.076  1.00  0.00           N  
ATOM    159  CA  HIS    33      22.952   6.793  35.622  1.00  0.00           C  
ATOM    160  C   HIS    33      24.388   6.488  35.224  1.00  0.00           C  
ATOM    161  O   HIS    33      25.336   7.045  35.783  1.00  0.00           O  
ATOM    162  CB  HIS    33      22.704   8.146  34.946  1.00  0.00           C  
ATOM    163  CG  HIS    33      22.465   8.029  33.470  1.00  0.00           C  
ATOM    164  ND1 HIS    33      23.466   7.839  32.539  1.00  0.00           N  
ATOM    165  CD2 HIS    33      21.319   8.073  32.750  1.00  0.00           C  
ATOM    166  CE1 HIS    33      22.971   7.769  31.341  1.00  0.00           C  
ATOM    167  NE2 HIS    33      21.662   7.909  31.430  1.00  0.00           N  
ATOM    168  N   PRO    34      24.587   5.603  34.257  1.00  0.00           N  
ATOM    169  CA  PRO    34      25.952   5.277  33.867  1.00  0.00           C  
ATOM    170  C   PRO    34      26.152   5.133  32.370  1.00  0.00           C  
ATOM    171  O   PRO    34      25.400   4.446  31.674  1.00  0.00           O  
ATOM    172  CB  PRO    34      27.042   4.215  33.700  1.00  0.00           C  
ATOM    173  CG  PRO    34      26.858   3.002  34.615  1.00  0.00           C  
ATOM    174  CD  PRO    34      25.394   2.609  34.823  1.00  0.00           C  
ATOM    175  N   GLN    35      27.249   5.792  31.906  1.00  0.00           N  
ATOM    176  CA  GLN    35      27.510   5.686  30.481  1.00  0.00           C  
ATOM    177  C   GLN    35      29.012   5.507  30.265  1.00  0.00           C  
ATOM    178  O   GLN    35      29.816   6.341  30.704  1.00  0.00           O  
ATOM    179  CB  GLN    35      27.021   6.928  29.732  1.00  0.00           C  
ATOM    180  CG  GLN    35      27.278   6.872  28.225  1.00  0.00           C  
ATOM    181  CD  GLN    35      26.357   5.817  27.629  1.00  0.00           C  
ATOM    182  OE1 GLN    35      25.177   5.743  27.967  1.00  0.00           O  
ATOM    183  NE2 GLN    35      26.847   4.942  26.710  1.00  0.00           N  
ATOM    184  N   VAL    36      29.378   4.418  29.582  1.00  0.00           N  
ATOM    185  CA  VAL    36      30.771   4.078  29.365  1.00  0.00           C  
ATOM    186  C   VAL    36      31.178   4.423  27.932  1.00  0.00           C  
ATOM    187  O   VAL    36      30.495   4.054  26.979  1.00  0.00           O  
ATOM    188  CB  VAL    36      31.030   2.599  29.639  1.00  0.00           C  
ATOM    189  CG1 VAL    36      32.475   2.173  29.371  1.00  0.00           C  
ATOM    190  CG2 VAL    36      30.754   2.189  31.087  1.00  0.00           C  
ATOM    191  N   PHE    37      32.312   5.109  27.808  1.00  0.00           N  
ATOM    192  CA  PHE    37      32.874   5.441  26.518  1.00  0.00           C  
ATOM    193  C   PHE    37      34.154   4.632  26.301  1.00  0.00           C  
ATOM    194  O   PHE    37      35.098   4.791  27.053  1.00  0.00           O  
ATOM    195  CB  PHE    37      33.147   6.946  26.422  1.00  0.00           C  
ATOM    196  CG  PHE    37      31.925   7.796  26.639  1.00  0.00           C  
ATOM    197  CD1 PHE    37      30.806   7.633  25.842  1.00  0.00           C  
ATOM    198  CD2 PHE    37      31.888   8.748  27.648  1.00  0.00           C  
ATOM    199  CE1 PHE    37      29.673   8.402  26.056  1.00  0.00           C  
ATOM    200  CE2 PHE    37      30.759   9.522  27.856  1.00  0.00           C  
ATOM    201  CZ  PHE    37      29.652   9.345  27.061  1.00  0.00           C  
ATOM    202  N   GLU    38      34.164   3.795  25.259  1.00  0.00           N  
ATOM    203  CA  GLU    38      35.296   2.969  24.909  1.00  0.00           C  
ATOM    204  C   GLU    38      35.832   3.385  23.534  1.00  0.00           C  
ATOM    205  O   GLU    38      35.104   3.322  22.559  1.00  0.00           O  
ATOM    206  CB  GLU    38      34.851   1.508  24.930  1.00  0.00           C  
ATOM    207  CG  GLU    38      35.945   0.522  24.571  1.00  0.00           C  
ATOM    208  CD  GLU    38      37.333   0.879  25.075  1.00  0.00           C  
ATOM    209  OE1 GLU    38      37.545   0.895  26.314  1.00  0.00           O  
ATOM    210  OE2 GLU    38      38.199   1.170  24.224  1.00  0.00           O  
ATOM    211  N   ALA    39      37.109   3.806  23.479  1.00  0.00           N  
ATOM    212  CA  ALA    39      37.808   4.209  22.223  1.00  0.00           C  
ATOM    213  C   ALA    39      37.700   3.068  21.199  1.00  0.00           C  
ATOM    214  O   ALA    39      37.450   3.315  20.027  1.00  0.00           O  
ATOM    215  CB  ALA    39      39.276   4.586  22.475  1.00  0.00           C  
ATOM    216  N   SER    40      37.863   1.823  21.664  1.00  0.00           N  
ATOM    217  CA  SER    40      37.978   0.636  20.799  1.00  0.00           C  
ATOM    218  C   SER    40      36.621  -0.065  20.662  1.00  0.00           C  
ATOM    219  O   SER    40      35.601   0.486  21.012  1.00  0.00           O  
ATOM    220  CB  SER    40      39.078  -0.292  21.329  1.00  0.00           C  
ATOM    221  OG  SER    40      38.693  -0.840  22.581  1.00  0.00           O  
ATOM    222  N   ASP    41      36.652  -1.301  20.162  1.00  0.00           N  
ATOM    223  CA  ASP    41      35.482  -2.047  19.732  1.00  0.00           C  
ATOM    224  C   ASP    41      35.111  -3.083  20.796  1.00  0.00           C  
ATOM    225  O   ASP    41      34.189  -3.837  20.591  1.00  0.00           O  
ATOM    226  CB  ASP    41      35.752  -2.795  18.423  1.00  0.00           C  
ATOM    227  CG  ASP    41      36.860  -3.807  18.679  1.00  0.00           C  
ATOM    228  OD1 ASP    41      37.385  -3.832  19.825  1.00  0.00           O  
ATOM    229  OD2 ASP    41      37.197  -4.568  17.733  1.00  0.00           O  
ATOM    230  N   SER    42      35.847  -3.128  21.913  1.00  0.00           N  
ATOM    231  CA  SER    42      35.642  -4.162  22.924  1.00  0.00           C  
ATOM    232  C   SER    42      36.289  -3.777  24.265  1.00  0.00           C  
ATOM    233  O   SER    42      37.107  -2.838  24.367  1.00  0.00           O  
ATOM    234  CB  SER    42      36.187  -5.501  22.427  1.00  0.00           C  
ATOM    235  OG  SER    42      35.946  -6.515  23.392  1.00  0.00           O  
ATOM    236  N   ILE    43      35.906  -4.552  25.286  1.00  0.00           N  
ATOM    237  CA  ILE    43      36.315  -4.393  26.672  1.00  0.00           C  
ATOM    238  C   ILE    43      37.686  -5.046  26.909  1.00  0.00           C  
ATOM    239  O   ILE    43      38.220  -5.769  26.045  1.00  0.00           O  
ATOM    240  CB  ILE    43      35.258  -5.014  27.600  1.00  0.00           C  
ATOM    241  CG1 ILE    43      35.183  -6.537  27.445  1.00  0.00           C  
ATOM    242  CG2 ILE    43      33.915  -4.357  27.372  1.00  0.00           C  
ATOM    243  CD1 ILE    43      34.507  -7.237  28.592  1.00  0.00           C  
ATOM    244  N   GLY    44      38.211  -4.796  28.119  1.00  0.00           N  
ATOM    245  CA  GLY    44      39.429  -5.394  28.657  1.00  0.00           C  
ATOM    246  C   GLY    44      40.561  -4.378  28.732  1.00  0.00           C  
ATOM    247  O   GLY    44      41.453  -4.442  29.628  1.00  0.00           O  
ATOM    248  N   GLY    45      40.528  -3.421  27.794  1.00  0.00           N  
ATOM    249  CA  GLY    45      41.662  -2.588  27.571  1.00  0.00           C  
ATOM    250  C   GLY    45      42.891  -3.457  27.391  1.00  0.00           C  
ATOM    251  O   GLY    45      42.880  -4.355  26.547  1.00  0.00           O  
ATOM    252  N   VAL    46      43.902  -3.233  28.242  1.00  0.00           N  
ATOM    253  CA  VAL    46      45.276  -3.745  28.059  1.00  0.00           C  
ATOM    254  C   VAL    46      45.266  -5.255  27.777  1.00  0.00           C  
ATOM    255  O   VAL    46      45.998  -5.712  26.898  1.00  0.00           O  
ATOM    256  CB  VAL    46      46.080  -3.425  29.323  1.00  0.00           C  
ATOM    257  CG1 VAL    46      47.461  -4.083  29.351  1.00  0.00           C  
ATOM    258  CG2 VAL    46      46.345  -1.930  29.515  1.00  0.00           C  
ATOM    259  N   TRP    47      44.405  -5.986  28.504  1.00  0.00           N  
ATOM    260  CA  TRP    47      44.378  -7.433  28.581  1.00  0.00           C  
ATOM    261  C   TRP    47      43.737  -8.098  27.355  1.00  0.00           C  
ATOM    262  O   TRP    47      43.768  -9.326  27.236  1.00  0.00           O  
ATOM    263  CB  TRP    47      43.633  -7.842  29.852  1.00  0.00           C  
ATOM    264  CG  TRP    47      44.401  -7.532  31.092  1.00  0.00           C  
ATOM    265  CD1 TRP    47      44.210  -6.487  31.943  1.00  0.00           C  
ATOM    266  CD2 TRP    47      45.532  -8.260  31.594  1.00  0.00           C  
ATOM    267  NE1 TRP    47      45.128  -6.520  32.954  1.00  0.00           N  
ATOM    268  CE2 TRP    47      45.955  -7.599  32.771  1.00  0.00           C  
ATOM    269  CE3 TRP    47      46.228  -9.400  31.172  1.00  0.00           C  
ATOM    270  CZ2 TRP    47      47.046  -8.044  33.522  1.00  0.00           C  
ATOM    271  CZ3 TRP    47      47.301  -9.835  31.918  1.00  0.00           C  
ATOM    272  CH2 TRP    47      47.709  -9.160  33.070  1.00  0.00           C  
ATOM    273  N   ARG    48      43.085  -7.321  26.491  1.00  0.00           N  
ATOM    274  CA  ARG    48      42.636  -7.832  25.204  1.00  0.00           C  
ATOM    275  C   ARG    48      43.863  -7.815  24.296  1.00  0.00           C  
ATOM    276  O   ARG    48      44.357  -6.771  23.961  1.00  0.00           O  
ATOM    277  CB  ARG    48      41.464  -7.010  24.644  1.00  0.00           C  
ATOM    278  CG  ARG    48      40.609  -7.743  23.620  1.00  0.00           C  
ATOM    279  CD  ARG    48      39.400  -6.942  23.144  1.00  0.00           C  
ATOM    280  NE  ARG    48      39.751  -5.891  22.198  1.00  0.00           N  
ATOM    281  CZ  ARG    48      39.945  -4.606  22.511  1.00  0.00           C  
ATOM    282  NH1 ARG    48      40.469  -3.779  21.615  1.00  0.00           N  
ATOM    283  NH2 ARG    48      39.632  -4.152  23.719  1.00  0.00           N  
ATOM    284  N   LYS    49      44.393  -8.990  23.973  1.00  0.00           N  
ATOM    285  CA  LYS    49      45.556  -9.042  23.118  1.00  0.00           C  
ATOM    286  C   LYS    49      45.118  -8.766  21.681  1.00  0.00           C  
ATOM    287  O   LYS    49      44.134  -9.312  21.204  1.00  0.00           O  
ATOM    288  CB  LYS    49      46.264 -10.395  23.188  1.00  0.00           C  
ATOM    289  CG  LYS    49      45.396 -11.563  22.716  1.00  0.00           C  
ATOM    290  CD  LYS    49      46.181 -12.855  22.484  1.00  0.00           C  
ATOM    291  CE  LYS    49      45.345 -13.978  21.868  1.00  0.00           C  
ATOM    292  NZ  LYS    49      46.221 -15.102  21.469  1.00  0.00           N  
ATOM    293  N   CYS    50      45.836  -7.897  20.974  1.00  0.00           N  
ATOM    294  CA  CYS    50      45.487  -7.580  19.591  1.00  0.00           C  
ATOM    295  C   CYS    50      46.753  -7.592  18.761  1.00  0.00           C  
ATOM    296  O   CYS    50      46.808  -8.125  17.649  1.00  0.00           O  
ATOM    297  CB  CYS    50      44.953  -6.246  19.063  1.00  0.00           C  
ATOM    298  SG  CYS    50      43.679  -5.921  19.598  1.00  0.00           S  
ATOM    299  N   THR    51      47.799  -6.991  19.311  1.00  0.00           N  
ATOM    300  CA  THR    51      49.078  -6.914  18.629  1.00  0.00           C  
ATOM    301  C   THR    51      50.069  -7.840  19.322  1.00  0.00           C  
ATOM    302  O   THR    51      50.888  -8.516  18.695  1.00  0.00           O  
ATOM    303  CB  THR    51      50.429  -6.285  18.235  1.00  0.00           C  
ATOM    304  OG1 THR    51      51.239  -6.106  19.388  1.00  0.00           O  
ATOM    305  CG2 THR    51      50.181  -4.920  17.570  1.00  0.00           C  
ATOM    306  N   TYR    52      49.992  -7.870  20.643  1.00  0.00           N  
ATOM    307  CA  TYR    52      50.881  -8.688  21.436  1.00  0.00           C  
ATOM    308  C   TYR    52      50.045  -9.660  22.248  1.00  0.00           C  
ATOM    309  O   TYR    52      49.189  -9.285  23.053  1.00  0.00           O  
ATOM    310  CB  TYR    52      51.771  -8.191  22.584  1.00  0.00           C  
ATOM    311  CG  TYR    52      52.508  -9.369  23.122  1.00  0.00           C  
ATOM    312  CD1 TYR    52      53.608  -9.882  22.423  1.00  0.00           C  
ATOM    313  CD2 TYR    52      52.129  -9.988  24.333  1.00  0.00           C  
ATOM    314  CE1 TYR    52      54.332 -10.992  22.900  1.00  0.00           C  
ATOM    315  CE2 TYR    52      52.853 -11.118  24.834  1.00  0.00           C  
ATOM    316  CZ  TYR    52      53.954 -11.605  24.100  1.00  0.00           C  
ATOM    317  OH  TYR    52      54.679 -12.692  24.540  1.00  0.00           O  
ATOM    318  N   GLU    53      50.301 -10.943  22.029  1.00  0.00           N  
ATOM    319  CA  GLU    53      49.570 -12.021  22.677  1.00  0.00           C  
ATOM    320  C   GLU    53      50.422 -12.760  23.707  1.00  0.00           C  
ATOM    321  O   GLU    53      51.615 -12.997  23.502  1.00  0.00           O  
ATOM    322  CB  GLU    53      49.051 -13.175  21.813  1.00  0.00           C  
ATOM    323  CG  GLU    53      50.137 -13.836  20.961  1.00  0.00           C  
ATOM    324  CD  GLU    53      49.509 -15.014  20.230  1.00  0.00           C  
ATOM    325  OE1 GLU    53      48.266 -15.184  20.340  1.00  0.00           O  
ATOM    326  OE2 GLU    53      50.265 -15.760  19.552  1.00  0.00           O  
ATOM    327  N   THR    54      49.824 -13.137  24.831  1.00  0.00           N  
ATOM    328  CA  THR    54      50.578 -13.853  25.843  1.00  0.00           C  
ATOM    329  C   THR    54      50.499 -13.213  27.212  1.00  0.00           C  
ATOM    330  O   THR    54      49.432 -12.822  27.693  1.00  0.00           O  
ATOM    331  CB  THR    54      51.852 -14.349  26.553  1.00  0.00           C  
ATOM    332  OG1 THR    54      52.610 -13.244  27.024  1.00  0.00           O  
ATOM    333  CG2 THR    54      52.702 -15.164  25.564  1.00  0.00           C  
ATOM    334  N   THR    55      51.754 -13.057  27.876  1.00  0.00           N  
ATOM    335  CA  THR    55      51.743 -12.514  29.238  1.00  0.00           C  
ATOM    336  C   THR    55      50.862 -13.373  30.144  1.00  0.00           C  
ATOM    337  O   THR    55      49.719 -13.678  29.809  1.00  0.00           O  
ATOM    338  CB  THR    55      51.212 -11.071  29.307  1.00  0.00           C  
ATOM    339  OG1 THR    55      52.021 -10.215  28.513  1.00  0.00           O  
ATOM    340  CG2 THR    55      51.239 -10.588  30.767  1.00  0.00           C  
ATOM    341  N   LYS    56      51.341 -13.569  31.356  1.00  0.00           N  
ATOM    342  CA  LYS    56      50.553 -14.315  32.364  1.00  0.00           C  
ATOM    343  C   LYS    56      50.368 -13.370  33.545  1.00  0.00           C  
ATOM    344  O   LYS    56      51.259 -12.580  33.800  1.00  0.00           O  
ATOM    345  CB  LYS    56      51.303 -15.593  32.766  1.00  0.00           C  
ATOM    346  CG  LYS    56      51.442 -16.603  31.625  1.00  0.00           C  
ATOM    347  CD  LYS    56      52.147 -17.898  32.036  1.00  0.00           C  
ATOM    348  CE  LYS    56      52.262 -18.918  30.902  1.00  0.00           C  
ATOM    349  NZ  LYS    56      52.927 -20.146  31.392  1.00  0.00           N  
ATOM    350  N   LEU    57      49.288 -13.519  34.293  1.00  0.00           N  
ATOM    351  CA  LEU    57      49.025 -12.669  35.476  1.00  0.00           C  
ATOM    352  C   LEU    57      50.115 -12.926  36.516  1.00  0.00           C  
ATOM    353  O   LEU    57      50.503 -14.075  36.662  1.00  0.00           O  
ATOM    354  CB  LEU    57      47.641 -13.011  36.043  1.00  0.00           C  
ATOM    355  CG  LEU    57      47.190 -12.068  37.160  1.00  0.00           C  
ATOM    356  CD1 LEU    57      46.928 -10.628  36.724  1.00  0.00           C  
ATOM    357  CD2 LEU    57      45.890 -12.469  37.857  1.00  0.00           C  
ATOM    358  N   GLN    58      50.533 -11.916  37.271  1.00  0.00           N  
ATOM    359  CA  GLN    58      51.550 -12.188  38.318  1.00  0.00           C  
ATOM    360  C   GLN    58      50.901 -12.107  39.696  1.00  0.00           C  
ATOM    361  O   GLN    58      51.590 -11.765  40.644  1.00  0.00           O  
ATOM    362  CB  GLN    58      52.794 -11.317  38.199  1.00  0.00           C  
ATOM    363  CG  GLN    58      53.540 -11.496  36.875  1.00  0.00           C  
ATOM    364  CD  GLN    58      54.071 -12.922  36.824  1.00  0.00           C  
ATOM    365  OE1 GLN    58      54.565 -13.450  37.819  1.00  0.00           O  
ATOM    366  NE2 GLN    58      53.997 -13.622  35.661  1.00  0.00           N  
ATOM    367  N   SER    59      49.611 -12.417  39.761  1.00  0.00           N  
ATOM    368  CA  SER    59      48.818 -12.458  41.007  1.00  0.00           C  
ATOM    369  C   SER    59      47.744 -13.544  40.911  1.00  0.00           C  
ATOM    370  O   SER    59      47.087 -13.661  39.875  1.00  0.00           O  
ATOM    371  CB  SER    59      48.123 -11.127  41.325  1.00  0.00           C  
ATOM    372  OG  SER    59      47.148 -10.837  40.334  1.00  0.00           O  
ATOM    373  N   VAL    60      47.578 -14.292  42.018  1.00  0.00           N  
ATOM    374  CA  VAL    60      46.669 -15.425  42.162  1.00  0.00           C  
ATOM    375  C   VAL    60      45.241 -14.986  41.780  1.00  0.00           C  
ATOM    376  O   VAL    60      44.903 -13.817  41.882  1.00  0.00           O  
ATOM    377  CB  VAL    60      46.749 -15.983  43.586  1.00  0.00           C  
ATOM    378  CG1 VAL    60      45.644 -16.990  43.910  1.00  0.00           C  
ATOM    379  CG2 VAL    60      48.058 -16.717  43.881  1.00  0.00           C  
ATOM    380  N   ARG    61      44.406 -15.943  41.363  1.00  0.00           N  
ATOM    381  CA  ARG    61      42.990 -15.703  41.062  1.00  0.00           C  
ATOM    382  C   ARG    61      42.177 -15.427  42.331  1.00  0.00           C  
ATOM    383  O   ARG    61      41.254 -14.627  42.293  1.00  0.00           O  
ATOM    384  CB  ARG    61      42.364 -16.886  40.316  1.00  0.00           C  
ATOM    385  CG  ARG    61      42.891 -17.055  38.889  1.00  0.00           C  
ATOM    386  CD  ARG    61      42.239 -18.212  38.129  1.00  0.00           C  
ATOM    387  NE  ARG    61      42.896 -18.298  36.795  1.00  0.00           N  
ATOM    388  CZ  ARG    61      42.520 -17.451  35.793  1.00  0.00           C  
ATOM    389  NH1 ARG    61      41.536 -16.640  36.281  1.00  0.00           N  
ATOM    390  NH2 ARG    61      43.274 -17.745  34.694  1.00  0.00           N  
ATOM    391  N   VAL    62      42.486 -16.125  43.430  1.00  0.00           N  
ATOM    392  CA  VAL    62      41.732 -15.939  44.670  1.00  0.00           C  
ATOM    393  C   VAL    62      42.301 -14.743  45.444  1.00  0.00           C  
ATOM    394  O   VAL    62      41.705 -14.293  46.424  1.00  0.00           O  
ATOM    395  CB  VAL    62      41.696 -17.212  45.530  1.00  0.00           C  
ATOM    396  CG1 VAL    62      41.063 -18.410  44.820  1.00  0.00           C  
ATOM    397  CG2 VAL    62      43.081 -17.692  45.967  1.00  0.00           C  
ATOM    398  N   SER    63      43.425 -14.192  44.987  1.00  0.00           N  
ATOM    399  CA  SER    63      43.972 -13.010  45.602  1.00  0.00           C  
ATOM    400  C   SER    63      43.700 -11.778  44.746  1.00  0.00           C  
ATOM    401  O   SER    63      44.154 -10.687  45.083  1.00  0.00           O  
ATOM    402  CB  SER    63      45.477 -13.143  45.759  1.00  0.00           C  
ATOM    403  OG  SER    63      45.784 -14.229  46.621  1.00  0.00           O  
ATOM    404  N   TYR    64      42.992 -11.946  43.630  1.00  0.00           N  
ATOM    405  CA  TYR    64      42.856 -10.830  42.724  1.00  0.00           C  
ATOM    406  C   TYR    64      41.508 -10.844  41.994  1.00  0.00           C  
ATOM    407  O   TYR    64      41.357 -10.116  41.004  1.00  0.00           O  
ATOM    408  CB  TYR    64      44.012 -10.798  41.763  1.00  0.00           C  
ATOM    409  CG  TYR    64      45.253 -10.595  42.562  1.00  0.00           C  
ATOM    410  CD1 TYR    64      46.072 -11.690  42.868  1.00  0.00           C  
ATOM    411  CD2 TYR    64      45.636  -9.315  43.021  1.00  0.00           C  
ATOM    412  CE1 TYR    64      47.255 -11.537  43.618  1.00  0.00           C  
ATOM    413  CE2 TYR    64      46.836  -9.143  43.785  1.00  0.00           C  
ATOM    414  CZ  TYR    64      47.632 -10.269  44.073  1.00  0.00           C  
ATOM    415  OH  TYR    64      48.792 -10.152  44.808  1.00  0.00           O  
ATOM    416  N   GLU    65      40.529 -11.607  42.497  1.00  0.00           N  
ATOM    417  CA  GLU    65      39.169 -11.536  41.958  1.00  0.00           C  
ATOM    418  C   GLU    65      38.428 -10.392  42.663  1.00  0.00           C  
ATOM    419  O   GLU    65      38.875  -9.896  43.700  1.00  0.00           O  
ATOM    420  CB  GLU    65      38.411 -12.847  42.128  1.00  0.00           C  
ATOM    421  CG  GLU    65      37.930 -13.092  43.559  1.00  0.00           C  
ATOM    422  CD  GLU    65      39.131 -13.513  44.394  1.00  0.00           C  
ATOM    423  OE1 GLU    65      40.244 -13.626  43.814  1.00  0.00           O  
ATOM    424  OE2 GLU    65      38.952 -13.726  45.623  1.00  0.00           O  
ATOM    425  N   LEU    66      37.305  -9.976  42.078  1.00  0.00           N  
ATOM    426  CA  LEU    66      36.447  -8.973  42.678  1.00  0.00           C  
ATOM    427  C   LEU    66      35.796  -9.572  43.930  1.00  0.00           C  
ATOM    428  O   LEU    66      35.404 -10.761  43.923  1.00  0.00           O  
ATOM    429  CB  LEU    66      35.399  -8.489  41.672  1.00  0.00           C  
ATOM    430  CG  LEU    66      35.999  -7.747  40.476  1.00  0.00           C  
ATOM    431  CD1 LEU    66      34.995  -7.347  39.395  1.00  0.00           C  
ATOM    432  CD2 LEU    66      36.696  -6.431  40.816  1.00  0.00           C  
ATOM    433  N   SER    67      35.661  -8.733  44.968  1.00  0.00           N  
ATOM    434  CA  SER    67      35.287  -9.100  46.357  1.00  0.00           C  
ATOM    435  C   SER    67      34.022  -9.964  46.445  1.00  0.00           C  
ATOM    436  O   SER    67      33.772 -10.590  47.487  1.00  0.00           O  
ATOM    437  CB  SER    67      35.082  -7.864  47.163  1.00  0.00           C  
ATOM    438  OG  SER    67      34.101  -7.043  46.543  1.00  0.00           O  
ATOM    439  N   ASP    68      33.209  -9.960  45.387  1.00  0.00           N  
ATOM    440  CA  ASP    68      31.947 -10.664  45.388  1.00  0.00           C  
ATOM    441  C   ASP    68      31.799 -11.521  44.130  1.00  0.00           C  
ATOM    442  O   ASP    68      30.682 -11.830  43.733  1.00  0.00           O  
ATOM    443  CB  ASP    68      30.791  -9.668  45.489  1.00  0.00           C  
ATOM    444  CG  ASP    68      30.593  -8.817  44.249  1.00  0.00           C  
ATOM    445  OD1 ASP    68      30.365  -9.393  43.159  1.00  0.00           O  
ATOM    446  OD2 ASP    68      30.705  -7.582  44.385  1.00  0.00           O  
ATOM    447  N   PHE    69      32.910 -11.883  43.488  1.00  0.00           N  
ATOM    448  CA  PHE    69      32.839 -12.692  42.272  1.00  0.00           C  
ATOM    449  C   PHE    69      34.095 -13.544  42.121  1.00  0.00           C  
ATOM    450  O   PHE    69      34.949 -13.281  41.279  1.00  0.00           O  
ATOM    451  CB  PHE    69      32.582 -11.800  41.061  1.00  0.00           C  
ATOM    452  CG  PHE    69      32.089 -12.535  39.846  1.00  0.00           C  
ATOM    453  CD1 PHE    69      31.079 -13.474  39.943  1.00  0.00           C  
ATOM    454  CD2 PHE    69      32.618 -12.252  38.600  1.00  0.00           C  
ATOM    455  CE1 PHE    69      30.631 -14.137  38.813  1.00  0.00           C  
ATOM    456  CE2 PHE    69      32.151 -12.895  37.465  1.00  0.00           C  
ATOM    457  CZ  PHE    69      31.170 -13.851  37.577  1.00  0.00           C  
ATOM    458  N   LEU    70      34.219 -14.625  42.919  1.00  0.00           N  
ATOM    459  CA  LEU    70      35.333 -15.547  42.775  1.00  0.00           C  
ATOM    460  C   LEU    70      35.447 -15.976  41.313  1.00  0.00           C  
ATOM    461  O   LEU    70      34.428 -16.052  40.593  1.00  0.00           O  
ATOM    462  CB  LEU    70      34.950 -16.751  43.634  1.00  0.00           C  
ATOM    463  CG  LEU    70      34.943 -16.452  45.135  1.00  0.00           C  
ATOM    464  CD1 LEU    70      34.420 -17.586  46.016  1.00  0.00           C  
ATOM    465  CD2 LEU    70      36.311 -16.137  45.737  1.00  0.00           C  
ATOM    466  N   TRP    71      36.694 -16.220  40.908  1.00  0.00           N  
ATOM    467  CA  TRP    71      36.966 -16.784  39.638  1.00  0.00           C  
ATOM    468  C   TRP    71      36.444 -18.213  39.638  1.00  0.00           C  
ATOM    469  O   TRP    71      36.527 -18.895  40.663  1.00  0.00           O  
ATOM    470  CB  TRP    71      38.468 -16.779  39.384  1.00  0.00           C  
ATOM    471  CG  TRP    71      39.053 -15.401  39.190  1.00  0.00           C  
ATOM    472  CD1 TRP    71      38.448 -14.181  39.282  1.00  0.00           C  
ATOM    473  CD2 TRP    71      40.411 -15.079  38.855  1.00  0.00           C  
ATOM    474  NE1 TRP    71      39.253 -13.163  39.051  1.00  0.00           N  
ATOM    475  CE2 TRP    71      40.499 -13.664  38.778  1.00  0.00           C  
ATOM    476  CE3 TRP    71      41.569 -15.848  38.614  1.00  0.00           C  
ATOM    477  CZ2 TRP    71      41.712 -12.992  38.465  1.00  0.00           C  
ATOM    478  CZ3 TRP    71      42.791 -15.180  38.299  1.00  0.00           C  
ATOM    479  CH2 TRP    71      42.841 -13.765  38.229  1.00  0.00           C  
ATOM    480  N   PRO    72      35.917 -18.700  38.493  1.00  0.00           N  
ATOM    481  CA  PRO    72      35.432 -20.080  38.397  1.00  0.00           C  
ATOM    482  C   PRO    72      36.459 -21.047  39.004  1.00  0.00           C  
ATOM    483  O   PRO    72      37.656 -20.773  38.959  1.00  0.00           O  
ATOM    484  CB  PRO    72      35.251 -20.332  36.893  1.00  0.00           C  
ATOM    485  CG  PRO    72      35.107 -18.931  36.288  1.00  0.00           C  
ATOM    486  CD  PRO    72      35.853 -17.983  37.207  1.00  0.00           C  
ATOM    487  N   ASN    73      36.215 -21.506  40.226  1.00  0.00           N  
ATOM    488  CA  ASN    73      37.150 -22.442  40.841  1.00  0.00           C  
ATOM    489  C   ASN    73      36.497 -23.784  41.149  1.00  0.00           C  
ATOM    490  O   ASN    73      35.311 -23.859  41.482  1.00  0.00           O  
ATOM    491  CB  ASN    73      37.755 -21.937  42.155  1.00  0.00           C  
ATOM    492  CG  ASN    73      38.588 -20.702  41.845  1.00  0.00           C  
ATOM    493  OD1 ASN    73      39.087 -20.537  40.733  1.00  0.00           O  
ATOM    494  ND2 ASN    73      38.784 -19.766  42.812  1.00  0.00           N  
ATOM    495  N   ARG    74      37.262 -24.881  41.045  1.00  0.00           N  
ATOM    496  CA  ARG    74      38.679 -24.935  40.667  1.00  0.00           C  
ATOM    497  C   ARG    74      38.935 -25.146  39.181  1.00  0.00           C  
ATOM    498  O   ARG    74      39.946 -25.733  38.785  1.00  0.00           O  
ATOM    499  CB  ARG    74      39.601 -26.033  41.203  1.00  0.00           C  
ATOM    500  CG  ARG    74      39.721 -26.038  42.728  1.00  0.00           C  
ATOM    501  CD  ARG    74      40.609 -27.161  43.269  1.00  0.00           C  
ATOM    502  NE  ARG    74      41.999 -26.897  42.801  1.00  0.00           N  
ATOM    503  CZ  ARG    74      42.978 -27.825  43.012  1.00  0.00           C  
ATOM    504  NH1 ARG    74      42.414 -28.883  43.663  1.00  0.00           N  
ATOM    505  NH2 ARG    74      44.138 -27.331  42.489  1.00  0.00           N  
ATOM    506  N   GLY    75      38.034 -24.678  38.327  1.00  0.00           N  
ATOM    507  CA  GLY    75      38.218 -24.859  36.893  1.00  0.00           C  
ATOM    508  C   GLY    75      39.290 -23.940  36.305  1.00  0.00           C  
ATOM    509  O   GLY    75      39.969 -24.296  35.338  1.00  0.00           O  
ATOM    510  N   GLU    76      39.469 -22.747  36.865  1.00  0.00           N  
ATOM    511  CA  GLU    76      40.487 -21.847  36.324  1.00  0.00           C  
ATOM    512  C   GLU    76      41.848 -22.104  36.944  1.00  0.00           C  
ATOM    513  O   GLU    76      41.988 -22.761  37.979  1.00  0.00           O  
ATOM    514  CB  GLU    76      40.320 -20.339  36.536  1.00  0.00           C  
ATOM    515  CG  GLU    76      39.080 -19.760  35.852  1.00  0.00           C  
ATOM    516  CD  GLU    76      39.223 -19.983  34.353  1.00  0.00           C  
ATOM    517  OE1 GLU    76      40.263 -19.550  33.787  1.00  0.00           O  
ATOM    518  OE2 GLU    76      38.295 -20.588  33.753  1.00  0.00           O  
ATOM    519  N   SER    77      42.904 -21.640  36.264  1.00  0.00           N  
ATOM    520  CA  SER    77      44.246 -21.783  36.838  1.00  0.00           C  
ATOM    521  C   SER    77      44.496 -20.629  37.811  1.00  0.00           C  
ATOM    522  O   SER    77      43.757 -19.677  37.781  1.00  0.00           O  
ATOM    523  CB  SER    77      45.166 -21.699  35.617  1.00  0.00           C  
ATOM    524  OG  SER    77      44.946 -22.812  34.763  1.00  0.00           O  
ATOM    525  N   SER    78      45.528 -20.728  38.645  1.00  0.00           N  
ATOM    526  CA  SER    78      45.715 -19.789  39.740  1.00  0.00           C  
ATOM    527  C   SER    78      46.416 -18.541  39.211  1.00  0.00           C  
ATOM    528  O   SER    78      46.131 -17.430  39.662  1.00  0.00           O  
ATOM    529  CB  SER    78      46.482 -20.416  40.906  1.00  0.00           C  
ATOM    530  OG  SER    78      45.727 -21.477  41.472  1.00  0.00           O  
ATOM    531  N   PHE    79      47.347 -18.732  38.271  1.00  0.00           N  
ATOM    532  CA  PHE    79      47.829 -17.619  37.454  1.00  0.00           C  
ATOM    533  C   PHE    79      47.306 -17.817  36.027  1.00  0.00           C  
ATOM    534  O   PHE    79      47.054 -18.942  35.600  1.00  0.00           O  
ATOM    535  CB  PHE    79      49.345 -17.469  37.560  1.00  0.00           C  
ATOM    536  CG  PHE    79      49.832 -17.117  38.938  1.00  0.00           C  
ATOM    537  CD1 PHE    79      50.037 -18.101  39.894  1.00  0.00           C  
ATOM    538  CD2 PHE    79      50.106 -15.810  39.277  1.00  0.00           C  
ATOM    539  CE1 PHE    79      50.513 -17.783  41.160  1.00  0.00           C  
ATOM    540  CE2 PHE    79      50.579 -15.490  40.545  1.00  0.00           C  
ATOM    541  CZ  PHE    79      50.782 -16.476  41.486  1.00  0.00           C  
ATOM    542  N   PRO    80      47.120 -16.696  35.319  1.00  0.00           N  
ATOM    543  CA  PRO    80      46.218 -16.634  34.187  1.00  0.00           C  
ATOM    544  C   PRO    80      46.942 -16.127  32.951  1.00  0.00           C  
ATOM    545  O   PRO    80      47.659 -15.138  33.029  1.00  0.00           O  
ATOM    546  CB  PRO    80      45.076 -15.688  34.557  1.00  0.00           C  
ATOM    547  CG  PRO    80      45.471 -14.628  35.588  1.00  0.00           C  
ATOM    548  CD  PRO    80      46.485 -15.126  36.620  1.00  0.00           C  
ATOM    549  N   THR    81      46.710 -16.799  31.820  1.00  0.00           N  
ATOM    550  CA  THR    81      47.053 -16.217  30.544  1.00  0.00           C  
ATOM    551  C   THR    81      46.164 -14.992  30.325  1.00  0.00           C  
ATOM    552  O   THR    81      45.026 -14.958  30.803  1.00  0.00           O  
ATOM    553  CB  THR    81      46.902 -17.230  29.412  1.00  0.00           C  
ATOM    554  OG1 THR    81      45.561 -17.694  29.348  1.00  0.00           O  
ATOM    555  CG2 THR    81      47.841 -18.421  29.666  1.00  0.00           C  
ATOM    556  N   TYR    82      46.680 -13.993  29.607  1.00  0.00           N  
ATOM    557  CA  TYR    82      45.903 -12.817  29.260  1.00  0.00           C  
ATOM    558  C   TYR    82      44.594 -13.262  28.584  1.00  0.00           C  
ATOM    559  O   TYR    82      43.544 -12.741  28.901  1.00  0.00           O  
ATOM    560  CB  TYR    82      46.703 -11.823  28.413  1.00  0.00           C  
ATOM    561  CG  TYR    82      47.774 -11.256  29.280  1.00  0.00           C  
ATOM    562  CD1 TYR    82      47.714 -11.434  30.668  1.00  0.00           C  
ATOM    563  CD2 TYR    82      48.864 -10.541  28.736  1.00  0.00           C  
ATOM    564  CE1 TYR    82      48.709 -10.915  31.520  1.00  0.00           C  
ATOM    565  CE2 TYR    82      49.884 -10.007  29.589  1.00  0.00           C  
ATOM    566  CZ  TYR    82      49.787 -10.206  30.981  1.00  0.00           C  
ATOM    567  OH  TYR    82      50.742  -9.706  31.840  1.00  0.00           O  
ATOM    568  N   VAL    83      44.678 -14.233  27.665  1.00  0.00           N  
ATOM    569  CA  VAL    83      43.518 -14.884  27.035  1.00  0.00           C  
ATOM    570  C   VAL    83      42.424 -15.148  28.076  1.00  0.00           C  
ATOM    571  O   VAL    83      41.257 -14.842  27.874  1.00  0.00           O  
ATOM    572  CB  VAL    83      43.919 -16.195  26.377  1.00  0.00           C  
ATOM    573  CG1 VAL    83      42.731 -17.001  25.850  1.00  0.00           C  
ATOM    574  CG2 VAL    83      44.846 -16.015  25.173  1.00  0.00           C  
ATOM    575  N   ASP    84      42.838 -15.767  29.177  1.00  0.00           N  
ATOM    576  CA  ASP    84      41.961 -16.360  30.165  1.00  0.00           C  
ATOM    577  C   ASP    84      41.475 -15.307  31.153  1.00  0.00           C  
ATOM    578  O   ASP    84      40.392 -15.443  31.700  1.00  0.00           O  
ATOM    579  CB  ASP    84      42.726 -17.442  30.927  1.00  0.00           C  
ATOM    580  CG  ASP    84      43.064 -18.557  29.948  1.00  0.00           C  
ATOM    581  OD1 ASP    84      42.126 -19.048  29.264  1.00  0.00           O  
ATOM    582  OD2 ASP    84      44.264 -18.934  29.871  1.00  0.00           O  
ATOM    583  N   VAL    85      42.283 -14.276  31.410  1.00  0.00           N  
ATOM    584  CA  VAL    85      41.818 -13.235  32.305  1.00  0.00           C  
ATOM    585  C   VAL    85      40.639 -12.503  31.652  1.00  0.00           C  
ATOM    586  O   VAL    85      39.582 -12.375  32.250  1.00  0.00           O  
ATOM    587  CB  VAL    85      42.949 -12.268  32.630  1.00  0.00           C  
ATOM    588  CG1 VAL    85      42.493 -11.040  33.420  1.00  0.00           C  
ATOM    589  CG2 VAL    85      44.064 -12.893  33.471  1.00  0.00           C  
ATOM    590  N   LEU    86      40.848 -12.051  30.412  1.00  0.00           N  
ATOM    591  CA  LEU    86      39.800 -11.522  29.583  1.00  0.00           C  
ATOM    592  C   LEU    86      38.521 -12.301  29.872  1.00  0.00           C  
ATOM    593  O   LEU    86      37.520 -11.716  30.239  1.00  0.00           O  
ATOM    594  CB  LEU    86      40.175 -11.671  28.105  1.00  0.00           C  
ATOM    595  CG  LEU    86      39.996 -10.439  27.213  1.00  0.00           C  
ATOM    596  CD1 LEU    86      39.544 -10.844  25.813  1.00  0.00           C  
ATOM    597  CD2 LEU    86      39.004  -9.443  27.802  1.00  0.00           C  
ATOM    598  N   ASP    87      38.588 -13.624  29.719  1.00  0.00           N  
ATOM    599  CA  ASP    87      37.419 -14.475  29.881  1.00  0.00           C  
ATOM    600  C   ASP    87      36.678 -14.099  31.179  1.00  0.00           C  
ATOM    601  O   ASP    87      35.462 -13.905  31.163  1.00  0.00           O  
ATOM    602  CB  ASP    87      37.810 -15.955  29.849  1.00  0.00           C  
ATOM    603  CG  ASP    87      38.165 -16.317  28.414  1.00  0.00           C  
ATOM    604  OD1 ASP    87      37.871 -15.494  27.506  1.00  0.00           O  
ATOM    605  OD2 ASP    87      38.735 -17.421  28.206  1.00  0.00           O  
ATOM    606  N   TYR    88      37.407 -13.976  32.296  1.00  0.00           N  
ATOM    607  CA  TYR    88      36.785 -13.633  33.558  1.00  0.00           C  
ATOM    608  C   TYR    88      36.023 -12.329  33.390  1.00  0.00           C  
ATOM    609  O   TYR    88      34.846 -12.240  33.704  1.00  0.00           O  
ATOM    610  CB  TYR    88      37.827 -13.487  34.652  1.00  0.00           C  
ATOM    611  CG  TYR    88      37.316 -12.948  35.964  1.00  0.00           C  
ATOM    612  CD1 TYR    88      36.446 -13.679  36.758  1.00  0.00           C  
ATOM    613  CD2 TYR    88      37.746 -11.717  36.437  1.00  0.00           C  
ATOM    614  CE1 TYR    88      36.009 -13.194  37.984  1.00  0.00           C  
ATOM    615  CE2 TYR    88      37.316 -11.220  37.655  1.00  0.00           C  
ATOM    616  CZ  TYR    88      36.442 -11.956  38.431  1.00  0.00           C  
ATOM    617  OH  TYR    88      36.023 -11.431  39.620  1.00  0.00           O  
ATOM    618  N   LEU    89      36.709 -11.330  32.845  1.00  0.00           N  
ATOM    619  CA  LEU    89      36.127 -10.016  32.591  1.00  0.00           C  
ATOM    620  C   LEU    89      34.823 -10.133  31.784  1.00  0.00           C  
ATOM    621  O   LEU    89      33.815  -9.540  32.148  1.00  0.00           O  
ATOM    622  CB  LEU    89      37.164  -9.132  31.900  1.00  0.00           C  
ATOM    623  CG  LEU    89      38.310  -8.703  32.819  1.00  0.00           C  
ATOM    624  CD1 LEU    89      39.458  -7.975  32.122  1.00  0.00           C  
ATOM    625  CD2 LEU    89      37.913  -7.747  33.943  1.00  0.00           C  
ATOM    626  N   GLU    90      34.850 -10.907  30.695  1.00  0.00           N  
ATOM    627  CA  GLU    90      33.686 -11.092  29.861  1.00  0.00           C  
ATOM    628  C   GLU    90      32.574 -11.747  30.677  1.00  0.00           C  
ATOM    629  O   GLU    90      31.420 -11.351  30.576  1.00  0.00           O  
ATOM    630  CB  GLU    90      34.042 -11.943  28.644  1.00  0.00           C  
ATOM    631  CG  GLU    90      34.934 -11.219  27.633  1.00  0.00           C  
ATOM    632  CD  GLU    90      35.314 -12.213  26.545  1.00  0.00           C  
ATOM    633  OE1 GLU    90      34.932 -13.407  26.675  1.00  0.00           O  
ATOM    634  OE2 GLU    90      35.990 -11.792  25.569  1.00  0.00           O  
ATOM    635  N   ALA    91      32.945 -12.753  31.473  1.00  0.00           N  
ATOM    636  CA  ALA    91      32.024 -13.511  32.331  1.00  0.00           C  
ATOM    637  C   ALA    91      31.370 -12.551  33.328  1.00  0.00           C  
ATOM    638  O   ALA    91      30.208 -12.689  33.658  1.00  0.00           O  
ATOM    639  CB  ALA    91      32.775 -14.659  33.040  1.00  0.00           C  
ATOM    640  N   TYR    92      32.161 -11.598  33.802  1.00  0.00           N  
ATOM    641  CA  TYR    92      31.748 -10.602  34.759  1.00  0.00           C  
ATOM    642  C   TYR    92      30.698  -9.655  34.148  1.00  0.00           C  
ATOM    643  O   TYR    92      29.600  -9.494  34.685  1.00  0.00           O  
ATOM    644  CB  TYR    92      33.012  -9.873  35.210  1.00  0.00           C  
ATOM    645  CG  TYR    92      32.600  -8.822  36.183  1.00  0.00           C  
ATOM    646  CD1 TYR    92      32.305  -9.174  37.506  1.00  0.00           C  
ATOM    647  CD2 TYR    92      32.503  -7.464  35.807  1.00  0.00           C  
ATOM    648  CE1 TYR    92      31.915  -8.209  38.455  1.00  0.00           C  
ATOM    649  CE2 TYR    92      32.108  -6.470  36.759  1.00  0.00           C  
ATOM    650  CZ  TYR    92      31.818  -6.864  38.081  1.00  0.00           C  
ATOM    651  OH  TYR    92      31.430  -5.943  39.030  1.00  0.00           O  
ATOM    652  N   ALA    93      31.041  -9.055  33.005  1.00  0.00           N  
ATOM    653  CA  ALA    93      30.188  -8.105  32.283  1.00  0.00           C  
ATOM    654  C   ALA    93      28.888  -8.758  31.787  1.00  0.00           C  
ATOM    655  O   ALA    93      27.893  -8.059  31.539  1.00  0.00           O  
ATOM    656  CB  ALA    93      30.963  -7.520  31.126  1.00  0.00           C  
ATOM    657  N   LYS    94      28.907 -10.080  31.589  1.00  0.00           N  
ATOM    658  CA  LYS    94      27.699 -10.839  31.257  1.00  0.00           C  
ATOM    659  C   LYS    94      26.838 -10.965  32.515  1.00  0.00           C  
ATOM    660  O   LYS    94      25.650 -10.705  32.473  1.00  0.00           O  
ATOM    661  CB  LYS    94      28.050 -12.223  30.704  1.00  0.00           C  
ATOM    662  CG  LYS    94      27.156 -12.727  29.578  1.00  0.00           C  
ATOM    663  CD  LYS    94      26.213 -13.836  30.001  1.00  0.00           C  
ATOM    664  CE  LYS    94      25.622 -14.562  28.814  1.00  0.00           C  
ATOM    665  NZ  LYS    94      24.916 -13.620  27.911  1.00  0.00           N  
ATOM    666  N   HIS    95      27.472 -11.326  33.634  1.00  0.00           N  
ATOM    667  CA  HIS    95      26.769 -11.646  34.858  1.00  0.00           C  
ATOM    668  C   HIS    95      26.228 -10.385  35.541  1.00  0.00           C  
ATOM    669  O   HIS    95      25.376 -10.502  36.400  1.00  0.00           O  
ATOM    670  CB  HIS    95      27.678 -12.401  35.828  1.00  0.00           C  
ATOM    671  CG  HIS    95      26.951 -12.911  37.037  1.00  0.00           C  
ATOM    672  ND1 HIS    95      25.964 -13.875  36.994  1.00  0.00           N  
ATOM    673  CD2 HIS    95      27.069 -12.585  38.346  1.00  0.00           C  
ATOM    674  CE1 HIS    95      25.515 -14.123  38.187  1.00  0.00           C  
ATOM    675  NE2 HIS    95      26.166 -13.354  39.038  1.00  0.00           N  
ATOM    676  N   PHE    96      26.719  -9.197  35.178  1.00  0.00           N  
ATOM    677  CA  PHE    96      26.230  -7.963  35.789  1.00  0.00           C  
ATOM    678  C   PHE    96      25.627  -7.029  34.732  1.00  0.00           C  
ATOM    679  O   PHE    96      25.332  -5.859  35.032  1.00  0.00           O  
ATOM    680  CB  PHE    96      27.361  -7.316  36.585  1.00  0.00           C  
ATOM    681  CG  PHE    96      27.780  -8.140  37.774  1.00  0.00           C  
ATOM    682  CD1 PHE    96      26.979  -8.202  38.903  1.00  0.00           C  
ATOM    683  CD2 PHE    96      28.943  -8.892  37.750  1.00  0.00           C  
ATOM    684  CE1 PHE    96      27.351  -8.969  39.997  1.00  0.00           C  
ATOM    685  CE2 PHE    96      29.316  -9.657  38.844  1.00  0.00           C  
ATOM    686  CZ  PHE    96      28.523  -9.691  39.968  1.00  0.00           C  
ATOM    687  N   ASN    97      25.437  -7.560  33.514  1.00  0.00           N  
ATOM    688  CA  ASN    97      24.739  -6.888  32.416  1.00  0.00           C  
ATOM    689  C   ASN    97      25.352  -5.506  32.136  1.00  0.00           C  
ATOM    690  O   ASN    97      24.638  -4.558  31.799  1.00  0.00           O  
ATOM    691  CB  ASN    97      23.247  -6.774  32.743  1.00  0.00           C  
ATOM    692  CG  ASN    97      22.666  -8.180  32.784  1.00  0.00           C  
ATOM    693  OD1 ASN    97      23.155  -9.088  32.113  1.00  0.00           O  
ATOM    694  ND2 ASN    97      21.589  -8.437  33.575  1.00  0.00           N  
ATOM    695  N   LEU    98      26.678  -5.397  32.245  1.00  0.00           N  
ATOM    696  CA  LEU    98      27.342  -4.108  32.211  1.00  0.00           C  
ATOM    697  C   LEU    98      27.566  -3.662  30.764  1.00  0.00           C  
ATOM    698  O   LEU    98      28.076  -2.564  30.535  1.00  0.00           O  
ATOM    699  CB  LEU    98      28.682  -4.219  32.942  1.00  0.00           C  
ATOM    700  CG  LEU    98      28.612  -4.722  34.383  1.00  0.00           C  
ATOM    701  CD1 LEU    98      30.010  -4.914  34.943  1.00  0.00           C  
ATOM    702  CD2 LEU    98      27.820  -3.781  35.285  1.00  0.00           C  
ATOM    703  N   VAL    99      27.209  -4.516  29.801  1.00  0.00           N  
ATOM    704  CA  VAL    99      27.611  -4.297  28.436  1.00  0.00           C  
ATOM    705  C   VAL    99      26.715  -3.232  27.791  1.00  0.00           C  
ATOM    706  O   VAL    99      27.146  -2.468  26.915  1.00  0.00           O  
ATOM    707  CB  VAL    99      27.557  -5.634  27.702  1.00  0.00           C  
ATOM    708  CG1 VAL    99      27.839  -5.519  26.203  1.00  0.00           C  
ATOM    709  CG2 VAL    99      28.569  -6.657  28.222  1.00  0.00           C  
ATOM    710  N   LYS   100      25.472  -3.152  28.267  1.00  0.00           N  
ATOM    711  CA  LYS   100      24.487  -2.216  27.727  1.00  0.00           C  
ATOM    712  C   LYS   100      24.903  -0.759  27.965  1.00  0.00           C  
ATOM    713  O   LYS   100      24.514   0.091  27.187  1.00  0.00           O  
ATOM    714  CB  LYS   100      23.105  -2.488  28.322  1.00  0.00           C  
ATOM    715  CG  LYS   100      22.971  -2.220  29.814  1.00  0.00           C  
ATOM    716  CD  LYS   100      21.788  -2.936  30.423  1.00  0.00           C  
ATOM    717  CE  LYS   100      21.727  -2.792  31.929  1.00  0.00           C  
ATOM    718  NZ  LYS   100      20.698  -3.676  32.524  1.00  0.00           N  
ATOM    719  N   PHE   101      25.704  -0.476  29.000  1.00  0.00           N  
ATOM    720  CA  PHE   101      26.130   0.917  29.320  1.00  0.00           C  
ATOM    721  C   PHE   101      27.317   1.353  28.457  1.00  0.00           C  
ATOM    722  O   PHE   101      27.738   2.502  28.526  1.00  0.00           O  
ATOM    723  CB  PHE   101      26.513   1.068  30.794  1.00  0.00           C  
ATOM    724  CG  PHE   101      25.261   0.966  31.595  1.00  0.00           C  
ATOM    725  CD1 PHE   101      24.883  -0.230  32.245  1.00  0.00           C  
ATOM    726  CD2 PHE   101      24.416   2.084  31.721  1.00  0.00           C  
ATOM    727  CE1 PHE   101      23.686  -0.318  33.013  1.00  0.00           C  
ATOM    728  CE2 PHE   101      23.210   2.024  32.483  1.00  0.00           C  
ATOM    729  CZ  PHE   101      22.844   0.815  33.130  1.00  0.00           C  
ATOM    730  N   ILE   102      27.864   0.426  27.665  1.00  0.00           N  
ATOM    731  CA  ILE   102      29.106   0.672  26.929  1.00  0.00           C  
ATOM    732  C   ILE   102      28.748   1.186  25.534  1.00  0.00           C  
ATOM    733  O   ILE   102      27.995   0.536  24.808  1.00  0.00           O  
ATOM    734  CB  ILE   102      29.995  -0.582  26.808  1.00  0.00           C  
ATOM    735  CG1 ILE   102      29.993  -1.476  28.058  1.00  0.00           C  
ATOM    736  CG2 ILE   102      31.397  -0.178  26.381  1.00  0.00           C  
ATOM    737  CD1 ILE   102      31.066  -1.188  29.065  1.00  0.00           C  
ATOM    738  N   LYS   103      29.335   2.330  25.169  1.00  0.00           N  
ATOM    739  CA  LYS   103      29.369   2.787  23.800  1.00  0.00           C  
ATOM    740  C   LYS   103      30.785   2.627  23.233  1.00  0.00           C  
ATOM    741  O   LYS   103      31.695   3.391  23.570  1.00  0.00           O  
ATOM    742  CB  LYS   103      28.954   4.250  23.716  1.00  0.00           C  
ATOM    743  CG  LYS   103      27.504   4.498  24.137  1.00  0.00           C  
ATOM    744  CD  LYS   103      27.078   5.964  24.032  1.00  0.00           C  
ATOM    745  CE  LYS   103      25.618   6.207  24.420  1.00  0.00           C  
ATOM    746  NZ  LYS   103      25.264   7.626  24.195  1.00  0.00           N  
ATOM    747  N   PHE   104      30.945   1.642  22.346  1.00  0.00           N  
ATOM    748  CA  PHE   104      32.213   1.326  21.729  1.00  0.00           C  
ATOM    749  C   PHE   104      32.491   2.290  20.567  1.00  0.00           C  
ATOM    750  O   PHE   104      31.611   2.964  20.071  1.00  0.00           O  
ATOM    751  CB  PHE   104      32.219  -0.139  21.288  1.00  0.00           C  
ATOM    752  CG  PHE   104      32.033  -1.117  22.423  1.00  0.00           C  
ATOM    753  CD1 PHE   104      33.088  -1.434  23.271  1.00  0.00           C  
ATOM    754  CD2 PHE   104      30.800  -1.703  22.658  1.00  0.00           C  
ATOM    755  CE1 PHE   104      32.911  -2.320  24.322  1.00  0.00           C  
ATOM    756  CE2 PHE   104      30.630  -2.599  23.702  1.00  0.00           C  
ATOM    757  CZ  PHE   104      31.685  -2.904  24.533  1.00  0.00           C  
ATOM    758  N   ASN   105      33.763   2.364  20.186  1.00  0.00           N  
ATOM    759  CA  ASN   105      34.260   3.183  19.087  1.00  0.00           C  
ATOM    760  C   ASN   105      33.878   4.657  19.285  1.00  0.00           C  
ATOM    761  O   ASN   105      33.971   5.439  18.342  1.00  0.00           O  
ATOM    762  CB  ASN   105      33.806   2.593  17.749  1.00  0.00           C  
ATOM    763  CG  ASN   105      34.438   1.216  17.604  1.00  0.00           C  
ATOM    764  OD1 ASN   105      35.657   1.068  17.671  1.00  0.00           O  
ATOM    765  ND2 ASN   105      33.642   0.133  17.396  1.00  0.00           N  
ATOM    766  N   SER   106      33.520   5.028  20.520  1.00  0.00           N  
ATOM    767  CA  SER   106      33.280   6.423  20.890  1.00  0.00           C  
ATOM    768  C   SER   106      34.403   6.870  21.842  1.00  0.00           C  
ATOM    769  O   SER   106      34.485   6.432  22.993  1.00  0.00           O  
ATOM    770  CB  SER   106      31.865   6.613  21.454  1.00  0.00           C  
ATOM    771  OG  SER   106      30.898   6.306  20.460  1.00  0.00           O  
ATOM    772  N   LYS   107      35.272   7.747  21.332  1.00  0.00           N  
ATOM    773  CA  LYS   107      36.427   8.245  22.060  1.00  0.00           C  
ATOM    774  C   LYS   107      36.102   9.635  22.619  1.00  0.00           C  
ATOM    775  O   LYS   107      35.504  10.464  21.952  1.00  0.00           O  
ATOM    776  CB  LYS   107      37.694   8.246  21.192  1.00  0.00           C  
ATOM    777  CG  LYS   107      38.941   8.732  21.933  1.00  0.00           C  
ATOM    778  CD  LYS   107      40.196   8.775  21.059  1.00  0.00           C  
ATOM    779  CE  LYS   107      41.436   9.289  21.792  1.00  0.00           C  
ATOM    780  NZ  LYS   107      42.593   9.321  20.869  1.00  0.00           N  
ATOM    781  N   VAL   108      36.528   9.875  23.861  1.00  0.00           N  
ATOM    782  CA  VAL   108      36.235  11.086  24.618  1.00  0.00           C  
ATOM    783  C   VAL   108      37.335  12.109  24.338  1.00  0.00           C  
ATOM    784  O   VAL   108      38.503  11.922  24.702  1.00  0.00           O  
ATOM    785  CB  VAL   108      36.127  10.785  26.126  1.00  0.00           C  
ATOM    786  CG1 VAL   108      36.130  12.049  26.981  1.00  0.00           C  
ATOM    787  CG2 VAL   108      34.932   9.892  26.434  1.00  0.00           C  
ATOM    788  N   VAL   109      36.926  13.220  23.720  1.00  0.00           N  
ATOM    789  CA  VAL   109      37.839  14.219  23.224  1.00  0.00           C  
ATOM    790  C   VAL   109      38.110  15.257  24.308  1.00  0.00           C  
ATOM    791  O   VAL   109      39.265  15.674  24.464  1.00  0.00           O  
ATOM    792  CB  VAL   109      37.259  14.848  21.957  1.00  0.00           C  
ATOM    793  CG1 VAL   109      38.104  15.998  21.405  1.00  0.00           C  
ATOM    794  CG2 VAL   109      37.118  13.862  20.796  1.00  0.00           C  
ATOM    795  N   GLU   110      37.068  15.669  25.036  1.00  0.00           N  
ATOM    796  CA  GLU   110      37.240  16.683  26.080  1.00  0.00           C  
ATOM    797  C   GLU   110      36.218  16.495  27.198  1.00  0.00           C  
ATOM    798  O   GLU   110      35.092  16.053  26.967  1.00  0.00           O  
ATOM    799  CB  GLU   110      37.144  18.092  25.528  1.00  0.00           C  
ATOM    800  CG  GLU   110      35.772  18.424  24.939  1.00  0.00           C  
ATOM    801  CD  GLU   110      35.846  19.817  24.330  1.00  0.00           C  
ATOM    802  OE1 GLU   110      36.937  20.442  24.413  1.00  0.00           O  
ATOM    803  OE2 GLU   110      34.813  20.275  23.772  1.00  0.00           O  
ATOM    804  N   LEU   111      36.664  16.823  28.412  1.00  0.00           N  
ATOM    805  CA  LEU   111      35.825  16.891  29.578  1.00  0.00           C  
ATOM    806  C   LEU   111      36.011  18.288  30.160  1.00  0.00           C  
ATOM    807  O   LEU   111      37.084  18.599  30.646  1.00  0.00           O  
ATOM    808  CB  LEU   111      36.157  15.789  30.604  1.00  0.00           C  
ATOM    809  CG  LEU   111      35.309  15.863  31.875  1.00  0.00           C  
ATOM    810  CD1 LEU   111      33.806  15.690  31.660  1.00  0.00           C  
ATOM    811  CD2 LEU   111      35.639  14.813  32.934  1.00  0.00           C  
ATOM    812  N   ARG   112      34.965  19.106  30.026  1.00  0.00           N  
ATOM    813  CA  ARG   112      34.925  20.475  30.515  1.00  0.00           C  
ATOM    814  C   ARG   112      33.870  20.612  31.618  1.00  0.00           C  
ATOM    815  O   ARG   112      32.779  19.980  31.584  1.00  0.00           O  
ATOM    816  CB  ARG   112      34.633  21.445  29.369  1.00  0.00           C  
ATOM    817  CG  ARG   112      34.710  22.917  29.781  1.00  0.00           C  
ATOM    818  CD  ARG   112      34.511  23.889  28.617  1.00  0.00           C  
ATOM    819  NE  ARG   112      33.098  23.763  28.163  1.00  0.00           N  
ATOM    820  CZ  ARG   112      32.671  24.446  27.061  1.00  0.00           C  
ATOM    821  NH1 ARG   112      33.730  25.158  26.577  1.00  0.00           N  
ATOM    822  NH2 ARG   112      31.351  24.151  26.873  1.00  0.00           N  
ATOM    823  N   PHE   113      34.212  21.468  32.580  1.00  0.00           N  
ATOM    824  CA  PHE   113      33.351  21.807  33.683  1.00  0.00           C  
ATOM    825  C   PHE   113      32.294  22.785  33.174  1.00  0.00           C  
ATOM    826  O   PHE   113      32.686  23.812  32.613  1.00  0.00           O  
ATOM    827  CB  PHE   113      34.202  22.444  34.792  1.00  0.00           C  
ATOM    828  CG  PHE   113      35.043  21.367  35.386  1.00  0.00           C  
ATOM    829  CD1 PHE   113      36.373  21.138  34.966  1.00  0.00           C  
ATOM    830  CD2 PHE   113      34.516  20.543  36.397  1.00  0.00           C  
ATOM    831  CE1 PHE   113      37.171  20.108  35.542  1.00  0.00           C  
ATOM    832  CE2 PHE   113      35.295  19.504  36.991  1.00  0.00           C  
ATOM    833  CZ  PHE   113      36.628  19.286  36.559  1.00  0.00           C  
ATOM    834  N   ILE   114      30.995  22.475  33.346  1.00  0.00           N  
ATOM    835  CA  ILE   114      29.930  23.526  33.232  1.00  0.00           C  
ATOM    836  C   ILE   114      29.967  24.337  34.522  1.00  0.00           C  
ATOM    837  O   ILE   114      30.722  23.988  35.425  1.00  0.00           O  
ATOM    838  CB  ILE   114      28.524  22.977  33.022  1.00  0.00           C  
ATOM    839  CG1 ILE   114      28.023  22.111  34.190  1.00  0.00           C  
ATOM    840  CG2 ILE   114      28.394  22.086  31.775  1.00  0.00           C  
ATOM    841  CD1 ILE   114      26.537  21.767  34.100  1.00  0.00           C  
ATOM    842  N   GLY   115      29.220  25.463  34.652  1.00  0.00           N  
ATOM    843  CA  GLY   115      29.138  26.179  35.948  1.00  0.00           C  
ATOM    844  C   GLY   115      28.752  25.337  37.199  1.00  0.00           C  
ATOM    845  O   GLY   115      27.587  25.379  37.689  1.00  0.00           O  
ATOM    846  N   ASP   116      29.764  24.568  37.574  1.00  0.00           N  
ATOM    847  CA  ASP   116      29.712  23.724  38.765  1.00  0.00           C  
ATOM    848  C   ASP   116      28.794  22.515  38.851  1.00  0.00           C  
ATOM    849  O   ASP   116      27.748  22.417  38.203  1.00  0.00           O  
ATOM    850  CB  ASP   116      29.320  24.469  40.044  1.00  0.00           C  
ATOM    851  CG  ASP   116      30.469  25.394  40.421  1.00  0.00           C  
ATOM    852  OD1 ASP   116      31.568  25.246  39.822  1.00  0.00           O  
ATOM    853  OD2 ASP   116      30.263  26.260  41.312  1.00  0.00           O  
ATOM    854  N   GLY   117      29.221  21.570  39.690  1.00  0.00           N  
ATOM    855  CA  GLY   117      28.528  20.313  39.946  1.00  0.00           C  
ATOM    856  C   GLY   117      28.688  19.292  38.826  1.00  0.00           C  
ATOM    857  O   GLY   117      29.196  18.185  39.021  1.00  0.00           O  
ATOM    858  N   LYS   118      28.277  19.729  37.600  1.00  0.00           N  
ATOM    859  CA  LYS   118      28.315  18.769  36.490  1.00  0.00           C  
ATOM    860  C   LYS   118      29.496  19.020  35.544  1.00  0.00           C  
ATOM    861  O   LYS   118      30.301  19.928  35.778  1.00  0.00           O  
ATOM    862  CB  LYS   118      27.026  18.915  35.681  1.00  0.00           C  
ATOM    863  CG  LYS   118      25.778  18.450  36.433  1.00  0.00           C  
ATOM    864  CD  LYS   118      24.474  18.709  35.676  1.00  0.00           C  
ATOM    865  CE  LYS   118      24.299  17.827  34.438  1.00  0.00           C  
ATOM    866  NZ  LYS   118      22.986  18.091  33.809  1.00  0.00           N  
ATOM    867  N   TRP   138      29.546  18.212  34.468  1.00  0.00           N  
ATOM    868  CA  TRP   138      30.617  18.196  33.429  1.00  0.00           C  
ATOM    869  C   TRP   138      30.032  17.982  32.026  1.00  0.00           C  
ATOM    870  O   TRP   138      29.094  17.170  31.820  1.00  0.00           O  
ATOM    871  CB  TRP   138      31.643  17.086  33.717  1.00  0.00           C  
ATOM    872  CG  TRP   138      32.333  17.210  35.036  1.00  0.00           C  
ATOM    873  CD1 TRP   138      31.902  16.776  36.260  1.00  0.00           C  
ATOM    874  CD2 TRP   138      33.601  17.838  35.257  1.00  0.00           C  
ATOM    875  NE1 TRP   138      32.821  17.078  37.229  1.00  0.00           N  
ATOM    876  CE2 TRP   138      33.865  17.744  36.644  1.00  0.00           C  
ATOM    877  CE3 TRP   138      34.537  18.451  34.415  1.00  0.00           C  
ATOM    878  CZ2 TRP   138      35.040  18.249  37.201  1.00  0.00           C  
ATOM    879  CZ3 TRP   138      35.698  18.936  34.965  1.00  0.00           C  
ATOM    880  CH2 TRP   138      35.944  18.840  36.342  1.00  0.00           C  
ATOM    881  N   GLU   139      30.653  18.660  31.057  1.00  0.00           N  
ATOM    882  CA  GLU   139      30.319  18.507  29.639  1.00  0.00           C  
ATOM    883  C   GLU   139      31.423  17.717  28.926  1.00  0.00           C  
ATOM    884  O   GLU   139      32.605  18.045  29.037  1.00  0.00           O  
ATOM    885  CB  GLU   139      30.144  19.880  28.985  1.00  0.00           C  
ATOM    886  CG  GLU   139      29.643  19.819  27.552  1.00  0.00           C  
ATOM    887  CD  GLU   139      29.712  21.153  26.825  1.00  0.00           C  
ATOM    888  OE1 GLU   139      28.967  22.086  27.224  1.00  0.00           O  
ATOM    889  OE2 GLU   139      30.528  21.268  25.876  1.00  0.00           O  
ATOM    890  N   VAL   140      31.012  16.724  28.132  1.00  0.00           N  
ATOM    891  CA  VAL   140      31.914  15.736  27.564  1.00  0.00           C  
ATOM    892  C   VAL   140      31.650  15.596  26.059  1.00  0.00           C  
ATOM    893  O   VAL   140      30.605  15.120  25.633  1.00  0.00           O  
ATOM    894  CB  VAL   140      31.745  14.396  28.303  1.00  0.00           C  
ATOM    895  CG1 VAL   140      32.638  13.281  27.756  1.00  0.00           C  
ATOM    896  CG2 VAL   140      32.074  14.476  29.795  1.00  0.00           C  
ATOM    897  N   ALA   141      32.650  15.958  25.261  1.00  0.00           N  
ATOM    898  CA  ALA   141      32.614  15.805  23.814  1.00  0.00           C  
ATOM    899  C   ALA   141      33.223  14.450  23.445  1.00  0.00           C  
ATOM    900  O   ALA   141      34.307  14.107  23.926  1.00  0.00           O  
ATOM    901  CB  ALA   141      33.401  16.942  23.140  1.00  0.00           C  
ATOM    902  N   VAL   142      32.546  13.707  22.567  1.00  0.00           N  
ATOM    903  CA  VAL   142      33.017  12.388  22.164  1.00  0.00           C  
ATOM    904  C   VAL   142      32.774  12.173  20.668  1.00  0.00           C  
ATOM    905  O   VAL   142      31.622  12.145  20.250  1.00  0.00           O  
ATOM    906  CB  VAL   142      32.286  11.297  22.959  1.00  0.00           C  
ATOM    907  CG1 VAL   142      32.722   9.878  22.590  1.00  0.00           C  
ATOM    908  CG2 VAL   142      32.496  11.400  24.471  1.00  0.00           C  
ATOM    909  N   ASN   143      33.840  11.977  19.880  1.00  0.00           N  
ATOM    910  CA  ASN   143      33.668  11.687  18.443  1.00  0.00           C  
ATOM    911  C   ASN   143      33.363  10.189  18.263  1.00  0.00           C  
ATOM    912  O   ASN   143      33.845   9.351  19.023  1.00  0.00           O  
ATOM    913  CB  ASN   143      34.877  12.184  17.643  1.00  0.00           C  
ATOM    914  CG  ASN   143      34.614  11.903  16.170  1.00  0.00           C  
ATOM    915  OD1 ASN   143      33.475  11.687  15.760  1.00  0.00           O  
ATOM    916  ND2 ASN   143      35.655  11.890  15.295  1.00  0.00           N  
ATOM    917  N   THR   144      32.239   9.905  17.613  1.00  0.00           N  
ATOM    918  CA  THR   144      31.799   8.539  17.391  1.00  0.00           C  
ATOM    919  C   THR   144      32.292   7.976  16.055  1.00  0.00           C  
ATOM    920  O   THR   144      32.771   8.713  15.189  1.00  0.00           O  
ATOM    921  CB  THR   144      30.781   7.427  17.074  1.00  0.00           C  
ATOM    922  OG1 THR   144      30.270   7.593  15.759  1.00  0.00           O  
ATOM    923  CG2 THR   144      29.622   7.495  18.083  1.00  0.00           C  
ATOM    924  N   GLY   145      32.186   6.645  15.859  1.00  0.00           N  
ATOM    925  CA  GLY   145      32.619   5.952  14.637  1.00  0.00           C  
ATOM    926  C   GLY   145      31.948   6.381  13.330  1.00  0.00           C  
ATOM    927  O   GLY   145      32.012   5.687  12.312  1.00  0.00           O  
ATOM    928  N   ASP   146      31.294   7.536  13.348  1.00  0.00           N  
ATOM    929  CA  ASP   146      30.617   8.063  12.173  1.00  0.00           C  
ATOM    930  C   ASP   146      31.052   9.513  11.985  1.00  0.00           C  
ATOM    931  O   ASP   146      30.472  10.281  11.214  1.00  0.00           O  
ATOM    932  CB  ASP   146      29.088   8.114  12.201  1.00  0.00           C  
ATOM    933  CG  ASP   146      28.669   9.051  13.325  1.00  0.00           C  
ATOM    934  OD1 ASP   146      29.576   9.617  13.992  1.00  0.00           O  
ATOM    935  OD2 ASP   146      27.437   9.214  13.531  1.00  0.00           O  
ATOM    936  N   GLY   147      32.102   9.892  12.711  1.00  0.00           N  
ATOM    937  CA  GLY   147      32.623  11.243  12.621  1.00  0.00           C  
ATOM    938  C   GLY   147      31.817  12.283  13.373  1.00  0.00           C  
ATOM    939  O   GLY   147      32.359  13.254  13.907  1.00  0.00           O  
ATOM    940  N   ASP   148      30.504  12.104  13.433  1.00  0.00           N  
ATOM    941  CA  ASP   148      29.652  13.052  14.135  1.00  0.00           C  
ATOM    942  C   ASP   148      30.010  13.094  15.620  1.00  0.00           C  
ATOM    943  O   ASP   148      29.659  12.208  16.403  1.00  0.00           O  
ATOM    944  CB  ASP   148      28.146  12.776  14.121  1.00  0.00           C  
ATOM    945  CG  ASP   148      27.451  13.923  14.840  1.00  0.00           C  
ATOM    946  OD1 ASP   148      28.170  14.796  15.395  1.00  0.00           O  
ATOM    947  OD2 ASP   148      26.191  13.941  14.845  1.00  0.00           O  
ATOM    948  N   ILE   149      30.724  14.227  15.962  1.00  0.00           N  
ATOM    949  CA  ILE   149      31.066  14.247  17.389  1.00  0.00           C  
ATOM    950  C   ILE   149      29.955  14.899  18.227  1.00  0.00           C  
ATOM    951  O   ILE   149      29.840  16.112  18.278  1.00  0.00           O  
ATOM    952  CB  ILE   149      32.395  14.984  17.606  1.00  0.00           C  
ATOM    953  CG1 ILE   149      33.576  14.354  16.849  1.00  0.00           C  
ATOM    954  CG2 ILE   149      32.839  15.028  19.078  1.00  0.00           C  
ATOM    955  CD1 ILE   149      34.853  15.192  16.906  1.00  0.00           C  
ATOM    956  N   GLN   150      29.188  14.066  18.938  1.00  0.00           N  
ATOM    957  CA  GLN   150      28.144  14.498  19.873  1.00  0.00           C  
ATOM    958  C   GLN   150      28.782  15.052  21.162  1.00  0.00           C  
ATOM    959  O   GLN   150      29.954  14.793  21.483  1.00  0.00           O  
ATOM    960  CB  GLN   150      27.178  13.338  20.164  1.00  0.00           C  
ATOM    961  CG  GLN   150      25.726  13.780  20.364  1.00  0.00           C  
ATOM    962  CD  GLN   150      24.719  12.645  20.392  1.00  0.00           C  
ATOM    963  OE1 GLN   150      24.945  11.574  19.829  1.00  0.00           O  
ATOM    964  NE2 GLN   150      23.574  12.867  21.030  1.00  0.00           N  
ATOM    965  N   TRP   151      27.990  15.846  21.893  1.00  0.00           N  
ATOM    966  CA  TRP   151      28.308  16.335  23.234  1.00  0.00           C  
ATOM    967  C   TRP   151      27.263  15.809  24.224  1.00  0.00           C  
ATOM    968  O   TRP   151      26.206  15.358  23.809  1.00  0.00           O  
ATOM    969  CB  TRP   151      28.344  17.829  23.238  1.00  0.00           C  
ATOM    970  CG  TRP   151      29.447  18.419  22.393  1.00  0.00           C  
ATOM    971  CD1 TRP   151      30.416  17.787  21.668  1.00  0.00           C  
ATOM    972  CD2 TRP   151      29.714  19.811  22.171  1.00  0.00           C  
ATOM    973  NE1 TRP   151      31.234  18.606  21.036  1.00  0.00           N  
ATOM    974  CE2 TRP   151      30.843  19.890  21.313  1.00  0.00           C  
ATOM    975  CE3 TRP   151      29.109  21.007  22.612  1.00  0.00           C  
ATOM    976  CZ2 TRP   151      31.388  21.130  20.882  1.00  0.00           C  
ATOM    977  CZ3 TRP   151      29.651  22.256  22.183  1.00  0.00           C  
ATOM    978  CH2 TRP   151      30.780  22.297  21.327  1.00  0.00           C  
ATOM    979  N   HIS   152      27.566  15.860  25.523  1.00  0.00           N  
ATOM    980  CA  HIS   152      26.597  15.478  26.562  1.00  0.00           C  
ATOM    981  C   HIS   152      27.076  15.945  27.941  1.00  0.00           C  
ATOM    982  O   HIS   152      28.195  16.479  28.090  1.00  0.00           O  
ATOM    983  CB  HIS   152      26.351  13.998  26.541  1.00  0.00           C  
ATOM    984  CG  HIS   152      27.578  13.195  26.859  1.00  0.00           C  
ATOM    985  ND1 HIS   152      28.555  12.882  25.937  1.00  0.00           N  
ATOM    986  CD2 HIS   152      27.994  12.634  28.019  1.00  0.00           C  
ATOM    987  CE1 HIS   152      29.499  12.183  26.491  1.00  0.00           C  
ATOM    988  NE2 HIS   152      29.191  12.011  27.762  1.00  0.00           N  
ATOM    989  N   ALA   153      26.193  15.770  28.935  1.00  0.00           N  
ATOM    990  CA  ALA   153      26.349  16.369  30.268  1.00  0.00           C  
ATOM    991  C   ALA   153      26.135  15.298  31.336  1.00  0.00           C  
ATOM    992  O   ALA   153      25.234  14.477  31.226  1.00  0.00           O  
ATOM    993  CB  ALA   153      25.374  17.540  30.472  1.00  0.00           C  
ATOM    994  N   PHE   154      26.974  15.334  32.370  1.00  0.00           N  
ATOM    995  CA  PHE   154      26.962  14.319  33.404  1.00  0.00           C  
ATOM    996  C   PHE   154      27.151  14.997  34.751  1.00  0.00           C  
ATOM    997  O   PHE   154      27.843  16.006  34.844  1.00  0.00           O  
ATOM    998  CB  PHE   154      28.051  13.264  33.168  1.00  0.00           C  
ATOM    999  CG  PHE   154      27.841  12.459  31.913  1.00  0.00           C  
ATOM   1000  CD1 PHE   154      28.336  12.911  30.696  1.00  0.00           C  
ATOM   1001  CD2 PHE   154      27.110  11.280  31.938  1.00  0.00           C  
ATOM   1002  CE1 PHE   154      28.109  12.192  29.530  1.00  0.00           C  
ATOM   1003  CE2 PHE   154      26.881  10.570  30.771  1.00  0.00           C  
ATOM   1004  CZ  PHE   154      27.386  11.024  29.572  1.00  0.00           C  
ATOM   1005  N   GLU   155      26.545  14.388  35.769  1.00  0.00           N  
ATOM   1006  CA  GLU   155      26.596  14.860  37.138  1.00  0.00           C  
ATOM   1007  C   GLU   155      27.989  14.580  37.702  1.00  0.00           C  
ATOM   1008  O   GLU   155      28.476  15.362  38.497  1.00  0.00           O  
ATOM   1009  CB  GLU   155      25.501  14.204  37.992  1.00  0.00           C  
ATOM   1010  CG  GLU   155      24.084  14.621  37.593  1.00  0.00           C  
ATOM   1011  CD  GLU   155      23.902  16.085  37.969  1.00  0.00           C  
ATOM   1012  OE1 GLU   155      24.788  16.628  38.680  1.00  0.00           O  
ATOM   1013  OE2 GLU   155      22.873  16.679  37.549  1.00  0.00           O  
ATOM   1014  N   TYR   156      28.598  13.460  37.281  1.00  0.00           N  
ATOM   1015  CA  TYR   156      29.931  12.998  37.753  1.00  0.00           C  
ATOM   1016  C   TYR   156      30.629  12.172  36.673  1.00  0.00           C  
ATOM   1017  O   TYR   156      29.999  11.645  35.770  1.00  0.00           O  
ATOM   1018  CB  TYR   156      29.834  12.196  39.030  1.00  0.00           C  
ATOM   1019  CG  TYR   156      29.160  13.052  40.047  1.00  0.00           C  
ATOM   1020  CD1 TYR   156      27.769  12.988  40.199  1.00  0.00           C  
ATOM   1021  CD2 TYR   156      29.892  13.932  40.874  1.00  0.00           C  
ATOM   1022  CE1 TYR   156      27.096  13.780  41.151  1.00  0.00           C  
ATOM   1023  CE2 TYR   156      29.223  14.744  41.847  1.00  0.00           C  
ATOM   1024  CZ  TYR   156      27.822  14.652  41.970  1.00  0.00           C  
ATOM   1025  OH  TYR   156      27.135  15.416  42.888  1.00  0.00           O  
ATOM   1026  N   VAL   157      31.953  12.059  36.800  1.00  0.00           N  
ATOM   1027  CA  VAL   157      32.755  11.349  35.814  1.00  0.00           C  
ATOM   1028  C   VAL   157      33.954  10.669  36.494  1.00  0.00           C  
ATOM   1029  O   VAL   157      34.691  11.294  37.255  1.00  0.00           O  
ATOM   1030  CB  VAL   157      33.166  12.295  34.669  1.00  0.00           C  
ATOM   1031  CG1 VAL   157      33.193  13.736  35.122  1.00  0.00           C  
ATOM   1032  CG2 VAL   157      34.486  11.891  34.020  1.00  0.00           C  
ATOM   1033  N   VAL   158      34.123   9.377  36.174  1.00  0.00           N  
ATOM   1034  CA  VAL   158      35.257   8.537  36.606  1.00  0.00           C  
ATOM   1035  C   VAL   158      36.169   8.226  35.407  1.00  0.00           C  
ATOM   1036  O   VAL   158      35.761   7.539  34.445  1.00  0.00           O  
ATOM   1037  CB  VAL   158      34.773   7.204  37.190  1.00  0.00           C  
ATOM   1038  CG1 VAL   158      35.912   6.277  37.621  1.00  0.00           C  
ATOM   1039  CG2 VAL   158      33.896   7.365  38.433  1.00  0.00           C  
ATOM   1040  N   VAL   159      37.422   8.679  35.506  1.00  0.00           N  
ATOM   1041  CA  VAL   159      38.430   8.455  34.480  1.00  0.00           C  
ATOM   1042  C   VAL   159      39.110   7.076  34.667  1.00  0.00           C  
ATOM   1043  O   VAL   159      39.684   6.773  35.728  1.00  0.00           O  
ATOM   1044  CB  VAL   159      39.450   9.601  34.504  1.00  0.00           C  
ATOM   1045  CG1 VAL   159      40.401   9.495  33.318  1.00  0.00           C  
ATOM   1046  CG2 VAL   159      38.761  10.962  34.523  1.00  0.00           C  
ATOM   1047  N   CYS   160      39.056   6.255  33.601  1.00  0.00           N  
ATOM   1048  CA  CYS   160      39.557   4.877  33.581  1.00  0.00           C  
ATOM   1049  C   CYS   160      40.276   4.560  32.265  1.00  0.00           C  
ATOM   1050  O   CYS   160      40.115   3.452  31.717  1.00  0.00           O  
ATOM   1051  CB  CYS   160      38.420   3.876  33.724  1.00  0.00           C  
ATOM   1052  SG  CYS   160      37.039   4.501  34.701  1.00  0.00           S  
ATOM   1053  N   ALA   161      41.076   5.517  31.774  1.00  0.00           N  
ATOM   1054  CA  ALA   161      41.722   5.412  30.466  1.00  0.00           C  
ATOM   1055  C   ALA   161      43.132   4.806  30.574  1.00  0.00           C  
ATOM   1056  O   ALA   161      43.877   4.798  29.583  1.00  0.00           O  
ATOM   1057  CB  ALA   161      41.745   6.757  29.808  1.00  0.00           C  
ATOM   1058  N   GLY   162      43.505   4.325  31.777  1.00  0.00           N  
ATOM   1059  CA  GLY   162      44.772   3.596  32.032  1.00  0.00           C  
ATOM   1060  C   GLY   162      45.975   4.515  32.012  1.00  0.00           C  
ATOM   1061  O   GLY   162      45.810   5.689  31.935  1.00  0.00           O  
ATOM   1062  N   LYS   163      47.188   3.961  32.104  1.00  0.00           N  
ATOM   1063  CA  LYS   163      48.413   4.796  32.111  1.00  0.00           C  
ATOM   1064  C   LYS   163      49.639   4.045  31.569  1.00  0.00           C  
ATOM   1065  O   LYS   163      50.766   4.562  31.673  1.00  0.00           O  
ATOM   1066  CB  LYS   163      48.664   5.353  33.521  1.00  0.00           C  
ATOM   1067  CG  LYS   163      48.972   4.271  34.558  1.00  0.00           C  
ATOM   1068  CD  LYS   163      49.180   4.819  35.972  1.00  0.00           C  
ATOM   1069  CE  LYS   163      49.709   3.779  36.961  1.00  0.00           C  
ATOM   1070  NZ  LYS   163      48.701   2.714  37.162  1.00  0.00           N  
ATOM   1071  N   TYR   164      49.411   2.872  30.966  1.00  0.00           N  
ATOM   1072  CA  TYR   164      50.455   2.039  30.359  1.00  0.00           C  
ATOM   1073  C   TYR   164      50.293   2.068  28.828  1.00  0.00           C  
ATOM   1074  O   TYR   164      50.372   1.049  28.115  1.00  0.00           O  
ATOM   1075  CB  TYR   164      50.451   0.612  30.941  1.00  0.00           C  
ATOM   1076  CG  TYR   164      50.718   0.723  32.403  1.00  0.00           C  
ATOM   1077  CD1 TYR   164      49.663   0.599  33.316  1.00  0.00           C  
ATOM   1078  CD2 TYR   164      52.020   0.948  32.901  1.00  0.00           C  
ATOM   1079  CE1 TYR   164      49.876   0.696  34.705  1.00  0.00           C  
ATOM   1080  CE2 TYR   164      52.255   1.049  34.311  1.00  0.00           C  
ATOM   1081  CZ  TYR   164      51.166   0.919  35.197  1.00  0.00           C  
ATOM   1082  OH  TYR   164      51.343   1.014  36.561  1.00  0.00           O  
ATOM   1083  N   GLY   165      50.102   3.280  28.315  1.00  0.00           N  
ATOM   1084  CA  GLY   165      49.773   3.475  26.924  1.00  0.00           C  
ATOM   1085  C   GLY   165      50.819   4.383  26.249  1.00  0.00           C  
ATOM   1086  O   GLY   165      51.163   4.171  25.086  1.00  0.00           O  
ATOM   1087  N   ASP   166      51.339   5.375  26.979  1.00  0.00           N  
ATOM   1088  CA  ASP   166      52.216   6.387  26.419  1.00  0.00           C  
ATOM   1089  C   ASP   166      53.679   6.044  26.700  1.00  0.00           C  
ATOM   1090  O   ASP   166      54.188   6.356  27.769  1.00  0.00           O  
ATOM   1091  CB  ASP   166      51.826   7.725  27.046  1.00  0.00           C  
ATOM   1092  CG  ASP   166      52.716   8.803  26.444  1.00  0.00           C  
ATOM   1093  OD1 ASP   166      53.640   8.442  25.668  1.00  0.00           O  
ATOM   1094  OD2 ASP   166      52.483  10.003  26.753  1.00  0.00           O  
ATOM   1095  N   VAL   167      54.421   5.417  25.757  1.00  0.00           N  
ATOM   1096  CA  VAL   167      55.761   4.917  26.054  1.00  0.00           C  
ATOM   1097  C   VAL   167      56.733   6.029  26.460  1.00  0.00           C  
ATOM   1098  O   VAL   167      56.672   7.127  25.909  1.00  0.00           O  
ATOM   1099  CB  VAL   167      56.227   4.270  24.737  1.00  0.00           C  
ATOM   1100  CG1 VAL   167      57.689   3.818  24.763  1.00  0.00           C  
ATOM   1101  CG2 VAL   167      55.429   3.022  24.355  1.00  0.00           C  
ATOM   1102  N   PRO   168      57.595   5.722  27.435  1.00  0.00           N  
ATOM   1103  CA  PRO   168      58.703   6.573  27.840  1.00  0.00           C  
ATOM   1104  C   PRO   168      60.004   5.939  27.342  1.00  0.00           C  
ATOM   1105  O   PRO   168      60.262   4.776  27.659  1.00  0.00           O  
ATOM   1106  CB  PRO   168      58.696   6.738  29.360  1.00  0.00           C  
ATOM   1107  CG  PRO   168      58.130   5.526  30.103  1.00  0.00           C  
ATOM   1108  CD  PRO   168      57.043   4.783  29.324  1.00  0.00           C  
ATOM   1109  N   ARG   169      60.780   6.696  26.545  1.00  0.00           N  
ATOM   1110  CA  ARG   169      62.096   6.273  26.007  1.00  0.00           C  
ATOM   1111  C   ARG   169      63.072   7.418  26.198  1.00  0.00           C  
ATOM   1112  O   ARG   169      63.228   8.232  25.296  1.00  0.00           O  
ATOM   1113  CB  ARG   169      62.063   5.858  24.519  1.00  0.00           C  
ATOM   1114  CG  ARG   169      61.173   4.644  24.244  1.00  0.00           C  
ATOM   1115  CD  ARG   169      60.843   4.450  22.762  1.00  0.00           C  
ATOM   1116  NE  ARG   169      62.105   4.071  22.068  1.00  0.00           N  
ATOM   1117  CZ  ARG   169      62.157   4.062  20.704  1.00  0.00           C  
ATOM   1118  NH1 ARG   169      60.930   4.436  20.238  1.00  0.00           N  
ATOM   1119  NH2 ARG   169      63.416   3.682  20.338  1.00  0.00           N  
ATOM   1120  N   THR   170      63.773   7.510  27.352  1.00  0.00           N  
ATOM   1121  CA  THR   170      64.653   8.652  27.618  1.00  0.00           C  
ATOM   1122  C   THR   170      65.981   8.495  26.859  1.00  0.00           C  
ATOM   1123  O   THR   170      67.023   8.143  27.447  1.00  0.00           O  
ATOM   1124  CB  THR   170      64.808   8.588  29.148  1.00  0.00           C  
ATOM   1125  OG1 THR   170      65.341   7.329  29.532  1.00  0.00           O  
ATOM   1126  CG2 THR   170      63.432   8.782  29.808  1.00  0.00           C  
ATOM   1127  N   PRO   171      66.114   9.237  25.759  1.00  0.00           N  
ATOM   1128  CA  PRO   171      67.287   9.163  24.913  1.00  0.00           C  
ATOM   1129  C   PRO   171      68.333  10.205  25.205  1.00  0.00           C  
ATOM   1130  O   PRO   171      69.474  10.106  24.745  1.00  0.00           O  
ATOM   1131  CB  PRO   171      67.946   9.474  23.566  1.00  0.00           C  
ATOM   1132  CG  PRO   171      67.496  10.804  22.959  1.00  0.00           C  
ATOM   1133  CD  PRO   171      66.017  11.116  23.196  1.00  0.00           C  
ATOM   1134  N   THR   172      67.993  11.230  25.969  1.00  0.00           N  
ATOM   1135  CA  THR   172      68.932  12.296  26.257  1.00  0.00           C  
ATOM   1136  C   THR   172      69.899  12.072  27.375  1.00  0.00           C  
ATOM   1137  O   THR   172      70.849  12.835  27.572  1.00  0.00           O  
ATOM   1138  CB  THR   172      69.341  13.701  26.737  1.00  0.00           C  
ATOM   1139  OG1 THR   172      68.973  13.879  28.097  1.00  0.00           O  
ATOM   1140  CG2 THR   172      68.633  14.760  25.875  1.00  0.00           C  
ATOM   1141  N   PHE   173      69.685  11.011  28.148  1.00  0.00           N  
ATOM   1142  CA  PHE   173      70.688  10.642  29.162  1.00  0.00           C  
ATOM   1143  C   PHE   173      72.044  10.557  28.458  1.00  0.00           C  
ATOM   1144  O   PHE   173      72.158   9.981  27.373  1.00  0.00           O  
ATOM   1145  CB  PHE   173      70.675   9.294  29.894  1.00  0.00           C  
ATOM   1146  CG  PHE   173      69.452   9.258  30.744  1.00  0.00           C  
ATOM   1147  CD1 PHE   173      68.340   8.447  30.423  1.00  0.00           C  
ATOM   1148  CD2 PHE   173      69.382  10.047  31.907  1.00  0.00           C  
ATOM   1149  CE1 PHE   173      67.176   8.415  31.244  1.00  0.00           C  
ATOM   1150  CE2 PHE   173      68.228  10.034  32.747  1.00  0.00           C  
ATOM   1151  CZ  PHE   173      67.120   9.215  32.412  1.00  0.00           C  
ATOM   1152  N   PRO   174      73.100  11.122  29.045  1.00  0.00           N  
ATOM   1153  CA  PRO   174      74.402  11.103  28.387  1.00  0.00           C  
ATOM   1154  C   PRO   174      74.821   9.749  27.816  1.00  0.00           C  
ATOM   1155  O   PRO   174      75.309   9.670  26.685  1.00  0.00           O  
ATOM   1156  CB  PRO   174      75.926  11.047  28.516  1.00  0.00           C  
ATOM   1157  CG  PRO   174      76.453  11.688  29.801  1.00  0.00           C  
ATOM   1158  CD  PRO   174      75.597  11.385  31.033  1.00  0.00           C  
ATOM   1159  N   VAL   175      74.653   8.661  28.554  1.00  0.00           N  
ATOM   1160  CA  VAL   175      75.044   7.328  28.065  1.00  0.00           C  
ATOM   1161  C   VAL   175      74.245   6.863  26.857  1.00  0.00           C  
ATOM   1162  O   VAL   175      74.684   5.999  26.093  1.00  0.00           O  
ATOM   1163  CB  VAL   175      75.005   5.834  28.449  1.00  0.00           C  
ATOM   1164  CG1 VAL   175      75.762   5.516  29.740  1.00  0.00           C  
ATOM   1165  CG2 VAL   175      73.589   5.299  28.673  1.00  0.00           C  
ATOM   1166  N   LYS   176      73.053   7.424  26.656  1.00  0.00           N  
ATOM   1167  CA  LYS   176      72.199   6.975  25.558  1.00  0.00           C  
ATOM   1168  C   LYS   176      72.305   7.785  24.289  1.00  0.00           C  
ATOM   1169  O   LYS   176      71.699   7.455  23.266  1.00  0.00           O  
ATOM   1170  CB  LYS   176      70.674   6.987  25.709  1.00  0.00           C  
ATOM   1171  CG  LYS   176      70.170   6.144  26.882  1.00  0.00           C  
ATOM   1172  CD  LYS   176      70.372   4.640  26.687  1.00  0.00           C  
ATOM   1173  CE  LYS   176      69.748   3.789  27.795  1.00  0.00           C  
ATOM   1174  NZ  LYS   176      68.288   4.028  27.856  1.00  0.00           N  
ATOM   1175  N   LYS   177      73.077   8.866  24.315  1.00  0.00           N  
ATOM   1176  CA  LYS   177      73.128   9.768  23.175  1.00  0.00           C  
ATOM   1177  C   LYS   177      73.680   9.099  21.929  1.00  0.00           C  
ATOM   1178  O   LYS   177      73.154   9.294  20.830  1.00  0.00           O  
ATOM   1179  CB  LYS   177      74.009  11.020  23.199  1.00  0.00           C  
ATOM   1180  CG  LYS   177      73.507  12.101  24.158  1.00  0.00           C  
ATOM   1181  CD  LYS   177      74.387  13.352  24.186  1.00  0.00           C  
ATOM   1182  CE  LYS   177      73.898  14.423  25.163  1.00  0.00           C  
ATOM   1183  NZ  LYS   177      74.824  15.578  25.152  1.00  0.00           N  
ATOM   1184  N   GLY   178      74.815   8.365  22.019  1.00  0.00           N  
ATOM   1185  CA  GLY   178      75.308   7.622  20.885  1.00  0.00           C  
ATOM   1186  C   GLY   178      74.217   6.799  20.223  1.00  0.00           C  
ATOM   1187  O   GLY   178      74.453   6.221  19.165  1.00  0.00           O  
ATOM   1188  N   PRO   179      73.032   6.750  20.845  1.00  0.00           N  
ATOM   1189  CA  PRO   179      71.859   6.056  20.302  1.00  0.00           C  
ATOM   1190  C   PRO   179      71.587   6.520  18.853  1.00  0.00           C  
ATOM   1191  O   PRO   179      71.153   5.729  18.001  1.00  0.00           O  
ATOM   1192  CB  PRO   179      70.639   6.246  21.233  1.00  0.00           C  
ATOM   1193  CG  PRO   179      70.756   7.465  22.151  1.00  0.00           C  
ATOM   1194  CD  PRO   179      72.188   7.755  22.604  1.00  0.00           C  
ATOM   1195  N   GLU   180      71.857   7.805  18.584  1.00  0.00           N  
ATOM   1196  CA  GLU   180      71.753   8.428  17.255  1.00  0.00           C  
ATOM   1197  C   GLU   180      72.654   7.692  16.253  1.00  0.00           C  
ATOM   1198  O   GLU   180      72.277   7.496  15.098  1.00  0.00           O  
ATOM   1199  CB  GLU   180      72.185   9.899  17.301  1.00  0.00           C  
ATOM   1200  CG  GLU   180      71.728  10.671  18.534  1.00  0.00           C  
ATOM   1201  CD  GLU   180      72.701  10.687  19.710  1.00  0.00           C  
ATOM   1202  OE1 GLU   180      73.931  10.805  19.486  1.00  0.00           O  
ATOM   1203  OE2 GLU   180      72.223  10.583  20.859  1.00  0.00           O  
ATOM   1204  N   ILE   181      73.823   7.287  16.754  1.00  0.00           N  
ATOM   1205  CA  ILE   181      74.868   6.619  15.939  1.00  0.00           C  
ATOM   1206  C   ILE   181      74.530   5.146  15.731  1.00  0.00           C  
ATOM   1207  O   ILE   181      74.836   4.643  14.642  1.00  0.00           O  
ATOM   1208  CB  ILE   181      76.217   6.697  16.654  1.00  0.00           C  
ATOM   1209  CG1 ILE   181      76.771   8.128  16.765  1.00  0.00           C  
ATOM   1210  CG2 ILE   181      77.327   5.889  15.960  1.00  0.00           C  
ATOM   1211  CD1 ILE   181      77.981   8.243  17.690  1.00  0.00           C  
ATOM   1212  N   PHE   182      73.918   4.512  16.735  1.00  0.00           N  
ATOM   1213  CA  PHE   182      73.614   3.063  16.699  1.00  0.00           C  
ATOM   1214  C   PHE   182      72.918   2.709  15.382  1.00  0.00           C  
ATOM   1215  O   PHE   182      71.795   3.118  15.145  1.00  0.00           O  
ATOM   1216  CB  PHE   182      72.762   2.629  17.901  1.00  0.00           C  
ATOM   1217  CG  PHE   182      72.348   1.175  17.920  1.00  0.00           C  
ATOM   1218  CD1 PHE   182      73.278   0.178  18.180  1.00  0.00           C  
ATOM   1219  CD2 PHE   182      71.028   0.793  17.675  1.00  0.00           C  
ATOM   1220  CE1 PHE   182      72.900  -1.159  18.181  1.00  0.00           C  
ATOM   1221  CE2 PHE   182      70.658  -0.545  17.672  1.00  0.00           C  
ATOM   1222  CZ  PHE   182      71.596  -1.519  17.920  1.00  0.00           C  
ATOM   1223  N   LYS   183      73.621   1.954  14.531  1.00  0.00           N  
ATOM   1224  CA  LYS   183      73.009   1.264  13.398  1.00  0.00           C  
ATOM   1225  C   LYS   183      72.139   0.142  13.995  1.00  0.00           C  
ATOM   1226  O   LYS   183      71.899   0.139  15.177  1.00  0.00           O  
ATOM   1227  CB  LYS   183      74.099   0.803  12.424  1.00  0.00           C  
ATOM   1228  CG  LYS   183      73.888   1.226  10.976  1.00  0.00           C  
ATOM   1229  CD  LYS   183      72.792   0.444  10.245  1.00  0.00           C  
ATOM   1230  CE  LYS   183      71.379   0.952  10.478  1.00  0.00           C  
ATOM   1231  NZ  LYS   183      70.357  -0.104  10.252  1.00  0.00           N  
ATOM   1232  N   GLY   184      71.673  -0.822  13.202  1.00  0.00           N  
ATOM   1233  CA  GLY   184      70.759  -1.856  13.690  1.00  0.00           C  
ATOM   1234  C   GLY   184      69.468  -1.289  14.270  1.00  0.00           C  
ATOM   1235  O   GLY   184      69.255  -0.091  14.255  1.00  0.00           O  
ATOM   1236  N   LYS   185      68.638  -2.176  14.833  1.00  0.00           N  
ATOM   1237  CA  LYS   185      67.210  -1.939  15.119  1.00  0.00           C  
ATOM   1238  C   LYS   185      67.010  -1.656  16.617  1.00  0.00           C  
ATOM   1239  O   LYS   185      67.750  -2.168  17.447  1.00  0.00           O  
ATOM   1240  CB  LYS   185      66.404  -3.157  14.655  1.00  0.00           C  
ATOM   1241  CG  LYS   185      66.537  -3.443  13.158  1.00  0.00           C  
ATOM   1242  CD  LYS   185      65.989  -2.324  12.270  1.00  0.00           C  
ATOM   1243  CE  LYS   185      65.961  -2.681  10.782  1.00  0.00           C  
ATOM   1244  NZ  LYS   185      65.565  -1.498   9.985  1.00  0.00           N  
ATOM   1245  N   VAL   186      66.006  -0.836  16.955  1.00  0.00           N  
ATOM   1246  CA  VAL   186      65.582  -0.688  18.353  1.00  0.00           C  
ATOM   1247  C   VAL   186      64.125  -0.224  18.455  1.00  0.00           C  
ATOM   1248  O   VAL   186      63.590   0.357  17.519  1.00  0.00           O  
ATOM   1249  CB  VAL   186      66.498   0.272  19.101  1.00  0.00           C  
ATOM   1250  CG1 VAL   186      66.383   1.721  18.624  1.00  0.00           C  
ATOM   1251  CG2 VAL   186      66.229   0.324  20.606  1.00  0.00           C  
ATOM   1252  N   LEU   187      63.517  -0.491  19.621  1.00  0.00           N  
ATOM   1253  CA  LEU   187      62.140  -0.138  19.905  1.00  0.00           C  
ATOM   1254  C   LEU   187      61.829  -0.254  21.397  1.00  0.00           C  
ATOM   1255  O   LEU   187      62.690  -0.596  22.195  1.00  0.00           O  
ATOM   1256  CB  LEU   187      61.189  -1.020  19.105  1.00  0.00           C  
ATOM   1257  CG  LEU   187      61.376  -2.515  19.370  1.00  0.00           C  
ATOM   1258  CD1 LEU   187      60.705  -3.035  20.640  1.00  0.00           C  
ATOM   1259  CD2 LEU   187      60.832  -3.437  18.279  1.00  0.00           C  
ATOM   1260  N   HIS   188      60.575   0.061  21.742  1.00  0.00           N  
ATOM   1261  CA  HIS   188      60.108   0.092  23.102  1.00  0.00           C  
ATOM   1262  C   HIS   188      59.273  -1.157  23.363  1.00  0.00           C  
ATOM   1263  O   HIS   188      58.600  -1.641  22.469  1.00  0.00           O  
ATOM   1264  CB  HIS   188      59.316   1.383  23.365  1.00  0.00           C  
ATOM   1265  CG  HIS   188      58.869   1.544  24.780  1.00  0.00           C  
ATOM   1266  ND1 HIS   188      57.675   1.031  25.235  1.00  0.00           N  
ATOM   1267  CD2 HIS   188      59.450   2.155  25.839  1.00  0.00           C  
ATOM   1268  CE1 HIS   188      57.536   1.313  26.513  1.00  0.00           C  
ATOM   1269  NE2 HIS   188      58.617   1.995  26.911  1.00  0.00           N  
ATOM   1270  N   SER   189      59.326  -1.644  24.605  1.00  0.00           N  
ATOM   1271  CA  SER   189      58.526  -2.775  25.086  1.00  0.00           C  
ATOM   1272  C   SER   189      57.141  -2.781  24.430  1.00  0.00           C  
ATOM   1273  O   SER   189      56.703  -3.809  23.949  1.00  0.00           O  
ATOM   1274  CB  SER   189      58.418  -2.760  26.587  1.00  0.00           C  
ATOM   1275  OG  SER   189      58.257  -1.438  27.074  1.00  0.00           O  
ATOM   1276  N   MET   190      56.468  -1.625  24.419  1.00  0.00           N  
ATOM   1277  CA  MET   190      55.128  -1.466  23.812  1.00  0.00           C  
ATOM   1278  C   MET   190      55.044  -2.229  22.483  1.00  0.00           C  
ATOM   1279  O   MET   190      54.153  -3.058  22.279  1.00  0.00           O  
ATOM   1280  CB  MET   190      54.791   0.013  23.598  1.00  0.00           C  
ATOM   1281  CG  MET   190      53.402   0.242  22.998  1.00  0.00           C  
ATOM   1282  SD  MET   190      53.323   0.063  21.191  1.00  0.00           S  
ATOM   1283  CE  MET   190      54.180   1.624  20.839  1.00  0.00           C  
ATOM   1284  N   ASP   191      55.592  -1.636  21.441  1.00  0.00           N  
ATOM   1285  CA  ASP   191      55.483  -2.282  20.153  1.00  0.00           C  
ATOM   1286  C   ASP   191      56.806  -2.454  19.453  1.00  0.00           C  
ATOM   1287  O   ASP   191      57.578  -1.512  19.252  1.00  0.00           O  
ATOM   1288  CB  ASP   191      54.625  -1.565  19.107  1.00  0.00           C  
ATOM   1289  CG  ASP   191      54.532  -2.461  17.880  1.00  0.00           C  
ATOM   1290  OD1 ASP   191      55.213  -3.521  17.870  1.00  0.00           O  
ATOM   1291  OD2 ASP   191      53.780  -2.097  16.937  1.00  0.00           O  
ATOM   1292  N   TYR   192      57.079  -3.689  19.070  1.00  0.00           N  
ATOM   1293  CA  TYR   192      58.224  -3.970  18.243  1.00  0.00           C  
ATOM   1294  C   TYR   192      57.996  -3.249  16.921  1.00  0.00           C  
ATOM   1295  O   TYR   192      56.863  -3.092  16.458  1.00  0.00           O  
ATOM   1296  CB  TYR   192      58.612  -5.341  17.672  1.00  0.00           C  
ATOM   1297  CG  TYR   192      59.006  -6.208  18.818  1.00  0.00           C  
ATOM   1298  CD1 TYR   192      59.287  -5.633  20.064  1.00  0.00           C  
ATOM   1299  CD2 TYR   192      59.100  -7.611  18.685  1.00  0.00           C  
ATOM   1300  CE1 TYR   192      59.659  -6.420  21.171  1.00  0.00           C  
ATOM   1301  CE2 TYR   192      59.477  -8.427  19.801  1.00  0.00           C  
ATOM   1302  CZ  TYR   192      59.753  -7.809  21.038  1.00  0.00           C  
ATOM   1303  OH  TYR   192      60.124  -8.552  22.138  1.00  0.00           O  
ATOM   1304  N   SER   193      59.059  -2.804  16.298  1.00  0.00           N  
ATOM   1305  CA  SER   193      58.909  -2.142  15.026  1.00  0.00           C  
ATOM   1306  C   SER   193      58.247  -3.116  14.046  1.00  0.00           C  
ATOM   1307  O   SER   193      58.714  -4.239  13.839  1.00  0.00           O  
ATOM   1308  CB  SER   193      60.021  -1.692  14.075  1.00  0.00           C  
ATOM   1309  OG  SER   193      59.459  -1.123  12.901  1.00  0.00           O  
ATOM   1310  N   LYS   194      57.152  -2.698  13.430  1.00  0.00           N  
ATOM   1311  CA  LYS   194      56.394  -3.580  12.539  1.00  0.00           C  
ATOM   1312  C   LYS   194      57.252  -4.113  11.421  1.00  0.00           C  
ATOM   1313  O   LYS   194      57.023  -5.209  10.902  1.00  0.00           O  
ATOM   1314  CB  LYS   194      55.207  -3.056  11.726  1.00  0.00           C  
ATOM   1315  CG  LYS   194      53.984  -2.718  12.581  1.00  0.00           C  
ATOM   1316  CD  LYS   194      52.799  -2.187  11.771  1.00  0.00           C  
ATOM   1317  CE  LYS   194      51.577  -1.844  12.627  1.00  0.00           C  
ATOM   1318  NZ  LYS   194      50.494  -1.311  11.771  1.00  0.00           N  
ATOM   1319  N   LEU   195      58.266  -3.354  11.016  1.00  0.00           N  
ATOM   1320  CA  LEU   195      59.174  -3.788   9.960  1.00  0.00           C  
ATOM   1321  C   LEU   195      60.017  -4.963  10.394  1.00  0.00           C  
ATOM   1322  O   LEU   195      60.503  -5.747   9.574  1.00  0.00           O  
ATOM   1323  CB  LEU   195      60.281  -2.867   9.436  1.00  0.00           C  
ATOM   1324  CG  LEU   195      59.752  -1.633   8.703  1.00  0.00           C  
ATOM   1325  CD1 LEU   195      60.821  -0.632   8.269  1.00  0.00           C  
ATOM   1326  CD2 LEU   195      58.994  -1.926   7.409  1.00  0.00           C  
ATOM   1327  N   GLN   196      60.212  -5.112  11.702  1.00  0.00           N  
ATOM   1328  CA  GLN   196      60.974  -6.242  12.233  1.00  0.00           C  
ATOM   1329  C   GLN   196      60.080  -7.392  12.606  1.00  0.00           C  
ATOM   1330  O   GLN   196      60.464  -8.565  12.567  1.00  0.00           O  
ATOM   1331  CB  GLN   196      61.781  -6.158  13.533  1.00  0.00           C  
ATOM   1332  CG  GLN   196      62.943  -5.164  13.467  1.00  0.00           C  
ATOM   1333  CD  GLN   196      63.644  -5.170  14.818  1.00  0.00           C  
ATOM   1334  OE1 GLN   196      63.201  -4.521  15.764  1.00  0.00           O  
ATOM   1335  NE2 GLN   196      64.777  -5.904  14.981  1.00  0.00           N  
ATOM   1336  N   LYS   197      58.856  -7.062  12.979  1.00  0.00           N  
ATOM   1337  CA  LYS   197      57.928  -8.073  13.414  1.00  0.00           C  
ATOM   1338  C   LYS   197      57.027  -7.486  14.461  1.00  0.00           C  
ATOM   1339  O   LYS   197      56.927  -6.269  14.636  1.00  0.00           O  
ATOM   1340  CB  LYS   197      58.396  -9.346  14.127  1.00  0.00           C  
ATOM   1341  CG  LYS   197      57.258 -10.315  14.455  1.00  0.00           C  
ATOM   1342  CD  LYS   197      56.660 -10.997  13.223  1.00  0.00           C  
ATOM   1343  CE  LYS   197      55.593 -12.041  13.558  1.00  0.00           C  
ATOM   1344  NZ  LYS   197      55.058 -12.636  12.313  1.00  0.00           N  
ATOM   1345  N   GLU   198      56.351  -8.360  15.181  1.00  0.00           N  
ATOM   1346  CA  GLU   198      55.410  -7.962  16.205  1.00  0.00           C  
ATOM   1347  C   GLU   198      56.029  -8.197  17.575  1.00  0.00           C  
ATOM   1348  O   GLU   198      57.202  -8.559  17.702  1.00  0.00           O  
ATOM   1349  CB  GLU   198      54.068  -8.694  16.311  1.00  0.00           C  
ATOM   1350  CG  GLU   198      53.171  -8.505  15.086  1.00  0.00           C  
ATOM   1351  CD  GLU   198      51.884  -9.283  15.320  1.00  0.00           C  
ATOM   1352  OE1 GLU   198      51.792  -9.970  16.372  1.00  0.00           O  
ATOM   1353  OE2 GLU   198      50.976  -9.200  14.450  1.00  0.00           O  
ATOM   1354  N   LYS   199      55.244  -7.994  18.626  1.00  0.00           N  
ATOM   1355  CA  LYS   199      55.718  -8.259  19.972  1.00  0.00           C  
ATOM   1356  C   LYS   199      56.405  -9.608  19.992  1.00  0.00           C  
ATOM   1357  O   LYS   199      57.502  -9.784  20.531  1.00  0.00           O  
ATOM   1358  CB  LYS   199      54.753  -8.418  21.151  1.00  0.00           C  
ATOM   1359  CG  LYS   199      55.457  -8.535  22.504  1.00  0.00           C  
ATOM   1360  CD  LYS   199      56.217  -7.271  22.911  1.00  0.00           C  
ATOM   1361  CE  LYS   199      56.885  -7.372  24.283  1.00  0.00           C  
ATOM   1362  NZ  LYS   199      55.855  -7.494  25.340  1.00  0.00           N  
ATOM   1363  N   ALA   200      55.748 -10.590  19.492  1.00  0.00           N  
ATOM   1364  CA  ALA   200      56.205 -11.948  19.263  1.00  0.00           C  
ATOM   1365  C   ALA   200      57.724 -12.000  19.185  1.00  0.00           C  
ATOM   1366  O   ALA   200      58.363 -11.043  18.763  1.00  0.00           O  
ATOM   1367  CB  ALA   200      55.602 -12.509  17.977  1.00  0.00           C  
ATOM   1368  N   SER   201      58.327 -13.146  19.573  1.00  0.00           N  
ATOM   1369  CA  SER   201      59.775 -13.335  19.510  1.00  0.00           C  
ATOM   1370  C   SER   201      60.300 -13.748  18.126  1.00  0.00           C  
ATOM   1371  O   SER   201      61.452 -13.445  17.790  1.00  0.00           O  
ATOM   1372  CB  SER   201      59.989 -14.486  20.498  1.00  0.00           C  
ATOM   1373  OG  SER   201      59.358 -15.664  20.019  1.00  0.00           O  
ATOM   1374  N   GLN   202      59.464 -14.460  17.353  1.00  0.00           N  
ATOM   1375  CA  GLN   202      59.843 -14.875  16.002  1.00  0.00           C  
ATOM   1376  C   GLN   202      60.204 -13.621  15.203  1.00  0.00           C  
ATOM   1377  O   GLN   202      59.484 -12.640  15.246  1.00  0.00           O  
ATOM   1378  CB  GLN   202      58.743 -15.680  15.316  1.00  0.00           C  
ATOM   1379  CG  GLN   202      59.147 -16.218  13.942  1.00  0.00           C  
ATOM   1380  CD  GLN   202      58.018 -17.102  13.432  1.00  0.00           C  
ATOM   1381  OE1 GLN   202      56.979 -17.237  14.076  1.00  0.00           O  
ATOM   1382  NE2 GLN   202      58.160 -17.752  12.246  1.00  0.00           N  
ATOM   1383  N   LEU   203      61.342 -13.680  14.505  1.00  0.00           N  
ATOM   1384  CA  LEU   203      61.947 -12.557  13.800  1.00  0.00           C  
ATOM   1385  C   LEU   203      63.332 -12.237  14.342  1.00  0.00           C  
ATOM   1386  O   LEU   203      64.149 -11.597  13.665  1.00  0.00           O  
ATOM   1387  CB  LEU   203      61.050 -11.320  13.910  1.00  0.00           C  
ATOM   1388  CG  LEU   203      59.719 -11.464  13.169  1.00  0.00           C  
ATOM   1389  CD1 LEU   203      58.758 -10.287  13.333  1.00  0.00           C  
ATOM   1390  CD2 LEU   203      59.837 -11.616  11.653  1.00  0.00           C  
ATOM   1391  N   LEU   204      63.596 -12.680  15.577  1.00  0.00           N  
ATOM   1392  CA  LEU   204      64.792 -12.303  16.312  1.00  0.00           C  
ATOM   1393  C   LEU   204      65.682 -13.530  16.530  1.00  0.00           C  
ATOM   1394  O   LEU   204      66.563 -13.499  17.401  1.00  0.00           O  
ATOM   1395  CB  LEU   204      64.400 -11.668  17.645  1.00  0.00           C  
ATOM   1396  CG  LEU   204      63.567 -10.394  17.492  1.00  0.00           C  
ATOM   1397  CD1 LEU   204      63.063  -9.791  18.803  1.00  0.00           C  
ATOM   1398  CD2 LEU   204      64.289  -9.227  16.820  1.00  0.00           C  
ATOM   1399  N   HIS   205      65.446 -14.578  15.726  1.00  0.00           N  
ATOM   1400  CA  HIS   205      66.217 -15.801  15.760  1.00  0.00           C  
ATOM   1401  C   HIS   205      67.713 -15.461  15.619  1.00  0.00           C  
ATOM   1402  O   HIS   205      68.113 -14.721  14.712  1.00  0.00           O  
ATOM   1403  CB  HIS   205      65.739 -16.751  14.660  1.00  0.00           C  
ATOM   1404  CG  HIS   205      66.293 -18.138  14.802  1.00  0.00           C  
ATOM   1405  ND1 HIS   205      67.581 -18.493  14.457  1.00  0.00           N  
ATOM   1406  CD2 HIS   205      65.724 -19.277  15.261  1.00  0.00           C  
ATOM   1407  CE1 HIS   205      67.786 -19.754  14.690  1.00  0.00           C  
ATOM   1408  NE2 HIS   205      66.674 -20.266  15.181  1.00  0.00           N  
ATOM   1409  N   GLY   206      68.517 -15.986  16.553  1.00  0.00           N  
ATOM   1410  CA  GLY   206      69.960 -15.823  16.600  1.00  0.00           C  
ATOM   1411  C   GLY   206      70.447 -14.386  16.400  1.00  0.00           C  
ATOM   1412  O   GLY   206      71.336 -14.139  15.595  1.00  0.00           O  
ATOM   1413  N   LYS   207      69.911 -13.422  17.148  1.00  0.00           N  
ATOM   1414  CA  LYS   207      70.473 -12.071  17.095  1.00  0.00           C  
ATOM   1415  C   LYS   207      71.041 -11.711  18.467  1.00  0.00           C  
ATOM   1416  O   LYS   207      70.799 -12.407  19.452  1.00  0.00           O  
ATOM   1417  CB  LYS   207      69.424 -11.069  16.610  1.00  0.00           C  
ATOM   1418  CG  LYS   207      68.606 -11.555  15.422  1.00  0.00           C  
ATOM   1419  CD  LYS   207      67.666 -10.505  14.885  1.00  0.00           C  
ATOM   1420  CE  LYS   207      68.287  -9.690  13.775  1.00  0.00           C  
ATOM   1421  NZ  LYS   207      67.876 -10.223  12.452  1.00  0.00           N  
ATOM   1422  N   LYS   208      71.831 -10.638  18.491  1.00  0.00           N  
ATOM   1423  CA  LYS   208      72.507 -10.163  19.690  1.00  0.00           C  
ATOM   1424  C   LYS   208      71.687  -9.007  20.273  1.00  0.00           C  
ATOM   1425  O   LYS   208      71.700  -7.911  19.720  1.00  0.00           O  
ATOM   1426  CB  LYS   208      73.913  -9.680  19.315  1.00  0.00           C  
ATOM   1427  CG  LYS   208      74.824 -10.796  18.800  1.00  0.00           C  
ATOM   1428  CD  LYS   208      76.227 -10.316  18.423  1.00  0.00           C  
ATOM   1429  CE  LYS   208      77.155 -11.440  17.958  1.00  0.00           C  
ATOM   1430  NZ  LYS   208      78.497 -10.896  17.652  1.00  0.00           N  
ATOM   1431  N   VAL   209      70.972  -9.250  21.379  1.00  0.00           N  
ATOM   1432  CA  VAL   209      69.864  -8.370  21.804  1.00  0.00           C  
ATOM   1433  C   VAL   209      70.095  -7.805  23.214  1.00  0.00           C  
ATOM   1434  O   VAL   209      70.174  -8.527  24.213  1.00  0.00           O  
ATOM   1435  CB  VAL   209      68.514  -9.102  21.703  1.00  0.00           C  
ATOM   1436  CG1 VAL   209      67.325  -8.256  22.164  1.00  0.00           C  
ATOM   1437  CG2 VAL   209      68.164  -9.542  20.280  1.00  0.00           C  
ATOM   1438  N   ALA   210      70.114  -6.470  23.272  1.00  0.00           N  
ATOM   1439  CA  ALA   210      70.251  -5.720  24.494  1.00  0.00           C  
ATOM   1440  C   ALA   210      68.872  -5.176  24.876  1.00  0.00           C  
ATOM   1441  O   ALA   210      68.275  -4.442  24.110  1.00  0.00           O  
ATOM   1442  CB  ALA   210      71.254  -4.593  24.232  1.00  0.00           C  
ATOM   1443  N   VAL   211      68.364  -5.552  26.048  1.00  0.00           N  
ATOM   1444  CA  VAL   211      67.154  -4.924  26.556  1.00  0.00           C  
ATOM   1445  C   VAL   211      67.546  -4.057  27.751  1.00  0.00           C  
ATOM   1446  O   VAL   211      68.287  -4.490  28.650  1.00  0.00           O  
ATOM   1447  CB  VAL   211      66.045  -5.936  26.904  1.00  0.00           C  
ATOM   1448  CG1 VAL   211      66.181  -7.213  26.085  1.00  0.00           C  
ATOM   1449  CG2 VAL   211      65.978  -6.251  28.395  1.00  0.00           C  
ATOM   1450  N   ILE   212      67.025  -2.828  27.738  1.00  0.00           N  
ATOM   1451  CA  ILE   212      67.331  -1.851  28.741  1.00  0.00           C  
ATOM   1452  C   ILE   212      66.259  -1.927  29.826  1.00  0.00           C  
ATOM   1453  O   ILE   212      65.076  -1.872  29.504  1.00  0.00           O  
ATOM   1454  CB  ILE   212      67.387  -0.447  28.133  1.00  0.00           C  
ATOM   1455  CG1 ILE   212      68.106  -0.405  26.781  1.00  0.00           C  
ATOM   1456  CG2 ILE   212      68.004   0.500  29.140  1.00  0.00           C  
ATOM   1457  CD1 ILE   212      69.607  -0.302  26.864  1.00  0.00           C  
ATOM   1458  N   GLY   213      66.697  -2.076  31.084  1.00  0.00           N  
ATOM   1459  CA  GLY   213      65.825  -2.017  32.269  1.00  0.00           C  
ATOM   1460  C   GLY   213      65.425  -3.399  32.767  1.00  0.00           C  
ATOM   1461  O   GLY   213      65.479  -4.376  32.001  1.00  0.00           O  
ATOM   1462  N   PHE   214      65.032  -3.473  34.049  1.00  0.00           N  
ATOM   1463  CA  PHE   214      64.551  -4.704  34.667  1.00  0.00           C  
ATOM   1464  C   PHE   214      63.072  -4.557  35.059  1.00  0.00           C  
ATOM   1465  O   PHE   214      62.662  -4.815  36.203  1.00  0.00           O  
ATOM   1466  CB  PHE   214      65.466  -5.103  35.845  1.00  0.00           C  
ATOM   1467  CG  PHE   214      66.809  -5.419  35.282  1.00  0.00           C  
ATOM   1468  CD1 PHE   214      67.921  -4.569  35.477  1.00  0.00           C  
ATOM   1469  CD2 PHE   214      66.996  -6.594  34.532  1.00  0.00           C  
ATOM   1470  CE1 PHE   214      69.203  -4.881  34.938  1.00  0.00           C  
ATOM   1471  CE2 PHE   214      68.270  -6.931  33.981  1.00  0.00           C  
ATOM   1472  CZ  PHE   214      69.377  -6.067  34.184  1.00  0.00           C  
ATOM   1473  N   LYS   215      62.259  -4.151  34.078  1.00  0.00           N  
ATOM   1474  CA  LYS   215      60.800  -4.304  34.141  1.00  0.00           C  
ATOM   1475  C   LYS   215      60.441  -5.764  34.359  1.00  0.00           C  
ATOM   1476  O   LYS   215      61.236  -6.648  34.058  1.00  0.00           O  
ATOM   1477  CB  LYS   215      60.145  -3.780  32.859  1.00  0.00           C  
ATOM   1478  CG  LYS   215      60.385  -2.289  32.617  1.00  0.00           C  
ATOM   1479  CD  LYS   215      59.705  -1.383  33.645  1.00  0.00           C  
ATOM   1480  CE  LYS   215      59.860   0.109  33.346  1.00  0.00           C  
ATOM   1481  NZ  LYS   215      59.327   0.909  34.471  1.00  0.00           N  
ATOM   1482  N   LYS   216      59.260  -6.005  34.934  1.00  0.00           N  
ATOM   1483  CA  LYS   216      58.616  -7.299  34.863  1.00  0.00           C  
ATOM   1484  C   LYS   216      58.555  -7.709  33.392  1.00  0.00           C  
ATOM   1485  O   LYS   216      58.770  -8.875  33.056  1.00  0.00           O  
ATOM   1486  CB  LYS   216      57.223  -7.288  35.488  1.00  0.00           C  
ATOM   1487  CG  LYS   216      57.239  -7.164  37.013  1.00  0.00           C  
ATOM   1488  CD  LYS   216      55.846  -7.177  37.644  1.00  0.00           C  
ATOM   1489  CE  LYS   216      55.862  -7.048  39.168  1.00  0.00           C  
ATOM   1490  NZ  LYS   216      54.477  -7.018  39.688  1.00  0.00           N  
ATOM   1491  N   SER   217      58.280  -6.719  32.541  1.00  0.00           N  
ATOM   1492  CA  SER   217      58.175  -6.874  31.106  1.00  0.00           C  
ATOM   1493  C   SER   217      59.542  -7.151  30.479  1.00  0.00           C  
ATOM   1494  O   SER   217      59.692  -8.107  29.763  1.00  0.00           O  
ATOM   1495  CB  SER   217      57.546  -5.662  30.519  1.00  0.00           C  
ATOM   1496  OG  SER   217      56.197  -5.605  30.941  1.00  0.00           O  
ATOM   1497  N   ALA   218      60.537  -6.317  30.768  1.00  0.00           N  
ATOM   1498  CA  ALA   218      61.902  -6.550  30.290  1.00  0.00           C  
ATOM   1499  C   ALA   218      62.278  -8.027  30.491  1.00  0.00           C  
ATOM   1500  O   ALA   218      62.788  -8.691  29.587  1.00  0.00           O  
ATOM   1501  CB  ALA   218      62.872  -5.660  31.017  1.00  0.00           C  
ATOM   1502  N   ILE   219      62.012  -8.527  31.700  1.00  0.00           N  
ATOM   1503  CA  ILE   219      62.339  -9.865  32.075  1.00  0.00           C  
ATOM   1504  C   ILE   219      61.571 -10.867  31.197  1.00  0.00           C  
ATOM   1505  O   ILE   219      62.153 -11.755  30.594  1.00  0.00           O  
ATOM   1506  CB  ILE   219      62.068 -10.049  33.540  1.00  0.00           C  
ATOM   1507  CG1 ILE   219      62.950  -9.169  34.442  1.00  0.00           C  
ATOM   1508  CG2 ILE   219      62.300 -11.488  34.031  1.00  0.00           C  
ATOM   1509  CD1 ILE   219      64.443  -9.467  34.312  1.00  0.00           C  
ATOM   1510  N   ASP   220      60.255 -10.710  31.121  1.00  0.00           N  
ATOM   1511  CA  ASP   220      59.428 -11.583  30.305  1.00  0.00           C  
ATOM   1512  C   ASP   220      59.952 -11.557  28.863  1.00  0.00           C  
ATOM   1513  O   ASP   220      60.044 -12.592  28.229  1.00  0.00           O  
ATOM   1514  CB  ASP   220      57.944 -11.203  30.382  1.00  0.00           C  
ATOM   1515  CG  ASP   220      57.206 -11.795  31.579  1.00  0.00           C  
ATOM   1516  OD1 ASP   220      57.756 -11.693  32.711  1.00  0.00           O  
ATOM   1517  OD2 ASP   220      56.084 -12.367  31.378  1.00  0.00           O  
ATOM   1518  N   LEU   221      60.317 -10.373  28.371  1.00  0.00           N  
ATOM   1519  CA  LEU   221      60.771 -10.204  26.990  1.00  0.00           C  
ATOM   1520  C   LEU   221      62.117 -10.909  26.834  1.00  0.00           C  
ATOM   1521  O   LEU   221      62.292 -11.747  25.962  1.00  0.00           O  
ATOM   1522  CB  LEU   221      60.935  -8.726  26.567  1.00  0.00           C  
ATOM   1523  CG  LEU   221      59.607  -7.975  26.447  1.00  0.00           C  
ATOM   1524  CD1 LEU   221      59.735  -6.477  26.171  1.00  0.00           C  
ATOM   1525  CD2 LEU   221      58.688  -8.464  25.328  1.00  0.00           C  
ATOM   1526  N   ALA   222      63.064 -10.521  27.684  1.00  0.00           N  
ATOM   1527  CA  ALA   222      64.396 -11.094  27.692  1.00  0.00           C  
ATOM   1528  C   ALA   222      64.275 -12.610  27.617  1.00  0.00           C  
ATOM   1529  O   ALA   222      64.703 -13.223  26.666  1.00  0.00           O  
ATOM   1530  CB  ALA   222      65.152 -10.666  28.928  1.00  0.00           C  
ATOM   1531  N   LEU   223      63.621 -13.180  28.621  1.00  0.00           N  
ATOM   1532  CA  LEU   223      63.441 -14.602  28.700  1.00  0.00           C  
ATOM   1533  C   LEU   223      62.946 -15.123  27.345  1.00  0.00           C  
ATOM   1534  O   LEU   223      63.575 -16.013  26.764  1.00  0.00           O  
ATOM   1535  CB  LEU   223      62.491 -14.957  29.859  1.00  0.00           C  
ATOM   1536  CG  LEU   223      63.108 -14.740  31.242  1.00  0.00           C  
ATOM   1537  CD1 LEU   223      62.141 -14.903  32.414  1.00  0.00           C  
ATOM   1538  CD2 LEU   223      64.255 -15.686  31.594  1.00  0.00           C  
ATOM   1539  N   GLU   224      61.846 -14.555  26.831  1.00  0.00           N  
ATOM   1540  CA  GLU   224      61.183 -15.081  25.639  1.00  0.00           C  
ATOM   1541  C   GLU   224      62.148 -15.055  24.450  1.00  0.00           C  
ATOM   1542  O   GLU   224      62.312 -16.066  23.770  1.00  0.00           O  
ATOM   1543  CB  GLU   224      59.921 -14.283  25.324  1.00  0.00           C  
ATOM   1544  CG  GLU   224      59.056 -14.932  24.258  1.00  0.00           C  
ATOM   1545  CD  GLU   224      57.696 -14.287  24.037  1.00  0.00           C  
ATOM   1546  OE1 GLU   224      56.682 -14.983  24.200  1.00  0.00           O  
ATOM   1547  OE2 GLU   224      57.646 -13.101  23.676  1.00  0.00           O  
ATOM   1548  N   SER   225      62.301 -13.898  23.815  1.00  0.00           N  
ATOM   1549  CA  SER   225      63.221 -13.793  22.690  1.00  0.00           C  
ATOM   1550  C   SER   225      64.577 -14.392  23.106  1.00  0.00           C  
ATOM   1551  O   SER   225      65.278 -15.027  22.313  1.00  0.00           O  
ATOM   1552  CB  SER   225      63.796 -12.514  22.076  1.00  0.00           C  
ATOM   1553  OG  SER   225      62.757 -11.746  21.486  1.00  0.00           O  
ATOM   1554  N   ALA   226      64.955 -14.188  24.366  1.00  0.00           N  
ATOM   1555  CA  ALA   226      66.225 -14.690  24.880  1.00  0.00           C  
ATOM   1556  C   ALA   226      66.279 -16.209  25.098  1.00  0.00           C  
ATOM   1557  O   ALA   226      67.355 -16.798  25.228  1.00  0.00           O  
ATOM   1558  CB  ALA   226      66.580 -14.033  26.210  1.00  0.00           C  
ATOM   1559  N   LEU   227      65.124 -16.868  25.140  1.00  0.00           N  
ATOM   1560  CA  LEU   227      65.100 -18.314  25.347  1.00  0.00           C  
ATOM   1561  C   LEU   227      64.564 -19.089  24.147  1.00  0.00           C  
ATOM   1562  O   LEU   227      64.635 -20.320  24.088  1.00  0.00           O  
ATOM   1563  CB  LEU   227      64.224 -18.937  26.439  1.00  0.00           C  
ATOM   1564  CG  LEU   227      64.583 -18.469  27.851  1.00  0.00           C  
ATOM   1565  CD1 LEU   227      63.666 -18.988  28.956  1.00  0.00           C  
ATOM   1566  CD2 LEU   227      65.978 -18.871  28.329  1.00  0.00           C  
ATOM   1567  N   ALA   228      64.017 -18.375  23.167  1.00  0.00           N  
ATOM   1568  CA  ALA   228      63.488 -19.005  21.963  1.00  0.00           C  
ATOM   1569  C   ALA   228      64.424 -20.025  21.307  1.00  0.00           C  
ATOM   1570  O   ALA   228      65.628 -19.807  21.153  1.00  0.00           O  
ATOM   1571  CB  ALA   228      63.143 -17.965  20.902  1.00  0.00           C  
ATOM   1572  N   ASN   229      63.853 -21.161  20.914  1.00  0.00           N  
ATOM   1573  CA  ASN   229      64.598 -22.231  20.260  1.00  0.00           C  
ATOM   1574  C   ASN   229      65.832 -22.621  21.067  1.00  0.00           C  
ATOM   1575  O   ASN   229      66.943 -22.767  20.549  1.00  0.00           O  
ATOM   1576  CB  ASN   229      65.084 -21.879  18.850  1.00  0.00           C  
ATOM   1577  CG  ASN   229      65.482 -23.172  18.153  1.00  0.00           C  
ATOM   1578  OD1 ASN   229      64.963 -24.244  18.461  1.00  0.00           O  
ATOM   1579  ND2 ASN   229      66.427 -23.143  17.175  1.00  0.00           N  
ATOM   1580  N   GLN   230      65.626 -22.793  22.370  1.00  0.00           N  
ATOM   1581  CA  GLN   230      66.686 -23.183  23.291  1.00  0.00           C  
ATOM   1582  C   GLN   230      67.887 -22.247  23.267  1.00  0.00           C  
ATOM   1583  O   GLN   230      69.039 -22.667  23.407  1.00  0.00           O  
ATOM   1584  CB  GLN   230      67.451 -24.503  23.147  1.00  0.00           C  
ATOM   1585  CG  GLN   230      66.558 -25.741  23.256  1.00  0.00           C  
ATOM   1586  CD  GLN   230      67.443 -26.972  23.124  1.00  0.00           C  
ATOM   1587  OE1 GLN   230      68.665 -26.867  23.037  1.00  0.00           O  
ATOM   1588  NE2 GLN   230      66.873 -28.207  23.102  1.00  0.00           N  
ATOM   1589  N   GLY   231      67.633 -20.954  23.087  1.00  0.00           N  
ATOM   1590  CA  GLY   231      68.713 -19.984  23.071  1.00  0.00           C  
ATOM   1591  C   GLY   231      69.428 -19.835  21.744  1.00  0.00           C  
ATOM   1592  O   GLY   231      70.266 -18.948  21.559  1.00  0.00           O  
ATOM   1593  N   LYS   232      69.113 -20.703  20.787  1.00  0.00           N  
ATOM   1594  CA  LYS   232      69.743 -20.652  19.471  1.00  0.00           C  
ATOM   1595  C   LYS   232      69.388 -19.399  18.686  1.00  0.00           C  
ATOM   1596  O   LYS   232      70.220 -18.808  17.991  1.00  0.00           O  
ATOM   1597  CB  LYS   232      69.423 -21.707  18.407  1.00  0.00           C  
ATOM   1598  CG  LYS   232      69.989 -23.091  18.731  1.00  0.00           C  
ATOM   1599  CD  LYS   232      69.675 -24.145  17.667  1.00  0.00           C  
ATOM   1600  CE  LYS   232      70.211 -25.537  18.007  1.00  0.00           C  
ATOM   1601  NZ  LYS   232      69.843 -26.496  16.942  1.00  0.00           N  
ATOM   1602  N   GLU   233      68.134 -18.977  18.789  1.00  0.00           N  
ATOM   1603  CA  GLU   233      67.692 -17.784  18.088  1.00  0.00           C  
ATOM   1604  C   GLU   233      68.301 -16.530  18.717  1.00  0.00           C  
ATOM   1605  O   GLU   233      69.015 -15.763  18.066  1.00  0.00           O  
ATOM   1606  CB  GLU   233      66.198 -17.447  18.071  1.00  0.00           C  
ATOM   1607  CG  GLU   233      65.360 -18.432  17.254  1.00  0.00           C  
ATOM   1608  CD  GLU   233      63.907 -17.982  17.321  1.00  0.00           C  
ATOM   1609  OE1 GLU   233      63.645 -16.920  17.946  1.00  0.00           O  
ATOM   1610  OE2 GLU   233      63.040 -18.695  16.749  1.00  0.00           O  
ATOM   1611  N   GLY   234      68.024 -16.305  19.998  1.00  0.00           N  
ATOM   1612  CA  GLY   234      68.574 -15.144  20.680  1.00  0.00           C  
ATOM   1613  C   GLY   234      70.061 -15.356  20.934  1.00  0.00           C  
ATOM   1614  O   GLY   234      70.523 -15.429  22.076  1.00  0.00           O  
ATOM   1615  N   LYS   235      70.919 -15.443  19.822  1.00  0.00           N  
ATOM   1616  CA  LYS   235      72.336 -15.666  19.955  1.00  0.00           C  
ATOM   1617  C   LYS   235      72.705 -15.406  21.412  1.00  0.00           C  
ATOM   1618  O   LYS   235      73.070 -16.324  22.158  1.00  0.00           O  
ATOM   1619  CB  LYS   235      73.099 -14.768  19.004  1.00  0.00           C  
ATOM   1620  CG  LYS   235      74.612 -14.994  19.033  1.00  0.00           C  
ATOM   1621  CD  LYS   235      75.378 -14.140  18.021  1.00  0.00           C  
ATOM   1622  CE  LYS   235      76.892 -14.357  18.059  1.00  0.00           C  
ATOM   1623  NZ  LYS   235      77.552 -13.495  17.053  1.00  0.00           N  
ATOM   1624  N   THR   236      72.526 -14.149  21.806  1.00  0.00           N  
ATOM   1625  CA  THR   236      72.671 -13.718  23.169  1.00  0.00           C  
ATOM   1626  C   THR   236      71.603 -12.666  23.482  1.00  0.00           C  
ATOM   1627  O   THR   236      71.167 -11.935  22.598  1.00  0.00           O  
ATOM   1628  CB  THR   236      74.064 -13.137  23.400  1.00  0.00           C  
ATOM   1629  OG1 THR   236      74.252 -11.984  22.593  1.00  0.00           O  
ATOM   1630  CG2 THR   236      75.122 -14.191  23.035  1.00  0.00           C  
ATOM   1631  N   CYS   237      71.205 -12.617  24.753  1.00  0.00           N  
ATOM   1632  CA  CYS   237      70.450 -11.526  25.276  1.00  0.00           C  
ATOM   1633  C   CYS   237      71.173 -10.989  26.511  1.00  0.00           C  
ATOM   1634  O   CYS   237      71.591 -11.741  27.377  1.00  0.00           O  
ATOM   1635  CB  CYS   237      69.009 -11.942  25.616  1.00  0.00           C  
ATOM   1636  SG  CYS   237      68.233 -10.860  26.109  1.00  0.00           S  
ATOM   1637  N   THR   238      71.313  -9.670  26.550  1.00  0.00           N  
ATOM   1638  CA  THR   238      71.793  -8.942  27.688  1.00  0.00           C  
ATOM   1639  C   THR   238      70.587  -8.220  28.285  1.00  0.00           C  
ATOM   1640  O   THR   238      69.528  -8.217  27.695  1.00  0.00           O  
ATOM   1641  CB  THR   238      72.910  -7.984  27.264  1.00  0.00           C  
ATOM   1642  OG1 THR   238      72.399  -7.002  26.375  1.00  0.00           O  
ATOM   1643  CG2 THR   238      74.023  -8.779  26.560  1.00  0.00           C  
ATOM   1644  N   MET   239      70.772  -7.611  29.453  1.00  0.00           N  
ATOM   1645  CA  MET   239      69.716  -6.906  30.129  1.00  0.00           C  
ATOM   1646  C   MET   239      70.361  -5.934  31.129  1.00  0.00           C  
ATOM   1647  O   MET   239      70.935  -6.353  32.151  1.00  0.00           O  
ATOM   1648  CB  MET   239      68.756  -7.923  30.766  1.00  0.00           C  
ATOM   1649  CG  MET   239      67.977  -8.751  29.742  1.00  0.00           C  
ATOM   1650  SD  MET   239      66.892  -7.778  28.655  1.00  0.00           S  
ATOM   1651  CE  MET   239      65.679  -7.389  29.950  1.00  0.00           C  
ATOM   1652  N   VAL   240      70.316  -4.636  30.792  1.00  0.00           N  
ATOM   1653  CA  VAL   240      71.022  -3.610  31.534  1.00  0.00           C  
ATOM   1654  C   VAL   240      70.227  -3.197  32.772  1.00  0.00           C  
ATOM   1655  O   VAL   240      69.021  -3.075  32.692  1.00  0.00           O  
ATOM   1656  CB  VAL   240      71.291  -2.412  30.661  1.00  0.00           C  
ATOM   1657  CG1 VAL   240      71.893  -1.227  31.419  1.00  0.00           C  
ATOM   1658  CG2 VAL   240      72.270  -2.696  29.520  1.00  0.00           C  
ATOM   1659  N   VAL   241      70.933  -2.830  33.830  1.00  0.00           N  
ATOM   1660  CA  VAL   241      70.274  -2.332  35.057  1.00  0.00           C  
ATOM   1661  C   VAL   241      71.331  -1.700  35.949  1.00  0.00           C  
ATOM   1662  O   VAL   241      72.243  -2.408  36.346  1.00  0.00           O  
ATOM   1663  CB  VAL   241      69.743  -3.457  35.941  1.00  0.00           C  
ATOM   1664  CG1 VAL   241      70.826  -4.437  36.397  1.00  0.00           C  
ATOM   1665  CG2 VAL   241      69.084  -2.961  37.229  1.00  0.00           C  
ATOM   1666  N   ARG   242      71.206  -0.418  36.257  1.00  0.00           N  
ATOM   1667  CA  ARG   242      72.216   0.165  37.162  1.00  0.00           C  
ATOM   1668  C   ARG   242      71.837  -0.280  38.565  1.00  0.00           C  
ATOM   1669  O   ARG   242      72.735  -0.540  39.360  1.00  0.00           O  
ATOM   1670  CB  ARG   242      72.221   1.693  37.074  1.00  0.00           C  
ATOM   1671  CG  ARG   242      73.532   2.336  37.507  1.00  0.00           C  
ATOM   1672  CD  ARG   242      73.691   3.760  37.012  1.00  0.00           C  
ATOM   1673  NE  ARG   242      73.238   4.713  38.014  1.00  0.00           N  
ATOM   1674  CZ  ARG   242      72.927   5.980  37.768  1.00  0.00           C  
ATOM   1675  NH1 ARG   242      72.520   6.766  38.749  1.00  0.00           N  
ATOM   1676  NH2 ARG   242      73.031   6.456  36.543  1.00  0.00           N  
ATOM   1677  N   THR   243      70.538  -0.402  38.816  1.00  0.00           N  
ATOM   1678  CA  THR   243      70.038  -0.776  40.161  1.00  0.00           C  
ATOM   1679  C   THR   243      69.932  -2.292  40.277  1.00  0.00           C  
ATOM   1680  O   THR   243      70.655  -2.828  41.117  1.00  0.00           O  
ATOM   1681  CB  THR   243      68.753  -0.010  40.441  1.00  0.00           C  
ATOM   1682  OG1 THR   243      69.006   1.387  40.430  1.00  0.00           O  
ATOM   1683  CG2 THR   243      68.207  -0.418  41.820  1.00  0.00           C  
ATOM   1684  N   PRO   244      69.083  -2.922  39.459  1.00  0.00           N  
ATOM   1685  CA  PRO   244      68.928  -4.367  39.422  1.00  0.00           C  
ATOM   1686  C   PRO   244      68.065  -4.879  40.564  1.00  0.00           C  
ATOM   1687  O   PRO   244      68.431  -4.764  41.729  1.00  0.00           O  
ATOM   1688  CB  PRO   244      70.364  -4.886  39.528  1.00  0.00           C  
ATOM   1689  CG  PRO   244      71.299  -3.942  40.286  1.00  0.00           C  
ATOM   1690  CD  PRO   244      70.961  -2.462  40.098  1.00  0.00           C  
ATOM   1691  N   HIS   245      66.931  -5.496  40.223  1.00  0.00           N  
ATOM   1692  CA  HIS   245      65.890  -5.808  41.180  1.00  0.00           C  
ATOM   1693  C   HIS   245      66.184  -7.120  41.904  1.00  0.00           C  
ATOM   1694  O   HIS   245      67.084  -7.852  41.545  1.00  0.00           O  
ATOM   1695  CB  HIS   245      64.556  -5.873  40.498  1.00  0.00           C  
ATOM   1696  CG  HIS   245      64.068  -4.532  40.037  1.00  0.00           C  
ATOM   1697  ND1 HIS   245      63.537  -3.573  40.876  1.00  0.00           N  
ATOM   1698  CD2 HIS   245      64.031  -3.978  38.802  1.00  0.00           C  
ATOM   1699  CE1 HIS   245      63.203  -2.512  40.206  1.00  0.00           C  
ATOM   1700  NE2 HIS   245      63.489  -2.723  38.935  1.00  0.00           N  
ATOM   1701  N   TRP   246      65.383  -7.379  42.934  1.00  0.00           N  
ATOM   1702  CA  TRP   246      65.143  -8.715  43.418  1.00  0.00           C  
ATOM   1703  C   TRP   246      64.169  -9.418  42.464  1.00  0.00           C  
ATOM   1704  O   TRP   246      63.141  -8.854  42.074  1.00  0.00           O  
ATOM   1705  CB  TRP   246      64.589  -8.675  44.849  1.00  0.00           C  
ATOM   1706  CG  TRP   246      65.621  -8.414  45.906  1.00  0.00           C  
ATOM   1707  CD1 TRP   246      66.877  -8.951  46.021  1.00  0.00           C  
ATOM   1708  CD2 TRP   246      65.455  -7.560  47.041  1.00  0.00           C  
ATOM   1709  NE1 TRP   246      67.508  -8.476  47.137  1.00  0.00           N  
ATOM   1710  CE2 TRP   246      66.656  -7.620  47.782  1.00  0.00           C  
ATOM   1711  CE3 TRP   246      64.407  -6.758  47.503  1.00  0.00           C  
ATOM   1712  CZ2 TRP   246      66.833  -6.885  48.956  1.00  0.00           C  
ATOM   1713  CZ3 TRP   246      64.586  -6.026  48.659  1.00  0.00           C  
ATOM   1714  CH2 TRP   246      65.782  -6.094  49.377  1.00  0.00           C  
ATOM   1715  N   VAL   247      64.523 -10.636  42.062  1.00  0.00           N  
ATOM   1716  CA  VAL   247      63.697 -11.479  41.252  1.00  0.00           C  
ATOM   1717  C   VAL   247      63.023 -12.513  42.148  1.00  0.00           C  
ATOM   1718  O   VAL   247      63.651 -13.068  43.047  1.00  0.00           O  
ATOM   1719  CB  VAL   247      64.540 -12.169  40.167  1.00  0.00           C  
ATOM   1720  CG1 VAL   247      63.676 -12.928  39.170  1.00  0.00           C  
ATOM   1721  CG2 VAL   247      65.456 -11.175  39.461  1.00  0.00           C  
ATOM   1722  N   ILE   248      61.776 -12.837  41.813  1.00  0.00           N  
ATOM   1723  CA  ILE   248      60.923 -13.627  42.652  1.00  0.00           C  
ATOM   1724  C   ILE   248      59.948 -14.432  41.802  1.00  0.00           C  
ATOM   1725  O   ILE   248      59.404 -13.920  40.845  1.00  0.00           O  
ATOM   1726  CB  ILE   248      60.098 -12.690  43.518  1.00  0.00           C  
ATOM   1727  CG1 ILE   248      59.257 -13.418  44.581  1.00  0.00           C  
ATOM   1728  CG2 ILE   248      59.092 -11.844  42.720  1.00  0.00           C  
ATOM   1729  CD1 ILE   248      58.680 -12.485  45.644  1.00  0.00           C  
ATOM   1730  N   PRO   249      59.708 -15.686  42.184  1.00  0.00           N  
ATOM   1731  CA  PRO   249      58.813 -16.560  41.424  1.00  0.00           C  
ATOM   1732  C   PRO   249      57.430 -16.462  42.038  1.00  0.00           C  
ATOM   1733  O   PRO   249      57.302 -16.189  43.220  1.00  0.00           O  
ATOM   1734  CB  PRO   249      59.279 -17.988  41.420  1.00  0.00           C  
ATOM   1735  CG  PRO   249      59.974 -18.407  42.717  1.00  0.00           C  
ATOM   1736  CD  PRO   249      60.841 -17.305  43.330  1.00  0.00           C  
ATOM   1737  N   HIS   250      56.438 -16.758  41.200  1.00  0.00           N  
ATOM   1738  CA  HIS   250      55.013 -16.782  41.593  1.00  0.00           C  
ATOM   1739  C   HIS   250      54.855 -17.914  42.589  1.00  0.00           C  
ATOM   1740  O   HIS   250      54.015 -17.808  43.479  1.00  0.00           O  
ATOM   1741  CB  HIS   250      54.165 -17.197  40.399  1.00  0.00           C  
ATOM   1742  CG  HIS   250      54.421 -18.608  39.960  1.00  0.00           C  
ATOM   1743  ND1 HIS   250      55.536 -19.005  39.250  1.00  0.00           N  
ATOM   1744  CD2 HIS   250      53.695 -19.737  40.137  1.00  0.00           C  
ATOM   1745  CE1 HIS   250      55.496 -20.281  39.011  1.00  0.00           C  
ATOM   1746  NE2 HIS   250      54.386 -20.762  39.537  1.00  0.00           N  
ATOM   1747  N   TYR   251      55.641 -18.966  42.389  1.00  0.00           N  
ATOM   1748  CA  TYR   251      55.624 -20.133  43.288  1.00  0.00           C  
ATOM   1749  C   TYR   251      56.162 -19.692  44.649  1.00  0.00           C  
ATOM   1750  O   TYR   251      57.210 -19.052  44.722  1.00  0.00           O  
ATOM   1751  CB  TYR   251      56.527 -21.278  42.784  1.00  0.00           C  
ATOM   1752  CG  TYR   251      56.436 -22.389  43.773  1.00  0.00           C  
ATOM   1753  CD1 TYR   251      55.288 -23.191  43.816  1.00  0.00           C  
ATOM   1754  CD2 TYR   251      57.487 -22.664  44.675  1.00  0.00           C  
ATOM   1755  CE1 TYR   251      55.165 -24.253  44.734  1.00  0.00           C  
ATOM   1756  CE2 TYR   251      57.379 -23.739  45.615  1.00  0.00           C  
ATOM   1757  CZ  TYR   251      56.207 -24.523  45.628  1.00  0.00           C  
ATOM   1758  OH  TYR   251      56.056 -25.565  46.518  1.00  0.00           O  
ATOM   1759  N   TRP   252      55.485 -20.098  45.720  1.00  0.00           N  
ATOM   1760  CA  TRP   252      55.958 -19.809  47.060  1.00  0.00           C  
ATOM   1761  C   TRP   252      55.853 -21.053  47.937  1.00  0.00           C  
ATOM   1762  O   TRP   252      55.676 -22.160  47.432  1.00  0.00           O  
ATOM   1763  CB  TRP   252      55.211 -18.648  47.652  1.00  0.00           C  
ATOM   1764  CG  TRP   252      53.722 -18.869  47.765  1.00  0.00           C  
ATOM   1765  CD1 TRP   252      52.739 -18.631  46.848  1.00  0.00           C  
ATOM   1766  CD2 TRP   252      53.009 -19.391  48.895  1.00  0.00           C  
ATOM   1767  NE1 TRP   252      51.527 -18.938  47.268  1.00  0.00           N  
ATOM   1768  CE2 TRP   252      51.634 -19.421  48.547  1.00  0.00           C  
ATOM   1769  CE3 TRP   252      53.398 -19.842  50.175  1.00  0.00           C  
ATOM   1770  CZ2 TRP   252      50.630 -19.887  49.440  1.00  0.00           C  
ATOM   1771  CZ3 TRP   252      52.396 -20.311  51.077  1.00  0.00           C  
ATOM   1772  CH2 TRP   252      51.031 -20.325  50.695  1.00  0.00           C  
ATOM   1773  N   ARG   253      56.030 -20.841  49.240  1.00  0.00           N  
ATOM   1774  CA  ARG   253      55.777 -21.824  50.270  1.00  0.00           C  
ATOM   1775  C   ARG   253      54.808 -22.890  49.752  1.00  0.00           C  
ATOM   1776  O   ARG   253      53.672 -22.586  49.397  1.00  0.00           O  
ATOM   1777  CB  ARG   253      55.253 -21.132  51.532  1.00  0.00           C  
ATOM   1778  CG  ARG   253      55.030 -22.089  52.705  1.00  0.00           C  
ATOM   1779  CD  ARG   253      54.586 -21.389  53.991  1.00  0.00           C  
ATOM   1780  NE  ARG   253      54.389 -22.441  55.028  1.00  0.00           N  
ATOM   1781  CZ  ARG   253      53.986 -22.092  56.285  1.00  0.00           C  
ATOM   1782  NH1 ARG   253      53.840 -20.735  56.314  1.00  0.00           N  
ATOM   1783  NH2 ARG   253      53.886 -23.237  57.022  1.00  0.00           N  
ATOM   1784  N   ALA   254      65.612  -1.961  58.681  1.00  0.00           N  
ATOM   1785  CA  ALA   254      66.701  -2.902  58.407  1.00  0.00           C  
ATOM   1786  C   ALA   254      66.235  -4.328  58.715  1.00  0.00           C  
ATOM   1787  O   ALA   254      66.263  -5.174  57.840  1.00  0.00           O  
ATOM   1788  CB  ALA   254      67.981  -2.551  59.169  1.00  0.00           C  
ATOM   1789  N   THR   255      65.766  -4.572  59.942  1.00  0.00           N  
ATOM   1790  CA  THR   255      65.237  -5.889  60.311  1.00  0.00           C  
ATOM   1791  C   THR   255      64.380  -6.446  59.169  1.00  0.00           C  
ATOM   1792  O   THR   255      64.372  -7.640  58.942  1.00  0.00           O  
ATOM   1793  CB  THR   255      64.406  -5.828  61.609  1.00  0.00           C  
ATOM   1794  OG1 THR   255      65.205  -5.343  62.678  1.00  0.00           O  
ATOM   1795  CG2 THR   255      63.896  -7.237  61.954  1.00  0.00           C  
ATOM   1796  N   VAL   256      63.611  -5.571  58.509  1.00  0.00           N  
ATOM   1797  CA  VAL   256      62.727  -5.967  57.427  1.00  0.00           C  
ATOM   1798  C   VAL   256      63.555  -6.260  56.173  1.00  0.00           C  
ATOM   1799  O   VAL   256      63.378  -7.300  55.559  1.00  0.00           O  
ATOM   1800  CB  VAL   256      61.646  -4.904  57.173  1.00  0.00           C  
ATOM   1801  CG1 VAL   256      60.944  -5.112  55.838  1.00  0.00           C  
ATOM   1802  CG2 VAL   256      60.642  -4.871  58.316  1.00  0.00           C  
ATOM   1803  N   SER   257      64.449  -5.337  55.810  1.00  0.00           N  
ATOM   1804  CA  SER   257      65.384  -5.531  54.694  1.00  0.00           C  
ATOM   1805  C   SER   257      66.208  -6.816  54.908  1.00  0.00           C  
ATOM   1806  O   SER   257      66.354  -7.611  53.986  1.00  0.00           O  
ATOM   1807  CB  SER   257      66.265  -4.286  54.545  1.00  0.00           C  
ATOM   1808  OG  SER   257      65.477  -3.177  54.139  1.00  0.00           O  
ATOM   1809  N   LYS   258      66.748  -6.997  56.124  1.00  0.00           N  
ATOM   1810  CA  LYS   258      67.521  -8.194  56.529  1.00  0.00           C  
ATOM   1811  C   LYS   258      66.719  -9.459  56.235  1.00  0.00           C  
ATOM   1812  O   LYS   258      67.293 -10.508  56.076  1.00  0.00           O  
ATOM   1813  CB  LYS   258      67.850  -8.184  58.028  1.00  0.00           C  
ATOM   1814  CG  LYS   258      68.886  -7.128  58.418  1.00  0.00           C  
ATOM   1815  CD  LYS   258      69.219  -7.119  59.911  1.00  0.00           C  
ATOM   1816  CE  LYS   258      70.224  -6.035  60.309  1.00  0.00           C  
ATOM   1817  NZ  LYS   258      70.484  -6.096  61.764  1.00  0.00           N  
ATOM   1818  N   PHE   259      65.390  -9.340  56.286  1.00  0.00           N  
ATOM   1819  CA  PHE   259      64.487 -10.451  56.121  1.00  0.00           C  
ATOM   1820  C   PHE   259      64.176 -10.639  54.638  1.00  0.00           C  
ATOM   1821  O   PHE   259      64.202 -11.756  54.143  1.00  0.00           O  
ATOM   1822  CB  PHE   259      63.186 -10.233  56.898  1.00  0.00           C  
ATOM   1823  CG  PHE   259      62.302 -11.402  56.629  1.00  0.00           C  
ATOM   1824  CD1 PHE   259      62.478 -12.641  57.285  1.00  0.00           C  
ATOM   1825  CD2 PHE   259      61.254 -11.289  55.697  1.00  0.00           C  
ATOM   1826  CE1 PHE   259      61.625 -13.752  57.025  1.00  0.00           C  
ATOM   1827  CE2 PHE   259      60.385 -12.387  55.417  1.00  0.00           C  
ATOM   1828  CZ  PHE   259      60.575 -13.625  56.084  1.00  0.00           C  
ATOM   1829  N   ILE   260      63.857  -9.551  53.934  1.00  0.00           N  
ATOM   1830  CA  ILE   260      63.641  -9.648  52.500  1.00  0.00           C  
ATOM   1831  C   ILE   260      64.877 -10.300  51.876  1.00  0.00           C  
ATOM   1832  O   ILE   260      64.771 -11.301  51.196  1.00  0.00           O  
ATOM   1833  CB  ILE   260      63.366  -8.279  51.859  1.00  0.00           C  
ATOM   1834  CG1 ILE   260      62.060  -7.626  52.344  1.00  0.00           C  
ATOM   1835  CG2 ILE   260      63.244  -8.333  50.327  1.00  0.00           C  
ATOM   1836  CD1 ILE   260      60.808  -8.417  51.969  1.00  0.00           C  
ATOM   1837  N   GLU   261      66.052  -9.754  52.179  1.00  0.00           N  
ATOM   1838  CA  GLU   261      67.299 -10.228  51.599  1.00  0.00           C  
ATOM   1839  C   GLU   261      67.374 -11.760  51.707  1.00  0.00           C  
ATOM   1840  O   GLU   261      67.631 -12.444  50.720  1.00  0.00           O  
ATOM   1841  CB  GLU   261      68.471  -9.535  52.289  1.00  0.00           C  
ATOM   1842  CG  GLU   261      69.823  -9.852  51.676  1.00  0.00           C  
ATOM   1843  CD  GLU   261      70.940  -8.900  52.099  1.00  0.00           C  
ATOM   1844  OE1 GLU   261      70.649  -7.710  52.351  1.00  0.00           O  
ATOM   1845  OE2 GLU   261      72.107  -9.338  52.178  1.00  0.00           O  
ATOM   1846  N   SER   262      67.125 -12.296  52.904  1.00  0.00           N  
ATOM   1847  CA  SER   262      67.231 -13.735  53.147  1.00  0.00           C  
ATOM   1848  C   SER   262      66.171 -14.465  52.320  1.00  0.00           C  
ATOM   1849  O   SER   262      66.495 -15.259  51.458  1.00  0.00           O  
ATOM   1850  CB  SER   262      67.118 -14.061  54.641  1.00  0.00           C  
ATOM   1851  OG  SER   262      68.237 -13.537  55.341  1.00  0.00           O  
ATOM   1852  N   TYR   263      64.903 -14.157  52.578  1.00  0.00           N  
ATOM   1853  CA  TYR   263      63.791 -14.779  51.867  1.00  0.00           C  
ATOM   1854  C   TYR   263      64.073 -14.770  50.356  1.00  0.00           C  
ATOM   1855  O   TYR   263      63.999 -15.805  49.738  1.00  0.00           O  
ATOM   1856  CB  TYR   263      62.472 -14.088  52.237  1.00  0.00           C  
ATOM   1857  CG  TYR   263      61.391 -14.727  51.435  1.00  0.00           C  
ATOM   1858  CD1 TYR   263      60.843 -15.947  51.851  1.00  0.00           C  
ATOM   1859  CD2 TYR   263      60.893 -14.129  50.256  1.00  0.00           C  
ATOM   1860  CE1 TYR   263      59.818 -16.581  51.121  1.00  0.00           C  
ATOM   1861  CE2 TYR   263      59.851 -14.760  49.502  1.00  0.00           C  
ATOM   1862  CZ  TYR   263      59.326 -15.988  49.953  1.00  0.00           C  
ATOM   1863  OH  TYR   263      58.326 -16.633  49.258  1.00  0.00           O  
ATOM   1864  N   VAL   264      64.451 -13.613  49.793  1.00  0.00           N  
ATOM   1865  CA  VAL   264      64.626 -13.434  48.327  1.00  0.00           C  
ATOM   1866  C   VAL   264      65.707 -14.369  47.780  1.00  0.00           C  
ATOM   1867  O   VAL   264      65.527 -14.929  46.695  1.00  0.00           O  
ATOM   1868  CB  VAL   264      65.021 -11.996  47.962  1.00  0.00           C  
ATOM   1869  CG1 VAL   264      65.400 -11.822  46.490  1.00  0.00           C  
ATOM   1870  CG2 VAL   264      63.909 -10.976  48.212  1.00  0.00           C  
ATOM   1871  N   LEU   265      66.815 -14.503  48.525  1.00  0.00           N  
ATOM   1872  CA  LEU   265      67.992 -15.258  48.110  1.00  0.00           C  
ATOM   1873  C   LEU   265      67.820 -16.774  48.277  1.00  0.00           C  
ATOM   1874  O   LEU   265      68.613 -17.507  47.726  1.00  0.00           O  
ATOM   1875  CB  LEU   265      69.239 -14.831  48.881  1.00  0.00           C  
ATOM   1876  CG  LEU   265      69.657 -13.384  48.612  1.00  0.00           C  
ATOM   1877  CD1 LEU   265      70.844 -12.891  49.438  1.00  0.00           C  
ATOM   1878  CD2 LEU   265      70.080 -13.091  47.173  1.00  0.00           C  
ATOM   1879  N   TRP   266      66.818 -17.242  49.032  1.00  0.00           N  
ATOM   1880  CA  TRP   266      66.492 -18.677  49.109  1.00  0.00           C  
ATOM   1881  C   TRP   266      66.561 -19.317  47.724  1.00  0.00           C  
ATOM   1882  O   TRP   266      67.118 -20.383  47.576  1.00  0.00           O  
ATOM   1883  CB  TRP   266      65.069 -18.955  49.598  1.00  0.00           C  
ATOM   1884  CG  TRP   266      64.783 -20.415  49.856  1.00  0.00           C  
ATOM   1885  CD1 TRP   266      64.044 -21.296  49.121  1.00  0.00           C  
ATOM   1886  CD2 TRP   266      65.241 -21.202  50.965  1.00  0.00           C  
ATOM   1887  NE1 TRP   266      63.994 -22.511  49.631  1.00  0.00           N  
ATOM   1888  CE2 TRP   266      64.727 -22.513  50.789  1.00  0.00           C  
ATOM   1889  CE3 TRP   266      66.041 -20.929  52.095  1.00  0.00           C  
ATOM   1890  CZ2 TRP   266      64.987 -23.564  51.711  1.00  0.00           C  
ATOM   1891  CZ3 TRP   266      66.307 -21.979  53.025  1.00  0.00           C  
ATOM   1892  CH2 TRP   266      65.775 -23.277  52.818  1.00  0.00           C  
ATOM   1893  N   LYS   267      65.938 -18.675  46.735  1.00  0.00           N  
ATOM   1894  CA  LYS   267      65.914 -19.168  45.351  1.00  0.00           C  
ATOM   1895  C   LYS   267      67.332 -19.229  44.773  1.00  0.00           C  
ATOM   1896  O   LYS   267      67.749 -20.233  44.214  1.00  0.00           O  
ATOM   1897  CB  LYS   267      65.036 -18.277  44.466  1.00  0.00           C  
ATOM   1898  CG  LYS   267      64.937 -18.763  43.019  1.00  0.00           C  
ATOM   1899  CD  LYS   267      64.005 -17.915  42.150  1.00  0.00           C  
ATOM   1900  CE  LYS   267      63.944 -18.372  40.691  1.00  0.00           C  
ATOM   1901  NZ  LYS   267      63.042 -17.486  39.921  1.00  0.00           N  
ATOM   1902  N   LEU   268      68.046 -18.115  44.876  1.00  0.00           N  
ATOM   1903  CA  LEU   268      69.381 -18.044  44.360  1.00  0.00           C  
ATOM   1904  C   LEU   268      70.086 -16.822  44.950  1.00  0.00           C  
ATOM   1905  O   LEU   268      69.436 -15.861  45.356  1.00  0.00           O  
ATOM   1906  CB  LEU   268      69.348 -18.014  42.832  1.00  0.00           C  
ATOM   1907  CG  LEU   268      68.880 -19.329  42.206  1.00  0.00           C  
ATOM   1908  CD1 LEU   268      68.646 -19.279  40.697  1.00  0.00           C  
ATOM   1909  CD2 LEU   268      69.843 -20.504  42.376  1.00  0.00           C  
ATOM   1910  N   PRO   269      71.415 -16.890  44.999  1.00  0.00           N  
ATOM   1911  CA  PRO   269      72.211 -15.791  45.477  1.00  0.00           C  
ATOM   1912  C   PRO   269      72.193 -14.699  44.400  1.00  0.00           C  
ATOM   1913  O   PRO   269      72.696 -14.894  43.310  1.00  0.00           O  
ATOM   1914  CB  PRO   269      73.623 -16.266  45.836  1.00  0.00           C  
ATOM   1915  CG  PRO   269      73.714 -17.772  46.087  1.00  0.00           C  
ATOM   1916  CD  PRO   269      72.774 -18.598  45.207  1.00  0.00           C  
ATOM   1917  N   LEU   270      71.615 -13.547  44.728  1.00  0.00           N  
ATOM   1918  CA  LEU   270      71.434 -12.469  43.765  1.00  0.00           C  
ATOM   1919  C   LEU   270      72.771 -11.790  43.455  1.00  0.00           C  
ATOM   1920  O   LEU   270      72.929 -11.215  42.373  1.00  0.00           O  
ATOM   1921  CB  LEU   270      70.399 -11.449  44.273  1.00  0.00           C  
ATOM   1922  CG  LEU   270      68.975 -12.005  44.336  1.00  0.00           C  
ATOM   1923  CD1 LEU   270      67.946 -11.074  44.976  1.00  0.00           C  
ATOM   1924  CD2 LEU   270      68.353 -12.343  42.982  1.00  0.00           C  
ATOM   1925  N   GLU   271      73.705 -11.840  44.409  1.00  0.00           N  
ATOM   1926  CA  GLU   271      75.049 -11.322  44.186  1.00  0.00           C  
ATOM   1927  C   GLU   271      75.689 -12.068  43.002  1.00  0.00           C  
ATOM   1928  O   GLU   271      76.196 -11.460  42.057  1.00  0.00           O  
ATOM   1929  CB  GLU   271      75.895 -11.434  45.459  1.00  0.00           C  
ATOM   1930  CG  GLU   271      77.082 -10.478  45.443  1.00  0.00           C  
ATOM   1931  CD  GLU   271      78.126 -10.650  46.533  1.00  0.00           C  
ATOM   1932  OE1 GLU   271      78.215 -11.757  47.114  1.00  0.00           O  
ATOM   1933  OE2 GLU   271      78.868  -9.679  46.777  1.00  0.00           O  
ATOM   1934  N   LYS   272      75.621 -13.393  43.059  1.00  0.00           N  
ATOM   1935  CA  LYS   272      76.282 -14.269  42.122  1.00  0.00           C  
ATOM   1936  C   LYS   272      75.681 -14.122  40.725  1.00  0.00           C  
ATOM   1937  O   LYS   272      76.420 -14.105  39.736  1.00  0.00           O  
ATOM   1938  CB  LYS   272      76.152 -15.732  42.545  1.00  0.00           C  
ATOM   1939  CG  LYS   272      76.969 -16.082  43.790  1.00  0.00           C  
ATOM   1940  CD  LYS   272      76.844 -17.547  44.213  1.00  0.00           C  
ATOM   1941  CE  LYS   272      77.635 -17.889  45.478  1.00  0.00           C  
ATOM   1942  NZ  LYS   272      77.439 -19.314  45.827  1.00  0.00           N  
ATOM   1943  N   TYR   273      74.344 -14.075  40.666  1.00  0.00           N  
ATOM   1944  CA  TYR   273      73.600 -14.018  39.402  1.00  0.00           C  
ATOM   1945  C   TYR   273      73.640 -12.590  38.849  1.00  0.00           C  
ATOM   1946  O   TYR   273      73.344 -12.370  37.674  1.00  0.00           O  
ATOM   1947  CB  TYR   273      72.167 -14.513  39.577  1.00  0.00           C  
ATOM   1948  CG  TYR   273      72.016 -16.014  39.604  1.00  0.00           C  
ATOM   1949  CD1 TYR   273      72.595 -16.777  40.601  1.00  0.00           C  
ATOM   1950  CD2 TYR   273      71.266 -16.678  38.650  1.00  0.00           C  
ATOM   1951  CE1 TYR   273      72.443 -18.154  40.646  1.00  0.00           C  
ATOM   1952  CE2 TYR   273      71.105 -18.057  38.673  1.00  0.00           C  
ATOM   1953  CZ  TYR   273      71.700 -18.798  39.672  1.00  0.00           C  
ATOM   1954  OH  TYR   273      71.523 -20.142  39.709  1.00  0.00           O  
ATOM   1955  N   GLY   274      74.024 -11.644  39.718  1.00  0.00           N  
ATOM   1956  CA  GLY   274      74.543 -10.346  39.320  1.00  0.00           C  
ATOM   1957  C   GLY   274      73.493  -9.254  39.376  1.00  0.00           C  
ATOM   1958  O   GLY   274      73.701  -8.168  38.837  1.00  0.00           O  
ATOM   1959  N   LEU   275      72.365  -9.498  40.045  1.00  0.00           N  
ATOM   1960  CA  LEU   275      71.340  -8.478  40.088  1.00  0.00           C  
ATOM   1961  C   LEU   275      71.061  -8.068  41.542  1.00  0.00           C  
ATOM   1962  O   LEU   275      69.989  -7.547  41.871  1.00  0.00           O  
ATOM   1963  CB  LEU   275      70.092  -8.936  39.326  1.00  0.00           C  
ATOM   1964  CG  LEU   275      69.836 -10.432  39.274  1.00  0.00           C  
ATOM   1965  CD1 LEU   275      69.301 -10.918  40.612  1.00  0.00           C  
ATOM   1966  CD2 LEU   275      68.867 -10.766  38.154  1.00  0.00           C  
ATOM   1967  N   LYS   276      72.079  -8.228  42.394  1.00  0.00           N  
ATOM   1968  CA  LYS   276      72.069  -7.633  43.698  1.00  0.00           C  
ATOM   1969  C   LYS   276      71.752  -6.154  43.521  1.00  0.00           C  
ATOM   1970  O   LYS   276      72.384  -5.492  42.701  1.00  0.00           O  
ATOM   1971  CB  LYS   276      73.409  -7.835  44.399  1.00  0.00           C  
ATOM   1972  CG  LYS   276      73.442  -7.279  45.824  1.00  0.00           C  
ATOM   1973  CD  LYS   276      74.762  -7.538  46.552  1.00  0.00           C  
ATOM   1974  CE  LYS   276      74.812  -6.944  47.961  1.00  0.00           C  
ATOM   1975  NZ  LYS   276      76.104  -7.271  48.604  1.00  0.00           N  
ATOM   1976  N   PRO   277      70.711  -5.649  44.225  1.00  0.00           N  
ATOM   1977  CA  PRO   277      70.401  -4.219  44.274  1.00  0.00           C  
ATOM   1978  C   PRO   277      71.450  -3.326  44.947  1.00  0.00           C  
ATOM   1979  O   PRO   277      72.301  -3.825  45.717  1.00  0.00           O  
ATOM   1980  CB  PRO   277      69.127  -4.160  45.134  1.00  0.00           C  
ATOM   1981  CG  PRO   277      68.501  -5.551  45.015  1.00  0.00           C  
ATOM   1982  CD  PRO   277      69.708  -6.460  44.946  1.00  0.00           C  
ATOM   1983  N   ASP   278      71.355  -2.012  44.673  1.00  0.00           N  
ATOM   1984  CA  ASP   278      72.152  -1.002  45.366  1.00  0.00           C  
ATOM   1985  C   ASP   278      71.536  -0.748  46.746  1.00  0.00           C  
ATOM   1986  O   ASP   278      72.135  -1.130  47.759  1.00  0.00           O  
ATOM   1987  CB  ASP   278      72.254   0.280  44.547  1.00  0.00           C  
ATOM   1988  CG  ASP   278      73.124   1.263  45.318  1.00  0.00           C  
ATOM   1989  OD1 ASP   278      73.605   0.888  46.421  1.00  0.00           O  
ATOM   1990  OD2 ASP   278      73.320   2.401  44.814  1.00  0.00           O  
ATOM   1991  N   HIS   279      70.341  -0.133  46.776  1.00  0.00           N  
ATOM   1992  CA  HIS   279      69.620   0.091  48.016  1.00  0.00           C  
ATOM   1993  C   HIS   279      68.641  -1.061  48.257  1.00  0.00           C  
ATOM   1994  O   HIS   279      67.564  -1.131  47.672  1.00  0.00           O  
ATOM   1995  CB  HIS   279      68.909   1.446  48.050  1.00  0.00           C  
ATOM   1996  CG  HIS   279      69.855   2.607  47.967  1.00  0.00           C  
ATOM   1997  ND1 HIS   279      70.642   3.038  49.016  1.00  0.00           N  
ATOM   1998  CD2 HIS   279      70.149   3.440  46.941  1.00  0.00           C  
ATOM   1999  CE1 HIS   279      71.363   4.056  48.659  1.00  0.00           C  
ATOM   2000  NE2 HIS   279      71.089   4.331  47.399  1.00  0.00           N  
ATOM   2001  N   ALA   280      69.034  -1.948  49.166  1.00  0.00           N  
ATOM   2002  CA  ALA   280      68.141  -2.943  49.711  1.00  0.00           C  
ATOM   2003  C   ALA   280      67.236  -2.267  50.747  1.00  0.00           C  
ATOM   2004  O   ALA   280      66.244  -2.848  51.184  1.00  0.00           O  
ATOM   2005  CB  ALA   280      68.967  -4.088  50.303  1.00  0.00           C  
ATOM   2006  N   PHE   281      67.624  -1.042  51.137  1.00  0.00           N  
ATOM   2007  CA  PHE   281      66.853  -0.115  51.962  1.00  0.00           C  
ATOM   2008  C   PHE   281      65.393  -0.098  51.480  1.00  0.00           C  
ATOM   2009  O   PHE   281      64.471  -0.207  52.290  1.00  0.00           O  
ATOM   2010  CB  PHE   281      67.526   1.265  51.896  1.00  0.00           C  
ATOM   2011  CG  PHE   281      68.849   1.151  52.572  1.00  0.00           C  
ATOM   2012  CD1 PHE   281      70.046   0.954  51.848  1.00  0.00           C  
ATOM   2013  CD2 PHE   281      68.930   1.241  53.974  1.00  0.00           C  
ATOM   2014  CE1 PHE   281      71.307   0.850  52.503  1.00  0.00           C  
ATOM   2015  CE2 PHE   281      70.180   1.140  54.656  1.00  0.00           C  
ATOM   2016  CZ  PHE   281      71.374   0.942  53.915  1.00  0.00           C  
ATOM   2017  N   GLU   282      64.636  -1.122  51.850  1.00  0.00           N  
ATOM   2018  CA  GLU   282      63.238  -1.203  51.466  1.00  0.00           C  
ATOM   2019  C   GLU   282      62.425   0.003  51.989  1.00  0.00           C  
ATOM   2020  O   GLU   282      61.784   0.737  51.231  1.00  0.00           O  
ATOM   2021  CB  GLU   282      62.407  -2.387  51.974  1.00  0.00           C  
ATOM   2022  CG  GLU   282      60.961  -2.377  51.474  1.00  0.00           C  
ATOM   2023  CD  GLU   282      60.242  -3.568  52.091  1.00  0.00           C  
ATOM   2024  OE1 GLU   282      60.901  -4.331  52.846  1.00  0.00           O  
ATOM   2025  OE2 GLU   282      59.023  -3.730  51.815  1.00  0.00           O  
ATOM   2026  N   GLU   283      62.458   0.203  53.303  1.00  0.00           N  
ATOM   2027  CA  GLU   283      61.692   1.265  53.954  1.00  0.00           C  
ATOM   2028  C   GLU   283      62.049   2.699  53.548  1.00  0.00           C  
ATOM   2029  O   GLU   283      61.190   3.582  53.473  1.00  0.00           O  
ATOM   2030  CB  GLU   283      61.785   1.372  55.480  1.00  0.00           C  
ATOM   2031  CG  GLU   283      61.079   0.231  56.216  1.00  0.00           C  
ATOM   2032  CD  GLU   283      61.356   0.389  57.704  1.00  0.00           C  
ATOM   2033  OE1 GLU   283      62.129   1.315  58.067  1.00  0.00           O  
ATOM   2034  OE2 GLU   283      60.797  -0.414  58.498  1.00  0.00           O  
ATOM   2035  N   ASP   284      63.330   2.946  53.281  1.00  0.00           N  
ATOM   2036  CA  ASP   284      63.738   4.281  52.918  1.00  0.00           C  
ATOM   2037  C   ASP   284      63.615   4.510  51.396  1.00  0.00           C  
ATOM   2038  O   ASP   284      63.915   5.587  50.874  1.00  0.00           O  
ATOM   2039  CB  ASP   284      65.186   4.669  53.232  1.00  0.00           C  
ATOM   2040  CG  ASP   284      65.369   4.621  54.742  1.00  0.00           C  
ATOM   2041  OD1 ASP   284      64.509   5.197  55.461  1.00  0.00           O  
ATOM   2042  OD2 ASP   284      66.371   4.007  55.197  1.00  0.00           O  
ATOM   2043  N   TYR   285      63.169   3.482  50.678  1.00  0.00           N  
ATOM   2044  CA  TYR   285      62.985   3.579  49.240  1.00  0.00           C  
ATOM   2045  C   TYR   285      64.265   3.691  48.439  1.00  0.00           C  
ATOM   2046  O   TYR   285      64.313   4.340  47.390  1.00  0.00           O  
ATOM   2047  CB  TYR   285      62.278   4.744  48.534  1.00  0.00           C  
ATOM   2048  CG  TYR   285      60.938   4.904  49.166  1.00  0.00           C  
ATOM   2049  CD1 TYR   285      60.261   3.781  49.658  1.00  0.00           C  
ATOM   2050  CD2 TYR   285      60.326   6.171  49.290  1.00  0.00           C  
ATOM   2051  CE1 TYR   285      58.994   3.892  50.264  1.00  0.00           C  
ATOM   2052  CE2 TYR   285      59.038   6.302  49.904  1.00  0.00           C  
ATOM   2053  CZ  TYR   285      58.388   5.147  50.385  1.00  0.00           C  
ATOM   2054  OH  TYR   285      57.147   5.224  50.979  1.00  0.00           O  
ATOM   2055  N   ALA   286      65.341   3.057  48.915  1.00  0.00           N  
ATOM   2056  CA  ALA   286      66.609   3.119  48.197  1.00  0.00           C  
ATOM   2057  C   ALA   286      66.529   2.259  46.927  1.00  0.00           C  
ATOM   2058  O   ALA   286      67.219   2.496  45.932  1.00  0.00           O  
ATOM   2059  CB  ALA   286      67.782   2.632  49.040  1.00  0.00           C  
ATOM   2060  N   SER   287      65.673   1.245  46.965  1.00  0.00           N  
ATOM   2061  CA  SER   287      65.438   0.396  45.794  1.00  0.00           C  
ATOM   2062  C   SER   287      63.920   0.313  45.676  1.00  0.00           C  
ATOM   2063  O   SER   287      63.187   0.484  46.654  1.00  0.00           O  
ATOM   2064  CB  SER   287      65.724  -1.100  45.639  1.00  0.00           C  
ATOM   2065  OG  SER   287      64.922  -1.846  46.542  1.00  0.00           O  
ATOM   2066  N   CYS   288      63.417   0.048  44.464  1.00  0.00           N  
ATOM   2067  CA  CYS   288      61.982  -0.062  44.173  1.00  0.00           C  
ATOM   2068  C   CYS   288      61.269  -1.064  45.070  1.00  0.00           C  
ATOM   2069  O   CYS   288      61.681  -2.218  45.221  1.00  0.00           O  
ATOM   2070  CB  CYS   288      61.368  -0.593  42.875  1.00  0.00           C  
ATOM   2071  SG  CYS   288      61.545   0.300  41.785  1.00  0.00           S  
ATOM   2072  N   GLN   289      60.177  -0.619  45.681  1.00  0.00           N  
ATOM   2073  CA  GLN   289      59.392  -1.466  46.555  1.00  0.00           C  
ATOM   2074  C   GLN   289      58.844  -2.712  45.841  1.00  0.00           C  
ATOM   2075  O   GLN   289      58.249  -3.600  46.459  1.00  0.00           O  
ATOM   2076  CB  GLN   289      58.084  -0.995  47.198  1.00  0.00           C  
ATOM   2077  CG  GLN   289      58.283   0.077  48.271  1.00  0.00           C  
ATOM   2078  CD  GLN   289      56.909   0.525  48.749  1.00  0.00           C  
ATOM   2079  OE1 GLN   289      55.887  -0.025  48.343  1.00  0.00           O  
ATOM   2080  NE2 GLN   289      56.811   1.548  49.639  1.00  0.00           N  
ATOM   2081  N   MET   290      59.127  -2.777  44.449  1.00  0.00           N  
ATOM   2082  CA  MET   290      58.468  -3.956  43.848  1.00  0.00           C  
ATOM   2083  C   MET   290      59.517  -4.886  43.232  1.00  0.00           C  
ATOM   2084  O   MET   290      60.265  -4.494  42.337  1.00  0.00           O  
ATOM   2085  CB  MET   290      57.454  -3.518  42.793  1.00  0.00           C  
ATOM   2086  CG  MET   290      56.271  -2.739  43.370  1.00  0.00           C  
ATOM   2087  SD  MET   290      55.137  -2.057  42.124  1.00  0.00           S  
ATOM   2088  CE  MET   290      56.223  -0.678  41.659  1.00  0.00           C  
ATOM   2089  N   ALA   291      59.594  -6.167  43.656  1.00  0.00           N  
ATOM   2090  CA  ALA   291      60.468  -7.137  42.993  1.00  0.00           C  
ATOM   2091  C   ALA   291      59.826  -7.606  41.678  1.00  0.00           C  
ATOM   2092  O   ALA   291      58.587  -7.566  41.545  1.00  0.00           O  
ATOM   2093  CB  ALA   291      60.549  -8.267  44.027  1.00  0.00           C  
ATOM   2094  N   LEU   292      60.656  -8.043  40.722  1.00  0.00           N  
ATOM   2095  CA  LEU   292      60.145  -8.573  39.458  1.00  0.00           C  
ATOM   2096  C   LEU   292      59.622  -9.980  39.735  1.00  0.00           C  
ATOM   2097  O   LEU   292      60.140 -10.679  40.615  1.00  0.00           O  
ATOM   2098  CB  LEU   292      61.176  -8.596  38.310  1.00  0.00           C  
ATOM   2099  CG  LEU   292      61.679  -7.206  37.913  1.00  0.00           C  
ATOM   2100  CD1 LEU   292      62.773  -7.196  36.847  1.00  0.00           C  
ATOM   2101  CD2 LEU   292      60.613  -6.274  37.338  1.00  0.00           C  
ATOM   2102  N   VAL   293      58.607 -10.377  38.961  1.00  0.00           N  
ATOM   2103  CA  VAL   293      58.019 -11.685  39.072  1.00  0.00           C  
ATOM   2104  C   VAL   293      58.180 -12.443  37.752  1.00  0.00           C  
ATOM   2105  O   VAL   293      57.446 -12.254  36.761  1.00  0.00           O  
ATOM   2106  CB  VAL   293      56.564 -11.550  39.504  1.00  0.00           C  
ATOM   2107  CG1 VAL   293      55.842 -12.892  39.643  1.00  0.00           C  
ATOM   2108  CG2 VAL   293      56.391 -10.861  40.859  1.00  0.00           C  
ATOM   2109  N   PRO   294      59.185 -13.319  37.768  1.00  0.00           N  
ATOM   2110  CA  PRO   294      59.520 -14.126  36.658  1.00  0.00           C  
ATOM   2111  C   PRO   294      59.974 -15.461  37.214  1.00  0.00           C  
ATOM   2112  O   PRO   294      60.929 -15.495  37.959  1.00  0.00           O  
ATOM   2113  CB  PRO   294      60.611 -13.464  35.825  1.00  0.00           C  
ATOM   2114  CG  PRO   294      61.511 -12.527  36.633  1.00  0.00           C  
ATOM   2115  CD  PRO   294      60.777 -11.784  37.750  1.00  0.00           C  
ATOM   2116  N   GLU   295      59.281 -16.536  36.856  1.00  0.00           N  
ATOM   2117  CA  GLU   295      59.677 -17.869  37.284  1.00  0.00           C  
ATOM   2118  C   GLU   295      60.832 -18.414  36.428  1.00  0.00           C  
ATOM   2119  O   GLU   295      61.298 -19.516  36.693  1.00  0.00           O  
ATOM   2120  CB  GLU   295      58.524 -18.866  37.172  1.00  0.00           C  
ATOM   2121  CG  GLU   295      57.382 -18.591  38.152  1.00  0.00           C  
ATOM   2122  CD  GLU   295      56.255 -19.567  37.848  1.00  0.00           C  
ATOM   2123  OE1 GLU   295      56.407 -20.364  36.883  1.00  0.00           O  
ATOM   2124  OE2 GLU   295      55.227 -19.530  38.576  1.00  0.00           O  
ATOM   2125  N   LYS   296      61.249 -17.678  35.386  1.00  0.00           N  
ATOM   2126  CA  LYS   296      62.075 -18.217  34.311  1.00  0.00           C  
ATOM   2127  C   LYS   296      63.475 -17.582  34.338  1.00  0.00           C  
ATOM   2128  O   LYS   296      64.454 -18.195  33.912  1.00  0.00           O  
ATOM   2129  CB  LYS   296      61.376 -18.048  32.957  1.00  0.00           C  
ATOM   2130  CG  LYS   296      60.083 -18.856  32.833  1.00  0.00           C  
ATOM   2131  CD  LYS   296      59.365 -18.663  31.495  1.00  0.00           C  
ATOM   2132  CE  LYS   296      58.063 -19.457  31.378  1.00  0.00           C  
ATOM   2133  NZ  LYS   296      57.381 -19.127  30.107  1.00  0.00           N  
ATOM   2134  N   PHE   297      63.585 -16.363  34.863  1.00  0.00           N  
ATOM   2135  CA  PHE   297      64.783 -15.547  34.674  1.00  0.00           C  
ATOM   2136  C   PHE   297      66.012 -16.214  35.273  1.00  0.00           C  
ATOM   2137  O   PHE   297      67.011 -16.373  34.586  1.00  0.00           O  
ATOM   2138  CB  PHE   297      64.567 -14.163  35.288  1.00  0.00           C  
ATOM   2139  CG  PHE   297      65.828 -13.390  35.105  1.00  0.00           C  
ATOM   2140  CD1 PHE   297      66.159 -12.778  33.875  1.00  0.00           C  
ATOM   2141  CD2 PHE   297      66.728 -13.253  36.178  1.00  0.00           C  
ATOM   2142  CE1 PHE   297      67.365 -12.037  33.711  1.00  0.00           C  
ATOM   2143  CE2 PHE   297      67.943 -12.516  36.040  1.00  0.00           C  
ATOM   2144  CZ  PHE   297      68.263 -11.908  34.799  1.00  0.00           C  
ATOM   2145  N   PHE   298      66.002 -16.625  36.559  1.00  0.00           N  
ATOM   2146  CA  PHE   298      67.188 -17.219  37.176  1.00  0.00           C  
ATOM   2147  C   PHE   298      67.725 -18.396  36.350  1.00  0.00           C  
ATOM   2148  O   PHE   298      68.904 -18.424  36.034  1.00  0.00           O  
ATOM   2149  CB  PHE   298      66.688 -17.677  38.558  1.00  0.00           C  
ATOM   2150  CG  PHE   298      66.633 -16.474  39.436  1.00  0.00           C  
ATOM   2151  CD1 PHE   298      65.422 -15.798  39.705  1.00  0.00           C  
ATOM   2152  CD2 PHE   298      67.812 -15.982  40.025  1.00  0.00           C  
ATOM   2153  CE1 PHE   298      65.379 -14.651  40.549  1.00  0.00           C  
ATOM   2154  CE2 PHE   298      67.797 -14.835  40.875  1.00  0.00           C  
ATOM   2155  CZ  PHE   298      66.574 -14.166  41.135  1.00  0.00           C  
ATOM   2156  N   GLU   299      66.839 -19.322  35.975  1.00  0.00           N  
ATOM   2157  CA  GLU   299      67.216 -20.483  35.136  1.00  0.00           C  
ATOM   2158  C   GLU   299      67.845 -20.011  33.821  1.00  0.00           C  
ATOM   2159  O   GLU   299      68.911 -20.467  33.398  1.00  0.00           O  
ATOM   2160  CB  GLU   299      66.040 -21.377  34.851  1.00  0.00           C  
ATOM   2161  CG  GLU   299      66.400 -22.613  34.024  1.00  0.00           C  
ATOM   2162  CD  GLU   299      65.135 -23.441  33.841  1.00  0.00           C  
ATOM   2163  OE1 GLU   299      64.072 -23.020  34.370  1.00  0.00           O  
ATOM   2164  OE2 GLU   299      65.216 -24.504  33.170  1.00  0.00           O  
ATOM   2165  N   GLU   300      67.183 -19.052  33.183  1.00  0.00           N  
ATOM   2166  CA  GLU   300      67.615 -18.644  31.876  1.00  0.00           C  
ATOM   2167  C   GLU   300      68.996 -17.974  31.981  1.00  0.00           C  
ATOM   2168  O   GLU   300      69.742 -17.938  30.996  1.00  0.00           O  
ATOM   2169  CB  GLU   300      66.508 -17.811  31.216  1.00  0.00           C  
ATOM   2170  CG  GLU   300      66.258 -16.470  31.910  1.00  0.00           C  
ATOM   2171  CD  GLU   300      65.110 -15.776  31.191  1.00  0.00           C  
ATOM   2172  OE1 GLU   300      63.992 -16.358  31.161  1.00  0.00           O  
ATOM   2173  OE2 GLU   300      65.335 -14.655  30.661  1.00  0.00           O  
ATOM   2174  N   ALA   301      69.348 -17.501  33.186  1.00  0.00           N  
ATOM   2175  CA  ALA   301      70.683 -16.952  33.470  1.00  0.00           C  
ATOM   2176  C   ALA   301      71.694 -18.097  33.626  1.00  0.00           C  
ATOM   2177  O   ALA   301      72.815 -17.992  33.138  1.00  0.00           O  
ATOM   2178  CB  ALA   301      70.628 -16.070  34.723  1.00  0.00           C  
ATOM   2179  N   ASP   302      71.300 -19.180  34.299  1.00  0.00           N  
ATOM   2180  CA  ASP   302      72.163 -20.363  34.443  1.00  0.00           C  
ATOM   2181  C   ASP   302      72.524 -20.932  33.070  1.00  0.00           C  
ATOM   2182  O   ASP   302      73.691 -21.181  32.807  1.00  0.00           O  
ATOM   2183  CB  ASP   302      71.474 -21.455  35.269  1.00  0.00           C  
ATOM   2184  CG  ASP   302      72.453 -22.609  35.433  1.00  0.00           C  
ATOM   2185  OD1 ASP   302      73.538 -22.383  36.033  1.00  0.00           O  
ATOM   2186  OD2 ASP   302      72.129 -23.731  34.961  1.00  0.00           O  
ATOM   2187  N   LYS   303      71.505 -21.111  32.221  1.00  0.00           N  
ATOM   2188  CA  LYS   303      71.657 -21.651  30.872  1.00  0.00           C  
ATOM   2189  C   LYS   303      72.552 -20.727  30.026  1.00  0.00           C  
ATOM   2190  O   LYS   303      73.010 -21.101  28.947  1.00  0.00           O  
ATOM   2191  CB  LYS   303      70.316 -21.764  30.141  1.00  0.00           C  
ATOM   2192  CG  LYS   303      69.389 -22.830  30.728  1.00  0.00           C  
ATOM   2193  CD  LYS   303      68.037 -22.925  30.018  1.00  0.00           C  
ATOM   2194  CE  LYS   303      67.125 -24.018  30.580  1.00  0.00           C  
ATOM   2195  NZ  LYS   303      65.834 -24.021  29.857  1.00  0.00           N  
ATOM   2196  N   GLY   304      72.747 -19.492  30.502  1.00  0.00           N  
ATOM   2197  CA  GLY   304      73.591 -18.518  29.852  1.00  0.00           C  
ATOM   2198  C   GLY   304      72.888 -17.829  28.693  1.00  0.00           C  
ATOM   2199  O   GLY   304      73.547 -17.176  27.870  1.00  0.00           O  
ATOM   2200  N   MET   305      71.555 -17.969  28.629  1.00  0.00           N  
ATOM   2201  CA  MET   305      70.733 -17.363  27.570  1.00  0.00           C  
ATOM   2202  C   MET   305      70.711 -15.843  27.734  1.00  0.00           C  
ATOM   2203  O   MET   305      70.716 -15.100  26.729  1.00  0.00           O  
ATOM   2204  CB  MET   305      69.331 -17.911  27.606  1.00  0.00           C  
ATOM   2205  CG  MET   305      69.236 -19.373  27.165  1.00  0.00           C  
ATOM   2206  SD  MET   305      67.557 -20.069  27.220  1.00  0.00           S  
ATOM   2207  CE  MET   305      68.048 -21.712  26.620  1.00  0.00           C  
ATOM   2208  N   ILE   306      70.702 -15.409  29.002  1.00  0.00           N  
ATOM   2209  CA  ILE   306      70.700 -14.011  29.362  1.00  0.00           C  
ATOM   2210  C   ILE   306      71.938 -13.721  30.212  1.00  0.00           C  
ATOM   2211  O   ILE   306      72.276 -14.508  31.102  1.00  0.00           O  
ATOM   2212  CB  ILE   306      69.401 -13.642  30.104  1.00  0.00           C  
ATOM   2213  CG1 ILE   306      68.162 -13.895  29.246  1.00  0.00           C  
ATOM   2214  CG2 ILE   306      69.458 -12.212  30.595  1.00  0.00           C  
ATOM   2215  CD1 ILE   306      66.861 -13.835  30.011  1.00  0.00           C  
ATOM   2216  N   ARG   307      72.604 -12.594  29.912  1.00  0.00           N  
ATOM   2217  CA  ARG   307      73.657 -11.999  30.740  1.00  0.00           C  
ATOM   2218  C   ARG   307      73.121 -10.688  31.304  1.00  0.00           C  
ATOM   2219  O   ARG   307      72.720  -9.841  30.523  1.00  0.00           O  
ATOM   2220  CB  ARG   307      74.901 -11.699  29.891  1.00  0.00           C  
ATOM   2221  CG  ARG   307      75.591 -12.955  29.354  1.00  0.00           C  
ATOM   2222  CD  ARG   307      76.759 -12.657  28.412  1.00  0.00           C  
ATOM   2223  NE  ARG   307      77.340 -13.963  27.991  1.00  0.00           N  
ATOM   2224  CZ  ARG   307      78.458 -13.992  27.210  1.00  0.00           C  
ATOM   2225  NH1 ARG   307      78.829 -12.702  26.966  1.00  0.00           N  
ATOM   2226  NH2 ARG   307      78.769 -15.301  26.978  1.00  0.00           N  
ATOM   2227  N   PHE   308      73.118 -10.523  32.632  1.00  0.00           N  
ATOM   2228  CA  PHE   308      72.714  -9.224  33.184  1.00  0.00           C  
ATOM   2229  C   PHE   308      73.929  -8.308  33.062  1.00  0.00           C  
ATOM   2230  O   PHE   308      75.054  -8.780  32.990  1.00  0.00           O  
ATOM   2231  CB  PHE   308      72.141  -9.281  34.616  1.00  0.00           C  
ATOM   2232  CG  PHE   308      70.780  -9.882  34.531  1.00  0.00           C  
ATOM   2233  CD1 PHE   308      70.555 -11.260  34.751  1.00  0.00           C  
ATOM   2234  CD2 PHE   308      69.673  -9.071  34.223  1.00  0.00           C  
ATOM   2235  CE1 PHE   308      69.250 -11.826  34.671  1.00  0.00           C  
ATOM   2236  CE2 PHE   308      68.354  -9.612  34.137  1.00  0.00           C  
ATOM   2237  CZ  PHE   308      68.144 -10.997  34.360  1.00  0.00           C  
ATOM   2238  N   LYS   309      73.684  -6.999  33.011  1.00  0.00           N  
ATOM   2239  CA  LYS   309      74.743  -6.074  32.777  1.00  0.00           C  
ATOM   2240  C   LYS   309      74.451  -4.767  33.508  1.00  0.00           C  
ATOM   2241  O   LYS   309      73.317  -4.488  33.855  1.00  0.00           O  
ATOM   2242  CB  LYS   309      74.916  -5.932  31.266  1.00  0.00           C  
ATOM   2243  CG  LYS   309      75.766  -7.033  30.640  1.00  0.00           C  
ATOM   2244  CD  LYS   309      76.688  -6.567  29.525  1.00  0.00           C  
ATOM   2245  CE  LYS   309      78.041  -7.249  29.511  1.00  0.00           C  
ATOM   2246  NZ  LYS   309      78.988  -6.612  30.454  1.00  0.00           N  
ATOM   2247  N   ARG   310      75.516  -4.009  33.762  1.00  0.00           N  
ATOM   2248  CA  ARG   310      75.437  -2.695  34.360  1.00  0.00           C  
ATOM   2249  C   ARG   310      74.712  -1.747  33.397  1.00  0.00           C  
ATOM   2250  O   ARG   310      74.323  -2.158  32.301  1.00  0.00           O  
ATOM   2251  CB  ARG   310      76.810  -2.192  34.728  1.00  0.00           C  
ATOM   2252  CG  ARG   310      77.513  -3.053  35.779  1.00  0.00           C  
ATOM   2253  CD  ARG   310      76.922  -2.910  37.183  1.00  0.00           C  
ATOM   2254  NE  ARG   310      77.731  -3.763  38.099  1.00  0.00           N  
ATOM   2255  CZ  ARG   310      77.396  -3.855  39.419  1.00  0.00           C  
ATOM   2256  NH1 ARG   310      76.295  -3.075  39.625  1.00  0.00           N  
ATOM   2257  NH2 ARG   310      78.293  -4.691  40.019  1.00  0.00           N  
ATOM   2258  N   THR   311      74.951  -0.451  33.586  1.00  0.00           N  
ATOM   2259  CA  THR   311      74.359   0.623  32.773  1.00  0.00           C  
ATOM   2260  C   THR   311      75.273   0.955  31.591  1.00  0.00           C  
ATOM   2261  O   THR   311      76.417   1.387  31.758  1.00  0.00           O  
ATOM   2262  CB  THR   311      73.949   2.069  32.435  1.00  0.00           C  
ATOM   2263  OG1 THR   311      73.048   2.563  33.415  1.00  0.00           O  
ATOM   2264  CG2 THR   311      73.266   2.096  31.057  1.00  0.00           C  
ATOM   2265  N   THR   312      74.772   0.754  30.373  1.00  0.00           N  
ATOM   2266  CA  THR   312      75.554   1.015  29.169  1.00  0.00           C  
ATOM   2267  C   THR   312      74.714   1.461  27.982  1.00  0.00           C  
ATOM   2268  O   THR   312      73.482   1.530  28.029  1.00  0.00           O  
ATOM   2269  CB  THR   312      76.411   0.638  27.945  1.00  0.00           C  
ATOM   2270  OG1 THR   312      76.975   1.805  27.366  1.00  0.00           O  
ATOM   2271  CG2 THR   312      75.528  -0.071  26.904  1.00  0.00           C  
ATOM   2272  N   ASN   313      75.406   1.771  26.894  1.00  0.00           N  
ATOM   2273  CA  ASN   313      74.773   2.191  25.652  1.00  0.00           C  
ATOM   2274  C   ASN   313      74.880   1.031  24.665  1.00  0.00           C  
ATOM   2275  O   ASN   313      75.943   0.765  24.096  1.00  0.00           O  
ATOM   2276  CB  ASN   313      75.398   3.427  24.996  1.00  0.00           C  
ATOM   2277  CG  ASN   313      74.546   3.802  23.791  1.00  0.00           C  
ATOM   2278  OD1 ASN   313      73.812   2.975  23.253  1.00  0.00           O  
ATOM   2279  ND2 ASN   313      74.598   5.070  23.303  1.00  0.00           N  
ATOM   2280  N   TRP   314      73.778   0.319  24.445  1.00  0.00           N  
ATOM   2281  CA  TRP   314      73.793  -0.818  23.517  1.00  0.00           C  
ATOM   2282  C   TRP   314      73.971  -0.350  22.075  1.00  0.00           C  
ATOM   2283  O   TRP   314      73.338   0.607  21.621  1.00  0.00           O  
ATOM   2284  CB  TRP   314      72.571  -1.728  23.337  1.00  0.00           C  
ATOM   2285  CG  TRP   314      72.249  -2.570  24.548  1.00  0.00           C  
ATOM   2286  CD1 TRP   314      71.213  -2.458  25.430  1.00  0.00           C  
ATOM   2287  CD2 TRP   314      72.989  -3.697  25.038  1.00  0.00           C  
ATOM   2288  NE1 TRP   314      71.223  -3.365  26.388  1.00  0.00           N  
ATOM   2289  CE2 TRP   314      72.315  -4.171  26.194  1.00  0.00           C  
ATOM   2290  CE3 TRP   314      74.160  -4.360  24.613  1.00  0.00           C  
ATOM   2291  CZ2 TRP   314      72.776  -5.288  26.942  1.00  0.00           C  
ATOM   2292  CZ3 TRP   314      74.630  -5.482  25.358  1.00  0.00           C  
ATOM   2293  CH2 TRP   314      73.931  -5.927  26.509  1.00  0.00           C  
ATOM   2294  N   TRP   315      74.844  -1.028  21.329  1.00  0.00           N  
ATOM   2295  CA  TRP   315      75.080  -0.628  19.950  1.00  0.00           C  
ATOM   2296  C   TRP   315      76.131   0.463  19.943  1.00  0.00           C  
ATOM   2297  O   TRP   315      76.076   1.439  19.190  1.00  0.00           O  
ATOM   2298  CB  TRP   315      73.994   0.031  19.090  1.00  0.00           C  
ATOM   2299  CG  TRP   315      72.830  -0.876  18.770  1.00  0.00           C  
ATOM   2300  CD1 TRP   315      71.591  -0.930  19.341  1.00  0.00           C  
ATOM   2301  CD2 TRP   315      72.784  -1.901  17.767  1.00  0.00           C  
ATOM   2302  NE1 TRP   315      70.800  -1.848  18.821  1.00  0.00           N  
ATOM   2303  CE2 TRP   315      71.494  -2.489  17.828  1.00  0.00           C  
ATOM   2304  CE3 TRP   315      73.709  -2.383  16.817  1.00  0.00           C  
ATOM   2305  CZ2 TRP   315      71.098  -3.549  16.967  1.00  0.00           C  
ATOM   2306  CZ3 TRP   315      73.318  -3.447  15.949  1.00  0.00           C  
ATOM   2307  CH2 TRP   315      72.021  -4.011  16.039  1.00  0.00           C  
ATOM   2308  N   PHE   316      77.116   0.279  20.814  1.00  0.00           N  
ATOM   2309  CA  PHE   316      78.230   1.197  20.988  1.00  0.00           C  
ATOM   2310  C   PHE   316      78.881   1.575  19.663  1.00  0.00           C  
ATOM   2311  O   PHE   316      79.313   0.724  18.881  1.00  0.00           O  
ATOM   2312  CB  PHE   316      79.492   0.798  21.762  1.00  0.00           C  
ATOM   2313  CG  PHE   316      80.389   1.987  21.801  1.00  0.00           C  
ATOM   2314  CD1 PHE   316      80.144   3.082  22.659  1.00  0.00           C  
ATOM   2315  CD2 PHE   316      81.519   2.040  20.965  1.00  0.00           C  
ATOM   2316  CE1 PHE   316      81.009   4.214  22.692  1.00  0.00           C  
ATOM   2317  CE2 PHE   316      82.403   3.162  20.978  1.00  0.00           C  
ATOM   2318  CZ  PHE   316      82.144   4.254  21.845  1.00  0.00           C  
ATOM   2319  N   TYR   317      78.957   2.878  19.402  1.00  0.00           N  
ATOM   2320  CA  TYR   317      79.583   3.375  18.186  1.00  0.00           C  
ATOM   2321  C   TYR   317      78.985   2.951  16.852  1.00  0.00           C  
ATOM   2322  O   TYR   317      79.590   3.129  15.791  1.00  0.00           O  
ATOM   2323  CB  TYR   317      81.023   3.042  17.773  1.00  0.00           C  
ATOM   2324  CG  TYR   317      81.921   3.495  18.873  1.00  0.00           C  
ATOM   2325  CD1 TYR   317      82.467   2.556  19.758  1.00  0.00           C  
ATOM   2326  CD2 TYR   317      82.245   4.858  19.048  1.00  0.00           C  
ATOM   2327  CE1 TYR   317      83.322   2.945  20.808  1.00  0.00           C  
ATOM   2328  CE2 TYR   317      83.113   5.271  20.111  1.00  0.00           C  
ATOM   2329  CZ  TYR   317      83.642   4.296  20.981  1.00  0.00           C  
ATOM   2330  OH  TYR   317      84.477   4.646  22.020  1.00  0.00           O  
ATOM   2331  N   ASP   318      77.855   2.397  16.810  1.00  0.00           N  
ATOM   2332  CA  ASP   318      77.052   1.953  15.682  1.00  0.00           C  
ATOM   2333  C   ASP   318      76.710   0.471  15.858  1.00  0.00           C  
ATOM   2334  O   ASP   318      75.606   0.059  15.519  1.00  0.00           O  
ATOM   2335  CB  ASP   318      77.766   2.217  14.354  1.00  0.00           C  
ATOM   2336  CG  ASP   318      79.123   1.531  14.405  1.00  0.00           C  
ATOM   2337  OD1 ASP   318      79.466   0.978  15.484  1.00  0.00           O  
ATOM   2338  OD2 ASP   318      79.836   1.550  13.366  1.00  0.00           O  
ATOM   2339  N   GLU   319      77.665  -0.314  16.378  1.00  0.00           N  
ATOM   2340  CA  GLU   319      77.506  -1.764  16.466  1.00  0.00           C  
ATOM   2341  C   GLU   319      77.558  -2.261  17.908  1.00  0.00           C  
ATOM   2342  O   GLU   319      77.203  -3.410  18.142  1.00  0.00           O  
ATOM   2343  CB  GLU   319      78.599  -2.525  15.704  1.00  0.00           C  
ATOM   2344  CG  GLU   319      78.585  -2.265  14.196  1.00  0.00           C  
ATOM   2345  CD  GLU   319      79.711  -3.075  13.569  1.00  0.00           C  
ATOM   2346  OE1 GLU   319      80.416  -3.794  14.327  1.00  0.00           O  
ATOM   2347  OE2 GLU   319      79.882  -2.985  12.324  1.00  0.00           O  
ATOM   2348  N   GLY   320      78.024  -1.433  18.846  1.00  0.00           N  
ATOM   2349  CA  GLY   320      78.384  -1.937  20.168  1.00  0.00           C  
ATOM   2350  C   GLY   320      77.768  -1.079  21.275  1.00  0.00           C  
ATOM   2351  O   GLY   320      77.086  -0.105  20.995  1.00  0.00           O  
ATOM   2352  N   ILE   321      78.018  -1.480  22.528  1.00  0.00           N  
ATOM   2353  CA  ILE   321      77.562  -0.779  23.722  1.00  0.00           C  
ATOM   2354  C   ILE   321      78.676  -0.763  24.760  1.00  0.00           C  
ATOM   2355  O   ILE   321      79.220  -1.798  25.110  1.00  0.00           O  
ATOM   2356  CB  ILE   321      76.349  -1.468  24.293  1.00  0.00           C  
ATOM   2357  CG1 ILE   321      75.764  -0.759  25.526  1.00  0.00           C  
ATOM   2358  CG2 ILE   321      76.622  -2.911  24.751  1.00  0.00           C  
ATOM   2359  CD1 ILE   321      74.381  -1.271  25.925  1.00  0.00           C  
ATOM   2360  N   GLU   322      78.990   0.423  25.258  1.00  0.00           N  
ATOM   2361  CA  GLU   322      79.881   0.551  26.394  1.00  0.00           C  
ATOM   2362  C   GLU   322      78.991   0.463  27.631  1.00  0.00           C  
ATOM   2363  O   GLU   322      77.791   0.692  27.531  1.00  0.00           O  
ATOM   2364  CB  GLU   322      80.683   1.871  26.365  1.00  0.00           C  
ATOM   2365  CG  GLU   322      79.819   3.115  26.586  1.00  0.00           C  
ATOM   2366  CD  GLU   322      80.739   4.327  26.613  1.00  0.00           C  
ATOM   2367  OE1 GLU   322      81.577   4.413  27.550  1.00  0.00           O  
ATOM   2368  OE2 GLU   322      80.616   5.183  25.697  1.00  0.00           O  
ATOM   2369  N   PHE   323      79.572   0.104  28.775  1.00  0.00           N  
ATOM   2370  CA  PHE   323      78.792  -0.064  29.987  1.00  0.00           C  
ATOM   2371  C   PHE   323      79.467   0.686  31.134  1.00  0.00           C  
ATOM   2372  O   PHE   323      80.658   0.975  31.084  1.00  0.00           O  
ATOM   2373  CB  PHE   323      78.597  -1.551  30.306  1.00  0.00           C  
ATOM   2374  CG  PHE   323      77.666  -2.252  29.348  1.00  0.00           C  
ATOM   2375  CD1 PHE   323      78.086  -2.622  28.078  1.00  0.00           C  
ATOM   2376  CD2 PHE   323      76.343  -2.494  29.686  1.00  0.00           C  
ATOM   2377  CE1 PHE   323      77.214  -3.241  27.188  1.00  0.00           C  
ATOM   2378  CE2 PHE   323      75.482  -3.125  28.796  1.00  0.00           C  
ATOM   2379  CZ  PHE   323      75.913  -3.496  27.547  1.00  0.00           C  
ATOM   2380  N   GLU   324      78.673   0.925  32.181  1.00  0.00           N  
ATOM   2381  CA  GLU   324      79.021   1.747  33.331  1.00  0.00           C  
ATOM   2382  C   GLU   324      80.180   1.129  34.141  1.00  0.00           C  
ATOM   2383  O   GLU   324      80.788   1.807  34.961  1.00  0.00           O  
ATOM   2384  CB  GLU   324      77.756   1.965  34.174  1.00  0.00           C  
ATOM   2385  CG  GLU   324      77.811   3.140  35.134  1.00  0.00           C  
ATOM   2386  CD  GLU   324      76.494   3.878  35.357  1.00  0.00           C  
ATOM   2387  OE1 GLU   324      75.798   4.257  34.364  1.00  0.00           O  
ATOM   2388  OE2 GLU   324      76.147   4.074  36.536  1.00  0.00           O  
ATOM   2389  N   ASP   325      80.494  -0.149  33.920  1.00  0.00           N  
ATOM   2390  CA  ASP   325      81.618  -0.788  34.616  1.00  0.00           C  
ATOM   2391  C   ASP   325      82.770  -1.052  33.626  1.00  0.00           C  
ATOM   2392  O   ASP   325      83.624  -1.918  33.854  1.00  0.00           O  
ATOM   2393  CB  ASP   325      81.158  -2.059  35.345  1.00  0.00           C  
ATOM   2394  CG  ASP   325      80.514  -3.102  34.445  1.00  0.00           C  
ATOM   2395  OD1 ASP   325      80.795  -3.090  33.221  1.00  0.00           O  
ATOM   2396  OD2 ASP   325      79.733  -3.913  34.976  1.00  0.00           O  
ATOM   2397  N   GLY   326      82.773  -0.326  32.505  1.00  0.00           N  
ATOM   2398  CA  GLY   326      83.896  -0.333  31.580  1.00  0.00           C  
ATOM   2399  C   GLY   326      83.836  -1.469  30.571  1.00  0.00           C  
ATOM   2400  O   GLY   326      84.577  -1.464  29.595  1.00  0.00           O  
ATOM   2401  N   THR   327      82.622  -1.891  30.225  1.00  0.00           N  
ATOM   2402  CA  THR   327      82.454  -2.978  29.274  1.00  0.00           C  
ATOM   2403  C   THR   327      81.573  -2.566  28.101  1.00  0.00           C  
ATOM   2404  O   THR   327      80.764  -1.638  28.185  1.00  0.00           O  
ATOM   2405  CB  THR   327      81.906  -4.324  28.762  1.00  0.00           C  
ATOM   2406  OG1 THR   327      80.491  -4.266  28.656  1.00  0.00           O  
ATOM   2407  CG2 THR   327      82.297  -5.440  29.745  1.00  0.00           C  
ATOM   2408  N   THR   328      81.727  -3.265  26.982  1.00  0.00           N  
ATOM   2409  CA  THR   328      80.938  -2.983  25.792  1.00  0.00           C  
ATOM   2410  C   THR   328      80.059  -4.171  25.423  1.00  0.00           C  
ATOM   2411  O   THR   328      80.493  -5.326  25.405  1.00  0.00           O  
ATOM   2412  CB  THR   328      80.693  -2.771  24.286  1.00  0.00           C  
ATOM   2413  OG1 THR   328      81.036  -3.946  23.566  1.00  0.00           O  
ATOM   2414  CG2 THR   328      81.556  -1.599  23.790  1.00  0.00           C  
ATOM   2415  N   LEU   329      78.796  -3.889  25.120  1.00  0.00           N  
ATOM   2416  CA  LEU   329      77.852  -4.929  24.731  1.00  0.00           C  
ATOM   2417  C   LEU   329      77.323  -4.662  23.329  1.00  0.00           C  
ATOM   2418  O   LEU   329      76.485  -3.785  23.102  1.00  0.00           O  
ATOM   2419  CB  LEU   329      76.529  -5.130  25.476  1.00  0.00           C  
ATOM   2420  CG  LEU   329      75.674  -6.264  24.907  1.00  0.00           C  
ATOM   2421  CD1 LEU   329      76.323  -7.647  24.952  1.00  0.00           C  
ATOM   2422  CD2 LEU   329      74.334  -6.477  25.608  1.00  0.00           C  
ATOM   2423  N   GLU   330      77.819  -5.430  22.362  1.00  0.00           N  
ATOM   2424  CA  GLU   330      77.379  -5.304  20.978  1.00  0.00           C  
ATOM   2425  C   GLU   330      76.064  -6.056  20.825  1.00  0.00           C  
ATOM   2426  O   GLU   330      75.796  -7.042  21.516  1.00  0.00           O  
ATOM   2427  CB  GLU   330      78.244  -5.890  19.858  1.00  0.00           C  
ATOM   2428  CG  GLU   330      79.610  -5.213  19.724  1.00  0.00           C  
ATOM   2429  CD  GLU   330      80.341  -5.857  18.555  1.00  0.00           C  
ATOM   2430  OE1 GLU   330      79.777  -6.812  17.958  1.00  0.00           O  
ATOM   2431  OE2 GLU   330      81.474  -5.403  18.244  1.00  0.00           O  
ATOM   2432  N   ALA   331      75.218  -5.594  19.907  1.00  0.00           N  
ATOM   2433  CA  ALA   331      73.913  -6.211  19.685  1.00  0.00           C  
ATOM   2434  C   ALA   331      73.343  -5.854  18.312  1.00  0.00           C  
ATOM   2435  O   ALA   331      73.810  -4.936  17.633  1.00  0.00           O  
ATOM   2436  CB  ALA   331      72.895  -5.792  20.741  1.00  0.00           C  
ATOM   2437  N   ASP   332      72.317  -6.588  17.890  1.00  0.00           N  
ATOM   2438  CA  ASP   332      71.654  -6.324  16.620  1.00  0.00           C  
ATOM   2439  C   ASP   332      70.358  -5.583  16.927  1.00  0.00           C  
ATOM   2440  O   ASP   332      69.717  -4.997  16.051  1.00  0.00           O  
ATOM   2441  CB  ASP   332      71.232  -7.528  15.774  1.00  0.00           C  
ATOM   2442  CG  ASP   332      72.489  -8.292  15.383  1.00  0.00           C  
ATOM   2443  OD1 ASP   332      73.458  -7.636  14.914  1.00  0.00           O  
ATOM   2444  OD2 ASP   332      72.498  -9.541  15.547  1.00  0.00           O  
ATOM   2445  N   VAL   333      70.008  -5.511  18.221  1.00  0.00           N  
ATOM   2446  CA  VAL   333      68.701  -5.028  18.629  1.00  0.00           C  
ATOM   2447  C   VAL   333      68.763  -4.531  20.074  1.00  0.00           C  
ATOM   2448  O   VAL   333      69.145  -5.276  20.971  1.00  0.00           O  
ATOM   2449  CB  VAL   333      67.623  -6.113  18.474  1.00  0.00           C  
ATOM   2450  CG1 VAL   333      66.265  -5.593  18.900  1.00  0.00           C  
ATOM   2451  CG2 VAL   333      67.544  -6.655  17.049  1.00  0.00           C  
ATOM   2452  N   VAL   334      68.354  -3.273  20.275  1.00  0.00           N  
ATOM   2453  CA  VAL   334      68.078  -2.731  21.597  1.00  0.00           C  
ATOM   2454  C   VAL   334      66.563  -2.779  21.830  1.00  0.00           C  
ATOM   2455  O   VAL   334      65.793  -2.512  20.923  1.00  0.00           O  
ATOM   2456  CB  VAL   334      68.588  -1.288  21.745  1.00  0.00           C  
ATOM   2457  CG1 VAL   334      68.250  -0.657  23.097  1.00  0.00           C  
ATOM   2458  CG2 VAL   334      70.107  -1.161  21.613  1.00  0.00           C  
ATOM   2459  N   ILE   335      66.149  -3.116  23.053  1.00  0.00           N  
ATOM   2460  CA  ILE   335      64.756  -2.977  23.441  1.00  0.00           C  
ATOM   2461  C   ILE   335      64.678  -2.165  24.732  1.00  0.00           C  
ATOM   2462  O   ILE   335      65.149  -2.604  25.795  1.00  0.00           O  
ATOM   2463  CB  ILE   335      64.044  -4.326  23.604  1.00  0.00           C  
ATOM   2464  CG1 ILE   335      64.034  -5.173  22.321  1.00  0.00           C  
ATOM   2465  CG2 ILE   335      62.566  -4.194  24.010  1.00  0.00           C  
ATOM   2466  CD1 ILE   335      63.467  -6.578  22.522  1.00  0.00           C  
ATOM   2467  N   LEU   336      64.078  -0.979  24.595  1.00  0.00           N  
ATOM   2468  CA  LEU   336      63.828  -0.068  25.675  1.00  0.00           C  
ATOM   2469  C   LEU   336      62.543  -0.488  26.374  1.00  0.00           C  
ATOM   2470  O   LEU   336      61.451  -0.180  25.922  1.00  0.00           O  
ATOM   2471  CB  LEU   336      63.746   1.359  25.141  1.00  0.00           C  
ATOM   2472  CG  LEU   336      65.038   1.837  24.476  1.00  0.00           C  
ATOM   2473  CD1 LEU   336      64.972   3.237  23.867  1.00  0.00           C  
ATOM   2474  CD2 LEU   336      66.252   1.910  25.401  1.00  0.00           C  
ATOM   2475  N   ALA   337      62.717  -1.256  27.448  1.00  0.00           N  
ATOM   2476  CA  ALA   337      61.686  -1.511  28.410  1.00  0.00           C  
ATOM   2477  C   ALA   337      61.848  -0.481  29.536  1.00  0.00           C  
ATOM   2478  O   ALA   337      62.123  -0.807  30.695  1.00  0.00           O  
ATOM   2479  CB  ALA   337      61.796  -2.923  28.903  1.00  0.00           C  
ATOM   2480  N   THR   338      61.667   0.782  29.162  1.00  0.00           N  
ATOM   2481  CA  THR   338      61.895   1.884  30.039  1.00  0.00           C  
ATOM   2482  C   THR   338      60.550   2.469  30.480  1.00  0.00           C  
ATOM   2483  O   THR   338      60.476   3.618  30.892  1.00  0.00           O  
ATOM   2484  CB  THR   338      62.786   2.895  29.324  1.00  0.00           C  
ATOM   2485  OG1 THR   338      62.206   3.050  28.032  1.00  0.00           O  
ATOM   2486  CG2 THR   338      64.216   2.424  29.213  1.00  0.00           C  
ATOM   2487  N   GLY   339      59.493   1.656  30.371  1.00  0.00           N  
ATOM   2488  CA  GLY   339      58.206   1.934  30.987  1.00  0.00           C  
ATOM   2489  C   GLY   339      57.433   3.009  30.255  1.00  0.00           C  
ATOM   2490  O   GLY   339      57.820   3.444  29.170  1.00  0.00           O  
ATOM   2491  N   TYR   340      56.325   3.423  30.869  1.00  0.00           N  
ATOM   2492  CA  TYR   340      55.410   4.372  30.246  1.00  0.00           C  
ATOM   2493  C   TYR   340      55.269   5.609  31.131  1.00  0.00           C  
ATOM   2494  O   TYR   340      55.561   5.595  32.324  1.00  0.00           O  
ATOM   2495  CB  TYR   340      54.031   3.749  30.030  1.00  0.00           C  
ATOM   2496  CG  TYR   340      54.023   2.500  29.191  1.00  0.00           C  
ATOM   2497  CD1 TYR   340      54.454   1.291  29.700  1.00  0.00           C  
ATOM   2498  CD2 TYR   340      53.554   2.512  27.890  1.00  0.00           C  
ATOM   2499  CE1 TYR   340      54.441   0.134  28.934  1.00  0.00           C  
ATOM   2500  CE2 TYR   340      53.519   1.361  27.114  1.00  0.00           C  
ATOM   2501  CZ  TYR   340      53.980   0.168  27.634  1.00  0.00           C  
ATOM   2502  OH  TYR   340      53.982  -0.965  26.886  1.00  0.00           O  
ATOM   2503  N   ASP   341      54.830   6.686  30.493  1.00  0.00           N  
ATOM   2504  CA  ASP   341      54.348   7.837  31.171  1.00  0.00           C  
ATOM   2505  C   ASP   341      52.844   7.878  30.901  1.00  0.00           C  
ATOM   2506  O   ASP   341      52.249   6.869  30.462  1.00  0.00           O  
ATOM   2507  CB  ASP   341      55.111   9.098  30.754  1.00  0.00           C  
ATOM   2508  CG  ASP   341      56.534   8.983  31.282  1.00  0.00           C  
ATOM   2509  OD1 ASP   341      56.776   8.093  32.140  1.00  0.00           O  
ATOM   2510  OD2 ASP   341      57.398   9.783  30.833  1.00  0.00           O  
ATOM   2511  N   GLY   342      52.220   9.013  31.215  1.00  0.00           N  
ATOM   2512  CA  GLY   342      50.768   9.078  31.131  1.00  0.00           C  
ATOM   2513  C   GLY   342      50.310  10.516  30.975  1.00  0.00           C  
ATOM   2514  O   GLY   342      50.891  11.405  31.539  1.00  0.00           O  
ATOM   2515  N   MET   343      49.257  10.666  30.177  1.00  0.00           N  
ATOM   2516  CA  MET   343      48.584  11.911  29.967  1.00  0.00           C  
ATOM   2517  C   MET   343      47.083  11.654  30.013  1.00  0.00           C  
ATOM   2518  O   MET   343      46.633  10.541  29.830  1.00  0.00           O  
ATOM   2519  CB  MET   343      49.001  12.548  28.665  1.00  0.00           C  
ATOM   2520  CG  MET   343      50.488  12.902  28.608  1.00  0.00           C  
ATOM   2521  SD  MET   343      51.010  13.719  27.070  1.00  0.00           S  
ATOM   2522  CE  MET   343      50.188  15.295  27.440  1.00  0.00           C  
ATOM   2523  N   LYS   344      46.345  12.731  30.248  1.00  0.00           N  
ATOM   2524  CA  LYS   344      44.893  12.783  30.036  1.00  0.00           C  
ATOM   2525  C   LYS   344      44.631  13.888  29.034  1.00  0.00           C  
ATOM   2526  O   LYS   344      44.406  15.032  29.420  1.00  0.00           O  
ATOM   2527  CB  LYS   344      44.181  13.026  31.365  1.00  0.00           C  
ATOM   2528  CG  LYS   344      42.661  13.138  31.231  1.00  0.00           C  
ATOM   2529  CD  LYS   344      41.985  11.833  30.809  1.00  0.00           C  
ATOM   2530  CE  LYS   344      40.457  11.910  30.795  1.00  0.00           C  
ATOM   2531  NZ  LYS   344      39.887  10.596  30.423  1.00  0.00           N  
ATOM   2532  N   LYS   345      44.713  13.605  27.716  1.00  0.00           N  
ATOM   2533  CA  LYS   345      44.734  14.677  26.720  1.00  0.00           C  
ATOM   2534  C   LYS   345      43.336  15.290  26.519  1.00  0.00           C  
ATOM   2535  O   LYS   345      43.185  16.190  25.702  1.00  0.00           O  
ATOM   2536  CB  LYS   345      45.274  13.960  25.477  1.00  0.00           C  
ATOM   2537  CG  LYS   345      46.729  13.507  25.618  1.00  0.00           C  
ATOM   2538  CD  LYS   345      47.266  12.780  24.383  1.00  0.00           C  
ATOM   2539  CE  LYS   345      48.729  12.350  24.514  1.00  0.00           C  
ATOM   2540  NZ  LYS   345      49.171  11.677  23.272  1.00  0.00           N  
ATOM   2541  N   LEU   346      42.301  14.579  26.952  1.00  0.00           N  
ATOM   2542  CA  LEU   346      40.950  15.094  26.808  1.00  0.00           C  
ATOM   2543  C   LEU   346      40.792  16.385  27.616  1.00  0.00           C  
ATOM   2544  O   LEU   346      40.171  17.355  27.172  1.00  0.00           O  
ATOM   2545  CB  LEU   346      39.735  14.314  27.319  1.00  0.00           C  
ATOM   2546  CG  LEU   346      39.444  13.044  26.518  1.00  0.00           C  
ATOM   2547  CD1 LEU   346      38.353  12.147  27.101  1.00  0.00           C  
ATOM   2548  CD2 LEU   346      38.980  13.278  25.081  1.00  0.00           C  
ATOM   2549  N   LYS   347      41.357  16.409  28.819  1.00  0.00           N  
ATOM   2550  CA  LYS   347      41.266  17.586  29.675  1.00  0.00           C  
ATOM   2551  C   LYS   347      41.958  18.788  29.022  1.00  0.00           C  
ATOM   2552  O   LYS   347      41.484  19.925  29.095  1.00  0.00           O  
ATOM   2553  CB  LYS   347      41.924  17.620  31.058  1.00  0.00           C  
ATOM   2554  CG  LYS   347      41.288  16.654  32.060  1.00  0.00           C  
ATOM   2555  CD  LYS   347      41.811  16.822  33.488  1.00  0.00           C  
ATOM   2556  CE  LYS   347      43.250  16.339  33.675  1.00  0.00           C  
ATOM   2557  NZ  LYS   347      43.335  14.885  33.412  1.00  0.00           N  
ATOM   2558  N   ALA   348      43.093  18.548  28.373  1.00  0.00           N  
ATOM   2559  CA  ALA   348      43.804  19.627  27.700  1.00  0.00           C  
ATOM   2560  C   ALA   348      42.977  20.160  26.527  1.00  0.00           C  
ATOM   2561  O   ALA   348      42.959  21.363  26.253  1.00  0.00           O  
ATOM   2562  CB  ALA   348      45.163  19.183  27.168  1.00  0.00           C  
ATOM   2563  N   ILE   349      42.279  19.280  25.815  1.00  0.00           N  
ATOM   2564  CA  ILE   349      41.465  19.722  24.678  1.00  0.00           C  
ATOM   2565  C   ILE   349      40.273  20.589  25.097  1.00  0.00           C  
ATOM   2566  O   ILE   349      39.680  21.305  24.285  1.00  0.00           O  
ATOM   2567  CB  ILE   349      40.586  18.923  23.690  1.00  0.00           C  
ATOM   2568  CG1 ILE   349      41.390  17.987  22.773  1.00  0.00           C  
ATOM   2569  CG2 ILE   349      39.768  19.813  22.739  1.00  0.00           C  
ATOM   2570  CD1 ILE   349      40.518  17.019  21.974  1.00  0.00           C  
ATOM   2571  N   VAL   350      39.903  20.538  26.376  1.00  0.00           N  
ATOM   2572  CA  VAL   350      38.781  21.335  26.858  1.00  0.00           C  
ATOM   2573  C   VAL   350      39.152  22.805  26.778  1.00  0.00           C  
ATOM   2574  O   VAL   350      38.313  23.674  26.524  1.00  0.00           O  
ATOM   2575  CB  VAL   350      38.011  21.723  28.139  1.00  0.00           C  
ATOM   2576  CG1 VAL   350      38.795  22.657  29.063  1.00  0.00           C  
ATOM   2577  CG2 VAL   350      36.693  22.448  27.862  1.00  0.00           C  
ATOM   2578  N   PRO   351      40.425  23.104  26.997  1.00  0.00           N  
ATOM   2579  CA  PRO   351      40.864  24.484  26.915  1.00  0.00           C  
ATOM   2580  C   PRO   351      42.097  24.729  27.743  1.00  0.00           C  
ATOM   2581  O   PRO   351      42.535  23.880  28.524  1.00  0.00           O  
ATOM   2582  CB  PRO   351      40.723  25.932  27.393  1.00  0.00           C  
ATOM   2583  CG  PRO   351      39.332  26.262  27.938  1.00  0.00           C  
ATOM   2584  CD  PRO   351      38.687  25.108  28.709  1.00  0.00           C  
ATOM   2585  N   GLU   352      42.687  25.909  27.588  1.00  0.00           N  
ATOM   2586  CA  GLU   352      43.888  26.258  28.331  1.00  0.00           C  
ATOM   2587  C   GLU   352      43.629  26.169  29.824  1.00  0.00           C  
ATOM   2588  O   GLU   352      42.612  26.638  30.343  1.00  0.00           O  
ATOM   2589  CB  GLU   352      44.468  27.669  28.182  1.00  0.00           C  
ATOM   2590  CG  GLU   352      45.780  27.873  28.942  1.00  0.00           C  
ATOM   2591  CD  GLU   352      46.270  29.287  28.665  1.00  0.00           C  
ATOM   2592  OE1 GLU   352      45.589  30.007  27.886  1.00  0.00           O  
ATOM   2593  OE2 GLU   352      47.331  29.667  29.228  1.00  0.00           O  
ATOM   2594  N   PRO   353      44.568  25.553  30.537  1.00  0.00           N  
ATOM   2595  CA  PRO   353      44.456  25.426  31.979  1.00  0.00           C  
ATOM   2596  C   PRO   353      43.560  24.334  32.544  1.00  0.00           C  
ATOM   2597  O   PRO   353      43.564  24.074  33.750  1.00  0.00           O  
ATOM   2598  CB  PRO   353      43.861  25.956  33.287  1.00  0.00           C  
ATOM   2599  CG  PRO   353      42.471  26.573  33.119  1.00  0.00           C  
ATOM   2600  CD  PRO   353      42.292  27.331  31.802  1.00  0.00           C  
ATOM   2601  N   PHE   354      42.775  23.667  31.705  1.00  0.00           N  
ATOM   2602  CA  PHE   354      41.873  22.628  32.200  1.00  0.00           C  
ATOM   2603  C   PHE   354      42.604  21.449  32.839  1.00  0.00           C  
ATOM   2604  O   PHE   354      42.127  20.833  33.796  1.00  0.00           O  
ATOM   2605  CB  PHE   354      40.960  21.839  31.253  1.00  0.00           C  
ATOM   2606  CG  PHE   354      40.089  20.969  32.092  1.00  0.00           C  
ATOM   2607  CD1 PHE   354      39.009  21.490  32.841  1.00  0.00           C  
ATOM   2608  CD2 PHE   354      40.331  19.585  32.153  1.00  0.00           C  
ATOM   2609  CE1 PHE   354      38.179  20.649  33.638  1.00  0.00           C  
ATOM   2610  CE2 PHE   354      39.514  18.720  32.943  1.00  0.00           C  
ATOM   2611  CZ  PHE   354      38.434  19.257  33.690  1.00  0.00           C  
ATOM   2612  N   ARG   355      43.782  21.118  32.312  1.00  0.00           N  
ATOM   2613  CA  ARG   355      44.568  20.000  32.837  1.00  0.00           C  
ATOM   2614  C   ARG   355      44.880  20.155  34.326  1.00  0.00           C  
ATOM   2615  O   ARG   355      44.943  19.182  35.082  1.00  0.00           O  
ATOM   2616  CB  ARG   355      45.981  19.703  32.330  1.00  0.00           C  
ATOM   2617  CG  ARG   355      46.615  18.471  32.978  1.00  0.00           C  
ATOM   2618  CD  ARG   355      47.980  18.105  32.392  1.00  0.00           C  
ATOM   2619  NE  ARG   355      48.489  16.924  33.145  1.00  0.00           N  
ATOM   2620  CZ  ARG   355      49.723  16.414  32.863  1.00  0.00           C  
ATOM   2621  NH1 ARG   355      50.266  17.169  31.863  1.00  0.00           N  
ATOM   2622  NH2 ARG   355      49.933  15.349  33.690  1.00  0.00           N  
ATOM   2623  N   SER   356      45.167  21.353  34.759  1.00  0.00           N  
ATOM   2624  CA  SER   356      45.278  21.714  36.165  1.00  0.00           C  
ATOM   2625  C   SER   356      44.628  20.649  37.042  1.00  0.00           C  
ATOM   2626  O   SER   356      44.840  20.623  38.260  1.00  0.00           O  
ATOM   2627  CB  SER   356      44.644  23.047  36.412  1.00  0.00           C  
ATOM   2628  OG  SER   356      43.332  23.102  35.893  1.00  0.00           O  
ATOM   2629  N   TRP   357      43.859  19.768  36.399  1.00  0.00           N  
ATOM   2630  CA  TRP   357      42.959  18.832  37.073  1.00  0.00           C  
ATOM   2631  C   TRP   357      43.794  17.711  37.711  1.00  0.00           C  
ATOM   2632  O   TRP   357      43.760  17.479  38.909  1.00  0.00           O  
ATOM   2633  CB  TRP   357      41.965  18.307  36.026  1.00  0.00           C  
ATOM   2634  CG  TRP   357      40.982  17.296  36.565  1.00  0.00           C  
ATOM   2635  CD1 TRP   357      40.552  17.103  37.846  1.00  0.00           C  
ATOM   2636  CD2 TRP   357      40.275  16.295  35.818  1.00  0.00           C  
ATOM   2637  NE1 TRP   357      39.679  16.123  37.978  1.00  0.00           N  
ATOM   2638  CE2 TRP   357      39.466  15.579  36.738  1.00  0.00           C  
ATOM   2639  CE3 TRP   357      40.242  15.932  34.455  1.00  0.00           C  
ATOM   2640  CZ2 TRP   357      38.623  14.506  36.339  1.00  0.00           C  
ATOM   2641  CZ3 TRP   357      39.399  14.855  34.046  1.00  0.00           C  
ATOM   2642  CH2 TRP   357      38.605  14.161  34.993  1.00  0.00           C  
ATOM   2643  N   LEU   358      44.604  17.058  36.877  1.00  0.00           N  
ATOM   2644  CA  LEU   358      45.516  16.011  37.270  1.00  0.00           C  
ATOM   2645  C   LEU   358      46.945  16.576  37.207  1.00  0.00           C  
ATOM   2646  O   LEU   358      47.739  16.272  36.290  1.00  0.00           O  
ATOM   2647  CB  LEU   358      45.315  14.780  36.368  1.00  0.00           C  
ATOM   2648  CG  LEU   358      43.881  14.247  36.373  1.00  0.00           C  
ATOM   2649  CD1 LEU   358      43.612  13.107  35.392  1.00  0.00           C  
ATOM   2650  CD2 LEU   358      43.406  13.683  37.712  1.00  0.00           C  
ATOM   2651  N   GLU   359      47.261  17.403  38.209  1.00  0.00           N  
ATOM   2652  CA  GLU   359      48.513  18.141  38.302  1.00  0.00           C  
ATOM   2653  C   GLU   359      49.621  17.168  38.729  1.00  0.00           C  
ATOM   2654  O   GLU   359      49.483  16.446  39.721  1.00  0.00           O  
ATOM   2655  CB  GLU   359      48.275  19.300  39.270  1.00  0.00           C  
ATOM   2656  CG  GLU   359      49.488  20.217  39.433  1.00  0.00           C  
ATOM   2657  CD  GLU   359      49.116  21.320  40.414  1.00  0.00           C  
ATOM   2658  OE1 GLU   359      47.971  21.283  40.938  1.00  0.00           O  
ATOM   2659  OE2 GLU   359      49.971  22.214  40.652  1.00  0.00           O  
ATOM   2660  N   PHE   360      50.704  17.142  37.947  1.00  0.00           N  
ATOM   2661  CA  PHE   360      51.767  16.151  38.089  1.00  0.00           C  
ATOM   2662  C   PHE   360      53.125  16.866  37.993  1.00  0.00           C  
ATOM   2663  O   PHE   360      53.600  17.182  36.910  1.00  0.00           O  
ATOM   2664  CB  PHE   360      51.591  15.018  37.059  1.00  0.00           C  
ATOM   2665  CG  PHE   360      52.586  13.958  37.384  1.00  0.00           C  
ATOM   2666  CD1 PHE   360      52.323  12.951  38.340  1.00  0.00           C  
ATOM   2667  CD2 PHE   360      53.832  13.941  36.730  1.00  0.00           C  
ATOM   2668  CE1 PHE   360      53.280  11.939  38.642  1.00  0.00           C  
ATOM   2669  CE2 PHE   360      54.808  12.939  37.014  1.00  0.00           C  
ATOM   2670  CZ  PHE   360      54.530  11.934  37.976  1.00  0.00           C  
ATOM   2671  N   PRO   361      53.742  17.098  39.160  1.00  0.00           N  
ATOM   2672  CA  PRO   361      54.816  18.089  39.354  1.00  0.00           C  
ATOM   2673  C   PRO   361      55.783  17.619  40.447  1.00  0.00           C  
ATOM   2674  O   PRO   361      55.357  17.117  41.473  1.00  0.00           O  
ATOM   2675  CB  PRO   361      54.218  19.424  39.801  1.00  0.00           C  
ATOM   2676  CG  PRO   361      52.889  19.279  40.545  1.00  0.00           C  
ATOM   2677  CD  PRO   361      52.021  18.129  40.029  1.00  0.00           C  
ATOM   2678  N   TRP   362      57.085  17.827  40.227  1.00  0.00           N  
ATOM   2679  CA  TRP   362      58.132  17.460  41.187  1.00  0.00           C  
ATOM   2680  C   TRP   362      57.919  16.017  41.656  1.00  0.00           C  
ATOM   2681  O   TRP   362      57.878  15.777  42.857  1.00  0.00           O  
ATOM   2682  CB  TRP   362      58.163  18.366  42.430  1.00  0.00           C  
ATOM   2683  CG  TRP   362      58.393  19.826  42.120  1.00  0.00           C  
ATOM   2684  CD1 TRP   362      57.502  20.860  42.109  1.00  0.00           C  
ATOM   2685  CD2 TRP   362      59.636  20.447  41.761  1.00  0.00           C  
ATOM   2686  NE1 TRP   362      58.035  22.024  41.794  1.00  0.00           N  
ATOM   2687  CE2 TRP   362      59.372  21.828  41.564  1.00  0.00           C  
ATOM   2688  CE3 TRP   362      60.953  19.973  41.586  1.00  0.00           C  
ATOM   2689  CZ2 TRP   362      60.387  22.753  41.196  1.00  0.00           C  
ATOM   2690  CZ3 TRP   362      61.977  20.895  41.216  1.00  0.00           C  
ATOM   2691  CH2 TRP   362      61.677  22.268  41.027  1.00  0.00           C  
ATOM   2692  N   GLY   363      57.771  15.066  40.721  1.00  0.00           N  
ATOM   2693  CA  GLY   363      57.665  13.646  41.073  1.00  0.00           C  
ATOM   2694  C   GLY   363      56.542  13.475  42.107  1.00  0.00           C  
ATOM   2695  O   GLY   363      56.744  12.939  43.197  1.00  0.00           O  
ATOM   2696  N   ILE   364      55.349  13.964  41.771  1.00  0.00           N  
ATOM   2697  CA  ILE   364      54.194  13.900  42.666  1.00  0.00           C  
ATOM   2698  C   ILE   364      52.913  14.182  41.893  1.00  0.00           C  
ATOM   2699  O   ILE   364      52.801  15.215  41.239  1.00  0.00           O  
ATOM   2700  CB  ILE   364      54.310  14.945  43.782  1.00  0.00           C  
ATOM   2701  CG1 ILE   364      53.173  14.868  44.815  1.00  0.00           C  
ATOM   2702  CG2 ILE   364      54.290  16.395  43.269  1.00  0.00           C  
ATOM   2703  CD1 ILE   364      53.423  15.716  46.061  1.00  0.00           C  
ATOM   2704  N   MET   365      51.969  13.243  42.002  1.00  0.00           N  
ATOM   2705  CA  MET   365      50.606  13.422  41.530  1.00  0.00           C  
ATOM   2706  C   MET   365      49.813  14.044  42.683  1.00  0.00           C  
ATOM   2707  O   MET   365      49.750  13.475  43.775  1.00  0.00           O  
ATOM   2708  CB  MET   365      50.006  12.084  41.054  1.00  0.00           C  
ATOM   2709  CG  MET   365      48.566  12.206  40.551  1.00  0.00           C  
ATOM   2710  SD  MET   365      48.366  13.270  39.091  1.00  0.00           S  
ATOM   2711  CE  MET   365      49.189  12.126  37.946  1.00  0.00           C  
ATOM   2712  N   PRO   366      49.272  15.240  42.440  1.00  0.00           N  
ATOM   2713  CA  PRO   366      48.368  15.894  43.375  1.00  0.00           C  
ATOM   2714  C   PRO   366      46.941  15.443  43.053  1.00  0.00           C  
ATOM   2715  O   PRO   366      46.187  16.104  42.330  1.00  0.00           O  
ATOM   2716  CB  PRO   366      48.539  17.401  43.383  1.00  0.00           C  
ATOM   2717  CG  PRO   366      48.986  17.971  42.035  1.00  0.00           C  
ATOM   2718  CD  PRO   366      49.938  17.053  41.267  1.00  0.00           C  
ATOM   2719  N   LEU   367      46.609  14.267  43.594  1.00  0.00           N  
ATOM   2720  CA  LEU   367      45.260  13.738  43.690  1.00  0.00           C  
ATOM   2721  C   LEU   367      45.067  13.138  45.091  1.00  0.00           C  
ATOM   2722  O   LEU   367      45.893  12.373  45.579  1.00  0.00           O  
ATOM   2723  CB  LEU   367      45.075  12.684  42.599  1.00  0.00           C  
ATOM   2724  CG  LEU   367      44.805  13.217  41.196  1.00  0.00           C  
ATOM   2725  CD1 LEU   367      44.922  12.107  40.158  1.00  0.00           C  
ATOM   2726  CD2 LEU   367      43.426  13.851  41.113  1.00  0.00           C  
ATOM   2727  N   TYR   368      43.986  13.513  45.769  1.00  0.00           N  
ATOM   2728  CA  TYR   368      43.712  12.955  47.074  1.00  0.00           C  
ATOM   2729  C   TYR   368      43.566  11.441  46.906  1.00  0.00           C  
ATOM   2730  O   TYR   368      42.558  10.973  46.363  1.00  0.00           O  
ATOM   2731  CB  TYR   368      42.462  13.588  47.696  1.00  0.00           C  
ATOM   2732  CG  TYR   368      42.165  13.147  49.109  1.00  0.00           C  
ATOM   2733  CD1 TYR   368      43.094  13.333  50.125  1.00  0.00           C  
ATOM   2734  CD2 TYR   368      40.951  12.559  49.440  1.00  0.00           C  
ATOM   2735  CE1 TYR   368      42.830  12.927  51.427  1.00  0.00           C  
ATOM   2736  CE2 TYR   368      40.684  12.123  50.729  1.00  0.00           C  
ATOM   2737  CZ  TYR   368      41.622  12.323  51.731  1.00  0.00           C  
ATOM   2738  OH  TYR   368      41.374  11.917  53.012  1.00  0.00           O  
ATOM   2739  N   ARG   369      44.600  10.698  47.334  1.00  0.00           N  
ATOM   2740  CA  ARG   369      44.592   9.227  47.297  1.00  0.00           C  
ATOM   2741  C   ARG   369      44.450   8.724  45.852  1.00  0.00           C  
ATOM   2742  O   ARG   369      43.662   7.821  45.593  1.00  0.00           O  
ATOM   2743  CB  ARG   369      43.462   8.679  48.178  1.00  0.00           C  
ATOM   2744  CG  ARG   369      43.668   8.945  49.670  1.00  0.00           C  
ATOM   2745  CD  ARG   369      42.593   8.316  50.559  1.00  0.00           C  
ATOM   2746  NE  ARG   369      42.876   8.727  51.963  1.00  0.00           N  
ATOM   2747  CZ  ARG   369      43.901   8.144  52.651  1.00  0.00           C  
ATOM   2748  NH1 ARG   369      44.492   7.232  51.824  1.00  0.00           N  
ATOM   2749  NH2 ARG   369      43.935   8.700  53.897  1.00  0.00           N  
ATOM   2750  N   GLY   370      45.230   9.327  44.942  1.00  0.00           N  
ATOM   2751  CA  GLY   370      45.422   8.897  43.547  1.00  0.00           C  
ATOM   2752  C   GLY   370      44.074   8.858  42.817  1.00  0.00           C  
ATOM   2753  O   GLY   370      43.817   7.975  41.982  1.00  0.00           O  
ATOM   2754  N   THR   371      43.220   9.833  43.141  1.00  0.00           N  
ATOM   2755  CA  THR   371      41.816   9.709  42.899  1.00  0.00           C  
ATOM   2756  C   THR   371      41.164  11.066  42.591  1.00  0.00           C  
ATOM   2757  O   THR   371      40.654  11.251  41.485  1.00  0.00           O  
ATOM   2758  CB  THR   371      41.169   9.092  44.139  1.00  0.00           C  
ATOM   2759  OG1 THR   371      41.748   7.825  44.412  1.00  0.00           O  
ATOM   2760  CG2 THR   371      39.660   8.920  43.894  1.00  0.00           C  
ATOM   2761  N   ILE   372      41.168  11.989  43.565  1.00  0.00           N  
ATOM   2762  CA  ILE   372      40.289  13.180  43.564  1.00  0.00           C  
ATOM   2763  C   ILE   372      41.082  14.475  43.444  1.00  0.00           C  
ATOM   2764  O   ILE   372      41.894  14.791  44.315  1.00  0.00           O  
ATOM   2765  CB  ILE   372      39.509  13.284  44.871  1.00  0.00           C  
ATOM   2766  CG1 ILE   372      38.675  12.031  45.189  1.00  0.00           C  
ATOM   2767  CG2 ILE   372      38.507  14.451  44.896  1.00  0.00           C  
ATOM   2768  CD1 ILE   372      37.627  11.711  44.125  1.00  0.00           C  
ATOM   2769  N   HIS   373      40.836  15.290  42.390  1.00  0.00           N  
ATOM   2770  CA  HIS   373      41.496  16.589  42.250  1.00  0.00           C  
ATOM   2771  C   HIS   373      41.044  17.500  43.375  1.00  0.00           C  
ATOM   2772  O   HIS   373      39.856  17.796  43.474  1.00  0.00           O  
ATOM   2773  CB  HIS   373      41.050  17.149  40.892  1.00  0.00           C  
ATOM   2774  CG  HIS   373      41.602  18.515  40.612  1.00  0.00           C  
ATOM   2775  ND1 HIS   373      42.929  18.769  40.331  1.00  0.00           N  
ATOM   2776  CD2 HIS   373      40.994  19.725  40.566  1.00  0.00           C  
ATOM   2777  CE1 HIS   373      43.119  20.037  40.127  1.00  0.00           C  
ATOM   2778  NE2 HIS   373      41.960  20.653  40.263  1.00  0.00           N  
ATOM   2779  N   PRO   374      41.958  17.931  44.271  1.00  0.00           N  
ATOM   2780  CA  PRO   374      41.563  18.667  45.479  1.00  0.00           C  
ATOM   2781  C   PRO   374      41.009  20.093  45.286  1.00  0.00           C  
ATOM   2782  O   PRO   374      40.237  20.591  46.146  1.00  0.00           O  
ATOM   2783  CB  PRO   374      42.846  18.678  46.336  1.00  0.00           C  
ATOM   2784  CG  PRO   374      43.978  18.453  45.362  1.00  0.00           C  
ATOM   2785  CD  PRO   374      43.402  17.662  44.206  1.00  0.00           C  
ATOM   2786  N   LEU   375      40.815  20.509  44.042  1.00  0.00           N  
ATOM   2787  CA  LEU   375      40.355  21.872  43.811  1.00  0.00           C  
ATOM   2788  C   LEU   375      38.985  22.007  43.157  1.00  0.00           C  
ATOM   2789  O   LEU   375      38.403  23.093  43.089  1.00  0.00           O  
ATOM   2790  CB  LEU   375      41.133  22.802  42.874  1.00  0.00           C  
ATOM   2791  CG  LEU   375      42.564  23.079  43.339  1.00  0.00           C  
ATOM   2792  CD1 LEU   375      43.420  23.876  42.356  1.00  0.00           C  
ATOM   2793  CD2 LEU   375      42.678  23.877  44.637  1.00  0.00           C  
ATOM   2794  N   ILE   376      38.450  20.893  42.666  1.00  0.00           N  
ATOM   2795  CA  ILE   376      37.140  20.862  42.024  1.00  0.00           C  
ATOM   2796  C   ILE   376      36.310  19.688  42.570  1.00  0.00           C  
ATOM   2797  O   ILE   376      36.651  18.518  42.377  1.00  0.00           O  
ATOM   2798  CB  ILE   376      36.721  20.566  40.566  1.00  0.00           C  
ATOM   2799  CG1 ILE   376      37.362  21.514  39.539  1.00  0.00           C  
ATOM   2800  CG2 ILE   376      35.206  20.681  40.328  1.00  0.00           C  
ATOM   2801  CD1 ILE   376      36.945  22.974  39.713  1.00  0.00           C  
ATOM   2802  N   PRO   377      35.189  19.989  43.271  1.00  0.00           N  
ATOM   2803  CA  PRO   377      34.279  19.013  43.892  1.00  0.00           C  
ATOM   2804  C   PRO   377      33.470  18.018  43.064  1.00  0.00           C  
ATOM   2805  O   PRO   377      32.240  17.972  43.150  1.00  0.00           O  
ATOM   2806  CB  PRO   377      32.943  18.757  44.595  1.00  0.00           C  
ATOM   2807  CG  PRO   377      31.820  19.685  44.128  1.00  0.00           C  
ATOM   2808  CD  PRO   377      32.272  21.129  43.903  1.00  0.00           C  
ATOM   2809  N   ASN   378      34.128  17.206  42.250  1.00  0.00           N  
ATOM   2810  CA  ASN   378      33.437  16.197  41.447  1.00  0.00           C  
ATOM   2811  C   ASN   378      34.446  15.614  40.457  1.00  0.00           C  
ATOM   2812  O   ASN   378      35.300  16.326  39.920  1.00  0.00           O  
ATOM   2813  CB  ASN   378      32.241  16.721  40.645  1.00  0.00           C  
ATOM   2814  CG  ASN   378      31.580  15.535  39.957  1.00  0.00           C  
ATOM   2815  OD1 ASN   378      31.577  15.435  38.731  1.00  0.00           O  
ATOM   2816  ND2 ASN   378      30.984  14.571  40.709  1.00  0.00           N  
ATOM   2817  N   MET   379      34.378  14.405  40.199  1.00  0.00           N  
ATOM   2818  CA  MET   379      35.255  13.661  39.279  1.00  0.00           C  
ATOM   2819  C   MET   379      36.438  13.047  40.031  1.00  0.00           C  
ATOM   2820  O   MET   379      37.021  13.688  40.903  1.00  0.00           O  
ATOM   2821  CB  MET   379      35.724  14.594  38.159  1.00  0.00           C  
ATOM   2822  CG  MET   379      36.572  13.893  37.096  1.00  0.00           C  
ATOM   2823  SD  MET   379      37.134  14.974  35.746  1.00  0.00           S  
ATOM   2824  CE  MET   379      38.365  15.853  36.751  1.00  0.00           C  
ATOM   2825  N   GLY   380      36.775  11.803  39.652  1.00  0.00           N  
ATOM   2826  CA  GLY   380      37.930  11.060  40.195  1.00  0.00           C  
ATOM   2827  C   GLY   380      38.560  10.149  39.131  1.00  0.00           C  
ATOM   2828  O   GLY   380      37.879   9.592  38.280  1.00  0.00           O  
ATOM   2829  N   PHE   381      39.879  10.015  39.198  1.00  0.00           N  
ATOM   2830  CA  PHE   381      40.634   9.007  38.447  1.00  0.00           C  
ATOM   2831  C   PHE   381      40.636   7.669  39.200  1.00  0.00           C  
ATOM   2832  O   PHE   381      41.019   7.609  40.385  1.00  0.00           O  
ATOM   2833  CB  PHE   381      42.091   9.414  38.283  1.00  0.00           C  
ATOM   2834  CG  PHE   381      42.135  10.540  37.308  1.00  0.00           C  
ATOM   2835  CD1 PHE   381      42.175  11.890  37.724  1.00  0.00           C  
ATOM   2836  CD2 PHE   381      42.138  10.272  35.927  1.00  0.00           C  
ATOM   2837  CE1 PHE   381      42.220  12.960  36.785  1.00  0.00           C  
ATOM   2838  CE2 PHE   381      42.183  11.325  34.964  1.00  0.00           C  
ATOM   2839  CZ  PHE   381      42.222  12.676  35.397  1.00  0.00           C  
ATOM   2840  N   ILE   382      40.276   6.594  38.499  1.00  0.00           N  
ATOM   2841  CA  ILE   382      40.411   5.262  39.068  1.00  0.00           C  
ATOM   2842  C   ILE   382      41.455   4.477  38.268  1.00  0.00           C  
ATOM   2843  O   ILE   382      41.473   4.493  37.032  1.00  0.00           O  
ATOM   2844  CB  ILE   382      39.054   4.535  39.138  1.00  0.00           C  
ATOM   2845  CG1 ILE   382      38.431   4.330  37.756  1.00  0.00           C  
ATOM   2846  CG2 ILE   382      38.099   5.264  40.077  1.00  0.00           C  
ATOM   2847  CD1 ILE   382      37.159   3.538  37.805  1.00  0.00           C  
ATOM   2848  N   GLY   383      42.348   3.815  39.007  1.00  0.00           N  
ATOM   2849  CA  GLY   383      43.349   2.926  38.442  1.00  0.00           C  
ATOM   2850  C   GLY   383      44.662   3.636  38.163  1.00  0.00           C  
ATOM   2851  O   GLY   383      45.537   3.051  37.528  1.00  0.00           O  
ATOM   2852  N   TYR   384      44.797   4.888  38.632  1.00  0.00           N  
ATOM   2853  CA  TYR   384      46.036   5.629  38.469  1.00  0.00           C  
ATOM   2854  C   TYR   384      46.895   5.357  39.702  1.00  0.00           C  
ATOM   2855  O   TYR   384      47.140   6.249  40.512  1.00  0.00           O  
ATOM   2856  CB  TYR   384      45.759   7.125  38.304  1.00  0.00           C  
ATOM   2857  CG  TYR   384      45.019   7.305  37.023  1.00  0.00           C  
ATOM   2858  CD1 TYR   384      43.621   7.383  37.031  1.00  0.00           C  
ATOM   2859  CD2 TYR   384      45.695   7.406  35.787  1.00  0.00           C  
ATOM   2860  CE1 TYR   384      42.886   7.556  35.841  1.00  0.00           C  
ATOM   2861  CE2 TYR   384      44.964   7.582  34.568  1.00  0.00           C  
ATOM   2862  CZ  TYR   384      43.557   7.655  34.617  1.00  0.00           C  
ATOM   2863  OH  TYR   384      42.811   7.819  33.470  1.00  0.00           O  
ATOM   2864  N   VAL   385      47.346   4.107  39.811  1.00  0.00           N  
ATOM   2865  CA  VAL   385      47.975   3.613  40.991  1.00  0.00           C  
ATOM   2866  C   VAL   385      48.715   2.312  40.653  1.00  0.00           C  
ATOM   2867  O   VAL   385      48.235   1.503  39.850  1.00  0.00           O  
ATOM   2868  CB  VAL   385      46.907   3.409  42.078  1.00  0.00           C  
ATOM   2869  CG1 VAL   385      45.843   2.376  41.702  1.00  0.00           C  
ATOM   2870  CG2 VAL   385      47.479   2.926  43.412  1.00  0.00           C  
ATOM   2871  N   GLN   386      49.885   2.115  41.271  1.00  0.00           N  
ATOM   2872  CA  GLN   386      50.601   0.864  41.138  1.00  0.00           C  
ATOM   2873  C   GLN   386      50.846   0.293  42.526  1.00  0.00           C  
ATOM   2874  O   GLN   386      51.838   0.585  43.175  1.00  0.00           O  
ATOM   2875  CB  GLN   386      51.850   1.050  40.291  1.00  0.00           C  
ATOM   2876  CG  GLN   386      51.547   0.893  38.808  1.00  0.00           C  
ATOM   2877  CD  GLN   386      52.767   1.148  37.964  1.00  0.00           C  
ATOM   2878  OE1 GLN   386      53.800   0.511  38.149  1.00  0.00           O  
ATOM   2879  NE2 GLN   386      52.661   2.091  37.039  1.00  0.00           N  
ATOM   2880  N   SER   387      49.781   0.176  43.309  1.00  0.00           N  
ATOM   2881  CA  SER   387      49.837  -0.473  44.605  1.00  0.00           C  
ATOM   2882  C   SER   387      50.060  -1.991  44.510  1.00  0.00           C  
ATOM   2883  O   SER   387      50.853  -2.580  45.251  1.00  0.00           O  
ATOM   2884  CB  SER   387      48.692  -0.587  45.616  1.00  0.00           C  
ATOM   2885  OG  SER   387      47.649  -1.390  45.084  1.00  0.00           O  
ATOM   2886  N   SER   388      49.355  -2.635  43.590  1.00  0.00           N  
ATOM   2887  CA  SER   388      49.509  -4.074  43.382  1.00  0.00           C  
ATOM   2888  C   SER   388      48.991  -4.497  42.020  1.00  0.00           C  
ATOM   2889  O   SER   388      48.596  -3.681  41.183  1.00  0.00           O  
ATOM   2890  CB  SER   388      48.796  -5.192  44.147  1.00  0.00           C  
ATOM   2891  OG  SER   388      49.390  -6.446  43.845  1.00  0.00           O  
ATOM   2892  N   SER   389      48.992  -5.807  41.788  1.00  0.00           N  
ATOM   2893  CA  SER   389      48.540  -6.385  40.520  1.00  0.00           C  
ATOM   2894  C   SER   389      47.117  -6.921  40.552  1.00  0.00           C  
ATOM   2895  O   SER   389      46.662  -7.576  39.610  1.00  0.00           O  
ATOM   2896  CB  SER   389      49.109  -7.634  39.841  1.00  0.00           C  
ATOM   2897  OG  SER   389      50.470  -7.424  39.495  1.00  0.00           O  
ATOM   2898  N   ASN   390      46.381  -6.662  41.624  1.00  0.00           N  
ATOM   2899  CA  ASN   390      44.980  -7.081  41.700  1.00  0.00           C  
ATOM   2900  C   ASN   390      44.003  -5.907  41.490  1.00  0.00           C  
ATOM   2901  O   ASN   390      44.283  -4.751  41.821  1.00  0.00           O  
ATOM   2902  CB  ASN   390      44.602  -7.728  43.036  1.00  0.00           C  
ATOM   2903  CG  ASN   390      44.738  -6.673  44.125  1.00  0.00           C  
ATOM   2904  OD1 ASN   390      45.831  -6.179  44.395  1.00  0.00           O  
ATOM   2905  ND2 ASN   390      43.633  -6.270  44.808  1.00  0.00           N  
ATOM   2906  N   LEU   391      42.837  -6.220  40.929  1.00  0.00           N  
ATOM   2907  CA  LEU   391      41.832  -5.216  40.614  1.00  0.00           C  
ATOM   2908  C   LEU   391      41.113  -4.785  41.886  1.00  0.00           C  
ATOM   2909  O   LEU   391      40.578  -3.679  42.001  1.00  0.00           O  
ATOM   2910  CB  LEU   391      40.626  -5.537  39.725  1.00  0.00           C  
ATOM   2911  CG  LEU   391      41.006  -5.890  38.285  1.00  0.00           C  
ATOM   2912  CD1 LEU   391      39.838  -6.309  37.394  1.00  0.00           C  
ATOM   2913  CD2 LEU   391      41.667  -4.760  37.497  1.00  0.00           C  
ATOM   2914  N   LYS   392      41.168  -5.764  42.889  1.00  0.00           N  
ATOM   2915  CA  LYS   392      40.494  -5.376  44.132  1.00  0.00           C  
ATOM   2916  C   LYS   392      40.709  -3.932  44.623  1.00  0.00           C  
ATOM   2917  O   LYS   392      39.841  -3.391  45.328  1.00  0.00           O  
ATOM   2918  CB  LYS   392      41.083  -6.353  45.158  1.00  0.00           C  
ATOM   2919  CG  LYS   392      40.438  -6.247  46.541  1.00  0.00           C  
ATOM   2920  CD  LYS   392      40.929  -7.308  47.529  1.00  0.00           C  
ATOM   2921  CE  LYS   392      40.419  -7.099  48.956  1.00  0.00           C  
ATOM   2922  NZ  LYS   392      40.878  -8.206  49.825  1.00  0.00           N  
ATOM   2923  N   SER   393      41.841  -3.317  44.267  1.00  0.00           N  
ATOM   2924  CA  SER   393      42.100  -1.899  44.581  1.00  0.00           C  
ATOM   2925  C   SER   393      41.111  -1.001  43.816  1.00  0.00           C  
ATOM   2926  O   SER   393      40.499  -0.151  44.429  1.00  0.00           O  
ATOM   2927  CB  SER   393      43.560  -1.501  44.321  1.00  0.00           C  
ATOM   2928  OG  SER   393      44.419  -2.181  45.224  1.00  0.00           O  
ATOM   2929  N   SER   394      40.942  -1.202  42.500  1.00  0.00           N  
ATOM   2930  CA  SER   394      40.090  -0.308  41.698  1.00  0.00           C  
ATOM   2931  C   SER   394      38.618  -0.555  42.026  1.00  0.00           C  
ATOM   2932  O   SER   394      37.791   0.328  41.804  1.00  0.00           O  
ATOM   2933  CB  SER   394      40.290  -0.394  40.170  1.00  0.00           C  
ATOM   2934  OG  SER   394      39.874  -1.665  39.694  1.00  0.00           O  
ATOM   2935  N   GLU   395      38.296  -1.751  42.512  1.00  0.00           N  
ATOM   2936  CA  GLU   395      36.952  -2.043  42.977  1.00  0.00           C  
ATOM   2937  C   GLU   395      36.656  -1.152  44.193  1.00  0.00           C  
ATOM   2938  O   GLU   395      35.619  -0.513  44.244  1.00  0.00           O  
ATOM   2939  CB  GLU   395      36.848  -3.534  43.302  1.00  0.00           C  
ATOM   2940  CG  GLU   395      35.497  -3.972  43.837  1.00  0.00           C  
ATOM   2941  CD  GLU   395      35.607  -5.156  44.775  1.00  0.00           C  
ATOM   2942  OE1 GLU   395      36.355  -6.100  44.455  1.00  0.00           O  
ATOM   2943  OE2 GLU   395      34.968  -5.115  45.836  1.00  0.00           O  
ATOM   2944  N   LEU   396      37.595  -1.093  45.146  1.00  0.00           N  
ATOM   2945  CA  LEU   396      37.418  -0.296  46.367  1.00  0.00           C  
ATOM   2946  C   LEU   396      37.515   1.195  46.037  1.00  0.00           C  
ATOM   2947  O   LEU   396      36.773   2.000  46.591  1.00  0.00           O  
ATOM   2948  CB  LEU   396      38.450  -0.699  47.427  1.00  0.00           C  
ATOM   2949  CG  LEU   396      37.998  -1.822  48.358  1.00  0.00           C  
ATOM   2950  CD1 LEU   396      39.080  -2.150  49.359  1.00  0.00           C  
ATOM   2951  CD2 LEU   396      36.726  -1.450  49.116  1.00  0.00           C  
ATOM   2952  N   HIS   397      38.418   1.537  45.111  1.00  0.00           N  
ATOM   2953  CA  HIS   397      38.538   2.902  44.598  1.00  0.00           C  
ATOM   2954  C   HIS   397      37.149   3.375  44.134  1.00  0.00           C  
ATOM   2955  O   HIS   397      36.795   4.516  44.374  1.00  0.00           O  
ATOM   2956  CB  HIS   397      39.564   2.990  43.460  1.00  0.00           C  
ATOM   2957  CG  HIS   397      40.976   2.796  43.928  1.00  0.00           C  
ATOM   2958  ND1 HIS   397      42.046   2.581  43.083  1.00  0.00           N  
ATOM   2959  CD2 HIS   397      41.504   2.786  45.174  1.00  0.00           C  
ATOM   2960  CE1 HIS   397      43.146   2.451  43.761  1.00  0.00           C  
ATOM   2961  NE2 HIS   397      42.854   2.569  45.042  1.00  0.00           N  
ATOM   2962  N   SER   398      36.372   2.489  43.495  1.00  0.00           N  
ATOM   2963  CA  SER   398      35.065   2.832  42.923  1.00  0.00           C  
ATOM   2964  C   SER   398      33.973   2.777  43.994  1.00  0.00           C  
ATOM   2965  O   SER   398      32.964   3.448  43.847  1.00  0.00           O  
ATOM   2966  CB  SER   398      34.718   1.914  41.772  1.00  0.00           C  
ATOM   2967  OG  SER   398      35.649   2.086  40.713  1.00  0.00           O  
ATOM   2968  N   ARG   399      34.146   1.964  45.041  1.00  0.00           N  
ATOM   2969  CA  ARG   399      33.175   1.889  46.151  1.00  0.00           C  
ATOM   2970  C   ARG   399      33.171   3.209  46.935  1.00  0.00           C  
ATOM   2971  O   ARG   399      32.104   3.730  47.259  1.00  0.00           O  
ATOM   2972  CB  ARG   399      33.454   0.676  47.041  1.00  0.00           C  
ATOM   2973  CG  ARG   399      32.926  -0.645  46.483  1.00  0.00           C  
ATOM   2974  CD  ARG   399      33.259  -1.885  47.306  1.00  0.00           C  
ATOM   2975  NE  ARG   399      32.494  -2.031  48.549  1.00  0.00           N  
ATOM   2976  CZ  ARG   399      32.615  -3.051  49.399  1.00  0.00           C  
ATOM   2977  NH1 ARG   399      33.516  -3.994  49.181  1.00  0.00           N  
ATOM   2978  NH2 ARG   399      31.840  -3.129  50.467  1.00  0.00           N  
ATOM   2979  N   TRP   400      34.371   3.732  47.212  1.00  0.00           N  
ATOM   2980  CA  TRP   400      34.621   5.067  47.797  1.00  0.00           C  
ATOM   2981  C   TRP   400      33.979   6.170  46.949  1.00  0.00           C  
ATOM   2982  O   TRP   400      33.268   7.027  47.457  1.00  0.00           O  
ATOM   2983  CB  TRP   400      36.137   5.250  47.888  1.00  0.00           C  
ATOM   2984  CG  TRP   400      36.688   6.553  48.378  1.00  0.00           C  
ATOM   2985  CD1 TRP   400      37.825   7.168  47.929  1.00  0.00           C  
ATOM   2986  CD2 TRP   400      36.240   7.333  49.492  1.00  0.00           C  
ATOM   2987  NE1 TRP   400      38.098   8.293  48.659  1.00  0.00           N  
ATOM   2988  CE2 TRP   400      37.133   8.421  49.622  1.00  0.00           C  
ATOM   2989  CE3 TRP   400      35.171   7.225  50.379  1.00  0.00           C  
ATOM   2990  CZ2 TRP   400      36.974   9.397  50.601  1.00  0.00           C  
ATOM   2991  CZ3 TRP   400      35.008   8.199  51.341  1.00  0.00           C  
ATOM   2992  CH2 TRP   400      35.897   9.270  51.447  1.00  0.00           C  
ATOM   2993  N   LEU   401      34.248   6.113  45.643  1.00  0.00           N  
ATOM   2994  CA  LEU   401      34.012   7.213  44.715  1.00  0.00           C  
ATOM   2995  C   LEU   401      32.522   7.322  44.413  1.00  0.00           C  
ATOM   2996  O   LEU   401      31.991   8.428  44.424  1.00  0.00           O  
ATOM   2997  CB  LEU   401      34.855   7.077  43.428  1.00  0.00           C  
ATOM   2998  CG  LEU   401      34.629   8.213  42.428  1.00  0.00           C  
ATOM   2999  CD1 LEU   401      34.995   9.605  42.939  1.00  0.00           C  
ATOM   3000  CD2 LEU   401      35.420   8.093  41.126  1.00  0.00           C  
ATOM   3001  N   SER   402      31.860   6.195  44.132  1.00  0.00           N  
ATOM   3002  CA  SER   402      30.421   6.238  43.865  1.00  0.00           C  
ATOM   3003  C   SER   402      29.727   6.898  45.067  1.00  0.00           C  
ATOM   3004  O   SER   402      28.845   7.745  44.897  1.00  0.00           O  
ATOM   3005  CB  SER   402      29.836   4.855  43.532  1.00  0.00           C  
ATOM   3006  OG  SER   402      30.369   4.383  42.303  1.00  0.00           O  
ATOM   3007  N   GLN   403      30.178   6.541  46.277  1.00  0.00           N  
ATOM   3008  CA  GLN   403      29.545   6.987  47.517  1.00  0.00           C  
ATOM   3009  C   GLN   403      29.861   8.461  47.782  1.00  0.00           C  
ATOM   3010  O   GLN   403      29.028   9.174  48.319  1.00  0.00           O  
ATOM   3011  CB  GLN   403      29.941   6.074  48.680  1.00  0.00           C  
ATOM   3012  CG  GLN   403      29.404   4.648  48.546  1.00  0.00           C  
ATOM   3013  CD  GLN   403      27.885   4.719  48.501  1.00  0.00           C  
ATOM   3014  OE1 GLN   403      27.260   5.424  49.292  1.00  0.00           O  
ATOM   3015  NE2 GLN   403      27.207   3.993  47.571  1.00  0.00           N  
ATOM   3016  N   LEU   404      31.054   8.920  47.403  1.00  0.00           N  
ATOM   3017  CA  LEU   404      31.365  10.355  47.457  1.00  0.00           C  
ATOM   3018  C   LEU   404      30.362  11.126  46.589  1.00  0.00           C  
ATOM   3019  O   LEU   404      29.744  12.082  47.058  1.00  0.00           O  
ATOM   3020  CB  LEU   404      32.802  10.629  46.999  1.00  0.00           C  
ATOM   3021  CG  LEU   404      33.176  12.112  47.019  1.00  0.00           C  
ATOM   3022  CD1 LEU   404      33.121  12.774  48.395  1.00  0.00           C  
ATOM   3023  CD2 LEU   404      34.589  12.429  46.530  1.00  0.00           C  
ATOM   3024  N   LEU   405      30.228  10.687  45.330  1.00  0.00           N  
ATOM   3025  CA  LEU   405      29.371  11.296  44.322  1.00  0.00           C  
ATOM   3026  C   LEU   405      27.946  11.487  44.846  1.00  0.00           C  
ATOM   3027  O   LEU   405      27.342  12.544  44.642  1.00  0.00           O  
ATOM   3028  CB  LEU   405      29.287  10.427  43.065  1.00  0.00           C  
ATOM   3029  CG  LEU   405      30.588  10.389  42.261  1.00  0.00           C  
ATOM   3030  CD1 LEU   405      30.597   9.406  41.091  1.00  0.00           C  
ATOM   3031  CD2 LEU   405      30.986  11.715  41.614  1.00  0.00           C  
ATOM   3032  N   ASP   406      27.422  10.447  45.507  1.00  0.00           N  
ATOM   3033  CA  ASP   406      26.069  10.459  46.048  1.00  0.00           C  
ATOM   3034  C   ASP   406      25.971  11.324  47.310  1.00  0.00           C  
ATOM   3035  O   ASP   406      24.890  11.710  47.703  1.00  0.00           O  
ATOM   3036  CB  ASP   406      25.617   9.037  46.376  1.00  0.00           C  
ATOM   3037  CG  ASP   406      24.104   9.051  46.541  1.00  0.00           C  
ATOM   3038  OD1 ASP   406      23.409   9.493  45.588  1.00  0.00           O  
ATOM   3039  OD2 ASP   406      23.623   8.619  47.623  1.00  0.00           O  
ATOM   3040  N   GLY   407      27.101  11.597  47.955  1.00  0.00           N  
ATOM   3041  CA  GLY   407      27.132  12.400  49.157  1.00  0.00           C  
ATOM   3042  C   GLY   407      27.145  11.542  50.406  1.00  0.00           C  
ATOM   3043  O   GLY   407      27.377  12.053  51.493  1.00  0.00           O  
ATOM   3044  N   LYS   408      26.938  10.229  50.251  1.00  0.00           N  
ATOM   3045  CA  LYS   408      27.047   9.299  51.383  1.00  0.00           C  
ATOM   3046  C   LYS   408      28.416   9.443  52.060  1.00  0.00           C  
ATOM   3047  O   LYS   408      28.553   9.090  53.231  1.00  0.00           O  
ATOM   3048  CB  LYS   408      26.857   7.863  50.898  1.00  0.00           C  
ATOM   3049  CG  LYS   408      25.421   7.547  50.475  1.00  0.00           C  
ATOM   3050  CD  LYS   408      25.227   6.108  49.994  1.00  0.00           C  
ATOM   3051  CE  LYS   408      23.800   5.803  49.532  1.00  0.00           C  
ATOM   3052  NZ  LYS   408      23.704   4.397  49.081  1.00  0.00           N  
ATOM   3053  N   PHE   409      29.420   9.914  51.304  1.00  0.00           N  
ATOM   3054  CA  PHE   409      30.792  10.087  51.772  1.00  0.00           C  
ATOM   3055  C   PHE   409      31.249  11.511  51.448  1.00  0.00           C  
ATOM   3056  O   PHE   409      30.810  12.093  50.440  1.00  0.00           O  
ATOM   3057  CB  PHE   409      31.744   9.102  51.108  1.00  0.00           C  
ATOM   3058  CG  PHE   409      31.302   7.729  51.484  1.00  0.00           C  
ATOM   3059  CD1 PHE   409      30.419   6.980  50.676  1.00  0.00           C  
ATOM   3060  CD2 PHE   409      31.769   7.144  52.675  1.00  0.00           C  
ATOM   3061  CE1 PHE   409      30.005   5.666  51.041  1.00  0.00           C  
ATOM   3062  CE2 PHE   409      31.370   5.830  53.065  1.00  0.00           C  
ATOM   3063  CZ  PHE   409      30.482   5.089  52.243  1.00  0.00           C  
ATOM   3064  N   THR   410      32.133  12.046  52.302  1.00  0.00           N  
ATOM   3065  CA  THR   410      32.655  13.406  52.162  1.00  0.00           C  
ATOM   3066  C   THR   410      34.185  13.394  52.207  1.00  0.00           C  
ATOM   3067  O   THR   410      34.795  12.719  53.032  1.00  0.00           O  
ATOM   3068  CB  THR   410      32.188  14.365  53.269  1.00  0.00           C  
ATOM   3069  OG1 THR   410      30.877  14.027  53.711  1.00  0.00           O  
ATOM   3070  CG2 THR   410      32.187  15.817  52.829  1.00  0.00           C  
ATOM   3071  N   LEU   411      34.788  14.202  51.331  1.00  0.00           N  
ATOM   3072  CA  LEU   411      36.197  14.523  51.365  1.00  0.00           C  
ATOM   3073  C   LEU   411      36.433  15.490  52.519  1.00  0.00           C  
ATOM   3074  O   LEU   411      35.492  16.126  52.993  1.00  0.00           O  
ATOM   3075  CB  LEU   411      36.579  15.181  50.036  1.00  0.00           C  
ATOM   3076  CG  LEU   411      36.248  14.407  48.764  1.00  0.00           C  
ATOM   3077  CD1 LEU   411      36.874  15.073  47.551  1.00  0.00           C  
ATOM   3078  CD2 LEU   411      36.738  12.983  48.870  1.00  0.00           C  
ATOM   3079  N   PRO   412      37.681  15.636  53.010  1.00  0.00           N  
ATOM   3080  CA  PRO   412      38.023  16.741  53.908  1.00  0.00           C  
ATOM   3081  C   PRO   412      38.211  18.066  53.150  1.00  0.00           C  
ATOM   3082  O   PRO   412      37.790  18.184  51.994  1.00  0.00           O  
ATOM   3083  CB  PRO   412      39.292  16.256  54.618  1.00  0.00           C  
ATOM   3084  CG  PRO   412      39.910  15.249  53.669  1.00  0.00           C  
ATOM   3085  CD  PRO   412      38.807  14.729  52.769  1.00  0.00           C  
ATOM   3086  N   SER   413      38.772  19.072  53.828  1.00  0.00           N  
ATOM   3087  CA  SER   413      38.985  20.388  53.241  1.00  0.00           C  
ATOM   3088  C   SER   413      40.063  20.298  52.157  1.00  0.00           C  
ATOM   3089  O   SER   413      40.840  19.349  52.131  1.00  0.00           O  
ATOM   3090  CB  SER   413      39.385  21.388  54.296  1.00  0.00           C  
ATOM   3091  OG  SER   413      40.749  21.226  54.659  1.00  0.00           O  
ATOM   3092  N   LYS   414      40.122  21.311  51.290  1.00  0.00           N  
ATOM   3093  CA  LYS   414      41.177  21.402  50.295  1.00  0.00           C  
ATOM   3094  C   LYS   414      42.538  21.445  51.000  1.00  0.00           C  
ATOM   3095  O   LYS   414      43.460  20.775  50.578  1.00  0.00           O  
ATOM   3096  CB  LYS   414      40.999  22.628  49.397  1.00  0.00           C  
ATOM   3097  CG  LYS   414      39.810  22.516  48.441  1.00  0.00           C  
ATOM   3098  CD  LYS   414      39.631  23.740  47.540  1.00  0.00           C  
ATOM   3099  CE  LYS   414      38.428  23.639  46.601  1.00  0.00           C  
ATOM   3100  NZ  LYS   414      38.311  24.874  45.793  1.00  0.00           N  
ATOM   3101  N   GLU   415      42.648  22.238  52.069  1.00  0.00           N  
ATOM   3102  CA  GLU   415      43.932  22.425  52.764  1.00  0.00           C  
ATOM   3103  C   GLU   415      44.347  21.137  53.499  1.00  0.00           C  
ATOM   3104  O   GLU   415      45.541  20.875  53.662  1.00  0.00           O  
ATOM   3105  CB  GLU   415      43.906  23.618  53.695  1.00  0.00           C  
ATOM   3106  CG  GLU   415      43.859  24.961  52.964  1.00  0.00           C  
ATOM   3107  CD  GLU   415      43.741  26.061  54.009  1.00  0.00           C  
ATOM   3108  OE1 GLU   415      43.639  25.721  55.218  1.00  0.00           O  
ATOM   3109  OE2 GLU   415      43.751  27.257  53.613  1.00  0.00           O  
ATOM   3110  N   LYS   416      43.368  20.339  53.941  1.00  0.00           N  
ATOM   3111  CA  LYS   416      43.634  19.042  54.572  1.00  0.00           C  
ATOM   3112  C   LYS   416      44.096  18.029  53.511  1.00  0.00           C  
ATOM   3113  O   LYS   416      45.020  17.237  53.745  1.00  0.00           O  
ATOM   3114  CB  LYS   416      42.394  18.523  55.314  1.00  0.00           C  
ATOM   3115  CG  LYS   416      42.060  19.321  56.576  1.00  0.00           C  
ATOM   3116  CD  LYS   416      40.827  18.803  57.320  1.00  0.00           C  
ATOM   3117  CE  LYS   416      40.473  19.621  58.563  1.00  0.00           C  
ATOM   3118  NZ  LYS   416      39.260  19.068  59.205  1.00  0.00           N  
ATOM   3119  N   MET   417      43.434  18.063  52.347  1.00  0.00           N  
ATOM   3120  CA  MET   417      43.687  17.138  51.242  1.00  0.00           C  
ATOM   3121  C   MET   417      45.062  17.413  50.626  1.00  0.00           C  
ATOM   3122  O   MET   417      45.710  16.488  50.171  1.00  0.00           O  
ATOM   3123  CB  MET   417      42.593  17.234  50.175  1.00  0.00           C  
ATOM   3124  CG  MET   417      41.386  16.399  50.552  1.00  0.00           C  
ATOM   3125  SD  MET   417      39.954  16.440  49.452  1.00  0.00           S  
ATOM   3126  CE  MET   417      40.630  17.111  47.942  1.00  0.00           C  
ATOM   3127  N   LEU   418      45.505  18.671  50.659  1.00  0.00           N  
ATOM   3128  CA  LEU   418      46.824  19.050  50.173  1.00  0.00           C  
ATOM   3129  C   LEU   418      47.905  18.633  51.181  1.00  0.00           C  
ATOM   3130  O   LEU   418      49.041  18.389  50.807  1.00  0.00           O  
ATOM   3131  CB  LEU   418      46.932  20.562  49.956  1.00  0.00           C  
ATOM   3132  CG  LEU   418      46.015  21.087  48.849  1.00  0.00           C  
ATOM   3133  CD1 LEU   418      46.021  22.604  48.671  1.00  0.00           C  
ATOM   3134  CD2 LEU   418      46.330  20.564  47.448  1.00  0.00           C  
ATOM   3135  N   ASP   419      47.552  18.570  52.466  1.00  0.00           N  
ATOM   3136  CA  ASP   419      48.492  18.204  53.518  1.00  0.00           C  
ATOM   3137  C   ASP   419      48.763  16.695  53.471  1.00  0.00           C  
ATOM   3138  O   ASP   419      49.919  16.271  53.616  1.00  0.00           O  
ATOM   3139  CB  ASP   419      47.956  18.626  54.864  1.00  0.00           C  
ATOM   3140  CG  ASP   419      48.066  20.141  54.960  1.00  0.00           C  
ATOM   3141  OD1 ASP   419      48.769  20.739  54.102  1.00  0.00           O  
ATOM   3142  OD2 ASP   419      47.450  20.721  55.894  1.00  0.00           O  
ATOM   3143  N   GLN   420      47.689  15.908  53.292  1.00  0.00           N  
ATOM   3144  CA  GLN   420      47.780  14.465  53.067  1.00  0.00           C  
ATOM   3145  C   GLN   420      48.706  14.219  51.876  1.00  0.00           C  
ATOM   3146  O   GLN   420      49.782  13.645  52.038  1.00  0.00           O  
ATOM   3147  CB  GLN   420      46.415  13.815  52.810  1.00  0.00           C  
ATOM   3148  CG  GLN   420      46.489  12.300  52.606  1.00  0.00           C  
ATOM   3149  CD  GLN   420      46.865  11.665  53.937  1.00  0.00           C  
ATOM   3150  OE1 GLN   420      46.380  12.071  54.992  1.00  0.00           O  
ATOM   3151  NE2 GLN   420      47.750  10.633  53.960  1.00  0.00           N  
ATOM   3152  N   PHE   421      48.289  14.694  50.699  1.00  0.00           N  
ATOM   3153  CA  PHE   421      48.966  14.413  49.438  1.00  0.00           C  
ATOM   3154  C   PHE   421      50.489  14.527  49.618  1.00  0.00           C  
ATOM   3155  O   PHE   421      51.218  13.589  49.263  1.00  0.00           O  
ATOM   3156  CB  PHE   421      48.410  15.311  48.315  1.00  0.00           C  
ATOM   3157  CG  PHE   421      49.134  14.960  47.061  1.00  0.00           C  
ATOM   3158  CD1 PHE   421      48.769  13.845  46.273  1.00  0.00           C  
ATOM   3159  CD2 PHE   421      50.215  15.750  46.631  1.00  0.00           C  
ATOM   3160  CE1 PHE   421      49.465  13.520  45.073  1.00  0.00           C  
ATOM   3161  CE2 PHE   421      50.930  15.447  45.432  1.00  0.00           C  
ATOM   3162  CZ  PHE   421      50.552  14.324  44.651  1.00  0.00           C  
ATOM   3163  N   LEU   422      50.954  15.655  50.178  1.00  0.00           N  
ATOM   3164  CA  LEU   422      52.383  15.858  50.403  1.00  0.00           C  
ATOM   3165  C   LEU   422      52.893  14.739  51.325  1.00  0.00           C  
ATOM   3166  O   LEU   422      53.863  14.050  50.999  1.00  0.00           O  
ATOM   3167  CB  LEU   422      52.696  17.269  50.950  1.00  0.00           C  
ATOM   3168  CG  LEU   422      54.185  17.505  51.212  1.00  0.00           C  
ATOM   3169  CD1 LEU   422      55.081  17.408  49.978  1.00  0.00           C  
ATOM   3170  CD2 LEU   422      54.529  18.877  51.792  1.00  0.00           C  
ATOM   3171  N   LYS   423      52.215  14.548  52.458  1.00  0.00           N  
ATOM   3172  CA  LYS   423      52.725  13.691  53.518  1.00  0.00           C  
ATOM   3173  C   LYS   423      52.778  12.232  53.046  1.00  0.00           C  
ATOM   3174  O   LYS   423      53.715  11.501  53.374  1.00  0.00           O  
ATOM   3175  CB  LYS   423      51.913  13.849  54.809  1.00  0.00           C  
ATOM   3176  CG  LYS   423      52.801  13.917  56.052  1.00  0.00           C  
ATOM   3177  CD  LYS   423      52.193  13.328  57.328  1.00  0.00           C  
ATOM   3178  CE  LYS   423      52.306  11.817  57.354  1.00  0.00           C  
ATOM   3179  NZ  LYS   423      51.212  11.177  58.125  1.00  0.00           N  
ATOM   3180  N   GLU   424      51.775  11.825  52.263  1.00  0.00           N  
ATOM   3181  CA  GLU   424      51.735  10.503  51.626  1.00  0.00           C  
ATOM   3182  C   GLU   424      52.973  10.366  50.744  1.00  0.00           C  
ATOM   3183  O   GLU   424      53.875   9.593  51.046  1.00  0.00           O  
ATOM   3184  CB  GLU   424      50.451  10.312  50.808  1.00  0.00           C  
ATOM   3185  CG  GLU   424      50.340   8.930  50.161  1.00  0.00           C  
ATOM   3186  CD  GLU   424      49.024   8.872  49.399  1.00  0.00           C  
ATOM   3187  OE1 GLU   424      48.281   9.890  49.423  1.00  0.00           O  
ATOM   3188  OE2 GLU   424      48.743   7.810  48.782  1.00  0.00           O  
ATOM   3189  N   MET   425      53.011  11.171  49.681  1.00  0.00           N  
ATOM   3190  CA  MET   425      54.040  11.108  48.663  1.00  0.00           C  
ATOM   3191  C   MET   425      55.429  11.308  49.285  1.00  0.00           C  
ATOM   3192  O   MET   425      56.422  10.863  48.718  1.00  0.00           O  
ATOM   3193  CB  MET   425      53.748  12.106  47.541  1.00  0.00           C  
ATOM   3194  CG  MET   425      52.521  11.740  46.703  1.00  0.00           C  
ATOM   3195  SD  MET   425      52.640  10.139  45.851  1.00  0.00           S  
ATOM   3196  CE  MET   425      53.978  10.653  44.736  1.00  0.00           C  
ATOM   3197  N   HIS   426      55.510  11.984  50.436  1.00  0.00           N  
ATOM   3198  CA  HIS   426      56.797  12.154  51.132  1.00  0.00           C  
ATOM   3199  C   HIS   426      57.243  10.823  51.745  1.00  0.00           C  
ATOM   3200  O   HIS   426      58.384  10.441  51.592  1.00  0.00           O  
ATOM   3201  CB  HIS   426      56.736  13.245  52.201  1.00  0.00           C  
ATOM   3202  CG  HIS   426      58.029  13.412  52.943  1.00  0.00           C  
ATOM   3203  ND1 HIS   426      59.164  13.978  52.398  1.00  0.00           N  
ATOM   3204  CD2 HIS   426      58.373  13.083  54.210  1.00  0.00           C  
ATOM   3205  CE1 HIS   426      60.128  13.997  53.266  1.00  0.00           C  
ATOM   3206  NE2 HIS   426      59.683  13.457  54.385  1.00  0.00           N  
ATOM   3207  N   VAL   427      56.335  10.139  52.444  1.00  0.00           N  
ATOM   3208  CA  VAL   427      56.614   8.799  52.946  1.00  0.00           C  
ATOM   3209  C   VAL   427      56.949   7.871  51.770  1.00  0.00           C  
ATOM   3210  O   VAL   427      57.972   7.201  51.777  1.00  0.00           O  
ATOM   3211  CB  VAL   427      55.432   8.241  53.745  1.00  0.00           C  
ATOM   3212  CG1 VAL   427      55.594   6.768  54.126  1.00  0.00           C  
ATOM   3213  CG2 VAL   427      55.190   8.972  55.067  1.00  0.00           C  
ATOM   3214  N   MET   428      56.067   7.845  50.770  1.00  0.00           N  
ATOM   3215  CA  MET   428      56.225   7.065  49.540  1.00  0.00           C  
ATOM   3216  C   MET   428      57.678   7.146  49.052  1.00  0.00           C  
ATOM   3217  O   MET   428      58.261   6.154  48.672  1.00  0.00           O  
ATOM   3218  CB  MET   428      55.250   7.583  48.472  1.00  0.00           C  
ATOM   3219  CG  MET   428      53.780   7.337  48.818  1.00  0.00           C  
ATOM   3220  SD  MET   428      53.337   5.587  49.028  1.00  0.00           S  
ATOM   3221  CE  MET   428      51.552   5.891  49.170  1.00  0.00           C  
ATOM   3222  N   ARG   429      58.261   8.343  49.069  1.00  0.00           N  
ATOM   3223  CA  ARG   429      59.608   8.567  48.538  1.00  0.00           C  
ATOM   3224  C   ARG   429      60.631   7.800  49.376  1.00  0.00           C  
ATOM   3225  O   ARG   429      61.413   7.031  48.829  1.00  0.00           O  
ATOM   3226  CB  ARG   429      59.909  10.077  48.442  1.00  0.00           C  
ATOM   3227  CG  ARG   429      61.287  10.388  47.855  1.00  0.00           C  
ATOM   3228  CD  ARG   429      61.617  11.882  47.824  1.00  0.00           C  
ATOM   3229  NE  ARG   429      61.707  12.351  49.235  1.00  0.00           N  
ATOM   3230  CZ  ARG   429      62.828  12.093  49.970  1.00  0.00           C  
ATOM   3231  NH1 ARG   429      63.696  11.400  49.175  1.00  0.00           N  
ATOM   3232  NH2 ARG   429      62.644  12.628  51.212  1.00  0.00           N  
ATOM   3233  N   ARG   430      60.601   7.992  50.696  1.00  0.00           N  
ATOM   3234  CA  ARG   430      61.571   7.367  51.602  1.00  0.00           C  
ATOM   3235  C   ARG   430      61.276   5.863  51.730  1.00  0.00           C  
ATOM   3236  O   ARG   430      61.913   5.164  52.520  1.00  0.00           O  
ATOM   3237  CB  ARG   430      61.590   8.054  52.974  1.00  0.00           C  
ATOM   3238  CG  ARG   430      62.057   9.510  52.921  1.00  0.00           C  
ATOM   3239  CD  ARG   430      62.098  10.191  54.291  1.00  0.00           C  
ATOM   3240  NE  ARG   430      62.468  11.617  54.071  1.00  0.00           N  
ATOM   3241  CZ  ARG   430      63.782  11.986  54.047  1.00  0.00           C  
ATOM   3242  NH1 ARG   430      64.532  10.864  54.248  1.00  0.00           N  
ATOM   3243  NH2 ARG   430      63.832  13.333  53.832  1.00  0.00           N  
ATOM   3244  N   SER   431      60.300   5.372  50.966  1.00  0.00           N  
ATOM   3245  CA  SER   431      59.856   3.985  51.040  1.00  0.00           C  
ATOM   3246  C   SER   431      60.114   3.257  49.713  1.00  0.00           C  
ATOM   3247  O   SER   431      60.149   2.036  49.697  1.00  0.00           O  
ATOM   3248  CB  SER   431      58.367   3.984  51.397  1.00  0.00           C  
ATOM   3249  OG  SER   431      58.175   4.539  52.690  1.00  0.00           O  
ATOM   3250  N   SER   432      60.265   4.000  48.610  1.00  0.00           N  
ATOM   3251  CA  SER   432      60.440   3.399  47.289  1.00  0.00           C  
ATOM   3252  C   SER   432      61.434   4.192  46.419  1.00  0.00           C  
ATOM   3253  O   SER   432      61.637   3.846  45.244  1.00  0.00           O  
ATOM   3254  CB  SER   432      59.099   3.316  46.557  1.00  0.00           C  
ATOM   3255  OG  SER   432      58.574   4.619  46.350  1.00  0.00           O  
ATOM   3256  N   ARG   433      62.082   5.221  46.986  1.00  0.00           N  
ATOM   3257  CA  ARG   433      63.041   6.057  46.253  1.00  0.00           C  
ATOM   3258  C   ARG   433      62.366   7.089  45.355  1.00  0.00           C  
ATOM   3259  O   ARG   433      61.158   7.032  45.106  1.00  0.00           O  
ATOM   3260  CB  ARG   433      63.965   5.173  45.411  1.00  0.00           C  
ATOM   3261  CG  ARG   433      63.245   4.448  44.272  1.00  0.00           C  
ATOM   3262  CD  ARG   433      64.155   3.521  43.464  1.00  0.00           C  
ATOM   3263  NE  ARG   433      63.328   2.910  42.386  1.00  0.00           N  
ATOM   3264  CZ  ARG   433      63.877   1.986  41.545  1.00  0.00           C  
ATOM   3265  NH1 ARG   433      65.180   1.812  41.912  1.00  0.00           N  
ATOM   3266  NH2 ARG   433      62.909   1.597  40.664  1.00  0.00           N  
ATOM   3267  N   PHE   434      63.180   8.011  44.828  1.00  0.00           N  
ATOM   3268  CA  PHE   434      62.721   9.202  44.127  1.00  0.00           C  
ATOM   3269  C   PHE   434      62.621   9.001  42.607  1.00  0.00           C  
ATOM   3270  O   PHE   434      62.490   9.993  41.889  1.00  0.00           O  
ATOM   3271  CB  PHE   434      63.666  10.383  44.357  1.00  0.00           C  
ATOM   3272  CG  PHE   434      63.567  10.763  45.794  1.00  0.00           C  
ATOM   3273  CD1 PHE   434      64.518  10.339  46.749  1.00  0.00           C  
ATOM   3274  CD2 PHE   434      62.501  11.569  46.234  1.00  0.00           C  
ATOM   3275  CE1 PHE   434      64.417  10.711  48.120  1.00  0.00           C  
ATOM   3276  CE2 PHE   434      62.375  11.956  47.603  1.00  0.00           C  
ATOM   3277  CZ  PHE   434      63.339  11.522  48.550  1.00  0.00           C  
ATOM   3278  N   PHE   435      62.663   7.764  42.106  1.00  0.00           N  
ATOM   3279  CA  PHE   435      62.545   7.555  40.652  1.00  0.00           C  
ATOM   3280  C   PHE   435      61.090   7.793  40.215  1.00  0.00           C  
ATOM   3281  O   PHE   435      60.132   7.464  40.942  1.00  0.00           O  
ATOM   3282  CB  PHE   435      63.054   6.197  40.223  1.00  0.00           C  
ATOM   3283  CG  PHE   435      64.539   6.215  40.348  1.00  0.00           C  
ATOM   3284  CD1 PHE   435      65.255   7.407  40.600  1.00  0.00           C  
ATOM   3285  CD2 PHE   435      65.268   5.020  40.214  1.00  0.00           C  
ATOM   3286  CE1 PHE   435      66.674   7.414  40.722  1.00  0.00           C  
ATOM   3287  CE2 PHE   435      66.691   4.998  40.331  1.00  0.00           C  
ATOM   3288  CZ  PHE   435      67.396   6.203  40.585  1.00  0.00           C  
ATOM   3289  N   LYS   436      60.938   8.375  39.020  1.00  0.00           N  
ATOM   3290  CA  LYS   436      59.625   8.686  38.451  1.00  0.00           C  
ATOM   3291  C   LYS   436      59.065   7.421  37.779  1.00  0.00           C  
ATOM   3292  O   LYS   436      58.297   7.491  36.806  1.00  0.00           O  
ATOM   3293  CB  LYS   436      59.710   9.869  37.475  1.00  0.00           C  
ATOM   3294  CG  LYS   436      59.891  11.221  38.169  1.00  0.00           C  
ATOM   3295  CD  LYS   436      59.768  12.416  37.222  1.00  0.00           C  
ATOM   3296  CE  LYS   436      59.903  13.769  37.924  1.00  0.00           C  
ATOM   3297  NZ  LYS   436      59.873  14.862  36.926  1.00  0.00           N  
ATOM   3298  N   ASN   437      59.489   6.261  38.290  1.00  0.00           N  
ATOM   3299  CA  ASN   437      58.912   4.986  37.956  1.00  0.00           C  
ATOM   3300  C   ASN   437      58.202   4.413  39.186  1.00  0.00           C  
ATOM   3301  O   ASN   437      57.776   3.261  39.165  1.00  0.00           O  
ATOM   3302  CB  ASN   437      59.960   4.041  37.425  1.00  0.00           C  
ATOM   3303  CG  ASN   437      60.456   4.588  36.094  1.00  0.00           C  
ATOM   3304  OD1 ASN   437      59.703   4.676  35.125  1.00  0.00           O  
ATOM   3305  ND2 ASN   437      61.751   4.986  35.974  1.00  0.00           N  
ATOM   3306  N   HIS   438      58.097   5.224  40.246  1.00  0.00           N  
ATOM   3307  CA  HIS   438      57.463   4.813  41.481  1.00  0.00           C  
ATOM   3308  C   HIS   438      56.423   5.840  41.936  1.00  0.00           C  
ATOM   3309  O   HIS   438      55.876   5.693  43.026  1.00  0.00           O  
ATOM   3310  CB  HIS   438      58.523   4.619  42.566  1.00  0.00           C  
ATOM   3311  CG  HIS   438      59.582   3.629  42.180  1.00  0.00           C  
ATOM   3312  ND1 HIS   438      60.770   3.970  41.566  1.00  0.00           N  
ATOM   3313  CD2 HIS   438      59.635   2.284  42.327  1.00  0.00           C  
ATOM   3314  CE1 HIS   438      61.495   2.914  41.354  1.00  0.00           C  
ATOM   3315  NE2 HIS   438      60.834   1.866  41.804  1.00  0.00           N  
ATOM   3316  N   CYS   439      56.124   6.843  41.101  1.00  0.00           N  
ATOM   3317  CA  CYS   439      55.165   7.893  41.472  1.00  0.00           C  
ATOM   3318  C   CYS   439      53.960   7.245  42.173  1.00  0.00           C  
ATOM   3319  O   CYS   439      53.520   7.722  43.228  1.00  0.00           O  
ATOM   3320  CB  CYS   439      54.686   8.728  40.262  1.00  0.00           C  
ATOM   3321  SG  CYS   439      55.763   9.310  39.543  1.00  0.00           S  
ATOM   3322  N   PHE   440      53.456   6.148  41.582  1.00  0.00           N  
ATOM   3323  CA  PHE   440      52.174   5.553  41.934  1.00  0.00           C  
ATOM   3324  C   PHE   440      52.343   4.352  42.862  1.00  0.00           C  
ATOM   3325  O   PHE   440      51.366   3.676  43.151  1.00  0.00           O  
ATOM   3326  CB  PHE   440      51.483   5.104  40.646  1.00  0.00           C  
ATOM   3327  CG  PHE   440      51.200   6.325  39.840  1.00  0.00           C  
ATOM   3328  CD1 PHE   440      52.000   6.696  38.737  1.00  0.00           C  
ATOM   3329  CD2 PHE   440      50.106   7.146  40.172  1.00  0.00           C  
ATOM   3330  CE1 PHE   440      51.719   7.864  37.970  1.00  0.00           C  
ATOM   3331  CE2 PHE   440      49.803   8.321  39.420  1.00  0.00           C  
ATOM   3332  CZ  PHE   440      50.616   8.681  38.315  1.00  0.00           C  
ATOM   3333  N   SER   441      53.569   4.067  43.305  1.00  0.00           N  
ATOM   3334  CA  SER   441      53.810   2.902  44.151  1.00  0.00           C  
ATOM   3335  C   SER   441      53.120   3.120  45.499  1.00  0.00           C  
ATOM   3336  O   SER   441      53.092   4.227  46.015  1.00  0.00           O  
ATOM   3337  CB  SER   441      55.304   2.633  44.311  1.00  0.00           C  
ATOM   3338  OG  SER   441      55.512   1.546  45.201  1.00  0.00           O  
ATOM   3339  N   THR   442      52.550   2.043  46.042  1.00  0.00           N  
ATOM   3340  CA  THR   442      51.848   2.089  47.308  1.00  0.00           C  
ATOM   3341  C   THR   442      51.736   0.686  47.912  1.00  0.00           C  
ATOM   3342  O   THR   442      51.420  -0.275  47.200  1.00  0.00           O  
ATOM   3343  CB  THR   442      50.427   2.626  47.133  1.00  0.00           C  
ATOM   3344  OG1 THR   442      49.773   2.443  48.390  1.00  0.00           O  
ATOM   3345  CG2 THR   442      49.669   1.921  46.027  1.00  0.00           C  
ATOM   3346  N   PHE   443      51.940   0.588  49.232  1.00  0.00           N  
ATOM   3347  CA  PHE   443      51.711  -0.663  49.954  1.00  0.00           C  
ATOM   3348  C   PHE   443      50.256  -1.086  49.711  1.00  0.00           C  
ATOM   3349  O   PHE   443      49.376  -0.248  49.498  1.00  0.00           O  
ATOM   3350  CB  PHE   443      52.052  -0.541  51.439  1.00  0.00           C  
ATOM   3351  CG  PHE   443      53.536  -0.466  51.553  1.00  0.00           C  
ATOM   3352  CD1 PHE   443      54.211   0.760  51.748  1.00  0.00           C  
ATOM   3353  CD2 PHE   443      54.306  -1.640  51.469  1.00  0.00           C  
ATOM   3354  CE1 PHE   443      55.630   0.822  51.860  1.00  0.00           C  
ATOM   3355  CE2 PHE   443      55.729  -1.606  51.578  1.00  0.00           C  
ATOM   3356  CZ  PHE   443      56.393  -0.367  51.772  1.00  0.00           C  
ATOM   3357  N   SER   444      50.022  -2.397  49.724  1.00  0.00           N  
ATOM   3358  CA  SER   444      48.823  -2.999  49.172  1.00  0.00           C  
ATOM   3359  C   SER   444      47.674  -2.936  50.179  1.00  0.00           C  
ATOM   3360  O   SER   444      46.684  -2.237  49.947  1.00  0.00           O  
ATOM   3361  CB  SER   444      49.094  -4.444  48.743  1.00  0.00           C  
ATOM   3362  OG  SER   444      47.913  -5.024  48.209  1.00  0.00           O  
ATOM   3363  N   ILE   445      47.816  -3.676  51.280  1.00  0.00           N  
ATOM   3364  CA  ILE   445      46.745  -3.867  52.248  1.00  0.00           C  
ATOM   3365  C   ILE   445      46.408  -2.500  52.859  1.00  0.00           C  
ATOM   3366  O   ILE   445      45.256  -2.095  52.915  1.00  0.00           O  
ATOM   3367  CB  ILE   445      47.149  -4.868  53.351  1.00  0.00           C  
ATOM   3368  CG1 ILE   445      47.707  -6.192  52.814  1.00  0.00           C  
ATOM   3369  CG2 ILE   445      45.974  -5.085  54.296  1.00  0.00           C  
ATOM   3370  CD1 ILE   445      46.677  -7.288  52.662  1.00  0.00           C  
ATOM   3371  N   GLN   446      47.445  -1.801  53.320  1.00  0.00           N  
ATOM   3372  CA  GLN   446      47.302  -0.526  54.004  1.00  0.00           C  
ATOM   3373  C   GLN   446      46.313   0.343  53.221  1.00  0.00           C  
ATOM   3374  O   GLN   446      45.384   0.897  53.812  1.00  0.00           O  
ATOM   3375  CB  GLN   446      48.657   0.165  54.182  1.00  0.00           C  
ATOM   3376  CG  GLN   446      48.570   1.492  54.938  1.00  0.00           C  
ATOM   3377  CD  GLN   446      49.979   2.055  55.063  1.00  0.00           C  
ATOM   3378  OE1 GLN   446      50.934   1.498  54.525  1.00  0.00           O  
ATOM   3379  NE2 GLN   446      50.184   3.192  55.780  1.00  0.00           N  
ATOM   3380  N   HIS   447      46.503   0.412  51.894  1.00  0.00           N  
ATOM   3381  CA  HIS   447      45.684   1.237  50.988  1.00  0.00           C  
ATOM   3382  C   HIS   447      44.261   0.672  50.888  1.00  0.00           C  
ATOM   3383  O   HIS   447      43.302   1.423  50.955  1.00  0.00           O  
ATOM   3384  CB  HIS   447      46.340   1.348  49.609  1.00  0.00           C  
ATOM   3385  CG  HIS   447      45.529   2.154  48.637  1.00  0.00           C  
ATOM   3386  ND1 HIS   447      45.385   3.524  48.704  1.00  0.00           N  
ATOM   3387  CD2 HIS   447      44.809   1.775  47.556  1.00  0.00           C  
ATOM   3388  CE1 HIS   447      44.634   3.953  47.735  1.00  0.00           C  
ATOM   3389  NE2 HIS   447      44.263   2.913  47.013  1.00  0.00           N  
ATOM   3390  N   ALA   448      44.126  -0.648  50.709  1.00  0.00           N  
ATOM   3391  CA  ALA   448      42.810  -1.294  50.724  1.00  0.00           C  
ATOM   3392  C   ALA   448      42.067  -0.847  51.988  1.00  0.00           C  
ATOM   3393  O   ALA   448      40.894  -0.501  51.936  1.00  0.00           O  
ATOM   3394  CB  ALA   448      42.961  -2.822  50.690  1.00  0.00           C  
ATOM   3395  N   ASP   449      42.776  -0.855  53.119  1.00  0.00           N  
ATOM   3396  CA  ASP   449      42.226  -0.469  54.418  1.00  0.00           C  
ATOM   3397  C   ASP   449      41.798   1.005  54.355  1.00  0.00           C  
ATOM   3398  O   ASP   449      40.646   1.316  54.630  1.00  0.00           O  
ATOM   3399  CB  ASP   449      43.199  -0.823  55.547  1.00  0.00           C  
ATOM   3400  CG  ASP   449      43.336  -2.325  55.812  1.00  0.00           C  
ATOM   3401  OD1 ASP   449      42.483  -3.124  55.314  1.00  0.00           O  
ATOM   3402  OD2 ASP   449      44.295  -2.701  56.523  1.00  0.00           O  
ATOM   3403  N   ASP   450      42.699   1.894  53.932  1.00  0.00           N  
ATOM   3404  CA  ASP   450      42.367   3.321  53.746  1.00  0.00           C  
ATOM   3405  C   ASP   450      40.989   3.442  53.080  1.00  0.00           C  
ATOM   3406  O   ASP   450      40.106   4.104  53.608  1.00  0.00           O  
ATOM   3407  CB  ASP   450      43.433   4.046  52.917  1.00  0.00           C  
ATOM   3408  CG  ASP   450      44.674   4.206  53.783  1.00  0.00           C  
ATOM   3409  OD1 ASP   450      44.580   3.929  55.009  1.00  0.00           O  
ATOM   3410  OD2 ASP   450      45.733   4.608  53.231  1.00  0.00           O  
ATOM   3411  N   LEU   451      40.819   2.776  51.935  1.00  0.00           N  
ATOM   3412  CA  LEU   451      39.617   2.923  51.090  1.00  0.00           C  
ATOM   3413  C   LEU   451      38.398   2.329  51.802  1.00  0.00           C  
ATOM   3414  O   LEU   451      37.295   2.860  51.726  1.00  0.00           O  
ATOM   3415  CB  LEU   451      39.841   2.245  49.725  1.00  0.00           C  
ATOM   3416  CG  LEU   451      40.368   3.155  48.609  1.00  0.00           C  
ATOM   3417  CD1 LEU   451      41.653   3.853  49.022  1.00  0.00           C  
ATOM   3418  CD2 LEU   451      40.586   2.392  47.308  1.00  0.00           C  
ATOM   3419  N   SER   452      38.615   1.205  52.475  1.00  0.00           N  
ATOM   3420  CA  SER   452      37.553   0.456  53.114  1.00  0.00           C  
ATOM   3421  C   SER   452      37.034   1.204  54.344  1.00  0.00           C  
ATOM   3422  O   SER   452      35.836   1.104  54.646  1.00  0.00           O  
ATOM   3423  CB  SER   452      38.050  -0.918  53.487  1.00  0.00           C  
ATOM   3424  OG  SER   452      38.363  -1.658  52.316  1.00  0.00           O  
ATOM   3425  N   LYS   453      37.939   1.908  55.049  1.00  0.00           N  
ATOM   3426  CA  LYS   453      37.604   2.726  56.224  1.00  0.00           C  
ATOM   3427  C   LYS   453      36.599   3.810  55.835  1.00  0.00           C  
ATOM   3428  O   LYS   453      35.517   3.928  56.434  1.00  0.00           O  
ATOM   3429  CB  LYS   453      38.875   3.393  56.753  1.00  0.00           C  
ATOM   3430  CG  LYS   453      38.644   4.239  58.007  1.00  0.00           C  
ATOM   3431  CD  LYS   453      39.924   4.850  58.578  1.00  0.00           C  
ATOM   3432  CE  LYS   453      39.687   5.736  59.803  1.00  0.00           C  
ATOM   3433  NZ  LYS   453      40.970   6.302  60.274  1.00  0.00           N  
ATOM   3434  N   ASP   454      36.989   4.574  54.809  1.00  0.00           N  
ATOM   3435  CA  ASP   454      36.246   5.685  54.247  1.00  0.00           C  
ATOM   3436  C   ASP   454      34.785   5.303  53.965  1.00  0.00           C  
ATOM   3437  O   ASP   454      33.923   6.176  53.960  1.00  0.00           O  
ATOM   3438  CB  ASP   454      36.931   6.149  52.963  1.00  0.00           C  
ATOM   3439  CG  ASP   454      38.222   6.858  53.348  1.00  0.00           C  
ATOM   3440  OD1 ASP   454      38.405   7.134  54.564  1.00  0.00           O  
ATOM   3441  OD2 ASP   454      39.042   7.132  52.432  1.00  0.00           O  
ATOM   3442  N   MET   455      34.508   4.019  53.717  1.00  0.00           N  
ATOM   3443  CA  MET   455      33.136   3.549  53.500  1.00  0.00           C  
ATOM   3444  C   MET   455      32.727   2.528  54.574  1.00  0.00           C  
ATOM   3445  O   MET   455      31.664   1.896  54.436  1.00  0.00           O  
ATOM   3446  CB  MET   455      33.002   2.974  52.077  1.00  0.00           C  
ATOM   3447  CG  MET   455      33.180   4.022  50.976  1.00  0.00           C  
ATOM   3448  SD  MET   455      31.875   5.286  50.921  1.00  0.00           S  
ATOM   3449  CE  MET   455      30.597   4.166  50.279  1.00  0.00           C  
ATOM   3450  N   ASN   456      33.575   2.363  55.605  1.00  0.00           N  
ATOM   3451  CA  ASN   456      33.373   1.444  56.754  1.00  0.00           C  
ATOM   3452  C   ASN   456      33.086  -0.003  56.350  1.00  0.00           C  
ATOM   3453  O   ASN   456      32.097  -0.598  56.803  1.00  0.00           O  
ATOM   3454  CB  ASN   456      32.235   1.965  57.638  1.00  0.00           C  
ATOM   3455  CG  ASN   456      32.313   1.246  58.977  1.00  0.00           C  
ATOM   3456  OD1 ASN   456      33.383   0.817  59.404  1.00  0.00           O  
ATOM   3457  ND2 ASN   456      31.181   1.075  59.712  1.00  0.00           N  
ATOM   3458  N   LEU   457      33.950  -0.562  55.488  1.00  0.00           N  
ATOM   3459  CA  LEU   457      33.880  -1.974  55.036  1.00  0.00           C  
ATOM   3460  C   LEU   457      35.102  -2.756  55.550  1.00  0.00           C  
ATOM   3461  O   LEU   457      35.133  -3.992  55.491  1.00  0.00           O  
ATOM   3462  CB  LEU   457      33.769  -2.034  53.528  1.00  0.00           C  
ATOM   3463  CG  LEU   457      32.515  -1.349  52.981  1.00  0.00           C  
ATOM   3464  CD1 LEU   457      32.420  -1.299  51.457  1.00  0.00           C  
ATOM   3465  CD2 LEU   457      31.194  -1.992  53.398  1.00  0.00           C  
ATOM   3466  N   LYS   458      36.105  -2.023  56.039  1.00  0.00           N  
ATOM   3467  CA  LYS   458      37.226  -2.574  56.772  1.00  0.00           C  
ATOM   3468  C   LYS   458      36.702  -3.367  57.965  1.00  0.00           C  
ATOM   3469  O   LYS   458      36.151  -2.772  58.881  1.00  0.00           O  
ATOM   3470  CB  LYS   458      38.135  -1.433  57.246  1.00  0.00           C  
ATOM   3471  CG  LYS   458      39.149  -1.799  58.326  1.00  0.00           C  
ATOM   3472  CD  LYS   458      40.530  -2.177  57.799  1.00  0.00           C  
ATOM   3473  CE  LYS   458      41.609  -2.079  58.859  1.00  0.00           C  
ATOM   3474  NZ  LYS   458      41.308  -2.947  60.025  1.00  0.00           N  
ATOM   3475  N   PRO   459      36.846  -4.713  58.002  1.00  0.00           N  
ATOM   3476  CA  PRO   459      36.490  -5.488  59.192  1.00  0.00           C  
ATOM   3477  C   PRO   459      37.305  -5.068  60.424  1.00  0.00           C  
ATOM   3478  O   PRO   459      38.504  -4.775  60.295  1.00  0.00           O  
ATOM   3479  CB  PRO   459      36.850  -6.929  58.802  1.00  0.00           C  
ATOM   3480  CG  PRO   459      36.811  -6.929  57.288  1.00  0.00           C  
ATOM   3481  CD  PRO   459      37.345  -5.570  56.915  1.00  0.00           C  
TER
