# Supplementary material for: The Flavoproteome of the Model Plant Arabidopsis thaliana
Source: Int J Mol Sci. 2020 Jul 28;21(15):5371. doi: 10.3390/ijms21155371 (PMC7432721; doi:10.3390/ijms21155371)
Supplement: Supplementary file 1 [file ijms-21-05371-s001.zip › Supplements for Table S4 pdb structure prediction evidence code 3/AT5G47970.1.pdb]

REMARK  99  Chain ID : 1
REMARK  99  Residues : 320
REMARK  99  Atoms    : 2719
REMARK  99  File     : c3b0vD_.1.pdb.sc
ATOM      1  N   PRO    10     -39.095 -30.149 -21.878  1.00  0.00           N  
ATOM      2  CA  PRO    10     -40.316 -29.705 -22.553  1.00  0.00           C  
ATOM      3  C   PRO    10     -41.216 -30.856 -22.997  1.00  0.00           C  
ATOM      4  O   PRO    10     -42.334 -30.614 -23.448  1.00  0.00           O  
ATOM      5  CB  PRO    10     -39.765 -28.983 -23.779  1.00  0.00           C  
ATOM      6  CG  PRO    10     -38.544 -29.780 -24.136  1.00  0.00           C  
ATOM      7  CD  PRO    10     -37.992 -30.341 -22.838  1.00  0.00           C  
ATOM      8  N   LEU    11     -40.732 -32.088 -22.860  1.00  0.00           N  
ATOM      9  CA  LEU    11     -41.421 -33.260 -23.399  1.00  0.00           C  
ATOM     10  C   LEU    11     -42.915 -33.303 -23.088  1.00  0.00           C  
ATOM     11  O   LEU    11     -43.697 -33.835 -23.875  1.00  0.00           O  
ATOM     12  CB  LEU    11     -40.760 -34.541 -22.889  1.00  0.00           C  
ATOM     13  CG  LEU    11     -39.353 -34.765 -23.446  1.00  0.00           C  
ATOM     14  CD1 LEU    11     -38.606 -35.959 -22.854  1.00  0.00           C  
ATOM     15  CD2 LEU    11     -39.286 -35.016 -24.951  1.00  0.00           C  
ATOM     16  N   PHE    12     -43.316 -32.754 -21.947  1.00  0.00           N  
ATOM     17  CA  PHE    12     -44.718 -32.809 -21.550  1.00  0.00           C  
ATOM     18  C   PHE    12     -45.051 -31.716 -20.540  1.00  0.00           C  
ATOM     19  O   PHE    12     -44.241 -31.390 -19.674  1.00  0.00           O  
ATOM     20  CB  PHE    12     -45.040 -34.187 -20.964  1.00  0.00           C  
ATOM     21  CG  PHE    12     -46.490 -34.201 -20.623  1.00  0.00           C  
ATOM     22  CD1 PHE    12     -47.485 -34.461 -21.593  1.00  0.00           C  
ATOM     23  CD2 PHE    12     -46.903 -33.951 -19.301  1.00  0.00           C  
ATOM     24  CE1 PHE    12     -48.870 -34.477 -21.256  1.00  0.00           C  
ATOM     25  CE2 PHE    12     -48.283 -33.961 -18.938  1.00  0.00           C  
ATOM     26  CZ  PHE    12     -49.271 -34.223 -19.922  1.00  0.00           C  
ATOM     27  N   SER    13     -46.249 -31.151 -20.664  1.00  0.00           N  
ATOM     28  CA  SER    13     -46.683 -30.072 -19.783  1.00  0.00           C  
ATOM     29  C   SER    13     -48.197 -29.888 -19.828  1.00  0.00           C  
ATOM     30  O   SER    13     -48.832 -30.152 -20.846  1.00  0.00           O  
ATOM     31  CB  SER    13     -45.999 -28.766 -20.186  1.00  0.00           C  
ATOM     32  OG  SER    13     -46.333 -28.411 -21.517  1.00  0.00           O  
ATOM     33  N   ILE    14     -48.769 -29.429 -18.720  1.00  0.00           N  
ATOM     34  CA  ILE    14     -50.196 -29.134 -18.661  1.00  0.00           C  
ATOM     35  C   ILE    14     -50.447 -27.679 -19.046  1.00  0.00           C  
ATOM     36  O   ILE    14     -49.778 -26.772 -18.553  1.00  0.00           O  
ATOM     37  CB  ILE    14     -50.770 -29.410 -17.258  1.00  0.00           C  
ATOM     38  CG1 ILE    14     -50.655 -30.882 -16.827  1.00  0.00           C  
ATOM     39  CG2 ILE    14     -52.264 -29.068 -17.128  1.00  0.00           C  
ATOM     40  CD1 ILE    14     -51.002 -31.115 -15.357  1.00  0.00           C  
ATOM     41  N   ALA    15     -51.421 -27.469 -19.925  1.00  0.00           N  
ATOM     42  CA  ALA    15     -51.681 -26.151 -20.494  1.00  0.00           C  
ATOM     43  C   ALA    15     -52.201 -25.162 -19.458  1.00  0.00           C  
ATOM     44  O   ALA    15     -52.927 -25.541 -18.538  1.00  0.00           O  
ATOM     45  CB  ALA    15     -52.671 -26.265 -21.643  1.00  0.00           C  
ATOM     46  N   PRO    16     -51.776 -23.904 -19.545  1.00  0.00           N  
ATOM     47  CA  PRO    16     -52.300 -22.858 -18.651  1.00  0.00           C  
ATOM     48  C   PRO    16     -53.717 -22.374 -19.014  1.00  0.00           C  
ATOM     49  O   PRO    16     -53.915 -21.487 -19.848  1.00  0.00           O  
ATOM     50  CB  PRO    16     -52.339 -21.380 -18.255  1.00  0.00           C  
ATOM     51  CG  PRO    16     -52.075 -20.428 -19.423  1.00  0.00           C  
ATOM     52  CD  PRO    16     -51.095 -20.985 -20.458  1.00  0.00           C  
ATOM     53  N   MET    17     -54.713 -22.976 -18.369  1.00  0.00           N  
ATOM     54  CA  MET    17     -56.117 -22.622 -18.594  1.00  0.00           C  
ATOM     55  C   MET    17     -56.602 -21.630 -17.546  1.00  0.00           C  
ATOM     56  O   MET    17     -56.511 -21.851 -16.335  1.00  0.00           O  
ATOM     57  CB  MET    17     -57.302 -23.586 -18.484  1.00  0.00           C  
ATOM     58  CG  MET    17     -57.231 -24.754 -19.469  1.00  0.00           C  
ATOM     59  SD  MET    17     -57.322 -24.271 -21.219  1.00  0.00           S  
ATOM     60  CE  MET    17     -59.031 -23.665 -21.128  1.00  0.00           C  
ATOM     61  N   MET    18     -57.127 -20.514 -18.025  1.00  0.00           N  
ATOM     62  CA  MET    18     -57.649 -19.457 -17.166  1.00  0.00           C  
ATOM     63  C   MET    18     -58.877 -19.960 -16.421  1.00  0.00           C  
ATOM     64  O   MET    18     -59.901 -20.320 -17.008  1.00  0.00           O  
ATOM     65  CB  MET    18     -58.255 -18.135 -17.648  1.00  0.00           C  
ATOM     66  CG  MET    18     -58.655 -17.196 -16.508  1.00  0.00           C  
ATOM     67  SD  MET    18     -59.390 -15.624 -17.050  1.00  0.00           S  
ATOM     68  CE  MET    18     -57.813 -14.875 -17.550  1.00  0.00           C  
ATOM     69  N   GLY    19     -58.773 -19.987 -15.093  1.00  0.00           N  
ATOM     70  CA  GLY    19     -59.836 -20.468 -14.228  1.00  0.00           C  
ATOM     71  C   GLY    19     -59.913 -21.971 -14.084  1.00  0.00           C  
ATOM     72  O   GLY    19     -60.995 -22.565 -14.079  1.00  0.00           O  
ATOM     73  N   TRP    20     -58.831 -22.613 -13.887  1.00  0.00           N  
ATOM     74  CA  TRP    20     -58.640 -24.059 -13.849  1.00  0.00           C  
ATOM     75  C   TRP    20     -57.344 -24.412 -13.130  1.00  0.00           C  
ATOM     76  O   TRP    20     -57.350 -25.115 -12.120  1.00  0.00           O  
ATOM     77  CB  TRP    20     -58.580 -24.627 -15.267  1.00  0.00           C  
ATOM     78  CG  TRP    20     -58.414 -26.127 -15.321  1.00  0.00           C  
ATOM     79  CD1 TRP    20     -59.362 -27.106 -15.249  1.00  0.00           C  
ATOM     80  CD2 TRP    20     -57.186 -26.855 -15.463  1.00  0.00           C  
ATOM     81  NE1 TRP    20     -58.877 -28.330 -15.330  1.00  0.00           N  
ATOM     82  CE2 TRP    20     -57.516 -28.236 -15.465  1.00  0.00           C  
ATOM     83  CE3 TRP    20     -55.833 -26.478 -15.591  1.00  0.00           C  
ATOM     84  CZ2 TRP    20     -56.533 -29.255 -15.590  1.00  0.00           C  
ATOM     85  CZ3 TRP    20     -54.839 -27.495 -15.717  1.00  0.00           C  
ATOM     86  CH2 TRP    20     -55.206 -28.865 -15.714  1.00  0.00           C  
ATOM     87  N   THR    21     -56.234 -23.915 -13.666  1.00  0.00           N  
ATOM     88  CA  THR    21     -54.910 -24.299 -13.195  1.00  0.00           C  
ATOM     89  C   THR    21     -54.386 -23.406 -12.073  1.00  0.00           C  
ATOM     90  O   THR    21     -53.234 -22.979 -12.106  1.00  0.00           O  
ATOM     91  CB  THR    21     -53.889 -24.290 -14.354  1.00  0.00           C  
ATOM     92  OG1 THR    21     -53.833 -22.984 -14.942  1.00  0.00           O  
ATOM     93  CG2 THR    21     -54.281 -25.303 -15.417  1.00  0.00           C  
ATOM     94  N   ASP    22     -55.224 -23.133 -11.078  1.00  0.00           N  
ATOM     95  CA  ASP    22     -54.765 -22.420  -9.893  1.00  0.00           C  
ATOM     96  C   ASP    22     -53.889 -23.366  -9.080  1.00  0.00           C  
ATOM     97  O   ASP    22     -53.875 -24.570  -9.332  1.00  0.00           O  
ATOM     98  CB  ASP    22     -55.944 -21.902  -9.063  1.00  0.00           C  
ATOM     99  CG  ASP    22     -56.944 -22.988  -8.721  1.00  0.00           C  
ATOM    100  OD1 ASP    22     -56.532 -24.157  -8.574  1.00  0.00           O  
ATOM    101  OD2 ASP    22     -58.145 -22.669  -8.598  1.00  0.00           O  
ATOM    102  N   ASN    23     -53.161 -22.827  -8.108  1.00  0.00           N  
ATOM    103  CA  ASN    23     -52.158 -23.604  -7.383  1.00  0.00           C  
ATOM    104  C   ASN    23     -52.719 -24.888  -6.772  1.00  0.00           C  
ATOM    105  O   ASN    23     -51.970 -25.825  -6.494  1.00  0.00           O  
ATOM    106  CB  ASN    23     -51.511 -22.749  -6.291  1.00  0.00           C  
ATOM    107  CG  ASN    23     -52.597 -22.346  -5.304  1.00  0.00           C  
ATOM    108  OD1 ASN    23     -53.614 -21.767  -5.682  1.00  0.00           O  
ATOM    109  ND2 ASN    23     -52.441 -22.631  -3.983  1.00  0.00           N  
ATOM    110  N   HIS    24     -54.031 -24.934  -6.567  1.00  0.00           N  
ATOM    111  CA  HIS    24     -54.664 -26.111  -5.982  1.00  0.00           C  
ATOM    112  C   HIS    24     -54.708 -27.268  -6.976  1.00  0.00           C  
ATOM    113  O   HIS    24     -54.253 -28.371  -6.674  1.00  0.00           O  
ATOM    114  CB  HIS    24     -56.079 -25.778  -5.502  1.00  0.00           C  
ATOM    115  CG  HIS    24     -56.124 -24.710  -4.454  1.00  0.00           C  
ATOM    116  ND1 HIS    24     -55.521 -24.849  -3.222  1.00  0.00           N  
ATOM    117  CD2 HIS    24     -56.703 -23.485  -4.452  1.00  0.00           C  
ATOM    118  CE1 HIS    24     -55.724 -23.757  -2.508  1.00  0.00           C  
ATOM    119  NE2 HIS    24     -56.439 -22.913  -3.231  1.00  0.00           N  
ATOM    120  N   TYR    25     -55.255 -27.013  -8.161  1.00  0.00           N  
ATOM    121  CA  TYR    25     -55.364 -28.042  -9.188  1.00  0.00           C  
ATOM    122  C   TYR    25     -53.989 -28.489  -9.667  1.00  0.00           C  
ATOM    123  O   TYR    25     -53.775 -29.666  -9.946  1.00  0.00           O  
ATOM    124  CB  TYR    25     -56.185 -27.539 -10.376  1.00  0.00           C  
ATOM    125  CG  TYR    25     -56.224 -28.632 -11.388  1.00  0.00           C  
ATOM    126  CD1 TYR    25     -57.094 -29.715 -11.210  1.00  0.00           C  
ATOM    127  CD2 TYR    25     -55.405 -28.605 -12.538  1.00  0.00           C  
ATOM    128  CE1 TYR    25     -57.162 -30.766 -12.146  1.00  0.00           C  
ATOM    129  CE2 TYR    25     -55.461 -29.665 -13.500  1.00  0.00           C  
ATOM    130  CZ  TYR    25     -56.349 -30.738 -13.285  1.00  0.00           C  
ATOM    131  OH  TYR    25     -56.435 -31.783 -14.180  1.00  0.00           O  
ATOM    132  N   ARG    26     -53.061 -27.542  -9.767  1.00  0.00           N  
ATOM    133  CA  ARG    26     -51.704 -27.850 -10.202  1.00  0.00           C  
ATOM    134  C   ARG    26     -51.048 -28.837  -9.244  1.00  0.00           C  
ATOM    135  O   ARG    26     -50.298 -29.716  -9.664  1.00  0.00           O  
ATOM    136  CB  ARG    26     -50.863 -26.576 -10.295  1.00  0.00           C  
ATOM    137  CG  ARG    26     -51.385 -25.549 -11.289  1.00  0.00           C  
ATOM    138  CD  ARG    26     -50.325 -24.504 -11.604  1.00  0.00           C  
ATOM    139  NE  ARG    26     -49.878 -23.794 -10.406  1.00  0.00           N  
ATOM    140  CZ  ARG    26     -50.189 -22.533 -10.112  1.00  0.00           C  
ATOM    141  NH1 ARG    26     -50.948 -21.814 -10.930  1.00  0.00           N  
ATOM    142  NH2 ARG    26     -49.733 -21.982  -8.995  1.00  0.00           N  
ATOM    143  N   THR    27     -51.335 -28.685  -7.956  1.00  0.00           N  
ATOM    144  CA  THR    27     -50.807 -29.589  -6.945  1.00  0.00           C  
ATOM    145  C   THR    27     -51.347 -30.997  -7.170  1.00  0.00           C  
ATOM    146  O   THR    27     -50.619 -31.979  -7.033  1.00  0.00           O  
ATOM    147  CB  THR    27     -51.184 -29.095  -5.547  1.00  0.00           C  
ATOM    148  OG1 THR    27     -50.617 -27.814  -5.313  1.00  0.00           O  
ATOM    149  CG2 THR    27     -50.654 -30.086  -4.497  1.00  0.00           C  
ATOM    150  N   LEU    28     -52.625 -31.086  -7.526  1.00  0.00           N  
ATOM    151  CA  LEU    28     -53.271 -32.371  -7.769  1.00  0.00           C  
ATOM    152  C   LEU    28     -52.655 -33.067  -8.978  1.00  0.00           C  
ATOM    153  O   LEU    28     -52.435 -34.278  -8.962  1.00  0.00           O  
ATOM    154  CB  LEU    28     -54.775 -32.175  -7.981  1.00  0.00           C  
ATOM    155  CG  LEU    28     -55.611 -33.440  -8.191  1.00  0.00           C  
ATOM    156  CD1 LEU    28     -57.055 -33.190  -7.787  1.00  0.00           C  
ATOM    157  CD2 LEU    28     -55.533 -33.931  -9.632  1.00  0.00           C  
ATOM    158  N   ALA    29     -52.384 -32.296 -10.025  1.00  0.00           N  
ATOM    159  CA  ALA    29     -51.751 -32.827 -11.224  1.00  0.00           C  
ATOM    160  C   ALA    29     -50.343 -33.303 -10.895  1.00  0.00           C  
ATOM    161  O   ALA    29     -49.827 -34.230 -11.518  1.00  0.00           O  
ATOM    162  CB  ALA    29     -51.670 -31.765 -12.335  1.00  0.00           C  
ATOM    163  N   ARG    30     -49.727 -32.659  -9.910  1.00  0.00           N  
ATOM    164  CA  ARG    30     -48.378 -33.008  -9.487  1.00  0.00           C  
ATOM    165  C   ARG    30     -48.384 -34.309  -8.686  1.00  0.00           C  
ATOM    166  O   ARG    30     -47.346 -34.946  -8.510  1.00  0.00           O  
ATOM    167  CB  ARG    30     -47.777 -31.866  -8.662  1.00  0.00           C  
ATOM    168  CG  ARG    30     -46.435 -32.181  -8.020  1.00  0.00           C  
ATOM    169  CD  ARG    30     -45.361 -32.513  -9.048  1.00  0.00           C  
ATOM    170  NE  ARG    30     -44.902 -31.337  -9.789  1.00  0.00           N  
ATOM    171  CZ  ARG    30     -45.107 -31.127 -11.088  1.00  0.00           C  
ATOM    172  NH1 ARG    30     -44.641 -30.025 -11.660  1.00  0.00           N  
ATOM    173  NH2 ARG    30     -45.770 -32.013 -11.821  1.00  0.00           N  
ATOM    174  N   LEU    31     -49.562 -34.699  -8.207  1.00  0.00           N  
ATOM    175  CA  LEU    31     -49.719 -35.959  -7.488  1.00  0.00           C  
ATOM    176  C   LEU    31     -49.882 -37.125  -8.460  1.00  0.00           C  
ATOM    177  O   LEU    31     -49.673 -38.280  -8.092  1.00  0.00           O  
ATOM    178  CB  LEU    31     -50.930 -35.900  -6.554  1.00  0.00           C  
ATOM    179  CG  LEU    31     -50.784 -34.872  -5.431  1.00  0.00           C  
ATOM    180  CD1 LEU    31     -52.012 -34.716  -4.535  1.00  0.00           C  
ATOM    181  CD2 LEU    31     -49.656 -35.153  -4.440  1.00  0.00           C  
ATOM    182  N   ILE    32     -50.269 -36.817  -9.694  1.00  0.00           N  
ATOM    183  CA  ILE    32     -50.444 -37.838 -10.721  1.00  0.00           C  
ATOM    184  C   ILE    32     -49.164 -38.013 -11.532  1.00  0.00           C  
ATOM    185  O   ILE    32     -48.802 -39.128 -11.906  1.00  0.00           O  
ATOM    186  CB  ILE    32     -51.596 -37.477 -11.679  1.00  0.00           C  
ATOM    187  CG1 ILE    32     -52.974 -37.446 -10.997  1.00  0.00           C  
ATOM    188  CG2 ILE    32     -51.750 -38.460 -12.851  1.00  0.00           C  
ATOM    189  CD1 ILE    32     -54.074 -36.849 -11.873  1.00  0.00           C  
ATOM    190  N   THR    33     -48.487 -36.903 -11.802  1.00  0.00           N  
ATOM    191  CA  THR    33     -47.260 -36.922 -12.586  1.00  0.00           C  
ATOM    192  C   THR    33     -46.216 -36.006 -11.958  1.00  0.00           C  
ATOM    193  O   THR    33     -46.480 -34.834 -11.700  1.00  0.00           O  
ATOM    194  CB  THR    33     -47.545 -36.490 -14.025  1.00  0.00           C  
ATOM    195  OG1 THR    33     -48.507 -37.354 -14.612  1.00  0.00           O  
ATOM    196  CG2 THR    33     -46.243 -36.548 -14.841  1.00  0.00           C  
ATOM    197  N   LYS    34     -45.030 -36.553 -11.716  1.00  0.00           N  
ATOM    198  CA  LYS    34     -43.944 -35.813 -11.090  1.00  0.00           C  
ATOM    199  C   LYS    34     -43.214 -34.945 -12.109  1.00  0.00           C  
ATOM    200  O   LYS    34     -42.773 -33.839 -11.796  1.00  0.00           O  
ATOM    201  CB  LYS    34     -42.951 -36.789 -10.458  1.00  0.00           C  
ATOM    202  CG  LYS    34     -43.514 -37.532  -9.245  1.00  0.00           C  
ATOM    203  CD  LYS    34     -42.504 -38.466  -8.575  1.00  0.00           C  
ATOM    204  CE  LYS    34     -43.072 -39.223  -7.374  1.00  0.00           C  
ATOM    205  NZ  LYS    34     -42.037 -40.110  -6.798  1.00  0.00           N  
ATOM    206  N   HIS    35     -43.095 -35.455 -13.331  1.00  0.00           N  
ATOM    207  CA  HIS    35     -42.273 -34.825 -14.348  1.00  0.00           C  
ATOM    208  C   HIS    35     -42.990 -33.793 -15.198  1.00  0.00           C  
ATOM    209  O   HIS    35     -42.360 -32.868 -15.711  1.00  0.00           O  
ATOM    210  CB  HIS    35     -41.686 -35.904 -15.265  1.00  0.00           C  
ATOM    211  CG  HIS    35     -40.717 -36.807 -14.561  1.00  0.00           C  
ATOM    212  ND1 HIS    35     -39.471 -36.410 -14.122  1.00  0.00           N  
ATOM    213  CD2 HIS    35     -40.814 -38.112 -14.213  1.00  0.00           C  
ATOM    214  CE1 HIS    35     -38.852 -37.395 -13.546  1.00  0.00           C  
ATOM    215  NE2 HIS    35     -39.641 -38.452 -13.584  1.00  0.00           N  
ATOM    216  N   ALA    36     -44.303 -33.945 -15.356  1.00  0.00           N  
ATOM    217  CA  ALA    36     -45.072 -33.034 -16.202  1.00  0.00           C  
ATOM    218  C   ALA    36     -44.833 -31.591 -15.771  1.00  0.00           C  
ATOM    219  O   ALA    36     -44.725 -31.297 -14.582  1.00  0.00           O  
ATOM    220  CB  ALA    36     -46.589 -33.344 -16.169  1.00  0.00           C  
ATOM    221  N   TRP    37     -44.748 -30.697 -16.750  1.00  0.00           N  
ATOM    222  CA  TRP    37     -44.414 -29.303 -16.495  1.00  0.00           C  
ATOM    223  C   TRP    37     -45.676 -28.456 -16.372  1.00  0.00           C  
ATOM    224  O   TRP    37     -46.483 -28.393 -17.296  1.00  0.00           O  
ATOM    225  CB  TRP    37     -43.531 -28.772 -17.623  1.00  0.00           C  
ATOM    226  CG  TRP    37     -42.160 -29.403 -17.679  1.00  0.00           C  
ATOM    227  CD1 TRP    37     -41.637 -30.408 -16.917  1.00  0.00           C  
ATOM    228  CD2 TRP    37     -41.089 -29.063 -18.571  1.00  0.00           C  
ATOM    229  NE1 TRP    37     -40.396 -30.726 -17.228  1.00  0.00           N  
ATOM    230  CE2 TRP    37     -39.998 -29.916 -18.260  1.00  0.00           C  
ATOM    231  CE3 TRP    37     -40.942 -28.121 -19.611  1.00  0.00           C  
ATOM    232  CZ2 TRP    37     -38.760 -29.855 -18.955  1.00  0.00           C  
ATOM    233  CZ3 TRP    37     -39.702 -28.053 -20.314  1.00  0.00           C  
ATOM    234  CH2 TRP    37     -38.632 -28.920 -19.974  1.00  0.00           C  
ATOM    235  N   LEU    38     -45.837 -27.798 -15.228  1.00  0.00           N  
ATOM    236  CA  LEU    38     -47.055 -27.047 -14.942  1.00  0.00           C  
ATOM    237  C   LEU    38     -46.989 -25.614 -15.462  1.00  0.00           C  
ATOM    238  O   LEU    38     -45.909 -25.056 -15.648  1.00  0.00           O  
ATOM    239  CB  LEU    38     -47.322 -27.040 -13.436  1.00  0.00           C  
ATOM    240  CG  LEU    38     -47.332 -28.426 -12.786  1.00  0.00           C  
ATOM    241  CD1 LEU    38     -47.524 -28.319 -11.281  1.00  0.00           C  
ATOM    242  CD2 LEU    38     -48.404 -29.310 -13.411  1.00  0.00           C  
ATOM    243  N   TYR    39     -48.161 -25.031 -15.695  1.00  0.00           N  
ATOM    244  CA  TYR    39     -48.270 -23.649 -16.147  1.00  0.00           C  
ATOM    245  C   TYR    39     -49.371 -22.929 -15.379  1.00  0.00           C  
ATOM    246  O   TYR    39     -50.482 -23.442 -15.241  1.00  0.00           O  
ATOM    247  CB  TYR    39     -48.577 -23.597 -17.645  1.00  0.00           C  
ATOM    248  CG  TYR    39     -47.364 -23.726 -18.538  1.00  0.00           C  
ATOM    249  CD1 TYR    39     -46.757 -24.957 -18.748  1.00  0.00           C  
ATOM    250  CD2 TYR    39     -46.834 -22.616 -19.183  1.00  0.00           C  
ATOM    251  CE1 TYR    39     -45.650 -25.077 -19.568  1.00  0.00           C  
ATOM    252  CE2 TYR    39     -45.728 -22.727 -20.006  1.00  0.00           C  
ATOM    253  CZ  TYR    39     -45.141 -23.960 -20.194  1.00  0.00           C  
ATOM    254  OH  TYR    39     -44.041 -24.078 -21.012  1.00  0.00           O  
ATOM    255  N   THR    40     -49.060 -21.737 -14.880  1.00  0.00           N  
ATOM    256  CA  THR    40     -50.041 -20.931 -14.167  1.00  0.00           C  
ATOM    257  C   THR    40     -51.097 -20.415 -15.134  1.00  0.00           C  
ATOM    258  O   THR    40     -50.959 -20.552 -16.349  1.00  0.00           O  
ATOM    259  CB  THR    40     -49.384 -19.719 -13.479  1.00  0.00           C  
ATOM    260  OG1 THR    40     -48.796 -18.865 -14.468  1.00  0.00           O  
ATOM    261  CG2 THR    40     -48.312 -20.167 -12.499  1.00  0.00           C  
ATOM    262  N   GLU    41     -52.152 -19.822 -14.588  1.00  0.00           N  
ATOM    263  CA  GLU    41     -53.167 -19.174 -15.404  1.00  0.00           C  
ATOM    264  C   GLU    41     -52.547 -17.935 -16.035  1.00  0.00           C  
ATOM    265  O   GLU    41     -51.489 -17.480 -15.602  1.00  0.00           O  
ATOM    266  CB  GLU    41     -54.364 -18.768 -14.545  1.00  0.00           C  
ATOM    267  CG  GLU    41     -54.915 -19.880 -13.666  1.00  0.00           C  
ATOM    268  CD  GLU    41     -55.811 -19.355 -12.561  1.00  0.00           C  
ATOM    269  OE1 GLU    41     -55.784 -19.926 -11.451  1.00  0.00           O  
ATOM    270  OE2 GLU    41     -56.542 -18.371 -12.803  1.00  0.00           O  
ATOM    271  N   MET    42     -53.325 -16.924 -16.284  1.00  0.00           N  
ATOM    272  CA  MET    42     -52.890 -15.684 -16.907  1.00  0.00           C  
ATOM    273  C   MET    42     -52.947 -14.536 -15.916  1.00  0.00           C  
ATOM    274  O   MET    42     -53.966 -14.291 -15.264  1.00  0.00           O  
ATOM    275  CB  MET    42     -53.613 -14.965 -18.049  1.00  0.00           C  
ATOM    276  CG  MET    42     -52.901 -13.695 -18.518  1.00  0.00           C  
ATOM    277  SD  MET    42     -53.746 -12.809 -19.863  1.00  0.00           S  
ATOM    278  CE  MET    42     -55.137 -12.253 -18.836  1.00  0.00           C  
ATOM    279  N   LEU    43     -51.844 -13.808 -15.784  1.00  0.00           N  
ATOM    280  CA  LEU    43     -51.842 -12.658 -14.909  1.00  0.00           C  
ATOM    281  C   LEU    43     -51.257 -11.448 -15.610  1.00  0.00           C  
ATOM    282  O   LEU    43     -50.047 -11.353 -15.837  1.00  0.00           O  
ATOM    283  CB  LEU    43     -51.011 -12.635 -13.622  1.00  0.00           C  
ATOM    284  CG  LEU    43     -51.428 -13.701 -12.607  1.00  0.00           C  
ATOM    285  CD1 LEU    43     -50.508 -13.834 -11.395  1.00  0.00           C  
ATOM    286  CD2 LEU    43     -52.808 -13.495 -11.985  1.00  0.00           C  
ATOM    287  N   ALA    44     -52.117 -10.488 -15.970  1.00  0.00           N  
ATOM    288  CA  ALA    44     -51.682  -9.269 -16.654  1.00  0.00           C  
ATOM    289  C   ALA    44     -50.571  -8.575 -15.898  1.00  0.00           C  
ATOM    290  O   ALA    44     -50.552  -8.533 -14.665  1.00  0.00           O  
ATOM    291  CB  ALA    44     -52.824  -8.275 -16.836  1.00  0.00           C  
ATOM    292  N   ALA    45     -49.614  -8.010 -16.635  1.00  0.00           N  
ATOM    293  CA  ALA    45     -48.483  -7.307 -16.019  1.00  0.00           C  
ATOM    294  C   ALA    45     -48.974  -6.217 -15.075  1.00  0.00           C  
ATOM    295  O   ALA    45     -48.284  -5.790 -14.145  1.00  0.00           O  
ATOM    296  CB  ALA    45     -47.568  -6.664 -17.057  1.00  0.00           C  
ATOM    297  N   GLU    46     -50.194  -5.760 -15.321  1.00  0.00           N  
ATOM    298  CA  GLU    46     -50.801  -4.733 -14.499  1.00  0.00           C  
ATOM    299  C   GLU    46     -51.198  -5.306 -13.143  1.00  0.00           C  
ATOM    300  O   GLU    46     -51.037  -4.673 -12.096  1.00  0.00           O  
ATOM    301  CB  GLU    46     -52.103  -4.078 -14.972  1.00  0.00           C  
ATOM    302  CG  GLU    46     -51.922  -3.173 -16.193  1.00  0.00           C  
ATOM    303  CD  GLU    46     -53.299  -2.694 -16.630  1.00  0.00           C  
ATOM    304  OE1 GLU    46     -54.304  -3.143 -16.018  1.00  0.00           O  
ATOM    305  OE2 GLU    46     -53.364  -1.872 -17.584  1.00  0.00           O  
ATOM    306  N   THR    47     -51.701  -6.527 -13.145  1.00  0.00           N  
ATOM    307  CA  THR    47     -52.211  -7.147 -11.928  1.00  0.00           C  
ATOM    308  C   THR    47     -51.058  -7.625 -11.049  1.00  0.00           C  
ATOM    309  O   THR    47     -51.211  -7.780  -9.838  1.00  0.00           O  
ATOM    310  CB  THR    47     -53.131  -8.307 -12.272  1.00  0.00           C  
ATOM    311  OG1 THR    47     -52.419  -9.295 -13.002  1.00  0.00           O  
ATOM    312  CG2 THR    47     -54.304  -7.792 -13.123  1.00  0.00           C  
ATOM    313  N   ILE    48     -49.906  -7.859 -11.670  1.00  0.00           N  
ATOM    314  CA  ILE    48     -48.712  -8.281 -10.946  1.00  0.00           C  
ATOM    315  C   ILE    48     -48.002  -7.085 -10.318  1.00  0.00           C  
ATOM    316  O   ILE    48     -47.320  -7.222  -9.302  1.00  0.00           O  
ATOM    317  CB  ILE    48     -47.729  -9.032 -11.876  1.00  0.00           C  
ATOM    318  CG1 ILE    48     -48.268 -10.383 -12.375  1.00  0.00           C  
ATOM    319  CG2 ILE    48     -46.382  -9.358 -11.209  1.00  0.00           C  
ATOM    320  CD1 ILE    48     -47.419 -11.006 -13.482  1.00  0.00           C  
ATOM    321  N   VAL    49     -48.170  -5.912 -10.920  1.00  0.00           N  
ATOM    322  CA  VAL    49     -47.494  -4.709 -10.448  1.00  0.00           C  
ATOM    323  C   VAL    49     -48.316  -3.973  -9.393  1.00  0.00           C  
ATOM    324  O   VAL    49     -47.762  -3.372  -8.472  1.00  0.00           O  
ATOM    325  CB  VAL    49     -47.209  -3.762 -11.617  1.00  0.00           C  
ATOM    326  CG1 VAL    49     -46.598  -2.427 -11.186  1.00  0.00           C  
ATOM    327  CG2 VAL    49     -46.231  -4.337 -12.643  1.00  0.00           C  
ATOM    328  N   TYR    50     -49.638  -4.021  -9.530  1.00  0.00           N  
ATOM    329  CA  TYR    50     -50.521  -3.235  -8.672  1.00  0.00           C  
ATOM    330  C   TYR    50     -51.479  -4.095  -7.851  1.00  0.00           C  
ATOM    331  O   TYR    50     -52.283  -3.572  -7.079  1.00  0.00           O  
ATOM    332  CB  TYR    50     -51.318  -2.240  -9.517  1.00  0.00           C  
ATOM    333  CG  TYR    50     -50.339  -1.356 -10.211  1.00  0.00           C  
ATOM    334  CD1 TYR    50     -50.095  -1.525 -11.580  1.00  0.00           C  
ATOM    335  CD2 TYR    50     -49.645  -0.337  -9.521  1.00  0.00           C  
ATOM    336  CE1 TYR    50     -49.180  -0.708 -12.271  1.00  0.00           C  
ATOM    337  CE2 TYR    50     -48.711   0.503 -10.209  1.00  0.00           C  
ATOM    338  CZ  TYR    50     -48.492   0.300 -11.587  1.00  0.00           C  
ATOM    339  OH  TYR    50     -47.599   1.081 -12.289  1.00  0.00           O  
ATOM    340  N   GLN    51     -51.394  -5.411  -8.017  1.00  0.00           N  
ATOM    341  CA  GLN    51     -52.235  -6.324  -7.265  1.00  0.00           C  
ATOM    342  C   GLN    51     -51.490  -6.925  -6.091  1.00  0.00           C  
ATOM    343  O   GLN    51     -50.288  -6.707  -5.933  1.00  0.00           O  
ATOM    344  CB  GLN    51     -52.758  -7.439  -8.177  1.00  0.00           C  
ATOM    345  CG  GLN    51     -53.772  -6.953  -9.214  1.00  0.00           C  
ATOM    346  CD  GLN    51     -55.004  -6.456  -8.471  1.00  0.00           C  
ATOM    347  OE1 GLN    51     -55.432  -5.316  -8.647  1.00  0.00           O  
ATOM    348  NE2 GLN    51     -55.640  -7.284  -7.600  1.00  0.00           N  
ATOM    349  N   GLU    52     -52.202  -7.677  -5.258  1.00  0.00           N  
ATOM    350  CA  GLU    52     -51.571  -8.372  -4.145  1.00  0.00           C  
ATOM    351  C   GLU    52     -50.673  -9.479  -4.680  1.00  0.00           C  
ATOM    352  O   GLU    52     -51.146 -10.547  -5.068  1.00  0.00           O  
ATOM    353  CB  GLU    52     -52.625  -8.948  -3.201  1.00  0.00           C  
ATOM    354  CG  GLU    52     -53.493  -7.881  -2.532  1.00  0.00           C  
ATOM    355  CD  GLU    52     -52.574  -6.933  -1.775  1.00  0.00           C  
ATOM    356  OE1 GLU    52     -51.775  -7.429  -0.935  1.00  0.00           O  
ATOM    357  OE2 GLU    52     -52.657  -5.701  -2.025  1.00  0.00           O  
ATOM    358  N   ASP    53     -49.371  -9.214  -4.693  1.00  0.00           N  
ATOM    359  CA  ASP    53     -48.414 -10.089  -5.359  1.00  0.00           C  
ATOM    360  C   ASP    53     -48.283 -11.452  -4.686  1.00  0.00           C  
ATOM    361  O   ASP    53     -47.954 -12.441  -5.340  1.00  0.00           O  
ATOM    362  CB  ASP    53     -47.047  -9.405  -5.433  1.00  0.00           C  
ATOM    363  CG  ASP    53     -47.128  -8.304  -6.481  1.00  0.00           C  
ATOM    364  OD1 ASP    53     -48.126  -8.292  -7.250  1.00  0.00           O  
ATOM    365  OD2 ASP    53     -46.194  -7.460  -6.525  1.00  0.00           O  
ATOM    366  N   ASN    54     -48.538 -11.508  -3.383  1.00  0.00           N  
ATOM    367  CA  ASN    54     -48.460 -12.769  -2.656  1.00  0.00           C  
ATOM    368  C   ASN    54     -49.645 -13.660  -3.017  1.00  0.00           C  
ATOM    369  O   ASN    54     -49.514 -14.880  -3.098  1.00  0.00           O  
ATOM    370  CB  ASN    54     -48.431 -12.524  -1.146  1.00  0.00           C  
ATOM    371  CG  ASN    54     -47.085 -11.907  -0.795  1.00  0.00           C  
ATOM    372  OD1 ASN    54     -46.105 -12.071  -1.520  1.00  0.00           O  
ATOM    373  ND2 ASN    54     -46.964 -11.163   0.336  1.00  0.00           N  
ATOM    374  N   LEU    55     -50.114 -14.451  -2.059  1.00  0.00           N  
ATOM    375  CA  LEU    55     -51.238 -15.351  -2.292  1.00  0.00           C  
ATOM    376  C   LEU    55     -52.485 -14.666  -2.805  1.00  0.00           C  
ATOM    377  O   LEU    55     -53.143 -15.144  -3.733  1.00  0.00           O  
ATOM    378  CB  LEU    55     -51.868 -16.133  -1.135  1.00  0.00           C  
ATOM    379  CG  LEU    55     -50.960 -17.230  -0.574  1.00  0.00           C  
ATOM    380  CD1 LEU    55     -51.478 -17.912   0.691  1.00  0.00           C  
ATOM    381  CD2 LEU    55     -50.695 -18.397  -1.524  1.00  0.00           C  
ATOM    382  N   ASP    56     -52.843 -13.534  -2.220  1.00  0.00           N  
ATOM    383  CA  ASP    56     -54.016 -12.808  -2.693  1.00  0.00           C  
ATOM    384  C   ASP    56     -53.708 -12.230  -4.083  1.00  0.00           C  
ATOM    385  O   ASP    56     -54.366 -11.301  -4.560  1.00  0.00           O  
ATOM    386  CB  ASP    56     -54.481 -11.606  -1.867  1.00  0.00           C  
ATOM    387  CG  ASP    56     -55.080 -12.130  -0.570  1.00  0.00           C  
ATOM    388  OD1 ASP    56     -55.375 -13.354  -0.506  1.00  0.00           O  
ATOM    389  OD2 ASP    56     -55.251 -11.314   0.375  1.00  0.00           O  
ATOM    390  N   SER    57     -52.688 -12.786  -4.747  1.00  0.00           N  
ATOM    391  CA  SER    57     -52.255 -12.360  -6.089  1.00  0.00           C  
ATOM    392  C   SER    57     -51.718 -13.577  -6.869  1.00  0.00           C  
ATOM    393  O   SER    57     -51.148 -13.460  -7.957  1.00  0.00           O  
ATOM    394  CB  SER    57     -51.084 -11.435  -6.433  1.00  0.00           C  
ATOM    395  OG  SER    57     -49.860 -12.021  -6.014  1.00  0.00           O  
ATOM    396  N   PHE    58     -51.910 -14.763  -6.291  1.00  0.00           N  
ATOM    397  CA  PHE    58     -51.473 -16.034  -6.875  1.00  0.00           C  
ATOM    398  C   PHE    58     -49.940 -16.188  -6.930  1.00  0.00           C  
ATOM    399  O   PHE    58     -49.398 -17.293  -6.848  1.00  0.00           O  
ATOM    400  CB  PHE    58     -51.785 -16.397  -8.332  1.00  0.00           C  
ATOM    401  CG  PHE    58     -53.267 -16.417  -8.481  1.00  0.00           C  
ATOM    402  CD1 PHE    58     -53.970 -15.369  -9.118  1.00  0.00           C  
ATOM    403  CD2 PHE    58     -54.008 -17.503  -7.981  1.00  0.00           C  
ATOM    404  CE1 PHE    58     -55.387 -15.398  -9.260  1.00  0.00           C  
ATOM    405  CE2 PHE    58     -55.429 -17.557  -8.109  1.00  0.00           C  
ATOM    406  CZ  PHE    58     -56.121 -16.498  -8.751  1.00  0.00           C  
ATOM    407  N   LEU    59     -49.227 -15.067  -7.069  1.00  0.00           N  
ATOM    408  CA  LEU    59     -47.772 -15.071  -7.153  1.00  0.00           C  
ATOM    409  C   LEU    59     -47.080 -15.964  -6.138  1.00  0.00           C  
ATOM    410  O   LEU    59     -45.850 -16.045  -6.090  1.00  0.00           O  
ATOM    411  CB  LEU    59     -46.974 -13.787  -6.903  1.00  0.00           C  
ATOM    412  CG  LEU    59     -47.228 -12.698  -7.947  1.00  0.00           C  
ATOM    413  CD1 LEU    59     -46.551 -11.358  -7.661  1.00  0.00           C  
ATOM    414  CD2 LEU    59     -46.760 -13.037  -9.361  1.00  0.00           C  
ATOM    415  N   ALA    60     -47.789 -16.593  -5.338  1.00  0.00           N  
ATOM    416  CA  ALA    60     -47.307 -17.549  -4.345  1.00  0.00           C  
ATOM    417  C   ALA    60     -47.767 -18.964  -4.688  1.00  0.00           C  
ATOM    418  O   ALA    60     -48.939 -19.189  -4.989  1.00  0.00           O  
ATOM    419  CB  ALA    60     -47.781 -17.159  -2.954  1.00  0.00           C  
ATOM    420  N   PHE    61     -46.836 -19.913  -4.646  1.00  0.00           N  
ATOM    421  CA  PHE    61     -47.143 -21.305  -4.959  1.00  0.00           C  
ATOM    422  C   PHE    61     -46.280 -22.260  -4.136  1.00  0.00           C  
ATOM    423  O   PHE    61     -45.264 -21.860  -3.567  1.00  0.00           O  
ATOM    424  CB  PHE    61     -46.934 -21.570  -6.451  1.00  0.00           C  
ATOM    425  CG  PHE    61     -45.495 -21.506  -6.883  1.00  0.00           C  
ATOM    426  CD1 PHE    61     -44.746 -22.664  -7.007  1.00  0.00           C  
ATOM    427  CD2 PHE    61     -44.894 -20.292  -7.167  1.00  0.00           C  
ATOM    428  CE1 PHE    61     -43.424 -22.612  -7.404  1.00  0.00           C  
ATOM    429  CE2 PHE    61     -43.570 -20.234  -7.563  1.00  0.00           C  
ATOM    430  CZ  PHE    61     -42.835 -21.397  -7.682  1.00  0.00           C  
ATOM    431  N   SER    62     -46.689 -23.525  -4.079  1.00  0.00           N  
ATOM    432  CA  SER    62     -45.959 -24.533  -3.315  1.00  0.00           C  
ATOM    433  C   SER    62     -44.731 -25.030  -4.070  1.00  0.00           C  
ATOM    434  O   SER    62     -44.724 -25.061  -5.300  1.00  0.00           O  
ATOM    435  CB  SER    62     -46.865 -25.719  -2.982  1.00  0.00           C  
ATOM    436  OG  SER    62     -47.216 -26.414  -4.170  1.00  0.00           O  
ATOM    437  N   PRO    63     -43.686 -25.430  -3.329  1.00  0.00           N  
ATOM    438  CA  PRO    63     -42.447 -25.944  -3.924  1.00  0.00           C  
ATOM    439  C   PRO    63     -42.628 -27.301  -4.602  1.00  0.00           C  
ATOM    440  O   PRO    63     -41.778 -27.707  -5.394  1.00  0.00           O  
ATOM    441  CB  PRO    63     -41.505 -26.066  -2.721  1.00  0.00           C  
ATOM    442  CG  PRO    63     -42.403 -26.204  -1.545  1.00  0.00           C  
ATOM    443  CD  PRO    63     -43.612 -25.379  -1.859  1.00  0.00           C  
ATOM    444  N   ASP    64     -43.720 -27.993  -4.292  1.00  0.00           N  
ATOM    445  CA  ASP    64     -44.009 -29.277  -4.922  1.00  0.00           C  
ATOM    446  C   ASP    64     -44.346 -29.092  -6.398  1.00  0.00           C  
ATOM    447  O   ASP    64     -44.176 -30.006  -7.203  1.00  0.00           O  
ATOM    448  CB  ASP    64     -45.174 -29.980  -4.219  1.00  0.00           C  
ATOM    449  CG  ASP    64     -44.677 -30.480  -2.870  1.00  0.00           C  
ATOM    450  OD1 ASP    64     -43.434 -30.483  -2.662  1.00  0.00           O  
ATOM    451  OD2 ASP    64     -45.533 -30.864  -2.030  1.00  0.00           O  
ATOM    452  N   GLN    65     -44.817 -27.899  -6.745  1.00  0.00           N  
ATOM    453  CA  GLN    65     -45.302 -27.622  -8.093  1.00  0.00           C  
ATOM    454  C   GLN    65     -44.172 -27.449  -9.105  1.00  0.00           C  
ATOM    455  O   GLN    65     -44.424 -27.293 -10.300  1.00  0.00           O  
ATOM    456  CB  GLN    65     -46.187 -26.374  -8.082  1.00  0.00           C  
ATOM    457  CG  GLN    65     -47.477 -26.548  -7.277  1.00  0.00           C  
ATOM    458  CD  GLN    65     -48.220 -25.219  -7.287  1.00  0.00           C  
ATOM    459  OE1 GLN    65     -47.798 -24.262  -7.934  1.00  0.00           O  
ATOM    460  NE2 GLN    65     -49.367 -25.089  -6.569  1.00  0.00           N  
ATOM    461  N   HIS    66     -42.930 -27.472  -8.632  1.00  0.00           N  
ATOM    462  CA  HIS    66     -41.781 -27.406  -9.528  1.00  0.00           C  
ATOM    463  C   HIS    66     -41.682 -28.693 -10.338  1.00  0.00           C  
ATOM    464  O   HIS    66     -41.870 -29.783  -9.797  1.00  0.00           O  
ATOM    465  CB  HIS    66     -40.490 -27.187  -8.738  1.00  0.00           C  
ATOM    466  CG  HIS    66     -40.337 -25.800  -8.200  1.00  0.00           C  
ATOM    467  ND1 HIS    66     -39.828 -24.762  -8.950  1.00  0.00           N  
ATOM    468  CD2 HIS    66     -40.623 -25.277  -6.983  1.00  0.00           C  
ATOM    469  CE1 HIS    66     -39.808 -23.661  -8.221  1.00  0.00           C  
ATOM    470  NE2 HIS    66     -40.284 -23.947  -7.023  1.00  0.00           N  
ATOM    471  N   PRO    67     -41.385 -28.574 -11.642  1.00  0.00           N  
ATOM    472  CA  PRO    67     -41.154 -27.310 -12.348  1.00  0.00           C  
ATOM    473  C   PRO    67     -42.456 -26.626 -12.755  1.00  0.00           C  
ATOM    474  O   PRO    67     -43.362 -27.282 -13.269  1.00  0.00           O  
ATOM    475  CB  PRO    67     -40.376 -27.750 -13.588  1.00  0.00           C  
ATOM    476  CG  PRO    67     -40.884 -29.119 -13.867  1.00  0.00           C  
ATOM    477  CD  PRO    67     -41.202 -29.737 -12.529  1.00  0.00           C  
ATOM    478  N   ILE    68     -42.539 -25.320 -12.526  1.00  0.00           N  
ATOM    479  CA  ILE    68     -43.731 -24.549 -12.860  1.00  0.00           C  
ATOM    480  C   ILE    68     -43.338 -23.230 -13.519  1.00  0.00           C  
ATOM    481  O   ILE    68     -42.326 -22.629 -13.164  1.00  0.00           O  
ATOM    482  CB  ILE    68     -44.578 -24.267 -11.605  1.00  0.00           C  
ATOM    483  CG1 ILE    68     -45.768 -23.369 -11.951  1.00  0.00           C  
ATOM    484  CG2 ILE    68     -43.725 -23.622 -10.524  1.00  0.00           C  
ATOM    485  CD1 ILE    68     -46.747 -23.193 -10.809  1.00  0.00           C  
ATOM    486  N   VAL    69     -44.144 -22.785 -14.479  1.00  0.00           N  
ATOM    487  CA  VAL    69     -43.828 -21.586 -15.249  1.00  0.00           C  
ATOM    488  C   VAL    69     -44.930 -20.537 -15.143  1.00  0.00           C  
ATOM    489  O   VAL    69     -46.098 -20.823 -15.403  1.00  0.00           O  
ATOM    490  CB  VAL    69     -43.591 -21.952 -16.705  1.00  0.00           C  
ATOM    491  CG1 VAL    69     -43.295 -20.745 -17.597  1.00  0.00           C  
ATOM    492  CG2 VAL    69     -42.409 -22.901 -16.911  1.00  0.00           C  
ATOM    493  N   LEU    70     -44.548 -19.321 -14.764  1.00  0.00           N  
ATOM    494  CA  LEU    70     -45.484 -18.205 -14.695  1.00  0.00           C  
ATOM    495  C   LEU    70     -45.687 -17.580 -16.068  1.00  0.00           C  
ATOM    496  O   LEU    70     -44.743 -17.080 -16.678  1.00  0.00           O  
ATOM    497  CB  LEU    70     -44.974 -17.136 -13.728  1.00  0.00           C  
ATOM    498  CG  LEU    70     -45.768 -15.828 -13.742  1.00  0.00           C  
ATOM    499  CD1 LEU    70     -47.163 -16.043 -13.177  1.00  0.00           C  
ATOM    500  CD2 LEU    70     -45.038 -14.746 -12.967  1.00  0.00           C  
ATOM    501  N   GLN    71     -46.926 -17.604 -16.546  1.00  0.00           N  
ATOM    502  CA  GLN    71     -47.268 -16.989 -17.821  1.00  0.00           C  
ATOM    503  C   GLN    71     -47.841 -15.593 -17.596  1.00  0.00           C  
ATOM    504  O   GLN    71     -48.762 -15.415 -16.800  1.00  0.00           O  
ATOM    505  CB  GLN    71     -48.283 -17.855 -18.567  1.00  0.00           C  
ATOM    506  CG  GLN    71     -48.717 -17.285 -19.903  1.00  0.00           C  
ATOM    507  CD  GLN    71     -49.898 -18.029 -20.488  1.00  0.00           C  
ATOM    508  OE1 GLN    71     -51.019 -17.916 -19.994  1.00  0.00           O  
ATOM    509  NE2 GLN    71     -49.652 -18.802 -21.540  1.00  0.00           N  
ATOM    510  N   ILE    72     -47.288 -14.609 -18.297  1.00  0.00           N  
ATOM    511  CA  ILE    72     -47.737 -13.227 -18.175  1.00  0.00           C  
ATOM    512  C   ILE    72     -48.422 -12.760 -19.454  1.00  0.00           C  
ATOM    513  O   ILE    72     -48.189 -13.308 -20.529  1.00  0.00           O  
ATOM    514  CB  ILE    72     -46.549 -12.312 -17.878  1.00  0.00           C  
ATOM    515  CG1 ILE    72     -45.473 -12.328 -18.976  1.00  0.00           C  
ATOM    516  CG2 ILE    72     -45.806 -12.674 -16.581  1.00  0.00           C  
ATOM    517  CD1 ILE    72     -44.387 -11.271 -18.781  1.00  0.00           C  
ATOM    518  N   GLY    73     -49.268 -11.743 -19.328  1.00  0.00           N  
ATOM    519  CA  GLY    73     -49.905 -11.124 -20.483  1.00  0.00           C  
ATOM    520  C   GLY    73     -49.647  -9.623 -20.446  1.00  0.00           C  
ATOM    521  O   GLY    73     -49.546  -9.034 -19.373  1.00  0.00           O  
ATOM    522  N   GLY    74     -49.532  -9.003 -21.616  1.00  0.00           N  
ATOM    523  CA  GLY    74     -49.273  -7.576 -21.681  1.00  0.00           C  
ATOM    524  C   GLY    74     -48.753  -7.122 -23.030  1.00  0.00           C  
ATOM    525  O   GLY    74     -48.566  -7.927 -23.941  1.00  0.00           O  
ATOM    526  N   ARG    75     -48.514  -5.820 -23.155  1.00  0.00           N  
ATOM    527  CA  ARG    75     -48.050  -5.248 -24.413  1.00  0.00           C  
ATOM    528  C   ARG    75     -46.897  -4.268 -24.212  1.00  0.00           C  
ATOM    529  O   ARG    75     -46.048  -4.113 -25.088  1.00  0.00           O  
ATOM    530  CB  ARG    75     -49.206  -4.548 -25.133  1.00  0.00           C  
ATOM    531  CG  ARG    75     -48.814  -3.964 -26.492  1.00  0.00           C  
ATOM    532  CD  ARG    75     -49.983  -3.322 -27.242  1.00  0.00           C  
ATOM    533  NE  ARG    75     -50.439  -2.151 -26.442  1.00  0.00           N  
ATOM    534  CZ  ARG    75     -49.779  -0.960 -26.537  1.00  0.00           C  
ATOM    535  NH1 ARG    75     -48.755  -1.122 -27.424  1.00  0.00           N  
ATOM    536  NH2 ARG    75     -50.401  -0.072 -25.707  1.00  0.00           N  
ATOM    537  N   ASN    76     -46.868  -3.607 -23.060  1.00  0.00           N  
ATOM    538  CA  ASN    76     -45.818  -2.640 -22.768  1.00  0.00           C  
ATOM    539  C   ASN    76     -44.545  -3.343 -22.307  1.00  0.00           C  
ATOM    540  O   ASN    76     -44.554  -4.042 -21.294  1.00  0.00           O  
ATOM    541  CB  ASN    76     -46.287  -1.661 -21.694  1.00  0.00           C  
ATOM    542  CG  ASN    76     -45.218  -0.589 -21.535  1.00  0.00           C  
ATOM    543  OD1 ASN    76     -44.045  -0.816 -21.830  1.00  0.00           O  
ATOM    544  ND2 ASN    76     -45.565   0.637 -21.061  1.00  0.00           N  
ATOM    545  N   LEU    77     -43.444  -3.164 -23.057  1.00  0.00           N  
ATOM    546  CA  LEU    77     -42.160  -3.794 -22.728  1.00  0.00           C  
ATOM    547  C   LEU    77     -41.698  -3.526 -21.297  1.00  0.00           C  
ATOM    548  O   LEU    77     -41.313  -4.465 -20.601  1.00  0.00           O  
ATOM    549  CB  LEU    77     -41.193  -3.154 -23.727  1.00  0.00           C  
ATOM    550  CG  LEU    77     -39.752  -3.647 -23.582  1.00  0.00           C  
ATOM    551  CD1 LEU    77     -39.549  -5.138 -23.850  1.00  0.00           C  
ATOM    552  CD2 LEU    77     -38.744  -2.979 -24.517  1.00  0.00           C  
ATOM    553  N   GLU    78     -41.729  -2.267 -20.868  1.00  0.00           N  
ATOM    554  CA  GLU    78     -41.311  -1.914 -19.515  1.00  0.00           C  
ATOM    555  C   GLU    78     -42.083  -2.714 -18.473  1.00  0.00           C  
ATOM    556  O   GLU    78     -41.500  -3.253 -17.532  1.00  0.00           O  
ATOM    557  CB  GLU    78     -41.521  -0.421 -19.251  1.00  0.00           C  
ATOM    558  CG  GLU    78     -40.549   0.477 -20.018  1.00  0.00           C  
ATOM    559  CD  GLU    78     -40.956   1.924 -19.779  1.00  0.00           C  
ATOM    560  OE1 GLU    78     -42.002   2.141 -19.111  1.00  0.00           O  
ATOM    561  OE2 GLU    78     -40.226   2.831 -20.261  1.00  0.00           O  
ATOM    562  N   ASN    79     -43.398  -2.787 -18.651  1.00  0.00           N  
ATOM    563  CA  ASN    79     -44.277  -3.406 -17.665  1.00  0.00           C  
ATOM    564  C   ASN    79     -44.136  -4.927 -17.625  1.00  0.00           C  
ATOM    565  O   ASN    79     -44.342  -5.544 -16.580  1.00  0.00           O  
ATOM    566  CB  ASN    79     -45.732  -3.030 -17.949  1.00  0.00           C  
ATOM    567  CG  ASN    79     -45.924  -1.570 -17.566  1.00  0.00           C  
ATOM    568  OD1 ASN    79     -45.154  -1.013 -16.784  1.00  0.00           O  
ATOM    569  ND2 ASN    79     -46.962  -0.869 -18.095  1.00  0.00           N  
ATOM    570  N   LEU    80     -43.791  -5.529 -18.759  1.00  0.00           N  
ATOM    571  CA  LEU    80     -43.642  -6.979 -18.835  1.00  0.00           C  
ATOM    572  C   LEU    80     -42.268  -7.427 -18.346  1.00  0.00           C  
ATOM    573  O   LEU    80     -42.085  -8.580 -17.959  1.00  0.00           O  
ATOM    574  CB  LEU    80     -43.874  -7.474 -20.265  1.00  0.00           C  
ATOM    575  CG  LEU    80     -45.335  -7.692 -20.664  1.00  0.00           C  
ATOM    576  CD1 LEU    80     -45.435  -8.080 -22.130  1.00  0.00           C  
ATOM    577  CD2 LEU    80     -45.980  -8.752 -19.783  1.00  0.00           C  
ATOM    578  N   ALA    81     -41.305  -6.512 -18.370  1.00  0.00           N  
ATOM    579  CA  ALA    81     -39.972  -6.798 -17.856  1.00  0.00           C  
ATOM    580  C   ALA    81     -39.973  -6.651 -16.340  1.00  0.00           C  
ATOM    581  O   ALA    81     -39.202  -7.307 -15.640  1.00  0.00           O  
ATOM    582  CB  ALA    81     -38.950  -5.867 -18.482  1.00  0.00           C  
ATOM    583  N   LYS    82     -40.848  -5.783 -15.842  1.00  0.00           N  
ATOM    584  CA  LYS    82     -41.009  -5.587 -14.409  1.00  0.00           C  
ATOM    585  C   LYS    82     -41.801  -6.745 -13.815  1.00  0.00           C  
ATOM    586  O   LYS    82     -41.547  -7.171 -12.690  1.00  0.00           O  
ATOM    587  CB  LYS    82     -41.731  -4.267 -14.135  1.00  0.00           C  
ATOM    588  CG  LYS    82     -40.898  -3.032 -14.485  1.00  0.00           C  
ATOM    589  CD  LYS    82     -41.596  -1.710 -14.157  1.00  0.00           C  
ATOM    590  CE  LYS    82     -40.771  -0.475 -14.525  1.00  0.00           C  
ATOM    591  NZ  LYS    82     -41.523   0.754 -14.189  1.00  0.00           N  
ATOM    592  N   ALA    83     -42.759  -7.252 -14.585  1.00  0.00           N  
ATOM    593  CA  ALA    83     -43.598  -8.359 -14.142  1.00  0.00           C  
ATOM    594  C   ALA    83     -42.819  -9.669 -14.182  1.00  0.00           C  
ATOM    595  O   ALA    83     -43.044 -10.559 -13.364  1.00  0.00           O  
ATOM    596  CB  ALA    83     -44.844  -8.457 -15.009  1.00  0.00           C  
ATOM    597  N   THR    84     -41.905  -9.780 -15.141  1.00  0.00           N  
ATOM    598  CA  THR    84     -41.053 -10.957 -15.254  1.00  0.00           C  
ATOM    599  C   THR    84     -40.018 -10.938 -14.139  1.00  0.00           C  
ATOM    600  O   THR    84     -39.580 -11.985 -13.662  1.00  0.00           O  
ATOM    601  CB  THR    84     -40.370 -10.990 -16.611  1.00  0.00           C  
ATOM    602  OG1 THR    84     -41.341 -11.060 -17.645  1.00  0.00           O  
ATOM    603  CG2 THR    84     -39.453 -12.222 -16.690  1.00  0.00           C  
ATOM    604  N   ARG    85     -39.632  -9.734 -13.729  1.00  0.00           N  
ATOM    605  CA  ARG    85     -38.692  -9.557 -12.632  1.00  0.00           C  
ATOM    606  C   ARG    85     -39.325 -10.060 -11.342  1.00  0.00           C  
ATOM    607  O   ARG    85     -38.659 -10.673 -10.507  1.00  0.00           O  
ATOM    608  CB  ARG    85     -38.322  -8.079 -12.495  1.00  0.00           C  
ATOM    609  CG  ARG    85     -36.861  -7.822 -12.168  1.00  0.00           C  
ATOM    610  CD  ARG    85     -36.493  -6.367 -12.419  1.00  0.00           C  
ATOM    611  NE  ARG    85     -37.218  -5.452 -11.539  1.00  0.00           N  
ATOM    612  CZ  ARG    85     -36.741  -4.969 -10.394  1.00  0.00           C  
ATOM    613  NH1 ARG    85     -35.528  -5.306  -9.973  1.00  0.00           N  
ATOM    614  NH2 ARG    85     -37.480  -4.142  -9.668  1.00  0.00           N  
ATOM    615  N   LEU    86     -40.622  -9.805 -11.195  1.00  0.00           N  
ATOM    616  CA  LEU    86     -41.357 -10.190  -9.996  1.00  0.00           C  
ATOM    617  C   LEU    86     -41.649 -11.687  -9.974  1.00  0.00           C  
ATOM    618  O   LEU    86     -41.613 -12.316  -8.919  1.00  0.00           O  
ATOM    619  CB  LEU    86     -42.679  -9.407  -9.880  1.00  0.00           C  
ATOM    620  CG  LEU    86     -42.482  -7.906  -9.662  1.00  0.00           C  
ATOM    621  CD1 LEU    86     -43.766  -7.078  -9.669  1.00  0.00           C  
ATOM    622  CD2 LEU    86     -41.822  -7.526  -8.337  1.00  0.00           C  
ATOM    623  N   ALA    87     -41.933 -12.252 -11.143  1.00  0.00           N  
ATOM    624  CA  ALA    87     -42.227 -13.669 -11.250  1.00  0.00           C  
ATOM    625  C   ALA    87     -41.013 -14.521 -10.944  1.00  0.00           C  
ATOM    626  O   ALA    87     -41.122 -15.580 -10.327  1.00  0.00           O  
ATOM    627  CB  ALA    87     -42.749 -13.990 -12.647  1.00  0.00           C  
ATOM    628  N   ASN    88     -39.847 -14.055 -11.377  1.00  0.00           N  
ATOM    629  CA  ASN    88     -38.604 -14.777 -11.148  1.00  0.00           C  
ATOM    630  C   ASN    88     -38.312 -14.913  -9.659  1.00  0.00           C  
ATOM    631  O   ASN    88     -37.766 -15.922  -9.214  1.00  0.00           O  
ATOM    632  CB  ASN    88     -37.445 -14.058 -11.833  1.00  0.00           C  
ATOM    633  CG  ASN    88     -36.219 -14.957 -11.751  1.00  0.00           C  
ATOM    634  OD1 ASN    88     -36.201 -16.055 -12.304  1.00  0.00           O  
ATOM    635  ND2 ASN    88     -35.128 -14.539 -11.054  1.00  0.00           N  
ATOM    636  N   ALA    89     -38.677 -13.890  -8.893  1.00  0.00           N  
ATOM    637  CA  ALA    89     -38.391 -13.863  -7.464  1.00  0.00           C  
ATOM    638  C   ALA    89     -39.226 -14.889  -6.707  1.00  0.00           C  
ATOM    639  O   ALA    89     -38.726 -15.560  -5.803  1.00  0.00           O  
ATOM    640  CB  ALA    89     -38.636 -12.479  -6.913  1.00  0.00           C  
ATOM    641  N   TYR    90     -40.497 -15.010  -7.075  1.00  0.00           N  
ATOM    642  CA  TYR    90     -41.384 -15.979  -6.437  1.00  0.00           C  
ATOM    643  C   TYR    90     -40.895 -17.408  -6.665  1.00  0.00           C  
ATOM    644  O   TYR    90     -41.404 -18.351  -6.058  1.00  0.00           O  
ATOM    645  CB  TYR    90     -42.822 -15.807  -6.934  1.00  0.00           C  
ATOM    646  CG  TYR    90     -43.353 -14.547  -6.341  1.00  0.00           C  
ATOM    647  CD1 TYR    90     -43.389 -13.377  -7.110  1.00  0.00           C  
ATOM    648  CD2 TYR    90     -43.832 -14.499  -5.014  1.00  0.00           C  
ATOM    649  CE1 TYR    90     -43.887 -12.167  -6.586  1.00  0.00           C  
ATOM    650  CE2 TYR    90     -44.342 -13.278  -4.465  1.00  0.00           C  
ATOM    651  CZ  TYR    90     -44.360 -12.121  -5.270  1.00  0.00           C  
ATOM    652  OH  TYR    90     -44.837 -10.922  -4.784  1.00  0.00           O  
ATOM    653  N   ALA    91     -39.910 -17.562  -7.545  1.00  0.00           N  
ATOM    654  CA  ALA    91     -39.221 -18.828  -7.707  1.00  0.00           C  
ATOM    655  C   ALA    91     -39.584 -19.582  -8.971  1.00  0.00           C  
ATOM    656  O   ALA    91     -39.056 -20.665  -9.218  1.00  0.00           O  
ATOM    657  CB  ALA    91     -39.500 -19.713  -6.496  1.00  0.00           C  
ATOM    658  N   TYR    92     -40.481 -19.019  -9.775  1.00  0.00           N  
ATOM    659  CA  TYR    92     -40.882 -19.668 -11.019  1.00  0.00           C  
ATOM    660  C   TYR    92     -39.663 -19.973 -11.884  1.00  0.00           C  
ATOM    661  O   TYR    92     -38.735 -19.169 -11.977  1.00  0.00           O  
ATOM    662  CB  TYR    92     -41.879 -18.802 -11.791  1.00  0.00           C  
ATOM    663  CG  TYR    92     -43.244 -18.720 -11.146  1.00  0.00           C  
ATOM    664  CD1 TYR    92     -44.217 -19.676 -11.407  1.00  0.00           C  
ATOM    665  CD2 TYR    92     -43.559 -17.685 -10.277  1.00  0.00           C  
ATOM    666  CE1 TYR    92     -45.466 -19.602 -10.817  1.00  0.00           C  
ATOM    667  CE2 TYR    92     -44.803 -17.603  -9.684  1.00  0.00           C  
ATOM    668  CZ  TYR    92     -45.753 -18.564  -9.957  1.00  0.00           C  
ATOM    669  OH  TYR    92     -46.995 -18.483  -9.368  1.00  0.00           O  
ATOM    670  N   ASP    93     -39.679 -21.143 -12.515  1.00  0.00           N  
ATOM    671  CA  ASP    93     -38.546 -21.614 -13.303  1.00  0.00           C  
ATOM    672  C   ASP    93     -38.568 -21.045 -14.720  1.00  0.00           C  
ATOM    673  O   ASP    93     -37.601 -21.195 -15.466  1.00  0.00           O  
ATOM    674  CB  ASP    93     -38.547 -23.146 -13.382  1.00  0.00           C  
ATOM    675  CG  ASP    93     -38.621 -23.808 -12.018  1.00  0.00           C  
ATOM    676  OD1 ASP    93     -37.561 -23.990 -11.382  1.00  0.00           O  
ATOM    677  OD2 ASP    93     -39.738 -24.166 -11.592  1.00  0.00           O  
ATOM    678  N   GLU    94     -39.672 -20.401 -15.092  1.00  0.00           N  
ATOM    679  CA  GLU    94     -39.858 -19.936 -16.466  1.00  0.00           C  
ATOM    680  C   GLU    94     -40.924 -18.851 -16.574  1.00  0.00           C  
ATOM    681  O   GLU    94     -41.987 -18.948 -15.963  1.00  0.00           O  
ATOM    682  CB  GLU    94     -40.251 -21.114 -17.360  1.00  0.00           C  
ATOM    683  CG  GLU    94     -40.755 -20.730 -18.744  1.00  0.00           C  
ATOM    684  CD  GLU    94     -41.513 -21.864 -19.405  1.00  0.00           C  
ATOM    685  OE1 GLU    94     -42.653 -21.635 -19.862  1.00  0.00           O  
ATOM    686  OE2 GLU    94     -40.967 -22.985 -19.467  1.00  0.00           O  
ATOM    687  N   ILE    95     -40.636 -17.826 -17.370  1.00  0.00           N  
ATOM    688  CA  ILE    95     -41.593 -16.757 -17.624  1.00  0.00           C  
ATOM    689  C   ILE    95     -42.082 -16.831 -19.066  1.00  0.00           C  
ATOM    690  O   ILE    95     -41.428 -16.332 -19.981  1.00  0.00           O  
ATOM    691  CB  ILE    95     -40.975 -15.369 -17.372  1.00  0.00           C  
ATOM    692  CG1 ILE    95     -40.465 -15.262 -15.934  1.00  0.00           C  
ATOM    693  CG2 ILE    95     -41.996 -14.276 -17.652  1.00  0.00           C  
ATOM    694  CD1 ILE    95     -41.537 -15.473 -14.884  1.00  0.00           C  
ATOM    695  N   ASN    96     -43.235 -17.461 -19.260  1.00  0.00           N  
ATOM    696  CA  ASN    96     -43.817 -17.613 -20.588  1.00  0.00           C  
ATOM    697  C   ASN    96     -44.678 -16.417 -20.978  1.00  0.00           C  
ATOM    698  O   ASN    96     -45.429 -15.892 -20.161  1.00  0.00           O  
ATOM    699  CB  ASN    96     -44.653 -18.892 -20.649  1.00  0.00           C  
ATOM    700  CG  ASN    96     -45.488 -18.983 -21.910  1.00  0.00           C  
ATOM    701  OD1 ASN    96     -46.612 -18.486 -21.960  1.00  0.00           O  
ATOM    702  ND2 ASN    96     -44.941 -19.619 -22.938  1.00  0.00           N  
ATOM    703  N   PHE    97     -44.569 -15.994 -22.234  1.00  0.00           N  
ATOM    704  CA  PHE    97     -45.334 -14.857 -22.732  1.00  0.00           C  
ATOM    705  C   PHE    97     -46.577 -15.332 -23.474  1.00  0.00           C  
ATOM    706  O   PHE    97     -46.497 -16.191 -24.350  1.00  0.00           O  
ATOM    707  CB  PHE    97     -44.472 -13.998 -23.661  1.00  0.00           C  
ATOM    708  CG  PHE    97     -43.404 -13.374 -22.831  1.00  0.00           C  
ATOM    709  CD1 PHE    97     -42.134 -13.973 -22.670  1.00  0.00           C  
ATOM    710  CD2 PHE    97     -43.646 -12.150 -22.180  1.00  0.00           C  
ATOM    711  CE1 PHE    97     -41.117 -13.366 -21.877  1.00  0.00           C  
ATOM    712  CE2 PHE    97     -42.645 -11.521 -21.380  1.00  0.00           C  
ATOM    713  CZ  PHE    97     -41.375 -12.135 -21.227  1.00  0.00           C  
ATOM    714  N   ASN    98     -47.725 -14.761 -23.124  1.00  0.00           N  
ATOM    715  CA  ASN    98     -48.991 -15.146 -23.734  1.00  0.00           C  
ATOM    716  C   ASN    98     -49.229 -14.408 -25.047  1.00  0.00           C  
ATOM    717  O   ASN    98     -49.298 -13.178 -25.078  1.00  0.00           O  
ATOM    718  CB  ASN    98     -50.144 -14.885 -22.762  1.00  0.00           C  
ATOM    719  CG  ASN    98     -51.489 -15.304 -23.325  1.00  0.00           C  
ATOM    720  OD1 ASN    98     -51.868 -14.903 -24.424  1.00  0.00           O  
ATOM    721  ND2 ASN    98     -52.216 -16.122 -22.572  1.00  0.00           N  
ATOM    722  N   CYS    99     -49.354 -15.170 -26.129  1.00  0.00           N  
ATOM    723  CA  CYS    99     -49.560 -14.603 -27.457  1.00  0.00           C  
ATOM    724  C   CYS    99     -50.676 -15.330 -28.201  1.00  0.00           C  
ATOM    725  O   CYS    99     -50.609 -15.492 -29.420  1.00  0.00           O  
ATOM    726  CB  CYS    99     -48.271 -14.690 -28.277  1.00  0.00           C  
ATOM    727  SG  CYS    99     -47.194 -13.990 -27.672  1.00  0.00           S  
ATOM    728  N   GLY   100     -51.699 -15.766 -27.473  1.00  0.00           N  
ATOM    729  CA  GLY   100     -52.775 -16.535 -28.073  1.00  0.00           C  
ATOM    730  C   GLY   100     -54.170 -16.222 -27.560  1.00  0.00           C  
ATOM    731  O   GLY   100     -55.151 -16.694 -28.130  1.00  0.00           O  
ATOM    732  N   CYS   101     -54.268 -15.429 -26.497  1.00  0.00           N  
ATOM    733  CA  CYS   101     -55.561 -15.142 -25.876  1.00  0.00           C  
ATOM    734  C   CYS   101     -56.409 -14.224 -26.760  1.00  0.00           C  
ATOM    735  O   CYS   101     -56.104 -13.039 -26.900  1.00  0.00           O  
ATOM    736  CB  CYS   101     -55.358 -14.504 -24.499  1.00  0.00           C  
ATOM    737  SG  CYS   101     -56.694 -14.835 -23.328  1.00  0.00           S  
ATOM    738  N   PRO   102     -57.482 -14.772 -27.360  1.00  0.00           N  
ATOM    739  CA  PRO   102     -58.304 -14.033 -28.321  1.00  0.00           C  
ATOM    740  C   PRO   102     -59.591 -13.461 -27.725  1.00  0.00           C  
ATOM    741  O   PRO   102     -60.529 -13.178 -28.470  1.00  0.00           O  
ATOM    742  CB  PRO   102     -58.654 -15.113 -29.339  1.00  0.00           C  
ATOM    743  CG  PRO   102     -58.812 -16.351 -28.493  1.00  0.00           C  
ATOM    744  CD  PRO   102     -57.901 -16.183 -27.284  1.00  0.00           C  
ATOM    745  N   SER   103     -59.638 -13.297 -26.407  1.00  0.00           N  
ATOM    746  CA  SER   103     -60.831 -12.778 -25.745  1.00  0.00           C  
ATOM    747  C   SER   103     -61.047 -11.310 -26.092  1.00  0.00           C  
ATOM    748  O   SER   103     -60.116 -10.624 -26.511  1.00  0.00           O  
ATOM    749  CB  SER   103     -60.703 -12.933 -24.230  1.00  0.00           C  
ATOM    750  OG  SER   103     -59.553 -12.259 -23.748  1.00  0.00           O  
ATOM    751  N   PRO   104     -62.276 -10.831 -25.923  1.00  0.00           N  
ATOM    752  CA  PRO   104     -62.573  -9.419 -26.135  1.00  0.00           C  
ATOM    753  C   PRO   104     -61.758  -8.569 -25.171  1.00  0.00           C  
ATOM    754  O   PRO   104     -61.409  -7.427 -25.472  1.00  0.00           O  
ATOM    755  CB  PRO   104     -64.061  -9.135 -25.933  1.00  0.00           C  
ATOM    756  CG  PRO   104     -64.955 -10.349 -26.193  1.00  0.00           C  
ATOM    757  CD  PRO   104     -64.335 -11.674 -25.741  1.00  0.00           C  
ATOM    758  N   LYS   105     -61.458  -9.137 -24.009  1.00  0.00           N  
ATOM    759  CA  LYS   105     -60.693  -8.442 -22.984  1.00  0.00           C  
ATOM    760  C   LYS   105     -59.257  -8.233 -23.449  1.00  0.00           C  
ATOM    761  O   LYS   105     -58.647  -7.200 -23.173  1.00  0.00           O  
ATOM    762  CB  LYS   105     -60.705  -9.250 -21.686  1.00  0.00           C  
ATOM    763  CG  LYS   105     -62.095  -9.682 -21.240  1.00  0.00           C  
ATOM    764  CD  LYS   105     -62.587  -8.855 -20.065  1.00  0.00           C  
ATOM    765  CE  LYS   105     -62.646  -7.374 -20.397  1.00  0.00           C  
ATOM    766  NZ  LYS   105     -62.542  -6.541 -19.170  1.00  0.00           N  
ATOM    767  N   VAL   106     -58.725  -9.224 -24.156  1.00  0.00           N  
ATOM    768  CA  VAL   106     -57.360  -9.165 -24.661  1.00  0.00           C  
ATOM    769  C   VAL   106     -57.252  -8.197 -25.836  1.00  0.00           C  
ATOM    770  O   VAL   106     -56.280  -7.454 -25.950  1.00  0.00           O  
ATOM    771  CB  VAL   106     -56.896 -10.553 -25.073  1.00  0.00           C  
ATOM    772  CG1 VAL   106     -55.543 -10.557 -25.788  1.00  0.00           C  
ATOM    773  CG2 VAL   106     -56.729 -11.515 -23.895  1.00  0.00           C  
ATOM    774  N   SER   107     -58.258  -8.208 -26.705  1.00  0.00           N  
ATOM    775  CA  SER   107     -58.268  -7.348 -27.883  1.00  0.00           C  
ATOM    776  C   SER   107     -58.299  -5.877 -27.484  1.00  0.00           C  
ATOM    777  O   SER   107     -57.704  -5.030 -28.150  1.00  0.00           O  
ATOM    778  CB  SER   107     -59.477  -7.670 -28.763  1.00  0.00           C  
ATOM    779  OG  SER   107     -59.357  -8.980 -29.297  1.00  0.00           O  
ATOM    780  N   GLY   108     -58.999  -5.583 -26.394  1.00  0.00           N  
ATOM    781  CA  GLY   108     -59.129  -4.215 -25.911  1.00  0.00           C  
ATOM    782  C   GLY   108     -57.813  -3.711 -25.328  1.00  0.00           C  
ATOM    783  O   GLY   108     -57.388  -2.592 -25.612  1.00  0.00           O  
ATOM    784  N   ARG   109     -57.172  -4.542 -24.512  1.00  0.00           N  
ATOM    785  CA  ARG   109     -55.908  -4.180 -23.897  1.00  0.00           C  
ATOM    786  C   ARG   109     -54.737  -4.311 -24.851  1.00  0.00           C  
ATOM    787  O   ARG   109     -53.619  -3.903 -24.535  1.00  0.00           O  
ATOM    788  CB  ARG   109     -55.661  -5.047 -22.659  1.00  0.00           C  
ATOM    789  CG  ARG   109     -56.622  -4.752 -21.506  1.00  0.00           C  
ATOM    790  CD  ARG   109     -56.414  -5.655 -20.288  1.00  0.00           C  
ATOM    791  NE  ARG   109     -57.438  -5.281 -19.273  1.00  0.00           N  
ATOM    792  CZ  ARG   109     -57.623  -6.064 -18.170  1.00  0.00           C  
ATOM    793  NH1 ARG   109     -56.748  -7.108 -18.250  1.00  0.00           N  
ATOM    794  NH2 ARG   109     -58.610  -5.496 -17.417  1.00  0.00           N  
ATOM    795  N   GLY   110     -54.992  -4.883 -26.023  1.00  0.00           N  
ATOM    796  CA  GLY   110     -53.963  -5.044 -27.032  1.00  0.00           C  
ATOM    797  C   GLY   110     -52.893  -6.043 -26.635  1.00  0.00           C  
ATOM    798  O   GLY   110     -51.719  -5.858 -26.951  1.00  0.00           O  
ATOM    799  N   CYS   111     -53.298  -7.099 -25.937  1.00  0.00           N  
ATOM    800  CA  CYS   111     -52.383  -8.172 -25.564  1.00  0.00           C  
ATOM    801  C   CYS   111     -52.950  -9.522 -25.987  1.00  0.00           C  
ATOM    802  O   CYS   111     -54.109  -9.618 -26.390  1.00  0.00           O  
ATOM    803  CB  CYS   111     -52.126  -8.163 -24.056  1.00  0.00           C  
ATOM    804  SG  CYS   111     -53.298  -8.438 -23.303  1.00  0.00           S  
ATOM    805  N   PHE   112     -52.129 -10.562 -25.893  1.00  0.00           N  
ATOM    806  CA  PHE   112     -52.552 -11.899 -26.262  1.00  0.00           C  
ATOM    807  C   PHE   112     -52.289 -12.207 -27.723  1.00  0.00           C  
ATOM    808  O   PHE   112     -51.177 -12.025 -28.216  1.00  0.00           O  
ATOM    809  CB  PHE   112     -54.045 -12.079 -25.959  1.00  0.00           C  
ATOM    810  CG  PHE   112     -54.206 -12.065 -24.478  1.00  0.00           C  
ATOM    811  CD1 PHE   112     -53.108 -12.224 -23.603  1.00  0.00           C  
ATOM    812  CD2 PHE   112     -55.483 -11.888 -23.913  1.00  0.00           C  
ATOM    813  CE1 PHE   112     -53.272 -12.205 -22.188  1.00  0.00           C  
ATOM    814  CE2 PHE   112     -55.675 -11.866 -22.499  1.00  0.00           C  
ATOM    815  CZ  PHE   112     -54.562 -12.027 -21.633  1.00  0.00           C  
ATOM    816  N   GLY   113     -53.322 -12.671 -28.419  1.00  0.00           N  
ATOM    817  CA  GLY   113     -53.188 -13.082 -29.812  1.00  0.00           C  
ATOM    818  C   GLY   113     -53.017 -11.889 -30.748  1.00  0.00           C  
ATOM    819  O   GLY   113     -52.386 -12.005 -31.797  1.00  0.00           O  
ATOM    820  N   ALA   114     -53.578 -10.745 -30.369  1.00  0.00           N  
ATOM    821  CA  ALA   114     -53.529  -9.561 -31.220  1.00  0.00           C  
ATOM    822  C   ALA   114     -52.148  -8.907 -31.200  1.00  0.00           C  
ATOM    823  O   ALA   114     -51.920  -7.907 -31.881  1.00  0.00           O  
ATOM    824  CB  ALA   114     -54.593  -8.547 -30.794  1.00  0.00           C  
ATOM    825  N   LEU   115     -51.866  -8.152 -30.143  1.00  0.00           N  
ATOM    826  CA  LEU   115     -50.595  -7.450 -30.017  1.00  0.00           C  
ATOM    827  C   LEU   115     -49.383  -8.361 -29.798  1.00  0.00           C  
ATOM    828  O   LEU   115     -48.262  -8.067 -30.222  1.00  0.00           O  
ATOM    829  CB  LEU   115     -50.354  -6.474 -28.860  1.00  0.00           C  
ATOM    830  CG  LEU   115     -49.024  -5.724 -28.962  1.00  0.00           C  
ATOM    831  CD1 LEU   115     -48.859  -4.869 -30.217  1.00  0.00           C  
ATOM    832  CD2 LEU   115     -48.749  -4.741 -27.825  1.00  0.00           C  
ATOM    833  N   LEU   116     -49.607  -9.489 -29.125  1.00  0.00           N  
ATOM    834  CA  LEU   116     -48.548 -10.452 -28.841  1.00  0.00           C  
ATOM    835  C   LEU   116     -48.303 -11.379 -30.026  1.00  0.00           C  
ATOM    836  O   LEU   116     -47.180 -11.821 -30.287  1.00  0.00           O  
ATOM    837  CB  LEU   116     -48.701 -11.497 -27.732  1.00  0.00           C  
ATOM    838  CG  LEU   116     -48.786 -10.891 -26.330  1.00  0.00           C  
ATOM    839  CD1 LEU   116     -49.039 -11.895 -25.206  1.00  0.00           C  
ATOM    840  CD2 LEU   116     -47.530 -10.152 -25.869  1.00  0.00           C  
ATOM    841  N   MET   117     -49.367 -11.684 -30.762  1.00  0.00           N  
ATOM    842  CA  MET   117     -49.292 -12.662 -31.849  1.00  0.00           C  
ATOM    843  C   MET   117     -49.294 -12.164 -33.286  1.00  0.00           C  
ATOM    844  O   MET   117     -48.956 -12.899 -34.219  1.00  0.00           O  
ATOM    845  CB  MET   117     -50.363 -13.725 -32.106  1.00  0.00           C  
ATOM    846  CG  MET   117     -51.719 -13.140 -32.507  1.00  0.00           C  
ATOM    847  SD  MET   117     -53.041 -14.372 -32.710  1.00  0.00           S  
ATOM    848  CE  MET   117     -54.269 -13.186 -33.327  1.00  0.00           C  
ATOM    849  N   LEU   118     -49.673 -10.906 -33.499  1.00  0.00           N  
ATOM    850  CA  LEU   118     -49.719 -10.341 -34.846  1.00  0.00           C  
ATOM    851  C   LEU   118     -49.113  -8.947 -34.953  1.00  0.00           C  
ATOM    852  O   LEU   118     -49.566  -8.101 -35.728  1.00  0.00           O  
ATOM    853  CB  LEU   118     -51.060 -10.061 -35.532  1.00  0.00           C  
ATOM    854  CG  LEU   118     -51.851 -11.328 -35.865  1.00  0.00           C  
ATOM    855  CD1 LEU   118     -53.281 -11.088 -36.348  1.00  0.00           C  
ATOM    856  CD2 LEU   118     -51.245 -12.196 -36.967  1.00  0.00           C  
ATOM    857  N   ASP   119     -48.069  -8.686 -34.168  1.00  0.00           N  
ATOM    858  CA  ASP   119     -47.404  -7.386 -34.171  1.00  0.00           C  
ATOM    859  C   ASP   119     -45.926  -7.552 -33.801  1.00  0.00           C  
ATOM    860  O   ASP   119     -45.496  -7.219 -32.694  1.00  0.00           O  
ATOM    861  CB  ASP   119     -47.923  -6.336 -33.185  1.00  0.00           C  
ATOM    862  CG  ASP   119     -47.248  -5.011 -33.510  1.00  0.00           C  
ATOM    863  OD1 ASP   119     -46.535  -4.949 -34.547  1.00  0.00           O  
ATOM    864  OD2 ASP   119     -47.436  -4.043 -32.726  1.00  0.00           O  
ATOM    865  N   PRO   120     -45.120  -8.077 -34.738  1.00  0.00           N  
ATOM    866  CA  PRO   120     -43.688  -8.295 -34.502  1.00  0.00           C  
ATOM    867  C   PRO   120     -42.890  -7.138 -33.908  1.00  0.00           C  
ATOM    868  O   PRO   120     -42.140  -7.304 -32.942  1.00  0.00           O  
ATOM    869  CB  PRO   120     -42.274  -8.387 -35.082  1.00  0.00           C  
ATOM    870  CG  PRO   120     -42.238  -8.892 -36.526  1.00  0.00           C  
ATOM    871  CD  PRO   120     -43.359  -8.327 -37.400  1.00  0.00           C  
ATOM    872  N   LYS   121     -43.037  -5.941 -34.476  1.00  0.00           N  
ATOM    873  CA  LYS   121     -42.283  -4.780 -34.004  1.00  0.00           C  
ATOM    874  C   LYS   121     -42.338  -4.548 -32.491  1.00  0.00           C  
ATOM    875  O   LYS   121     -41.380  -4.064 -31.882  1.00  0.00           O  
ATOM    876  CB  LYS   121     -42.657  -3.369 -34.468  1.00  0.00           C  
ATOM    877  CG  LYS   121     -42.328  -3.103 -35.938  1.00  0.00           C  
ATOM    878  CD  LYS   121     -42.696  -1.693 -36.403  1.00  0.00           C  
ATOM    879  CE  LYS   121     -42.405  -1.440 -37.884  1.00  0.00           C  
ATOM    880  NZ  LYS   121     -42.794  -0.059 -38.248  1.00  0.00           N  
ATOM    881  N   PHE   122     -43.368  -4.863 -31.845  1.00  0.00           N  
ATOM    882  CA  PHE   122     -43.656  -4.720 -30.423  1.00  0.00           C  
ATOM    883  C   PHE   122     -43.261  -5.978 -29.661  1.00  0.00           C  
ATOM    884  O   PHE   122     -42.670  -5.903 -28.586  1.00  0.00           O  
ATOM    885  CB  PHE   122     -45.145  -4.437 -30.211  1.00  0.00           C  
ATOM    886  CG  PHE   122     -45.428  -3.086 -30.771  1.00  0.00           C  
ATOM    887  CD1 PHE   122     -46.050  -2.911 -32.028  1.00  0.00           C  
ATOM    888  CD2 PHE   122     -45.075  -1.936 -30.041  1.00  0.00           C  
ATOM    889  CE1 PHE   122     -46.321  -1.615 -32.554  1.00  0.00           C  
ATOM    890  CE2 PHE   122     -45.335  -0.625 -30.545  1.00  0.00           C  
ATOM    891  CZ  PHE   122     -45.959  -0.466 -31.809  1.00  0.00           C  
ATOM    892  N   VAL   123     -43.593  -7.133 -30.227  1.00  0.00           N  
ATOM    893  CA  VAL   123     -43.322  -8.412 -29.584  1.00  0.00           C  
ATOM    894  C   VAL   123     -41.827  -8.666 -29.437  1.00  0.00           C  
ATOM    895  O   VAL   123     -41.389  -9.291 -28.471  1.00  0.00           O  
ATOM    896  CB  VAL   123     -43.943  -9.572 -30.382  1.00  0.00           C  
ATOM    897  CG1 VAL   123     -43.344 -10.901 -29.951  1.00  0.00           C  
ATOM    898  CG2 VAL   123     -45.454  -9.583 -30.216  1.00  0.00           C  
ATOM    899  N   GLY   124     -41.045  -8.181 -30.395  1.00  0.00           N  
ATOM    900  CA  GLY   124     -39.611  -8.439 -30.398  1.00  0.00           C  
ATOM    901  C   GLY   124     -38.896  -7.587 -29.353  1.00  0.00           C  
ATOM    902  O   GLY   124     -37.897  -8.014 -28.779  1.00  0.00           O  
ATOM    903  N   GLU   125     -39.413  -6.388 -29.102  1.00  0.00           N  
ATOM    904  CA  GLU   125     -38.839  -5.516 -28.082  1.00  0.00           C  
ATOM    905  C   GLU   125     -39.353  -5.891 -26.694  1.00  0.00           C  
ATOM    906  O   GLU   125     -38.737  -5.553 -25.683  1.00  0.00           O  
ATOM    907  CB  GLU   125     -39.140  -4.045 -28.385  1.00  0.00           C  
ATOM    908  CG  GLU   125     -40.617  -3.707 -28.485  1.00  0.00           C  
ATOM    909  CD  GLU   125     -40.857  -2.225 -28.704  1.00  0.00           C  
ATOM    910  OE1 GLU   125     -40.036  -1.413 -28.227  1.00  0.00           O  
ATOM    911  OE2 GLU   125     -41.862  -1.873 -29.356  1.00  0.00           O  
ATOM    912  N   ALA   126     -40.485  -6.588 -26.652  1.00  0.00           N  
ATOM    913  CA  ALA   126     -41.005  -7.124 -25.400  1.00  0.00           C  
ATOM    914  C   ALA   126     -40.118  -8.270 -24.933  1.00  0.00           C  
ATOM    915  O   ALA   126     -39.825  -8.400 -23.746  1.00  0.00           O  
ATOM    916  CB  ALA   126     -42.446  -7.650 -25.556  1.00  0.00           C  
ATOM    917  N   MET   127     -39.695  -9.100 -25.881  1.00  0.00           N  
ATOM    918  CA  MET   127     -38.883 -10.271 -25.578  1.00  0.00           C  
ATOM    919  C   MET   127     -37.439  -9.891 -25.264  1.00  0.00           C  
ATOM    920  O   MET   127     -36.751 -10.600 -24.533  1.00  0.00           O  
ATOM    921  CB  MET   127     -38.917 -11.253 -26.750  1.00  0.00           C  
ATOM    922  CG  MET   127     -40.294 -11.877 -26.984  1.00  0.00           C  
ATOM    923  SD  MET   127     -40.976 -12.759 -25.548  1.00  0.00           S  
ATOM    924  CE  MET   127     -39.747 -14.095 -25.585  1.00  0.00           C  
ATOM    925  N   SER   128     -36.982  -8.776 -25.824  1.00  0.00           N  
ATOM    926  CA  SER   128     -35.630  -8.297 -25.565  1.00  0.00           C  
ATOM    927  C   SER   128     -35.534  -7.732 -24.152  1.00  0.00           C  
ATOM    928  O   SER   128     -34.503  -7.856 -23.491  1.00  0.00           O  
ATOM    929  CB  SER   128     -35.237  -7.222 -26.580  1.00  0.00           C  
ATOM    930  OG  SER   128     -36.044  -6.067 -26.405  1.00  0.00           O  
ATOM    931  N   VAL   129     -36.618  -7.112 -23.696  1.00  0.00           N  
ATOM    932  CA  VAL   129     -36.655  -6.496 -22.375  1.00  0.00           C  
ATOM    933  C   VAL   129     -36.859  -7.539 -21.280  1.00  0.00           C  
ATOM    934  O   VAL   129     -36.282  -7.435 -20.197  1.00  0.00           O  
ATOM    935  CB  VAL   129     -37.758  -5.450 -22.318  1.00  0.00           C  
ATOM    936  CG1 VAL   129     -37.955  -4.847 -20.926  1.00  0.00           C  
ATOM    937  CG2 VAL   129     -37.513  -4.255 -23.241  1.00  0.00           C  
ATOM    938  N   ILE   130     -37.866  -8.393 -21.459  1.00  0.00           N  
ATOM    939  CA  ILE   130     -38.171  -9.430 -20.480  1.00  0.00           C  
ATOM    940  C   ILE   130     -37.020 -10.423 -20.358  1.00  0.00           C  
ATOM    941  O   ILE   130     -36.684 -10.900 -19.271  1.00  0.00           O  
ATOM    942  CB  ILE   130     -39.223 -10.562 -20.488  1.00  0.00           C  
ATOM    943  CG1 ILE   130     -40.672 -10.054 -20.397  1.00  0.00           C  
ATOM    944  CG2 ILE   130     -39.070 -11.550 -19.319  1.00  0.00           C  
ATOM    945  CD1 ILE   130     -41.715 -11.135 -20.673  1.00  0.00           C  
ATOM    946  N   ALA   131     -36.400 -10.745 -21.488  1.00  0.00           N  
ATOM    947  CA  ALA   131     -35.276 -11.675 -21.489  1.00  0.00           C  
ATOM    948  C   ALA   131     -34.158 -11.119 -20.610  1.00  0.00           C  
ATOM    949  O   ALA   131     -33.520 -11.833 -19.831  1.00  0.00           O  
ATOM    950  CB  ALA   131     -34.720 -11.924 -22.887  1.00  0.00           C  
ATOM    951  N   ALA   132     -33.913  -9.818 -20.735  1.00  0.00           N  
ATOM    952  CA  ALA   132     -32.879  -9.152 -19.955  1.00  0.00           C  
ATOM    953  C   ALA   132     -33.347  -8.949 -18.513  1.00  0.00           C  
ATOM    954  O   ALA   132     -32.574  -9.054 -17.557  1.00  0.00           O  
ATOM    955  CB  ALA   132     -32.500  -7.793 -20.533  1.00  0.00           C  
ATOM    956  N   ASN   133     -34.635  -8.653 -18.345  1.00  0.00           N  
ATOM    957  CA  ASN   133     -35.195  -8.434 -17.017  1.00  0.00           C  
ATOM    958  C   ASN   133     -35.420  -9.736 -16.262  1.00  0.00           C  
ATOM    959  O   ASN   133     -35.443  -9.774 -15.029  1.00  0.00           O  
ATOM    960  CB  ASN   133     -36.539  -7.700 -17.029  1.00  0.00           C  
ATOM    961  CG  ASN   133     -36.284  -6.258 -17.444  1.00  0.00           C  
ATOM    962  OD1 ASN   133     -35.170  -5.752 -17.322  1.00  0.00           O  
ATOM    963  ND2 ASN   133     -37.303  -5.519 -17.958  1.00  0.00           N  
ATOM    964  N   THR   134     -35.592 -10.831 -16.997  1.00  0.00           N  
ATOM    965  CA  THR   134     -35.828 -12.132 -16.382  1.00  0.00           C  
ATOM    966  C   THR   134     -34.965 -13.194 -17.057  1.00  0.00           C  
ATOM    967  O   THR   134     -35.089 -13.470 -18.253  1.00  0.00           O  
ATOM    968  CB  THR   134     -36.609 -13.427 -16.084  1.00  0.00           C  
ATOM    969  OG1 THR   134     -37.874 -13.115 -15.519  1.00  0.00           O  
ATOM    970  CG2 THR   134     -35.807 -14.289 -15.094  1.00  0.00           C  
ATOM    971  N   ASN   135     -34.073 -13.806 -16.284  1.00  0.00           N  
ATOM    972  CA  ASN   135     -33.159 -14.816 -16.812  1.00  0.00           C  
ATOM    973  C   ASN   135     -33.800 -16.156 -17.143  1.00  0.00           C  
ATOM    974  O   ASN   135     -33.398 -16.846 -18.084  1.00  0.00           O  
ATOM    975  CB  ASN   135     -32.002 -15.132 -15.858  1.00  0.00           C  
ATOM    976  CG  ASN   135     -31.045 -13.948 -15.871  1.00  0.00           C  
ATOM    977  OD1 ASN   135     -31.037 -13.150 -16.807  1.00  0.00           O  
ATOM    978  ND2 ASN   135     -30.187 -13.770 -14.831  1.00  0.00           N  
ATOM    979  N   ALA   136     -34.811 -16.553 -16.376  1.00  0.00           N  
ATOM    980  CA  ALA   136     -35.477 -17.829 -16.620  1.00  0.00           C  
ATOM    981  C   ALA   136     -36.828 -17.628 -17.318  1.00  0.00           C  
ATOM    982  O   ALA   136     -37.816 -18.319 -17.053  1.00  0.00           O  
ATOM    983  CB  ALA   136     -35.721 -18.606 -15.330  1.00  0.00           C  
ATOM    984  N   ALA   137     -36.864 -16.658 -18.229  1.00  0.00           N  
ATOM    985  CA  ALA   137     -38.069 -16.330 -18.981  1.00  0.00           C  
ATOM    986  C   ALA   137     -38.540 -17.505 -19.826  1.00  0.00           C  
ATOM    987  O   ALA   137     -37.746 -18.311 -20.318  1.00  0.00           O  
ATOM    988  CB  ALA   137     -37.860 -15.136 -19.906  1.00  0.00           C  
ATOM    989  N   VAL   138     -39.852 -17.618 -20.007  1.00  0.00           N  
ATOM    990  CA  VAL   138     -40.406 -18.694 -20.819  1.00  0.00           C  
ATOM    991  C   VAL   138     -41.269 -18.127 -21.935  1.00  0.00           C  
ATOM    992  O   VAL   138     -42.444 -17.806 -21.740  1.00  0.00           O  
ATOM    993  CB  VAL   138     -41.438 -19.841 -20.791  1.00  0.00           C  
ATOM    994  CG1 VAL   138     -41.507 -20.631 -22.099  1.00  0.00           C  
ATOM    995  CG2 VAL   138     -41.161 -20.885 -19.707  1.00  0.00           C  
ATOM    996  N   THR   139     -40.698 -17.992 -23.140  1.00  0.00           N  
ATOM    997  CA  THR   139     -41.487 -17.464 -24.252  1.00  0.00           C  
ATOM    998  C   THR   139     -42.345 -18.591 -24.818  1.00  0.00           C  
ATOM    999  O   THR   139     -41.964 -19.765 -24.821  1.00  0.00           O  
ATOM   1000  CB  THR   139     -41.743 -16.968 -25.688  1.00  0.00           C  
ATOM   1001  OG1 THR   139     -41.480 -18.008 -26.618  1.00  0.00           O  
ATOM   1002  CG2 THR   139     -40.821 -15.773 -25.986  1.00  0.00           C  
ATOM   1003  N   VAL   140     -43.523 -18.234 -25.308  1.00  0.00           N  
ATOM   1004  CA  VAL   140     -44.431 -19.210 -25.884  1.00  0.00           C  
ATOM   1005  C   VAL   140     -44.846 -18.704 -27.250  1.00  0.00           C  
ATOM   1006  O   VAL   140     -45.102 -17.514 -27.453  1.00  0.00           O  
ATOM   1007  CB  VAL   140     -45.865 -19.771 -25.775  1.00  0.00           C  
ATOM   1008  CG1 VAL   140     -46.167 -20.416 -24.421  1.00  0.00           C  
ATOM   1009  CG2 VAL   140     -46.951 -18.710 -25.964  1.00  0.00           C  
ATOM   1010  N   LYS   141     -44.918 -19.607 -28.214  1.00  0.00           N  
ATOM   1011  CA  LYS   141     -45.301 -19.199 -29.541  1.00  0.00           C  
ATOM   1012  C   LYS   141     -46.766 -18.805 -29.585  1.00  0.00           C  
ATOM   1013  O   LYS   141     -47.626 -19.354 -28.890  1.00  0.00           O  
ATOM   1014  CB  LYS   141     -45.255 -20.175 -30.720  1.00  0.00           C  
ATOM   1015  CG  LYS   141     -45.530 -19.513 -32.071  1.00  0.00           C  
ATOM   1016  CD  LYS   141     -45.373 -20.461 -33.262  1.00  0.00           C  
ATOM   1017  CE  LYS   141     -45.572 -19.780 -34.618  1.00  0.00           C  
ATOM   1018  NZ  LYS   141     -46.973 -19.325 -34.755  1.00  0.00           N  
ATOM   1019  N   CYS   142     -47.045 -17.828 -30.426  1.00  0.00           N  
ATOM   1020  CA  CYS   142     -48.388 -17.328 -30.623  1.00  0.00           C  
ATOM   1021  C   CYS   142     -49.108 -18.247 -31.628  1.00  0.00           C  
ATOM   1022  O   CYS   142     -48.605 -18.528 -32.719  1.00  0.00           O  
ATOM   1023  CB  CYS   142     -48.787 -16.008 -31.287  1.00  0.00           C  
ATOM   1024  SG  CYS   142     -48.406 -15.950 -32.654  1.00  0.00           S  
ATOM   1025  N   ARG   143     -50.245 -18.773 -31.225  1.00  0.00           N  
ATOM   1026  CA  ARG   143     -51.085 -19.459 -32.198  1.00  0.00           C  
ATOM   1027  C   ARG   143     -50.463 -19.322 -33.583  1.00  0.00           C  
ATOM   1028  O   ARG   143     -49.492 -18.587 -33.764  1.00  0.00           O  
ATOM   1029  CB  ARG   143     -52.500 -18.883 -32.190  1.00  0.00           C  
ATOM   1030  CG  ARG   143     -53.283 -19.194 -30.923  1.00  0.00           C  
ATOM   1031  CD  ARG   143     -54.715 -18.703 -31.028  1.00  0.00           C  
ATOM   1032  NE  ARG   143     -55.522 -19.075 -29.867  1.00  0.00           N  
ATOM   1033  CZ  ARG   143     -56.730 -19.629 -29.934  1.00  0.00           C  
ATOM   1034  NH1 ARG   143     -57.288 -19.889 -31.110  1.00  0.00           N  
ATOM   1035  NH2 ARG   143     -57.384 -19.932 -28.820  1.00  0.00           N  
ATOM   1036  N   ILE   144     -51.026 -20.026 -34.559  1.00  0.00           N  
ATOM   1037  CA  ILE   144     -50.451 -20.062 -35.899  1.00  0.00           C  
ATOM   1038  C   ILE   144     -50.609 -18.737 -36.646  1.00  0.00           C  
ATOM   1039  O   ILE   144     -49.802 -18.416 -37.518  1.00  0.00           O  
ATOM   1040  CB  ILE   144     -51.069 -21.201 -36.713  1.00  0.00           C  
ATOM   1041  CG1 ILE   144     -50.267 -21.558 -37.976  1.00  0.00           C  
ATOM   1042  CG2 ILE   144     -52.491 -20.896 -37.213  1.00  0.00           C  
ATOM   1043  CD1 ILE   144     -50.712 -22.864 -38.631  1.00  0.00           C  
ATOM   1044  N   GLY   145     -51.641 -17.970 -36.308  1.00  0.00           N  
ATOM   1045  CA  GLY   145     -51.861 -16.687 -36.952  1.00  0.00           C  
ATOM   1046  C   GLY   145     -53.172 -16.025 -36.572  1.00  0.00           C  
ATOM   1047  O   GLY   145     -53.814 -16.410 -35.595  1.00  0.00           O  
ATOM   1048  N   VAL   146     -53.566 -15.020 -37.350  1.00  0.00           N  
ATOM   1049  CA  VAL   146     -54.778 -14.255 -37.074  1.00  0.00           C  
ATOM   1050  C   VAL   146     -55.720 -14.214 -38.275  1.00  0.00           C  
ATOM   1051  O   VAL   146     -55.284 -14.051 -39.415  1.00  0.00           O  
ATOM   1052  CB  VAL   146     -54.419 -12.822 -36.667  1.00  0.00           C  
ATOM   1053  CG1 VAL   146     -53.643 -12.059 -37.742  1.00  0.00           C  
ATOM   1054  CG2 VAL   146     -55.639 -11.951 -36.360  1.00  0.00           C  
ATOM   1055  N   ASP   147     -57.013 -14.357 -38.002  1.00  0.00           N  
ATOM   1056  CA  ASP   147     -58.051 -14.238 -39.023  1.00  0.00           C  
ATOM   1057  C   ASP   147     -57.843 -15.208 -40.183  1.00  0.00           C  
ATOM   1058  O   ASP   147     -58.044 -14.853 -41.343  1.00  0.00           O  
ATOM   1059  CB  ASP   147     -58.112 -12.803 -39.549  1.00  0.00           C  
ATOM   1060  CG  ASP   147     -58.542 -11.900 -38.402  1.00  0.00           C  
ATOM   1061  OD1 ASP   147     -59.568 -12.224 -37.746  1.00  0.00           O  
ATOM   1062  OD2 ASP   147     -57.850 -10.873 -38.166  1.00  0.00           O  
ATOM   1063  N   ASP   148     -57.452 -16.435 -39.859  1.00  0.00           N  
ATOM   1064  CA  ASP   148     -57.239 -17.471 -40.855  1.00  0.00           C  
ATOM   1065  C   ASP   148     -56.438 -17.016 -42.062  1.00  0.00           C  
ATOM   1066  O   ASP   148     -56.625 -17.529 -43.166  1.00  0.00           O  
ATOM   1067  CB  ASP   148     -58.591 -18.019 -41.321  1.00  0.00           C  
ATOM   1068  CG  ASP   148     -58.336 -19.307 -42.092  1.00  0.00           C  
ATOM   1069  OD1 ASP   148     -57.520 -20.135 -41.606  1.00  0.00           O  
ATOM   1070  OD2 ASP   148     -58.954 -19.479 -43.176  1.00  0.00           O  
ATOM   1071  N   HIS   149     -55.544 -16.054 -41.854  1.00  0.00           N  
ATOM   1072  CA  HIS   149     -54.708 -15.532 -42.930  1.00  0.00           C  
ATOM   1073  C   HIS   149     -53.256 -15.953 -42.745  1.00  0.00           C  
ATOM   1074  O   HIS   149     -52.353 -15.384 -43.357  1.00  0.00           O  
ATOM   1075  CB  HIS   149     -54.792 -14.007 -42.972  1.00  0.00           C  
ATOM   1076  CG  HIS   149     -56.114 -13.506 -43.474  1.00  0.00           C  
ATOM   1077  ND1 HIS   149     -56.589 -12.229 -43.255  1.00  0.00           N  
ATOM   1078  CD2 HIS   149     -57.078 -14.121 -44.198  1.00  0.00           C  
ATOM   1079  CE1 HIS   149     -57.754 -12.073 -43.806  1.00  0.00           C  
ATOM   1080  NE2 HIS   149     -58.086 -13.209 -44.391  1.00  0.00           N  
ATOM   1081  N   ASP   150     -53.034 -16.953 -41.900  1.00  0.00           N  
ATOM   1082  CA  ASP   150     -51.680 -17.386 -41.581  1.00  0.00           C  
ATOM   1083  C   ASP   150     -51.043 -18.137 -42.745  1.00  0.00           C  
ATOM   1084  O   ASP   150     -51.687 -18.953 -43.404  1.00  0.00           O  
ATOM   1085  CB  ASP   150     -51.669 -18.265 -40.325  1.00  0.00           C  
ATOM   1086  CG  ASP   150     -50.222 -18.613 -40.007  1.00  0.00           C  
ATOM   1087  OD1 ASP   150     -49.479 -17.699 -39.558  1.00  0.00           O  
ATOM   1088  OD2 ASP   150     -49.840 -19.796 -40.208  1.00  0.00           O  
ATOM   1089  N   SER   151     -49.773 -17.838 -42.996  1.00  0.00           N  
ATOM   1090  CA  SER   151     -48.986 -18.558 -43.986  1.00  0.00           C  
ATOM   1091  C   SER   151     -47.813 -19.205 -43.263  1.00  0.00           C  
ATOM   1092  O   SER   151     -47.395 -18.725 -42.210  1.00  0.00           O  
ATOM   1093  CB  SER   151     -48.458 -17.614 -45.078  1.00  0.00           C  
ATOM   1094  OG  SER   151     -49.543 -17.033 -45.787  1.00  0.00           O  
ATOM   1095  N   TYR   152     -47.284 -20.294 -43.812  1.00  0.00           N  
ATOM   1096  CA  TYR   152     -46.183 -20.990 -43.157  1.00  0.00           C  
ATOM   1097  C   TYR   152     -44.902 -20.161 -43.191  1.00  0.00           C  
ATOM   1098  O   TYR   152     -44.102 -20.213 -42.260  1.00  0.00           O  
ATOM   1099  CB  TYR   152     -45.928 -22.356 -43.794  1.00  0.00           C  
ATOM   1100  CG  TYR   152     -44.811 -23.111 -43.112  1.00  0.00           C  
ATOM   1101  CD1 TYR   152     -45.078 -24.025 -42.101  1.00  0.00           C  
ATOM   1102  CD2 TYR   152     -43.485 -22.893 -43.463  1.00  0.00           C  
ATOM   1103  CE1 TYR   152     -44.058 -24.709 -41.469  1.00  0.00           C  
ATOM   1104  CE2 TYR   152     -42.459 -23.571 -42.837  1.00  0.00           C  
ATOM   1105  CZ  TYR   152     -42.751 -24.478 -41.841  1.00  0.00           C  
ATOM   1106  OH  TYR   152     -41.733 -25.155 -41.214  1.00  0.00           O  
ATOM   1107  N   ASN   153     -44.708 -19.406 -44.267  1.00  0.00           N  
ATOM   1108  CA  ASN   153     -43.540 -18.538 -44.383  1.00  0.00           C  
ATOM   1109  C   ASN   153     -43.686 -17.329 -43.467  1.00  0.00           C  
ATOM   1110  O   ASN   153     -42.707 -16.650 -43.158  1.00  0.00           O  
ATOM   1111  CB  ASN   153     -43.346 -18.084 -45.831  1.00  0.00           C  
ATOM   1112  CG  ASN   153     -42.849 -19.277 -46.635  1.00  0.00           C  
ATOM   1113  OD1 ASN   153     -42.321 -20.239 -46.081  1.00  0.00           O  
ATOM   1114  ND2 ASN   153     -42.992 -19.279 -47.988  1.00  0.00           N  
ATOM   1115  N   GLU   154     -44.916 -17.066 -43.038  1.00  0.00           N  
ATOM   1116  CA  GLU   154     -45.190 -15.981 -42.114  1.00  0.00           C  
ATOM   1117  C   GLU   154     -44.976 -16.407 -40.675  1.00  0.00           C  
ATOM   1118  O   GLU   154     -44.569 -15.606 -39.834  1.00  0.00           O  
ATOM   1119  CB  GLU   154     -46.624 -15.475 -42.301  1.00  0.00           C  
ATOM   1120  CG  GLU   154     -46.861 -14.798 -43.653  1.00  0.00           C  
ATOM   1121  CD  GLU   154     -48.331 -14.412 -43.734  1.00  0.00           C  
ATOM   1122  OE1 GLU   154     -49.073 -14.700 -42.758  1.00  0.00           O  
ATOM   1123  OE2 GLU   154     -48.731 -13.824 -44.774  1.00  0.00           O  
ATOM   1124  N   LEU   155     -45.254 -17.676 -40.395  1.00  0.00           N  
ATOM   1125  CA  LEU   155     -45.062 -18.233 -39.062  1.00  0.00           C  
ATOM   1126  C   LEU   155     -43.586 -18.518 -38.817  1.00  0.00           C  
ATOM   1127  O   LEU   155     -43.086 -18.346 -37.708  1.00  0.00           O  
ATOM   1128  CB  LEU   155     -45.866 -19.523 -38.905  1.00  0.00           C  
ATOM   1129  CG  LEU   155     -45.649 -20.276 -37.591  1.00  0.00           C  
ATOM   1130  CD1 LEU   155     -46.160 -19.458 -36.416  1.00  0.00           C  
ATOM   1131  CD2 LEU   155     -46.325 -21.636 -37.633  1.00  0.00           C  
ATOM   1132  N   CYS   156     -42.896 -18.958 -39.864  1.00  0.00           N  
ATOM   1133  CA  CYS   156     -41.482 -19.290 -39.765  1.00  0.00           C  
ATOM   1134  C   CYS   156     -40.639 -18.021 -39.749  1.00  0.00           C  
ATOM   1135  O   CYS   156     -39.532 -18.008 -39.211  1.00  0.00           O  
ATOM   1136  CB  CYS   156     -41.068 -20.187 -40.922  1.00  0.00           C  
ATOM   1137  SG  CYS   156     -41.170 -19.534 -42.179  1.00  0.00           S  
ATOM   1138  N   ASP   157     -41.168 -16.954 -40.340  1.00  0.00           N  
ATOM   1139  CA  ASP   157     -40.477 -15.672 -40.354  1.00  0.00           C  
ATOM   1140  C   ASP   157     -40.582 -15.002 -38.990  1.00  0.00           C  
ATOM   1141  O   ASP   157     -39.615 -14.421 -38.496  1.00  0.00           O  
ATOM   1142  CB  ASP   157     -41.068 -14.753 -41.422  1.00  0.00           C  
ATOM   1143  CG  ASP   157     -40.207 -13.500 -41.493  1.00  0.00           C  
ATOM   1144  OD1 ASP   157     -38.986 -13.636 -41.770  1.00  0.00           O  
ATOM   1145  OD2 ASP   157     -40.760 -12.389 -41.270  1.00  0.00           O  
ATOM   1146  N   PHE   158     -41.764 -15.084 -38.386  1.00  0.00           N  
ATOM   1147  CA  PHE   158     -42.004 -14.468 -37.087  1.00  0.00           C  
ATOM   1148  C   PHE   158     -41.334 -15.267 -35.973  1.00  0.00           C  
ATOM   1149  O   PHE   158     -41.007 -14.723 -34.920  1.00  0.00           O  
ATOM   1150  CB  PHE   158     -43.506 -14.348 -36.819  1.00  0.00           C  
ATOM   1151  CG  PHE   158     -44.051 -13.337 -37.768  1.00  0.00           C  
ATOM   1152  CD1 PHE   158     -43.217 -12.419 -38.445  1.00  0.00           C  
ATOM   1153  CD2 PHE   158     -45.435 -13.278 -38.011  1.00  0.00           C  
ATOM   1154  CE1 PHE   158     -43.747 -11.458 -39.353  1.00  0.00           C  
ATOM   1155  CE2 PHE   158     -45.993 -12.325 -38.917  1.00  0.00           C  
ATOM   1156  CZ  PHE   158     -45.142 -11.409 -39.589  1.00  0.00           C  
ATOM   1157  N   ILE   159     -41.134 -16.559 -36.213  1.00  0.00           N  
ATOM   1158  CA  ILE   159     -40.434 -17.414 -35.261  1.00  0.00           C  
ATOM   1159  C   ILE   159     -38.935 -17.160 -35.344  1.00  0.00           C  
ATOM   1160  O   ILE   159     -38.219 -17.278 -34.351  1.00  0.00           O  
ATOM   1161  CB  ILE   159     -40.720 -18.906 -35.523  1.00  0.00           C  
ATOM   1162  CG1 ILE   159     -42.181 -19.306 -35.258  1.00  0.00           C  
ATOM   1163  CG2 ILE   159     -39.879 -19.854 -34.652  1.00  0.00           C  
ATOM   1164  CD1 ILE   159     -42.528 -20.710 -35.752  1.00  0.00           C  
ATOM   1165  N   HIS   160     -38.464 -16.813 -36.538  1.00  0.00           N  
ATOM   1166  CA  HIS   160     -37.062 -16.467 -36.735  1.00  0.00           C  
ATOM   1167  C   HIS   160     -36.712 -15.205 -35.957  1.00  0.00           C  
ATOM   1168  O   HIS   160     -35.645 -15.113 -35.351  1.00  0.00           O  
ATOM   1169  CB  HIS   160     -36.767 -16.253 -38.221  1.00  0.00           C  
ATOM   1170  CG  HIS   160     -35.335 -15.896 -38.489  1.00  0.00           C  
ATOM   1171  ND1 HIS   160     -34.285 -16.785 -38.386  1.00  0.00           N  
ATOM   1172  CD2 HIS   160     -34.769 -14.725 -38.865  1.00  0.00           C  
ATOM   1173  CE1 HIS   160     -33.162 -16.204 -38.678  1.00  0.00           C  
ATOM   1174  NE2 HIS   160     -33.417 -14.945 -38.975  1.00  0.00           N  
ATOM   1175  N   ILE   161     -37.608 -14.224 -35.906  1.00  0.00           N  
ATOM   1176  CA  ILE   161     -37.261 -13.006 -35.172  1.00  0.00           C  
ATOM   1177  C   ILE   161     -37.109 -13.271 -33.676  1.00  0.00           C  
ATOM   1178  O   ILE   161     -36.313 -12.629 -32.986  1.00  0.00           O  
ATOM   1179  CB  ILE   161     -38.062 -11.711 -34.913  1.00  0.00           C  
ATOM   1180  CG1 ILE   161     -38.422 -10.946 -36.197  1.00  0.00           C  
ATOM   1181  CG2 ILE   161     -37.315 -10.693 -34.034  1.00  0.00           C  
ATOM   1182  CD1 ILE   161     -37.205 -10.538 -37.026  1.00  0.00           C  
ATOM   1183  N   VAL   162     -37.871 -14.222 -33.150  1.00  0.00           N  
ATOM   1184  CA  VAL   162     -37.752 -14.557 -31.736  1.00  0.00           C  
ATOM   1185  C   VAL   162     -36.405 -15.261 -31.583  1.00  0.00           C  
ATOM   1186  O   VAL   162     -35.642 -15.027 -30.642  1.00  0.00           O  
ATOM   1187  CB  VAL   162     -38.279 -15.515 -30.646  1.00  0.00           C  
ATOM   1188  CG1 VAL   162     -37.529 -15.399 -29.317  1.00  0.00           C  
ATOM   1189  CG2 VAL   162     -39.751 -15.290 -30.296  1.00  0.00           C  
ATOM   1190  N   SER   163     -36.112 -16.145 -32.532  1.00  0.00           N  
ATOM   1191  CA  SER   163     -34.860 -16.900 -32.540  1.00  0.00           C  
ATOM   1192  C   SER   163     -33.639 -15.976 -32.608  1.00  0.00           C  
ATOM   1193  O   SER   163     -32.640 -16.177 -31.912  1.00  0.00           O  
ATOM   1194  CB  SER   163     -34.368 -17.845 -33.640  1.00  0.00           C  
ATOM   1195  OG  SER   163     -33.099 -18.379 -33.293  1.00  0.00           O  
ATOM   1196  N   SER   164     -33.703 -14.950 -33.450  1.00  0.00           N  
ATOM   1197  CA  SER   164     -32.575 -14.044 -33.598  1.00  0.00           C  
ATOM   1198  C   SER   164     -32.308 -13.109 -32.422  1.00  0.00           C  
ATOM   1199  O   SER   164     -31.364 -12.314 -32.444  1.00  0.00           O  
ATOM   1200  CB  SER   164     -32.454 -12.923 -34.633  1.00  0.00           C  
ATOM   1201  OG  SER   164     -33.433 -11.924 -34.387  1.00  0.00           O  
ATOM   1202  N   LEU   165     -33.123 -13.176 -31.371  1.00  0.00           N  
ATOM   1203  CA  LEU   165     -32.871 -12.338 -30.202  1.00  0.00           C  
ATOM   1204  C   LEU   165     -31.744 -13.015 -29.429  1.00  0.00           C  
ATOM   1205  O   LEU   165     -31.081 -12.418 -28.576  1.00  0.00           O  
ATOM   1206  CB  LEU   165     -33.910 -12.140 -29.093  1.00  0.00           C  
ATOM   1207  CG  LEU   165     -35.175 -11.420 -29.564  1.00  0.00           C  
ATOM   1208  CD1 LEU   165     -36.274 -11.290 -28.510  1.00  0.00           C  
ATOM   1209  CD2 LEU   165     -34.963  -9.983 -30.035  1.00  0.00           C  
ATOM   1210  N   SER   166     -31.521 -14.289 -29.735  1.00  0.00           N  
ATOM   1211  CA  SER   166     -30.480 -15.047 -29.067  1.00  0.00           C  
ATOM   1212  C   SER   166     -30.880 -15.508 -27.677  1.00  0.00           C  
ATOM   1213  O   SER   166     -30.108 -16.156 -26.965  1.00  0.00           O  
ATOM   1214  CB  SER   166     -29.111 -14.521 -28.626  1.00  0.00           C  
ATOM   1215  OG  SER   166     -29.251 -13.700 -27.476  1.00  0.00           O  
ATOM   1216  N   PRO   167     -32.100 -15.182 -27.262  1.00  0.00           N  
ATOM   1217  CA  PRO   167     -32.581 -15.561 -25.936  1.00  0.00           C  
ATOM   1218  C   PRO   167     -33.793 -16.493 -25.988  1.00  0.00           C  
ATOM   1219  O   PRO   167     -33.909 -17.445 -25.211  1.00  0.00           O  
ATOM   1220  CB  PRO   167     -33.404 -15.206 -24.695  1.00  0.00           C  
ATOM   1221  CG  PRO   167     -34.559 -14.245 -24.983  1.00  0.00           C  
ATOM   1222  CD  PRO   167     -34.246 -13.221 -26.076  1.00  0.00           C  
ATOM   1223  N   THR   168     -34.718 -16.230 -26.908  1.00  0.00           N  
ATOM   1224  CA  THR   168     -35.899 -17.078 -27.041  1.00  0.00           C  
ATOM   1225  C   THR   168     -35.437 -18.446 -27.526  1.00  0.00           C  
ATOM   1226  O   THR   168     -34.532 -18.569 -28.356  1.00  0.00           O  
ATOM   1227  CB  THR   168     -37.184 -17.613 -27.703  1.00  0.00           C  
ATOM   1228  OG1 THR   168     -38.137 -16.568 -27.833  1.00  0.00           O  
ATOM   1229  CG2 THR   168     -37.775 -18.736 -26.834  1.00  0.00           C  
ATOM   1230  N   LYS   169     -36.162 -19.508 -26.983  1.00  0.00           N  
ATOM   1231  CA  LYS   169     -35.683 -20.822 -27.396  1.00  0.00           C  
ATOM   1232  C   LYS   169     -36.844 -21.807 -27.497  1.00  0.00           C  
ATOM   1233  O   LYS   169     -36.905 -22.613 -28.423  1.00  0.00           O  
ATOM   1234  CB  LYS   169     -34.646 -21.347 -26.401  1.00  0.00           C  
ATOM   1235  CG  LYS   169     -33.276 -20.694 -26.509  1.00  0.00           C  
ATOM   1236  CD  LYS   169     -32.516 -21.192 -27.727  1.00  0.00           C  
ATOM   1237  CE  LYS   169     -31.032 -20.870 -27.629  1.00  0.00           C  
ATOM   1238  NZ  LYS   169     -30.774 -19.411 -27.484  1.00  0.00           N  
ATOM   1239  N   HIS   170     -37.766 -21.733 -26.541  1.00  0.00           N  
ATOM   1240  CA  HIS   170     -38.910 -22.640 -26.503  1.00  0.00           C  
ATOM   1241  C   HIS   170     -40.156 -21.974 -27.083  1.00  0.00           C  
ATOM   1242  O   HIS   170     -40.513 -20.861 -26.699  1.00  0.00           O  
ATOM   1243  CB  HIS   170     -39.207 -23.107 -25.061  1.00  0.00           C  
ATOM   1244  CG  HIS   170     -38.085 -23.899 -24.459  1.00  0.00           C  
ATOM   1245  ND1 HIS   170     -37.856 -25.235 -24.719  1.00  0.00           N  
ATOM   1246  CD2 HIS   170     -37.108 -23.537 -23.594  1.00  0.00           C  
ATOM   1247  CE1 HIS   170     -36.817 -25.658 -24.066  1.00  0.00           C  
ATOM   1248  NE2 HIS   170     -36.334 -24.649 -23.367  1.00  0.00           N  
ATOM   1249  N   PHE   171     -40.815 -22.671 -28.005  1.00  0.00           N  
ATOM   1250  CA  PHE   171     -41.993 -22.143 -28.683  1.00  0.00           C  
ATOM   1251  C   PHE   171     -43.183 -23.087 -28.540  1.00  0.00           C  
ATOM   1252  O   PHE   171     -43.359 -24.002 -29.344  1.00  0.00           O  
ATOM   1253  CB  PHE   171     -41.698 -21.921 -30.170  1.00  0.00           C  
ATOM   1254  CG  PHE   171     -40.778 -20.764 -30.443  1.00  0.00           C  
ATOM   1255  CD1 PHE   171     -41.289 -19.507 -30.722  1.00  0.00           C  
ATOM   1256  CD2 PHE   171     -39.404 -20.934 -30.423  1.00  0.00           C  
ATOM   1257  CE1 PHE   171     -40.447 -18.441 -30.975  1.00  0.00           C  
ATOM   1258  CE2 PHE   171     -38.556 -19.871 -30.675  1.00  0.00           C  
ATOM   1259  CZ  PHE   171     -39.079 -18.623 -30.952  1.00  0.00           C  
ATOM   1260  N   ILE   172     -43.997 -22.862 -27.513  1.00  0.00           N  
ATOM   1261  CA  ILE   172     -45.219 -23.634 -27.319  1.00  0.00           C  
ATOM   1262  C   ILE   172     -46.308 -23.133 -28.260  1.00  0.00           C  
ATOM   1263  O   ILE   172     -46.878 -22.068 -28.040  1.00  0.00           O  
ATOM   1264  CB  ILE   172     -45.727 -23.518 -25.871  1.00  0.00           C  
ATOM   1265  CG1 ILE   172     -44.733 -24.055 -24.827  1.00  0.00           C  
ATOM   1266  CG2 ILE   172     -47.034 -24.288 -25.616  1.00  0.00           C  
ATOM   1267  CD1 ILE   172     -45.131 -23.737 -23.387  1.00  0.00           C  
ATOM   1268  N   ILE   173     -46.604 -23.904 -29.302  1.00  0.00           N  
ATOM   1269  CA  ILE   173     -47.539 -23.455 -30.330  1.00  0.00           C  
ATOM   1270  C   ILE   173     -48.891 -24.156 -30.257  1.00  0.00           C  
ATOM   1271  O   ILE   173     -49.013 -25.328 -30.610  1.00  0.00           O  
ATOM   1272  CB  ILE   173     -46.963 -23.672 -31.747  1.00  0.00           C  
ATOM   1273  CG1 ILE   173     -45.588 -23.016 -31.957  1.00  0.00           C  
ATOM   1274  CG2 ILE   173     -47.854 -23.105 -32.865  1.00  0.00           C  
ATOM   1275  CD1 ILE   173     -45.599 -21.501 -31.756  1.00  0.00           C  
ATOM   1276  N   HIS   174     -49.902 -23.429 -29.792  1.00  0.00           N  
ATOM   1277  CA  HIS   174     -51.283 -23.852 -29.957  1.00  0.00           C  
ATOM   1278  C   HIS   174     -51.578 -23.845 -31.451  1.00  0.00           C  
ATOM   1279  O   HIS   174     -51.817 -22.791 -32.037  1.00  0.00           O  
ATOM   1280  CB  HIS   174     -52.227 -22.899 -29.223  1.00  0.00           C  
ATOM   1281  CG  HIS   174     -53.659 -23.330 -29.245  1.00  0.00           C  
ATOM   1282  ND1 HIS   174     -54.679 -22.551 -28.742  1.00  0.00           N  
ATOM   1283  CD2 HIS   174     -54.244 -24.461 -29.707  1.00  0.00           C  
ATOM   1284  CE1 HIS   174     -55.829 -23.182 -28.894  1.00  0.00           C  
ATOM   1285  NE2 HIS   174     -55.593 -24.343 -29.477  1.00  0.00           N  
ATOM   1286  N   SER   175     -51.551 -25.025 -32.062  1.00  0.00           N  
ATOM   1287  CA  SER   175     -51.598 -25.149 -33.517  1.00  0.00           C  
ATOM   1288  C   SER   175     -52.983 -24.888 -34.102  1.00  0.00           C  
ATOM   1289  O   SER   175     -53.682 -25.817 -34.501  1.00  0.00           O  
ATOM   1290  CB  SER   175     -51.103 -26.527 -33.938  1.00  0.00           C  
ATOM   1291  OG  SER   175     -51.933 -27.535 -33.381  1.00  0.00           O  
ATOM   1292  N   ARG   176     -53.363 -23.616 -34.161  1.00  0.00           N  
ATOM   1293  CA  ARG   176     -54.605 -23.199 -34.803  1.00  0.00           C  
ATOM   1294  C   ARG   176     -54.719 -21.682 -34.753  1.00  0.00           C  
ATOM   1295  O   ARG   176     -54.235 -21.045 -33.819  1.00  0.00           O  
ATOM   1296  CB  ARG   176     -55.826 -23.838 -34.138  1.00  0.00           C  
ATOM   1297  CG  ARG   176     -55.988 -23.516 -32.661  1.00  0.00           C  
ATOM   1298  CD  ARG   176     -57.458 -23.484 -32.267  1.00  0.00           C  
ATOM   1299  NE  ARG   176     -58.167 -24.695 -32.679  1.00  0.00           N  
ATOM   1300  CZ  ARG   176     -58.456 -25.715 -31.874  1.00  0.00           C  
ATOM   1301  NH1 ARG   176     -58.106 -25.688 -30.594  1.00  0.00           N  
ATOM   1302  NH2 ARG   176     -59.105 -26.768 -32.352  1.00  0.00           N  
ATOM   1303  N   LYS   177     -55.366 -21.110 -35.760  1.00  0.00           N  
ATOM   1304  CA  LYS   177     -55.485 -19.663 -35.862  1.00  0.00           C  
ATOM   1305  C   LYS   177     -56.484 -19.111 -34.850  1.00  0.00           C  
ATOM   1306  O   LYS   177     -57.298 -19.850 -34.298  1.00  0.00           O  
ATOM   1307  CB  LYS   177     -55.914 -19.268 -37.273  1.00  0.00           C  
ATOM   1308  CG  LYS   177     -54.859 -19.571 -38.339  1.00  0.00           C  
ATOM   1309  CD  LYS   177     -55.257 -19.112 -39.743  1.00  0.00           C  
ATOM   1310  CE  LYS   177     -54.171 -19.347 -40.795  1.00  0.00           C  
ATOM   1311  NZ  LYS   177     -53.913 -20.797 -40.941  1.00  0.00           N  
ATOM   1312  N   ALA   178     -56.414 -17.804 -34.617  1.00  0.00           N  
ATOM   1313  CA  ALA   178     -57.323 -17.134 -33.696  1.00  0.00           C  
ATOM   1314  C   ALA   178     -58.275 -16.225 -34.458  1.00  0.00           C  
ATOM   1315  O   ALA   178     -57.870 -15.188 -34.983  1.00  0.00           O  
ATOM   1316  CB  ALA   178     -56.543 -16.330 -32.675  1.00  0.00           C  
ATOM   1317  N   LEU   179     -59.540 -16.620 -34.515  1.00  0.00           N  
ATOM   1318  CA  LEU   179     -60.558 -15.831 -35.193  1.00  0.00           C  
ATOM   1319  C   LEU   179     -61.218 -14.894 -34.186  1.00  0.00           C  
ATOM   1320  O   LEU   179     -62.035 -15.314 -33.369  1.00  0.00           O  
ATOM   1321  CB  LEU   179     -61.585 -16.756 -35.846  1.00  0.00           C  
ATOM   1322  CG  LEU   179     -60.943 -17.877 -36.670  1.00  0.00           C  
ATOM   1323  CD1 LEU   179     -61.983 -18.870 -37.164  1.00  0.00           C  
ATOM   1324  CD2 LEU   179     -60.147 -17.303 -37.836  1.00  0.00           C  
ATOM   1325  N   LEU   180     -60.845 -13.619 -34.253  1.00  0.00           N  
ATOM   1326  CA  LEU   180     -61.249 -12.629 -33.258  1.00  0.00           C  
ATOM   1327  C   LEU   180     -62.759 -12.399 -33.191  1.00  0.00           C  
ATOM   1328  O   LEU   180     -63.260 -11.822 -32.226  1.00  0.00           O  
ATOM   1329  CB  LEU   180     -60.537 -11.300 -33.532  1.00  0.00           C  
ATOM   1330  CG  LEU   180     -59.161 -11.120 -32.884  1.00  0.00           C  
ATOM   1331  CD1 LEU   180     -58.411 -12.440 -32.795  1.00  0.00           C  
ATOM   1332  CD2 LEU   180     -58.341 -10.098 -33.658  1.00  0.00           C  
ATOM   1333  N   SER   181     -63.484 -12.849 -34.210  1.00  0.00           N  
ATOM   1334  CA  SER   181     -64.931 -12.666 -34.246  1.00  0.00           C  
ATOM   1335  C   SER   181     -65.631 -13.667 -33.332  1.00  0.00           C  
ATOM   1336  O   SER   181     -66.693 -13.382 -32.778  1.00  0.00           O  
ATOM   1337  CB  SER   181     -65.443 -12.804 -35.667  1.00  0.00           C  
ATOM   1338  OG  SER   181     -65.234 -14.129 -36.134  1.00  0.00           O  
ATOM   1339  N   GLY   182     -65.027 -14.840 -33.180  1.00  0.00           N  
ATOM   1340  CA  GLY   182     -65.610 -15.910 -32.379  1.00  0.00           C  
ATOM   1341  C   GLY   182     -65.275 -15.747 -30.900  1.00  0.00           C  
ATOM   1342  O   GLY   182     -64.336 -15.038 -30.539  1.00  0.00           O  
ATOM   1343  N   LEU   183     -66.055 -16.407 -30.048  1.00  0.00           N  
ATOM   1344  CA  LEU   183     -65.802 -16.401 -28.613  1.00  0.00           C  
ATOM   1345  C   LEU   183     -64.539 -17.199 -28.313  1.00  0.00           C  
ATOM   1346  O   LEU   183     -63.959 -17.815 -29.207  1.00  0.00           O  
ATOM   1347  CB  LEU   183     -66.993 -16.994 -27.856  1.00  0.00           C  
ATOM   1348  CG  LEU   183     -68.281 -16.184 -28.015  1.00  0.00           C  
ATOM   1349  CD1 LEU   183     -69.517 -16.801 -27.360  1.00  0.00           C  
ATOM   1350  CD2 LEU   183     -68.235 -14.775 -27.426  1.00  0.00           C  
ATOM   1351  N   SER   184     -64.115 -17.187 -27.054  1.00  0.00           N  
ATOM   1352  CA  SER   184     -62.912 -17.903 -26.650  1.00  0.00           C  
ATOM   1353  C   SER   184     -63.144 -19.409 -26.699  1.00  0.00           C  
ATOM   1354  O   SER   184     -62.246 -20.174 -27.053  1.00  0.00           O  
ATOM   1355  CB  SER   184     -62.482 -17.515 -25.226  1.00  0.00           C  
ATOM   1356  OG  SER   184     -62.082 -16.153 -25.191  1.00  0.00           O  
ATOM   1357  N   PRO   185     -64.353 -19.831 -26.342  1.00  0.00           N  
ATOM   1358  CA  PRO   185     -64.704 -21.247 -26.356  1.00  0.00           C  
ATOM   1359  C   PRO   185     -64.797 -21.766 -27.788  1.00  0.00           C  
ATOM   1360  O   PRO   185     -64.499 -22.930 -28.057  1.00  0.00           O  
ATOM   1361  CB  PRO   185     -66.032 -21.478 -25.631  1.00  0.00           C  
ATOM   1362  CG  PRO   185     -66.400 -20.355 -24.660  1.00  0.00           C  
ATOM   1363  CD  PRO   185     -65.949 -18.969 -25.127  1.00  0.00           C  
ATOM   1364  N   SER   186     -64.492 -23.051 -27.988  1.00  0.00           N  
ATOM   1365  CA  SER   186     -64.548 -23.649 -29.329  1.00  0.00           C  
ATOM   1366  C   SER   186     -65.683 -24.682 -29.471  1.00  0.00           C  
ATOM   1367  O   SER   186     -65.806 -25.384 -30.478  1.00  0.00           O  
ATOM   1368  CB  SER   186     -63.488 -24.546 -29.972  1.00  0.00           C  
ATOM   1369  OG  SER   186     -63.322 -25.731 -29.207  1.00  0.00           O  
ATOM   1370  N   ASP   187     -66.519 -24.769 -28.448  1.00  0.00           N  
ATOM   1371  CA  ASP   187     -67.631 -25.706 -28.458  1.00  0.00           C  
ATOM   1372  C   ASP   187     -68.870 -25.110 -29.122  1.00  0.00           C  
ATOM   1373  O   ASP   187     -69.754 -24.554 -28.465  1.00  0.00           O  
ATOM   1374  CB  ASP   187     -68.143 -26.180 -27.095  1.00  0.00           C  
ATOM   1375  CG  ASP   187     -69.230 -27.218 -27.336  1.00  0.00           C  
ATOM   1376  OD1 ASP   187     -69.580 -27.442 -28.525  1.00  0.00           O  
ATOM   1377  OD2 ASP   187     -69.725 -27.799 -26.334  1.00  0.00           O  
ATOM   1378  N   ASN   188     -68.946 -25.219 -30.442  1.00  0.00           N  
ATOM   1379  CA  ASN   188     -70.068 -24.670 -31.181  1.00  0.00           C  
ATOM   1380  C   ASN   188     -69.857 -23.182 -31.417  1.00  0.00           C  
ATOM   1381  O   ASN   188     -70.745 -22.353 -31.201  1.00  0.00           O  
ATOM   1382  CB  ASN   188     -71.422 -24.831 -30.483  1.00  0.00           C  
ATOM   1383  CG  ASN   188     -71.782 -26.310 -30.491  1.00  0.00           C  
ATOM   1384  OD1 ASN   188     -71.309 -27.073 -31.332  1.00  0.00           O  
ATOM   1385  ND2 ASN   188     -72.640 -26.795 -29.553  1.00  0.00           N  
ATOM   1386  N   ARG   189     -68.654 -22.828 -31.870  1.00  0.00           N  
ATOM   1387  CA  ARG   189     -68.267 -21.436 -32.123  1.00  0.00           C  
ATOM   1388  C   ARG   189     -67.498 -21.372 -33.425  1.00  0.00           C  
ATOM   1389  O   ARG   189     -67.379 -22.355 -34.162  1.00  0.00           O  
ATOM   1390  CB  ARG   189     -67.306 -20.671 -31.209  1.00  0.00           C  
ATOM   1391  CG  ARG   189     -67.822 -20.512 -29.778  1.00  0.00           C  
ATOM   1392  CD  ARG   189     -69.004 -19.547 -29.656  1.00  0.00           C  
ATOM   1393  NE  ARG   189     -69.319 -19.405 -28.207  1.00  0.00           N  
ATOM   1394  CZ  ARG   189     -70.177 -20.281 -27.607  1.00  0.00           C  
ATOM   1395  NH1 ARG   189     -70.593 -21.172 -28.554  1.00  0.00           N  
ATOM   1396  NH2 ARG   189     -70.285 -19.923 -26.294  1.00  0.00           N  
ATOM   1397  N   ARG   190     -66.957 -20.195 -33.730  1.00  0.00           N  
ATOM   1398  CA  ARG   190     -66.160 -19.986 -34.939  1.00  0.00           C  
ATOM   1399  C   ARG   190     -64.796 -20.605 -34.584  1.00  0.00           C  
ATOM   1400  O   ARG   190     -64.063 -20.102 -33.727  1.00  0.00           O  
ATOM   1401  CB  ARG   190     -65.748 -18.604 -35.453  1.00  0.00           C  
ATOM   1402  CG  ARG   190     -66.935 -17.709 -35.814  1.00  0.00           C  
ATOM   1403  CD  ARG   190     -67.685 -18.161 -37.068  1.00  0.00           C  
ATOM   1404  NE  ARG   190     -68.789 -17.190 -37.305  1.00  0.00           N  
ATOM   1405  CZ  ARG   190     -69.595 -17.325 -38.399  1.00  0.00           C  
ATOM   1406  NH1 ARG   190     -69.170 -18.420 -39.095  1.00  0.00           N  
ATOM   1407  NH2 ARG   190     -70.511 -16.314 -38.369  1.00  0.00           N  
ATOM   1408  N   ILE   191     -64.442 -21.709 -35.243  1.00  0.00           N  
ATOM   1409  CA  ILE   191     -63.196 -22.414 -34.941  1.00  0.00           C  
ATOM   1410  C   ILE   191     -62.092 -22.343 -35.976  1.00  0.00           C  
ATOM   1411  O   ILE   191     -62.217 -21.763 -37.058  1.00  0.00           O  
ATOM   1412  CB  ILE   191     -62.928 -23.924 -34.760  1.00  0.00           C  
ATOM   1413  CG1 ILE   191     -63.241 -24.757 -36.014  1.00  0.00           C  
ATOM   1414  CG2 ILE   191     -63.758 -24.564 -33.635  1.00  0.00           C  
ATOM   1415  CD1 ILE   191     -62.739 -26.198 -35.930  1.00  0.00           C  
ATOM   1416  N   PRO   192     -60.975 -22.965 -35.611  1.00  0.00           N  
ATOM   1417  CA  PRO   192     -59.776 -22.993 -36.434  1.00  0.00           C  
ATOM   1418  C   PRO   192     -59.256 -24.437 -36.502  1.00  0.00           C  
ATOM   1419  O   PRO   192     -59.027 -25.100 -35.487  1.00  0.00           O  
ATOM   1420  CB  PRO   192     -58.259 -22.814 -36.544  1.00  0.00           C  
ATOM   1421  CG  PRO   192     -57.517 -23.073 -35.231  1.00  0.00           C  
ATOM   1422  CD  PRO   192     -58.300 -22.641 -33.990  1.00  0.00           C  
ATOM   1423  N   PRO   193     -59.159 -24.958 -37.674  1.00  0.00           N  
ATOM   1424  CA  PRO   193     -58.519 -26.240 -37.989  1.00  0.00           C  
ATOM   1425  C   PRO   193     -57.144 -26.380 -37.344  1.00  0.00           C  
ATOM   1426  O   PRO   193     -56.350 -25.440 -37.373  1.00  0.00           O  
ATOM   1427  CB  PRO   193     -58.394 -26.200 -39.514  1.00  0.00           C  
ATOM   1428  CG  PRO   193     -58.307 -24.754 -39.842  1.00  0.00           C  
ATOM   1429  CD  PRO   193     -59.170 -24.048 -38.833  1.00  0.00           C  
ATOM   1430  N   LEU   194     -56.875 -27.547 -36.768  1.00  0.00           N  
ATOM   1431  CA  LEU   194     -55.593 -27.807 -36.123  1.00  0.00           C  
ATOM   1432  C   LEU   194     -54.554 -28.252 -37.144  1.00  0.00           C  
ATOM   1433  O   LEU   194     -54.739 -29.255 -37.834  1.00  0.00           O  
ATOM   1434  CB  LEU   194     -55.748 -28.877 -35.041  1.00  0.00           C  
ATOM   1435  CG  LEU   194     -56.495 -28.450 -33.775  1.00  0.00           C  
ATOM   1436  CD1 LEU   194     -56.801 -29.653 -32.898  1.00  0.00           C  
ATOM   1437  CD2 LEU   194     -55.692 -27.416 -33.005  1.00  0.00           C  
ATOM   1438  N   LYS   195     -53.464 -27.498 -37.238  1.00  0.00           N  
ATOM   1439  CA  LYS   195     -52.383 -27.825 -38.158  1.00  0.00           C  
ATOM   1440  C   LYS   195     -51.127 -28.204 -37.383  1.00  0.00           C  
ATOM   1441  O   LYS   195     -50.171 -27.430 -37.315  1.00  0.00           O  
ATOM   1442  CB  LYS   195     -52.084 -26.639 -39.075  1.00  0.00           C  
ATOM   1443  CG  LYS   195     -53.237 -26.291 -40.019  1.00  0.00           C  
ATOM   1444  CD  LYS   195     -53.612 -27.428 -40.972  1.00  0.00           C  
ATOM   1445  CE  LYS   195     -54.718 -27.057 -41.962  1.00  0.00           C  
ATOM   1446  NZ  LYS   195     -55.067 -28.230 -42.794  1.00  0.00           N  
ATOM   1447  N   TYR   196     -51.134 -29.392 -36.790  1.00  0.00           N  
ATOM   1448  CA  TYR   196     -49.969 -29.887 -36.068  1.00  0.00           C  
ATOM   1449  C   TYR   196     -48.808 -30.123 -37.026  1.00  0.00           C  
ATOM   1450  O   TYR   196     -47.645 -30.070 -36.630  1.00  0.00           O  
ATOM   1451  CB  TYR   196     -50.301 -31.181 -35.324  1.00  0.00           C  
ATOM   1452  CG  TYR   196     -50.440 -32.260 -36.342  1.00  0.00           C  
ATOM   1453  CD1 TYR   196     -49.313 -32.987 -36.747  1.00  0.00           C  
ATOM   1454  CD2 TYR   196     -51.692 -32.580 -36.914  1.00  0.00           C  
ATOM   1455  CE1 TYR   196     -49.405 -34.016 -37.704  1.00  0.00           C  
ATOM   1456  CE2 TYR   196     -51.803 -33.623 -37.889  1.00  0.00           C  
ATOM   1457  CZ  TYR   196     -50.645 -34.330 -38.271  1.00  0.00           C  
ATOM   1458  OH  TYR   196     -50.703 -35.339 -39.208  1.00  0.00           O  
ATOM   1459  N   GLU   197     -49.131 -30.389 -38.288  1.00  0.00           N  
ATOM   1460  CA  GLU   197     -48.115 -30.618 -39.309  1.00  0.00           C  
ATOM   1461  C   GLU   197     -47.273 -29.367 -39.544  1.00  0.00           C  
ATOM   1462  O   GLU   197     -46.129 -29.457 -39.990  1.00  0.00           O  
ATOM   1463  CB  GLU   197     -48.765 -31.064 -40.621  1.00  0.00           C  
ATOM   1464  CG  GLU   197     -47.754 -31.422 -41.712  1.00  0.00           C  
ATOM   1465  CD  GLU   197     -48.526 -31.942 -42.916  1.00  0.00           C  
ATOM   1466  OE1 GLU   197     -49.781 -32.014 -42.829  1.00  0.00           O  
ATOM   1467  OE2 GLU   197     -47.871 -32.275 -43.940  1.00  0.00           O  
ATOM   1468  N   PHE   198     -47.842 -28.201 -39.248  1.00  0.00           N  
ATOM   1469  CA  PHE   198     -47.115 -26.942 -39.378  1.00  0.00           C  
ATOM   1470  C   PHE   198     -46.038 -26.822 -38.306  1.00  0.00           C  
ATOM   1471  O   PHE   198     -44.944 -26.322 -38.568  1.00  0.00           O  
ATOM   1472  CB  PHE   198     -48.068 -25.747 -39.286  1.00  0.00           C  
ATOM   1473  CG  PHE   198     -48.777 -25.638 -40.592  1.00  0.00           C  
ATOM   1474  CD1 PHE   198     -50.097 -26.109 -40.769  1.00  0.00           C  
ATOM   1475  CD2 PHE   198     -48.130 -25.050 -41.694  1.00  0.00           C  
ATOM   1476  CE1 PHE   198     -50.769 -25.997 -42.021  1.00  0.00           C  
ATOM   1477  CE2 PHE   198     -48.780 -24.925 -42.959  1.00  0.00           C  
ATOM   1478  CZ  PHE   198     -50.106 -25.403 -43.122  1.00  0.00           C  
ATOM   1479  N   PHE   199     -46.355 -27.278 -37.098  1.00  0.00           N  
ATOM   1480  CA  PHE   199     -45.406 -27.233 -35.991  1.00  0.00           C  
ATOM   1481  C   PHE   199     -44.331 -28.301 -36.172  1.00  0.00           C  
ATOM   1482  O   PHE   199     -43.180 -28.107 -35.782  1.00  0.00           O  
ATOM   1483  CB  PHE   199     -46.109 -27.433 -34.633  1.00  0.00           C  
ATOM   1484  CG  PHE   199     -46.820 -26.165 -34.306  1.00  0.00           C  
ATOM   1485  CD1 PHE   199     -48.217 -26.026 -34.469  1.00  0.00           C  
ATOM   1486  CD2 PHE   199     -46.097 -25.062 -33.817  1.00  0.00           C  
ATOM   1487  CE1 PHE   199     -48.889 -24.811 -34.150  1.00  0.00           C  
ATOM   1488  CE2 PHE   199     -46.746 -23.833 -33.489  1.00  0.00           C  
ATOM   1489  CZ  PHE   199     -48.149 -23.708 -33.659  1.00  0.00           C  
ATOM   1490  N   PHE   200     -44.713 -29.426 -36.767  1.00  0.00           N  
ATOM   1491  CA  PHE   200     -43.765 -30.488 -37.077  1.00  0.00           C  
ATOM   1492  C   PHE   200     -42.713 -29.955 -38.040  1.00  0.00           C  
ATOM   1493  O   PHE   200     -41.522 -30.234 -37.897  1.00  0.00           O  
ATOM   1494  CB  PHE   200     -44.483 -31.681 -37.710  1.00  0.00           C  
ATOM   1495  CG  PHE   200     -45.325 -32.309 -36.654  1.00  0.00           C  
ATOM   1496  CD1 PHE   200     -45.143 -32.023 -35.282  1.00  0.00           C  
ATOM   1497  CD2 PHE   200     -46.339 -33.217 -37.012  1.00  0.00           C  
ATOM   1498  CE1 PHE   200     -45.957 -32.625 -34.279  1.00  0.00           C  
ATOM   1499  CE2 PHE   200     -47.168 -33.835 -36.027  1.00  0.00           C  
ATOM   1500  CZ  PHE   200     -46.973 -33.537 -34.654  1.00  0.00           C  
ATOM   1501  N   ALA   201     -43.168 -29.181 -39.020  1.00  0.00           N  
ATOM   1502  CA  ALA   201     -42.283 -28.607 -40.024  1.00  0.00           C  
ATOM   1503  C   ALA   201     -41.413 -27.503 -39.431  1.00  0.00           C  
ATOM   1504  O   ALA   201     -40.329 -27.221 -39.939  1.00  0.00           O  
ATOM   1505  CB  ALA   201     -43.097 -28.058 -41.196  1.00  0.00           C  
ATOM   1506  N   LEU   202     -41.891 -26.878 -38.359  1.00  0.00           N  
ATOM   1507  CA  LEU   202     -41.112 -25.854 -37.672  1.00  0.00           C  
ATOM   1508  C   LEU   202     -39.899 -26.480 -36.997  1.00  0.00           C  
ATOM   1509  O   LEU   202     -38.854 -25.845 -36.864  1.00  0.00           O  
ATOM   1510  CB  LEU   202     -41.965 -25.121 -36.634  1.00  0.00           C  
ATOM   1511  CG  LEU   202     -42.822 -23.963 -37.149  1.00  0.00           C  
ATOM   1512  CD1 LEU   202     -43.583 -23.322 -36.001  1.00  0.00           C  
ATOM   1513  CD2 LEU   202     -41.962 -22.928 -37.858  1.00  0.00           C  
ATOM   1514  N   LEU   203     -40.046 -27.729 -36.569  1.00  0.00           N  
ATOM   1515  CA  LEU   203     -38.944 -28.460 -35.959  1.00  0.00           C  
ATOM   1516  C   LEU   203     -37.951 -28.893 -37.032  1.00  0.00           C  
ATOM   1517  O   LEU   203     -36.742 -28.919 -36.799  1.00  0.00           O  
ATOM   1518  CB  LEU   203     -39.468 -29.682 -35.203  1.00  0.00           C  
ATOM   1519  CG  LEU   203     -38.368 -30.487 -34.508  1.00  0.00           C  
ATOM   1520  CD1 LEU   203     -37.573 -29.719 -33.454  1.00  0.00           C  
ATOM   1521  CD2 LEU   203     -38.853 -31.725 -33.754  1.00  0.00           C  
ATOM   1522  N   ARG   204     -38.470 -29.227 -38.209  1.00  0.00           N  
ATOM   1523  CA  ARG   204     -37.636 -29.651 -39.319  1.00  0.00           C  
ATOM   1524  C   ARG   204     -36.803 -28.514 -39.881  1.00  0.00           C  
ATOM   1525  O   ARG   204     -35.688 -28.730 -40.357  1.00  0.00           O  
ATOM   1526  CB  ARG   204     -38.504 -30.251 -40.428  1.00  0.00           C  
ATOM   1527  CG  ARG   204     -39.105 -31.610 -40.064  1.00  0.00           C  
ATOM   1528  CD  ARG   204     -40.039 -32.174 -41.137  1.00  0.00           C  
ATOM   1529  NE  ARG   204     -40.551 -33.483 -40.643  1.00  0.00           N  
ATOM   1530  CZ  ARG   204     -41.517 -34.146 -41.342  1.00  0.00           C  
ATOM   1531  NH1 ARG   204     -41.828 -33.393 -42.438  1.00  0.00           N  
ATOM   1532  NH2 ARG   204     -41.796 -35.303 -40.673  1.00  0.00           N  
ATOM   1533  N   ASP   205     -37.343 -27.300 -39.821  1.00  0.00           N  
ATOM   1534  CA  ASP   205     -36.649 -26.123 -40.332  1.00  0.00           C  
ATOM   1535  C   ASP   205     -35.770 -25.493 -39.252  1.00  0.00           C  
ATOM   1536  O   ASP   205     -34.788 -24.814 -39.556  1.00  0.00           O  
ATOM   1537  CB  ASP   205     -37.654 -25.090 -40.855  1.00  0.00           C  
ATOM   1538  CG  ASP   205     -38.362 -25.548 -42.117  1.00  0.00           C  
ATOM   1539  OD1 ASP   205     -37.876 -26.498 -42.766  1.00  0.00           O  
ATOM   1540  OD2 ASP   205     -39.401 -24.949 -42.465  1.00  0.00           O  
ATOM   1541  N   PHE   206     -36.128 -25.727 -37.993  1.00  0.00           N  
ATOM   1542  CA  PHE   206     -35.386 -25.184 -36.859  1.00  0.00           C  
ATOM   1543  C   PHE   206     -35.076 -26.291 -35.859  1.00  0.00           C  
ATOM   1544  O   PHE   206     -35.681 -26.354 -34.789  1.00  0.00           O  
ATOM   1545  CB  PHE   206     -36.190 -24.075 -36.175  1.00  0.00           C  
ATOM   1546  CG  PHE   206     -36.545 -22.934 -37.085  1.00  0.00           C  
ATOM   1547  CD1 PHE   206     -37.739 -22.935 -37.786  1.00  0.00           C  
ATOM   1548  CD2 PHE   206     -35.683 -21.861 -37.241  1.00  0.00           C  
ATOM   1549  CE1 PHE   206     -38.068 -21.887 -38.624  1.00  0.00           C  
ATOM   1550  CE2 PHE   206     -36.006 -20.811 -38.079  1.00  0.00           C  
ATOM   1551  CZ  PHE   206     -37.200 -20.824 -38.771  1.00  0.00           C  
ATOM   1552  N   PRO   207     -34.129 -27.175 -36.209  1.00  0.00           N  
ATOM   1553  CA  PRO   207     -33.737 -28.289 -35.339  1.00  0.00           C  
ATOM   1554  C   PRO   207     -33.046 -27.822 -34.062  1.00  0.00           C  
ATOM   1555  O   PRO   207     -32.990 -28.571 -33.087  1.00  0.00           O  
ATOM   1556  CB  PRO   207     -32.763 -29.089 -36.211  1.00  0.00           C  
ATOM   1557  CG  PRO   207     -32.229 -28.105 -37.186  1.00  0.00           C  
ATOM   1558  CD  PRO   207     -33.355 -27.157 -37.463  1.00  0.00           C  
ATOM   1559  N   ASP   208     -32.532 -26.595 -34.068  1.00  0.00           N  
ATOM   1560  CA  ASP   208     -31.817 -26.066 -32.911  1.00  0.00           C  
ATOM   1561  C   ASP   208     -32.788 -25.506 -31.876  1.00  0.00           C  
ATOM   1562  O   ASP   208     -32.452 -25.390 -30.697  1.00  0.00           O  
ATOM   1563  CB  ASP   208     -30.815 -24.983 -33.331  1.00  0.00           C  
ATOM   1564  CG  ASP   208     -29.662 -25.664 -34.054  1.00  0.00           C  
ATOM   1565  OD1 ASP   208     -29.562 -26.917 -33.960  1.00  0.00           O  
ATOM   1566  OD2 ASP   208     -28.866 -24.941 -34.710  1.00  0.00           O  
ATOM   1567  N   LEU   209     -33.989 -25.155 -32.323  1.00  0.00           N  
ATOM   1568  CA  LEU   209     -35.008 -24.618 -31.430  1.00  0.00           C  
ATOM   1569  C   LEU   209     -35.853 -25.728 -30.817  1.00  0.00           C  
ATOM   1570  O   LEU   209     -35.827 -26.871 -31.272  1.00  0.00           O  
ATOM   1571  CB  LEU   209     -35.918 -23.642 -32.179  1.00  0.00           C  
ATOM   1572  CG  LEU   209     -35.266 -22.356 -32.691  1.00  0.00           C  
ATOM   1573  CD1 LEU   209     -36.300 -21.477 -33.380  1.00  0.00           C  
ATOM   1574  CD2 LEU   209     -34.592 -21.601 -31.556  1.00  0.00           C  
ATOM   1575  N   LYS   210     -36.605 -25.374 -29.780  1.00  0.00           N  
ATOM   1576  CA  LYS   210     -37.511 -26.305 -29.120  1.00  0.00           C  
ATOM   1577  C   LYS   210     -38.951 -25.919 -29.438  1.00  0.00           C  
ATOM   1578  O   LYS   210     -39.289 -24.737 -29.465  1.00  0.00           O  
ATOM   1579  CB  LYS   210     -37.302 -26.292 -27.594  1.00  0.00           C  
ATOM   1580  CG  LYS   210     -36.194 -27.235 -27.122  1.00  0.00           C  
ATOM   1581  CD  LYS   210     -34.785 -26.744 -27.461  1.00  0.00           C  
ATOM   1582  CE  LYS   210     -33.707 -27.818 -27.303  1.00  0.00           C  
ATOM   1583  NZ  LYS   210     -33.702 -28.330 -25.914  1.00  0.00           N  
ATOM   1584  N   PHE   211     -39.793 -26.917 -29.688  1.00  0.00           N  
ATOM   1585  CA  PHE   211     -41.189 -26.667 -30.029  1.00  0.00           C  
ATOM   1586  C   PHE   211     -42.124 -27.611 -29.280  1.00  0.00           C  
ATOM   1587  O   PHE   211     -41.947 -28.829 -29.309  1.00  0.00           O  
ATOM   1588  CB  PHE   211     -41.407 -26.818 -31.536  1.00  0.00           C  
ATOM   1589  CG  PHE   211     -40.625 -25.839 -32.365  1.00  0.00           C  
ATOM   1590  CD1 PHE   211     -41.065 -24.534 -32.521  1.00  0.00           C  
ATOM   1591  CD2 PHE   211     -39.454 -26.225 -32.997  1.00  0.00           C  
ATOM   1592  CE1 PHE   211     -40.349 -23.632 -33.285  1.00  0.00           C  
ATOM   1593  CE2 PHE   211     -38.735 -25.327 -33.764  1.00  0.00           C  
ATOM   1594  CZ  PHE   211     -39.183 -24.030 -33.908  1.00  0.00           C  
ATOM   1595  N   THR   212     -43.122 -27.038 -28.614  1.00  0.00           N  
ATOM   1596  CA  THR   212     -44.118 -27.818 -27.889  1.00  0.00           C  
ATOM   1597  C   THR   212     -45.493 -27.636 -28.525  1.00  0.00           C  
ATOM   1598  O   THR   212     -46.175 -26.645 -28.270  1.00  0.00           O  
ATOM   1599  CB  THR   212     -44.195 -27.392 -26.409  1.00  0.00           C  
ATOM   1600  OG1 THR   212     -42.935 -27.578 -25.781  1.00  0.00           O  
ATOM   1601  CG2 THR   212     -45.253 -28.244 -25.688  1.00  0.00           C  
ATOM   1602  N   ILE   213     -45.899 -28.600 -29.347  1.00  0.00           N  
ATOM   1603  CA  ILE   213     -47.182 -28.520 -30.035  1.00  0.00           C  
ATOM   1604  C   ILE   213     -48.321 -28.727 -29.042  1.00  0.00           C  
ATOM   1605  O   ILE   213     -48.158 -29.415 -28.035  1.00  0.00           O  
ATOM   1606  CB  ILE   213     -47.285 -29.562 -31.169  1.00  0.00           C  
ATOM   1607  CG1 ILE   213     -48.439 -29.290 -32.149  1.00  0.00           C  
ATOM   1608  CG2 ILE   213     -47.516 -30.996 -30.665  1.00  0.00           C  
ATOM   1609  CD1 ILE   213     -48.370 -30.135 -33.420  1.00  0.00           C  
ATOM   1610  N   ASN   214     -49.473 -28.129 -29.331  1.00  0.00           N  
ATOM   1611  CA  ASN   214     -50.609 -28.173 -28.418  1.00  0.00           C  
ATOM   1612  C   ASN   214     -51.950 -28.025 -29.132  1.00  0.00           C  
ATOM   1613  O   ASN   214     -52.061 -27.292 -30.113  1.00  0.00           O  
ATOM   1614  CB  ASN   214     -50.473 -27.066 -27.373  1.00  0.00           C  
ATOM   1615  CG  ASN   214     -51.800 -26.684 -26.753  1.00  0.00           C  
ATOM   1616  OD1 ASN   214     -52.432 -25.710 -27.161  1.00  0.00           O  
ATOM   1617  ND2 ASN   214     -52.236 -27.455 -25.765  1.00  0.00           N  
ATOM   1618  N   GLY   215     -52.966 -28.723 -28.632  1.00  0.00           N  
ATOM   1619  CA  GLY   215     -54.316 -28.578 -29.148  1.00  0.00           C  
ATOM   1620  C   GLY   215     -54.944 -29.875 -29.626  1.00  0.00           C  
ATOM   1621  O   GLY   215     -54.377 -30.584 -30.457  1.00  0.00           O  
ATOM   1622  N   GLY   216     -56.122 -30.183 -29.093  1.00  0.00           N  
ATOM   1623  CA  GLY   216     -56.907 -31.319 -29.544  1.00  0.00           C  
ATOM   1624  C   GLY   216     -56.379 -32.676 -29.113  1.00  0.00           C  
ATOM   1625  O   GLY   216     -57.017 -33.698 -29.366  1.00  0.00           O  
ATOM   1626  N   ILE   217     -55.221 -32.694 -28.463  1.00  0.00           N  
ATOM   1627  CA  ILE   217     -54.629 -33.948 -28.011  1.00  0.00           C  
ATOM   1628  C   ILE   217     -55.387 -34.470 -26.793  1.00  0.00           C  
ATOM   1629  O   ILE   217     -55.492 -33.788 -25.773  1.00  0.00           O  
ATOM   1630  CB  ILE   217     -53.138 -33.776 -27.681  1.00  0.00           C  
ATOM   1631  CG1 ILE   217     -52.392 -33.267 -28.917  1.00  0.00           C  
ATOM   1632  CG2 ILE   217     -52.545 -35.093 -27.209  1.00  0.00           C  
ATOM   1633  CD1 ILE   217     -50.919 -33.017 -28.692  1.00  0.00           C  
ATOM   1634  N   ASN   218     -55.910 -35.687 -26.909  1.00  0.00           N  
ATOM   1635  CA  ASN   218     -56.848 -36.221 -25.927  1.00  0.00           C  
ATOM   1636  C   ASN   218     -56.217 -37.194 -24.933  1.00  0.00           C  
ATOM   1637  O   ASN   218     -56.743 -37.390 -23.837  1.00  0.00           O  
ATOM   1638  CB  ASN   218     -58.004 -36.921 -26.646  1.00  0.00           C  
ATOM   1639  CG  ASN   218     -58.781 -35.868 -27.423  1.00  0.00           C  
ATOM   1640  OD1 ASN   218     -58.840 -34.705 -27.029  1.00  0.00           O  
ATOM   1641  ND2 ASN   218     -59.419 -36.219 -28.572  1.00  0.00           N  
ATOM   1642  N   SER   219     -55.098 -37.806 -25.307  1.00  0.00           N  
ATOM   1643  CA  SER   219     -54.509 -38.854 -24.479  1.00  0.00           C  
ATOM   1644  C   SER   219     -52.984 -38.836 -24.484  1.00  0.00           C  
ATOM   1645  O   SER   219     -52.358 -38.035 -25.179  1.00  0.00           O  
ATOM   1646  CB  SER   219     -55.003 -40.227 -24.944  1.00  0.00           C  
ATOM   1647  OG  SER   219     -54.612 -40.485 -26.281  1.00  0.00           O  
ATOM   1648  N   VAL   220     -52.399 -39.729 -23.693  1.00  0.00           N  
ATOM   1649  CA  VAL   220     -50.952 -39.877 -23.624  1.00  0.00           C  
ATOM   1650  C   VAL   220     -50.449 -40.626 -24.851  1.00  0.00           C  
ATOM   1651  O   VAL   220     -49.295 -40.478 -25.252  1.00  0.00           O  
ATOM   1652  CB  VAL   220     -50.560 -40.640 -22.358  1.00  0.00           C  
ATOM   1653  CG1 VAL   220     -50.884 -42.134 -22.421  1.00  0.00           C  
ATOM   1654  CG2 VAL   220     -49.065 -40.567 -22.040  1.00  0.00           C  
ATOM   1655  N   VAL   221     -51.324 -41.436 -25.439  1.00  0.00           N  
ATOM   1656  CA  VAL   221     -50.985 -42.197 -26.634  1.00  0.00           C  
ATOM   1657  C   VAL   221     -50.793 -41.254 -27.816  1.00  0.00           C  
ATOM   1658  O   VAL   221     -49.867 -41.416 -28.610  1.00  0.00           O  
ATOM   1659  CB  VAL   221     -52.090 -43.207 -26.951  1.00  0.00           C  
ATOM   1660  CG1 VAL   221     -51.901 -43.916 -28.293  1.00  0.00           C  
ATOM   1661  CG2 VAL   221     -52.205 -44.330 -25.918  1.00  0.00           C  
ATOM   1662  N   GLU   222     -51.677 -40.267 -27.923  1.00  0.00           N  
ATOM   1663  CA  GLU   222     -51.612 -39.291 -29.004  1.00  0.00           C  
ATOM   1664  C   GLU   222     -50.450 -38.326 -28.793  1.00  0.00           C  
ATOM   1665  O   GLU   222     -49.827 -37.872 -29.753  1.00  0.00           O  
ATOM   1666  CB  GLU   222     -52.926 -38.514 -29.094  1.00  0.00           C  
ATOM   1667  CG  GLU   222     -54.139 -39.385 -29.384  1.00  0.00           C  
ATOM   1668  CD  GLU   222     -55.423 -38.585 -29.473  1.00  0.00           C  
ATOM   1669  OE1 GLU   222     -55.344 -37.350 -29.644  1.00  0.00           O  
ATOM   1670  OE2 GLU   222     -56.511 -39.189 -29.369  1.00  0.00           O  
ATOM   1671  N   ALA   223     -50.162 -38.016 -27.533  1.00  0.00           N  
ATOM   1672  CA  ALA   223     -49.063 -37.119 -27.197  1.00  0.00           C  
ATOM   1673  C   ALA   223     -47.728 -37.757 -27.565  1.00  0.00           C  
ATOM   1674  O   ALA   223     -46.799 -37.072 -27.992  1.00  0.00           O  
ATOM   1675  CB  ALA   223     -49.096 -36.773 -25.716  1.00  0.00           C  
ATOM   1676  N   ASP   224     -47.641 -39.073 -27.401  1.00  0.00           N  
ATOM   1677  CA  ASP   224     -46.428 -39.809 -27.737  1.00  0.00           C  
ATOM   1678  C   ASP   224     -46.183 -39.786 -29.241  1.00  0.00           C  
ATOM   1679  O   ASP   224     -45.037 -39.788 -29.692  1.00  0.00           O  
ATOM   1680  CB  ASP   224     -46.523 -41.252 -27.240  1.00  0.00           C  
ATOM   1681  CG  ASP   224     -46.372 -41.239 -25.726  1.00  0.00           C  
ATOM   1682  OD1 ASP   224     -45.961 -40.179 -25.181  1.00  0.00           O  
ATOM   1683  OD2 ASP   224     -46.665 -42.288 -25.093  1.00  0.00           O  
ATOM   1684  N   ALA   225     -47.263 -39.765 -30.014  1.00  0.00           N  
ATOM   1685  CA  ALA   225     -47.159 -39.672 -31.464  1.00  0.00           C  
ATOM   1686  C   ALA   225     -46.470 -38.371 -31.853  1.00  0.00           C  
ATOM   1687  O   ALA   225     -45.543 -38.366 -32.662  1.00  0.00           O  
ATOM   1688  CB  ALA   225     -48.545 -39.739 -32.106  1.00  0.00           C  
ATOM   1689  N   ALA   226     -46.943 -37.252 -31.300  1.00  0.00           N  
ATOM   1690  CA  ALA   226     -46.343 -35.959 -31.617  1.00  0.00           C  
ATOM   1691  C   ALA   226     -44.898 -35.860 -31.159  1.00  0.00           C  
ATOM   1692  O   ALA   226     -44.034 -35.358 -31.883  1.00  0.00           O  
ATOM   1693  CB  ALA   226     -47.113 -34.806 -30.982  1.00  0.00           C  
ATOM   1694  N   LEU   227     -44.595 -36.327 -29.963  1.00  0.00           N  
ATOM   1695  CA  LEU   227     -43.225 -36.264 -29.449  1.00  0.00           C  
ATOM   1696  C   LEU   227     -42.293 -37.163 -30.256  1.00  0.00           C  
ATOM   1697  O   LEU   227     -41.158 -36.803 -30.579  1.00  0.00           O  
ATOM   1698  CB  LEU   227     -42.880 -36.744 -28.036  1.00  0.00           C  
ATOM   1699  CG  LEU   227     -43.456 -35.855 -26.932  1.00  0.00           C  
ATOM   1700  CD1 LEU   227     -43.283 -36.394 -25.513  1.00  0.00           C  
ATOM   1701  CD2 LEU   227     -42.856 -34.452 -26.854  1.00  0.00           C  
ATOM   1702  N   ARG   228     -42.776 -38.360 -30.592  1.00  0.00           N  
ATOM   1703  CA  ARG   228     -41.984 -39.283 -31.408  1.00  0.00           C  
ATOM   1704  C   ARG   228     -41.613 -38.697 -32.752  1.00  0.00           C  
ATOM   1705  O   ARG   228     -40.521 -38.948 -33.269  1.00  0.00           O  
ATOM   1706  CB  ARG   228     -42.551 -40.622 -31.885  1.00  0.00           C  
ATOM   1707  CG  ARG   228     -42.720 -41.648 -30.762  1.00  0.00           C  
ATOM   1708  CD  ARG   228     -43.354 -42.961 -31.223  1.00  0.00           C  
ATOM   1709  NE  ARG   228     -43.481 -43.841 -30.028  1.00  0.00           N  
ATOM   1710  CZ  ARG   228     -44.092 -45.057 -30.137  1.00  0.00           C  
ATOM   1711  NH1 ARG   228     -44.485 -45.210 -31.435  1.00  0.00           N  
ATOM   1712  NH2 ARG   228     -44.070 -45.646 -28.906  1.00  0.00           N  
ATOM   1713  N   SER   229     -42.486 -37.908 -33.361  1.00  0.00           N  
ATOM   1714  CA  SER   229     -42.198 -37.288 -34.645  1.00  0.00           C  
ATOM   1715  C   SER   229     -41.386 -36.012 -34.526  1.00  0.00           C  
ATOM   1716  O   SER   229     -41.040 -35.401 -35.541  1.00  0.00           O  
ATOM   1717  CB  SER   229     -43.219 -36.685 -35.613  1.00  0.00           C  
ATOM   1718  OG  SER   229     -43.822 -35.537 -35.034  1.00  0.00           O  
ATOM   1719  N   GLY   230     -41.048 -35.554 -33.321  1.00  0.00           N  
ATOM   1720  CA  GLY   230     -40.225 -34.362 -33.231  1.00  0.00           C  
ATOM   1721  C   GLY   230     -40.771 -33.202 -32.432  1.00  0.00           C  
ATOM   1722  O   GLY   230     -40.067 -32.211 -32.221  1.00  0.00           O  
ATOM   1723  N   ALA   231     -42.015 -33.252 -31.955  1.00  0.00           N  
ATOM   1724  CA  ALA   231     -42.439 -32.140 -31.085  1.00  0.00           C  
ATOM   1725  C   ALA   231     -41.619 -32.223 -29.802  1.00  0.00           C  
ATOM   1726  O   ALA   231     -41.453 -33.294 -29.213  1.00  0.00           O  
ATOM   1727  CB  ALA   231     -43.923 -32.186 -30.735  1.00  0.00           C  
ATOM   1728  N   HIS   232     -41.089 -31.091 -29.344  1.00  0.00           N  
ATOM   1729  CA  HIS   232     -40.334 -31.124 -28.094  1.00  0.00           C  
ATOM   1730  C   HIS   232     -41.258 -31.262 -26.901  1.00  0.00           C  
ATOM   1731  O   HIS   232     -40.937 -31.912 -25.902  1.00  0.00           O  
ATOM   1732  CB  HIS   232     -39.498 -29.918 -27.650  1.00  0.00           C  
ATOM   1733  CG  HIS   232     -38.245 -29.744 -28.457  1.00  0.00           C  
ATOM   1734  ND1 HIS   232     -38.191 -29.080 -29.665  1.00  0.00           N  
ATOM   1735  CD2 HIS   232     -36.976 -30.154 -28.223  1.00  0.00           C  
ATOM   1736  CE1 HIS   232     -36.981 -29.080 -30.134  1.00  0.00           C  
ATOM   1737  NE2 HIS   232     -36.211 -29.728 -29.281  1.00  0.00           N  
ATOM   1738  N   GLY   233     -42.427 -30.648 -26.989  1.00  0.00           N  
ATOM   1739  CA  GLY   233     -43.398 -30.660 -25.902  1.00  0.00           C  
ATOM   1740  C   GLY   233     -44.817 -30.697 -26.472  1.00  0.00           C  
ATOM   1741  O   GLY   233     -45.078 -30.327 -27.620  1.00  0.00           O  
ATOM   1742  N   VAL   234     -45.749 -31.157 -25.644  1.00  0.00           N  
ATOM   1743  CA  VAL   234     -47.159 -31.130 -25.972  1.00  0.00           C  
ATOM   1744  C   VAL   234     -47.872 -30.264 -24.925  1.00  0.00           C  
ATOM   1745  O   VAL   234     -47.497 -30.217 -23.751  1.00  0.00           O  
ATOM   1746  CB  VAL   234     -48.440 -31.992 -25.970  1.00  0.00           C  
ATOM   1747  CG1 VAL   234     -48.352 -33.218 -26.881  1.00  0.00           C  
ATOM   1748  CG2 VAL   234     -48.801 -32.545 -24.590  1.00  0.00           C  
ATOM   1749  N   MET   235     -48.911 -29.569 -25.358  1.00  0.00           N  
ATOM   1750  CA  MET   235     -49.716 -28.764 -24.446  1.00  0.00           C  
ATOM   1751  C   MET   235     -51.079 -29.434 -24.279  1.00  0.00           C  
ATOM   1752  O   MET   235     -51.864 -29.574 -25.220  1.00  0.00           O  
ATOM   1753  CB  MET   235     -50.228 -27.347 -24.716  1.00  0.00           C  
ATOM   1754  CG  MET   235     -49.113 -26.303 -24.808  1.00  0.00           C  
ATOM   1755  SD  MET   235     -49.692 -24.608 -25.123  1.00  0.00           S  
ATOM   1756  CE  MET   235     -50.338 -24.348 -23.446  1.00  0.00           C  
ATOM   1757  N   LEU   236     -51.361 -29.856 -23.050  1.00  0.00           N  
ATOM   1758  CA  LEU   236     -52.643 -30.471 -22.715  1.00  0.00           C  
ATOM   1759  C   LEU   236     -53.287 -29.675 -21.589  1.00  0.00           C  
ATOM   1760  O   LEU   236     -52.655 -29.358 -20.578  1.00  0.00           O  
ATOM   1761  CB  LEU   236     -52.735 -31.887 -22.137  1.00  0.00           C  
ATOM   1762  CG  LEU   236     -52.164 -32.962 -23.064  1.00  0.00           C  
ATOM   1763  CD1 LEU   236     -52.120 -34.370 -22.469  1.00  0.00           C  
ATOM   1764  CD2 LEU   236     -52.924 -33.155 -24.375  1.00  0.00           C  
ATOM   1765  N   GLY   237     -54.559 -29.339 -21.746  1.00  0.00           N  
ATOM   1766  CA  GLY   237     -55.281 -28.526 -20.771  1.00  0.00           C  
ATOM   1767  C   GLY   237     -56.683 -29.095 -20.568  1.00  0.00           C  
ATOM   1768  O   GLY   237     -57.109 -29.348 -19.438  1.00  0.00           O  
ATOM   1769  N   ARG   238     -57.420 -29.364 -21.734  1.00  0.00           N  
ATOM   1770  CA  ARG   238     -58.770 -29.789 -21.381  1.00  0.00           C  
ATOM   1771  C   ARG   238     -58.846 -31.295 -21.161  1.00  0.00           C  
ATOM   1772  O   ARG   238     -59.685 -31.777 -20.402  1.00  0.00           O  
ATOM   1773  CB  ARG   238     -59.756 -29.370 -22.473  1.00  0.00           C  
ATOM   1774  CG  ARG   238     -59.850 -27.865 -22.667  1.00  0.00           C  
ATOM   1775  CD  ARG   238     -60.668 -27.501 -23.896  1.00  0.00           C  
ATOM   1776  NE  ARG   238     -60.042 -27.970 -25.129  1.00  0.00           N  
ATOM   1777  CZ  ARG   238     -60.425 -27.605 -26.349  1.00  0.00           C  
ATOM   1778  NH1 ARG   238     -61.431 -26.755 -26.507  1.00  0.00           N  
ATOM   1779  NH2 ARG   238     -59.795 -28.085 -27.412  1.00  0.00           N  
ATOM   1780  N   ALA   239     -57.970 -32.036 -21.831  1.00  0.00           N  
ATOM   1781  CA  ALA   239     -57.919 -33.483 -21.669  1.00  0.00           C  
ATOM   1782  C   ALA   239     -57.506 -33.837 -20.245  1.00  0.00           C  
ATOM   1783  O   ALA   239     -57.964 -34.832 -19.684  1.00  0.00           O  
ATOM   1784  CB  ALA   239     -56.948 -34.089 -22.666  1.00  0.00           C  
ATOM   1785  N   VAL   240     -56.639 -33.012 -19.667  1.00  0.00           N  
ATOM   1786  CA  VAL   240     -56.138 -33.244 -18.317  1.00  0.00           C  
ATOM   1787  C   VAL   240     -57.179 -32.897 -17.259  1.00  0.00           C  
ATOM   1788  O   VAL   240     -57.364 -33.639 -16.297  1.00  0.00           O  
ATOM   1789  CB  VAL   240     -54.863 -32.421 -18.043  1.00  0.00           C  
ATOM   1790  CG1 VAL   240     -54.418 -32.590 -16.594  1.00  0.00           C  
ATOM   1791  CG2 VAL   240     -53.756 -32.829 -18.999  1.00  0.00           C  
ATOM   1792  N   TYR   241     -57.856 -31.767 -17.434  1.00  0.00           N  
ATOM   1793  CA  TYR   241     -58.822 -31.310 -16.444  1.00  0.00           C  
ATOM   1794  C   TYR   241     -60.029 -32.242 -16.390  1.00  0.00           C  
ATOM   1795  O   TYR   241     -60.425 -32.690 -15.316  1.00  0.00           O  
ATOM   1796  CB  TYR   241     -59.268 -29.878 -16.744  1.00  0.00           C  
ATOM   1797  CG  TYR   241     -59.966 -29.210 -15.582  1.00  0.00           C  
ATOM   1798  CD1 TYR   241     -61.351 -29.201 -15.490  1.00  0.00           C  
ATOM   1799  CD2 TYR   241     -59.238 -28.594 -14.572  1.00  0.00           C  
ATOM   1800  CE1 TYR   241     -61.992 -28.592 -14.428  1.00  0.00           C  
ATOM   1801  CE2 TYR   241     -59.870 -27.984 -13.506  1.00  0.00           C  
ATOM   1802  CZ  TYR   241     -61.246 -27.987 -13.438  1.00  0.00           C  
ATOM   1803  OH  TYR   241     -61.880 -27.380 -12.379  1.00  0.00           O  
ATOM   1804  N   TYR   242     -60.607 -32.535 -17.551  1.00  0.00           N  
ATOM   1805  CA  TYR   242     -61.751 -33.438 -17.625  1.00  0.00           C  
ATOM   1806  C   TYR   242     -61.448 -34.757 -16.924  1.00  0.00           C  
ATOM   1807  O   TYR   242     -62.345 -35.407 -16.388  1.00  0.00           O  
ATOM   1808  CB  TYR   242     -62.136 -33.703 -19.082  1.00  0.00           C  
ATOM   1809  CG  TYR   242     -63.314 -34.616 -19.075  1.00  0.00           C  
ATOM   1810  CD1 TYR   242     -64.587 -34.108 -18.788  1.00  0.00           C  
ATOM   1811  CD2 TYR   242     -63.183 -35.993 -19.359  1.00  0.00           C  
ATOM   1812  CE1 TYR   242     -65.725 -34.939 -18.775  1.00  0.00           C  
ATOM   1813  CE2 TYR   242     -64.330 -36.852 -19.350  1.00  0.00           C  
ATOM   1814  CZ  TYR   242     -65.594 -36.304 -19.055  1.00  0.00           C  
ATOM   1815  OH  TYR   242     -66.725 -37.092 -19.030  1.00  0.00           O  
ATOM   1816  N   ASN   243     -60.945 -35.717 -17.687  1.00  0.00           N  
ATOM   1817  CA  ASN   243     -60.608 -37.007 -17.112  1.00  0.00           C  
ATOM   1818  C   ASN   243     -59.186 -37.362 -17.501  1.00  0.00           C  
ATOM   1819  O   ASN   243     -58.933 -38.264 -18.304  1.00  0.00           O  
ATOM   1820  CB  ASN   243     -61.510 -38.160 -17.562  1.00  0.00           C  
ATOM   1821  CG  ASN   243     -62.906 -37.908 -17.010  1.00  0.00           C  
ATOM   1822  OD1 ASN   243     -63.073 -37.246 -15.987  1.00  0.00           O  
ATOM   1823  ND2 ASN   243     -63.985 -38.423 -17.658  1.00  0.00           N  
ATOM   1824  N   PRO   244     -58.236 -36.650 -16.929  1.00  0.00           N  
ATOM   1825  CA  PRO   244     -56.806 -36.898 -17.226  1.00  0.00           C  
ATOM   1826  C   PRO   244     -56.202 -37.923 -16.277  1.00  0.00           C  
ATOM   1827  O   PRO   244     -55.026 -38.277 -16.406  1.00  0.00           O  
ATOM   1828  CB  PRO   244     -55.345 -36.465 -17.074  1.00  0.00           C  
ATOM   1829  CG  PRO   244     -55.039 -35.812 -15.725  1.00  0.00           C  
ATOM   1830  CD  PRO   244     -56.176 -34.934 -15.198  1.00  0.00           C  
ATOM   1831  N   TRP   245     -56.956 -38.433 -15.306  1.00  0.00           N  
ATOM   1832  CA  TRP   245     -56.377 -39.323 -14.303  1.00  0.00           C  
ATOM   1833  C   TRP   245     -55.709 -40.553 -14.919  1.00  0.00           C  
ATOM   1834  O   TRP   245     -54.607 -40.966 -14.548  1.00  0.00           O  
ATOM   1835  CB  TRP   245     -57.253 -40.026 -13.258  1.00  0.00           C  
ATOM   1836  CG  TRP   245     -58.160 -41.088 -13.831  1.00  0.00           C  
ATOM   1837  CD1 TRP   245     -59.432 -40.973 -14.313  1.00  0.00           C  
ATOM   1838  CD2 TRP   245     -57.863 -42.483 -13.992  1.00  0.00           C  
ATOM   1839  NE1 TRP   245     -59.947 -42.108 -14.746  1.00  0.00           N  
ATOM   1840  CE2 TRP   245     -59.008 -43.091 -14.570  1.00  0.00           C  
ATOM   1841  CE3 TRP   245     -56.737 -43.283 -13.707  1.00  0.00           C  
ATOM   1842  CZ2 TRP   245     -59.063 -44.479 -14.871  1.00  0.00           C  
ATOM   1843  CZ3 TRP   245     -56.785 -44.678 -14.005  1.00  0.00           C  
ATOM   1844  CH2 TRP   245     -57.946 -45.252 -14.582  1.00  0.00           C  
ATOM   1845  N   HIS   246     -56.413 -41.149 -15.895  1.00  0.00           N  
ATOM   1846  CA  HIS   246     -55.884 -42.367 -16.477  1.00  0.00           C  
ATOM   1847  C   HIS   246     -54.727 -42.051 -17.409  1.00  0.00           C  
ATOM   1848  O   HIS   246     -53.624 -42.586 -17.268  1.00  0.00           O  
ATOM   1849  CB  HIS   246     -56.747 -43.241 -17.393  1.00  0.00           C  
ATOM   1850  CG  HIS   246     -56.026 -44.458 -17.891  1.00  0.00           C  
ATOM   1851  ND1 HIS   246     -55.700 -45.540 -17.099  1.00  0.00           N  
ATOM   1852  CD2 HIS   246     -55.561 -44.771 -19.124  1.00  0.00           C  
ATOM   1853  CE1 HIS   246     -55.085 -46.448 -17.795  1.00  0.00           C  
ATOM   1854  NE2 HIS   246     -54.981 -46.013 -19.036  1.00  0.00           N  
ATOM   1855  N   ILE   247     -54.954 -41.169 -18.388  1.00  0.00           N  
ATOM   1856  CA  ILE   247     -53.878 -40.782 -19.305  1.00  0.00           C  
ATOM   1857  C   ILE   247     -52.645 -40.321 -18.517  1.00  0.00           C  
ATOM   1858  O   ILE   247     -51.542 -40.846 -18.695  1.00  0.00           O  
ATOM   1859  CB  ILE   247     -53.757 -39.610 -20.304  1.00  0.00           C  
ATOM   1860  CG1 ILE   247     -54.799 -39.658 -21.434  1.00  0.00           C  
ATOM   1861  CG2 ILE   247     -52.395 -39.548 -21.015  1.00  0.00           C  
ATOM   1862  CD1 ILE   247     -54.684 -40.900 -22.317  1.00  0.00           C  
ATOM   1863  N   LEU   248     -52.800 -39.345 -17.642  1.00  0.00           N  
ATOM   1864  CA  LEU   248     -51.690 -38.849 -16.825  1.00  0.00           C  
ATOM   1865  C   LEU   248     -51.144 -39.924 -15.912  1.00  0.00           C  
ATOM   1866  O   LEU   248     -50.093 -39.761 -15.286  1.00  0.00           O  
ATOM   1867  CB  LEU   248     -51.896 -37.731 -15.798  1.00  0.00           C  
ATOM   1868  CG  LEU   248     -51.671 -36.329 -16.369  1.00  0.00           C  
ATOM   1869  CD1 LEU   248     -52.297 -36.082 -17.740  1.00  0.00           C  
ATOM   1870  CD2 LEU   248     -52.223 -35.188 -15.515  1.00  0.00           C  
ATOM   1871  N   GLY   249     -51.844 -41.057 -15.809  1.00  0.00           N  
ATOM   1872  CA  GLY   249     -51.315 -42.117 -14.938  1.00  0.00           C  
ATOM   1873  C   GLY   249     -50.096 -42.792 -15.552  1.00  0.00           C  
ATOM   1874  O   GLY   249     -49.257 -43.353 -14.842  1.00  0.00           O  
ATOM   1875  N   HIS   250     -50.005 -42.748 -16.976  1.00  0.00           N  
ATOM   1876  CA  HIS   250     -48.744 -43.357 -17.382  1.00  0.00           C  
ATOM   1877  C   HIS   250     -47.784 -42.328 -17.970  1.00  0.00           C  
ATOM   1878  O   HIS   250     -46.904 -42.668 -18.761  1.00  0.00           O  
ATOM   1879  CB  HIS   250     -48.996 -44.472 -18.398  1.00  0.00           C  
ATOM   1880  CG  HIS   250     -49.831 -45.590 -17.847  1.00  0.00           C  
ATOM   1881  ND1 HIS   250     -49.385 -46.493 -16.904  1.00  0.00           N  
ATOM   1882  CD2 HIS   250     -51.108 -45.955 -18.108  1.00  0.00           C  
ATOM   1883  CE1 HIS   250     -50.318 -47.346 -16.609  1.00  0.00           C  
ATOM   1884  NE2 HIS   250     -51.385 -47.050 -17.326  1.00  0.00           N  
ATOM   1885  N   VAL   251     -47.951 -41.070 -17.577  1.00  0.00           N  
ATOM   1886  CA  VAL   251     -47.098 -39.995 -18.069  1.00  0.00           C  
ATOM   1887  C   VAL   251     -45.693 -40.110 -17.486  1.00  0.00           C  
ATOM   1888  O   VAL   251     -44.704 -39.908 -18.187  1.00  0.00           O  
ATOM   1889  CB  VAL   251     -47.704 -38.642 -17.727  1.00  0.00           C  
ATOM   1890  CG1 VAL   251     -46.781 -37.463 -18.043  1.00  0.00           C  
ATOM   1891  CG2 VAL   251     -49.002 -38.347 -18.481  1.00  0.00           C  
ATOM   1892  N   ASP   252     -45.612 -40.436 -16.201  1.00  0.00           N  
ATOM   1893  CA  ASP   252     -44.326 -40.569 -15.525  1.00  0.00           C  
ATOM   1894  C   ASP   252     -43.515 -41.737 -16.069  1.00  0.00           C  
ATOM   1895  O   ASP   252     -42.328 -41.599 -16.360  1.00  0.00           O  
ATOM   1896  CB  ASP   252     -44.533 -40.767 -14.023  1.00  0.00           C  
ATOM   1897  CG  ASP   252     -44.705 -39.463 -13.281  1.00  0.00           C  
ATOM   1898  OD1 ASP   252     -44.223 -38.425 -13.781  1.00  0.00           O  
ATOM   1899  OD2 ASP   252     -45.313 -39.479 -12.191  1.00  0.00           O  
ATOM   1900  N   THR   253     -44.165 -42.887 -16.204  1.00  0.00           N  
ATOM   1901  CA  THR   253     -43.469 -44.129 -16.518  1.00  0.00           C  
ATOM   1902  C   THR   253     -43.048 -44.232 -17.983  1.00  0.00           C  
ATOM   1903  O   THR   253     -41.958 -44.717 -18.287  1.00  0.00           O  
ATOM   1904  CB  THR   253     -44.347 -45.327 -16.148  1.00  0.00           C  
ATOM   1905  OG1 THR   253     -44.646 -45.303 -14.760  1.00  0.00           O  
ATOM   1906  CG2 THR   253     -43.601 -46.629 -16.485  1.00  0.00           C  
ATOM   1907  N   VAL   254     -43.906 -43.771 -18.887  1.00  0.00           N  
ATOM   1908  CA  VAL   254     -43.673 -43.952 -20.317  1.00  0.00           C  
ATOM   1909  C   VAL   254     -42.995 -42.750 -20.974  1.00  0.00           C  
ATOM   1910  O   VAL   254     -42.315 -42.898 -21.990  1.00  0.00           O  
ATOM   1911  CB  VAL   254     -44.991 -44.264 -21.030  1.00  0.00           C  
ATOM   1912  CG1 VAL   254     -44.866 -44.301 -22.554  1.00  0.00           C  
ATOM   1913  CG2 VAL   254     -45.587 -45.619 -20.644  1.00  0.00           C  
ATOM   1914  N   VAL   255     -43.175 -41.564 -20.400  1.00  0.00           N  
ATOM   1915  CA  VAL   255     -42.571 -40.356 -20.956  1.00  0.00           C  
ATOM   1916  C   VAL   255     -41.306 -39.956 -20.198  1.00  0.00           C  
ATOM   1917  O   VAL   255     -40.253 -39.750 -20.802  1.00  0.00           O  
ATOM   1918  CB  VAL   255     -43.560 -39.169 -20.953  1.00  0.00           C  
ATOM   1919  CG1 VAL   255     -42.835 -37.868 -21.273  1.00  0.00           C  
ATOM   1920  CG2 VAL   255     -44.689 -39.417 -21.943  1.00  0.00           C  
ATOM   1921  N   TYR   256     -41.415 -39.846 -18.878  1.00  0.00           N  
ATOM   1922  CA  TYR   256     -40.299 -39.397 -18.052  1.00  0.00           C  
ATOM   1923  C   TYR   256     -39.450 -40.563 -17.548  1.00  0.00           C  
ATOM   1924  O   TYR   256     -38.399 -40.359 -16.940  1.00  0.00           O  
ATOM   1925  CB  TYR   256     -40.818 -38.565 -16.877  1.00  0.00           C  
ATOM   1926  CG  TYR   256     -41.369 -37.298 -17.434  1.00  0.00           C  
ATOM   1927  CD1 TYR   256     -42.748 -37.169 -17.641  1.00  0.00           C  
ATOM   1928  CD2 TYR   256     -40.532 -36.207 -17.759  1.00  0.00           C  
ATOM   1929  CE1 TYR   256     -43.307 -35.985 -18.163  1.00  0.00           C  
ATOM   1930  CE2 TYR   256     -41.083 -34.997 -18.290  1.00  0.00           C  
ATOM   1931  CZ  TYR   256     -42.477 -34.906 -18.485  1.00  0.00           C  
ATOM   1932  OH  TYR   256     -43.052 -33.764 -18.998  1.00  0.00           O  
ATOM   1933  N   GLY   257     -39.912 -41.784 -17.799  1.00  0.00           N  
ATOM   1934  CA  GLY   257     -39.139 -42.975 -17.492  1.00  0.00           C  
ATOM   1935  C   GLY   257     -38.979 -43.260 -16.011  1.00  0.00           C  
ATOM   1936  O   GLY   257     -38.263 -44.186 -15.629  1.00  0.00           O  
ATOM   1937  N   SER   258     -39.639 -42.469 -15.171  1.00  0.00           N  
ATOM   1938  CA  SER   258     -39.592 -42.687 -13.730  1.00  0.00           C  
ATOM   1939  C   SER   258     -40.383 -43.943 -13.381  1.00  0.00           C  
ATOM   1940  O   SER   258     -41.410 -44.222 -13.997  1.00  0.00           O  
ATOM   1941  CB  SER   258     -40.168 -41.480 -12.987  1.00  0.00           C  
ATOM   1942  OG  SER   258     -40.193 -41.733 -11.590  1.00  0.00           O  
ATOM   1943  N   PRO   259     -39.909 -44.707 -12.384  1.00  0.00           N  
ATOM   1944  CA  PRO   259     -40.584 -45.947 -12.001  1.00  0.00           C  
ATOM   1945  C   PRO   259     -41.718 -45.665 -11.025  1.00  0.00           C  
ATOM   1946  O   PRO   259     -41.554 -45.844  -9.819  1.00  0.00           O  
ATOM   1947  CB  PRO   259     -39.470 -46.744 -11.322  1.00  0.00           C  
ATOM   1948  CG  PRO   259     -38.496 -45.695 -10.798  1.00  0.00           C  
ATOM   1949  CD  PRO   259     -38.836 -44.365 -11.436  1.00  0.00           C  
ATOM   1950  N   SER   260     -42.860 -45.233 -11.548  1.00  0.00           N  
ATOM   1951  CA  SER   260     -43.926 -44.710 -10.705  1.00  0.00           C  
ATOM   1952  C   SER   260     -45.266 -44.691 -11.432  1.00  0.00           C  
ATOM   1953  O   SER   260     -45.374 -44.179 -12.547  1.00  0.00           O  
ATOM   1954  CB  SER   260     -43.553 -43.297 -10.258  1.00  0.00           C  
ATOM   1955  OG  SER   260     -44.604 -42.737  -9.484  1.00  0.00           O  
ATOM   1956  N   SER   261     -46.284 -45.258 -10.792  1.00  0.00           N  
ATOM   1957  CA  SER   261     -47.639 -45.246 -11.329  1.00  0.00           C  
ATOM   1958  C   SER   261     -48.631 -44.922 -10.214  1.00  0.00           C  
ATOM   1959  O   SER   261     -48.714 -45.651  -9.226  1.00  0.00           O  
ATOM   1960  CB  SER   261     -47.982 -46.599 -11.951  1.00  0.00           C  
ATOM   1961  OG  SER   261     -49.318 -46.590 -12.432  1.00  0.00           O  
ATOM   1962  N   GLY   262     -49.327 -43.796 -10.348  1.00  0.00           N  
ATOM   1963  CA  GLY   262     -50.308 -43.369  -9.337  1.00  0.00           C  
ATOM   1964  C   GLY   262     -51.548 -44.256  -9.385  1.00  0.00           C  
ATOM   1965  O   GLY   262     -52.375 -44.275  -8.470  1.00  0.00           O  
ATOM   1966  N   ILE   263     -51.684 -45.007 -10.470  1.00  0.00           N  
ATOM   1967  CA  ILE   263     -52.841 -45.871 -10.592  1.00  0.00           C  
ATOM   1968  C   ILE   263     -52.704 -47.219  -9.859  1.00  0.00           C  
ATOM   1969  O   ILE   263     -53.643 -48.020  -9.848  1.00  0.00           O  
ATOM   1970  CB  ILE   263     -53.447 -46.574 -11.827  1.00  0.00           C  
ATOM   1971  CG1 ILE   263     -52.512 -47.620 -12.457  1.00  0.00           C  
ATOM   1972  CG2 ILE   263     -53.799 -45.608 -12.971  1.00  0.00           C  
ATOM   1973  CD1 ILE   263     -53.167 -48.424 -13.580  1.00  0.00           C  
ATOM   1974  N   THR   264     -51.558 -47.513  -9.234  1.00  0.00           N  
ATOM   1975  CA  THR   264     -51.461 -48.775  -8.504  1.00  0.00           C  
ATOM   1976  C   THR   264     -52.338 -48.652  -7.258  1.00  0.00           C  
ATOM   1977  O   THR   264     -52.048 -47.878  -6.341  1.00  0.00           O  
ATOM   1978  CB  THR   264     -50.813 -49.824  -7.580  1.00  0.00           C  
ATOM   1979  OG1 THR   264     -49.552 -50.220  -8.100  1.00  0.00           O  
ATOM   1980  CG2 THR   264     -51.732 -51.054  -7.482  1.00  0.00           C  
ATOM   1981  N   ARG   265     -53.426 -49.415  -7.203  1.00  0.00           N  
ATOM   1982  CA  ARG   265     -54.320 -49.345  -6.049  1.00  0.00           C  
ATOM   1983  C   ARG   265     -53.668 -49.588  -4.693  1.00  0.00           C  
ATOM   1984  O   ARG   265     -54.173 -49.165  -3.649  1.00  0.00           O  
ATOM   1985  CB  ARG   265     -55.487 -50.324  -5.897  1.00  0.00           C  
ATOM   1986  CG  ARG   265     -56.609 -50.098  -6.912  1.00  0.00           C  
ATOM   1987  CD  ARG   265     -57.748 -51.114  -6.803  1.00  0.00           C  
ATOM   1988  NE  ARG   265     -58.717 -50.819  -7.895  1.00  0.00           N  
ATOM   1989  CZ  ARG   265     -59.695 -51.722  -8.202  1.00  0.00           C  
ATOM   1990  NH1 ARG   265     -59.553 -52.790  -7.364  1.00  0.00           N  
ATOM   1991  NH2 ARG   265     -60.432 -51.204  -9.228  1.00  0.00           N  
ATOM   1992  N   ARG   266     -52.532 -50.276  -4.685  1.00  0.00           N  
ATOM   1993  CA  ARG   266     -51.814 -50.531  -3.440  1.00  0.00           C  
ATOM   1994  C   ARG   266     -51.467 -49.209  -2.699  1.00  0.00           C  
ATOM   1995  O   ARG   266     -51.396 -49.159  -1.468  1.00  0.00           O  
ATOM   1996  CB  ARG   266     -50.431 -51.187  -3.425  1.00  0.00           C  
ATOM   1997  CG  ARG   266     -50.456 -52.671  -3.797  1.00  0.00           C  
ATOM   1998  CD  ARG   266     -49.066 -53.308  -3.865  1.00  0.00           C  
ATOM   1999  NE  ARG   266     -49.246 -54.734  -4.259  1.00  0.00           N  
ATOM   2000  CZ  ARG   266     -48.156 -55.516  -4.509  1.00  0.00           C  
ATOM   2001  NH1 ARG   266     -47.042 -54.748  -4.327  1.00  0.00           N  
ATOM   2002  NH2 ARG   266     -48.605 -56.761  -4.844  1.00  0.00           N  
ATOM   2003  N   GLN   267     -51.250 -48.135  -3.452  1.00  0.00           N  
ATOM   2004  CA  GLN   267     -50.901 -46.845  -2.870  1.00  0.00           C  
ATOM   2005  C   GLN   267     -52.109 -45.934  -2.759  1.00  0.00           C  
ATOM   2006  O   GLN   267     -52.010 -44.723  -2.542  1.00  0.00           O  
ATOM   2007  CB  GLN   267     -49.943 -45.862  -3.552  1.00  0.00           C  
ATOM   2008  CG  GLN   267     -48.552 -46.444  -3.808  1.00  0.00           C  
ATOM   2009  CD  GLN   267     -47.933 -46.793  -2.462  1.00  0.00           C  
ATOM   2010  OE1 GLN   267     -47.967 -45.998  -1.524  1.00  0.00           O  
ATOM   2011  NE2 GLN   267     -47.333 -48.002  -2.294  1.00  0.00           N  
ATOM   2012  N   VAL   268     -53.280 -46.537  -2.914  1.00  0.00           N  
ATOM   2013  CA  VAL   268     -54.517 -45.776  -2.874  1.00  0.00           C  
ATOM   2014  C   VAL   268     -54.651 -44.912  -1.629  1.00  0.00           C  
ATOM   2015  O   VAL   268     -55.087 -43.760  -1.701  1.00  0.00           O  
ATOM   2016  CB  VAL   268     -56.044 -45.946  -2.717  1.00  0.00           C  
ATOM   2017  CG1 VAL   268     -56.793 -44.621  -2.565  1.00  0.00           C  
ATOM   2018  CG2 VAL   268     -56.705 -46.645  -3.906  1.00  0.00           C  
ATOM   2019  N   LEU   269     -54.286 -45.433  -0.462  1.00  0.00           N  
ATOM   2020  CA  LEU   269     -54.425 -44.639   0.760  1.00  0.00           C  
ATOM   2021  C   LEU   269     -53.407 -43.512   0.911  1.00  0.00           C  
ATOM   2022  O   LEU   269     -53.691 -42.484   1.531  1.00  0.00           O  
ATOM   2023  CB  LEU   269     -54.244 -45.289   2.135  1.00  0.00           C  
ATOM   2024  CG  LEU   269     -55.346 -46.290   2.487  1.00  0.00           C  
ATOM   2025  CD1 LEU   269     -55.122 -47.070   3.781  1.00  0.00           C  
ATOM   2026  CD2 LEU   269     -56.735 -45.681   2.675  1.00  0.00           C  
ATOM   2027  N   GLU   270     -52.208 -43.663   0.358  1.00  0.00           N  
ATOM   2028  CA  GLU   270     -51.260 -42.580   0.487  1.00  0.00           C  
ATOM   2029  C   GLU   270     -51.778 -41.457  -0.371  1.00  0.00           C  
ATOM   2030  O   GLU   270     -51.843 -40.301   0.055  1.00  0.00           O  
ATOM   2031  CB  GLU   270     -49.819 -42.767   0.001  1.00  0.00           C  
ATOM   2032  CG  GLU   270     -48.924 -41.554   0.264  1.00  0.00           C  
ATOM   2033  CD  GLU   270     -47.524 -41.886  -0.232  1.00  0.00           C  
ATOM   2034  OE1 GLU   270     -47.332 -43.020  -0.746  1.00  0.00           O  
ATOM   2035  OE2 GLU   270     -46.628 -41.010  -0.104  1.00  0.00           O  
ATOM   2036  N   LYS   271     -52.161 -41.760  -1.597  1.00  0.00           N  
ATOM   2037  CA  LYS   271     -52.659 -40.699  -2.464  1.00  0.00           C  
ATOM   2038  C   LYS   271     -53.843 -39.926  -1.933  1.00  0.00           C  
ATOM   2039  O   LYS   271     -53.910 -38.696  -2.018  1.00  0.00           O  
ATOM   2040  CB  LYS   271     -53.213 -41.034  -3.853  1.00  0.00           C  
ATOM   2041  CG  LYS   271     -53.650 -39.803  -4.649  1.00  0.00           C  
ATOM   2042  CD  LYS   271     -54.131 -40.127  -6.065  1.00  0.00           C  
ATOM   2043  CE  LYS   271     -54.595 -38.899  -6.850  1.00  0.00           C  
ATOM   2044  NZ  LYS   271     -55.055 -39.304  -8.197  1.00  0.00           N  
ATOM   2045  N   TYR   272     -54.805 -40.643  -1.371  1.00  0.00           N  
ATOM   2046  CA  TYR   272     -56.001 -40.025  -0.804  1.00  0.00           C  
ATOM   2047  C   TYR   272     -55.604 -39.069   0.325  1.00  0.00           C  
ATOM   2048  O   TYR   272     -56.187 -37.998   0.516  1.00  0.00           O  
ATOM   2049  CB  TYR   272     -57.108 -40.764  -0.039  1.00  0.00           C  
ATOM   2050  CG  TYR   272     -57.817 -41.640  -1.013  1.00  0.00           C  
ATOM   2051  CD1 TYR   272     -57.645 -41.437  -2.388  1.00  0.00           C  
ATOM   2052  CD2 TYR   272     -58.664 -42.687  -0.586  1.00  0.00           C  
ATOM   2053  CE1 TYR   272     -58.296 -42.246  -3.340  1.00  0.00           C  
ATOM   2054  CE2 TYR   272     -59.334 -43.519  -1.540  1.00  0.00           C  
ATOM   2055  CZ  TYR   272     -59.136 -43.281  -2.915  1.00  0.00           C  
ATOM   2056  OH  TYR   272     -59.763 -44.054  -3.869  1.00  0.00           O  
ATOM   2057  N   LYS   273     -54.590 -39.470   1.086  1.00  0.00           N  
ATOM   2058  CA  LYS   273     -54.123 -38.657   2.187  1.00  0.00           C  
ATOM   2059  C   LYS   273     -53.682 -37.296   1.662  1.00  0.00           C  
ATOM   2060  O   LYS   273     -54.098 -36.243   2.153  1.00  0.00           O  
ATOM   2061  CB  LYS   273     -52.891 -39.048   3.009  1.00  0.00           C  
ATOM   2062  CG  LYS   273     -53.112 -40.278   3.892  1.00  0.00           C  
ATOM   2063  CD  LYS   273     -51.882 -40.672   4.712  1.00  0.00           C  
ATOM   2064  CE  LYS   273     -52.095 -41.916   5.577  1.00  0.00           C  
ATOM   2065  NZ  LYS   273     -50.850 -42.245   6.306  1.00  0.00           N  
ATOM   2066  N   LEU   274     -52.825 -37.304   0.646  1.00  0.00           N  
ATOM   2067  CA  LEU   274     -52.323 -36.061   0.067  1.00  0.00           C  
ATOM   2068  C   LEU   274     -53.458 -35.167  -0.395  1.00  0.00           C  
ATOM   2069  O   LEU   274     -53.582 -34.009   0.013  1.00  0.00           O  
ATOM   2070  CB  LEU   274     -51.470 -36.064  -1.206  1.00  0.00           C  
ATOM   2071  CG  LEU   274     -50.058 -36.615  -0.993  1.00  0.00           C  
ATOM   2072  CD1 LEU   274     -49.248 -36.826  -2.271  1.00  0.00           C  
ATOM   2073  CD2 LEU   274     -49.146 -35.739  -0.136  1.00  0.00           C  
ATOM   2074  N   TYR   275     -54.308 -35.696  -1.261  1.00  0.00           N  
ATOM   2075  CA  TYR   275     -55.419 -34.914  -1.770  1.00  0.00           C  
ATOM   2076  C   TYR   275     -56.279 -34.428  -0.605  1.00  0.00           C  
ATOM   2077  O   TYR   275     -56.710 -33.273  -0.549  1.00  0.00           O  
ATOM   2078  CB  TYR   275     -56.566 -35.454  -2.635  1.00  0.00           C  
ATOM   2079  CG  TYR   275     -57.502 -34.324  -2.894  1.00  0.00           C  
ATOM   2080  CD1 TYR   275     -57.199 -33.381  -3.885  1.00  0.00           C  
ATOM   2081  CD2 TYR   275     -58.703 -34.177  -2.165  1.00  0.00           C  
ATOM   2082  CE1 TYR   275     -58.060 -32.301  -4.161  1.00  0.00           C  
ATOM   2083  CE2 TYR   275     -59.590 -33.084  -2.433  1.00  0.00           C  
ATOM   2084  CZ  TYR   275     -59.249 -32.156  -3.437  1.00  0.00           C  
ATOM   2085  OH  TYR   275     -60.069 -31.086  -3.727  1.00  0.00           O  
ATOM   2086  N   GLY   276     -56.589 -35.276   0.306  1.00  0.00           N  
ATOM   2087  CA  GLY   276     -57.335 -35.043   1.535  1.00  0.00           C  
ATOM   2088  C   GLY   276     -56.461 -34.319   2.551  1.00  0.00           C  
ATOM   2089  O   GLY   276     -56.885 -33.338   3.162  1.00  0.00           O  
ATOM   2090  N   GLU   277     -55.238 -34.811   2.727  1.00  0.00           N  
ATOM   2091  CA  GLU   277     -54.296 -34.212   3.665  1.00  0.00           C  
ATOM   2092  C   GLU   277     -53.926 -32.801   3.222  1.00  0.00           C  
ATOM   2093  O   GLU   277     -53.732 -31.912   4.050  1.00  0.00           O  
ATOM   2094  CB  GLU   277     -53.050 -35.075   3.782  1.00  0.00           C  
ATOM   2095  CG  GLU   277     -52.035 -34.547   4.798  1.00  0.00           C  
ATOM   2096  CD  GLU   277     -50.874 -35.529   4.858  1.00  0.00           C  
ATOM   2097  OE1 GLU   277     -50.932 -36.558   4.133  1.00  0.00           O  
ATOM   2098  OE2 GLU   277     -49.914 -35.264   5.629  1.00  0.00           O  
ATOM   2099  N   SER   278     -53.829 -32.605   1.911  1.00  0.00           N  
ATOM   2100  CA  SER   278     -53.529 -31.292   1.354  1.00  0.00           C  
ATOM   2101  C   SER   278     -54.680 -30.333   1.626  1.00  0.00           C  
ATOM   2102  O   SER   278     -54.468 -29.150   1.884  1.00  0.00           O  
ATOM   2103  CB  SER   278     -53.282 -31.392  -0.153  1.00  0.00           C  
ATOM   2104  OG  SER   278     -53.009 -30.106  -0.689  1.00  0.00           O  
ATOM   2105  N   VAL   279     -55.900 -30.856   1.572  1.00  0.00           N  
ATOM   2106  CA  VAL   279     -57.092 -30.053   1.810  1.00  0.00           C  
ATOM   2107  C   VAL   279     -57.188 -29.644   3.273  1.00  0.00           C  
ATOM   2108  O   VAL   279     -57.714 -28.582   3.595  1.00  0.00           O  
ATOM   2109  CB  VAL   279     -58.347 -30.832   1.416  1.00  0.00           C  
ATOM   2110  CG1 VAL   279     -59.649 -30.127   1.802  1.00  0.00           C  
ATOM   2111  CG2 VAL   279     -58.461 -31.085  -0.089  1.00  0.00           C  
ATOM   2112  N   LEU   280     -56.682 -30.495   4.160  1.00  0.00           N  
ATOM   2113  CA  LEU   280     -56.742 -30.223   5.590  1.00  0.00           C  
ATOM   2114  C   LEU   280     -55.782 -29.097   5.947  1.00  0.00           C  
ATOM   2115  O   LEU   280     -56.125 -28.202   6.715  1.00  0.00           O  
ATOM   2116  CB  LEU   280     -56.406 -31.479   6.399  1.00  0.00           C  
ATOM   2117  CG  LEU   280     -56.480 -31.268   7.913  1.00  0.00           C  
ATOM   2118  CD1 LEU   280     -57.851 -30.849   8.440  1.00  0.00           C  
ATOM   2119  CD2 LEU   280     -56.137 -32.496   8.754  1.00  0.00           C  
ATOM   2120  N   GLY   281     -54.579 -29.145   5.384  1.00  0.00           N  
ATOM   2121  CA  GLY   281     -53.598 -28.091   5.596  1.00  0.00           C  
ATOM   2122  C   GLY   281     -54.139 -26.746   5.124  1.00  0.00           C  
ATOM   2123  O   GLY   281     -54.052 -25.745   5.836  1.00  0.00           O  
ATOM   2124  N   LYS   282     -54.657 -26.711   3.902  1.00  0.00           N  
ATOM   2125  CA  LYS   282     -55.209 -25.467   3.373  1.00  0.00           C  
ATOM   2126  C   LYS   282     -56.411 -24.978   4.169  1.00  0.00           C  
ATOM   2127  O   LYS   282     -56.496 -23.810   4.559  1.00  0.00           O  
ATOM   2128  CB  LYS   282     -55.801 -25.404   1.962  1.00  0.00           C  
ATOM   2129  CG  LYS   282     -54.758 -25.570   0.855  1.00  0.00           C  
ATOM   2130  CD  LYS   282     -53.752 -24.420   0.784  1.00  0.00           C  
ATOM   2131  CE  LYS   282     -52.732 -24.566  -0.347  1.00  0.00           C  
ATOM   2132  NZ  LYS   282     -51.734 -23.476  -0.274  1.00  0.00           N  
ATOM   2133  N   TYR   283     -57.361 -25.866   4.425  1.00  0.00           N  
ATOM   2134  CA  TYR   283     -58.567 -25.454   5.128  1.00  0.00           C  
ATOM   2135  C   TYR   283     -58.405 -25.136   6.611  1.00  0.00           C  
ATOM   2136  O   TYR   283     -59.000 -24.190   7.136  1.00  0.00           O  
ATOM   2137  CB  TYR   283     -59.798 -26.350   5.323  1.00  0.00           C  
ATOM   2138  CG  TYR   283     -60.808 -25.564   6.087  1.00  0.00           C  
ATOM   2139  CD1 TYR   283     -61.569 -24.586   5.433  1.00  0.00           C  
ATOM   2140  CD2 TYR   283     -61.026 -25.782   7.465  1.00  0.00           C  
ATOM   2141  CE1 TYR   283     -62.535 -23.825   6.121  1.00  0.00           C  
ATOM   2142  CE2 TYR   283     -62.005 -25.017   8.179  1.00  0.00           C  
ATOM   2143  CZ  TYR   283     -62.750 -24.041   7.486  1.00  0.00           C  
ATOM   2144  OH  TYR   283     -63.699 -23.278   8.132  1.00  0.00           O  
ATOM   2145  N   GLY   284     -57.597 -25.920   7.314  1.00  0.00           N  
ATOM   2146  CA  GLY   284     -57.413 -25.733   8.745  1.00  0.00           C  
ATOM   2147  C   GLY   284     -56.196 -24.921   9.169  1.00  0.00           C  
ATOM   2148  O   GLY   284     -56.227 -24.197  10.168  1.00  0.00           O  
ATOM   2149  N   LYS   285     -55.099 -25.020   8.426  1.00  0.00           N  
ATOM   2150  CA  LYS   285     -53.902 -24.258   8.773  1.00  0.00           C  
ATOM   2151  C   LYS   285     -53.844 -22.922   8.024  1.00  0.00           C  
ATOM   2152  O   LYS   285     -53.691 -21.851   8.619  1.00  0.00           O  
ATOM   2153  CB  LYS   285     -52.502 -24.792   8.456  1.00  0.00           C  
ATOM   2154  CG  LYS   285     -51.376 -23.862   8.913  1.00  0.00           C  
ATOM   2155  CD  LYS   285     -49.977 -24.438   8.689  1.00  0.00           C  
ATOM   2156  CE  LYS   285     -48.854 -23.543   9.219  1.00  0.00           C  
ATOM   2157  NZ  LYS   285     -47.557 -24.250   9.126  1.00  0.00           N  
ATOM   2158  N   GLY   286     -53.966 -22.974   6.703  1.00  0.00           N  
ATOM   2159  CA  GLY   286     -53.916 -21.762   5.895  1.00  0.00           C  
ATOM   2160  C   GLY   286     -55.237 -20.993   5.945  1.00  0.00           C  
ATOM   2161  O   GLY   286     -55.316 -19.813   5.590  1.00  0.00           O  
ATOM   2162  N   ARG   287     -56.296 -21.662   6.391  1.00  0.00           N  
ATOM   2163  CA  ARG   287     -57.621 -21.057   6.510  1.00  0.00           C  
ATOM   2164  C   ARG   287     -58.213 -20.647   5.170  1.00  0.00           C  
ATOM   2165  O   ARG   287     -58.912 -19.638   5.047  1.00  0.00           O  
ATOM   2166  CB  ARG   287     -57.834 -19.743   7.266  1.00  0.00           C  
ATOM   2167  CG  ARG   287     -57.505 -19.837   8.757  1.00  0.00           C  
ATOM   2168  CD  ARG   287     -57.747 -18.533   9.521  1.00  0.00           C  
ATOM   2169  NE  ARG   287     -57.222 -18.720  10.903  1.00  0.00           N  
ATOM   2170  CZ  ARG   287     -57.278 -17.692  11.799  1.00  0.00           C  
ATOM   2171  NH1 ARG   287     -57.854 -16.625  11.172  1.00  0.00           N  
ATOM   2172  NH2 ARG   287     -56.735 -18.132  12.972  1.00  0.00           N  
ATOM   2173  N   PRO   288     -57.935 -21.439   4.139  1.00  0.00           N  
ATOM   2174  CA  PRO   288     -58.482 -21.171   2.820  1.00  0.00           C  
ATOM   2175  C   PRO   288     -59.856 -21.829   2.794  1.00  0.00           C  
ATOM   2176  O   PRO   288     -60.256 -22.532   3.726  1.00  0.00           O  
ATOM   2177  CB  PRO   288     -58.614 -21.574   1.349  1.00  0.00           C  
ATOM   2178  CG  PRO   288     -58.634 -23.088   1.131  1.00  0.00           C  
ATOM   2179  CD  PRO   288     -57.696 -23.854   2.065  1.00  0.00           C  
ATOM   2180  N   ASN   289     -60.600 -21.589   1.629  1.00  0.00           N  
ATOM   2181  CA  ASN   289     -61.942 -22.173   1.529  1.00  0.00           C  
ATOM   2182  C   ASN   289     -61.878 -23.598   0.984  1.00  0.00           C  
ATOM   2183  O   ASN   289     -61.110 -23.854   0.056  1.00  0.00           O  
ATOM   2184  CB  ASN   289     -62.655 -21.249   0.538  1.00  0.00           C  
ATOM   2185  CG  ASN   289     -62.854 -19.899   1.213  1.00  0.00           C  
ATOM   2186  OD1 ASN   289     -62.876 -19.801   2.439  1.00  0.00           O  
ATOM   2187  ND2 ASN   289     -63.009 -18.785   0.449  1.00  0.00           N  
ATOM   2188  N   LEU   290     -62.675 -24.517   1.552  1.00  0.00           N  
ATOM   2189  CA  LEU   290     -62.591 -25.930   1.163  1.00  0.00           C  
ATOM   2190  C   LEU   290     -62.954 -26.174  -0.299  1.00  0.00           C  
ATOM   2191  O   LEU   290     -62.413 -27.092  -0.915  1.00  0.00           O  
ATOM   2192  CB  LEU   290     -63.615 -26.613   2.080  1.00  0.00           C  
ATOM   2193  CG  LEU   290     -63.204 -26.622   3.554  1.00  0.00           C  
ATOM   2194  CD1 LEU   290     -64.268 -27.145   4.518  1.00  0.00           C  
ATOM   2195  CD2 LEU   290     -61.980 -27.476   3.878  1.00  0.00           C  
ATOM   2196  N   ARG   291     -63.855 -25.364  -0.845  1.00  0.00           N  
ATOM   2197  CA  ARG   291     -64.326 -25.561  -2.212  1.00  0.00           C  
ATOM   2198  C   ARG   291     -63.282 -25.130  -3.238  1.00  0.00           C  
ATOM   2199  O   ARG   291     -63.332 -25.544  -4.396  1.00  0.00           O  
ATOM   2200  CB  ARG   291     -65.631 -24.797  -2.440  1.00  0.00           C  
ATOM   2201  CG  ARG   291     -66.820 -25.376  -1.670  1.00  0.00           C  
ATOM   2202  CD  ARG   291     -68.123 -24.603  -1.883  1.00  0.00           C  
ATOM   2203  NE  ARG   291     -67.954 -23.260  -1.262  1.00  0.00           N  
ATOM   2204  CZ  ARG   291     -68.981 -22.361  -1.289  1.00  0.00           C  
ATOM   2205  NH1 ARG   291     -70.029 -22.947  -1.939  1.00  0.00           N  
ATOM   2206  NH2 ARG   291     -68.559 -21.228  -0.656  1.00  0.00           N  
ATOM   2207  N   ASP   292     -62.340 -24.296  -2.813  1.00  0.00           N  
ATOM   2208  CA  ASP   292     -61.265 -23.854  -3.693  1.00  0.00           C  
ATOM   2209  C   ASP   292     -60.369 -25.028  -4.075  1.00  0.00           C  
ATOM   2210  O   ASP   292     -59.670 -24.984  -5.086  1.00  0.00           O  
ATOM   2211  CB  ASP   292     -60.450 -22.761  -3.023  1.00  0.00           C  
ATOM   2212  CG  ASP   292     -61.291 -21.492  -3.004  1.00  0.00           C  
ATOM   2213  OD1 ASP   292     -62.329 -21.460  -3.716  1.00  0.00           O  
ATOM   2214  OD2 ASP   292     -60.906 -20.539  -2.276  1.00  0.00           O  
ATOM   2215  N   ILE   293     -60.398 -26.076  -3.257  1.00  0.00           N  
ATOM   2216  CA  ILE   293     -59.594 -27.269  -3.499  1.00  0.00           C  
ATOM   2217  C   ILE   293     -60.454 -28.419  -4.012  1.00  0.00           C  
ATOM   2218  O   ILE   293     -59.998 -29.239  -4.808  1.00  0.00           O  
ATOM   2219  CB  ILE   293     -58.881 -27.728  -2.209  1.00  0.00           C  
ATOM   2220  CG1 ILE   293     -57.832 -26.726  -1.699  1.00  0.00           C  
ATOM   2221  CG2 ILE   293     -58.124 -29.058  -2.366  1.00  0.00           C  
ATOM   2222  CD1 ILE   293     -57.296 -27.061  -0.307  1.00  0.00           C  
ATOM   2223  N   VAL   294     -61.702 -28.469  -3.557  1.00  0.00           N  
ATOM   2224  CA  VAL   294     -62.584 -29.594  -3.853  1.00  0.00           C  
ATOM   2225  C   VAL   294     -63.187 -29.531  -5.255  1.00  0.00           C  
ATOM   2226  O   VAL   294     -63.550 -30.561  -5.823  1.00  0.00           O  
ATOM   2227  CB  VAL   294     -63.708 -29.669  -2.816  1.00  0.00           C  
ATOM   2228  CG1 VAL   294     -64.753 -30.743  -3.125  1.00  0.00           C  
ATOM   2229  CG2 VAL   294     -63.214 -29.986  -1.403  1.00  0.00           C  
ATOM   2230  N   ARG   295     -63.298 -28.329  -5.814  1.00  0.00           N  
ATOM   2231  CA  ARG   295     -63.925 -28.166  -7.122  1.00  0.00           C  
ATOM   2232  C   ARG   295     -62.989 -28.600  -8.246  1.00  0.00           C  
ATOM   2233  O   ARG   295     -63.376 -28.617  -9.415  1.00  0.00           O  
ATOM   2234  CB  ARG   295     -64.379 -26.719  -7.336  1.00  0.00           C  
ATOM   2235  CG  ARG   295     -63.273 -25.744  -7.715  1.00  0.00           C  
ATOM   2236  CD  ARG   295     -63.852 -24.368  -8.017  1.00  0.00           C  
ATOM   2237  NE  ARG   295     -62.818 -23.366  -8.271  1.00  0.00           N  
ATOM   2238  CZ  ARG   295     -62.468 -22.927  -9.478  1.00  0.00           C  
ATOM   2239  NH1 ARG   295     -63.067 -23.391 -10.568  1.00  0.00           N  
ATOM   2240  NH2 ARG   295     -61.515 -22.012  -9.595  1.00  0.00           N  
ATOM   2241  N   PRO   296     -61.758 -28.950  -7.887  1.00  0.00           N  
ATOM   2242  CA  PRO   296     -60.787 -29.439  -8.860  1.00  0.00           C  
ATOM   2243  C   PRO   296     -60.556 -30.940  -8.697  1.00  0.00           C  
ATOM   2244  O   PRO   296     -59.850 -31.556  -9.495  1.00  0.00           O  
ATOM   2245  CB  PRO   296     -59.464 -28.685  -8.718  1.00  0.00           C  
ATOM   2246  CG  PRO   296     -59.190 -28.197  -7.294  1.00  0.00           C  
ATOM   2247  CD  PRO   296     -60.451 -27.775  -6.538  1.00  0.00           C  
ATOM   2248  N   LEU   297     -60.780 -31.449  -7.487  1.00  0.00           N  
ATOM   2249  CA  LEU   297     -60.618 -32.877  -7.241  1.00  0.00           C  
ATOM   2250  C   LEU   297     -61.657 -33.684  -8.029  1.00  0.00           C  
ATOM   2251  O   LEU   297     -61.320 -34.493  -8.897  1.00  0.00           O  
ATOM   2252  CB  LEU   297     -60.829 -33.477  -5.847  1.00  0.00           C  
ATOM   2253  CG  LEU   297     -60.641 -34.995  -5.801  1.00  0.00           C  
ATOM   2254  CD1 LEU   297     -59.240 -35.483  -6.167  1.00  0.00           C  
ATOM   2255  CD2 LEU   297     -60.895 -35.636  -4.438  1.00  0.00           C  
ATOM   2256  N   ILE   298     -62.934 -33.472  -7.736  1.00  0.00           N  
ATOM   2257  CA  ILE   298     -63.977 -34.198  -8.457  1.00  0.00           C  
ATOM   2258  C   ILE   298     -63.975 -33.814  -9.936  1.00  0.00           C  
ATOM   2259  O   ILE   298     -64.299 -34.625 -10.807  1.00  0.00           O  
ATOM   2260  CB  ILE   298     -65.517 -34.121  -8.375  1.00  0.00           C  
ATOM   2261  CG1 ILE   298     -66.228 -35.285  -9.086  1.00  0.00           C  
ATOM   2262  CG2 ILE   298     -66.102 -32.846  -9.007  1.00  0.00           C  
ATOM   2263  CD1 ILE   298     -65.957 -36.646  -8.447  1.00  0.00           C  
ATOM   2264  N   ASN   299     -63.612 -32.581 -10.247  1.00  0.00           N  
ATOM   2265  CA  ASN   299     -63.589 -32.134 -11.628  1.00  0.00           C  
ATOM   2266  C   ASN   299     -62.579 -32.925 -12.483  1.00  0.00           C  
ATOM   2267  O   ASN   299     -62.758 -33.104 -13.691  1.00  0.00           O  
ATOM   2268  CB  ASN   299     -63.231 -30.654 -11.790  1.00  0.00           C  
ATOM   2269  CG  ASN   299     -64.426 -29.829 -11.334  1.00  0.00           C  
ATOM   2270  OD1 ASN   299     -65.551 -30.322 -11.275  1.00  0.00           O  
ATOM   2271  ND2 ASN   299     -64.246 -28.526 -10.987  1.00  0.00           N  
ATOM   2272  N   LEU   300     -61.506 -33.408 -11.859  1.00  0.00           N  
ATOM   2273  CA  LEU   300     -60.490 -34.146 -12.608  1.00  0.00           C  
ATOM   2274  C   LEU   300     -60.504 -35.654 -12.397  1.00  0.00           C  
ATOM   2275  O   LEU   300     -59.553 -36.368 -12.726  1.00  0.00           O  
ATOM   2276  CB  LEU   300     -59.001 -33.899 -12.347  1.00  0.00           C  
ATOM   2277  CG  LEU   300     -58.562 -32.461 -12.631  1.00  0.00           C  
ATOM   2278  CD1 LEU   300     -57.109 -32.148 -12.278  1.00  0.00           C  
ATOM   2279  CD2 LEU   300     -58.673 -32.029 -14.092  1.00  0.00           C  
ATOM   2280  N   PHE   301     -61.597 -36.157 -11.839  1.00  0.00           N  
ATOM   2281  CA  PHE   301     -61.764 -37.581 -11.599  1.00  0.00           C  
ATOM   2282  C   PHE   301     -62.562 -38.162 -12.773  1.00  0.00           C  
ATOM   2283  O   PHE   301     -63.624 -37.655 -13.145  1.00  0.00           O  
ATOM   2284  CB  PHE   301     -62.574 -38.136 -10.420  1.00  0.00           C  
ATOM   2285  CG  PHE   301     -62.519 -39.623 -10.499  1.00  0.00           C  
ATOM   2286  CD1 PHE   301     -61.371 -40.351 -10.115  1.00  0.00           C  
ATOM   2287  CD2 PHE   301     -63.634 -40.342 -10.967  1.00  0.00           C  
ATOM   2288  CE1 PHE   301     -61.329 -41.774 -10.190  1.00  0.00           C  
ATOM   2289  CE2 PHE   301     -63.619 -41.767 -11.053  1.00  0.00           C  
ATOM   2290  CZ  PHE   301     -62.459 -42.485 -10.664  1.00  0.00           C  
ATOM   2291  N   HIS   302     -62.056 -39.238 -13.374  1.00  0.00           N  
ATOM   2292  CA  HIS   302     -62.761 -39.861 -14.482  1.00  0.00           C  
ATOM   2293  C   HIS   302     -63.971 -40.568 -13.886  1.00  0.00           C  
ATOM   2294  O   HIS   302     -63.986 -40.955 -12.714  1.00  0.00           O  
ATOM   2295  CB  HIS   302     -62.128 -40.983 -15.313  1.00  0.00           C  
ATOM   2296  CG  HIS   302     -62.920 -41.321 -16.541  1.00  0.00           C  
ATOM   2297  ND1 HIS   302     -64.036 -42.133 -16.540  1.00  0.00           N  
ATOM   2298  CD2 HIS   302     -62.757 -40.949 -17.832  1.00  0.00           C  
ATOM   2299  CE1 HIS   302     -64.520 -42.248 -17.739  1.00  0.00           C  
ATOM   2300  NE2 HIS   302     -63.765 -41.539 -18.555  1.00  0.00           N  
ATOM   2301  N   SER   303     -65.009 -40.748 -14.695  1.00  0.00           N  
ATOM   2302  CA  SER   303     -66.232 -41.382 -14.220  1.00  0.00           C  
ATOM   2303  C   SER   303     -66.039 -42.616 -13.349  1.00  0.00           C  
ATOM   2304  O   SER   303     -66.597 -42.720 -12.254  1.00  0.00           O  
ATOM   2305  CB  SER   303     -67.296 -42.051 -15.095  1.00  0.00           C  
ATOM   2306  OG  SER   303     -67.923 -41.085 -15.925  1.00  0.00           O  
ATOM   2307  N   GLU   304     -65.316 -43.626 -13.874  1.00  0.00           N  
ATOM   2308  CA  GLU   304     -64.988 -44.749 -13.004  1.00  0.00           C  
ATOM   2309  C   GLU   304     -66.219 -45.201 -12.232  1.00  0.00           C  
ATOM   2310  O   GLU   304     -67.192 -44.456 -12.121  1.00  0.00           O  
ATOM   2311  CB  GLU   304     -63.883 -44.358 -12.023  1.00  0.00           C  
ATOM   2312  CG  GLU   304     -62.546 -44.052 -12.701  1.00  0.00           C  
ATOM   2313  CD  GLU   304     -62.062 -45.324 -13.382  1.00  0.00           C  
ATOM   2314  OE1 GLU   304     -62.053 -46.389 -12.708  1.00  0.00           O  
ATOM   2315  OE2 GLU   304     -61.695 -45.248 -14.585  1.00  0.00           O  
ATOM   2316  N   SER   305     -66.182 -46.431 -11.698  1.00  0.00           N  
ATOM   2317  CA  SER   305     -67.278 -46.961 -10.881  1.00  0.00           C  
ATOM   2318  C   SER   305     -67.610 -46.050  -9.704  1.00  0.00           C  
ATOM   2319  O   SER   305     -66.710 -45.632  -8.975  1.00  0.00           O  
ATOM   2320  CB  SER   305     -66.722 -48.296 -10.379  1.00  0.00           C  
ATOM   2321  OG  SER   305     -67.661 -48.922  -9.517  1.00  0.00           O  
ATOM   2322  N   GLY   306     -68.893 -45.750  -9.529  1.00  0.00           N  
ATOM   2323  CA  GLY   306     -69.347 -44.904  -8.429  1.00  0.00           C  
ATOM   2324  C   GLY   306     -68.731 -43.508  -8.508  1.00  0.00           C  
ATOM   2325  O   GLY   306     -68.624 -42.810  -7.500  1.00  0.00           O  
ATOM   2326  N   ASN   307     -68.335 -43.106  -9.712  1.00  0.00           N  
ATOM   2327  CA  ASN   307     -67.753 -41.793  -9.926  1.00  0.00           C  
ATOM   2328  C   ASN   307     -68.782 -40.696  -9.736  1.00  0.00           C  
ATOM   2329  O   ASN   307     -68.503 -39.667  -9.128  1.00  0.00           O  
ATOM   2330  CB  ASN   307     -67.134 -41.704 -11.325  1.00  0.00           C  
ATOM   2331  CG  ASN   307     -66.521 -40.320 -11.481  1.00  0.00           C  
ATOM   2332  OD1 ASN   307     -67.039 -39.476 -12.210  1.00  0.00           O  
ATOM   2333  ND2 ASN   307     -65.383 -40.011 -10.803  1.00  0.00           N  
ATOM   2334  N   GLY   308     -69.976 -40.919 -10.276  1.00  0.00           N  
ATOM   2335  CA  GLY   308     -71.099 -40.007 -10.089  1.00  0.00           C  
ATOM   2336  C   GLY   308     -71.271 -39.616  -8.627  1.00  0.00           C  
ATOM   2337  O   GLY   308     -71.326 -38.432  -8.300  1.00  0.00           O  
ATOM   2338  N   GLN   309     -71.362 -40.612  -7.752  1.00  0.00           N  
ATOM   2339  CA  GLN   309     -71.605 -40.365  -6.334  1.00  0.00           C  
ATOM   2340  C   GLN   309     -70.431 -39.651  -5.668  1.00  0.00           C  
ATOM   2341  O   GLN   309     -70.614 -38.922  -4.694  1.00  0.00           O  
ATOM   2342  CB  GLN   309     -71.901 -41.679  -5.607  1.00  0.00           C  
ATOM   2343  CG  GLN   309     -73.251 -42.293  -5.982  1.00  0.00           C  
ATOM   2344  CD  GLN   309     -73.388 -43.617  -5.243  1.00  0.00           C  
ATOM   2345  OE1 GLN   309     -72.480 -44.040  -4.529  1.00  0.00           O  
ATOM   2346  NE2 GLN   309     -74.530 -44.343  -5.375  1.00  0.00           N  
ATOM   2347  N   TRP   310     -69.229 -39.868  -6.190  1.00  0.00           N  
ATOM   2348  CA  TRP   310     -68.046 -39.182  -5.685  1.00  0.00           C  
ATOM   2349  C   TRP   310     -68.131 -37.693  -5.991  1.00  0.00           C  
ATOM   2350  O   TRP   310     -67.858 -36.851  -5.137  1.00  0.00           O  
ATOM   2351  CB  TRP   310     -66.785 -39.764  -6.323  1.00  0.00           C  
ATOM   2352  CG  TRP   310     -65.578 -38.899  -6.146  1.00  0.00           C  
ATOM   2353  CD1 TRP   310     -65.172 -37.883  -6.962  1.00  0.00           C  
ATOM   2354  CD2 TRP   310     -64.618 -38.971  -5.086  1.00  0.00           C  
ATOM   2355  NE1 TRP   310     -64.019 -37.319  -6.475  1.00  0.00           N  
ATOM   2356  CE2 TRP   310     -63.658 -37.969  -5.324  1.00  0.00           C  
ATOM   2357  CE3 TRP   310     -64.478 -39.787  -3.959  1.00  0.00           C  
ATOM   2358  CZ2 TRP   310     -62.572 -37.759  -4.478  1.00  0.00           C  
ATOM   2359  CZ3 TRP   310     -63.399 -39.577  -3.120  1.00  0.00           C  
ATOM   2360  CH2 TRP   310     -62.460 -38.572  -3.384  1.00  0.00           C  
ATOM   2361  N   LYS   311     -68.518 -37.386  -7.224  1.00  0.00           N  
ATOM   2362  CA  LYS   311     -68.600 -36.014  -7.705  1.00  0.00           C  
ATOM   2363  C   LYS   311     -69.799 -35.291  -7.095  1.00  0.00           C  
ATOM   2364  O   LYS   311     -69.783 -34.072  -6.926  1.00  0.00           O  
ATOM   2365  CB  LYS   311     -68.702 -36.023  -9.232  1.00  0.00           C  
ATOM   2366  CG  LYS   311     -70.033 -36.570  -9.751  1.00  0.00           C  
ATOM   2367  CD  LYS   311     -70.149 -36.553 -11.277  1.00  0.00           C  
ATOM   2368  CE  LYS   311     -71.487 -37.084 -11.795  1.00  0.00           C  
ATOM   2369  NZ  LYS   311     -71.495 -37.077 -13.275  1.00  0.00           N  
ATOM   2370  N   ARG   312     -70.836 -36.054  -6.764  1.00  0.00           N  
ATOM   2371  CA  ARG   312     -72.051 -35.503  -6.176  1.00  0.00           C  
ATOM   2372  C   ARG   312     -71.804 -35.123  -4.721  1.00  0.00           C  
ATOM   2373  O   ARG   312     -72.226 -34.062  -4.260  1.00  0.00           O  
ATOM   2374  CB  ARG   312     -73.188 -36.529  -6.276  1.00  0.00           C  
ATOM   2375  CG  ARG   312     -74.112 -36.599  -5.063  1.00  0.00           C  
ATOM   2376  CD  ARG   312     -75.326 -35.698  -5.209  1.00  0.00           C  
ATOM   2377  NE  ARG   312     -76.058 -35.577  -3.950  1.00  0.00           N  
ATOM   2378  CZ  ARG   312     -77.377 -35.440  -3.851  1.00  0.00           C  
ATOM   2379  NH1 ARG   312     -77.942 -35.339  -2.655  1.00  0.00           N  
ATOM   2380  NH2 ARG   312     -78.136 -35.406  -4.939  1.00  0.00           N  
ATOM   2381  N   ARG   313     -71.111 -36.003  -4.007  1.00  0.00           N  
ATOM   2382  CA  ARG   313     -70.830 -35.812  -2.590  1.00  0.00           C  
ATOM   2383  C   ARG   313     -70.055 -34.528  -2.321  1.00  0.00           C  
ATOM   2384  O   ARG   313     -70.379 -33.783  -1.398  1.00  0.00           O  
ATOM   2385  CB  ARG   313     -70.038 -37.004  -2.051  1.00  0.00           C  
ATOM   2386  CG  ARG   313     -69.624 -36.849  -0.586  1.00  0.00           C  
ATOM   2387  CD  ARG   313     -70.808 -36.745   0.377  1.00  0.00           C  
ATOM   2388  NE  ARG   313     -71.528 -38.049   0.346  1.00  0.00           N  
ATOM   2389  CZ  ARG   313     -72.754 -38.166   0.934  1.00  0.00           C  
ATOM   2390  NH1 ARG   313     -73.077 -36.952   1.467  1.00  0.00           N  
ATOM   2391  NH2 ARG   313     -73.179 -39.451   0.758  1.00  0.00           N  
ATOM   2392  N   THR   314     -69.030 -34.274  -3.126  1.00  0.00           N  
ATOM   2393  CA  THR   314     -68.148 -33.136  -2.900  1.00  0.00           C  
ATOM   2394  C   THR   314     -68.810 -31.815  -3.284  1.00  0.00           C  
ATOM   2395  O   THR   314     -68.547 -30.781  -2.672  1.00  0.00           O  
ATOM   2396  CB  THR   314     -66.844 -33.313  -3.681  1.00  0.00           C  
ATOM   2397  OG1 THR   314     -67.117 -33.412  -5.071  1.00  0.00           O  
ATOM   2398  CG2 THR   314     -66.137 -34.595  -3.208  1.00  0.00           C  
ATOM   2399  N   ASP   315     -69.670 -31.854  -4.297  1.00  0.00           N  
ATOM   2400  CA  ASP   315     -70.347 -30.651  -4.767  1.00  0.00           C  
ATOM   2401  C   ASP   315     -71.601 -30.361  -3.946  1.00  0.00           C  
ATOM   2402  O   ASP   315     -72.212 -29.302  -4.088  1.00  0.00           O  
ATOM   2403  CB  ASP   315     -70.720 -30.789  -6.245  1.00  0.00           C  
ATOM   2404  CG  ASP   315     -69.439 -30.710  -7.063  1.00  0.00           C  
ATOM   2405  OD1 ASP   315     -68.400 -30.280  -6.494  1.00  0.00           O  
ATOM   2406  OD2 ASP   315     -69.482 -31.077  -8.267  1.00  0.00           O  
ATOM   2407  N   ALA   316     -71.981 -31.306  -3.090  1.00  0.00           N  
ATOM   2408  CA  ALA   316     -73.182 -31.163  -2.273  1.00  0.00           C  
ATOM   2409  C   ALA   316     -72.832 -30.709  -0.858  1.00  0.00           C  
ATOM   2410  O   ALA   316     -73.494 -29.839  -0.294  1.00  0.00           O  
ATOM   2411  CB  ALA   316     -73.945 -32.488  -2.217  1.00  0.00           C  
ATOM   2412  N   ALA   317     -71.787 -31.306  -0.292  1.00  0.00           N  
ATOM   2413  CA  ALA   317     -71.356 -30.981   1.055  1.00  0.00           C  
ATOM   2414  C   ALA   317     -70.338 -29.858   1.070  1.00  0.00           C  
ATOM   2415  O   ALA   317     -70.428 -28.936   1.880  1.00  0.00           O  
ATOM   2416  CB  ALA   317     -70.773 -32.219   1.728  1.00  0.00           C  
ATOM   2417  N   LEU   318     -69.366 -29.941   0.167  1.00  0.00           N  
ATOM   2418  CA  LEU   318     -68.325 -28.926   0.055  1.00  0.00           C  
ATOM   2419  C   LEU   318     -67.628 -28.704   1.393  1.00  0.00           C  
ATOM   2420  O   LEU   318     -67.746 -27.639   1.998  1.00  0.00           O  
ATOM   2421  CB  LEU   318     -68.917 -27.611  -0.455  1.00  0.00           C  
ATOM   2422  CG  LEU   318     -69.551 -27.725  -1.843  1.00  0.00           C  
ATOM   2423  CD1 LEU   318     -70.254 -26.462  -2.337  1.00  0.00           C  
ATOM   2424  CD2 LEU   318     -68.577 -28.054  -2.973  1.00  0.00           C  
ATOM   2425  N   LEU   319     -66.898 -29.718   1.846  1.00  0.00           N  
ATOM   2426  CA  LEU   319     -66.182 -29.646   3.115  1.00  0.00           C  
ATOM   2427  C   LEU   319     -65.242 -30.836   3.270  1.00  0.00           C  
ATOM   2428  O   LEU   319     -65.372 -31.836   2.565  1.00  0.00           O  
ATOM   2429  CB  LEU   319     -67.172 -29.614   4.282  1.00  0.00           C  
ATOM   2430  CG  LEU   319     -66.497 -29.538   5.653  1.00  0.00           C  
ATOM   2431  CD1 LEU   319     -65.769 -28.226   5.943  1.00  0.00           C  
ATOM   2432  CD2 LEU   319     -67.439 -29.692   6.846  1.00  0.00           C  
ATOM   2433  N   HIS   320     -64.290 -30.722   4.192  1.00  0.00           N  
ATOM   2434  CA  HIS   320     -63.387 -31.826   4.492  1.00  0.00           C  
ATOM   2435  C   HIS   320     -64.184 -33.021   4.994  1.00  0.00           C  
ATOM   2436  O   HIS   320     -63.885 -34.166   4.658  1.00  0.00           O  
ATOM   2437  CB  HIS   320     -62.362 -31.411   5.548  1.00  0.00           C  
ATOM   2438  CG  HIS   320     -61.402 -32.509   5.896  1.00  0.00           C  
ATOM   2439  ND1 HIS   320     -60.395 -32.949   5.060  1.00  0.00           N  
ATOM   2440  CD2 HIS   320     -61.290 -33.270   7.011  1.00  0.00           C  
ATOM   2441  CE1 HIS   320     -59.718 -33.904   5.621  1.00  0.00           C  
ATOM   2442  NE2 HIS   320     -60.237 -34.128   6.813  1.00  0.00           N  
ATOM   2443  N   CYS   321     -65.198 -32.743   5.807  1.00  0.00           N  
ATOM   2444  CA  CYS   321     -66.070 -33.783   6.335  1.00  0.00           C  
ATOM   2445  C   CYS   321     -66.702 -34.578   5.199  1.00  0.00           C  
ATOM   2446  O   CYS   321     -66.854 -35.796   5.290  1.00  0.00           O  
ATOM   2447  CB  CYS   321     -67.167 -33.158   7.198  1.00  0.00           C  
ATOM   2448  SG  CYS   321     -66.662 -32.612   8.408  1.00  0.00           S  
ATOM   2449  N   THR   322     -67.069 -33.878   4.131  1.00  0.00           N  
ATOM   2450  CA  THR   322     -67.706 -34.508   2.981  1.00  0.00           C  
ATOM   2451  C   THR   322     -66.707 -35.350   2.193  1.00  0.00           C  
ATOM   2452  O   THR   322     -67.037 -36.438   1.724  1.00  0.00           O  
ATOM   2453  CB  THR   322     -68.327 -33.453   2.084  1.00  0.00           C  
ATOM   2454  OG1 THR   322     -67.329 -32.553   1.626  1.00  0.00           O  
ATOM   2455  CG2 THR   322     -69.390 -32.673   2.876  1.00  0.00           C  
ATOM   2456  N   THR   323     -65.488 -34.840   2.048  1.00  0.00           N  
ATOM   2457  CA  THR   323     -64.444 -35.553   1.323  1.00  0.00           C  
ATOM   2458  C   THR   323     -64.099 -36.856   2.032  1.00  0.00           C  
ATOM   2459  O   THR   323     -63.712 -37.836   1.397  1.00  0.00           O  
ATOM   2460  CB  THR   323     -63.191 -34.685   1.193  1.00  0.00           C  
ATOM   2461  OG1 THR   323     -63.487 -33.507   0.457  1.00  0.00           O  
ATOM   2462  CG2 THR   323     -62.095 -35.479   0.463  1.00  0.00           C  
ATOM   2463  N   LEU   324     -64.239 -36.859   3.353  1.00  0.00           N  
ATOM   2464  CA  LEU   324     -63.975 -38.053   4.142  1.00  0.00           C  
ATOM   2465  C   LEU   324     -65.002 -39.131   3.818  1.00  0.00           C  
ATOM   2466  O   LEU   324     -64.648 -40.287   3.595  1.00  0.00           O  
ATOM   2467  CB  LEU   324     -63.999 -37.725   5.636  1.00  0.00           C  
ATOM   2468  CG  LEU   324     -62.819 -36.864   6.091  1.00  0.00           C  
ATOM   2469  CD1 LEU   324     -62.903 -36.362   7.531  1.00  0.00           C  
ATOM   2470  CD2 LEU   324     -61.457 -37.553   6.034  1.00  0.00           C  
ATOM   2471  N   GLN   325     -66.273 -38.743   3.785  1.00  0.00           N  
ATOM   2472  CA  GLN   325     -67.347 -39.672   3.454  1.00  0.00           C  
ATOM   2473  C   GLN   325     -67.142 -40.271   2.066  1.00  0.00           C  
ATOM   2474  O   GLN   325     -67.375 -41.460   1.852  1.00  0.00           O  
ATOM   2475  CB  GLN   325     -68.705 -38.970   3.514  1.00  0.00           C  
ATOM   2476  CG  GLN   325     -69.146 -38.616   4.935  1.00  0.00           C  
ATOM   2477  CD  GLN   325     -70.444 -37.825   4.842  1.00  0.00           C  
ATOM   2478  OE1 GLN   325     -70.909 -37.498   3.751  1.00  0.00           O  
ATOM   2479  NE2 GLN   325     -71.098 -37.475   5.981  1.00  0.00           N  
ATOM   2480  N   SER   326     -66.703 -39.439   1.127  1.00  0.00           N  
ATOM   2481  CA  SER   326     -66.495 -39.875  -0.248  1.00  0.00           C  
ATOM   2482  C   SER   326     -65.326 -40.849  -0.344  1.00  0.00           C  
ATOM   2483  O   SER   326     -65.285 -41.696  -1.236  1.00  0.00           O  
ATOM   2484  CB  SER   326     -66.258 -38.671  -1.150  1.00  0.00           C  
ATOM   2485  OG  SER   326     -65.037 -38.034  -0.803  1.00  0.00           O  
ATOM   2486  N   PHE   327     -64.379 -40.725   0.582  1.00  0.00           N  
ATOM   2487  CA  PHE   327     -63.198 -41.581   0.594  1.00  0.00           C  
ATOM   2488  C   PHE   327     -63.508 -42.970   1.144  1.00  0.00           C  
ATOM   2489  O   PHE   327     -62.927 -43.960   0.701  1.00  0.00           O  
ATOM   2490  CB  PHE   327     -62.080 -40.935   1.415  1.00  0.00           C  
ATOM   2491  CG  PHE   327     -60.867 -41.788   1.270  1.00  0.00           C  
ATOM   2492  CD1 PHE   327     -60.081 -41.779   0.096  1.00  0.00           C  
ATOM   2493  CD2 PHE   327     -60.476 -42.635   2.323  1.00  0.00           C  
ATOM   2494  CE1 PHE   327     -58.920 -42.595  -0.032  1.00  0.00           C  
ATOM   2495  CE2 PHE   327     -59.318 -43.464   2.221  1.00  0.00           C  
ATOM   2496  CZ  PHE   327     -58.538 -43.444   1.035  1.00  0.00           C  
ATOM   2497  N   LEU   328     -64.421 -43.043   2.109  1.00  0.00           N  
ATOM   2498  CA  LEU   328     -64.790 -44.327   2.702  1.00  0.00           C  
ATOM   2499  C   LEU   328     -65.772 -45.096   1.821  1.00  0.00           C  
ATOM   2500  O   LEU   328     -65.888 -46.316   1.933  1.00  0.00           O  
ATOM   2501  CB  LEU   328     -65.348 -44.173   4.129  1.00  0.00           C  
ATOM   2502  CG  LEU   328     -64.324 -43.633   5.129  1.00  0.00           C  
ATOM   2503  CD1 LEU   328     -64.867 -43.376   6.534  1.00  0.00           C  
ATOM   2504  CD2 LEU   328     -63.120 -44.541   5.375  1.00  0.00           C  
ATOM   2505  N   ASP   329     -66.474 -44.384   0.947  1.00  0.00           N  
ATOM   2506  CA  ASP   329     -67.336 -45.029  -0.037  1.00  0.00           C  
ATOM   2507  C   ASP   329     -66.483 -45.647  -1.140  1.00  0.00           C  
ATOM   2508  O   ASP   329     -66.702 -46.791  -1.538  1.00  0.00           O  
ATOM   2509  CB  ASP   329     -68.332 -44.022  -0.620  1.00  0.00           C  
ATOM   2510  CG  ASP   329     -69.382 -44.798  -1.402  1.00  0.00           C  
ATOM   2511  OD1 ASP   329     -69.403 -46.052  -1.281  1.00  0.00           O  
ATOM   2512  OD2 ASP   329     -70.177 -44.147  -2.132  1.00  0.00           O  
TER
