# Supplementary material for: The Flavoproteome of the Model Plant Arabidopsis thaliana
Source: Int J Mol Sci. 2020 Jul 28;21(15):5371. doi: 10.3390/ijms21155371 (PMC7432721; doi:10.3390/ijms21155371)
Supplement: Supplementary file 1 [file ijms-21-05371-s001.zip › Supplements for Table S4 pdb structure prediction evidence code 3/AT5G51950.1.pdb]

REMARK  99  Chain ID : 1
REMARK  99  Residues : 519
REMARK  99  Atoms    : 4291
REMARK  99  File     : c1ju2A_.1.pdb.sc
ATOM      1  N   LYS    27      56.347  97.666  26.490  1.00  0.00           N  
ATOM      2  CA  LYS    27      55.559  98.889  26.327  1.00  0.00           C  
ATOM      3  C   LYS    27      54.644  99.210  27.512  1.00  0.00           C  
ATOM      4  O   LYS    27      53.613  98.562  27.706  1.00  0.00           O  
ATOM      5  CB  LYS    27      54.721  98.789  25.045  1.00  0.00           C  
ATOM      6  CG  LYS    27      55.563  98.661  23.774  1.00  0.00           C  
ATOM      7  CD  LYS    27      56.201  99.978  23.327  1.00  0.00           C  
ATOM      8  CE  LYS    27      57.118  99.833  22.111  1.00  0.00           C  
ATOM      9  NZ  LYS    27      57.465 101.169  21.576  1.00  0.00           N  
ATOM     10  N   ALA    28      55.019 100.221  28.294  1.00  0.00           N  
ATOM     11  CA  ALA    28      54.232 100.635  29.455  1.00  0.00           C  
ATOM     12  C   ALA    28      53.463 101.936  29.221  1.00  0.00           C  
ATOM     13  O   ALA    28      53.190 102.675  30.168  1.00  0.00           O  
ATOM     14  CB  ALA    28      55.130 100.817  30.683  1.00  0.00           C  
ATOM     15  N   GLY    29      53.108 102.218  27.972  1.00  0.00           N  
ATOM     16  CA  GLY    29      52.374 103.443  27.668  1.00  0.00           C  
ATOM     17  C   GLY    29      51.029 103.491  28.396  1.00  0.00           C  
ATOM     18  O   GLY    29      50.539 104.567  28.742  1.00  0.00           O  
ATOM     19  N   TYR    30      50.445 102.322  28.641  1.00  0.00           N  
ATOM     20  CA  TYR    30      49.157 102.234  29.319  1.00  0.00           C  
ATOM     21  C   TYR    30      49.185 102.752  30.755  1.00  0.00           C  
ATOM     22  O   TYR    30      48.136 102.969  31.366  1.00  0.00           O  
ATOM     23  CB  TYR    30      48.658 100.784  29.294  1.00  0.00           C  
ATOM     24  CG  TYR    30      49.472  99.817  30.130  1.00  0.00           C  
ATOM     25  CD1 TYR    30      49.327  99.769  31.516  1.00  0.00           C  
ATOM     26  CD2 TYR    30      50.384  98.944  29.532  1.00  0.00           C  
ATOM     27  CE1 TYR    30      50.065  98.876  32.290  1.00  0.00           C  
ATOM     28  CE2 TYR    30      51.131  98.047  30.298  1.00  0.00           C  
ATOM     29  CZ  TYR    30      50.965  98.018  31.675  1.00  0.00           C  
ATOM     30  OH  TYR    30      51.690  97.134  32.443  1.00  0.00           O  
ATOM     31  N   TYR    31      50.380 102.952  31.302  1.00  0.00           N  
ATOM     32  CA  TYR    31      50.494 103.451  32.667  1.00  0.00           C  
ATOM     33  C   TYR    31      49.778 104.786  32.831  1.00  0.00           C  
ATOM     34  O   TYR    31      49.433 105.179  33.946  1.00  0.00           O  
ATOM     35  CB  TYR    31      51.965 103.601  33.067  1.00  0.00           C  
ATOM     36  CG  TYR    31      52.524 104.749  32.298  1.00  0.00           C  
ATOM     37  CD1 TYR    31      52.453 106.043  32.829  1.00  0.00           C  
ATOM     38  CD2 TYR    31      53.134 104.567  31.038  1.00  0.00           C  
ATOM     39  CE1 TYR    31      52.972 107.153  32.133  1.00  0.00           C  
ATOM     40  CE2 TYR    31      53.668 105.684  30.317  1.00  0.00           C  
ATOM     41  CZ  TYR    31      53.576 106.972  30.884  1.00  0.00           C  
ATOM     42  OH  TYR    31      54.071 108.077  30.226  1.00  0.00           O  
ATOM     43  N   SER    32      49.548 105.475  31.717  1.00  0.00           N  
ATOM     44  CA  SER    32      48.868 106.766  31.753  1.00  0.00           C  
ATOM     45  C   SER    32      47.433 106.635  32.257  1.00  0.00           C  
ATOM     46  O   SER    32      46.875 107.591  32.791  1.00  0.00           O  
ATOM     47  CB  SER    32      48.867 107.413  30.364  1.00  0.00           C  
ATOM     48  OG  SER    32      48.053 106.690  29.458  1.00  0.00           O  
ATOM     49  N   PHE    33      46.831 105.461  32.084  1.00  0.00           N  
ATOM     50  CA  PHE    33      45.466 105.260  32.555  1.00  0.00           C  
ATOM     51  C   PHE    33      45.346 104.135  33.575  1.00  0.00           C  
ATOM     52  O   PHE    33      44.294 103.510  33.714  1.00  0.00           O  
ATOM     53  CB  PHE    33      44.497 105.045  31.376  1.00  0.00           C  
ATOM     54  CG  PHE    33      44.900 103.951  30.421  1.00  0.00           C  
ATOM     55  CD1 PHE    33      44.729 102.611  30.754  1.00  0.00           C  
ATOM     56  CD2 PHE    33      45.408 104.267  29.163  1.00  0.00           C  
ATOM     57  CE1 PHE    33      45.053 101.600  29.846  1.00  0.00           C  
ATOM     58  CE2 PHE    33      45.735 103.265  28.249  1.00  0.00           C  
ATOM     59  CZ  PHE    33      45.555 101.929  28.592  1.00  0.00           C  
ATOM     60  N   MET    34      46.438 103.888  34.293  1.00  0.00           N  
ATOM     61  CA  MET    34      46.462 102.868  35.335  1.00  0.00           C  
ATOM     62  C   MET    34      46.461 103.595  36.675  1.00  0.00           C  
ATOM     63  O   MET    34      47.265 104.504  36.900  1.00  0.00           O  
ATOM     64  CB  MET    34      47.707 102.003  35.206  1.00  0.00           C  
ATOM     65  CG  MET    34      47.787 100.889  36.251  1.00  0.00           C  
ATOM     66  SD  MET    34      49.273  99.849  36.133  1.00  0.00           S  
ATOM     67  CE  MET    34      50.417 101.143  36.693  1.00  0.00           C  
ATOM     68  N   LYS    35      45.556 103.199  37.562  1.00  0.00           N  
ATOM     69  CA  LYS    35      45.446 103.830  38.870  1.00  0.00           C  
ATOM     70  C   LYS    35      45.408 102.800  39.979  1.00  0.00           C  
ATOM     71  O   LYS    35      44.999 101.662  39.765  1.00  0.00           O  
ATOM     72  CB  LYS    35      44.165 104.665  38.955  1.00  0.00           C  
ATOM     73  CG  LYS    35      44.155 105.865  38.006  1.00  0.00           C  
ATOM     74  CD  LYS    35      42.896 106.727  38.121  1.00  0.00           C  
ATOM     75  CE  LYS    35      42.872 107.910  37.152  1.00  0.00           C  
ATOM     76  NZ  LYS    35      41.621 108.681  37.324  1.00  0.00           N  
ATOM     77  N   ASP    36      45.844 103.199  41.168  1.00  0.00           N  
ATOM     78  CA  ASP    36      45.791 102.304  42.310  1.00  0.00           C  
ATOM     79  C   ASP    36      44.346 102.423  42.777  1.00  0.00           C  
ATOM     80  O   ASP    36      43.770 103.512  42.734  1.00  0.00           O  
ATOM     81  CB  ASP    36      46.749 102.768  43.411  1.00  0.00           C  
ATOM     82  CG  ASP    36      46.792 101.806  44.587  1.00  0.00           C  
ATOM     83  OD1 ASP    36      45.803 101.740  45.346  1.00  0.00           O  
ATOM     84  OD2 ASP    36      47.812 101.104  44.744  1.00  0.00           O  
ATOM     85  N   ALA    37      43.754 101.312  43.203  1.00  0.00           N  
ATOM     86  CA  ALA    37      42.366 101.317  43.651  1.00  0.00           C  
ATOM     87  C   ALA    37      42.069 102.437  44.643  1.00  0.00           C  
ATOM     88  O   ALA    37      40.968 102.985  44.651  1.00  0.00           O  
ATOM     89  CB  ALA    37      42.007  99.966  44.263  1.00  0.00           C  
ATOM     90  N   THR    38      43.048 102.779  45.475  1.00  0.00           N  
ATOM     91  CA  THR    38      42.859 103.838  46.462  1.00  0.00           C  
ATOM     92  C   THR    38      42.558 105.180  45.801  1.00  0.00           C  
ATOM     93  O   THR    38      41.914 106.042  46.401  1.00  0.00           O  
ATOM     94  CB  THR    38      44.103 104.006  47.361  1.00  0.00           C  
ATOM     95  OG1 THR    38      45.252 104.272  46.547  1.00  0.00           O  
ATOM     96  CG2 THR    38      44.340 102.751  48.182  1.00  0.00           C  
ATOM     97  N   LEU    39      43.020 105.354  44.566  1.00  0.00           N  
ATOM     98  CA  LEU    39      42.799 106.604  43.846  1.00  0.00           C  
ATOM     99  C   LEU    39      41.568 106.597  42.946  1.00  0.00           C  
ATOM    100  O   LEU    39      41.220 107.622  42.357  1.00  0.00           O  
ATOM    101  CB  LEU    39      44.041 106.968  43.025  1.00  0.00           C  
ATOM    102  CG  LEU    39      45.283 107.228  43.880  1.00  0.00           C  
ATOM    103  CD1 LEU    39      46.564 107.497  43.092  1.00  0.00           C  
ATOM    104  CD2 LEU    39      45.182 108.431  44.816  1.00  0.00           C  
ATOM    105  N   ALA    40      40.910 105.448  42.836  1.00  0.00           N  
ATOM    106  CA  ALA    40      39.708 105.342  42.015  1.00  0.00           C  
ATOM    107  C   ALA    40      38.509 105.849  42.804  1.00  0.00           C  
ATOM    108  O   ALA    40      38.510 105.813  44.033  1.00  0.00           O  
ATOM    109  CB  ALA    40      39.468 103.888  41.593  1.00  0.00           C  
ATOM    110  N   PRO    41      37.488 106.322  42.097  1.00  0.00           N  
ATOM    111  CA  PRO    41      36.290 106.836  42.751  1.00  0.00           C  
ATOM    112  C   PRO    41      35.616 105.744  43.576  1.00  0.00           C  
ATOM    113  O   PRO    41      35.701 104.562  43.241  1.00  0.00           O  
ATOM    114  CB  PRO    41      35.308 107.392  41.711  1.00  0.00           C  
ATOM    115  CG  PRO    41      35.979 107.811  40.401  1.00  0.00           C  
ATOM    116  CD  PRO    41      37.148 106.911  39.997  1.00  0.00           C  
ATOM    117  N   MET    42      34.957 106.141  44.661  1.00  0.00           N  
ATOM    118  CA  MET    42      34.276 105.184  45.526  1.00  0.00           C  
ATOM    119  C   MET    42      33.102 104.533  44.806  1.00  0.00           C  
ATOM    120  O   MET    42      32.756 103.383  45.073  1.00  0.00           O  
ATOM    121  CB  MET    42      33.783 105.874  46.800  1.00  0.00           C  
ATOM    122  CG  MET    42      34.913 106.298  47.740  1.00  0.00           C  
ATOM    123  SD  MET    42      34.359 107.144  49.251  1.00  0.00           S  
ATOM    124  CE  MET    42      33.597 105.669  49.988  1.00  0.00           C  
ATOM    125  N   PHE    43      32.488 105.277  43.893  1.00  0.00           N  
ATOM    126  CA  PHE    43      31.362 104.769  43.121  1.00  0.00           C  
ATOM    127  C   PHE    43      31.490 105.230  41.674  1.00  0.00           C  
ATOM    128  O   PHE    43      31.343 106.416  41.373  1.00  0.00           O  
ATOM    129  CB  PHE    43      30.043 105.263  43.718  1.00  0.00           C  
ATOM    130  CG  PHE    43      28.937 104.586  42.984  1.00  0.00           C  
ATOM    131  CD1 PHE    43      28.531 103.268  43.291  1.00  0.00           C  
ATOM    132  CD2 PHE    43      28.264 105.262  41.950  1.00  0.00           C  
ATOM    133  CE1 PHE    43      27.470 102.630  42.586  1.00  0.00           C  
ATOM    134  CE2 PHE    43      27.198 104.646  41.228  1.00  0.00           C  
ATOM    135  CZ  PHE    43      26.801 103.322  41.548  1.00  0.00           C  
ATOM    136  N   ALA    44      31.772 104.286  40.782  1.00  0.00           N  
ATOM    137  CA  ALA    44      31.927 104.621  39.380  1.00  0.00           C  
ATOM    138  C   ALA    44      30.920 103.960  38.459  1.00  0.00           C  
ATOM    139  O   ALA    44      30.305 102.949  38.802  1.00  0.00           O  
ATOM    140  CB  ALA    44      33.337 104.255  38.928  1.00  0.00           C  
ATOM    141  N   ARG    45      30.759 104.544  37.277  1.00  0.00           N  
ATOM    142  CA  ARG    45      29.833 104.040  36.273  1.00  0.00           C  
ATOM    143  C   ARG    45      30.587 103.839  34.961  1.00  0.00           C  
ATOM    144  O   ARG    45      31.288 104.740  34.505  1.00  0.00           O  
ATOM    145  CB  ARG    45      28.696 105.045  36.068  1.00  0.00           C  
ATOM    146  CG  ARG    45      27.786 105.194  37.289  1.00  0.00           C  
ATOM    147  CD  ARG    45      26.625 106.167  37.072  1.00  0.00           C  
ATOM    148  NE  ARG    45      25.861 106.243  38.349  1.00  0.00           N  
ATOM    149  CZ  ARG    45      24.850 107.151  38.486  1.00  0.00           C  
ATOM    150  NH1 ARG    45      24.757 107.849  37.317  1.00  0.00           N  
ATOM    151  NH2 ARG    45      24.328 107.005  39.739  1.00  0.00           N  
ATOM    152  N   PHE    46      30.444 102.658  34.365  1.00  0.00           N  
ATOM    153  CA  PHE    46      31.116 102.339  33.106  1.00  0.00           C  
ATOM    154  C   PHE    46      30.215 101.490  32.217  1.00  0.00           C  
ATOM    155  O   PHE    46      29.151 101.048  32.647  1.00  0.00           O  
ATOM    156  CB  PHE    46      32.408 101.554  33.371  1.00  0.00           C  
ATOM    157  CG  PHE    46      33.269 102.393  34.251  1.00  0.00           C  
ATOM    158  CD1 PHE    46      33.238 102.278  35.659  1.00  0.00           C  
ATOM    159  CD2 PHE    46      34.148 103.333  33.682  1.00  0.00           C  
ATOM    160  CE1 PHE    46      34.068 103.082  36.492  1.00  0.00           C  
ATOM    161  CE2 PHE    46      34.991 104.151  34.494  1.00  0.00           C  
ATOM    162  CZ  PHE    46      34.948 104.024  35.907  1.00  0.00           C  
ATOM    163  N   ASP    47      30.638 101.267  30.974  1.00  0.00           N  
ATOM    164  CA  ASP    47      29.875 100.426  30.061  1.00  0.00           C  
ATOM    165  C   ASP    47      30.222  98.972  30.369  1.00  0.00           C  
ATOM    166  O   ASP    47      29.350  98.109  30.398  1.00  0.00           O  
ATOM    167  CB  ASP    47      30.215 100.743  28.605  1.00  0.00           C  
ATOM    168  CG  ASP    47      29.682 102.090  28.165  1.00  0.00           C  
ATOM    169  OD1 ASP    47      28.456 102.305  28.275  1.00  0.00           O  
ATOM    170  OD2 ASP    47      30.483 102.931  27.710  1.00  0.00           O  
ATOM    171  N   TYR    48      31.506  98.710  30.599  1.00  0.00           N  
ATOM    172  CA  TYR    48      31.952  97.357  30.928  1.00  0.00           C  
ATOM    173  C   TYR    48      32.946  97.349  32.077  1.00  0.00           C  
ATOM    174  O   TYR    48      33.816  98.214  32.174  1.00  0.00           O  
ATOM    175  CB  TYR    48      32.600  96.672  29.719  1.00  0.00           C  
ATOM    176  CG  TYR    48      31.664  96.505  28.554  1.00  0.00           C  
ATOM    177  CD1 TYR    48      31.515  97.520  27.616  1.00  0.00           C  
ATOM    178  CD2 TYR    48      30.883  95.358  28.417  1.00  0.00           C  
ATOM    179  CE1 TYR    48      30.613  97.406  26.573  1.00  0.00           C  
ATOM    180  CE2 TYR    48      29.970  95.234  27.372  1.00  0.00           C  
ATOM    181  CZ  TYR    48      29.843  96.268  26.456  1.00  0.00           C  
ATOM    182  OH  TYR    48      28.940  96.181  25.427  1.00  0.00           O  
ATOM    183  N   ILE    49      32.795  96.360  32.951  1.00  0.00           N  
ATOM    184  CA  ILE    49      33.683  96.183  34.088  1.00  0.00           C  
ATOM    185  C   ILE    49      34.258  94.782  33.937  1.00  0.00           C  
ATOM    186  O   ILE    49      33.513  93.802  33.868  1.00  0.00           O  
ATOM    187  CB  ILE    49      32.917  96.292  35.423  1.00  0.00           C  
ATOM    188  CG1 ILE    49      32.181  97.631  35.600  1.00  0.00           C  
ATOM    189  CG2 ILE    49      33.821  96.163  36.661  1.00  0.00           C  
ATOM    190  CD1 ILE    49      33.114  98.841  35.623  1.00  0.00           C  
ATOM    191  N   ILE    50      35.581  94.699  33.849  1.00  0.00           N  
ATOM    192  CA  ILE    50      36.259  93.419  33.687  1.00  0.00           C  
ATOM    193  C   ILE    50      37.012  93.071  34.963  1.00  0.00           C  
ATOM    194  O   ILE    50      37.850  93.840  35.430  1.00  0.00           O  
ATOM    195  CB  ILE    50      37.238  93.482  32.496  1.00  0.00           C  
ATOM    196  CG1 ILE    50      36.443  93.741  31.213  1.00  0.00           C  
ATOM    197  CG2 ILE    50      38.039  92.192  32.390  1.00  0.00           C  
ATOM    198  CD1 ILE    50      37.293  93.977  30.003  1.00  0.00           C  
ATOM    199  N   ILE    51      36.694  91.915  35.531  1.00  0.00           N  
ATOM    200  CA  ILE    51      37.341  91.468  36.756  1.00  0.00           C  
ATOM    201  C   ILE    51      38.529  90.597  36.392  1.00  0.00           C  
ATOM    202  O   ILE    51      38.360  89.510  35.840  1.00  0.00           O  
ATOM    203  CB  ILE    51      36.373  90.650  37.631  1.00  0.00           C  
ATOM    204  CG1 ILE    51      35.123  91.436  38.063  1.00  0.00           C  
ATOM    205  CG2 ILE    51      37.005  90.148  38.940  1.00  0.00           C  
ATOM    206  CD1 ILE    51      34.065  90.570  38.744  1.00  0.00           C  
ATOM    207  N   GLY    52      39.727  91.085  36.702  1.00  0.00           N  
ATOM    208  CA  GLY    52      40.936  90.344  36.393  1.00  0.00           C  
ATOM    209  C   GLY    52      41.613  90.864  35.138  1.00  0.00           C  
ATOM    210  O   GLY    52      41.133  90.641  34.030  1.00  0.00           O  
ATOM    211  N   GLY    53      42.729  91.565  35.312  1.00  0.00           N  
ATOM    212  CA  GLY    53      43.457  92.094  34.172  1.00  0.00           C  
ATOM    213  C   GLY    53      44.534  91.101  33.796  1.00  0.00           C  
ATOM    214  O   GLY    53      45.731  91.397  33.862  1.00  0.00           O  
ATOM    215  N   GLY    54      44.092  89.910  33.400  1.00  0.00           N  
ATOM    216  CA  GLY    54      45.017  88.852  33.047  1.00  0.00           C  
ATOM    217  C   GLY    54      45.205  88.593  31.566  1.00  0.00           C  
ATOM    218  O   GLY    54      45.041  89.477  30.729  1.00  0.00           O  
ATOM    219  N   THR    55      45.536  87.346  31.254  1.00  0.00           N  
ATOM    220  CA  THR    55      45.793  86.921  29.891  1.00  0.00           C  
ATOM    221  C   THR    55      44.635  87.217  28.943  1.00  0.00           C  
ATOM    222  O   THR    55      44.836  87.816  27.888  1.00  0.00           O  
ATOM    223  CB  THR    55      46.144  85.432  29.881  1.00  0.00           C  
ATOM    224  OG1 THR    55      47.203  85.208  30.825  1.00  0.00           O  
ATOM    225  CG2 THR    55      46.615  84.993  28.506  1.00  0.00           C  
ATOM    226  N   SER    56      43.426  86.809  29.317  1.00  0.00           N  
ATOM    227  CA  SER    56      42.254  87.075  28.484  1.00  0.00           C  
ATOM    228  C   SER    56      41.687  88.464  28.779  1.00  0.00           C  
ATOM    229  O   SER    56      41.223  89.170  27.877  1.00  0.00           O  
ATOM    230  CB  SER    56      41.147  86.044  28.747  1.00  0.00           C  
ATOM    231  OG  SER    56      41.501  84.740  28.311  1.00  0.00           O  
ATOM    232  N   GLY    57      41.733  88.845  30.052  1.00  0.00           N  
ATOM    233  CA  GLY    57      41.188  90.119  30.483  1.00  0.00           C  
ATOM    234  C   GLY    57      41.730  91.372  29.828  1.00  0.00           C  
ATOM    235  O   GLY    57      40.965  92.269  29.476  1.00  0.00           O  
ATOM    236  N   CYS    58      43.044  91.449  29.664  1.00  0.00           N  
ATOM    237  CA  CYS    58      43.642  92.633  29.059  1.00  0.00           C  
ATOM    238  C   CYS    58      43.210  92.842  27.604  1.00  0.00           C  
ATOM    239  O   CYS    58      42.735  93.921  27.248  1.00  0.00           O  
ATOM    240  CB  CYS    58      45.166  92.577  29.194  1.00  0.00           C  
ATOM    241  SG  CYS    58      45.717  92.850  30.908  1.00  0.00           S  
ATOM    242  N   ALA    59      43.365  91.824  26.743  1.00  0.00           N  
ATOM    243  CA  ALA    59      42.940  92.034  25.355  1.00  0.00           C  
ATOM    244  C   ALA    59      41.435  92.276  25.237  1.00  0.00           C  
ATOM    245  O   ALA    59      40.980  92.989  24.340  1.00  0.00           O  
ATOM    246  CB  ALA    59      43.405  90.760  24.644  1.00  0.00           C  
ATOM    247  N   LEU    60      40.661  91.681  26.140  1.00  0.00           N  
ATOM    248  CA  LEU    60      39.216  91.882  26.134  1.00  0.00           C  
ATOM    249  C   LEU    60      38.924  93.351  26.447  1.00  0.00           C  
ATOM    250  O   LEU    60      38.143  94.001  25.754  1.00  0.00           O  
ATOM    251  CB  LEU    60      38.545  90.995  27.187  1.00  0.00           C  
ATOM    252  CG  LEU    60      37.073  91.312  27.482  1.00  0.00           C  
ATOM    253  CD1 LEU    60      36.237  91.137  26.218  1.00  0.00           C  
ATOM    254  CD2 LEU    60      36.565  90.397  28.590  1.00  0.00           C  
ATOM    255  N   ALA    61      39.560  93.866  27.494  1.00  0.00           N  
ATOM    256  CA  ALA    61      39.366  95.257  27.904  1.00  0.00           C  
ATOM    257  C   ALA    61      39.769  96.250  26.822  1.00  0.00           C  
ATOM    258  O   ALA    61      39.046  97.208  26.538  1.00  0.00           O  
ATOM    259  CB  ALA    61      40.153  95.530  29.167  1.00  0.00           C  
ATOM    260  N   ALA    62      40.934  96.025  26.229  1.00  0.00           N  
ATOM    261  CA  ALA    62      41.433  96.901  25.180  1.00  0.00           C  
ATOM    262  C   ALA    62      40.460  96.938  24.013  1.00  0.00           C  
ATOM    263  O   ALA    62      40.149  98.002  23.478  1.00  0.00           O  
ATOM    264  CB  ALA    62      42.794  96.414  24.709  1.00  0.00           C  
ATOM    265  N   THR    63      39.970  95.768  23.627  1.00  0.00           N  
ATOM    266  CA  THR    63      39.048  95.667  22.506  1.00  0.00           C  
ATOM    267  C   THR    63      37.747  96.423  22.752  1.00  0.00           C  
ATOM    268  O   THR    63      37.296  97.201  21.904  1.00  0.00           O  
ATOM    269  CB  THR    63      38.763  94.190  22.199  1.00  0.00           C  
ATOM    270  OG1 THR    63      39.990  93.556  21.813  1.00  0.00           O  
ATOM    271  CG2 THR    63      37.743  94.051  21.077  1.00  0.00           C  
ATOM    272  N   LEU    64      37.143  96.207  23.915  1.00  0.00           N  
ATOM    273  CA  LEU    64      35.899  96.888  24.232  1.00  0.00           C  
ATOM    274  C   LEU    64      36.098  98.400  24.333  1.00  0.00           C  
ATOM    275  O   LEU    64      35.205  99.166  23.972  1.00  0.00           O  
ATOM    276  CB  LEU    64      35.313  96.345  25.541  1.00  0.00           C  
ATOM    277  CG  LEU    64      34.807  94.896  25.511  1.00  0.00           C  
ATOM    278  CD1 LEU    64      34.436  94.444  26.918  1.00  0.00           C  
ATOM    279  CD2 LEU    64      33.602  94.791  24.587  1.00  0.00           C  
ATOM    280  N   SER    65      37.268  98.826  24.807  1.00  0.00           N  
ATOM    281  CA  SER    65      37.556 100.255  24.963  1.00  0.00           C  
ATOM    282  C   SER    65      37.614 101.001  23.634  1.00  0.00           C  
ATOM    283  O   SER    65      37.661 102.232  23.608  1.00  0.00           O  
ATOM    284  CB  SER    65      38.871 100.462  25.728  1.00  0.00           C  
ATOM    285  OG  SER    65      40.000 100.249  24.898  1.00  0.00           O  
ATOM    286  N   GLN    66      37.614 100.262  22.530  1.00  0.00           N  
ATOM    287  CA  GLN    66      37.649 100.885  21.213  1.00  0.00           C  
ATOM    288  C   GLN    66      36.413 101.753  20.991  1.00  0.00           C  
ATOM    289  O   GLN    66      36.455 102.729  20.237  1.00  0.00           O  
ATOM    290  CB  GLN    66      37.727  99.811  20.125  1.00  0.00           C  
ATOM    291  CG  GLN    66      39.076  99.090  20.075  1.00  0.00           C  
ATOM    292  CD  GLN    66      38.989  98.004  19.012  1.00  0.00           C  
ATOM    293  OE1 GLN    66      37.944  97.803  18.395  1.00  0.00           O  
ATOM    294  NE2 GLN    66      40.084  97.244  18.741  1.00  0.00           N  
ATOM    295  N   ASN    67      35.321 101.408  21.666  1.00  0.00           N  
ATOM    296  CA  ASN    67      34.076 102.153  21.517  1.00  0.00           C  
ATOM    297  C   ASN    67      33.362 102.491  22.823  1.00  0.00           C  
ATOM    298  O   ASN    67      32.537 103.407  22.859  1.00  0.00           O  
ATOM    299  CB  ASN    67      33.114 101.371  20.617  1.00  0.00           C  
ATOM    300  CG  ASN    67      33.739 101.273  19.233  1.00  0.00           C  
ATOM    301  OD1 ASN    67      33.812 102.258  18.500  1.00  0.00           O  
ATOM    302  ND2 ASN    67      34.225 100.079  18.800  1.00  0.00           N  
ATOM    303  N   ALA    68      33.676 101.771  23.896  1.00  0.00           N  
ATOM    304  CA  ALA    68      33.002 102.012  25.171  1.00  0.00           C  
ATOM    305  C   ALA    68      33.907 102.287  26.363  1.00  0.00           C  
ATOM    306  O   ALA    68      35.123 102.104  26.294  1.00  0.00           O  
ATOM    307  CB  ALA    68      32.074 100.834  25.483  1.00  0.00           C  
ATOM    308  N   SER    69      33.297 102.738  27.458  1.00  0.00           N  
ATOM    309  CA  SER    69      34.031 103.051  28.679  1.00  0.00           C  
ATOM    310  C   SER    69      34.227 101.762  29.457  1.00  0.00           C  
ATOM    311  O   SER    69      33.266 101.116  29.875  1.00  0.00           O  
ATOM    312  CB  SER    69      33.260 104.074  29.516  1.00  0.00           C  
ATOM    313  OG  SER    69      33.908 104.271  30.764  1.00  0.00           O  
ATOM    314  N   VAL    70      35.490 101.408  29.650  1.00  0.00           N  
ATOM    315  CA  VAL    70      35.851 100.170  30.318  1.00  0.00           C  
ATOM    316  C   VAL    70      36.716 100.359  31.554  1.00  0.00           C  
ATOM    317  O   VAL    70      37.602 101.215  31.591  1.00  0.00           O  
ATOM    318  CB  VAL    70      36.614  99.249  29.332  1.00  0.00           C  
ATOM    319  CG1 VAL    70      36.937  97.914  29.989  1.00  0.00           C  
ATOM    320  CG2 VAL    70      35.786  99.041  28.074  1.00  0.00           C  
ATOM    321  N   LEU    71      36.442  99.548  32.570  1.00  0.00           N  
ATOM    322  CA  LEU    71      37.219  99.564  33.800  1.00  0.00           C  
ATOM    323  C   LEU    71      37.704  98.142  34.053  1.00  0.00           C  
ATOM    324  O   LEU    71      36.911  97.202  34.075  1.00  0.00           O  
ATOM    325  CB  LEU    71      36.381 100.025  34.999  1.00  0.00           C  
ATOM    326  CG  LEU    71      37.092  99.876  36.353  1.00  0.00           C  
ATOM    327  CD1 LEU    71      38.307 100.786  36.399  1.00  0.00           C  
ATOM    328  CD2 LEU    71      36.139 100.203  37.491  1.00  0.00           C  
ATOM    329  N   VAL    72      39.012  97.992  34.220  1.00  0.00           N  
ATOM    330  CA  VAL    72      39.606  96.696  34.509  1.00  0.00           C  
ATOM    331  C   VAL    72      40.060  96.764  35.956  1.00  0.00           C  
ATOM    332  O   VAL    72      40.686  97.743  36.366  1.00  0.00           O  
ATOM    333  CB  VAL    72      40.839  96.420  33.634  1.00  0.00           C  
ATOM    334  CG1 VAL    72      41.475  95.091  34.033  1.00  0.00           C  
ATOM    335  CG2 VAL    72      40.443  96.401  32.182  1.00  0.00           C  
ATOM    336  N   LEU    73      39.734  95.733  36.726  1.00  0.00           N  
ATOM    337  CA  LEU    73      40.112  95.674  38.132  1.00  0.00           C  
ATOM    338  C   LEU    73      41.010  94.469  38.369  1.00  0.00           C  
ATOM    339  O   LEU    73      40.578  93.324  38.231  1.00  0.00           O  
ATOM    340  CB  LEU    73      38.859  95.587  39.005  1.00  0.00           C  
ATOM    341  CG  LEU    73      37.972  96.838  38.956  1.00  0.00           C  
ATOM    342  CD1 LEU    73      36.605  96.531  39.556  1.00  0.00           C  
ATOM    343  CD2 LEU    73      38.652  97.983  39.694  1.00  0.00           C  
ATOM    344  N   GLU    74      42.262  94.743  38.723  1.00  0.00           N  
ATOM    345  CA  GLU    74      43.260  93.706  38.972  1.00  0.00           C  
ATOM    346  C   GLU    74      43.726  93.737  40.424  1.00  0.00           C  
ATOM    347  O   GLU    74      44.095  94.788  40.936  1.00  0.00           O  
ATOM    348  CB  GLU    74      44.454  93.921  38.037  1.00  0.00           C  
ATOM    349  CG  GLU    74      45.687  93.097  38.368  1.00  0.00           C  
ATOM    350  CD  GLU    74      45.402  91.619  38.387  1.00  0.00           C  
ATOM    351  OE1 GLU    74      44.688  91.145  37.478  1.00  0.00           O  
ATOM    352  OE2 GLU    74      45.901  90.932  39.302  1.00  0.00           O  
ATOM    353  N   ARG    75      43.722  92.578  41.077  1.00  0.00           N  
ATOM    354  CA  ARG    75      44.130  92.491  42.476  1.00  0.00           C  
ATOM    355  C   ARG    75      45.628  92.707  42.694  1.00  0.00           C  
ATOM    356  O   ARG    75      46.039  93.200  43.745  1.00  0.00           O  
ATOM    357  CB  ARG    75      43.729  91.130  43.050  1.00  0.00           C  
ATOM    358  CG  ARG    75      44.402  89.971  42.341  1.00  0.00           C  
ATOM    359  CD  ARG    75      44.073  88.631  42.964  1.00  0.00           C  
ATOM    360  NE  ARG    75      44.866  87.585  42.326  1.00  0.00           N  
ATOM    361  CZ  ARG    75      45.123  86.400  42.863  1.00  0.00           C  
ATOM    362  NH1 ARG    75      44.645  86.088  44.061  1.00  0.00           N  
ATOM    363  NH2 ARG    75      45.888  85.539  42.207  1.00  0.00           N  
ATOM    364  N   GLY    76      46.436  92.341  41.699  1.00  0.00           N  
ATOM    365  CA  GLY    76      47.882  92.479  41.810  1.00  0.00           C  
ATOM    366  C   GLY    76      48.454  93.846  41.482  1.00  0.00           C  
ATOM    367  O   GLY    76      47.719  94.790  41.197  1.00  0.00           O  
ATOM    368  N   GLY    77      49.781  93.943  41.519  1.00  0.00           N  
ATOM    369  CA  GLY    77      50.488  95.191  41.237  1.00  0.00           C  
ATOM    370  C   GLY    77      50.806  95.353  39.754  1.00  0.00           C  
ATOM    371  O   GLY    77      50.521  94.471  38.943  1.00  0.00           O  
ATOM    372  N   ALA    78      51.383  96.499  39.408  1.00  0.00           N  
ATOM    373  CA  ALA    78      51.809  96.755  38.037  1.00  0.00           C  
ATOM    374  C   ALA    78      53.074  95.919  37.874  1.00  0.00           C  
ATOM    375  O   ALA    78      53.758  95.626  38.857  1.00  0.00           O  
ATOM    376  CB  ALA    78      52.169  98.231  37.841  1.00  0.00           C  
ATOM    377  N   PRO    79      53.404  95.516  36.638  1.00  0.00           N  
ATOM    378  CA  PRO    79      54.614  94.713  36.437  1.00  0.00           C  
ATOM    379  C   PRO    79      55.878  95.441  36.900  1.00  0.00           C  
ATOM    380  O   PRO    79      56.854  94.816  37.310  1.00  0.00           O  
ATOM    381  CB  PRO    79      54.614  94.463  34.929  1.00  0.00           C  
ATOM    382  CG  PRO    79      53.152  94.448  34.596  1.00  0.00           C  
ATOM    383  CD  PRO    79      52.627  95.618  35.392  1.00  0.00           C  
ATOM    384  N   TYR    80      55.850  96.766  36.836  1.00  0.00           N  
ATOM    385  CA  TYR    80      56.996  97.568  37.241  1.00  0.00           C  
ATOM    386  C   TYR    80      57.374  97.381  38.711  1.00  0.00           C  
ATOM    387  O   TYR    80      58.513  97.646  39.101  1.00  0.00           O  
ATOM    388  CB  TYR    80      56.731  99.060  36.984  1.00  0.00           C  
ATOM    389  CG  TYR    80      57.983  99.800  37.310  1.00  0.00           C  
ATOM    390  CD1 TYR    80      59.049  99.801  36.401  1.00  0.00           C  
ATOM    391  CD2 TYR    80      58.125 100.514  38.520  1.00  0.00           C  
ATOM    392  CE1 TYR    80      60.247 100.491  36.672  1.00  0.00           C  
ATOM    393  CE2 TYR    80      59.337 101.221  38.812  1.00  0.00           C  
ATOM    394  CZ  TYR    80      60.387 101.197  37.872  1.00  0.00           C  
ATOM    395  OH  TYR    80      61.573 101.858  38.111  1.00  0.00           O  
ATOM    396  N   ASP    81      56.426  96.924  39.524  1.00  0.00           N  
ATOM    397  CA  ASP    81      56.680  96.714  40.949  1.00  0.00           C  
ATOM    398  C   ASP    81      57.582  95.511  41.204  1.00  0.00           C  
ATOM    399  O   ASP    81      58.167  95.382  42.284  1.00  0.00           O  
ATOM    400  CB  ASP    81      55.361  96.536  41.696  1.00  0.00           C  
ATOM    401  CG  ASP    81      54.672  97.891  41.763  1.00  0.00           C  
ATOM    402  OD1 ASP    81      55.345  98.913  41.462  1.00  0.00           O  
ATOM    403  OD2 ASP    81      53.462  97.923  42.114  1.00  0.00           O  
ATOM    404  N   ASN    82      57.686  94.629  40.213  1.00  0.00           N  
ATOM    405  CA  ASN    82      58.512  93.429  40.322  1.00  0.00           C  
ATOM    406  C   ASN    82      59.287  93.251  39.020  1.00  0.00           C  
ATOM    407  O   ASN    82      58.947  92.422  38.179  1.00  0.00           O  
ATOM    408  CB  ASN    82      57.630  92.207  40.605  1.00  0.00           C  
ATOM    409  CG  ASN    82      57.007  92.385  41.982  1.00  0.00           C  
ATOM    410  OD1 ASN    82      57.654  92.162  43.004  1.00  0.00           O  
ATOM    411  ND2 ASN    82      55.715  92.798  42.085  1.00  0.00           N  
ATOM    412  N   PRO    83      60.362  94.033  38.851  1.00  0.00           N  
ATOM    413  CA  PRO    83      61.237  94.035  37.676  1.00  0.00           C  
ATOM    414  C   PRO    83      61.619  92.690  37.068  1.00  0.00           C  
ATOM    415  O   PRO    83      61.760  92.581  35.852  1.00  0.00           O  
ATOM    416  CB  PRO    83      62.458  94.807  38.167  1.00  0.00           C  
ATOM    417  CG  PRO    83      61.857  95.788  39.106  1.00  0.00           C  
ATOM    418  CD  PRO    83      60.897  94.932  39.891  1.00  0.00           C  
ATOM    419  N   THR    84      61.789  91.669  37.898  1.00  0.00           N  
ATOM    420  CA  THR    84      62.192  90.372  37.379  1.00  0.00           C  
ATOM    421  C   THR    84      61.148  89.599  36.582  1.00  0.00           C  
ATOM    422  O   THR    84      61.434  88.519  36.063  1.00  0.00           O  
ATOM    423  CB  THR    84      62.765  89.515  38.506  1.00  0.00           C  
ATOM    424  OG1 THR    84      61.797  89.345  39.531  1.00  0.00           O  
ATOM    425  CG2 THR    84      64.008  90.207  39.090  1.00  0.00           C  
ATOM    426  N   ALA    85      59.941  90.141  36.470  1.00  0.00           N  
ATOM    427  CA  ALA    85      58.924  89.472  35.669  1.00  0.00           C  
ATOM    428  C   ALA    85      59.083  89.983  34.235  1.00  0.00           C  
ATOM    429  O   ALA    85      58.386  89.544  33.326  1.00  0.00           O  
ATOM    430  CB  ALA    85      57.477  89.787  36.154  1.00  0.00           C  
ATOM    431  N   THR    86      60.027  90.899  34.033  1.00  0.00           N  
ATOM    432  CA  THR    86      60.231  91.494  32.714  1.00  0.00           C  
ATOM    433  C   THR    86      61.364  90.929  31.858  1.00  0.00           C  
ATOM    434  O   THR    86      61.638  91.447  30.775  1.00  0.00           O  
ATOM    435  CB  THR    86      60.422  93.005  32.870  1.00  0.00           C  
ATOM    436  OG1 THR    86      61.547  93.272  33.694  1.00  0.00           O  
ATOM    437  CG2 THR    86      59.164  93.613  33.513  1.00  0.00           C  
ATOM    438  N   ASP    87      62.011  89.870  32.328  1.00  0.00           N  
ATOM    439  CA  ASP    87      63.103  89.261  31.578  1.00  0.00           C  
ATOM    440  C   ASP    87      63.029  87.742  31.644  1.00  0.00           C  
ATOM    441  O   ASP    87      62.454  87.175  32.574  1.00  0.00           O  
ATOM    442  CB  ASP    87      64.476  89.684  32.140  1.00  0.00           C  
ATOM    443  CG  ASP    87      64.680  91.159  31.823  1.00  0.00           C  
ATOM    444  OD1 ASP    87      64.841  91.488  30.618  1.00  0.00           O  
ATOM    445  OD2 ASP    87      64.676  91.976  32.783  1.00  0.00           O  
ATOM    446  N   ILE    88      63.615  87.083  30.651  1.00  0.00           N  
ATOM    447  CA  ILE    88      63.635  85.629  30.633  1.00  0.00           C  
ATOM    448  C   ILE    88      64.527  85.129  31.772  1.00  0.00           C  
ATOM    449  O   ILE    88      64.251  84.088  32.368  1.00  0.00           O  
ATOM    450  CB  ILE    88      64.152  85.129  29.289  1.00  0.00           C  
ATOM    451  CG1 ILE    88      63.851  83.643  29.030  1.00  0.00           C  
ATOM    452  CG2 ILE    88      65.676  85.264  29.129  1.00  0.00           C  
ATOM    453  CD1 ILE    88      64.106  83.212  27.587  1.00  0.00           C  
ATOM    454  N   GLU    89      65.585  85.875  32.087  1.00  0.00           N  
ATOM    455  CA  GLU    89      66.486  85.470  33.164  1.00  0.00           C  
ATOM    456  C   GLU    89      65.797  85.495  34.525  1.00  0.00           C  
ATOM    457  O   GLU    89      66.320  84.960  35.504  1.00  0.00           O  
ATOM    458  CB  GLU    89      67.727  86.373  33.236  1.00  0.00           C  
ATOM    459  CG  GLU    89      68.667  86.215  32.039  1.00  0.00           C  
ATOM    460  CD  GLU    89      69.785  87.238  32.181  1.00  0.00           C  
ATOM    461  OE1 GLU    89      69.753  88.016  33.171  1.00  0.00           O  
ATOM    462  OE2 GLU    89      70.686  87.255  31.300  1.00  0.00           O  
ATOM    463  N   ASN    90      64.623  86.113  34.589  1.00  0.00           N  
ATOM    464  CA  ASN    90      63.923  86.197  35.855  1.00  0.00           C  
ATOM    465  C   ASN    90      62.831  85.172  36.085  1.00  0.00           C  
ATOM    466  O   ASN    90      62.219  85.165  37.150  1.00  0.00           O  
ATOM    467  CB  ASN    90      63.328  87.601  36.006  1.00  0.00           C  
ATOM    468  CG  ASN    90      64.479  88.592  36.101  1.00  0.00           C  
ATOM    469  OD1 ASN    90      64.469  89.639  35.455  1.00  0.00           O  
ATOM    470  ND2 ASN    90      65.536  88.316  36.912  1.00  0.00           N  
ATOM    471  N   PHE    91      62.591  84.305  35.104  1.00  0.00           N  
ATOM    472  CA  PHE    91      61.547  83.286  35.207  1.00  0.00           C  
ATOM    473  C   PHE    91      61.605  82.473  36.496  1.00  0.00           C  
ATOM    474  O   PHE    91      60.639  82.434  37.261  1.00  0.00           O  
ATOM    475  CB  PHE    91      61.610  82.337  34.004  1.00  0.00           C  
ATOM    476  CG  PHE    91      60.666  81.169  34.099  1.00  0.00           C  
ATOM    477  CD1 PHE    91      59.289  81.370  34.170  1.00  0.00           C  
ATOM    478  CD2 PHE    91      61.154  79.866  34.125  1.00  0.00           C  
ATOM    479  CE1 PHE    91      58.414  80.289  34.266  1.00  0.00           C  
ATOM    480  CE2 PHE    91      60.287  78.775  34.220  1.00  0.00           C  
ATOM    481  CZ  PHE    91      58.913  78.988  34.291  1.00  0.00           C  
ATOM    482  N   ALA    92      62.732  81.810  36.726  1.00  0.00           N  
ATOM    483  CA  ALA    92      62.908  80.996  37.921  1.00  0.00           C  
ATOM    484  C   ALA    92      62.869  81.863  39.182  1.00  0.00           C  
ATOM    485  O   ALA    92      62.284  81.478  40.193  1.00  0.00           O  
ATOM    486  CB  ALA    92      64.243  80.208  37.844  1.00  0.00           C  
ATOM    487  N   THR    93      63.477  83.043  39.110  1.00  0.00           N  
ATOM    488  CA  THR    93      63.501  83.957  40.245  1.00  0.00           C  
ATOM    489  C   THR    93      62.114  84.213  40.842  1.00  0.00           C  
ATOM    490  O   THR    93      61.930  84.133  42.059  1.00  0.00           O  
ATOM    491  CB  THR    93      64.112  85.295  39.824  1.00  0.00           C  
ATOM    492  OG1 THR    93      65.447  85.104  39.380  1.00  0.00           O  
ATOM    493  CG2 THR    93      64.107  86.257  41.024  1.00  0.00           C  
ATOM    494  N   THR    94      61.141  84.533  39.993  1.00  0.00           N  
ATOM    495  CA  THR    94      59.797  84.826  40.480  1.00  0.00           C  
ATOM    496  C   THR    94      59.180  83.646  41.217  1.00  0.00           C  
ATOM    497  O   THR    94      58.461  83.829  42.200  1.00  0.00           O  
ATOM    498  CB  THR    94      58.887  85.253  39.323  1.00  0.00           C  
ATOM    499  OG1 THR    94      58.816  84.220  38.351  1.00  0.00           O  
ATOM    500  CG2 THR    94      59.454  86.526  38.672  1.00  0.00           C  
ATOM    501  N   LEU    95      59.466  82.436  40.746  1.00  0.00           N  
ATOM    502  CA  LEU    95      58.940  81.229  41.374  1.00  0.00           C  
ATOM    503  C   LEU    95      59.636  80.933  42.702  1.00  0.00           C  
ATOM    504  O   LEU    95      59.071  80.277  43.575  1.00  0.00           O  
ATOM    505  CB  LEU    95      59.106  80.028  40.436  1.00  0.00           C  
ATOM    506  CG  LEU    95      58.399  80.096  39.080  1.00  0.00           C  
ATOM    507  CD1 LEU    95      58.734  78.857  38.259  1.00  0.00           C  
ATOM    508  CD2 LEU    95      56.897  80.202  39.293  1.00  0.00           C  
ATOM    509  N   SER    96      58.853  80.694  43.756  1.00  0.00           N  
ATOM    510  CA  SER    96      59.398  80.412  45.081  1.00  0.00           C  
ATOM    511  C   SER    96      59.665  81.644  45.940  1.00  0.00           C  
ATOM    512  O   SER    96      60.373  81.584  46.949  1.00  0.00           O  
ATOM    513  CB  SER    96      60.760  79.782  45.381  1.00  0.00           C  
ATOM    514  OG  SER    96      61.802  80.632  44.924  1.00  0.00           O  
ATOM    515  N   ASN    97      59.100  82.790  45.554  1.00  0.00           N  
ATOM    516  CA  ASN    97      59.141  83.997  46.383  1.00  0.00           C  
ATOM    517  C   ASN    97      57.871  84.107  47.233  1.00  0.00           C  
ATOM    518  O   ASN    97      56.837  84.608  46.784  1.00  0.00           O  
ATOM    519  CB  ASN    97      59.263  85.301  45.588  1.00  0.00           C  
ATOM    520  CG  ASN    97      59.414  86.445  46.581  1.00  0.00           C  
ATOM    521  OD1 ASN    97      59.071  86.314  47.755  1.00  0.00           O  
ATOM    522  ND2 ASN    97      59.936  87.629  46.164  1.00  0.00           N  
ATOM    523  N   THR    98      57.932  83.632  48.492  1.00  0.00           N  
ATOM    524  CA  THR    98      56.730  83.487  49.330  1.00  0.00           C  
ATOM    525  C   THR    98      56.152  84.800  49.862  1.00  0.00           C  
ATOM    526  O   THR    98      55.816  84.931  51.042  1.00  0.00           O  
ATOM    527  CB  THR    98      55.945  83.081  50.593  1.00  0.00           C  
ATOM    528  OG1 THR    98      56.477  83.742  51.732  1.00  0.00           O  
ATOM    529  CG2 THR    98      56.051  81.560  50.791  1.00  0.00           C  
ATOM    530  N   SER    99      56.030  85.793  48.984  1.00  0.00           N  
ATOM    531  CA  SER    99      55.426  87.072  49.314  1.00  0.00           C  
ATOM    532  C   SER    99      54.040  87.132  48.659  1.00  0.00           C  
ATOM    533  O   SER    99      53.903  87.029  47.438  1.00  0.00           O  
ATOM    534  CB  SER    99      55.879  88.462  48.858  1.00  0.00           C  
ATOM    535  OG  SER    99      54.976  89.450  49.332  1.00  0.00           O  
ATOM    536  N   PRO   100      52.980  87.302  49.472  1.00  0.00           N  
ATOM    537  CA  PRO   100      51.622  87.301  48.927  1.00  0.00           C  
ATOM    538  C   PRO   100      51.389  88.385  47.868  1.00  0.00           C  
ATOM    539  O   PRO   100      50.980  88.099  46.740  1.00  0.00           O  
ATOM    540  CB  PRO   100      50.153  87.702  49.081  1.00  0.00           C  
ATOM    541  CG  PRO   100      49.701  87.816  50.538  1.00  0.00           C  
ATOM    542  CD  PRO   100      50.772  88.389  51.469  1.00  0.00           C  
ATOM    543  N   LYS   101      51.536  89.662  48.198  1.00  0.00           N  
ATOM    544  CA  LYS   101      51.544  90.771  47.248  1.00  0.00           C  
ATOM    545  C   LYS   101      52.360  90.460  46.001  1.00  0.00           C  
ATOM    546  O   LYS   101      52.175  91.093  44.961  1.00  0.00           O  
ATOM    547  CB  LYS   101      52.123  92.029  47.905  1.00  0.00           C  
ATOM    548  CG  LYS   101      51.407  92.472  49.170  1.00  0.00           C  
ATOM    549  CD  LYS   101      49.967  92.871  48.888  1.00  0.00           C  
ATOM    550  CE  LYS   101      49.265  93.313  50.163  1.00  0.00           C  
ATOM    551  NZ  LYS   101      47.853  93.709  49.914  1.00  0.00           N  
ATOM    552  N   SER   102      53.273  89.502  46.120  1.00  0.00           N  
ATOM    553  CA  SER   102      54.140  89.116  45.012  1.00  0.00           C  
ATOM    554  C   SER   102      53.347  88.605  43.807  1.00  0.00           C  
ATOM    555  O   SER   102      52.218  88.136  43.947  1.00  0.00           O  
ATOM    556  CB  SER   102      55.150  88.044  45.461  1.00  0.00           C  
ATOM    557  OG  SER   102      54.477  86.825  45.737  1.00  0.00           O  
ATOM    558  N   TRP   103      53.940  88.684  42.604  1.00  0.00           N  
ATOM    559  CA  TRP   103      53.291  88.242  41.364  1.00  0.00           C  
ATOM    560  C   TRP   103      53.016  86.749  41.234  1.00  0.00           C  
ATOM    561  O   TRP   103      52.188  86.340  40.420  1.00  0.00           O  
ATOM    562  CB  TRP   103      54.228  88.765  40.279  1.00  0.00           C  
ATOM    563  CG  TRP   103      55.635  88.225  40.371  1.00  0.00           C  
ATOM    564  CD1 TRP   103      56.154  87.068  39.866  1.00  0.00           C  
ATOM    565  CD2 TRP   103      56.754  88.838  41.029  1.00  0.00           C  
ATOM    566  NE1 TRP   103      57.435  86.895  40.128  1.00  0.00           N  
ATOM    567  CE2 TRP   103      57.867  87.974  40.854  1.00  0.00           C  
ATOM    568  CE3 TRP   103      56.929  90.037  41.751  1.00  0.00           C  
ATOM    569  CZ2 TRP   103      59.153  88.272  41.382  1.00  0.00           C  
ATOM    570  CZ3 TRP   103      58.217  90.343  42.284  1.00  0.00           C  
ATOM    571  CH2 TRP   103      59.306  89.456  42.091  1.00  0.00           C  
ATOM    572  N   SER   104      53.703  85.936  42.029  1.00  0.00           N  
ATOM    573  CA  SER   104      53.482  84.495  41.994  1.00  0.00           C  
ATOM    574  C   SER   104      52.777  84.038  43.264  1.00  0.00           C  
ATOM    575  O   SER   104      53.370  84.038  44.346  1.00  0.00           O  
ATOM    576  CB  SER   104      54.806  83.710  41.877  1.00  0.00           C  
ATOM    577  OG  SER   104      54.550  82.314  41.907  1.00  0.00           O  
ATOM    578  N   GLN   105      51.508  83.662  43.143  1.00  0.00           N  
ATOM    579  CA  GLN   105      50.774  83.184  44.301  1.00  0.00           C  
ATOM    580  C   GLN   105      50.894  81.668  44.365  1.00  0.00           C  
ATOM    581  O   GLN   105      50.558  80.963  43.413  1.00  0.00           O  
ATOM    582  CB  GLN   105      49.300  83.583  44.234  1.00  0.00           C  
ATOM    583  CG  GLN   105      48.493  83.146  45.458  1.00  0.00           C  
ATOM    584  CD  GLN   105      47.059  83.618  45.270  1.00  0.00           C  
ATOM    585  OE1 GLN   105      46.737  84.293  44.293  1.00  0.00           O  
ATOM    586  NE2 GLN   105      46.118  83.290  46.196  1.00  0.00           N  
ATOM    587  N   LEU   106      51.377  81.173  45.496  1.00  0.00           N  
ATOM    588  CA  LEU   106      51.560  79.742  45.691  1.00  0.00           C  
ATOM    589  C   LEU   106      50.316  79.056  46.231  1.00  0.00           C  
ATOM    590  O   LEU   106      49.569  79.639  47.013  1.00  0.00           O  
ATOM    591  CB  LEU   106      52.692  79.488  46.686  1.00  0.00           C  
ATOM    592  CG  LEU   106      54.044  80.035  46.224  1.00  0.00           C  
ATOM    593  CD1 LEU   106      55.183  79.874  47.230  1.00  0.00           C  
ATOM    594  CD2 LEU   106      54.600  79.393  44.953  1.00  0.00           C  
ATOM    595  N   PHE   107      50.097  77.817  45.803  1.00  0.00           N  
ATOM    596  CA  PHE   107      48.988  77.022  46.313  1.00  0.00           C  
ATOM    597  C   PHE   107      49.315  75.549  46.131  1.00  0.00           C  
ATOM    598  O   PHE   107      50.205  75.189  45.362  1.00  0.00           O  
ATOM    599  CB  PHE   107      47.638  77.415  45.661  1.00  0.00           C  
ATOM    600  CG  PHE   107      47.461  76.978  44.226  1.00  0.00           C  
ATOM    601  CD1 PHE   107      46.884  75.747  43.920  1.00  0.00           C  
ATOM    602  CD2 PHE   107      47.791  77.838  43.182  1.00  0.00           C  
ATOM    603  CE1 PHE   107      46.630  75.381  42.593  1.00  0.00           C  
ATOM    604  CE2 PHE   107      47.543  77.485  41.854  1.00  0.00           C  
ATOM    605  CZ  PHE   107      46.961  76.257  41.558  1.00  0.00           C  
ATOM    606  N   ILE   108      48.636  74.699  46.888  1.00  0.00           N  
ATOM    607  CA  ILE   108      48.871  73.270  46.802  1.00  0.00           C  
ATOM    608  C   ILE   108      47.517  72.610  46.608  1.00  0.00           C  
ATOM    609  O   ILE   108      46.584  72.867  47.373  1.00  0.00           O  
ATOM    610  CB  ILE   108      49.524  72.731  48.097  1.00  0.00           C  
ATOM    611  CG1 ILE   108      49.850  71.229  48.040  1.00  0.00           C  
ATOM    612  CG2 ILE   108      48.643  72.904  49.346  1.00  0.00           C  
ATOM    613  CD1 ILE   108      50.771  70.763  49.167  1.00  0.00           C  
ATOM    614  N   SER   109      47.401  71.774  45.581  1.00  0.00           N  
ATOM    615  CA  SER   109      46.140  71.097  45.321  1.00  0.00           C  
ATOM    616  C   SER   109      45.889  70.074  46.424  1.00  0.00           C  
ATOM    617  O   SER   109      46.796  69.727  47.186  1.00  0.00           O  
ATOM    618  CB  SER   109      46.173  70.389  43.964  1.00  0.00           C  
ATOM    619  OG  SER   109      46.919  69.185  44.028  1.00  0.00           O  
ATOM    620  N   GLU   110      44.654  69.596  46.511  1.00  0.00           N  
ATOM    621  CA  GLU   110      44.300  68.609  47.520  1.00  0.00           C  
ATOM    622  C   GLU   110      45.007  67.290  47.215  1.00  0.00           C  
ATOM    623  O   GLU   110      45.072  66.403  48.067  1.00  0.00           O  
ATOM    624  CB  GLU   110      42.782  68.405  47.545  1.00  0.00           C  
ATOM    625  CG  GLU   110      42.019  69.572  48.153  1.00  0.00           C  
ATOM    626  CD  GLU   110      40.514  69.397  48.072  1.00  0.00           C  
ATOM    627  OE1 GLU   110      40.006  68.353  48.534  1.00  0.00           O  
ATOM    628  OE2 GLU   110      39.838  70.307  47.551  1.00  0.00           O  
ATOM    629  N   ASP   111      45.536  67.171  45.997  1.00  0.00           N  
ATOM    630  CA  ASP   111      46.254  65.967  45.586  1.00  0.00           C  
ATOM    631  C   ASP   111      47.644  65.991  46.212  1.00  0.00           C  
ATOM    632  O   ASP   111      48.334  64.971  46.252  1.00  0.00           O  
ATOM    633  CB  ASP   111      46.408  65.904  44.059  1.00  0.00           C  
ATOM    634  CG  ASP   111      45.126  66.247  43.320  1.00  0.00           C  
ATOM    635  OD1 ASP   111      44.865  67.451  43.100  1.00  0.00           O  
ATOM    636  OD2 ASP   111      44.379  65.313  42.963  1.00  0.00           O  
ATOM    637  N   GLY   112      48.049  67.168  46.686  1.00  0.00           N  
ATOM    638  CA  GLY   112      49.356  67.332  47.301  1.00  0.00           C  
ATOM    639  C   GLY   112      50.416  67.859  46.348  1.00  0.00           C  
ATOM    640  O   GLY   112      51.613  67.808  46.644  1.00  0.00           O  
ATOM    641  N   VAL   113      49.984  68.386  45.206  1.00  0.00           N  
ATOM    642  CA  VAL   113      50.910  68.902  44.201  1.00  0.00           C  
ATOM    643  C   VAL   113      51.039  70.427  44.237  1.00  0.00           C  
ATOM    644  O   VAL   113      50.048  71.149  44.091  1.00  0.00           O  
ATOM    645  CB  VAL   113      50.464  68.452  42.790  1.00  0.00           C  
ATOM    646  CG1 VAL   113      51.360  68.983  41.669  1.00  0.00           C  
ATOM    647  CG2 VAL   113      50.454  66.933  42.609  1.00  0.00           C  
ATOM    648  N   TYR   114      52.265  70.910  44.428  1.00  0.00           N  
ATOM    649  CA  TYR   114      52.534  72.347  44.487  1.00  0.00           C  
ATOM    650  C   TYR   114      52.214  73.019  43.156  1.00  0.00           C  
ATOM    651  O   TYR   114      52.412  72.439  42.090  1.00  0.00           O  
ATOM    652  CB  TYR   114      53.998  72.610  44.855  1.00  0.00           C  
ATOM    653  CG  TYR   114      54.194  72.159  46.261  1.00  0.00           C  
ATOM    654  CD1 TYR   114      53.082  71.924  47.080  1.00  0.00           C  
ATOM    655  CD2 TYR   114      55.484  71.954  46.799  1.00  0.00           C  
ATOM    656  CE1 TYR   114      53.227  71.494  48.414  1.00  0.00           C  
ATOM    657  CE2 TYR   114      55.650  71.517  48.153  1.00  0.00           C  
ATOM    658  CZ  TYR   114      54.506  71.293  48.945  1.00  0.00           C  
ATOM    659  OH  TYR   114      54.616  70.876  50.254  1.00  0.00           O  
ATOM    660  N   ASN   115      51.732  74.252  43.224  1.00  0.00           N  
ATOM    661  CA  ASN   115      51.351  74.977  42.018  1.00  0.00           C  
ATOM    662  C   ASN   115      51.417  76.482  42.253  1.00  0.00           C  
ATOM    663  O   ASN   115      51.668  76.943  43.370  1.00  0.00           O  
ATOM    664  CB  ASN   115      49.921  74.586  41.632  1.00  0.00           C  
ATOM    665  CG  ASN   115      49.727  74.455  40.132  1.00  0.00           C  
ATOM    666  OD1 ASN   115      50.242  75.253  39.356  1.00  0.00           O  
ATOM    667  ND2 ASN   115      48.960  73.448  39.720  1.00  0.00           N  
ATOM    668  N   THR   116      51.202  77.249  41.189  1.00  0.00           N  
ATOM    669  CA  THR   116      51.220  78.701  41.290  1.00  0.00           C  
ATOM    670  C   THR   116      50.285  79.326  40.262  1.00  0.00           C  
ATOM    671  O   THR   116      49.922  78.688  39.268  1.00  0.00           O  
ATOM    672  CB  THR   116      52.640  79.289  41.042  1.00  0.00           C  
ATOM    673  OG1 THR   116      52.643  80.685  41.304  1.00  0.00           O  
ATOM    674  CG2 THR   116      53.044  79.045  39.578  1.00  0.00           C  
ATOM    675  N   ARG   117      49.874  80.562  40.530  1.00  0.00           N  
ATOM    676  CA  ARG   117      49.043  81.319  39.602  1.00  0.00           C  
ATOM    677  C   ARG   117      49.484  82.774  39.686  1.00  0.00           C  
ATOM    678  O   ARG   117      50.030  83.208  40.701  1.00  0.00           O  
ATOM    679  CB  ARG   117      47.550  81.201  39.936  1.00  0.00           C  
ATOM    680  CG  ARG   117      47.134  81.731  41.300  1.00  0.00           C  
ATOM    681  CD  ARG   117      45.617  81.882  41.348  1.00  0.00           C  
ATOM    682  NE  ARG   117      45.108  81.964  42.711  1.00  0.00           N  
ATOM    683  CZ  ARG   117      44.003  82.611  43.064  1.00  0.00           C  
ATOM    684  NH1 ARG   117      43.277  83.250  42.151  1.00  0.00           N  
ATOM    685  NH2 ARG   117      43.627  82.622  44.335  1.00  0.00           N  
ATOM    686  N   ALA   118      49.255  83.524  38.616  1.00  0.00           N  
ATOM    687  CA  ALA   118      49.642  84.919  38.600  1.00  0.00           C  
ATOM    688  C   ALA   118      48.806  85.822  39.485  1.00  0.00           C  
ATOM    689  O   ALA   118      47.640  85.553  39.753  1.00  0.00           O  
ATOM    690  CB  ALA   118      49.591  85.437  37.167  1.00  0.00           C  
ATOM    691  N   ARG   119      49.427  86.904  39.942  1.00  0.00           N  
ATOM    692  CA  ARG   119      48.774  87.896  40.791  1.00  0.00           C  
ATOM    693  C   ARG   119      49.474  89.199  40.448  1.00  0.00           C  
ATOM    694  O   ARG   119      50.270  89.724  41.232  1.00  0.00           O  
ATOM    695  CB  ARG   119      48.978  87.555  42.269  1.00  0.00           C  
ATOM    696  CG  ARG   119      48.257  88.494  43.225  1.00  0.00           C  
ATOM    697  CD  ARG   119      48.272  87.942  44.640  1.00  0.00           C  
ATOM    698  NE  ARG   119      49.628  87.603  45.064  1.00  0.00           N  
ATOM    699  CZ  ARG   119      49.915  86.780  46.068  1.00  0.00           C  
ATOM    700  NH1 ARG   119      48.943  86.207  46.765  1.00  0.00           N  
ATOM    701  NH2 ARG   119      51.179  86.514  46.363  1.00  0.00           N  
ATOM    702  N   VAL   120      49.169  89.713  39.261  1.00  0.00           N  
ATOM    703  CA  VAL   120      49.812  90.918  38.756  1.00  0.00           C  
ATOM    704  C   VAL   120      49.085  91.343  37.483  1.00  0.00           C  
ATOM    705  O   VAL   120      48.419  90.525  36.851  1.00  0.00           O  
ATOM    706  CB  VAL   120      51.293  90.598  38.420  1.00  0.00           C  
ATOM    707  CG1 VAL   120      51.354  89.472  37.387  1.00  0.00           C  
ATOM    708  CG2 VAL   120      52.009  91.834  37.909  1.00  0.00           C  
ATOM    709  N   LEU   121      49.192  92.616  37.110  1.00  0.00           N  
ATOM    710  CA  LEU   121      48.550  93.079  35.883  1.00  0.00           C  
ATOM    711  C   LEU   121      49.247  92.354  34.734  1.00  0.00           C  
ATOM    712  O   LEU   121      50.475  92.349  34.644  1.00  0.00           O  
ATOM    713  CB  LEU   121      48.698  94.592  35.718  1.00  0.00           C  
ATOM    714  CG  LEU   121      47.953  95.147  34.501  1.00  0.00           C  
ATOM    715  CD1 LEU   121      46.455  94.935  34.674  1.00  0.00           C  
ATOM    716  CD2 LEU   121      48.267  96.629  34.336  1.00  0.00           C  
ATOM    717  N   GLY   122      48.453  91.743  33.863  1.00  0.00           N  
ATOM    718  CA  GLY   122      49.004  90.968  32.767  1.00  0.00           C  
ATOM    719  C   GLY   122      48.730  89.513  33.117  1.00  0.00           C  
ATOM    720  O   GLY   122      48.822  88.619  32.280  1.00  0.00           O  
ATOM    721  N   GLY   123      48.391  89.276  34.380  1.00  0.00           N  
ATOM    722  CA  GLY   123      48.082  87.928  34.820  1.00  0.00           C  
ATOM    723  C   GLY   123      49.228  86.939  34.777  1.00  0.00           C  
ATOM    724  O   GLY   123      50.398  87.292  34.942  1.00  0.00           O  
ATOM    725  N   GLY   124      48.886  85.681  34.538  1.00  0.00           N  
ATOM    726  CA  GLY   124      49.877  84.625  34.495  1.00  0.00           C  
ATOM    727  C   GLY   124      50.789  84.723  33.269  1.00  0.00           C  
ATOM    728  O   GLY   124      51.861  84.113  33.236  1.00  0.00           O  
ATOM    729  N   SER   125      50.388  85.512  32.273  1.00  0.00           N  
ATOM    730  CA  SER   125      51.235  85.686  31.091  1.00  0.00           C  
ATOM    731  C   SER   125      52.498  86.466  31.483  1.00  0.00           C  
ATOM    732  O   SER   125      53.475  86.493  30.736  1.00  0.00           O  
ATOM    733  CB  SER   125      50.491  86.441  29.977  1.00  0.00           C  
ATOM    734  OG  SER   125      50.426  87.838  30.227  1.00  0.00           O  
ATOM    735  N   VAL   126      52.467  87.088  32.661  1.00  0.00           N  
ATOM    736  CA  VAL   126      53.596  87.868  33.170  1.00  0.00           C  
ATOM    737  C   VAL   126      54.626  87.013  33.919  1.00  0.00           C  
ATOM    738  O   VAL   126      55.759  87.447  34.143  1.00  0.00           O  
ATOM    739  CB  VAL   126      53.081  89.022  34.097  1.00  0.00           C  
ATOM    740  CG1 VAL   126      54.204  89.791  34.795  1.00  0.00           C  
ATOM    741  CG2 VAL   126      52.270  90.086  33.354  1.00  0.00           C  
ATOM    742  N   LEU   127      54.251  85.790  34.286  1.00  0.00           N  
ATOM    743  CA  LEU   127      55.170  84.921  35.017  1.00  0.00           C  
ATOM    744  C   LEU   127      55.416  83.570  34.358  1.00  0.00           C  
ATOM    745  O   LEU   127      56.118  82.726  34.916  1.00  0.00           O  
ATOM    746  CB  LEU   127      54.659  84.638  36.458  1.00  0.00           C  
ATOM    747  CG  LEU   127      54.543  85.895  37.322  1.00  0.00           C  
ATOM    748  CD1 LEU   127      53.888  85.683  38.686  1.00  0.00           C  
ATOM    749  CD2 LEU   127      55.872  86.566  37.667  1.00  0.00           C  
ATOM    750  N   ASN   128      54.859  83.359  33.170  1.00  0.00           N  
ATOM    751  CA  ASN   128      55.009  82.060  32.525  1.00  0.00           C  
ATOM    752  C   ASN   128      56.310  81.806  31.762  1.00  0.00           C  
ATOM    753  O   ASN   128      57.210  82.650  31.746  1.00  0.00           O  
ATOM    754  CB  ASN   128      53.785  81.775  31.639  1.00  0.00           C  
ATOM    755  CG  ASN   128      53.698  82.665  30.432  1.00  0.00           C  
ATOM    756  OD1 ASN   128      54.684  83.251  30.004  1.00  0.00           O  
ATOM    757  ND2 ASN   128      52.502  82.745  29.848  1.00  0.00           N  
ATOM    758  N   ALA   129      56.407  80.630  31.142  1.00  0.00           N  
ATOM    759  CA  ALA   129      57.612  80.247  30.405  1.00  0.00           C  
ATOM    760  C   ALA   129      57.714  80.831  28.997  1.00  0.00           C  
ATOM    761  O   ALA   129      58.617  80.477  28.240  1.00  0.00           O  
ATOM    762  CB  ALA   129      57.730  78.724  30.353  1.00  0.00           C  
ATOM    763  N   GLY   130      56.781  81.715  28.652  1.00  0.00           N  
ATOM    764  CA  GLY   130      56.808  82.382  27.361  1.00  0.00           C  
ATOM    765  C   GLY   130      56.489  81.624  26.085  1.00  0.00           C  
ATOM    766  O   GLY   130      56.439  82.228  25.013  1.00  0.00           O  
ATOM    767  N   PHE   131      56.263  80.319  26.168  1.00  0.00           N  
ATOM    768  CA  PHE   131      55.974  79.559  24.957  1.00  0.00           C  
ATOM    769  C   PHE   131      54.640  79.980  24.338  1.00  0.00           C  
ATOM    770  O   PHE   131      53.617  80.052  25.023  1.00  0.00           O  
ATOM    771  CB  PHE   131      55.949  78.046  25.243  1.00  0.00           C  
ATOM    772  CG  PHE   131      55.707  77.349  23.948  1.00  0.00           C  
ATOM    773  CD1 PHE   131      56.728  77.183  22.985  1.00  0.00           C  
ATOM    774  CD2 PHE   131      54.431  76.833  23.657  1.00  0.00           C  
ATOM    775  CE1 PHE   131      56.488  76.511  21.752  1.00  0.00           C  
ATOM    776  CE2 PHE   131      54.164  76.157  22.429  1.00  0.00           C  
ATOM    777  CZ  PHE   131      55.199  75.997  21.471  1.00  0.00           C  
ATOM    778  N   TYR   132      54.662  80.266  23.037  1.00  0.00           N  
ATOM    779  CA  TYR   132      53.460  80.691  22.328  1.00  0.00           C  
ATOM    780  C   TYR   132      53.087  79.750  21.194  1.00  0.00           C  
ATOM    781  O   TYR   132      53.912  79.440  20.337  1.00  0.00           O  
ATOM    782  CB  TYR   132      53.642  82.090  21.734  1.00  0.00           C  
ATOM    783  CG  TYR   132      52.414  82.585  20.999  1.00  0.00           C  
ATOM    784  CD1 TYR   132      51.453  83.360  21.650  1.00  0.00           C  
ATOM    785  CD2 TYR   132      52.197  82.256  19.657  1.00  0.00           C  
ATOM    786  CE1 TYR   132      50.305  83.800  20.986  1.00  0.00           C  
ATOM    787  CE2 TYR   132      51.048  82.687  18.985  1.00  0.00           C  
ATOM    788  CZ  TYR   132      50.110  83.461  19.659  1.00  0.00           C  
ATOM    789  OH  TYR   132      48.988  83.911  19.001  1.00  0.00           O  
ATOM    790  N   THR   133      51.829  79.324  21.184  1.00  0.00           N  
ATOM    791  CA  THR   133      51.323  78.445  20.143  1.00  0.00           C  
ATOM    792  C   THR   133      49.870  78.775  19.852  1.00  0.00           C  
ATOM    793  O   THR   133      49.139  79.234  20.733  1.00  0.00           O  
ATOM    794  CB  THR   133      51.427  76.982  20.584  1.00  0.00           C  
ATOM    795  OG1 THR   133      51.046  76.123  19.519  1.00  0.00           O  
ATOM    796  CG2 THR   133      50.497  76.745  21.786  1.00  0.00           C  
ATOM    797  N   ARG   134      49.459  78.563  18.608  1.00  0.00           N  
ATOM    798  CA  ARG   134      48.063  78.760  18.242  1.00  0.00           C  
ATOM    799  C   ARG   134      47.389  77.436  18.588  1.00  0.00           C  
ATOM    800  O   ARG   134      48.033  76.383  18.587  1.00  0.00           O  
ATOM    801  CB  ARG   134      47.914  79.031  16.744  1.00  0.00           C  
ATOM    802  CG  ARG   134      48.356  80.417  16.320  1.00  0.00           C  
ATOM    803  CD  ARG   134      47.930  80.693  14.889  1.00  0.00           C  
ATOM    804  NE  ARG   134      48.288  82.040  14.464  1.00  0.00           N  
ATOM    805  CZ  ARG   134      47.956  82.558  13.287  1.00  0.00           C  
ATOM    806  NH1 ARG   134      47.258  81.835  12.421  1.00  0.00           N  
ATOM    807  NH2 ARG   134      48.316  83.798  12.977  1.00  0.00           N  
ATOM    808  N   ALA   135      46.098  77.481  18.878  1.00  0.00           N  
ATOM    809  CA  ALA   135      45.378  76.266  19.229  1.00  0.00           C  
ATOM    810  C   ALA   135      45.282  75.266  18.081  1.00  0.00           C  
ATOM    811  O   ALA   135      45.344  75.634  16.903  1.00  0.00           O  
ATOM    812  CB  ALA   135      43.983  76.620  19.709  1.00  0.00           C  
ATOM    813  N   GLY   136      45.139  73.996  18.448  1.00  0.00           N  
ATOM    814  CA  GLY   136      44.968  72.901  17.492  1.00  0.00           C  
ATOM    815  C   GLY   136      43.780  73.333  16.628  1.00  0.00           C  
ATOM    816  O   GLY   136      42.694  73.573  17.150  1.00  0.00           O  
ATOM    817  N   ASP   137      43.970  73.437  15.317  1.00  0.00           N  
ATOM    818  CA  ASP   137      42.877  73.888  14.460  1.00  0.00           C  
ATOM    819  C   ASP   137      41.665  72.958  14.426  1.00  0.00           C  
ATOM    820  O   ASP   137      40.601  73.341  13.939  1.00  0.00           O  
ATOM    821  CB  ASP   137      43.359  74.130  13.007  1.00  0.00           C  
ATOM    822  CG  ASP   137      44.196  75.401  12.995  1.00  0.00           C  
ATOM    823  OD1 ASP   137      44.188  76.125  14.026  1.00  0.00           O  
ATOM    824  OD2 ASP   137      44.854  75.666  11.954  1.00  0.00           O  
ATOM    825  N   GLU   138      41.812  71.751  14.961  1.00  0.00           N  
ATOM    826  CA  GLU   138      40.718  70.781  14.959  1.00  0.00           C  
ATOM    827  C   GLU   138      39.821  70.819  16.195  1.00  0.00           C  
ATOM    828  O   GLU   138      38.802  70.126  16.240  1.00  0.00           O  
ATOM    829  CB  GLU   138      41.281  69.364  14.804  1.00  0.00           C  
ATOM    830  CG  GLU   138      41.951  69.118  13.451  1.00  0.00           C  
ATOM    831  CD  GLU   138      42.481  67.692  13.440  1.00  0.00           C  
ATOM    832  OE1 GLU   138      42.380  67.015  14.498  1.00  0.00           O  
ATOM    833  OE2 GLU   138      42.995  67.259  12.374  1.00  0.00           O  
ATOM    834  N   TYR   139      40.182  71.628  17.186  1.00  0.00           N  
ATOM    835  CA  TYR   139      39.412  71.696  18.424  1.00  0.00           C  
ATOM    836  C   TYR   139      38.234  72.661  18.469  1.00  0.00           C  
ATOM    837  O   TYR   139      37.449  72.631  19.415  1.00  0.00           O  
ATOM    838  CB  TYR   139      40.327  72.015  19.635  1.00  0.00           C  
ATOM    839  CG  TYR   139      41.209  70.834  19.854  1.00  0.00           C  
ATOM    840  CD1 TYR   139      42.516  70.838  19.350  1.00  0.00           C  
ATOM    841  CD2 TYR   139      40.762  69.700  20.567  1.00  0.00           C  
ATOM    842  CE1 TYR   139      43.381  69.742  19.539  1.00  0.00           C  
ATOM    843  CE2 TYR   139      41.629  68.576  20.767  1.00  0.00           C  
ATOM    844  CZ  TYR   139      42.937  68.618  20.244  1.00  0.00           C  
ATOM    845  OH  TYR   139      43.804  67.559  20.409  1.00  0.00           O  
ATOM    846  N   VAL   140      38.093  73.508  17.457  1.00  0.00           N  
ATOM    847  CA  VAL   140      37.003  74.475  17.458  1.00  0.00           C  
ATOM    848  C   VAL   140      35.619  73.872  17.227  1.00  0.00           C  
ATOM    849  O   VAL   140      34.635  74.332  17.805  1.00  0.00           O  
ATOM    850  CB  VAL   140      37.268  75.571  16.421  1.00  0.00           C  
ATOM    851  CG1 VAL   140      38.576  76.329  16.655  1.00  0.00           C  
ATOM    852  CG2 VAL   140      37.361  75.045  14.987  1.00  0.00           C  
ATOM    853  N   LYS   141      35.544  72.836  16.401  1.00  0.00           N  
ATOM    854  CA  LYS   141      34.262  72.206  16.093  1.00  0.00           C  
ATOM    855  C   LYS   141      33.546  71.523  17.256  1.00  0.00           C  
ATOM    856  O   LYS   141      32.317  71.526  17.309  1.00  0.00           O  
ATOM    857  CB  LYS   141      34.433  71.204  14.949  1.00  0.00           C  
ATOM    858  CG  LYS   141      33.121  70.554  14.506  1.00  0.00           C  
ATOM    859  CD  LYS   141      33.275  69.618  13.306  1.00  0.00           C  
ATOM    860  CE  LYS   141      31.966  68.955  12.874  1.00  0.00           C  
ATOM    861  NZ  LYS   141      32.204  68.081  11.703  1.00  0.00           N  
ATOM    862  N   GLU   142      32.249  71.715  17.497  1.00  0.00           N  
ATOM    863  CA  GLU   142      31.286  72.483  16.683  1.00  0.00           C  
ATOM    864  C   GLU   142      31.174  73.971  17.063  1.00  0.00           C  
ATOM    865  O   GLU   142      30.200  74.646  16.719  1.00  0.00           O  
ATOM    866  CB  GLU   142      29.814  72.058  16.720  1.00  0.00           C  
ATOM    867  CG  GLU   142      29.570  70.655  16.162  1.00  0.00           C  
ATOM    868  CD  GLU   142      28.076  70.372  16.237  1.00  0.00           C  
ATOM    869  OE1 GLU   142      27.328  71.266  16.715  1.00  0.00           O  
ATOM    870  OE2 GLU   142      27.664  69.257  15.818  1.00  0.00           O  
ATOM    871  N   THR   143      32.163  74.503  17.773  1.00  0.00           N  
ATOM    872  CA  THR   143      32.160  75.923  18.056  1.00  0.00           C  
ATOM    873  C   THR   143      32.246  76.754  16.742  1.00  0.00           C  
ATOM    874  O   THR   143      33.160  76.592  15.930  1.00  0.00           O  
ATOM    875  CB  THR   143      32.753  77.262  18.538  1.00  0.00           C  
ATOM    876  OG1 THR   143      33.169  77.152  19.891  1.00  0.00           O  
ATOM    877  CG2 THR   143      31.685  78.363  18.421  1.00  0.00           C  
ATOM    878  N   GLU   144      31.289  77.638  16.543  1.00  0.00           N  
ATOM    879  CA  GLU   144      31.262  78.521  15.373  1.00  0.00           C  
ATOM    880  C   GLU   144      32.225  79.674  15.562  1.00  0.00           C  
ATOM    881  O   GLU   144      31.858  80.852  15.550  1.00  0.00           O  
ATOM    882  CB  GLU   144      29.957  79.238  15.016  1.00  0.00           C  
ATOM    883  CG  GLU   144      28.815  78.285  14.659  1.00  0.00           C  
ATOM    884  CD  GLU   144      27.542  79.107  14.518  1.00  0.00           C  
ATOM    885  OE1 GLU   144      27.606  80.342  14.762  1.00  0.00           O  
ATOM    886  OE2 GLU   144      26.489  78.512  14.166  1.00  0.00           O  
ATOM    887  N   TRP   145      33.489  79.326  15.742  1.00  0.00           N  
ATOM    888  CA  TRP   145      34.517  80.258  16.052  1.00  0.00           C  
ATOM    889  C   TRP   145      34.875  81.170  14.902  1.00  0.00           C  
ATOM    890  O   TRP   145      36.010  81.167  14.417  1.00  0.00           O  
ATOM    891  CB  TRP   145      35.929  79.789  16.423  1.00  0.00           C  
ATOM    892  CG  TRP   145      36.028  79.162  17.793  1.00  0.00           C  
ATOM    893  CD1 TRP   145      36.167  77.849  18.137  1.00  0.00           C  
ATOM    894  CD2 TRP   145      35.993  79.841  19.057  1.00  0.00           C  
ATOM    895  NE1 TRP   145      36.223  77.638  19.438  1.00  0.00           N  
ATOM    896  CE2 TRP   145      36.120  78.851  20.067  1.00  0.00           C  
ATOM    897  CE3 TRP   145      35.870  81.193  19.440  1.00  0.00           C  
ATOM    898  CZ2 TRP   145      36.125  79.171  21.452  1.00  0.00           C  
ATOM    899  CZ3 TRP   145      35.874  81.522  20.829  1.00  0.00           C  
ATOM    900  CH2 TRP   145      36.001  80.507  21.810  1.00  0.00           C  
ATOM    901  N   LYS   146      34.006  82.020  14.428  1.00  0.00           N  
ATOM    902  CA  LYS   146      34.172  82.790  13.202  1.00  0.00           C  
ATOM    903  C   LYS   146      35.679  82.643  12.995  1.00  0.00           C  
ATOM    904  O   LYS   146      36.464  83.384  13.587  1.00  0.00           O  
ATOM    905  CB  LYS   146      33.814  84.258  13.447  1.00  0.00           C  
ATOM    906  CG  LYS   146      33.895  85.124  12.188  1.00  0.00           C  
ATOM    907  CD  LYS   146      33.467  86.575  12.415  1.00  0.00           C  
ATOM    908  CE  LYS   146      33.560  87.444  11.159  1.00  0.00           C  
ATOM    909  NZ  LYS   146      33.125  88.825  11.466  1.00  0.00           N  
ATOM    910  N   THR   147      36.087  81.673  12.182  1.00  0.00           N  
ATOM    911  CA  THR   147      37.511  81.428  11.970  1.00  0.00           C  
ATOM    912  C   THR   147      38.298  82.569  11.339  1.00  0.00           C  
ATOM    913  O   THR   147      39.502  82.692  11.577  1.00  0.00           O  
ATOM    914  CB  THR   147      37.721  80.139  11.171  1.00  0.00           C  
ATOM    915  OG1 THR   147      37.204  79.029  11.890  1.00  0.00           O  
ATOM    916  CG2 THR   147      39.225  79.931  10.927  1.00  0.00           C  
ATOM    917  N   ASP   148      37.646  83.400  10.530  1.00  0.00           N  
ATOM    918  CA  ASP   148      38.358  84.526   9.945  1.00  0.00           C  
ATOM    919  C   ASP   148      38.717  85.460  11.093  1.00  0.00           C  
ATOM    920  O   ASP   148      39.825  86.001  11.152  1.00  0.00           O  
ATOM    921  CB  ASP   148      37.492  85.282   8.931  1.00  0.00           C  
ATOM    922  CG  ASP   148      37.282  84.510   7.647  1.00  0.00           C  
ATOM    923  OD1 ASP   148      38.163  83.705   7.278  1.00  0.00           O  
ATOM    924  OD2 ASP   148      36.240  84.726   6.992  1.00  0.00           O  
ATOM    925  N   GLU   149      37.771  85.641  12.011  1.00  0.00           N  
ATOM    926  CA  GLU   149      37.986  86.505  13.164  1.00  0.00           C  
ATOM    927  C   GLU   149      39.047  85.897  14.068  1.00  0.00           C  
ATOM    928  O   GLU   149      39.911  86.603  14.576  1.00  0.00           O  
ATOM    929  CB  GLU   149      36.683  86.697  13.948  1.00  0.00           C  
ATOM    930  CG  GLU   149      35.646  87.545  13.209  1.00  0.00           C  
ATOM    931  CD  GLU   149      34.367  87.549  14.035  1.00  0.00           C  
ATOM    932  OE1 GLU   149      34.335  86.844  15.079  1.00  0.00           O  
ATOM    933  OE2 GLU   149      33.405  88.256  13.632  1.00  0.00           O  
ATOM    934  N   VAL   150      38.983  84.585  14.268  1.00  0.00           N  
ATOM    935  CA  VAL   150      39.971  83.918  15.109  1.00  0.00           C  
ATOM    936  C   VAL   150      41.387  84.204  14.614  1.00  0.00           C  
ATOM    937  O   VAL   150      42.250  84.619  15.386  1.00  0.00           O  
ATOM    938  CB  VAL   150      39.756  82.387  15.134  1.00  0.00           C  
ATOM    939  CG1 VAL   150      40.953  81.704  15.781  1.00  0.00           C  
ATOM    940  CG2 VAL   150      38.493  82.053  15.911  1.00  0.00           C  
ATOM    941  N   GLU   151      41.631  83.998  13.324  1.00  0.00           N  
ATOM    942  CA  GLU   151      42.968  84.241  12.792  1.00  0.00           C  
ATOM    943  C   GLU   151      43.365  85.713  12.803  1.00  0.00           C  
ATOM    944  O   GLU   151      44.528  86.043  13.039  1.00  0.00           O  
ATOM    945  CB  GLU   151      43.090  83.671  11.384  1.00  0.00           C  
ATOM    946  CG  GLU   151      43.090  82.142  11.343  1.00  0.00           C  
ATOM    947  CD  GLU   151      43.088  81.710   9.883  1.00  0.00           C  
ATOM    948  OE1 GLU   151      43.012  82.607   9.002  1.00  0.00           O  
ATOM    949  OE2 GLU   151      43.161  80.478   9.630  1.00  0.00           O  
ATOM    950  N   ALA   152      42.409  86.601  12.547  1.00  0.00           N  
ATOM    951  CA  ALA   152      42.698  88.032  12.572  1.00  0.00           C  
ATOM    952  C   ALA   152      43.126  88.399  13.988  1.00  0.00           C  
ATOM    953  O   ALA   152      44.010  89.233  14.194  1.00  0.00           O  
ATOM    954  CB  ALA   152      41.451  88.838  12.196  1.00  0.00           C  
ATOM    955  N   ALA   153      42.490  87.761  14.966  1.00  0.00           N  
ATOM    956  CA  ALA   153      42.798  88.027  16.364  1.00  0.00           C  
ATOM    957  C   ALA   153      44.177  87.487  16.738  1.00  0.00           C  
ATOM    958  O   ALA   153      44.932  88.154  17.444  1.00  0.00           O  
ATOM    959  CB  ALA   153      41.711  87.438  17.273  1.00  0.00           C  
ATOM    960  N   TYR   154      44.517  86.291  16.264  1.00  0.00           N  
ATOM    961  CA  TYR   154      45.843  85.737  16.541  1.00  0.00           C  
ATOM    962  C   TYR   154      46.906  86.697  15.998  1.00  0.00           C  
ATOM    963  O   TYR   154      47.914  86.957  16.654  1.00  0.00           O  
ATOM    964  CB  TYR   154      46.018  84.372  15.873  1.00  0.00           C  
ATOM    965  CG  TYR   154      45.475  83.192  16.656  1.00  0.00           C  
ATOM    966  CD1 TYR   154      44.715  82.208  16.026  1.00  0.00           C  
ATOM    967  CD2 TYR   154      45.767  83.033  18.011  1.00  0.00           C  
ATOM    968  CE1 TYR   154      44.262  81.091  16.724  1.00  0.00           C  
ATOM    969  CE2 TYR   154      45.316  81.918  18.721  1.00  0.00           C  
ATOM    970  CZ  TYR   154      44.567  80.952  18.069  1.00  0.00           C  
ATOM    971  OH  TYR   154      44.139  79.839  18.751  1.00  0.00           O  
ATOM    972  N   GLU   155      46.677  87.218  14.795  1.00  0.00           N  
ATOM    973  CA  GLU   155      47.615  88.147  14.170  1.00  0.00           C  
ATOM    974  C   GLU   155      47.748  89.439  14.977  1.00  0.00           C  
ATOM    975  O   GLU   155      48.841  89.980  15.128  1.00  0.00           O  
ATOM    976  CB  GLU   155      47.158  88.463  12.743  1.00  0.00           C  
ATOM    977  CG  GLU   155      47.272  87.267  11.805  1.00  0.00           C  
ATOM    978  CD  GLU   155      46.459  87.420  10.530  1.00  0.00           C  
ATOM    979  OE1 GLU   155      46.583  86.549   9.642  1.00  0.00           O  
ATOM    980  OE2 GLU   155      45.693  88.401  10.413  1.00  0.00           O  
ATOM    981  N   TRP   156      46.624  89.922  15.494  1.00  0.00           N  
ATOM    982  CA  TRP   156      46.585  91.142  16.299  1.00  0.00           C  
ATOM    983  C   TRP   156      47.474  90.964  17.536  1.00  0.00           C  
ATOM    984  O   TRP   156      48.232  91.862  17.908  1.00  0.00           O  
ATOM    985  CB  TRP   156      45.133  91.392  16.706  1.00  0.00           C  
ATOM    986  CG  TRP   156      44.828  92.645  17.472  1.00  0.00           C  
ATOM    987  CD1 TRP   156      44.455  93.856  16.959  1.00  0.00           C  
ATOM    988  CD2 TRP   156      44.700  92.756  18.892  1.00  0.00           C  
ATOM    989  NE1 TRP   156      44.085  94.709  17.973  1.00  0.00           N  
ATOM    990  CE2 TRP   156      44.228  94.057  19.171  1.00  0.00           C  
ATOM    991  CE3 TRP   156      44.932  91.878  19.958  1.00  0.00           C  
ATOM    992  CZ2 TRP   156      43.979  94.500  20.474  1.00  0.00           C  
ATOM    993  CZ3 TRP   156      44.684  92.319  21.255  1.00  0.00           C  
ATOM    994  CH2 TRP   156      44.211  93.620  21.498  1.00  0.00           C  
ATOM    995  N   VAL   157      47.376  89.799  18.173  1.00  0.00           N  
ATOM    996  CA  VAL   157      48.179  89.503  19.358  1.00  0.00           C  
ATOM    997  C   VAL   157      49.644  89.289  18.984  1.00  0.00           C  
ATOM    998  O   VAL   157      50.548  89.857  19.601  1.00  0.00           O  
ATOM    999  CB  VAL   157      47.673  88.224  20.079  1.00  0.00           C  
ATOM   1000  CG1 VAL   157      48.601  87.871  21.239  1.00  0.00           C  
ATOM   1001  CG2 VAL   157      46.253  88.435  20.583  1.00  0.00           C  
ATOM   1002  N   GLU   158      49.874  88.469  17.964  1.00  0.00           N  
ATOM   1003  CA  GLU   158      51.228  88.160  17.520  1.00  0.00           C  
ATOM   1004  C   GLU   158      52.032  89.373  17.061  1.00  0.00           C  
ATOM   1005  O   GLU   158      53.221  89.483  17.366  1.00  0.00           O  
ATOM   1006  CB  GLU   158      51.172  87.098  16.422  1.00  0.00           C  
ATOM   1007  CG  GLU   158      50.732  85.746  16.964  1.00  0.00           C  
ATOM   1008  CD  GLU   158      50.077  84.863  15.926  1.00  0.00           C  
ATOM   1009  OE1 GLU   158      49.454  83.856  16.327  1.00  0.00           O  
ATOM   1010  OE2 GLU   158      50.179  85.171  14.720  1.00  0.00           O  
ATOM   1011  N   LYS   159      51.386  90.288  16.347  1.00  0.00           N  
ATOM   1012  CA  LYS   159      52.069  91.485  15.868  1.00  0.00           C  
ATOM   1013  C   LYS   159      52.501  92.393  17.019  1.00  0.00           C  
ATOM   1014  O   LYS   159      53.284  93.326  16.818  1.00  0.00           O  
ATOM   1015  CB  LYS   159      51.162  92.279  14.922  1.00  0.00           C  
ATOM   1016  CG  LYS   159      50.865  91.553  13.609  1.00  0.00           C  
ATOM   1017  CD  LYS   159      49.968  92.347  12.658  1.00  0.00           C  
ATOM   1018  CE  LYS   159      49.681  91.626  11.340  1.00  0.00           C  
ATOM   1019  NZ  LYS   159      48.800  92.457  10.489  1.00  0.00           N  
ATOM   1020  N   LYS   160      52.000  92.117  18.220  1.00  0.00           N  
ATOM   1021  CA  LYS   160      52.321  92.938  19.379  1.00  0.00           C  
ATOM   1022  C   LYS   160      53.278  92.312  20.391  1.00  0.00           C  
ATOM   1023  O   LYS   160      54.185  92.990  20.877  1.00  0.00           O  
ATOM   1024  CB  LYS   160      51.033  93.359  20.139  1.00  0.00           C  
ATOM   1025  CG  LYS   160      50.050  94.157  19.279  1.00  0.00           C  
ATOM   1026  CD  LYS   160      50.599  95.508  18.816  1.00  0.00           C  
ATOM   1027  CE  LYS   160      49.585  96.345  18.034  1.00  0.00           C  
ATOM   1028  NZ  LYS   160      50.235  97.567  17.509  1.00  0.00           N  
ATOM   1029  N   VAL   161      53.098  91.027  20.702  1.00  0.00           N  
ATOM   1030  CA  VAL   161      53.944  90.391  21.710  1.00  0.00           C  
ATOM   1031  C   VAL   161      54.543  89.011  21.418  1.00  0.00           C  
ATOM   1032  O   VAL   161      55.027  88.354  22.337  1.00  0.00           O  
ATOM   1033  CB  VAL   161      53.189  90.284  23.061  1.00  0.00           C  
ATOM   1034  CG1 VAL   161      52.832  91.642  23.669  1.00  0.00           C  
ATOM   1035  CG2 VAL   161      51.862  89.529  22.960  1.00  0.00           C  
ATOM   1036  N   ALA   162      54.525  88.564  20.166  1.00  0.00           N  
ATOM   1037  CA  ALA   162      55.088  87.248  19.853  1.00  0.00           C  
ATOM   1038  C   ALA   162      56.290  87.391  18.928  1.00  0.00           C  
ATOM   1039  O   ALA   162      56.254  88.156  17.962  1.00  0.00           O  
ATOM   1040  CB  ALA   162      54.038  86.321  19.204  1.00  0.00           C  
ATOM   1041  N   PHE   163      57.349  86.644  19.223  1.00  0.00           N  
ATOM   1042  CA  PHE   163      58.578  86.734  18.442  1.00  0.00           C  
ATOM   1043  C   PHE   163      59.130  85.411  17.951  1.00  0.00           C  
ATOM   1044  O   PHE   163      58.912  84.370  18.563  1.00  0.00           O  
ATOM   1045  CB  PHE   163      59.660  87.420  19.281  1.00  0.00           C  
ATOM   1046  CG  PHE   163      59.180  88.796  19.593  1.00  0.00           C  
ATOM   1047  CD1 PHE   163      58.475  89.092  20.781  1.00  0.00           C  
ATOM   1048  CD2 PHE   163      59.428  89.846  18.690  1.00  0.00           C  
ATOM   1049  CE1 PHE   163      58.023  90.411  21.073  1.00  0.00           C  
ATOM   1050  CE2 PHE   163      58.986  91.177  18.958  1.00  0.00           C  
ATOM   1051  CZ  PHE   163      58.279  91.459  20.155  1.00  0.00           C  
ATOM   1052  N   GLN   164      59.838  85.464  16.827  1.00  0.00           N  
ATOM   1053  CA  GLN   164      60.504  84.284  16.292  1.00  0.00           C  
ATOM   1054  C   GLN   164      61.788  84.286  17.122  1.00  0.00           C  
ATOM   1055  O   GLN   164      62.562  85.240  17.075  1.00  0.00           O  
ATOM   1056  CB  GLN   164      60.826  84.466  14.805  1.00  0.00           C  
ATOM   1057  CG  GLN   164      61.484  83.240  14.169  1.00  0.00           C  
ATOM   1058  CD  GLN   164      61.672  83.524  12.685  1.00  0.00           C  
ATOM   1059  OE1 GLN   164      61.336  84.602  12.199  1.00  0.00           O  
ATOM   1060  NE2 GLN   164      62.221  82.571  11.885  1.00  0.00           N  
ATOM   1061  N   PRO   165      62.027  83.221  17.898  1.00  0.00           N  
ATOM   1062  CA  PRO   165      63.212  83.107  18.756  1.00  0.00           C  
ATOM   1063  C   PRO   165      64.554  82.943  18.061  1.00  0.00           C  
ATOM   1064  O   PRO   165      64.636  82.460  16.930  1.00  0.00           O  
ATOM   1065  CB  PRO   165      62.881  81.898  19.621  1.00  0.00           C  
ATOM   1066  CG  PRO   165      62.156  81.016  18.647  1.00  0.00           C  
ATOM   1067  CD  PRO   165      61.220  81.987  17.950  1.00  0.00           C  
ATOM   1068  N   PRO   166      65.608  83.358  18.756  1.00  0.00           N  
ATOM   1069  CA  PRO   166      66.953  83.199  18.218  1.00  0.00           C  
ATOM   1070  C   PRO   166      67.259  81.719  18.381  1.00  0.00           C  
ATOM   1071  O   PRO   166      66.583  81.026  19.138  1.00  0.00           O  
ATOM   1072  CB  PRO   166      68.001  83.972  19.028  1.00  0.00           C  
ATOM   1073  CG  PRO   166      67.653  84.099  20.512  1.00  0.00           C  
ATOM   1074  CD  PRO   166      66.158  84.288  20.777  1.00  0.00           C  
ATOM   1075  N   VAL   167      68.267  81.228  17.674  1.00  0.00           N  
ATOM   1076  CA  VAL   167      68.651  79.834  17.827  1.00  0.00           C  
ATOM   1077  C   VAL   167      69.345  79.746  19.186  1.00  0.00           C  
ATOM   1078  O   VAL   167      69.971  80.709  19.640  1.00  0.00           O  
ATOM   1079  CB  VAL   167      69.611  79.410  16.711  1.00  0.00           C  
ATOM   1080  CG1 VAL   167      70.208  78.016  16.916  1.00  0.00           C  
ATOM   1081  CG2 VAL   167      68.958  79.366  15.328  1.00  0.00           C  
ATOM   1082  N   LEU   168      69.201  78.599  19.836  1.00  0.00           N  
ATOM   1083  CA  LEU   168      69.813  78.351  21.133  1.00  0.00           C  
ATOM   1084  C   LEU   168      70.367  76.941  21.072  1.00  0.00           C  
ATOM   1085  O   LEU   168      69.662  76.003  20.696  1.00  0.00           O  
ATOM   1086  CB  LEU   168      68.780  78.438  22.253  1.00  0.00           C  
ATOM   1087  CG  LEU   168      68.208  79.844  22.447  1.00  0.00           C  
ATOM   1088  CD1 LEU   168      67.032  79.934  23.419  1.00  0.00           C  
ATOM   1089  CD2 LEU   168      69.197  80.874  22.991  1.00  0.00           C  
ATOM   1090  N   GLY   169      71.627  76.793  21.459  1.00  0.00           N  
ATOM   1091  CA  GLY   169      72.292  75.505  21.413  1.00  0.00           C  
ATOM   1092  C   GLY   169      71.514  74.349  22.032  1.00  0.00           C  
ATOM   1093  O   GLY   169      71.285  73.334  21.375  1.00  0.00           O  
ATOM   1094  N   TRP   170      71.096  74.484  23.286  1.00  0.00           N  
ATOM   1095  CA  TRP   170      70.378  73.382  23.906  1.00  0.00           C  
ATOM   1096  C   TRP   170      69.043  73.063  23.243  1.00  0.00           C  
ATOM   1097  O   TRP   170      68.644  71.898  23.178  1.00  0.00           O  
ATOM   1098  CB  TRP   170      70.166  73.618  25.401  1.00  0.00           C  
ATOM   1099  CG  TRP   170      69.539  72.418  26.038  1.00  0.00           C  
ATOM   1100  CD1 TRP   170      68.250  72.298  26.480  1.00  0.00           C  
ATOM   1101  CD2 TRP   170      70.136  71.125  26.195  1.00  0.00           C  
ATOM   1102  NE1 TRP   170      68.009  71.012  26.895  1.00  0.00           N  
ATOM   1103  CE2 TRP   170      69.149  70.270  26.729  1.00  0.00           C  
ATOM   1104  CE3 TRP   170      71.411  70.605  25.929  1.00  0.00           C  
ATOM   1105  CZ2 TRP   170      69.396  68.919  27.006  1.00  0.00           C  
ATOM   1106  CZ3 TRP   170      71.657  69.262  26.204  1.00  0.00           C  
ATOM   1107  CH2 TRP   170      70.652  68.436  26.737  1.00  0.00           C  
ATOM   1108  N   GLN   171      68.341  74.086  22.765  1.00  0.00           N  
ATOM   1109  CA  GLN   171      67.069  73.841  22.097  1.00  0.00           C  
ATOM   1110  C   GLN   171      67.323  73.103  20.786  1.00  0.00           C  
ATOM   1111  O   GLN   171      66.531  72.249  20.384  1.00  0.00           O  
ATOM   1112  CB  GLN   171      66.329  75.154  21.833  1.00  0.00           C  
ATOM   1113  CG  GLN   171      65.816  75.832  23.101  1.00  0.00           C  
ATOM   1114  CD  GLN   171      64.872  74.947  23.899  1.00  0.00           C  
ATOM   1115  OE1 GLN   171      63.840  74.509  23.394  1.00  0.00           O  
ATOM   1116  NE2 GLN   171      65.222  74.683  25.153  1.00  0.00           N  
ATOM   1117  N   THR   172      68.431  73.430  20.123  1.00  0.00           N  
ATOM   1118  CA  THR   172      68.776  72.767  18.870  1.00  0.00           C  
ATOM   1119  C   THR   172      69.139  71.312  19.137  1.00  0.00           C  
ATOM   1120  O   THR   172      68.822  70.428  18.339  1.00  0.00           O  
ATOM   1121  CB  THR   172      69.943  73.479  18.183  1.00  0.00           C  
ATOM   1122  OG1 THR   172      69.581  74.815  17.866  1.00  0.00           O  
ATOM   1123  CG2 THR   172      70.307  72.729  16.890  1.00  0.00           C  
ATOM   1124  N   ALA   173      69.809  71.058  20.258  1.00  0.00           N  
ATOM   1125  CA  ALA   173      70.169  69.689  20.615  1.00  0.00           C  
ATOM   1126  C   ALA   173      68.877  68.903  20.844  1.00  0.00           C  
ATOM   1127  O   ALA   173      68.742  67.758  20.414  1.00  0.00           O  
ATOM   1128  CB  ALA   173      71.020  69.644  21.906  1.00  0.00           C  
ATOM   1129  N   PHE   174      67.926  69.535  21.524  1.00  0.00           N  
ATOM   1130  CA  PHE   174      66.644  68.912  21.812  1.00  0.00           C  
ATOM   1131  C   PHE   174      65.921  68.590  20.507  1.00  0.00           C  
ATOM   1132  O   PHE   174      65.322  67.525  20.359  1.00  0.00           O  
ATOM   1133  CB  PHE   174      65.767  69.844  22.671  1.00  0.00           C  
ATOM   1134  CG  PHE   174      64.475  69.143  22.917  1.00  0.00           C  
ATOM   1135  CD1 PHE   174      64.347  68.130  23.893  1.00  0.00           C  
ATOM   1136  CD2 PHE   174      63.337  69.486  22.164  1.00  0.00           C  
ATOM   1137  CE1 PHE   174      63.106  67.468  24.124  1.00  0.00           C  
ATOM   1138  CE2 PHE   174      62.082  68.839  22.375  1.00  0.00           C  
ATOM   1139  CZ  PHE   174      61.968  67.823  23.359  1.00  0.00           C  
ATOM   1140  N   LYS   175      65.984  69.518  19.559  1.00  0.00           N  
ATOM   1141  CA  LYS   175      65.345  69.310  18.266  1.00  0.00           C  
ATOM   1142  C   LYS   175      65.929  68.075  17.586  1.00  0.00           C  
ATOM   1143  O   LYS   175      65.189  67.270  17.020  1.00  0.00           O  
ATOM   1144  CB  LYS   175      65.538  70.539  17.381  1.00  0.00           C  
ATOM   1145  CG  LYS   175      64.988  70.398  15.967  1.00  0.00           C  
ATOM   1146  CD  LYS   175      65.021  71.744  15.246  1.00  0.00           C  
ATOM   1147  CE  LYS   175      64.737  71.597  13.762  1.00  0.00           C  
ATOM   1148  NZ  LYS   175      64.681  72.931  13.089  1.00  0.00           N  
ATOM   1149  N   ASP   176      67.251  67.917  17.640  1.00  0.00           N  
ATOM   1150  CA  ASP   176      67.865  66.751  17.010  1.00  0.00           C  
ATOM   1151  C   ASP   176      67.417  65.457  17.690  1.00  0.00           C  
ATOM   1152  O   ASP   176      67.221  64.438  17.032  1.00  0.00           O  
ATOM   1153  CB  ASP   176      69.421  66.830  17.017  1.00  0.00           C  
ATOM   1154  CG  ASP   176      69.843  67.879  15.999  1.00  0.00           C  
ATOM   1155  OD1 ASP   176      68.974  68.303  15.191  1.00  0.00           O  
ATOM   1156  OD2 ASP   176      71.041  68.271  16.015  1.00  0.00           O  
ATOM   1157  N   GLY   177      67.240  65.503  19.006  1.00  0.00           N  
ATOM   1158  CA  GLY   177      66.812  64.323  19.746  1.00  0.00           C  
ATOM   1159  C   GLY   177      65.382  63.948  19.366  1.00  0.00           C  
ATOM   1160  O   GLY   177      65.084  62.779  19.133  1.00  0.00           O  
ATOM   1161  N   LEU   178      64.501  64.945  19.301  1.00  0.00           N  
ATOM   1162  CA  LEU   178      63.108  64.705  18.934  1.00  0.00           C  
ATOM   1163  C   LEU   178      63.022  64.069  17.551  1.00  0.00           C  
ATOM   1164  O   LEU   178      62.279  63.114  17.344  1.00  0.00           O  
ATOM   1165  CB  LEU   178      62.314  66.017  18.935  1.00  0.00           C  
ATOM   1166  CG  LEU   178      62.089  66.593  20.335  1.00  0.00           C  
ATOM   1167  CD1 LEU   178      61.467  67.988  20.366  1.00  0.00           C  
ATOM   1168  CD2 LEU   178      61.162  65.771  21.229  1.00  0.00           C  
ATOM   1169  N   LEU   179      63.784  64.603  16.601  1.00  0.00           N  
ATOM   1170  CA  LEU   179      63.762  64.061  15.244  1.00  0.00           C  
ATOM   1171  C   LEU   179      64.366  62.663  15.175  1.00  0.00           C  
ATOM   1172  O   LEU   179      63.903  61.818  14.411  1.00  0.00           O  
ATOM   1173  CB  LEU   179      64.488  65.012  14.288  1.00  0.00           C  
ATOM   1174  CG  LEU   179      63.774  66.357  14.117  1.00  0.00           C  
ATOM   1175  CD1 LEU   179      64.625  67.293  13.271  1.00  0.00           C  
ATOM   1176  CD2 LEU   179      62.406  66.139  13.473  1.00  0.00           C  
ATOM   1177  N   GLU   180      65.391  62.412  15.982  1.00  0.00           N  
ATOM   1178  CA  GLU   180      66.016  61.099  15.990  1.00  0.00           C  
ATOM   1179  C   GLU   180      65.057  60.093  16.630  1.00  0.00           C  
ATOM   1180  O   GLU   180      65.032  58.915  16.260  1.00  0.00           O  
ATOM   1181  CB  GLU   180      67.332  61.148  16.772  1.00  0.00           C  
ATOM   1182  CG  GLU   180      68.344  60.110  16.323  1.00  0.00           C  
ATOM   1183  CD  GLU   180      69.565  60.050  17.220  1.00  0.00           C  
ATOM   1184  OE1 GLU   180      70.162  61.114  17.496  1.00  0.00           O  
ATOM   1185  OE2 GLU   180      69.931  58.933  17.643  1.00  0.00           O  
ATOM   1186  N   ALA   181      64.251  60.572  17.576  1.00  0.00           N  
ATOM   1187  CA  ALA   181      63.294  59.726  18.281  1.00  0.00           C  
ATOM   1188  C   ALA   181      61.950  59.543  17.568  1.00  0.00           C  
ATOM   1189  O   ALA   181      60.996  59.034  18.155  1.00  0.00           O  
ATOM   1190  CB  ALA   181      63.071  60.266  19.690  1.00  0.00           C  
ATOM   1191  N   GLY   182      61.868  59.970  16.313  1.00  0.00           N  
ATOM   1192  CA  GLY   182      60.644  59.777  15.554  1.00  0.00           C  
ATOM   1193  C   GLY   182      59.472  60.722  15.736  1.00  0.00           C  
ATOM   1194  O   GLY   182      58.351  60.397  15.333  1.00  0.00           O  
ATOM   1195  N   GLU   183      59.700  61.880  16.340  1.00  0.00           N  
ATOM   1196  CA  GLU   183      58.619  62.845  16.515  1.00  0.00           C  
ATOM   1197  C   GLU   183      58.606  63.634  15.205  1.00  0.00           C  
ATOM   1198  O   GLU   183      59.226  64.690  15.079  1.00  0.00           O  
ATOM   1199  CB  GLU   183      58.894  63.759  17.720  1.00  0.00           C  
ATOM   1200  CG  GLU   183      58.855  63.027  19.063  1.00  0.00           C  
ATOM   1201  CD  GLU   183      57.396  62.782  19.422  1.00  0.00           C  
ATOM   1202  OE1 GLU   183      56.511  63.281  18.677  1.00  0.00           O  
ATOM   1203  OE2 GLU   183      57.148  62.092  20.447  1.00  0.00           O  
ATOM   1204  N   PHE   184      57.887  63.078  14.234  1.00  0.00           N  
ATOM   1205  CA  PHE   184      57.802  63.617  12.885  1.00  0.00           C  
ATOM   1206  C   PHE   184      56.416  64.122  12.513  1.00  0.00           C  
ATOM   1207  O   PHE   184      55.416  63.716  13.111  1.00  0.00           O  
ATOM   1208  CB  PHE   184      58.237  62.518  11.914  1.00  0.00           C  
ATOM   1209  CG  PHE   184      57.298  61.374  12.082  1.00  0.00           C  
ATOM   1210  CD1 PHE   184      56.100  61.273  11.340  1.00  0.00           C  
ATOM   1211  CD2 PHE   184      57.595  60.352  13.003  1.00  0.00           C  
ATOM   1212  CE1 PHE   184      55.209  60.172  11.505  1.00  0.00           C  
ATOM   1213  CE2 PHE   184      56.720  59.239  13.188  1.00  0.00           C  
ATOM   1214  CZ  PHE   184      55.521  59.151  12.436  1.00  0.00           C  
ATOM   1215  N   PRO   185      56.336  65.000  11.498  1.00  0.00           N  
ATOM   1216  CA  PRO   185      57.460  65.524  10.712  1.00  0.00           C  
ATOM   1217  C   PRO   185      58.107  66.741  11.362  1.00  0.00           C  
ATOM   1218  O   PRO   185      57.770  67.109  12.489  1.00  0.00           O  
ATOM   1219  CB  PRO   185      56.799  65.894   9.394  1.00  0.00           C  
ATOM   1220  CG  PRO   185      55.480  66.442   9.865  1.00  0.00           C  
ATOM   1221  CD  PRO   185      55.050  65.438  10.923  1.00  0.00           C  
ATOM   1222  N   TYR   186      59.043  67.353  10.642  1.00  0.00           N  
ATOM   1223  CA  TYR   186      59.707  68.565  11.110  1.00  0.00           C  
ATOM   1224  C   TYR   186      58.971  69.723  10.448  1.00  0.00           C  
ATOM   1225  O   TYR   186      58.832  69.755   9.226  1.00  0.00           O  
ATOM   1226  CB  TYR   186      61.183  68.580  10.697  1.00  0.00           C  
ATOM   1227  CG  TYR   186      61.777  69.850  11.202  1.00  0.00           C  
ATOM   1228  CD1 TYR   186      62.096  69.978  12.560  1.00  0.00           C  
ATOM   1229  CD2 TYR   186      62.035  70.939  10.341  1.00  0.00           C  
ATOM   1230  CE1 TYR   186      62.661  71.162  13.074  1.00  0.00           C  
ATOM   1231  CE2 TYR   186      62.609  72.150  10.847  1.00  0.00           C  
ATOM   1232  CZ  TYR   186      62.916  72.241  12.220  1.00  0.00           C  
ATOM   1233  OH  TYR   186      63.465  73.387  12.753  1.00  0.00           O  
ATOM   1234  N   ASN   187      58.490  70.663  11.255  1.00  0.00           N  
ATOM   1235  CA  ASN   187      57.750  71.813  10.737  1.00  0.00           C  
ATOM   1236  C   ASN   187      58.581  73.089  10.629  1.00  0.00           C  
ATOM   1237  O   ASN   187      58.059  74.129  10.224  1.00  0.00           O  
ATOM   1238  CB  ASN   187      56.543  72.091  11.633  1.00  0.00           C  
ATOM   1239  CG  ASN   187      55.559  70.942  11.466  1.00  0.00           C  
ATOM   1240  OD1 ASN   187      55.492  70.313  10.411  1.00  0.00           O  
ATOM   1241  ND2 ASN   187      54.742  70.605  12.500  1.00  0.00           N  
ATOM   1242  N   GLY   188      59.863  73.015  10.978  1.00  0.00           N  
ATOM   1243  CA  GLY   188      60.705  74.200  10.931  1.00  0.00           C  
ATOM   1244  C   GLY   188      60.171  75.181  11.960  1.00  0.00           C  
ATOM   1245  O   GLY   188      59.879  74.783  13.086  1.00  0.00           O  
ATOM   1246  N   PHE   189      60.057  76.456  11.599  1.00  0.00           N  
ATOM   1247  CA  PHE   189      59.502  77.436  12.528  1.00  0.00           C  
ATOM   1248  C   PHE   189      58.021  77.575  12.203  1.00  0.00           C  
ATOM   1249  O   PHE   189      57.654  77.882  11.064  1.00  0.00           O  
ATOM   1250  CB  PHE   189      60.166  78.806  12.383  1.00  0.00           C  
ATOM   1251  CG  PHE   189      59.478  79.883  13.179  1.00  0.00           C  
ATOM   1252  CD1 PHE   189      59.517  79.872  14.571  1.00  0.00           C  
ATOM   1253  CD2 PHE   189      58.739  80.871  12.540  1.00  0.00           C  
ATOM   1254  CE1 PHE   189      58.827  80.827  15.317  1.00  0.00           C  
ATOM   1255  CE2 PHE   189      58.043  81.833  13.274  1.00  0.00           C  
ATOM   1256  CZ  PHE   189      58.087  81.810  14.667  1.00  0.00           C  
ATOM   1257  N   THR   190      57.173  77.343  13.199  1.00  0.00           N  
ATOM   1258  CA  THR   190      55.728  77.427  13.008  1.00  0.00           C  
ATOM   1259  C   THR   190      55.019  77.647  14.337  1.00  0.00           C  
ATOM   1260  O   THR   190      55.415  77.085  15.355  1.00  0.00           O  
ATOM   1261  CB  THR   190      55.207  76.137  12.367  1.00  0.00           C  
ATOM   1262  OG1 THR   190      55.892  75.886  11.149  1.00  0.00           O  
ATOM   1263  CG2 THR   190      53.702  76.281  12.085  1.00  0.00           C  
ATOM   1264  N   TYR   191      53.965  78.458  14.318  1.00  0.00           N  
ATOM   1265  CA  TYR   191      53.202  78.751  15.531  1.00  0.00           C  
ATOM   1266  C   TYR   191      52.095  77.738  15.798  1.00  0.00           C  
ATOM   1267  O   TYR   191      51.572  77.661  16.911  1.00  0.00           O  
ATOM   1268  CB  TYR   191      52.567  80.139  15.427  1.00  0.00           C  
ATOM   1269  CG  TYR   191      53.672  81.138  15.423  1.00  0.00           C  
ATOM   1270  CD1 TYR   191      54.080  81.722  14.217  1.00  0.00           C  
ATOM   1271  CD2 TYR   191      54.325  81.523  16.615  1.00  0.00           C  
ATOM   1272  CE1 TYR   191      55.119  82.673  14.174  1.00  0.00           C  
ATOM   1273  CE2 TYR   191      55.384  82.488  16.589  1.00  0.00           C  
ATOM   1274  CZ  TYR   191      55.766  83.052  15.355  1.00  0.00           C  
ATOM   1275  OH  TYR   191      56.782  83.981  15.280  1.00  0.00           O  
ATOM   1276  N   ASP   192      51.743  76.960  14.782  1.00  0.00           N  
ATOM   1277  CA  ASP   192      50.655  75.993  14.897  1.00  0.00           C  
ATOM   1278  C   ASP   192      50.914  74.694  15.643  1.00  0.00           C  
ATOM   1279  O   ASP   192      51.945  74.045  15.464  1.00  0.00           O  
ATOM   1280  CB  ASP   192      50.123  75.657  13.506  1.00  0.00           C  
ATOM   1281  CG  ASP   192      49.423  76.826  12.863  1.00  0.00           C  
ATOM   1282  OD1 ASP   192      48.416  77.295  13.437  1.00  0.00           O  
ATOM   1283  OD2 ASP   192      49.879  77.275  11.792  1.00  0.00           O  
ATOM   1284  N   HIS   193      49.942  74.315  16.469  1.00  0.00           N  
ATOM   1285  CA  HIS   193      50.011  73.079  17.235  1.00  0.00           C  
ATOM   1286  C   HIS   193      49.717  71.923  16.278  1.00  0.00           C  
ATOM   1287  O   HIS   193      48.560  71.669  15.934  1.00  0.00           O  
ATOM   1288  CB  HIS   193      48.964  73.088  18.351  1.00  0.00           C  
ATOM   1289  CG  HIS   193      48.923  71.822  19.148  1.00  0.00           C  
ATOM   1290  ND1 HIS   193      49.733  71.602  20.241  1.00  0.00           N  
ATOM   1291  CD2 HIS   193      48.193  70.692  18.987  1.00  0.00           C  
ATOM   1292  CE1 HIS   193      49.505  70.392  20.720  1.00  0.00           C  
ATOM   1293  NE2 HIS   193      48.576  69.818  19.977  1.00  0.00           N  
ATOM   1294  N   ILE   194      50.766  71.234  15.844  1.00  0.00           N  
ATOM   1295  CA  ILE   194      50.625  70.104  14.931  1.00  0.00           C  
ATOM   1296  C   ILE   194      51.548  68.983  15.378  1.00  0.00           C  
ATOM   1297  O   ILE   194      52.596  69.236  15.970  1.00  0.00           O  
ATOM   1298  CB  ILE   194      51.011  70.500  13.506  1.00  0.00           C  
ATOM   1299  CG1 ILE   194      50.094  71.575  12.899  1.00  0.00           C  
ATOM   1300  CG2 ILE   194      50.970  69.328  12.511  1.00  0.00           C  
ATOM   1301  CD1 ILE   194      50.620  72.154  11.586  1.00  0.00           C  
ATOM   1302  N   TYR   195      51.156  67.746  15.091  1.00  0.00           N  
ATOM   1303  CA  TYR   195      51.974  66.595  15.448  1.00  0.00           C  
ATOM   1304  C   TYR   195      53.335  66.738  14.769  1.00  0.00           C  
ATOM   1305  O   TYR   195      53.416  67.097  13.594  1.00  0.00           O  
ATOM   1306  CB  TYR   195      51.292  65.304  14.987  1.00  0.00           C  
ATOM   1307  CG  TYR   195      52.186  64.170  15.352  1.00  0.00           C  
ATOM   1308  CD1 TYR   195      52.236  63.721  16.679  1.00  0.00           C  
ATOM   1309  CD2 TYR   195      52.991  63.522  14.389  1.00  0.00           C  
ATOM   1310  CE1 TYR   195      53.067  62.650  17.062  1.00  0.00           C  
ATOM   1311  CE2 TYR   195      53.841  62.431  14.762  1.00  0.00           C  
ATOM   1312  CZ  TYR   195      53.864  62.010  16.107  1.00  0.00           C  
ATOM   1313  OH  TYR   195      54.670  60.968  16.513  1.00  0.00           O  
ATOM   1314  N   GLY   196      54.397  66.456  15.515  1.00  0.00           N  
ATOM   1315  CA  GLY   196      55.737  66.564  14.966  1.00  0.00           C  
ATOM   1316  C   GLY   196      56.601  67.511  15.778  1.00  0.00           C  
ATOM   1317  O   GLY   196      56.215  67.945  16.864  1.00  0.00           O  
ATOM   1318  N   THR   197      57.772  67.837  15.247  1.00  0.00           N  
ATOM   1319  CA  THR   197      58.705  68.724  15.930  1.00  0.00           C  
ATOM   1320  C   THR   197      58.781  70.070  15.230  1.00  0.00           C  
ATOM   1321  O   THR   197      58.733  70.143  14.002  1.00  0.00           O  
ATOM   1322  CB  THR   197      60.116  68.100  15.966  1.00  0.00           C  
ATOM   1323  OG1 THR   197      60.054  66.835  16.634  1.00  0.00           O  
ATOM   1324  CG2 THR   197      61.095  69.005  16.699  1.00  0.00           C  
ATOM   1325  N   LYS   198      58.905  71.137  16.013  1.00  0.00           N  
ATOM   1326  CA  LYS   198      58.996  72.474  15.443  1.00  0.00           C  
ATOM   1327  C   LYS   198      59.565  73.457  16.455  1.00  0.00           C  
ATOM   1328  O   LYS   198      59.706  73.139  17.636  1.00  0.00           O  
ATOM   1329  CB  LYS   198      57.604  72.967  15.032  1.00  0.00           C  
ATOM   1330  CG  LYS   198      56.649  73.153  16.213  1.00  0.00           C  
ATOM   1331  CD  LYS   198      55.260  73.647  15.806  1.00  0.00           C  
ATOM   1332  CE  LYS   198      54.640  72.852  14.655  1.00  0.00           C  
ATOM   1333  NZ  LYS   198      54.309  71.482  15.107  1.00  0.00           N  
ATOM   1334  N   ILE   199      59.920  74.642  15.968  1.00  0.00           N  
ATOM   1335  CA  ILE   199      60.382  75.724  16.825  1.00  0.00           C  
ATOM   1336  C   ILE   199      59.155  76.623  16.774  1.00  0.00           C  
ATOM   1337  O   ILE   199      58.681  76.951  15.687  1.00  0.00           O  
ATOM   1338  CB  ILE   199      61.578  76.495  16.228  1.00  0.00           C  
ATOM   1339  CG1 ILE   199      62.807  75.585  16.177  1.00  0.00           C  
ATOM   1340  CG2 ILE   199      61.856  77.748  17.063  1.00  0.00           C  
ATOM   1341  CD1 ILE   199      64.007  76.218  15.510  1.00  0.00           C  
ATOM   1342  N   GLY   200      58.619  76.997  17.929  1.00  0.00           N  
ATOM   1343  CA  GLY   200      57.431  77.838  17.945  1.00  0.00           C  
ATOM   1344  C   GLY   200      57.785  79.259  18.392  1.00  0.00           C  
ATOM   1345  O   GLY   200      58.958  79.574  18.597  1.00  0.00           O  
ATOM   1346  N   GLY   201      56.779  80.118  18.517  1.00  0.00           N  
ATOM   1347  CA  GLY   201      57.032  81.486  18.931  1.00  0.00           C  
ATOM   1348  C   GLY   201      57.165  81.622  20.435  1.00  0.00           C  
ATOM   1349  O   GLY   201      56.892  80.682  21.181  1.00  0.00           O  
ATOM   1350  N   THR   202      57.589  82.798  20.882  1.00  0.00           N  
ATOM   1351  CA  THR   202      57.753  83.049  22.309  1.00  0.00           C  
ATOM   1352  C   THR   202      57.348  84.479  22.630  1.00  0.00           C  
ATOM   1353  O   THR   202      57.419  85.355  21.765  1.00  0.00           O  
ATOM   1354  CB  THR   202      59.216  82.817  22.712  1.00  0.00           C  
ATOM   1355  OG1 THR   202      60.060  83.737  22.036  1.00  0.00           O  
ATOM   1356  CG2 THR   202      59.625  81.382  22.340  1.00  0.00           C  
ATOM   1357  N   ILE   203      56.898  84.716  23.860  1.00  0.00           N  
ATOM   1358  CA  ILE   203      56.537  86.067  24.258  1.00  0.00           C  
ATOM   1359  C   ILE   203      57.760  86.785  24.833  1.00  0.00           C  
ATOM   1360  O   ILE   203      57.672  87.913  25.315  1.00  0.00           O  
ATOM   1361  CB  ILE   203      55.334  86.090  25.249  1.00  0.00           C  
ATOM   1362  CG1 ILE   203      55.640  85.422  26.600  1.00  0.00           C  
ATOM   1363  CG2 ILE   203      54.086  85.367  24.715  1.00  0.00           C  
ATOM   1364  CD1 ILE   203      54.542  85.627  27.643  1.00  0.00           C  
ATOM   1365  N   PHE   204      58.904  86.106  24.785  1.00  0.00           N  
ATOM   1366  CA  PHE   204      60.174  86.705  25.193  1.00  0.00           C  
ATOM   1367  C   PHE   204      60.785  87.119  23.861  1.00  0.00           C  
ATOM   1368  O   PHE   204      60.787  86.322  22.917  1.00  0.00           O  
ATOM   1369  CB  PHE   204      61.112  85.681  25.839  1.00  0.00           C  
ATOM   1370  CG  PHE   204      60.711  85.261  27.217  1.00  0.00           C  
ATOM   1371  CD1 PHE   204      60.459  83.922  27.501  1.00  0.00           C  
ATOM   1372  CD2 PHE   204      60.601  86.198  28.239  1.00  0.00           C  
ATOM   1373  CE1 PHE   204      60.100  83.518  28.790  1.00  0.00           C  
ATOM   1374  CE2 PHE   204      60.243  85.808  29.528  1.00  0.00           C  
ATOM   1375  CZ  PHE   204      59.993  84.464  29.804  1.00  0.00           C  
ATOM   1376  N   ASP   205      61.289  88.345  23.753  1.00  0.00           N  
ATOM   1377  CA  ASP   205      61.896  88.738  22.488  1.00  0.00           C  
ATOM   1378  C   ASP   205      63.366  88.327  22.436  1.00  0.00           C  
ATOM   1379  O   ASP   205      63.893  87.736  23.380  1.00  0.00           O  
ATOM   1380  CB  ASP   205      61.732  90.245  22.203  1.00  0.00           C  
ATOM   1381  CG  ASP   205      62.510  91.129  23.157  1.00  0.00           C  
ATOM   1382  OD1 ASP   205      63.531  90.681  23.715  1.00  0.00           O  
ATOM   1383  OD2 ASP   205      62.102  92.300  23.327  1.00  0.00           O  
ATOM   1384  N   ARG   206      64.020  88.652  21.328  1.00  0.00           N  
ATOM   1385  CA  ARG   206      65.408  88.279  21.098  1.00  0.00           C  
ATOM   1386  C   ARG   206      66.456  88.837  22.057  1.00  0.00           C  
ATOM   1387  O   ARG   206      67.612  88.414  22.024  1.00  0.00           O  
ATOM   1388  CB  ARG   206      65.764  88.612  19.650  1.00  0.00           C  
ATOM   1389  CG  ARG   206      65.816  90.114  19.364  1.00  0.00           C  
ATOM   1390  CD  ARG   206      66.136  90.450  17.907  1.00  0.00           C  
ATOM   1391  NE  ARG   206      66.140  91.934  17.779  1.00  0.00           N  
ATOM   1392  CZ  ARG   206      64.960  92.621  17.756  1.00  0.00           C  
ATOM   1393  NH1 ARG   206      63.948  91.711  17.866  1.00  0.00           N  
ATOM   1394  NH2 ARG   206      65.253  93.948  17.634  1.00  0.00           N  
ATOM   1395  N   ALA   207      66.067  89.778  22.910  1.00  0.00           N  
ATOM   1396  CA  ALA   207      67.003  90.327  23.882  1.00  0.00           C  
ATOM   1397  C   ALA   207      66.663  89.790  25.266  1.00  0.00           C  
ATOM   1398  O   ALA   207      67.294  90.154  26.258  1.00  0.00           O  
ATOM   1399  CB  ALA   207      66.955  91.856  23.888  1.00  0.00           C  
ATOM   1400  N   GLY   208      65.660  88.918  25.323  1.00  0.00           N  
ATOM   1401  CA  GLY   208      65.257  88.342  26.592  1.00  0.00           C  
ATOM   1402  C   GLY   208      64.202  89.150  27.325  1.00  0.00           C  
ATOM   1403  O   GLY   208      63.848  88.822  28.455  1.00  0.00           O  
ATOM   1404  N   HIS   209      63.701  90.205  26.693  1.00  0.00           N  
ATOM   1405  CA  HIS   209      62.676  91.036  27.313  1.00  0.00           C  
ATOM   1406  C   HIS   209      61.336  90.324  27.236  1.00  0.00           C  
ATOM   1407  O   HIS   209      60.950  89.838  26.175  1.00  0.00           O  
ATOM   1408  CB  HIS   209      62.531  92.383  26.595  1.00  0.00           C  
ATOM   1409  CG  HIS   209      61.671  93.357  27.345  1.00  0.00           C  
ATOM   1410  ND1 HIS   209      60.294  93.293  27.392  1.00  0.00           N  
ATOM   1411  CD2 HIS   209      61.999  94.437  28.092  1.00  0.00           C  
ATOM   1412  CE1 HIS   209      59.815  94.259  28.115  1.00  0.00           C  
ATOM   1413  NE2 HIS   209      60.827  94.979  28.559  1.00  0.00           N  
ATOM   1414  N   ARG   210      60.625  90.259  28.355  1.00  0.00           N  
ATOM   1415  CA  ARG   210      59.326  89.609  28.345  1.00  0.00           C  
ATOM   1416  C   ARG   210      58.244  90.570  27.901  1.00  0.00           C  
ATOM   1417  O   ARG   210      58.214  91.730  28.312  1.00  0.00           O  
ATOM   1418  CB  ARG   210      58.945  89.082  29.730  1.00  0.00           C  
ATOM   1419  CG  ARG   210      57.616  88.309  29.712  1.00  0.00           C  
ATOM   1420  CD  ARG   210      56.997  88.192  31.096  1.00  0.00           C  
ATOM   1421  NE  ARG   210      57.682  87.244  31.968  1.00  0.00           N  
ATOM   1422  CZ  ARG   210      57.529  85.924  31.910  1.00  0.00           C  
ATOM   1423  NH1 ARG   210      56.714  85.387  31.008  1.00  0.00           N  
ATOM   1424  NH2 ARG   210      58.161  85.142  32.774  1.00  0.00           N  
ATOM   1425  N   HIS   211      57.366  90.078  27.040  1.00  0.00           N  
ATOM   1426  CA  HIS   211      56.230  90.847  26.576  1.00  0.00           C  
ATOM   1427  C   HIS   211      55.049  90.021  27.059  1.00  0.00           C  
ATOM   1428  O   HIS   211      55.136  88.793  27.134  1.00  0.00           O  
ATOM   1429  CB  HIS   211      56.286  90.992  25.058  1.00  0.00           C  
ATOM   1430  CG  HIS   211      57.406  91.877  24.603  1.00  0.00           C  
ATOM   1431  ND1 HIS   211      57.288  93.249  24.530  1.00  0.00           N  
ATOM   1432  CD2 HIS   211      58.688  91.593  24.277  1.00  0.00           C  
ATOM   1433  CE1 HIS   211      58.450  93.771  24.178  1.00  0.00           C  
ATOM   1434  NE2 HIS   211      59.317  92.787  24.020  1.00  0.00           N  
ATOM   1435  N   THR   212      53.962  90.684  27.421  1.00  0.00           N  
ATOM   1436  CA  THR   212      52.818  89.966  27.959  1.00  0.00           C  
ATOM   1437  C   THR   212      51.481  90.625  27.666  1.00  0.00           C  
ATOM   1438  O   THR   212      51.406  91.630  26.959  1.00  0.00           O  
ATOM   1439  CB  THR   212      52.996  89.794  29.458  1.00  0.00           C  
ATOM   1440  OG1 THR   212      52.978  91.060  30.100  1.00  0.00           O  
ATOM   1441  CG2 THR   212      54.341  89.102  29.735  1.00  0.00           C  
ATOM   1442  N   ALA   213      50.423  90.047  28.227  1.00  0.00           N  
ATOM   1443  CA  ALA   213      49.073  90.544  28.009  1.00  0.00           C  
ATOM   1444  C   ALA   213      48.872  92.001  28.402  1.00  0.00           C  
ATOM   1445  O   ALA   213      48.043  92.688  27.811  1.00  0.00           O  
ATOM   1446  CB  ALA   213      48.073  89.670  28.746  1.00  0.00           C  
ATOM   1447  N   ALA   214      49.616  92.478  29.394  1.00  0.00           N  
ATOM   1448  CA  ALA   214      49.458  93.864  29.808  1.00  0.00           C  
ATOM   1449  C   ALA   214      49.736  94.821  28.648  1.00  0.00           C  
ATOM   1450  O   ALA   214      49.110  95.874  28.546  1.00  0.00           O  
ATOM   1451  CB  ALA   214      50.366  94.184  31.008  1.00  0.00           C  
ATOM   1452  N   ASP   215      50.648  94.449  27.757  1.00  0.00           N  
ATOM   1453  CA  ASP   215      50.959  95.317  26.625  1.00  0.00           C  
ATOM   1454  C   ASP   215      49.816  95.423  25.630  1.00  0.00           C  
ATOM   1455  O   ASP   215      49.757  96.365  24.841  1.00  0.00           O  
ATOM   1456  CB  ASP   215      52.214  94.836  25.912  1.00  0.00           C  
ATOM   1457  CG  ASP   215      53.410  95.153  26.799  1.00  0.00           C  
ATOM   1458  OD1 ASP   215      53.233  95.933  27.773  1.00  0.00           O  
ATOM   1459  OD2 ASP   215      54.515  94.619  26.515  1.00  0.00           O  
ATOM   1460  N   LEU   216      48.901  94.462  25.659  1.00  0.00           N  
ATOM   1461  CA  LEU   216      47.771  94.520  24.747  1.00  0.00           C  
ATOM   1462  C   LEU   216      46.837  95.656  25.167  1.00  0.00           C  
ATOM   1463  O   LEU   216      45.973  96.076  24.398  1.00  0.00           O  
ATOM   1464  CB  LEU   216      47.043  93.171  24.715  1.00  0.00           C  
ATOM   1465  CG  LEU   216      47.924  92.031  24.179  1.00  0.00           C  
ATOM   1466  CD1 LEU   216      47.176  90.707  24.255  1.00  0.00           C  
ATOM   1467  CD2 LEU   216      48.334  92.330  22.739  1.00  0.00           C  
ATOM   1468  N   LEU   217      47.023  96.162  26.384  1.00  0.00           N  
ATOM   1469  CA  LEU   217      46.209  97.277  26.865  1.00  0.00           C  
ATOM   1470  C   LEU   217      46.528  98.519  26.032  1.00  0.00           C  
ATOM   1471  O   LEU   217      45.699  99.427  25.908  1.00  0.00           O  
ATOM   1472  CB  LEU   217      46.503  97.570  28.341  1.00  0.00           C  
ATOM   1473  CG  LEU   217      46.095  96.508  29.370  1.00  0.00           C  
ATOM   1474  CD1 LEU   217      46.693  96.870  30.725  1.00  0.00           C  
ATOM   1475  CD2 LEU   217      44.578  96.404  29.459  1.00  0.00           C  
ATOM   1476  N   GLU   218      47.731  98.554  25.464  1.00  0.00           N  
ATOM   1477  CA  GLU   218      48.153  99.687  24.640  1.00  0.00           C  
ATOM   1478  C   GLU   218      47.369  99.774  23.336  1.00  0.00           C  
ATOM   1479  O   GLU   218      47.383 100.810  22.660  1.00  0.00           O  
ATOM   1480  CB  GLU   218      49.647  99.595  24.319  1.00  0.00           C  
ATOM   1481  CG  GLU   218      50.175 100.791  23.523  1.00  0.00           C  
ATOM   1482  CD  GLU   218      51.683 100.639  23.391  1.00  0.00           C  
ATOM   1483  OE1 GLU   218      52.131  99.553  22.935  1.00  0.00           O  
ATOM   1484  OE2 GLU   218      52.409 101.606  23.745  1.00  0.00           O  
ATOM   1485  N   TYR   219      46.689  98.686  22.989  1.00  0.00           N  
ATOM   1486  CA  TYR   219      45.893  98.628  21.770  1.00  0.00           C  
ATOM   1487  C   TYR   219      44.510  99.221  22.015  1.00  0.00           C  
ATOM   1488  O   TYR   219      43.720  99.377  21.087  1.00  0.00           O  
ATOM   1489  CB  TYR   219      45.752  97.178  21.307  1.00  0.00           C  
ATOM   1490  CG  TYR   219      47.091  96.726  20.835  1.00  0.00           C  
ATOM   1491  CD1 TYR   219      47.902  95.954  21.677  1.00  0.00           C  
ATOM   1492  CD2 TYR   219      47.570  97.052  19.548  1.00  0.00           C  
ATOM   1493  CE1 TYR   219      49.173  95.505  21.266  1.00  0.00           C  
ATOM   1494  CE2 TYR   219      48.860  96.605  19.114  1.00  0.00           C  
ATOM   1495  CZ  TYR   219      49.647  95.830  19.990  1.00  0.00           C  
ATOM   1496  OH  TYR   219      50.896  95.381  19.618  1.00  0.00           O  
ATOM   1497  N   ALA   220      44.219  99.539  23.271  1.00  0.00           N  
ATOM   1498  CA  ALA   220      42.927 100.111  23.598  1.00  0.00           C  
ATOM   1499  C   ALA   220      42.923 101.615  23.420  1.00  0.00           C  
ATOM   1500  O   ALA   220      43.922 102.204  23.002  1.00  0.00           O  
ATOM   1501  CB  ALA   220      42.543  99.754  25.030  1.00  0.00           C  
ATOM   1502  N   ASN   221      41.794 102.239  23.737  1.00  0.00           N  
ATOM   1503  CA  ASN   221      41.668 103.685  23.618  1.00  0.00           C  
ATOM   1504  C   ASN   221      41.987 104.309  24.973  1.00  0.00           C  
ATOM   1505  O   ASN   221      41.280 104.077  25.958  1.00  0.00           O  
ATOM   1506  CB  ASN   221      40.250 104.052  23.186  1.00  0.00           C  
ATOM   1507  CG  ASN   221      40.099 105.527  22.898  1.00  0.00           C  
ATOM   1508  OD1 ASN   221      40.450 106.367  23.724  1.00  0.00           O  
ATOM   1509  ND2 ASN   221      39.573 105.852  21.722  1.00  0.00           N  
ATOM   1510  N   PRO   222      43.054 105.101  25.014  1.00  0.00           N  
ATOM   1511  CA  PRO   222      43.510 105.745  26.242  1.00  0.00           C  
ATOM   1512  C   PRO   222      42.497 106.675  26.900  1.00  0.00           C  
ATOM   1513  O   PRO   222      42.667 107.059  28.058  1.00  0.00           O  
ATOM   1514  CB  PRO   222      44.804 106.517  25.973  1.00  0.00           C  
ATOM   1515  CG  PRO   222      44.961 106.955  24.515  1.00  0.00           C  
ATOM   1516  CD  PRO   222      44.403 105.947  23.509  1.00  0.00           C  
ATOM   1517  N   GLY   223      41.451 107.048  26.171  1.00  0.00           N  
ATOM   1518  CA  GLY   223      40.439 107.928  26.734  1.00  0.00           C  
ATOM   1519  C   GLY   223      39.217 107.159  27.232  1.00  0.00           C  
ATOM   1520  O   GLY   223      38.375 107.718  27.934  1.00  0.00           O  
ATOM   1521  N   ASN   224      39.120 105.879  26.877  1.00  0.00           N  
ATOM   1522  CA  ASN   224      37.975 105.070  27.300  1.00  0.00           C  
ATOM   1523  C   ASN   224      38.333 103.942  28.264  1.00  0.00           C  
ATOM   1524  O   ASN   224      37.451 103.367  28.899  1.00  0.00           O  
ATOM   1525  CB  ASN   224      37.272 104.442  26.091  1.00  0.00           C  
ATOM   1526  CG  ASN   224      36.806 105.463  25.080  1.00  0.00           C  
ATOM   1527  OD1 ASN   224      36.464 106.594  25.430  1.00  0.00           O  
ATOM   1528  ND2 ASN   224      36.769 105.063  23.814  1.00  0.00           N  
ATOM   1529  N   ILE   225      39.619 103.630  28.373  1.00  0.00           N  
ATOM   1530  CA  ILE   225      40.066 102.537  29.232  1.00  0.00           C  
ATOM   1531  C   ILE   225      40.744 102.988  30.515  1.00  0.00           C  
ATOM   1532  O   ILE   225      41.631 103.841  30.509  1.00  0.00           O  
ATOM   1533  CB  ILE   225      41.012 101.626  28.440  1.00  0.00           C  
ATOM   1534  CG1 ILE   225      40.389 101.068  27.149  1.00  0.00           C  
ATOM   1535  CG2 ILE   225      41.476 100.390  29.229  1.00  0.00           C  
ATOM   1536  CD1 ILE   225      39.139 100.223  27.392  1.00  0.00           C  
ATOM   1537  N   VAL   226      40.312 102.404  31.623  1.00  0.00           N  
ATOM   1538  CA  VAL   226      40.877 102.715  32.918  1.00  0.00           C  
ATOM   1539  C   VAL   226      41.210 101.392  33.613  1.00  0.00           C  
ATOM   1540  O   VAL   226      40.411 100.446  33.613  1.00  0.00           O  
ATOM   1541  CB  VAL   226      39.888 103.566  33.725  1.00  0.00           C  
ATOM   1542  CG1 VAL   226      40.388 103.917  35.128  1.00  0.00           C  
ATOM   1543  CG2 VAL   226      39.562 104.909  33.069  1.00  0.00           C  
ATOM   1544  N   VAL   227      42.412 101.326  34.173  1.00  0.00           N  
ATOM   1545  CA  VAL   227      42.891 100.126  34.843  1.00  0.00           C  
ATOM   1546  C   VAL   227      43.137 100.382  36.315  1.00  0.00           C  
ATOM   1547  O   VAL   227      43.820 101.338  36.686  1.00  0.00           O  
ATOM   1548  CB  VAL   227      44.216  99.629  34.216  1.00  0.00           C  
ATOM   1549  CG1 VAL   227      44.722  98.406  34.961  1.00  0.00           C  
ATOM   1550  CG2 VAL   227      44.010  99.306  32.744  1.00  0.00           C  
ATOM   1551  N   TYR   228      42.580  99.517  37.153  1.00  0.00           N  
ATOM   1552  CA  TYR   228      42.775  99.655  38.577  1.00  0.00           C  
ATOM   1553  C   TYR   228      43.594  98.493  39.096  1.00  0.00           C  
ATOM   1554  O   TYR   228      43.240  97.337  38.867  1.00  0.00           O  
ATOM   1555  CB  TYR   228      41.426  99.721  39.306  1.00  0.00           C  
ATOM   1556  CG  TYR   228      40.762 100.993  38.906  1.00  0.00           C  
ATOM   1557  CD1 TYR   228      41.533 102.062  38.431  1.00  0.00           C  
ATOM   1558  CD2 TYR   228      39.361 101.154  38.987  1.00  0.00           C  
ATOM   1559  CE1 TYR   228      40.942 103.280  38.040  1.00  0.00           C  
ATOM   1560  CE2 TYR   228      38.744 102.385  38.593  1.00  0.00           C  
ATOM   1561  CZ  TYR   228      39.554 103.438  38.122  1.00  0.00           C  
ATOM   1562  OH  TYR   228      39.005 104.642  37.736  1.00  0.00           O  
ATOM   1563  N   LEU   229      44.701  98.790  39.767  1.00  0.00           N  
ATOM   1564  CA  LEU   229      45.540  97.739  40.334  1.00  0.00           C  
ATOM   1565  C   LEU   229      45.353  97.733  41.848  1.00  0.00           C  
ATOM   1566  O   LEU   229      44.843  98.700  42.419  1.00  0.00           O  
ATOM   1567  CB  LEU   229      47.035  97.935  39.969  1.00  0.00           C  
ATOM   1568  CG  LEU   229      47.294  97.981  38.462  1.00  0.00           C  
ATOM   1569  CD1 LEU   229      48.741  98.268  38.064  1.00  0.00           C  
ATOM   1570  CD2 LEU   229      46.970  96.690  37.712  1.00  0.00           C  
ATOM   1571  N   HIS   230      45.760  96.645  42.494  1.00  0.00           N  
ATOM   1572  CA  HIS   230      45.584  96.502  43.935  1.00  0.00           C  
ATOM   1573  C   HIS   230      44.091  96.636  44.229  1.00  0.00           C  
ATOM   1574  O   HIS   230      43.687  97.217  45.237  1.00  0.00           O  
ATOM   1575  CB  HIS   230      46.380  97.577  44.680  1.00  0.00           C  
ATOM   1576  CG  HIS   230      47.860  97.458  44.498  1.00  0.00           C  
ATOM   1577  ND1 HIS   230      48.713  98.534  44.612  1.00  0.00           N  
ATOM   1578  CD2 HIS   230      48.641  96.389  44.215  1.00  0.00           C  
ATOM   1579  CE1 HIS   230      49.955  98.135  44.404  1.00  0.00           C  
ATOM   1580  NE2 HIS   230      49.939  96.837  44.161  1.00  0.00           N  
ATOM   1581  N   ALA   231      43.282  96.094  43.321  1.00  0.00           N  
ATOM   1582  CA  ALA   231      41.827  96.120  43.435  1.00  0.00           C  
ATOM   1583  C   ALA   231      41.313  94.695  43.584  1.00  0.00           C  
ATOM   1584  O   ALA   231      41.281  93.924  42.620  1.00  0.00           O  
ATOM   1585  CB  ALA   231      41.217  96.766  42.201  1.00  0.00           C  
ATOM   1586  N   SER   232      40.903  94.350  44.799  1.00  0.00           N  
ATOM   1587  CA  SER   232      40.400  93.016  45.088  1.00  0.00           C  
ATOM   1588  C   SER   232      38.883  92.962  44.916  1.00  0.00           C  
ATOM   1589  O   SER   232      38.142  93.467  45.758  1.00  0.00           O  
ATOM   1590  CB  SER   232      40.779  92.632  46.520  1.00  0.00           C  
ATOM   1591  OG  SER   232      40.320  91.335  46.853  1.00  0.00           O  
ATOM   1592  N   VAL   233      38.422  92.360  43.822  1.00  0.00           N  
ATOM   1593  CA  VAL   233      36.988  92.255  43.580  1.00  0.00           C  
ATOM   1594  C   VAL   233      36.447  91.143  44.472  1.00  0.00           C  
ATOM   1595  O   VAL   233      36.861  89.990  44.361  1.00  0.00           O  
ATOM   1596  CB  VAL   233      36.695  91.944  42.101  1.00  0.00           C  
ATOM   1597  CG1 VAL   233      35.198  91.790  41.887  1.00  0.00           C  
ATOM   1598  CG2 VAL   233      37.248  93.070  41.228  1.00  0.00           C  
ATOM   1599  N   HIS   234      35.519  91.500  45.356  1.00  0.00           N  
ATOM   1600  CA  HIS   234      34.960  90.552  46.314  1.00  0.00           C  
ATOM   1601  C   HIS   234      33.576  90.022  45.981  1.00  0.00           C  
ATOM   1602  O   HIS   234      33.194  88.948  46.447  1.00  0.00           O  
ATOM   1603  CB  HIS   234      34.896  91.195  47.701  1.00  0.00           C  
ATOM   1604  CG  HIS   234      36.248  91.544  48.248  1.00  0.00           C  
ATOM   1605  ND1 HIS   234      36.855  92.772  48.080  1.00  0.00           N  
ATOM   1606  CD2 HIS   234      37.126  90.814  48.976  1.00  0.00           C  
ATOM   1607  CE1 HIS   234      38.016  92.793  48.662  1.00  0.00           C  
ATOM   1608  NE2 HIS   234      38.216  91.614  49.219  1.00  0.00           N  
ATOM   1609  N   LYS   235      32.812  90.769  45.195  1.00  0.00           N  
ATOM   1610  CA  LYS   235      31.470  90.316  44.879  1.00  0.00           C  
ATOM   1611  C   LYS   235      30.842  90.985  43.667  1.00  0.00           C  
ATOM   1612  O   LYS   235      31.114  92.147  43.363  1.00  0.00           O  
ATOM   1613  CB  LYS   235      30.573  90.532  46.103  1.00  0.00           C  
ATOM   1614  CG  LYS   235      29.178  89.939  45.994  1.00  0.00           C  
ATOM   1615  CD  LYS   235      28.414  90.116  47.300  1.00  0.00           C  
ATOM   1616  CE  LYS   235      27.035  89.482  47.222  1.00  0.00           C  
ATOM   1617  NZ  LYS   235      26.276  89.611  48.493  1.00  0.00           N  
ATOM   1618  N   ILE   236      30.013  90.220  42.968  1.00  0.00           N  
ATOM   1619  CA  ILE   236      29.278  90.720  41.822  1.00  0.00           C  
ATOM   1620  C   ILE   236      27.915  91.083  42.404  1.00  0.00           C  
ATOM   1621  O   ILE   236      27.347  90.312  43.178  1.00  0.00           O  
ATOM   1622  CB  ILE   236      29.104  89.635  40.750  1.00  0.00           C  
ATOM   1623  CG1 ILE   236      30.476  89.155  40.276  1.00  0.00           C  
ATOM   1624  CG2 ILE   236      28.302  90.187  39.576  1.00  0.00           C  
ATOM   1625  CD1 ILE   236      30.423  87.929  39.391  1.00  0.00           C  
ATOM   1626  N   LEU   237      27.409  92.258  42.045  1.00  0.00           N  
ATOM   1627  CA  LEU   237      26.120  92.735  42.537  1.00  0.00           C  
ATOM   1628  C   LEU   237      25.041  92.413  41.513  1.00  0.00           C  
ATOM   1629  O   LEU   237      25.252  92.600  40.316  1.00  0.00           O  
ATOM   1630  CB  LEU   237      26.147  94.259  42.742  1.00  0.00           C  
ATOM   1631  CG  LEU   237      27.185  94.718  43.768  1.00  0.00           C  
ATOM   1632  CD1 LEU   237      27.298  96.233  43.939  1.00  0.00           C  
ATOM   1633  CD2 LEU   237      26.951  94.217  45.192  1.00  0.00           C  
ATOM   1634  N   PHE   238      23.886  91.941  41.980  1.00  0.00           N  
ATOM   1635  CA  PHE   238      22.791  91.593  41.075  1.00  0.00           C  
ATOM   1636  C   PHE   238      21.474  92.283  41.400  1.00  0.00           C  
ATOM   1637  O   PHE   238      21.256  92.753  42.520  1.00  0.00           O  
ATOM   1638  CB  PHE   238      22.532  90.082  41.080  1.00  0.00           C  
ATOM   1639  CG  PHE   238      23.717  89.254  40.692  1.00  0.00           C  
ATOM   1640  CD1 PHE   238      24.573  88.744  41.661  1.00  0.00           C  
ATOM   1641  CD2 PHE   238      23.967  88.965  39.356  1.00  0.00           C  
ATOM   1642  CE1 PHE   238      25.662  87.950  41.302  1.00  0.00           C  
ATOM   1643  CE2 PHE   238      25.054  88.172  38.986  1.00  0.00           C  
ATOM   1644  CZ  PHE   238      25.901  87.664  39.960  1.00  0.00           C  
ATOM   1645  N   THR   239      20.596  92.322  40.403  1.00  0.00           N  
ATOM   1646  CA  THR   239      19.270  92.905  40.551  1.00  0.00           C  
ATOM   1647  C   THR   239      18.381  91.833  41.177  1.00  0.00           C  
ATOM   1648  O   THR   239      18.779  90.670  41.288  1.00  0.00           O  
ATOM   1649  CB  THR   239      18.701  93.293  39.185  1.00  0.00           C  
ATOM   1650  OG1 THR   239      18.544  92.137  38.375  1.00  0.00           O  
ATOM   1651  CG2 THR   239      19.663  94.273  38.492  1.00  0.00           C  
ATOM   1652  N   THR   240      17.138  92.366  41.566  1.00  0.00           N  
ATOM   1653  CA  THR   240      16.138  91.534  42.208  1.00  0.00           C  
ATOM   1654  C   THR   240      15.773  90.422  41.232  1.00  0.00           C  
ATOM   1655  O   THR   240      15.413  90.646  40.073  1.00  0.00           O  
ATOM   1656  CB  THR   240      14.731  91.151  42.707  1.00  0.00           C  
ATOM   1657  OG1 THR   240      14.245  92.140  43.602  1.00  0.00           O  
ATOM   1658  CG2 THR   240      14.799  89.797  43.433  1.00  0.00           C  
ATOM   1659  N   LYS   241      15.873  89.192  41.724  1.00  0.00           N  
ATOM   1660  CA  LYS   241      15.569  87.979  40.978  1.00  0.00           C  
ATOM   1661  C   LYS   241      14.187  88.026  40.304  1.00  0.00           C  
ATOM   1662  O   LYS   241      13.144  87.991  40.963  1.00  0.00           O  
ATOM   1663  CB  LYS   241      15.454  86.627  41.688  1.00  0.00           C  
ATOM   1664  CG  LYS   241      15.253  85.450  40.731  1.00  0.00           C  
ATOM   1665  CD  LYS   241      15.295  84.085  41.421  1.00  0.00           C  
ATOM   1666  CE  LYS   241      15.125  82.908  40.459  1.00  0.00           C  
ATOM   1667  NZ  LYS   241      15.343  81.632  41.178  1.00  0.00           N  
ATOM   1668  N   GLY   242      14.172  88.105  38.973  1.00  0.00           N  
ATOM   1669  CA  GLY   242      12.918  88.152  38.213  1.00  0.00           C  
ATOM   1670  C   GLY   242      12.872  87.167  37.041  1.00  0.00           C  
ATOM   1671  O   GLY   242      13.637  87.259  36.077  1.00  0.00           O  
ATOM   1672  N   ARG   243      11.955  86.205  37.125  1.00  0.00           N  
ATOM   1673  CA  ARG   243      11.803  85.208  36.079  1.00  0.00           C  
ATOM   1674  C   ARG   243      12.991  84.276  35.974  1.00  0.00           C  
ATOM   1675  O   ARG   243      13.427  83.885  34.887  1.00  0.00           O  
ATOM   1676  CB  ARG   243      11.690  85.605  34.604  1.00  0.00           C  
ATOM   1677  CG  ARG   243      10.467  86.472  34.297  1.00  0.00           C  
ATOM   1678  CD  ARG   243      10.366  86.892  32.830  1.00  0.00           C  
ATOM   1679  NE  ARG   243       9.231  87.850  32.715  1.00  0.00           N  
ATOM   1680  CZ  ARG   243       8.933  88.413  31.508  1.00  0.00           C  
ATOM   1681  NH1 ARG   243       9.822  87.929  30.592  1.00  0.00           N  
ATOM   1682  NH2 ARG   243       7.863  89.241  31.688  1.00  0.00           N  
ATOM   1683  N   PRO   244      13.535  83.906  37.130  1.00  0.00           N  
ATOM   1684  CA  PRO   244      14.693  83.023  37.219  1.00  0.00           C  
ATOM   1685  C   PRO   244      15.946  83.711  36.685  1.00  0.00           C  
ATOM   1686  O   PRO   244      17.016  83.108  36.564  1.00  0.00           O  
ATOM   1687  CB  PRO   244      15.516  81.882  36.615  1.00  0.00           C  
ATOM   1688  CG  PRO   244      15.487  81.852  35.086  1.00  0.00           C  
ATOM   1689  CD  PRO   244      14.144  82.281  34.490  1.00  0.00           C  
ATOM   1690  N   ARG   245      15.823  84.994  36.357  1.00  0.00           N  
ATOM   1691  CA  ARG   245      16.951  85.759  35.846  1.00  0.00           C  
ATOM   1692  C   ARG   245      17.343  86.913  36.756  1.00  0.00           C  
ATOM   1693  O   ARG   245      16.509  87.621  37.327  1.00  0.00           O  
ATOM   1694  CB  ARG   245      16.866  86.526  34.523  1.00  0.00           C  
ATOM   1695  CG  ARG   245      16.724  85.618  33.300  1.00  0.00           C  
ATOM   1696  CD  ARG   245      16.656  86.381  31.975  1.00  0.00           C  
ATOM   1697  NE  ARG   245      16.523  85.375  30.885  1.00  0.00           N  
ATOM   1698  CZ  ARG   245      16.376  85.786  29.591  1.00  0.00           C  
ATOM   1699  NH1 ARG   245      16.385  87.151  29.584  1.00  0.00           N  
ATOM   1700  NH2 ARG   245      16.278  84.671  28.809  1.00  0.00           N  
ATOM   1701  N   PRO   246      18.652  87.100  36.891  1.00  0.00           N  
ATOM   1702  CA  PRO   246      19.227  88.188  37.670  1.00  0.00           C  
ATOM   1703  C   PRO   246      20.203  88.890  36.746  1.00  0.00           C  
ATOM   1704  O   PRO   246      21.028  88.262  36.078  1.00  0.00           O  
ATOM   1705  CB  PRO   246      20.298  88.675  38.650  1.00  0.00           C  
ATOM   1706  CG  PRO   246      21.598  87.872  38.581  1.00  0.00           C  
ATOM   1707  CD  PRO   246      21.386  86.388  38.276  1.00  0.00           C  
ATOM   1708  N   LYS   247      20.086  90.238  36.734  1.00  0.00           N  
ATOM   1709  CA  LYS   247      21.048  90.975  35.926  1.00  0.00           C  
ATOM   1710  C   LYS   247      22.196  91.461  36.803  1.00  0.00           C  
ATOM   1711  O   LYS   247      21.976  91.942  37.911  1.00  0.00           O  
ATOM   1712  CB  LYS   247      20.397  92.216  35.264  1.00  0.00           C  
ATOM   1713  CG  LYS   247      19.326  91.864  34.229  1.00  0.00           C  
ATOM   1714  CD  LYS   247      18.655  93.088  33.602  1.00  0.00           C  
ATOM   1715  CE  LYS   247      17.551  92.736  32.603  1.00  0.00           C  
ATOM   1716  NZ  LYS   247      16.932  93.973  32.076  1.00  0.00           N  
ATOM   1717  N   ALA   248      23.423  91.322  36.311  1.00  0.00           N  
ATOM   1718  CA  ALA   248      24.580  91.798  37.057  1.00  0.00           C  
ATOM   1719  C   ALA   248      24.564  93.316  36.886  1.00  0.00           C  
ATOM   1720  O   ALA   248      24.398  93.817  35.773  1.00  0.00           O  
ATOM   1721  CB  ALA   248      25.865  91.206  36.485  1.00  0.00           C  
ATOM   1722  N   TYR   249      24.721  94.047  37.983  1.00  0.00           N  
ATOM   1723  CA  TYR   249      24.690  95.504  37.921  1.00  0.00           C  
ATOM   1724  C   TYR   249      26.045  96.146  38.184  1.00  0.00           C  
ATOM   1725  O   TYR   249      26.244  97.328  37.905  1.00  0.00           O  
ATOM   1726  CB  TYR   249      23.671  96.071  38.927  1.00  0.00           C  
ATOM   1727  CG  TYR   249      22.334  95.521  38.568  1.00  0.00           C  
ATOM   1728  CD1 TYR   249      21.756  94.520  39.361  1.00  0.00           C  
ATOM   1729  CD2 TYR   249      21.620  95.988  37.443  1.00  0.00           C  
ATOM   1730  CE1 TYR   249      20.493  93.977  39.055  1.00  0.00           C  
ATOM   1731  CE2 TYR   249      20.333  95.447  37.118  1.00  0.00           C  
ATOM   1732  CZ  TYR   249      19.787  94.440  37.939  1.00  0.00           C  
ATOM   1733  OH  TYR   249      18.555  93.886  37.664  1.00  0.00           O  
ATOM   1734  N   GLY   250      26.974  95.367  38.724  1.00  0.00           N  
ATOM   1735  CA  GLY   250      28.296  95.888  39.011  1.00  0.00           C  
ATOM   1736  C   GLY   250      29.063  94.970  39.937  1.00  0.00           C  
ATOM   1737  O   GLY   250      28.704  93.804  40.104  1.00  0.00           O  
ATOM   1738  N   VAL   251      30.130  95.492  40.529  1.00  0.00           N  
ATOM   1739  CA  VAL   251      30.946  94.718  41.451  1.00  0.00           C  
ATOM   1740  C   VAL   251      31.407  95.574  42.617  1.00  0.00           C  
ATOM   1741  O   VAL   251      31.389  96.805  42.551  1.00  0.00           O  
ATOM   1742  CB  VAL   251      32.217  94.151  40.763  1.00  0.00           C  
ATOM   1743  CG1 VAL   251      31.832  93.305  39.558  1.00  0.00           C  
ATOM   1744  CG2 VAL   251      33.143  95.294  40.350  1.00  0.00           C  
ATOM   1745  N   ILE   252      31.811  94.906  43.689  1.00  0.00           N  
ATOM   1746  CA  ILE   252      32.338  95.575  44.865  1.00  0.00           C  
ATOM   1747  C   ILE   252      33.798  95.154  44.945  1.00  0.00           C  
ATOM   1748  O   ILE   252      34.104  93.964  44.880  1.00  0.00           O  
ATOM   1749  CB  ILE   252      31.641  95.109  46.155  1.00  0.00           C  
ATOM   1750  CG1 ILE   252      30.160  95.480  46.111  1.00  0.00           C  
ATOM   1751  CG2 ILE   252      32.313  95.749  47.369  1.00  0.00           C  
ATOM   1752  CD1 ILE   252      29.356  94.892  47.254  1.00  0.00           C  
ATOM   1753  N   PHE   253      34.700  96.121  45.050  1.00  0.00           N  
ATOM   1754  CA  PHE   253      36.116  95.799  45.168  1.00  0.00           C  
ATOM   1755  C   PHE   253      36.709  96.572  46.334  1.00  0.00           C  
ATOM   1756  O   PHE   253      36.180  97.608  46.739  1.00  0.00           O  
ATOM   1757  CB  PHE   253      36.862  96.097  43.858  1.00  0.00           C  
ATOM   1758  CG  PHE   253      36.796  97.568  43.630  1.00  0.00           C  
ATOM   1759  CD1 PHE   253      37.790  98.447  44.117  1.00  0.00           C  
ATOM   1760  CD2 PHE   253      35.721  98.118  42.908  1.00  0.00           C  
ATOM   1761  CE1 PHE   253      37.721  99.852  43.890  1.00  0.00           C  
ATOM   1762  CE2 PHE   253      35.627  99.522  42.667  1.00  0.00           C  
ATOM   1763  CZ  PHE   253      36.632 100.392  43.163  1.00  0.00           C  
ATOM   1764  N   GLN   254      37.872  96.147  46.815  1.00  0.00           N  
ATOM   1765  CA  GLN   254      38.494  96.804  47.960  1.00  0.00           C  
ATOM   1766  C   GLN   254      39.983  97.047  47.793  1.00  0.00           C  
ATOM   1767  O   GLN   254      40.638  96.494  46.906  1.00  0.00           O  
ATOM   1768  CB  GLN   254      38.548  96.153  49.346  1.00  0.00           C  
ATOM   1769  CG  GLN   254      37.167  95.873  49.943  1.00  0.00           C  
ATOM   1770  CD  GLN   254      36.699  94.519  49.430  1.00  0.00           C  
ATOM   1771  OE1 GLN   254      37.501  93.614  49.208  1.00  0.00           O  
ATOM   1772  NE2 GLN   254      35.373  94.307  49.214  1.00  0.00           N  
ATOM   1773  N   ASP   255      40.539  97.888  48.654  1.00  0.00           N  
ATOM   1774  CA  ASP   255      41.958  98.157  48.608  1.00  0.00           C  
ATOM   1775  C   ASP   255      42.705  96.951  49.145  1.00  0.00           C  
ATOM   1776  O   ASP   255      42.467  96.467  50.256  1.00  0.00           O  
ATOM   1777  CB  ASP   255      42.478  99.333  49.438  1.00  0.00           C  
ATOM   1778  CG  ASP   255      41.926 100.616  48.833  1.00  0.00           C  
ATOM   1779  OD1 ASP   255      42.003 100.762  47.584  1.00  0.00           O  
ATOM   1780  OD2 ASP   255      41.419 101.467  49.613  1.00  0.00           O  
ATOM   1781  N   ALA   256      43.633  96.452  48.337  1.00  0.00           N  
ATOM   1782  CA  ALA   256      44.449  95.287  48.672  1.00  0.00           C  
ATOM   1783  C   ALA   256      45.062  95.389  50.059  1.00  0.00           C  
ATOM   1784  O   ALA   256      45.295  94.396  50.754  1.00  0.00           O  
ATOM   1785  CB  ALA   256      45.583  95.083  47.673  1.00  0.00           C  
ATOM   1786  N   ASN   257      45.330  96.620  50.469  1.00  0.00           N  
ATOM   1787  CA  ASN   257      45.965  96.909  51.741  1.00  0.00           C  
ATOM   1788  C   ASN   257      44.986  97.246  52.875  1.00  0.00           C  
ATOM   1789  O   ASN   257      45.296  97.119  54.063  1.00  0.00           O  
ATOM   1790  CB  ASN   257      46.949  98.081  51.672  1.00  0.00           C  
ATOM   1791  CG  ASN   257      48.104  97.673  50.768  1.00  0.00           C  
ATOM   1792  OD1 ASN   257      48.451  96.497  50.676  1.00  0.00           O  
ATOM   1793  ND2 ASN   257      48.761  98.624  50.051  1.00  0.00           N  
ATOM   1794  N   GLY   258      43.785  97.683  52.505  1.00  0.00           N  
ATOM   1795  CA  GLY   258      42.778  98.076  53.477  1.00  0.00           C  
ATOM   1796  C   GLY   258      41.429  97.530  53.056  1.00  0.00           C  
ATOM   1797  O   GLY   258      40.740  98.093  52.201  1.00  0.00           O  
ATOM   1798  N   VAL   259      41.024  96.415  53.653  1.00  0.00           N  
ATOM   1799  CA  VAL   259      39.749  95.829  53.272  1.00  0.00           C  
ATOM   1800  C   VAL   259      38.475  96.433  53.839  1.00  0.00           C  
ATOM   1801  O   VAL   259      37.366  95.987  53.531  1.00  0.00           O  
ATOM   1802  CB  VAL   259      38.934  94.527  53.428  1.00  0.00           C  
ATOM   1803  CG1 VAL   259      39.635  93.296  52.851  1.00  0.00           C  
ATOM   1804  CG2 VAL   259      38.629  94.169  54.884  1.00  0.00           C  
ATOM   1805  N   LEU   260      38.596  97.458  54.678  1.00  0.00           N  
ATOM   1806  CA  LEU   260      37.414  98.144  55.206  1.00  0.00           C  
ATOM   1807  C   LEU   260      37.052  99.222  54.191  1.00  0.00           C  
ATOM   1808  O   LEU   260      35.997  99.859  54.259  1.00  0.00           O  
ATOM   1809  CB  LEU   260      37.449  98.961  56.501  1.00  0.00           C  
ATOM   1810  CG  LEU   260      37.779  98.126  57.740  1.00  0.00           C  
ATOM   1811  CD1 LEU   260      37.920  98.923  59.036  1.00  0.00           C  
ATOM   1812  CD2 LEU   260      36.747  97.056  58.092  1.00  0.00           C  
ATOM   1813  N   HIS   261      37.944  99.433  53.231  1.00  0.00           N  
ATOM   1814  CA  HIS   261      37.742 100.432  52.197  1.00  0.00           C  
ATOM   1815  C   HIS   261      37.255  99.738  50.936  1.00  0.00           C  
ATOM   1816  O   HIS   261      38.018  99.123  50.186  1.00  0.00           O  
ATOM   1817  CB  HIS   261      38.912 101.253  51.643  1.00  0.00           C  
ATOM   1818  CG  HIS   261      39.611 102.061  52.696  1.00  0.00           C  
ATOM   1819  ND1 HIS   261      39.086 103.203  53.267  1.00  0.00           N  
ATOM   1820  CD2 HIS   261      40.814 101.890  53.293  1.00  0.00           C  
ATOM   1821  CE1 HIS   261      39.905 103.691  54.149  1.00  0.00           C  
ATOM   1822  NE2 HIS   261      40.972 102.916  54.191  1.00  0.00           N  
ATOM   1823  N   LYS   262      36.062  99.807  50.658  1.00  0.00           N  
ATOM   1824  CA  LYS   262      35.309  99.197  49.561  1.00  0.00           C  
ATOM   1825  C   LYS   262      34.813 100.221  48.544  1.00  0.00           C  
ATOM   1826  O   LYS   262      34.385 101.318  48.908  1.00  0.00           O  
ATOM   1827  CB  LYS   262      34.160  98.511  50.285  1.00  0.00           C  
ATOM   1828  CG  LYS   262      34.607  97.353  51.180  1.00  0.00           C  
ATOM   1829  CD  LYS   262      33.452  96.651  51.896  1.00  0.00           C  
ATOM   1830  CE  LYS   262      33.901  95.507  52.808  1.00  0.00           C  
ATOM   1831  NZ  LYS   262      32.730  94.916  53.493  1.00  0.00           N  
ATOM   1832  N   ALA   263      34.887  99.861  47.267  1.00  0.00           N  
ATOM   1833  CA  ALA   263      34.422 100.731  46.194  1.00  0.00           C  
ATOM   1834  C   ALA   263      33.424  99.937  45.366  1.00  0.00           C  
ATOM   1835  O   ALA   263      33.392  98.708  45.431  1.00  0.00           O  
ATOM   1836  CB  ALA   263      35.564 101.154  45.263  1.00  0.00           C  
ATOM   1837  N   GLU   264      32.618 100.638  44.580  1.00  0.00           N  
ATOM   1838  CA  GLU   264      31.650  99.981  43.718  1.00  0.00           C  
ATOM   1839  C   GLU   264      31.783 100.522  42.305  1.00  0.00           C  
ATOM   1840  O   GLU   264      32.004 101.720  42.102  1.00  0.00           O  
ATOM   1841  CB  GLU   264      30.221 100.219  44.211  1.00  0.00           C  
ATOM   1842  CG  GLU   264      29.942  99.614  45.588  1.00  0.00           C  
ATOM   1843  CD  GLU   264      28.497  99.922  45.954  1.00  0.00           C  
ATOM   1844  OE1 GLU   264      27.810 100.590  45.135  1.00  0.00           O  
ATOM   1845  OE2 GLU   264      28.062  99.495  47.056  1.00  0.00           O  
ATOM   1846  N   LEU   265      31.664  99.629  41.332  1.00  0.00           N  
ATOM   1847  CA  LEU   265      31.734 100.004  39.930  1.00  0.00           C  
ATOM   1848  C   LEU   265      30.500  99.389  39.287  1.00  0.00           C  
ATOM   1849  O   LEU   265      30.298  98.173  39.352  1.00  0.00           O  
ATOM   1850  CB  LEU   265      33.008  99.455  39.292  1.00  0.00           C  
ATOM   1851  CG  LEU   265      34.290 100.008  39.917  1.00  0.00           C  
ATOM   1852  CD1 LEU   265      35.581  99.349  39.432  1.00  0.00           C  
ATOM   1853  CD2 LEU   265      34.538 101.495  39.674  1.00  0.00           C  
ATOM   1854  N   GLU   266      29.663 100.231  38.691  1.00  0.00           N  
ATOM   1855  CA  GLU   266      28.437  99.761  38.061  1.00  0.00           C  
ATOM   1856  C   GLU   266      28.491  99.849  36.545  1.00  0.00           C  
ATOM   1857  O   GLU   266      29.260 100.631  35.987  1.00  0.00           O  
ATOM   1858  CB  GLU   266      27.235 100.570  38.559  1.00  0.00           C  
ATOM   1859  CG  GLU   266      26.951 100.385  40.051  1.00  0.00           C  
ATOM   1860  CD  GLU   266      25.711 101.196  40.398  1.00  0.00           C  
ATOM   1861  OE1 GLU   266      25.158 101.855  39.477  1.00  0.00           O  
ATOM   1862  OE2 GLU   266      25.299 101.168  41.588  1.00  0.00           O  
ATOM   1863  N   LYS   267      27.664  99.042  35.888  1.00  0.00           N  
ATOM   1864  CA  LYS   267      27.593  99.033  34.432  1.00  0.00           C  
ATOM   1865  C   LYS   267      26.293  99.680  33.959  1.00  0.00           C  
ATOM   1866  O   LYS   267      25.232  99.475  34.551  1.00  0.00           O  
ATOM   1867  CB  LYS   267      27.680  97.595  33.868  1.00  0.00           C  
ATOM   1868  CG  LYS   267      28.937  96.842  34.308  1.00  0.00           C  
ATOM   1869  CD  LYS   267      30.229  97.408  33.716  1.00  0.00           C  
ATOM   1870  CE  LYS   267      31.480  96.620  34.110  1.00  0.00           C  
ATOM   1871  NZ  LYS   267      31.848  96.921  35.511  1.00  0.00           N  
ATOM   1872  N   ASN   268      26.384 100.462  32.890  1.00  0.00           N  
ATOM   1873  CA  ASN   268      25.221 101.149  32.337  1.00  0.00           C  
ATOM   1874  C   ASN   268      24.403 100.253  31.420  1.00  0.00           C  
ATOM   1875  O   ASN   268      24.755  99.100  31.180  1.00  0.00           O  
ATOM   1876  CB  ASN   268      25.668 102.390  31.566  1.00  0.00           C  
ATOM   1877  CG  ASN   268      26.141 103.426  32.576  1.00  0.00           C  
ATOM   1878  OD1 ASN   268      25.715 103.427  33.729  1.00  0.00           O  
ATOM   1879  ND2 ASN   268      27.049 104.365  32.197  1.00  0.00           N  
ATOM   1880  N   SER   269      23.304 100.802  30.911  1.00  0.00           N  
ATOM   1881  CA  SER   269      22.406 100.080  30.019  1.00  0.00           C  
ATOM   1882  C   SER   269      23.144  99.356  28.896  1.00  0.00           C  
ATOM   1883  O   SER   269      24.003  99.933  28.229  1.00  0.00           O  
ATOM   1884  CB  SER   269      21.381 101.051  29.420  1.00  0.00           C  
ATOM   1885  OG  SER   269      20.472 100.377  28.566  1.00  0.00           O  
ATOM   1886  N   MET   270      22.794  98.086  28.703  1.00  0.00           N  
ATOM   1887  CA  MET   270      23.383  97.238  27.671  1.00  0.00           C  
ATOM   1888  C   MET   270      24.829  96.856  27.966  1.00  0.00           C  
ATOM   1889  O   MET   270      25.436  96.091  27.218  1.00  0.00           O  
ATOM   1890  CB  MET   270      23.287  97.923  26.303  1.00  0.00           C  
ATOM   1891  CG  MET   270      21.850  98.220  25.869  1.00  0.00           C  
ATOM   1892  SD  MET   270      20.776  96.757  25.768  1.00  0.00           S  
ATOM   1893  CE  MET   270      21.579  96.072  24.290  1.00  0.00           C  
ATOM   1894  N   ASN   271      25.369  97.384  29.060  1.00  0.00           N  
ATOM   1895  CA  ASN   271      26.739  97.080  29.443  1.00  0.00           C  
ATOM   1896  C   ASN   271      26.817  95.752  30.171  1.00  0.00           C  
ATOM   1897  O   ASN   271      25.788  95.166  30.514  1.00  0.00           O  
ATOM   1898  CB  ASN   271      27.314  98.201  30.315  1.00  0.00           C  
ATOM   1899  CG  ASN   271      27.517  99.425  29.434  1.00  0.00           C  
ATOM   1900  OD1 ASN   271      27.701  99.311  28.223  1.00  0.00           O  
ATOM   1901  ND2 ASN   271      27.495 100.664  29.994  1.00  0.00           N  
ATOM   1902  N   GLU   272      28.029  95.271  30.427  1.00  0.00           N  
ATOM   1903  CA  GLU   272      28.174  93.986  31.100  1.00  0.00           C  
ATOM   1904  C   GLU   272      29.375  93.879  32.023  1.00  0.00           C  
ATOM   1905  O   GLU   272      30.353  94.614  31.894  1.00  0.00           O  
ATOM   1906  CB  GLU   272      28.270  92.861  30.064  1.00  0.00           C  
ATOM   1907  CG  GLU   272      27.126  92.822  29.068  1.00  0.00           C  
ATOM   1908  CD  GLU   272      27.254  91.689  28.073  1.00  0.00           C  
ATOM   1909  OE1 GLU   272      27.329  90.521  28.509  1.00  0.00           O  
ATOM   1910  OE2 GLU   272      27.278  91.965  26.854  1.00  0.00           O  
ATOM   1911  N   VAL   273      29.271  92.951  32.967  1.00  0.00           N  
ATOM   1912  CA  VAL   273      30.353  92.658  33.892  1.00  0.00           C  
ATOM   1913  C   VAL   273      30.940  91.384  33.304  1.00  0.00           C  
ATOM   1914  O   VAL   273      30.203  90.438  33.019  1.00  0.00           O  
ATOM   1915  CB  VAL   273      29.836  92.344  35.316  1.00  0.00           C  
ATOM   1916  CG1 VAL   273      30.960  91.738  36.157  1.00  0.00           C  
ATOM   1917  CG2 VAL   273      29.323  93.613  35.977  1.00  0.00           C  
ATOM   1918  N   ILE   274      32.248  91.364  33.084  1.00  0.00           N  
ATOM   1919  CA  ILE   274      32.874  90.170  32.539  1.00  0.00           C  
ATOM   1920  C   ILE   274      33.940  89.721  33.516  1.00  0.00           C  
ATOM   1921  O   ILE   274      34.785  90.516  33.933  1.00  0.00           O  
ATOM   1922  CB  ILE   274      33.501  90.435  31.159  1.00  0.00           C  
ATOM   1923  CG1 ILE   274      32.420  90.959  30.204  1.00  0.00           C  
ATOM   1924  CG2 ILE   274      34.095  89.142  30.603  1.00  0.00           C  
ATOM   1925  CD1 ILE   274      32.949  91.527  28.910  1.00  0.00           C  
ATOM   1926  N   LEU   275      33.874  88.449  33.896  1.00  0.00           N  
ATOM   1927  CA  LEU   275      34.825  87.882  34.836  1.00  0.00           C  
ATOM   1928  C   LEU   275      35.921  87.169  34.057  1.00  0.00           C  
ATOM   1929  O   LEU   275      35.642  86.268  33.264  1.00  0.00           O  
ATOM   1930  CB  LEU   275      34.133  86.880  35.792  1.00  0.00           C  
ATOM   1931  CG  LEU   275      33.024  87.510  36.637  1.00  0.00           C  
ATOM   1932  CD1 LEU   275      32.275  86.538  37.548  1.00  0.00           C  
ATOM   1933  CD2 LEU   275      33.485  88.608  37.593  1.00  0.00           C  
ATOM   1934  N   SER   276      37.161  87.598  34.282  1.00  0.00           N  
ATOM   1935  CA  SER   276      38.340  87.030  33.626  1.00  0.00           C  
ATOM   1936  C   SER   276      39.372  86.819  34.727  1.00  0.00           C  
ATOM   1937  O   SER   276      40.565  87.089  34.548  1.00  0.00           O  
ATOM   1938  CB  SER   276      38.878  88.011  32.580  1.00  0.00           C  
ATOM   1939  OG  SER   276      37.884  88.316  31.612  1.00  0.00           O  
ATOM   1940  N   ALA   277      38.894  86.330  35.870  1.00  0.00           N  
ATOM   1941  CA  ALA   277      39.734  86.106  37.042  1.00  0.00           C  
ATOM   1942  C   ALA   277      40.499  84.789  37.039  1.00  0.00           C  
ATOM   1943  O   ALA   277      41.142  84.441  38.033  1.00  0.00           O  
ATOM   1944  CB  ALA   277      38.889  86.211  38.306  1.00  0.00           C  
ATOM   1945  N   GLY   278      40.430  84.061  35.931  1.00  0.00           N  
ATOM   1946  CA  GLY   278      41.153  82.804  35.832  1.00  0.00           C  
ATOM   1947  C   GLY   278      40.429  81.562  36.317  1.00  0.00           C  
ATOM   1948  O   GLY   278      39.361  81.625  36.935  1.00  0.00           O  
ATOM   1949  N   ALA   279      41.035  80.416  36.027  1.00  0.00           N  
ATOM   1950  CA  ALA   279      40.501  79.118  36.411  1.00  0.00           C  
ATOM   1951  C   ALA   279      40.203  79.056  37.908  1.00  0.00           C  
ATOM   1952  O   ALA   279      39.215  78.457  38.334  1.00  0.00           O  
ATOM   1953  CB  ALA   279      41.515  78.016  36.039  1.00  0.00           C  
ATOM   1954  N   ILE   280      41.063  79.676  38.708  1.00  0.00           N  
ATOM   1955  CA  ILE   280      40.872  79.664  40.151  1.00  0.00           C  
ATOM   1956  C   ILE   280      39.995  80.822  40.629  1.00  0.00           C  
ATOM   1957  O   ILE   280      39.051  80.627  41.398  1.00  0.00           O  
ATOM   1958  CB  ILE   280      42.233  79.735  40.885  1.00  0.00           C  
ATOM   1959  CG1 ILE   280      43.146  78.602  40.402  1.00  0.00           C  
ATOM   1960  CG2 ILE   280      42.022  79.655  42.390  1.00  0.00           C  
ATOM   1961  CD1 ILE   280      42.565  77.210  40.586  1.00  0.00           C  
ATOM   1962  N   GLY   281      40.301  82.021  40.147  1.00  0.00           N  
ATOM   1963  CA  GLY   281      39.570  83.205  40.564  1.00  0.00           C  
ATOM   1964  C   GLY   281      38.126  83.361  40.127  1.00  0.00           C  
ATOM   1965  O   GLY   281      37.307  83.886  40.877  1.00  0.00           O  
ATOM   1966  N   SER   282      37.799  82.920  38.922  1.00  0.00           N  
ATOM   1967  CA  SER   282      36.429  83.069  38.439  1.00  0.00           C  
ATOM   1968  C   SER   282      35.396  82.238  39.210  1.00  0.00           C  
ATOM   1969  O   SER   282      34.405  82.787  39.699  1.00  0.00           O  
ATOM   1970  CB  SER   282      36.366  82.782  36.932  1.00  0.00           C  
ATOM   1971  OG  SER   282      35.030  82.907  36.467  1.00  0.00           O  
ATOM   1972  N   PRO   283      35.607  80.916  39.346  1.00  0.00           N  
ATOM   1973  CA  PRO   283      34.609  80.137  40.093  1.00  0.00           C  
ATOM   1974  C   PRO   283      34.499  80.650  41.529  1.00  0.00           C  
ATOM   1975  O   PRO   283      33.413  80.697  42.106  1.00  0.00           O  
ATOM   1976  CB  PRO   283      35.165  78.715  40.048  1.00  0.00           C  
ATOM   1977  CG  PRO   283      35.980  78.696  38.791  1.00  0.00           C  
ATOM   1978  CD  PRO   283      36.666  80.042  38.809  1.00  0.00           C  
ATOM   1979  N   GLN   284      35.634  81.031  42.105  1.00  0.00           N  
ATOM   1980  CA  GLN   284      35.641  81.541  43.471  1.00  0.00           C  
ATOM   1981  C   GLN   284      34.747  82.769  43.613  1.00  0.00           C  
ATOM   1982  O   GLN   284      33.924  82.838  44.528  1.00  0.00           O  
ATOM   1983  CB  GLN   284      37.063  81.899  43.911  1.00  0.00           C  
ATOM   1984  CG  GLN   284      37.096  82.597  45.268  1.00  0.00           C  
ATOM   1985  CD  GLN   284      38.471  83.106  45.639  1.00  0.00           C  
ATOM   1986  OE1 GLN   284      39.182  83.663  44.804  1.00  0.00           O  
ATOM   1987  NE2 GLN   284      38.845  82.935  46.905  1.00  0.00           N  
ATOM   1988  N   LEU   285      34.906  83.736  42.711  1.00  0.00           N  
ATOM   1989  CA  LEU   285      34.102  84.950  42.763  1.00  0.00           C  
ATOM   1990  C   LEU   285      32.621  84.653  42.546  1.00  0.00           C  
ATOM   1991  O   LEU   285      31.765  85.238  43.207  1.00  0.00           O  
ATOM   1992  CB  LEU   285      34.579  85.963  41.718  1.00  0.00           C  
ATOM   1993  CG  LEU   285      33.807  87.284  41.727  1.00  0.00           C  
ATOM   1994  CD1 LEU   285      33.928  87.944  43.102  1.00  0.00           C  
ATOM   1995  CD2 LEU   285      34.353  88.203  40.640  1.00  0.00           C  
ATOM   1996  N   LEU   286      32.316  83.751  41.617  1.00  0.00           N  
ATOM   1997  CA  LEU   286      30.923  83.401  41.355  1.00  0.00           C  
ATOM   1998  C   LEU   286      30.284  82.793  42.603  1.00  0.00           C  
ATOM   1999  O   LEU   286      29.176  83.169  42.985  1.00  0.00           O  
ATOM   2000  CB  LEU   286      30.825  82.427  40.173  1.00  0.00           C  
ATOM   2001  CG  LEU   286      31.066  83.046  38.790  1.00  0.00           C  
ATOM   2002  CD1 LEU   286      31.105  81.963  37.727  1.00  0.00           C  
ATOM   2003  CD2 LEU   286      29.962  84.058  38.484  1.00  0.00           C  
ATOM   2004  N   MET   287      30.985  81.863  43.247  1.00  0.00           N  
ATOM   2005  CA  MET   287      30.455  81.236  44.455  1.00  0.00           C  
ATOM   2006  C   MET   287      30.230  82.271  45.557  1.00  0.00           C  
ATOM   2007  O   MET   287      29.173  82.288  46.189  1.00  0.00           O  
ATOM   2008  CB  MET   287      31.406  80.146  44.958  1.00  0.00           C  
ATOM   2009  CG  MET   287      31.465  78.919  44.045  1.00  0.00           C  
ATOM   2010  SD  MET   287      32.683  77.665  44.546  1.00  0.00           S  
ATOM   2011  CE  MET   287      31.794  77.173  46.051  1.00  0.00           C  
ATOM   2012  N   LEU   288      31.218  83.133  45.784  1.00  0.00           N  
ATOM   2013  CA  LEU   288      31.115  84.160  46.816  1.00  0.00           C  
ATOM   2014  C   LEU   288      29.967  85.121  46.532  1.00  0.00           C  
ATOM   2015  O   LEU   288      29.429  85.745  47.449  1.00  0.00           O  
ATOM   2016  CB  LEU   288      32.425  84.950  46.918  1.00  0.00           C  
ATOM   2017  CG  LEU   288      33.629  84.253  47.560  1.00  0.00           C  
ATOM   2018  CD1 LEU   288      34.877  85.088  47.341  1.00  0.00           C  
ATOM   2019  CD2 LEU   288      33.376  84.052  49.048  1.00  0.00           C  
ATOM   2020  N   SER   289      29.594  85.227  45.261  1.00  0.00           N  
ATOM   2021  CA  SER   289      28.519  86.119  44.840  1.00  0.00           C  
ATOM   2022  C   SER   289      27.144  85.456  44.825  1.00  0.00           C  
ATOM   2023  O   SER   289      26.158  86.074  44.426  1.00  0.00           O  
ATOM   2024  CB  SER   289      28.833  86.679  43.454  1.00  0.00           C  
ATOM   2025  OG  SER   289      30.076  87.358  43.473  1.00  0.00           O  
ATOM   2026  N   GLY   290      27.080  84.196  45.242  1.00  0.00           N  
ATOM   2027  CA  GLY   290      25.802  83.507  45.282  1.00  0.00           C  
ATOM   2028  C   GLY   290      25.399  82.768  44.021  1.00  0.00           C  
ATOM   2029  O   GLY   290      24.233  82.407  43.861  1.00  0.00           O  
ATOM   2030  N   ILE   291      26.351  82.548  43.119  1.00  0.00           N  
ATOM   2031  CA  ILE   291      26.074  81.819  41.884  1.00  0.00           C  
ATOM   2032  C   ILE   291      26.812  80.485  41.952  1.00  0.00           C  
ATOM   2033  O   ILE   291      28.024  80.416  41.749  1.00  0.00           O  
ATOM   2034  CB  ILE   291      26.538  82.620  40.643  1.00  0.00           C  
ATOM   2035  CG1 ILE   291      25.868  83.999  40.517  1.00  0.00           C  
ATOM   2036  CG2 ILE   291      26.248  81.909  39.310  1.00  0.00           C  
ATOM   2037  CD1 ILE   291      26.477  84.875  39.423  1.00  0.00           C  
ATOM   2038  N   GLY   292      26.072  79.427  42.265  1.00  0.00           N  
ATOM   2039  CA  GLY   292      26.669  78.108  42.376  1.00  0.00           C  
ATOM   2040  C   GLY   292      25.667  77.095  42.893  1.00  0.00           C  
ATOM   2041  O   GLY   292      24.473  77.396  42.964  1.00  0.00           O  
ATOM   2042  N   PRO   293      26.114  75.885  43.270  1.00  0.00           N  
ATOM   2043  CA  PRO   293      25.217  74.841  43.780  1.00  0.00           C  
ATOM   2044  C   PRO   293      24.415  75.332  44.983  1.00  0.00           C  
ATOM   2045  O   PRO   293      24.981  75.788  45.972  1.00  0.00           O  
ATOM   2046  CB  PRO   293      26.174  73.709  44.146  1.00  0.00           C  
ATOM   2047  CG  PRO   293      27.327  73.920  43.197  1.00  0.00           C  
ATOM   2048  CD  PRO   293      27.509  75.410  43.259  1.00  0.00           C  
ATOM   2049  N   ALA   294      23.096  75.225  44.890  1.00  0.00           N  
ATOM   2050  CA  ALA   294      22.207  75.681  45.953  1.00  0.00           C  
ATOM   2051  C   ALA   294      22.544  75.134  47.339  1.00  0.00           C  
ATOM   2052  O   ALA   294      22.710  75.900  48.289  1.00  0.00           O  
ATOM   2053  CB  ALA   294      20.763  75.319  45.598  1.00  0.00           C  
ATOM   2054  N   ALA   295      22.640  73.815  47.465  1.00  0.00           N  
ATOM   2055  CA  ALA   295      22.923  73.230  48.774  1.00  0.00           C  
ATOM   2056  C   ALA   295      24.302  73.593  49.304  1.00  0.00           C  
ATOM   2057  O   ALA   295      24.480  73.752  50.509  1.00  0.00           O  
ATOM   2058  CB  ALA   295      22.756  71.708  48.740  1.00  0.00           C  
ATOM   2059  N   HIS   296      25.278  73.727  48.414  1.00  0.00           N  
ATOM   2060  CA  HIS   296      26.620  74.089  48.849  1.00  0.00           C  
ATOM   2061  C   HIS   296      26.625  75.509  49.413  1.00  0.00           C  
ATOM   2062  O   HIS   296      27.128  75.747  50.510  1.00  0.00           O  
ATOM   2063  CB  HIS   296      27.610  74.006  47.685  1.00  0.00           C  
ATOM   2064  CG  HIS   296      27.874  72.598  47.240  1.00  0.00           C  
ATOM   2065  ND1 HIS   296      28.498  72.268  46.053  1.00  0.00           N  
ATOM   2066  CD2 HIS   296      27.597  71.413  47.833  1.00  0.00           C  
ATOM   2067  CE1 HIS   296      28.596  70.980  45.931  1.00  0.00           C  
ATOM   2068  NE2 HIS   296      28.056  70.424  46.998  1.00  0.00           N  
ATOM   2069  N   LEU   297      26.067  76.450  48.658  1.00  0.00           N  
ATOM   2070  CA  LEU   297      26.024  77.839  49.096  1.00  0.00           C  
ATOM   2071  C   LEU   297      25.230  77.996  50.387  1.00  0.00           C  
ATOM   2072  O   LEU   297      25.650  78.710  51.295  1.00  0.00           O  
ATOM   2073  CB  LEU   297      25.421  78.725  48.000  1.00  0.00           C  
ATOM   2074  CG  LEU   297      26.246  78.826  46.712  1.00  0.00           C  
ATOM   2075  CD1 LEU   297      25.507  79.676  45.693  1.00  0.00           C  
ATOM   2076  CD2 LEU   297      27.612  79.425  47.023  1.00  0.00           C  
ATOM   2077  N   ALA   298      24.088  77.324  50.472  1.00  0.00           N  
ATOM   2078  CA  ALA   298      23.267  77.416  51.673  1.00  0.00           C  
ATOM   2079  C   ALA   298      23.992  76.835  52.885  1.00  0.00           C  
ATOM   2080  O   ALA   298      23.828  77.329  53.998  1.00  0.00           O  
ATOM   2081  CB  ALA   298      21.928  76.702  51.470  1.00  0.00           C  
ATOM   2082  N   ALA   299      24.801  75.800  52.676  1.00  0.00           N  
ATOM   2083  CA  ALA   299      25.525  75.194  53.791  1.00  0.00           C  
ATOM   2084  C   ALA   299      26.496  76.191  54.411  1.00  0.00           C  
ATOM   2085  O   ALA   299      26.853  76.073  55.584  1.00  0.00           O  
ATOM   2086  CB  ALA   299      26.299  73.953  53.336  1.00  0.00           C  
ATOM   2087  N   HIS   300      26.918  77.175  53.620  1.00  0.00           N  
ATOM   2088  CA  HIS   300      27.857  78.192  54.083  1.00  0.00           C  
ATOM   2089  C   HIS   300      27.170  79.514  54.383  1.00  0.00           C  
ATOM   2090  O   HIS   300      27.829  80.508  54.693  1.00  0.00           O  
ATOM   2091  CB  HIS   300      28.946  78.415  53.034  1.00  0.00           C  
ATOM   2092  CG  HIS   300      29.793  77.199  52.801  1.00  0.00           C  
ATOM   2093  ND1 HIS   300      30.768  76.759  53.673  1.00  0.00           N  
ATOM   2094  CD2 HIS   300      29.810  76.313  51.778  1.00  0.00           C  
ATOM   2095  CE1 HIS   300      31.337  75.684  53.219  1.00  0.00           C  
ATOM   2096  NE2 HIS   300      30.779  75.382  52.062  1.00  0.00           N  
ATOM   2097  N   GLY   301      25.862  79.464  54.587  1.00  0.00           N  
ATOM   2098  CA  GLY   301      25.125  80.674  54.891  1.00  0.00           C  
ATOM   2099  C   GLY   301      25.171  81.659  53.748  1.00  0.00           C  
ATOM   2100  O   GLY   301      25.255  82.875  53.940  1.00  0.00           O  
ATOM   2101  N   ILE   302      25.117  81.145  52.527  1.00  0.00           N  
ATOM   2102  CA  ILE   302      25.123  82.017  51.364  1.00  0.00           C  
ATOM   2103  C   ILE   302      23.704  82.562  51.189  1.00  0.00           C  
ATOM   2104  O   ILE   302      22.748  82.070  51.793  1.00  0.00           O  
ATOM   2105  CB  ILE   302      25.297  81.726  49.856  1.00  0.00           C  
ATOM   2106  CG1 ILE   302      24.191  80.831  49.273  1.00  0.00           C  
ATOM   2107  CG2 ILE   302      26.615  81.009  49.518  1.00  0.00           C  
ATOM   2108  CD1 ILE   302      24.217  80.745  47.747  1.00  0.00           C  
ATOM   2109  N   LYS   303      23.544  83.588  50.357  1.00  0.00           N  
ATOM   2110  CA  LYS   303      22.218  84.167  50.138  1.00  0.00           C  
ATOM   2111  C   LYS   303      21.259  83.211  49.465  1.00  0.00           C  
ATOM   2112  O   LYS   303      21.538  82.664  48.395  1.00  0.00           O  
ATOM   2113  CB  LYS   303      22.033  85.384  49.226  1.00  0.00           C  
ATOM   2114  CG  LYS   303      22.630  86.671  49.798  1.00  0.00           C  
ATOM   2115  CD  LYS   303      22.440  87.890  48.892  1.00  0.00           C  
ATOM   2116  CE  LYS   303      23.036  89.177  49.465  1.00  0.00           C  
ATOM   2117  NZ  LYS   303      22.811  90.300  48.527  1.00  0.00           N  
ATOM   2118  N   PRO   304      20.092  82.986  50.084  1.00  0.00           N  
ATOM   2119  CA  PRO   304      19.064  82.090  49.545  1.00  0.00           C  
ATOM   2120  C   PRO   304      18.607  82.539  48.153  1.00  0.00           C  
ATOM   2121  O   PRO   304      17.812  81.873  47.485  1.00  0.00           O  
ATOM   2122  CB  PRO   304      17.591  81.680  49.480  1.00  0.00           C  
ATOM   2123  CG  PRO   304      16.624  82.828  49.779  1.00  0.00           C  
ATOM   2124  CD  PRO   304      17.143  83.806  50.835  1.00  0.00           C  
ATOM   2125  N   LEU   305      19.111  83.681  47.704  1.00  0.00           N  
ATOM   2126  CA  LEU   305      18.719  84.221  46.410  1.00  0.00           C  
ATOM   2127  C   LEU   305      19.745  83.999  45.302  1.00  0.00           C  
ATOM   2128  O   LEU   305      19.624  84.532  44.196  1.00  0.00           O  
ATOM   2129  CB  LEU   305      18.506  85.727  46.224  1.00  0.00           C  
ATOM   2130  CG  LEU   305      17.396  86.300  47.108  1.00  0.00           C  
ATOM   2131  CD1 LEU   305      17.217  87.815  47.019  1.00  0.00           C  
ATOM   2132  CD2 LEU   305      15.997  85.760  46.818  1.00  0.00           C  
ATOM   2133  N   VAL   306      20.770  83.207  45.581  1.00  0.00           N  
ATOM   2134  CA  VAL   306      21.783  82.938  44.577  1.00  0.00           C  
ATOM   2135  C   VAL   306      21.221  81.973  43.527  1.00  0.00           C  
ATOM   2136  O   VAL   306      20.703  80.898  43.840  1.00  0.00           O  
ATOM   2137  CB  VAL   306      23.121  82.201  44.353  1.00  0.00           C  
ATOM   2138  CG1 VAL   306      23.617  82.263  42.907  1.00  0.00           C  
ATOM   2139  CG2 VAL   306      24.272  82.756  45.195  1.00  0.00           C  
ATOM   2140  N   LEU   307      21.331  82.428  42.150  1.00  0.00           N  
ATOM   2141  CA  LEU   307      20.820  81.475  41.181  1.00  0.00           C  
ATOM   2142  C   LEU   307      21.560  80.155  41.341  1.00  0.00           C  
ATOM   2143  O   LEU   307      22.794  80.128  41.342  1.00  0.00           O  
ATOM   2144  CB  LEU   307      21.004  81.999  39.754  1.00  0.00           C  
ATOM   2145  CG  LEU   307      20.534  81.053  38.643  1.00  0.00           C  
ATOM   2146  CD1 LEU   307      19.046  80.759  38.805  1.00  0.00           C  
ATOM   2147  CD2 LEU   307      20.814  81.679  37.281  1.00  0.00           C  
ATOM   2148  N   ASP   308      20.812  79.068  41.490  1.00  0.00           N  
ATOM   2149  CA  ASP   308      21.428  77.758  41.633  1.00  0.00           C  
ATOM   2150  C   ASP   308      22.087  77.406  40.307  1.00  0.00           C  
ATOM   2151  O   ASP   308      21.427  77.332  39.268  1.00  0.00           O  
ATOM   2152  CB  ASP   308      20.386  76.696  42.002  1.00  0.00           C  
ATOM   2153  CG  ASP   308      21.116  75.380  42.231  1.00  0.00           C  
ATOM   2154  OD1 ASP   308      22.358  75.349  42.021  1.00  0.00           O  
ATOM   2155  OD2 ASP   308      20.442  74.390  42.620  1.00  0.00           O  
ATOM   2156  N   HIS   309      23.398  77.210  40.361  1.00  0.00           N  
ATOM   2157  CA  HIS   309      24.211  76.876  39.196  1.00  0.00           C  
ATOM   2158  C   HIS   309      25.093  75.708  39.631  1.00  0.00           C  
ATOM   2159  O   HIS   309      26.194  75.900  40.145  1.00  0.00           O  
ATOM   2160  CB  HIS   309      25.060  78.087  38.812  1.00  0.00           C  
ATOM   2161  CG  HIS   309      24.755  78.629  37.451  1.00  0.00           C  
ATOM   2162  ND1 HIS   309      25.077  77.954  36.294  1.00  0.00           N  
ATOM   2163  CD2 HIS   309      24.159  79.780  37.062  1.00  0.00           C  
ATOM   2164  CE1 HIS   309      24.694  78.667  35.250  1.00  0.00           C  
ATOM   2165  NE2 HIS   309      24.134  79.780  35.688  1.00  0.00           N  
ATOM   2166  N   PRO   310      24.615  74.477  39.418  1.00  0.00           N  
ATOM   2167  CA  PRO   310      25.322  73.249  39.791  1.00  0.00           C  
ATOM   2168  C   PRO   310      26.768  73.045  39.364  1.00  0.00           C  
ATOM   2169  O   PRO   310      27.530  72.389  40.076  1.00  0.00           O  
ATOM   2170  CB  PRO   310      24.407  72.146  39.255  1.00  0.00           C  
ATOM   2171  CG  PRO   310      23.706  72.802  38.102  1.00  0.00           C  
ATOM   2172  CD  PRO   310      23.390  74.162  38.661  1.00  0.00           C  
ATOM   2173  N   MET   311      27.166  73.608  38.231  1.00  0.00           N  
ATOM   2174  CA  MET   311      28.520  73.361  37.762  1.00  0.00           C  
ATOM   2175  C   MET   311      29.594  74.418  37.982  1.00  0.00           C  
ATOM   2176  O   MET   311      30.697  74.292  37.449  1.00  0.00           O  
ATOM   2177  CB  MET   311      28.462  72.949  36.291  1.00  0.00           C  
ATOM   2178  CG  MET   311      27.632  71.688  36.043  1.00  0.00           C  
ATOM   2179  SD  MET   311      28.301  70.182  36.810  1.00  0.00           S  
ATOM   2180  CE  MET   311      29.689  70.017  35.650  1.00  0.00           C  
ATOM   2181  N   VAL   312      29.291  75.448  38.767  1.00  0.00           N  
ATOM   2182  CA  VAL   312      30.296  76.468  39.053  1.00  0.00           C  
ATOM   2183  C   VAL   312      31.337  75.799  39.951  1.00  0.00           C  
ATOM   2184  O   VAL   312      31.003  75.255  41.007  1.00  0.00           O  
ATOM   2185  CB  VAL   312      29.689  77.685  39.789  1.00  0.00           C  
ATOM   2186  CG1 VAL   312      30.797  78.592  40.294  1.00  0.00           C  
ATOM   2187  CG2 VAL   312      28.773  78.461  38.843  1.00  0.00           C  
ATOM   2188  N   GLY   313      32.593  75.821  39.518  1.00  0.00           N  
ATOM   2189  CA  GLY   313      33.647  75.196  40.297  1.00  0.00           C  
ATOM   2190  C   GLY   313      33.818  73.717  39.991  1.00  0.00           C  
ATOM   2191  O   GLY   313      34.655  73.044  40.594  1.00  0.00           O  
ATOM   2192  N   GLN   314      33.023  73.196  39.061  1.00  0.00           N  
ATOM   2193  CA  GLN   314      33.130  71.790  38.698  1.00  0.00           C  
ATOM   2194  C   GLN   314      33.940  71.648  37.410  1.00  0.00           C  
ATOM   2195  O   GLN   314      34.099  72.609  36.656  1.00  0.00           O  
ATOM   2196  CB  GLN   314      31.736  71.178  38.519  1.00  0.00           C  
ATOM   2197  CG  GLN   314      30.878  71.227  39.776  1.00  0.00           C  
ATOM   2198  CD  GLN   314      31.507  70.486  40.945  1.00  0.00           C  
ATOM   2199  OE1 GLN   314      31.803  69.294  40.853  1.00  0.00           O  
ATOM   2200  NE2 GLN   314      31.710  71.189  42.052  1.00  0.00           N  
ATOM   2201  N   GLY   315      34.467  70.451  37.180  1.00  0.00           N  
ATOM   2202  CA  GLY   315      35.255  70.166  35.993  1.00  0.00           C  
ATOM   2203  C   GLY   315      36.534  70.991  35.901  1.00  0.00           C  
ATOM   2204  O   GLY   315      36.780  71.680  34.906  1.00  0.00           O  
ATOM   2205  N   MET   316      37.337  70.928  36.959  1.00  0.00           N  
ATOM   2206  CA  MET   316      38.626  71.614  36.986  1.00  0.00           C  
ATOM   2207  C   MET   316      39.642  70.590  36.503  1.00  0.00           C  
ATOM   2208  O   MET   316      39.746  69.499  37.068  1.00  0.00           O  
ATOM   2209  CB  MET   316      38.995  72.064  38.401  1.00  0.00           C  
ATOM   2210  CG  MET   316      40.343  72.782  38.481  1.00  0.00           C  
ATOM   2211  SD  MET   316      40.427  74.335  37.538  1.00  0.00           S  
ATOM   2212  CE  MET   316      39.318  75.252  38.644  1.00  0.00           C  
ATOM   2213  N   GLY   317      40.391  70.942  35.464  1.00  0.00           N  
ATOM   2214  CA  GLY   317      41.375  70.033  34.883  1.00  0.00           C  
ATOM   2215  C   GLY   317      42.801  70.568  34.986  1.00  0.00           C  
ATOM   2216  O   GLY   317      43.032  71.765  34.824  1.00  0.00           O  
ATOM   2217  N   ASP   318      43.757  69.688  35.259  1.00  0.00           N  
ATOM   2218  CA  ASP   318      45.157  70.100  35.277  1.00  0.00           C  
ATOM   2219  C   ASP   318      45.994  69.015  34.619  1.00  0.00           C  
ATOM   2220  O   ASP   318      46.141  67.918  35.156  1.00  0.00           O  
ATOM   2221  CB  ASP   318      45.681  70.365  36.692  1.00  0.00           C  
ATOM   2222  CG  ASP   318      47.080  70.968  36.676  1.00  0.00           C  
ATOM   2223  OD1 ASP   318      47.332  71.842  35.815  1.00  0.00           O  
ATOM   2224  OD2 ASP   318      47.923  70.578  37.514  1.00  0.00           O  
ATOM   2225  N   ASN   319      46.530  69.320  33.441  1.00  0.00           N  
ATOM   2226  CA  ASN   319      47.350  68.358  32.713  1.00  0.00           C  
ATOM   2227  C   ASN   319      48.569  67.988  33.536  1.00  0.00           C  
ATOM   2228  O   ASN   319      49.307  68.858  34.001  1.00  0.00           O  
ATOM   2229  CB  ASN   319      47.815  68.945  31.381  1.00  0.00           C  
ATOM   2230  CG  ASN   319      46.670  69.459  30.549  1.00  0.00           C  
ATOM   2231  OD1 ASN   319      46.048  70.460  30.892  1.00  0.00           O  
ATOM   2232  ND2 ASN   319      46.378  68.774  29.450  1.00  0.00           N  
ATOM   2233  N   PRO   320      48.796  66.687  33.734  1.00  0.00           N  
ATOM   2234  CA  PRO   320      49.966  66.304  34.522  1.00  0.00           C  
ATOM   2235  C   PRO   320      51.275  66.497  33.767  1.00  0.00           C  
ATOM   2236  O   PRO   320      51.328  66.385  32.540  1.00  0.00           O  
ATOM   2237  CB  PRO   320      49.698  64.835  34.842  1.00  0.00           C  
ATOM   2238  CG  PRO   320      48.935  64.365  33.643  1.00  0.00           C  
ATOM   2239  CD  PRO   320      47.977  65.514  33.382  1.00  0.00           C  
ATOM   2240  N   MET   321      52.322  66.811  34.516  1.00  0.00           N  
ATOM   2241  CA  MET   321      53.647  66.970  33.944  1.00  0.00           C  
ATOM   2242  C   MET   321      54.541  65.900  34.544  1.00  0.00           C  
ATOM   2243  O   MET   321      54.623  65.758  35.763  1.00  0.00           O  
ATOM   2244  CB  MET   321      54.247  68.345  34.268  1.00  0.00           C  
ATOM   2245  CG  MET   321      55.626  68.571  33.644  1.00  0.00           C  
ATOM   2246  SD  MET   321      56.346  70.206  33.980  1.00  0.00           S  
ATOM   2247  CE  MET   321      55.211  71.107  32.885  1.00  0.00           C  
ATOM   2248  N   ASN   322      55.183  65.120  33.687  1.00  0.00           N  
ATOM   2249  CA  ASN   322      56.122  64.128  34.172  1.00  0.00           C  
ATOM   2250  C   ASN   322      57.424  64.487  33.496  1.00  0.00           C  
ATOM   2251  O   ASN   322      57.426  65.049  32.396  1.00  0.00           O  
ATOM   2252  CB  ASN   322      55.639  62.717  33.871  1.00  0.00           C  
ATOM   2253  CG  ASN   322      54.458  62.333  34.741  1.00  0.00           C  
ATOM   2254  OD1 ASN   322      53.312  62.673  34.442  1.00  0.00           O  
ATOM   2255  ND2 ASN   322      54.736  61.653  35.844  1.00  0.00           N  
ATOM   2256  N   ALA   323      58.538  64.171  34.140  1.00  0.00           N  
ATOM   2257  CA  ALA   323      59.806  64.625  33.605  1.00  0.00           C  
ATOM   2258  C   ALA   323      61.025  63.837  34.046  1.00  0.00           C  
ATOM   2259  O   ALA   323      60.949  62.949  34.892  1.00  0.00           O  
ATOM   2260  CB  ALA   323      59.985  66.060  34.070  1.00  0.00           C  
ATOM   2261  N   ILE   324      62.156  64.217  33.463  1.00  0.00           N  
ATOM   2262  CA  ILE   324      63.451  63.640  33.785  1.00  0.00           C  
ATOM   2263  C   ILE   324      64.449  64.791  33.757  1.00  0.00           C  
ATOM   2264  O   ILE   324      64.523  65.548  32.781  1.00  0.00           O  
ATOM   2265  CB  ILE   324      63.892  62.566  32.766  1.00  0.00           C  
ATOM   2266  CG1 ILE   324      62.998  61.330  32.887  1.00  0.00           C  
ATOM   2267  CG2 ILE   324      65.355  62.184  33.010  1.00  0.00           C  
ATOM   2268  CD1 ILE   324      63.149  60.571  34.212  1.00  0.00           C  
ATOM   2269  N   PHE   325      65.196  64.936  34.845  1.00  0.00           N  
ATOM   2270  CA  PHE   325      66.209  65.978  34.957  1.00  0.00           C  
ATOM   2271  C   PHE   325      67.579  65.341  34.788  1.00  0.00           C  
ATOM   2272  O   PHE   325      67.918  64.411  35.515  1.00  0.00           O  
ATOM   2273  CB  PHE   325      66.169  66.635  36.341  1.00  0.00           C  
ATOM   2274  CG  PHE   325      64.884  67.381  36.446  1.00  0.00           C  
ATOM   2275  CD1 PHE   325      63.716  66.790  36.977  1.00  0.00           C  
ATOM   2276  CD2 PHE   325      64.810  68.716  36.008  1.00  0.00           C  
ATOM   2277  CE1 PHE   325      62.492  67.513  37.077  1.00  0.00           C  
ATOM   2278  CE2 PHE   325      63.597  69.464  36.097  1.00  0.00           C  
ATOM   2279  CZ  PHE   325      62.432  68.856  36.633  1.00  0.00           C  
ATOM   2280  N   ILE   326      68.362  65.823  33.829  1.00  0.00           N  
ATOM   2281  CA  ILE   326      69.706  65.287  33.650  1.00  0.00           C  
ATOM   2282  C   ILE   326      70.733  66.350  34.013  1.00  0.00           C  
ATOM   2283  O   ILE   326      70.525  67.544  33.780  1.00  0.00           O  
ATOM   2284  CB  ILE   326      69.974  64.802  32.200  1.00  0.00           C  
ATOM   2285  CG1 ILE   326      69.885  65.971  31.218  1.00  0.00           C  
ATOM   2286  CG2 ILE   326      68.990  63.703  31.835  1.00  0.00           C  
ATOM   2287  CD1 ILE   326      70.417  65.632  29.830  1.00  0.00           C  
ATOM   2288  N   PRO   327      71.836  65.900  34.599  1.00  0.00           N  
ATOM   2289  CA  PRO   327      72.926  66.776  35.006  1.00  0.00           C  
ATOM   2290  C   PRO   327      74.135  66.422  34.146  1.00  0.00           C  
ATOM   2291  O   PRO   327      74.915  65.533  34.487  1.00  0.00           O  
ATOM   2292  CB  PRO   327      73.243  66.554  36.487  1.00  0.00           C  
ATOM   2293  CG  PRO   327      72.867  65.158  36.989  1.00  0.00           C  
ATOM   2294  CD  PRO   327      71.648  64.562  36.283  1.00  0.00           C  
ATOM   2295  N   SER   328      74.294  67.109  33.006  1.00  0.00           N  
ATOM   2296  CA  SER   328      75.406  66.869  32.080  1.00  0.00           C  
ATOM   2297  C   SER   328      76.777  67.051  32.725  1.00  0.00           C  
ATOM   2298  O   SER   328      76.981  67.975  33.513  1.00  0.00           O  
ATOM   2299  CB  SER   328      75.156  67.890  30.972  1.00  0.00           C  
ATOM   2300  OG  SER   328      73.927  67.609  30.318  1.00  0.00           O  
ATOM   2301  N   PRO   329      77.733  66.164  32.397  1.00  0.00           N  
ATOM   2302  CA  PRO   329      79.088  66.247  32.952  1.00  0.00           C  
ATOM   2303  C   PRO   329      79.750  67.524  32.451  1.00  0.00           C  
ATOM   2304  O   PRO   329      80.562  68.139  33.142  1.00  0.00           O  
ATOM   2305  CB  PRO   329      79.755  64.981  32.417  1.00  0.00           C  
ATOM   2306  CG  PRO   329      79.075  64.779  31.099  1.00  0.00           C  
ATOM   2307  CD  PRO   329      77.624  65.044  31.445  1.00  0.00           C  
ATOM   2308  N   THR   330      79.397  67.914  31.233  1.00  0.00           N  
ATOM   2309  CA  THR   330      79.916  69.137  30.646  1.00  0.00           C  
ATOM   2310  C   THR   330      78.761  70.126  30.598  1.00  0.00           C  
ATOM   2311  O   THR   330      77.734  69.871  29.970  1.00  0.00           O  
ATOM   2312  CB  THR   330      80.476  68.872  29.250  1.00  0.00           C  
ATOM   2313  OG1 THR   330      81.541  67.935  29.321  1.00  0.00           O  
ATOM   2314  CG2 THR   330      80.997  70.190  28.652  1.00  0.00           C  
ATOM   2315  N   PRO   331      78.922  71.272  31.274  1.00  0.00           N  
ATOM   2316  CA  PRO   331      77.938  72.354  31.373  1.00  0.00           C  
ATOM   2317  C   PRO   331      77.184  72.726  30.101  1.00  0.00           C  
ATOM   2318  O   PRO   331      77.751  72.761  29.010  1.00  0.00           O  
ATOM   2319  CB  PRO   331      78.768  73.525  31.887  1.00  0.00           C  
ATOM   2320  CG  PRO   331      79.803  72.859  32.726  1.00  0.00           C  
ATOM   2321  CD  PRO   331      80.207  71.684  31.872  1.00  0.00           C  
ATOM   2322  N   VAL   332      75.892  72.995  30.258  1.00  0.00           N  
ATOM   2323  CA  VAL   332      75.061  73.428  29.146  1.00  0.00           C  
ATOM   2324  C   VAL   332      74.542  74.807  29.543  1.00  0.00           C  
ATOM   2325  O   VAL   332      74.479  75.131  30.731  1.00  0.00           O  
ATOM   2326  CB  VAL   332      73.881  72.460  28.883  1.00  0.00           C  
ATOM   2327  CG1 VAL   332      74.325  71.047  28.501  1.00  0.00           C  
ATOM   2328  CG2 VAL   332      72.961  72.277  30.092  1.00  0.00           C  
ATOM   2329  N   GLU   333      74.177  75.621  28.560  1.00  0.00           N  
ATOM   2330  CA  GLU   333      73.705  76.971  28.839  1.00  0.00           C  
ATOM   2331  C   GLU   333      72.194  77.063  29.020  1.00  0.00           C  
ATOM   2332  O   GLU   333      71.443  76.274  28.448  1.00  0.00           O  
ATOM   2333  CB  GLU   333      74.152  77.915  27.719  1.00  0.00           C  
ATOM   2334  CG  GLU   333      73.244  77.971  26.482  1.00  0.00           C  
ATOM   2335  CD  GLU   333      73.038  76.629  25.789  1.00  0.00           C  
ATOM   2336  OE1 GLU   333      73.827  75.685  26.019  1.00  0.00           O  
ATOM   2337  OE2 GLU   333      72.083  76.527  24.988  1.00  0.00           O  
ATOM   2338  N   VAL   334      71.733  78.030  29.831  1.00  0.00           N  
ATOM   2339  CA  VAL   334      70.300  78.218  30.076  1.00  0.00           C  
ATOM   2340  C   VAL   334      69.582  78.658  28.803  1.00  0.00           C  
ATOM   2341  O   VAL   334      70.121  79.420  28.003  1.00  0.00           O  
ATOM   2342  CB  VAL   334      70.273  79.286  31.169  1.00  0.00           C  
ATOM   2343  CG1 VAL   334      68.864  79.774  31.510  1.00  0.00           C  
ATOM   2344  CG2 VAL   334      70.866  78.814  32.498  1.00  0.00           C  
ATOM   2345  N   SER   335      68.361  78.174  28.616  1.00  0.00           N  
ATOM   2346  CA  SER   335      67.597  78.520  27.426  1.00  0.00           C  
ATOM   2347  C   SER   335      66.122  78.706  27.734  1.00  0.00           C  
ATOM   2348  O   SER   335      65.636  78.281  28.780  1.00  0.00           O  
ATOM   2349  CB  SER   335      67.693  77.408  26.350  1.00  0.00           C  
ATOM   2350  OG  SER   335      67.086  76.216  26.825  1.00  0.00           O  
ATOM   2351  N   LEU   336      65.419  79.375  26.827  1.00  0.00           N  
ATOM   2352  CA  LEU   336      63.981  79.534  26.977  1.00  0.00           C  
ATOM   2353  C   LEU   336      63.436  78.448  26.055  1.00  0.00           C  
ATOM   2354  O   LEU   336      64.032  78.152  25.019  1.00  0.00           O  
ATOM   2355  CB  LEU   336      63.473  80.924  26.509  1.00  0.00           C  
ATOM   2356  CG  LEU   336      61.968  81.119  26.700  1.00  0.00           C  
ATOM   2357  CD1 LEU   336      61.502  81.168  28.154  1.00  0.00           C  
ATOM   2358  CD2 LEU   336      61.403  82.408  26.104  1.00  0.00           C  
ATOM   2359  N   ILE   337      62.322  77.834  26.433  1.00  0.00           N  
ATOM   2360  CA  ILE   337      61.744  76.769  25.620  1.00  0.00           C  
ATOM   2361  C   ILE   337      61.225  77.289  24.284  1.00  0.00           C  
ATOM   2362  O   ILE   337      60.448  78.242  24.240  1.00  0.00           O  
ATOM   2363  CB  ILE   337      60.578  76.077  26.359  1.00  0.00           C  
ATOM   2364  CG1 ILE   337      61.010  75.358  27.648  1.00  0.00           C  
ATOM   2365  CG2 ILE   337      59.870  75.002  25.517  1.00  0.00           C  
ATOM   2366  CD1 ILE   337      59.836  74.881  28.502  1.00  0.00           C  
ATOM   2367  N   GLN   338      61.658  76.663  23.194  1.00  0.00           N  
ATOM   2368  CA  GLN   338      61.198  77.064  21.869  1.00  0.00           C  
ATOM   2369  C   GLN   338      60.908  75.841  21.006  1.00  0.00           C  
ATOM   2370  O   GLN   338      60.079  75.895  20.101  1.00  0.00           O  
ATOM   2371  CB  GLN   338      62.240  77.932  21.132  1.00  0.00           C  
ATOM   2372  CG  GLN   338      63.531  77.182  20.796  1.00  0.00           C  
ATOM   2373  CD  GLN   338      64.484  78.163  20.129  1.00  0.00           C  
ATOM   2374  OE1 GLN   338      65.120  78.980  20.793  1.00  0.00           O  
ATOM   2375  NE2 GLN   338      64.635  78.136  18.778  1.00  0.00           N  
ATOM   2376  N   VAL   339      61.591  74.738  21.295  1.00  0.00           N  
ATOM   2377  CA  VAL   339      61.405  73.507  20.533  1.00  0.00           C  
ATOM   2378  C   VAL   339      60.366  72.590  21.173  1.00  0.00           C  
ATOM   2379  O   VAL   339      60.489  72.203  22.336  1.00  0.00           O  
ATOM   2380  CB  VAL   339      62.750  72.751  20.379  1.00  0.00           C  
ATOM   2381  CG1 VAL   339      62.519  71.362  19.787  1.00  0.00           C  
ATOM   2382  CG2 VAL   339      63.681  73.552  19.489  1.00  0.00           C  
ATOM   2383  N   VAL   340      59.337  72.246  20.407  1.00  0.00           N  
ATOM   2384  CA  VAL   340      58.281  71.375  20.904  1.00  0.00           C  
ATOM   2385  C   VAL   340      58.193  70.077  20.114  1.00  0.00           C  
ATOM   2386  O   VAL   340      58.296  70.083  18.887  1.00  0.00           O  
ATOM   2387  CB  VAL   340      56.934  72.092  20.838  1.00  0.00           C  
ATOM   2388  CG1 VAL   340      56.867  73.347  21.711  1.00  0.00           C  
ATOM   2389  CG2 VAL   340      56.562  72.563  19.431  1.00  0.00           C  
ATOM   2390  N   GLY   341      58.007  68.973  20.835  1.00  0.00           N  
ATOM   2391  CA  GLY   341      57.871  67.664  20.222  1.00  0.00           C  
ATOM   2392  C   GLY   341      56.442  67.265  20.527  1.00  0.00           C  
ATOM   2393  O   GLY   341      56.128  66.840  21.640  1.00  0.00           O  
ATOM   2394  N   ILE   342      55.574  67.409  19.533  1.00  0.00           N  
ATOM   2395  CA  ILE   342      54.159  67.132  19.697  1.00  0.00           C  
ATOM   2396  C   ILE   342      53.674  65.786  19.190  1.00  0.00           C  
ATOM   2397  O   ILE   342      53.873  65.431  18.027  1.00  0.00           O  
ATOM   2398  CB  ILE   342      53.314  68.231  19.001  1.00  0.00           C  
ATOM   2399  CG1 ILE   342      53.718  69.613  19.527  1.00  0.00           C  
ATOM   2400  CG2 ILE   342      51.830  67.972  19.209  1.00  0.00           C  
ATOM   2401  CD1 ILE   342      53.532  69.795  21.030  1.00  0.00           C  
ATOM   2402  N   THR   343      53.042  65.038  20.086  1.00  0.00           N  
ATOM   2403  CA  THR   343      52.445  63.759  19.739  1.00  0.00           C  
ATOM   2404  C   THR   343      50.957  63.979  19.992  1.00  0.00           C  
ATOM   2405  O   THR   343      50.573  64.963  20.625  1.00  0.00           O  
ATOM   2406  CB  THR   343      52.995  62.642  20.626  1.00  0.00           C  
ATOM   2407  OG1 THR   343      52.635  62.872  21.980  1.00  0.00           O  
ATOM   2408  CG2 THR   343      54.528  62.605  20.506  1.00  0.00           C  
ATOM   2409  N   LYS   344      50.113  63.088  19.494  1.00  0.00           N  
ATOM   2410  CA  LYS   344      48.680  63.252  19.685  1.00  0.00           C  
ATOM   2411  C   LYS   344      48.229  63.155  21.135  1.00  0.00           C  
ATOM   2412  O   LYS   344      47.296  63.847  21.547  1.00  0.00           O  
ATOM   2413  CB  LYS   344      47.914  62.216  18.860  1.00  0.00           C  
ATOM   2414  CG  LYS   344      47.982  62.465  17.352  1.00  0.00           C  
ATOM   2415  CD  LYS   344      47.221  61.428  16.524  1.00  0.00           C  
ATOM   2416  CE  LYS   344      47.289  61.677  15.016  1.00  0.00           C  
ATOM   2417  NZ  LYS   344      46.554  60.616  14.294  1.00  0.00           N  
ATOM   2418  N   PHE   345      48.895  62.309  21.913  1.00  0.00           N  
ATOM   2419  CA  PHE   345      48.496  62.106  23.302  1.00  0.00           C  
ATOM   2420  C   PHE   345      49.340  62.792  24.371  1.00  0.00           C  
ATOM   2421  O   PHE   345      48.975  62.786  25.546  1.00  0.00           O  
ATOM   2422  CB  PHE   345      48.434  60.606  23.599  1.00  0.00           C  
ATOM   2423  CG  PHE   345      47.369  60.022  22.736  1.00  0.00           C  
ATOM   2424  CD1 PHE   345      47.671  59.297  21.561  1.00  0.00           C  
ATOM   2425  CD2 PHE   345      46.016  60.186  23.084  1.00  0.00           C  
ATOM   2426  CE1 PHE   345      46.646  58.738  20.744  1.00  0.00           C  
ATOM   2427  CE2 PHE   345      44.969  59.637  22.283  1.00  0.00           C  
ATOM   2428  CZ  PHE   345      45.288  58.911  21.106  1.00  0.00           C  
ATOM   2429  N   GLU   346      50.466  63.374  23.975  1.00  0.00           N  
ATOM   2430  CA  GLU   346      51.335  64.056  24.925  1.00  0.00           C  
ATOM   2431  C   GLU   346      52.196  65.068  24.185  1.00  0.00           C  
ATOM   2432  O   GLU   346      52.490  64.890  23.006  1.00  0.00           O  
ATOM   2433  CB  GLU   346      52.200  63.037  25.683  1.00  0.00           C  
ATOM   2434  CG  GLU   346      53.042  63.661  26.798  1.00  0.00           C  
ATOM   2435  CD  GLU   346      53.695  62.532  27.582  1.00  0.00           C  
ATOM   2436  OE1 GLU   346      54.467  61.751  26.963  1.00  0.00           O  
ATOM   2437  OE2 GLU   346      53.432  62.435  28.810  1.00  0.00           O  
ATOM   2438  N   SER   347      52.582  66.133  24.883  1.00  0.00           N  
ATOM   2439  CA  SER   347      53.383  67.207  24.300  1.00  0.00           C  
ATOM   2440  C   SER   347      54.675  67.338  25.095  1.00  0.00           C  
ATOM   2441  O   SER   347      54.649  67.341  26.327  1.00  0.00           O  
ATOM   2442  CB  SER   347      52.601  68.514  24.358  1.00  0.00           C  
ATOM   2443  OG  SER   347      51.448  68.430  23.533  1.00  0.00           O  
ATOM   2444  N   TYR   348      55.800  67.483  24.402  1.00  0.00           N  
ATOM   2445  CA  TYR   348      57.076  67.537  25.098  1.00  0.00           C  
ATOM   2446  C   TYR   348      58.013  68.672  24.724  1.00  0.00           C  
ATOM   2447  O   TYR   348      57.896  69.276  23.662  1.00  0.00           O  
ATOM   2448  CB  TYR   348      57.781  66.192  24.907  1.00  0.00           C  
ATOM   2449  CG  TYR   348      56.922  65.144  25.526  1.00  0.00           C  
ATOM   2450  CD1 TYR   348      55.936  64.509  24.760  1.00  0.00           C  
ATOM   2451  CD2 TYR   348      57.078  64.763  26.877  1.00  0.00           C  
ATOM   2452  CE1 TYR   348      55.106  63.511  25.309  1.00  0.00           C  
ATOM   2453  CE2 TYR   348      56.243  63.751  27.451  1.00  0.00           C  
ATOM   2454  CZ  TYR   348      55.261  63.136  26.648  1.00  0.00           C  
ATOM   2455  OH  TYR   348      54.431  62.160  27.158  1.00  0.00           O  
ATOM   2456  N   ILE   349      58.949  68.952  25.625  1.00  0.00           N  
ATOM   2457  CA  ILE   349      59.928  70.009  25.420  1.00  0.00           C  
ATOM   2458  C   ILE   349      61.027  69.862  26.461  1.00  0.00           C  
ATOM   2459  O   ILE   349      60.937  69.023  27.363  1.00  0.00           O  
ATOM   2460  CB  ILE   349      59.266  71.380  25.561  1.00  0.00           C  
ATOM   2461  CG1 ILE   349      58.650  71.624  26.949  1.00  0.00           C  
ATOM   2462  CG2 ILE   349      58.117  71.612  24.565  1.00  0.00           C  
ATOM   2463  CD1 ILE   349      58.188  73.064  27.166  1.00  0.00           C  
ATOM   2464  N   GLU   350      62.069  70.673  26.329  1.00  0.00           N  
ATOM   2465  CA  GLU   350      63.178  70.626  27.270  1.00  0.00           C  
ATOM   2466  C   GLU   350      63.578  72.031  27.676  1.00  0.00           C  
ATOM   2467  O   GLU   350      63.620  72.949  26.856  1.00  0.00           O  
ATOM   2468  CB  GLU   350      64.377  69.898  26.661  1.00  0.00           C  
ATOM   2469  CG  GLU   350      64.094  68.433  26.323  1.00  0.00           C  
ATOM   2470  CD  GLU   350      65.373  67.823  25.767  1.00  0.00           C  
ATOM   2471  OE1 GLU   350      66.383  68.568  25.653  1.00  0.00           O  
ATOM   2472  OE2 GLU   350      65.357  66.604  25.448  1.00  0.00           O  
ATOM   2473  N   GLY   351      63.865  72.181  28.961  1.00  0.00           N  
ATOM   2474  CA  GLY   351      64.250  73.453  29.545  1.00  0.00           C  
ATOM   2475  C   GLY   351      65.627  73.277  30.184  1.00  0.00           C  
ATOM   2476  O   GLY   351      65.839  72.324  30.930  1.00  0.00           O  
ATOM   2477  N   ALA   352      66.563  74.167  29.872  1.00  0.00           N  
ATOM   2478  CA  ALA   352      67.896  74.094  30.472  1.00  0.00           C  
ATOM   2479  C   ALA   352      68.036  75.297  31.399  1.00  0.00           C  
ATOM   2480  O   ALA   352      67.628  76.407  31.055  1.00  0.00           O  
ATOM   2481  CB  ALA   352      69.000  74.095  29.400  1.00  0.00           C  
ATOM   2482  N   SER   353      68.611  75.078  32.575  1.00  0.00           N  
ATOM   2483  CA  SER   353      68.735  76.157  33.544  1.00  0.00           C  
ATOM   2484  C   SER   353      69.989  76.101  34.407  1.00  0.00           C  
ATOM   2485  O   SER   353      70.695  75.094  34.443  1.00  0.00           O  
ATOM   2486  CB  SER   353      67.495  76.148  34.444  1.00  0.00           C  
ATOM   2487  OG  SER   353      67.597  77.093  35.491  1.00  0.00           O  
ATOM   2488  N   GLY   354      70.249  77.203  35.104  1.00  0.00           N  
ATOM   2489  CA  GLY   354      71.394  77.306  36.000  1.00  0.00           C  
ATOM   2490  C   GLY   354      71.046  76.624  37.320  1.00  0.00           C  
ATOM   2491  O   GLY   354      69.873  76.376  37.611  1.00  0.00           O  
ATOM   2492  N   VAL   355      72.064  76.307  38.136  1.00  0.00           N  
ATOM   2493  CA  VAL   355      71.851  75.653  39.430  1.00  0.00           C  
ATOM   2494  C   VAL   355      71.273  76.635  40.450  1.00  0.00           C  
ATOM   2495  O   VAL   355      71.300  77.847  40.235  1.00  0.00           O  
ATOM   2496  CB  VAL   355      73.253  75.187  39.807  1.00  0.00           C  
ATOM   2497  CG1 VAL   355      73.868  74.220  38.793  1.00  0.00           C  
ATOM   2498  CG2 VAL   355      74.262  76.330  39.933  1.00  0.00           C  
ATOM   2499  N   ILE   356      70.751  76.113  41.556  1.00  0.00           N  
ATOM   2500  CA  ILE   356      70.179  76.965  42.597  1.00  0.00           C  
ATOM   2501  C   ILE   356      70.006  76.239  43.928  1.00  0.00           C  
ATOM   2502  O   ILE   356      69.916  75.012  43.967  1.00  0.00           O  
ATOM   2503  CB  ILE   356      68.829  77.531  42.132  1.00  0.00           C  
ATOM   2504  CG1 ILE   356      68.301  78.668  43.023  1.00  0.00           C  
ATOM   2505  CG2 ILE   356      67.702  76.485  42.105  1.00  0.00           C  
ATOM   2506  CD1 ILE   356      67.165  79.465  42.384  1.00  0.00           C  
ATOM   2507  N   PHE   357      69.978  77.002  45.018  1.00  0.00           N  
ATOM   2508  CA  PHE   357      69.793  76.429  46.349  1.00  0.00           C  
ATOM   2509  C   PHE   357      68.378  76.704  46.848  1.00  0.00           C  
ATOM   2510  O   PHE   357      67.893  76.039  47.764  1.00  0.00           O  
ATOM   2511  CB  PHE   357      70.814  76.989  47.368  1.00  0.00           C  
ATOM   2512  CG  PHE   357      72.174  76.600  46.899  1.00  0.00           C  
ATOM   2513  CD1 PHE   357      73.059  77.533  46.312  1.00  0.00           C  
ATOM   2514  CD2 PHE   357      72.609  75.270  47.038  1.00  0.00           C  
ATOM   2515  CE1 PHE   357      74.359  77.152  45.871  1.00  0.00           C  
ATOM   2516  CE2 PHE   357      73.907  74.862  46.604  1.00  0.00           C  
ATOM   2517  CZ  PHE   357      74.784  75.810  46.015  1.00  0.00           C  
ATOM   2518  N   SER   358      67.721  77.691  46.246  1.00  0.00           N  
ATOM   2519  CA  SER   358      66.348  78.019  46.606  1.00  0.00           C  
ATOM   2520  C   SER   358      65.472  77.420  45.515  1.00  0.00           C  
ATOM   2521  O   SER   358      65.608  77.753  44.340  1.00  0.00           O  
ATOM   2522  CB  SER   358      66.119  79.542  46.673  1.00  0.00           C  
ATOM   2523  OG  SER   358      64.753  79.819  46.944  1.00  0.00           O  
ATOM   2524  N   TYR   359      64.561  76.517  45.890  1.00  0.00           N  
ATOM   2525  CA  TYR   359      63.700  75.902  44.884  1.00  0.00           C  
ATOM   2526  C   TYR   359      62.594  76.801  44.343  1.00  0.00           C  
ATOM   2527  O   TYR   359      61.985  77.573  45.085  1.00  0.00           O  
ATOM   2528  CB  TYR   359      63.144  74.690  45.619  1.00  0.00           C  
ATOM   2529  CG  TYR   359      64.254  73.707  45.766  1.00  0.00           C  
ATOM   2530  CD1 TYR   359      64.938  73.606  46.985  1.00  0.00           C  
ATOM   2531  CD2 TYR   359      64.638  72.861  44.703  1.00  0.00           C  
ATOM   2532  CE1 TYR   359      65.991  72.687  47.164  1.00  0.00           C  
ATOM   2533  CE2 TYR   359      65.707  71.921  44.868  1.00  0.00           C  
ATOM   2534  CZ  TYR   359      66.372  71.850  46.109  1.00  0.00           C  
ATOM   2535  OH  TYR   359      67.408  70.965  46.313  1.00  0.00           O  
ATOM   2536  N   SER   360      62.349  76.736  43.025  1.00  0.00           N  
ATOM   2537  CA  SER   360      61.293  77.551  42.419  1.00  0.00           C  
ATOM   2538  C   SER   360      60.000  76.806  42.727  1.00  0.00           C  
ATOM   2539  O   SER   360      59.800  75.687  42.259  1.00  0.00           O  
ATOM   2540  CB  SER   360      61.648  77.533  40.936  1.00  0.00           C  
ATOM   2541  OG  SER   360      62.931  78.107  40.734  1.00  0.00           O  
ATOM   2542  N   TRP   361      59.133  77.413  43.527  1.00  0.00           N  
ATOM   2543  CA  TRP   361      57.893  76.751  43.911  1.00  0.00           C  
ATOM   2544  C   TRP   361      57.051  76.306  42.720  1.00  0.00           C  
ATOM   2545  O   TRP   361      56.796  77.082  41.799  1.00  0.00           O  
ATOM   2546  CB  TRP   361      57.056  77.661  44.808  1.00  0.00           C  
ATOM   2547  CG  TRP   361      57.661  77.906  46.170  1.00  0.00           C  
ATOM   2548  CD1 TRP   361      58.254  79.031  46.665  1.00  0.00           C  
ATOM   2549  CD2 TRP   361      57.739  76.975  47.259  1.00  0.00           C  
ATOM   2550  NE1 TRP   361      58.681  78.910  47.907  1.00  0.00           N  
ATOM   2551  CE2 TRP   361      58.385  77.641  48.334  1.00  0.00           C  
ATOM   2552  CE3 TRP   361      57.325  75.638  47.438  1.00  0.00           C  
ATOM   2553  CZ2 TRP   361      58.632  77.011  49.583  1.00  0.00           C  
ATOM   2554  CZ3 TRP   361      57.569  74.999  48.690  1.00  0.00           C  
ATOM   2555  CH2 TRP   361      58.219  75.695  49.740  1.00  0.00           C  
ATOM   2556  N   THR   362      56.622  75.047  42.753  1.00  0.00           N  
ATOM   2557  CA  THR   362      55.804  74.514  41.680  1.00  0.00           C  
ATOM   2558  C   THR   362      56.573  73.782  40.595  1.00  0.00           C  
ATOM   2559  O   THR   362      55.989  72.998  39.849  1.00  0.00           O  
ATOM   2560  CB  THR   362      54.994  75.649  41.023  1.00  0.00           C  
ATOM   2561  OG1 THR   362      55.871  76.647  40.522  1.00  0.00           O  
ATOM   2562  CG2 THR   362      54.054  76.274  42.068  1.00  0.00           C  
ATOM   2563  N   PHE   398      57.877  74.029  40.494  1.00  0.00           N  
ATOM   2564  CA  PHE   398      58.687  73.366  39.476  1.00  0.00           C  
ATOM   2565  C   PHE   398      58.748  71.875  39.785  1.00  0.00           C  
ATOM   2566  O   PHE   398      58.571  71.033  38.908  1.00  0.00           O  
ATOM   2567  CB  PHE   398      60.098  73.948  39.443  1.00  0.00           C  
ATOM   2568  CG  PHE   398      60.851  73.613  38.190  1.00  0.00           C  
ATOM   2569  CD1 PHE   398      60.537  74.242  36.991  1.00  0.00           C  
ATOM   2570  CD2 PHE   398      61.838  72.637  38.197  1.00  0.00           C  
ATOM   2571  CE1 PHE   398      61.196  73.901  35.810  1.00  0.00           C  
ATOM   2572  CE2 PHE   398      62.505  72.286  37.021  1.00  0.00           C  
ATOM   2573  CZ  PHE   398      62.182  72.919  35.827  1.00  0.00           C  
ATOM   2574  N   ASN   399      59.023  71.558  41.043  1.00  0.00           N  
ATOM   2575  CA  ASN   399      59.050  70.180  41.497  1.00  0.00           C  
ATOM   2576  C   ASN   399      57.763  70.090  42.319  1.00  0.00           C  
ATOM   2577  O   ASN   399      57.340  71.079  42.919  1.00  0.00           O  
ATOM   2578  CB  ASN   399      60.319  69.931  42.313  1.00  0.00           C  
ATOM   2579  CG  ASN   399      61.515  70.112  41.390  1.00  0.00           C  
ATOM   2580  OD1 ASN   399      61.696  69.362  40.432  1.00  0.00           O  
ATOM   2581  ND2 ASN   399      62.398  71.119  41.627  1.00  0.00           N  
ATOM   2582  N   PRO   400      57.115  68.916  42.341  1.00  0.00           N  
ATOM   2583  CA  PRO   400      55.859  68.718  43.076  1.00  0.00           C  
ATOM   2584  C   PRO   400      55.803  68.999  44.576  1.00  0.00           C  
ATOM   2585  O   PRO   400      54.726  69.274  45.109  1.00  0.00           O  
ATOM   2586  CB  PRO   400      55.488  67.275  42.734  1.00  0.00           C  
ATOM   2587  CG  PRO   400      56.821  66.622  42.563  1.00  0.00           C  
ATOM   2588  CD  PRO   400      57.584  67.646  41.758  1.00  0.00           C  
ATOM   2589  N   ILE   401      56.943  68.931  45.256  1.00  0.00           N  
ATOM   2590  CA  ILE   401      56.977  69.185  46.694  1.00  0.00           C  
ATOM   2591  C   ILE   401      58.281  69.857  47.103  1.00  0.00           C  
ATOM   2592  O   ILE   401      59.245  69.877  46.342  1.00  0.00           O  
ATOM   2593  CB  ILE   401      56.814  67.877  47.472  1.00  0.00           C  
ATOM   2594  CG1 ILE   401      57.921  66.849  47.182  1.00  0.00           C  
ATOM   2595  CG2 ILE   401      55.496  67.145  47.171  1.00  0.00           C  
ATOM   2596  CD1 ILE   401      57.895  65.645  48.123  1.00  0.00           C  
ATOM   2597  N   ASN   402      58.305  70.396  48.318  1.00  0.00           N  
ATOM   2598  CA  ASN   402      59.484  71.078  48.834  1.00  0.00           C  
ATOM   2599  C   ASN   402      60.616  70.117  49.192  1.00  0.00           C  
ATOM   2600  O   ASN   402      61.755  70.539  49.395  1.00  0.00           O  
ATOM   2601  CB  ASN   402      59.108  71.914  50.061  1.00  0.00           C  
ATOM   2602  CG  ASN   402      60.246  72.887  50.334  1.00  0.00           C  
ATOM   2603  OD1 ASN   402      60.632  73.670  49.467  1.00  0.00           O  
ATOM   2604  ND2 ASN   402      60.845  72.891  51.555  1.00  0.00           N  
ATOM   2605  N   PRO   403      60.304  68.828  49.268  1.00  0.00           N  
ATOM   2606  CA  PRO   403      61.309  67.825  49.598  1.00  0.00           C  
ATOM   2607  C   PRO   403      61.881  67.204  48.327  1.00  0.00           C  
ATOM   2608  O   PRO   403      61.662  66.025  48.044  1.00  0.00           O  
ATOM   2609  CB  PRO   403      60.699  66.733  50.481  1.00  0.00           C  
ATOM   2610  CG  PRO   403      59.215  66.482  50.204  1.00  0.00           C  
ATOM   2611  CD  PRO   403      58.443  67.745  49.815  1.00  0.00           C  
ATOM   2612  N   LEU   404      62.620  68.007  47.568  1.00  0.00           N  
ATOM   2613  CA  LEU   404      63.223  67.553  46.319  1.00  0.00           C  
ATOM   2614  C   LEU   404      64.684  68.005  46.281  1.00  0.00           C  
ATOM   2615  O   LEU   404      65.011  69.085  46.766  1.00  0.00           O  
ATOM   2616  CB  LEU   404      62.467  68.164  45.137  1.00  0.00           C  
ATOM   2617  CG  LEU   404      61.003  67.726  45.057  1.00  0.00           C  
ATOM   2618  CD1 LEU   404      60.169  68.450  44.001  1.00  0.00           C  
ATOM   2619  CD2 LEU   404      60.788  66.249  44.727  1.00  0.00           C  
ATOM   2620  N   LEU   405      65.581  67.185  45.703  1.00  0.00           N  
ATOM   2621  CA  LEU   405      67.005  67.535  45.619  1.00  0.00           C  
ATOM   2622  C   LEU   405      67.277  68.773  44.762  1.00  0.00           C  
ATOM   2623  O   LEU   405      66.620  68.995  43.747  1.00  0.00           O  
ATOM   2624  CB  LEU   405      67.636  66.268  45.040  1.00  0.00           C  
ATOM   2625  CG  LEU   405      67.581  65.070  45.990  1.00  0.00           C  
ATOM   2626  CD1 LEU   405      68.084  63.754  45.400  1.00  0.00           C  
ATOM   2627  CD2 LEU   405      68.403  65.222  47.269  1.00  0.00           C  
ATOM   2628  N   ASN   406      68.255  69.572  45.178  1.00  0.00           N  
ATOM   2629  CA  ASN   406      68.612  70.796  44.464  1.00  0.00           C  
ATOM   2630  C   ASN   406      69.791  70.588  43.514  1.00  0.00           C  
ATOM   2631  O   ASN   406      70.701  69.816  43.801  1.00  0.00           O  
ATOM   2632  CB  ASN   406      68.966  71.893  45.469  1.00  0.00           C  
ATOM   2633  CG  ASN   406      69.234  73.174  44.692  1.00  0.00           C  
ATOM   2634  OD1 ASN   406      70.376  73.614  44.569  1.00  0.00           O  
ATOM   2635  ND2 ASN   406      68.194  73.843  44.125  1.00  0.00           N  
ATOM   2636  N   ALA   407      69.780  71.273  42.359  1.00  0.00           N  
ATOM   2637  CA  ALA   407      70.871  71.142  41.389  1.00  0.00           C  
ATOM   2638  C   ALA   407      72.001  72.132  41.672  1.00  0.00           C  
ATOM   2639  O   ALA   407      71.763  73.336  41.785  1.00  0.00           O  
ATOM   2640  CB  ALA   407      70.175  71.425  40.065  1.00  0.00           C  
ATOM   2641  N   THR   408      73.227  71.627  41.788  1.00  0.00           N  
ATOM   2642  CA  THR   408      74.377  72.487  42.051  1.00  0.00           C  
ATOM   2643  C   THR   408      75.192  72.719  40.784  1.00  0.00           C  
ATOM   2644  O   THR   408      76.285  73.290  40.826  1.00  0.00           O  
ATOM   2645  CB  THR   408      75.256  71.885  43.157  1.00  0.00           C  
ATOM   2646  OG1 THR   408      75.720  70.601  42.767  1.00  0.00           O  
ATOM   2647  CG2 THR   408      74.432  71.758  44.450  1.00  0.00           C  
ATOM   2648  N   THR   409      74.638  72.276  39.659  1.00  0.00           N  
ATOM   2649  CA  THR   409      75.262  72.437  38.351  1.00  0.00           C  
ATOM   2650  C   THR   409      74.138  72.671  37.349  1.00  0.00           C  
ATOM   2651  O   THR   409      72.965  72.540  37.695  1.00  0.00           O  
ATOM   2652  CB  THR   409      76.051  71.180  37.969  1.00  0.00           C  
ATOM   2653  OG1 THR   409      75.169  70.078  37.817  1.00  0.00           O  
ATOM   2654  CG2 THR   409      77.073  70.865  39.074  1.00  0.00           C  
ATOM   2655  N   ARG   410      74.487  73.029  36.119  1.00  0.00           N  
ATOM   2656  CA  ARG   410      73.470  73.259  35.100  1.00  0.00           C  
ATOM   2657  C   ARG   410      72.748  71.941  34.829  1.00  0.00           C  
ATOM   2658  O   ARG   410      73.327  70.866  34.982  1.00  0.00           O  
ATOM   2659  CB  ARG   410      74.100  73.794  33.797  1.00  0.00           C  
ATOM   2660  CG  ARG   410      74.216  75.319  33.757  1.00  0.00           C  
ATOM   2661  CD  ARG   410      75.185  75.887  34.796  1.00  0.00           C  
ATOM   2662  NE  ARG   410      75.394  77.327  34.474  1.00  0.00           N  
ATOM   2663  CZ  ARG   410      76.264  78.073  35.215  1.00  0.00           C  
ATOM   2664  NH1 ARG   410      76.798  77.260  36.173  1.00  0.00           N  
ATOM   2665  NH2 ARG   410      76.261  79.341  34.709  1.00  0.00           N  
ATOM   2666  N   ALA   411      71.480  72.016  34.438  1.00  0.00           N  
ATOM   2667  CA  ALA   411      70.719  70.802  34.176  1.00  0.00           C  
ATOM   2668  C   ALA   411      69.688  71.022  33.086  1.00  0.00           C  
ATOM   2669  O   ALA   411      69.400  72.159  32.719  1.00  0.00           O  
ATOM   2670  CB  ALA   411      70.020  70.328  35.458  1.00  0.00           C  
ATOM   2671  N   GLY   412      69.163  69.921  32.559  1.00  0.00           N  
ATOM   2672  CA  GLY   412      68.140  69.962  31.522  1.00  0.00           C  
ATOM   2673  C   GLY   412      66.911  69.254  32.065  1.00  0.00           C  
ATOM   2674  O   GLY   412      67.006  68.174  32.648  1.00  0.00           O  
ATOM   2675  N   LEU   413      65.759  69.878  31.865  1.00  0.00           N  
ATOM   2676  CA  LEU   413      64.482  69.355  32.327  1.00  0.00           C  
ATOM   2677  C   LEU   413      63.680  68.885  31.114  1.00  0.00           C  
ATOM   2678  O   LEU   413      63.224  69.706  30.320  1.00  0.00           O  
ATOM   2679  CB  LEU   413      63.736  70.480  33.053  1.00  0.00           C  
ATOM   2680  CG  LEU   413      62.353  70.067  33.560  1.00  0.00           C  
ATOM   2681  CD1 LEU   413      62.354  68.946  34.599  1.00  0.00           C  
ATOM   2682  CD2 LEU   413      61.555  71.179  34.239  1.00  0.00           C  
ATOM   2683  N   ILE   414      63.541  67.574  30.950  1.00  0.00           N  
ATOM   2684  CA  ILE   414      62.754  67.031  29.841  1.00  0.00           C  
ATOM   2685  C   ILE   414      61.345  66.803  30.371  1.00  0.00           C  
ATOM   2686  O   ILE   414      61.122  65.920  31.201  1.00  0.00           O  
ATOM   2687  CB  ILE   414      63.342  65.713  29.331  1.00  0.00           C  
ATOM   2688  CG1 ILE   414      64.784  65.845  28.812  1.00  0.00           C  
ATOM   2689  CG2 ILE   414      62.549  65.098  28.165  1.00  0.00           C  
ATOM   2690  CD1 ILE   414      65.446  64.502  28.505  1.00  0.00           C  
ATOM   2691  N   LEU   415      60.395  67.595  29.879  1.00  0.00           N  
ATOM   2692  CA  LEU   415      59.022  67.507  30.354  1.00  0.00           C  
ATOM   2693  C   LEU   415      58.030  66.942  29.352  1.00  0.00           C  
ATOM   2694  O   LEU   415      58.172  67.111  28.142  1.00  0.00           O  
ATOM   2695  CB  LEU   415      58.559  68.876  30.816  1.00  0.00           C  
ATOM   2696  CG  LEU   415      59.420  69.466  31.935  1.00  0.00           C  
ATOM   2697  CD1 LEU   415      59.034  70.878  32.371  1.00  0.00           C  
ATOM   2698  CD2 LEU   415      59.409  68.676  33.243  1.00  0.00           C  
ATOM   2699  N   GLN   416      57.013  66.272  29.878  1.00  0.00           N  
ATOM   2700  CA  GLN   416      55.983  65.675  29.045  1.00  0.00           C  
ATOM   2701  C   GLN   416      54.615  65.989  29.636  1.00  0.00           C  
ATOM   2702  O   GLN   416      54.344  65.672  30.792  1.00  0.00           O  
ATOM   2703  CB  GLN   416      56.191  64.162  28.969  1.00  0.00           C  
ATOM   2704  CG  GLN   416      57.482  63.759  28.253  1.00  0.00           C  
ATOM   2705  CD  GLN   416      58.639  63.959  29.221  1.00  0.00           C  
ATOM   2706  OE1 GLN   416      58.521  63.683  30.414  1.00  0.00           O  
ATOM   2707  NE2 GLN   416      59.820  64.450  28.761  1.00  0.00           N  
ATOM   2708  N   LYS   417      53.767  66.621  28.830  1.00  0.00           N  
ATOM   2709  CA  LYS   417      52.417  67.003  29.236  1.00  0.00           C  
ATOM   2710  C   LYS   417      51.388  66.074  28.599  1.00  0.00           C  
ATOM   2711  O   LYS   417      51.378  65.890  27.386  1.00  0.00           O  
ATOM   2712  CB  LYS   417      52.144  68.449  28.797  1.00  0.00           C  
ATOM   2713  CG  LYS   417      50.719  68.947  29.028  1.00  0.00           C  
ATOM   2714  CD  LYS   417      50.543  70.351  28.455  1.00  0.00           C  
ATOM   2715  CE  LYS   417      49.101  70.827  28.589  1.00  0.00           C  
ATOM   2716  NZ  LYS   417      48.870  72.142  27.919  1.00  0.00           N  
ATOM   2717  N   ILE   418      50.520  65.485  29.416  1.00  0.00           N  
ATOM   2718  CA  ILE   418      49.486  64.603  28.891  1.00  0.00           C  
ATOM   2719  C   ILE   418      48.376  65.460  28.290  1.00  0.00           C  
ATOM   2720  O   ILE   418      47.979  66.466  28.874  1.00  0.00           O  
ATOM   2721  CB  ILE   418      48.909  63.707  30.009  1.00  0.00           C  
ATOM   2722  CG1 ILE   418      49.942  62.744  30.618  1.00  0.00           C  
ATOM   2723  CG2 ILE   418      47.751  62.810  29.540  1.00  0.00           C  
ATOM   2724  CD1 ILE   418      49.452  62.047  31.886  1.00  0.00           C  
ATOM   2725  N   ALA   419      47.885  65.067  27.118  1.00  0.00           N  
ATOM   2726  CA  ALA   419      46.823  65.810  26.445  1.00  0.00           C  
ATOM   2727  C   ALA   419      45.522  65.749  27.245  1.00  0.00           C  
ATOM   2728  O   ALA   419      45.312  64.825  28.025  1.00  0.00           O  
ATOM   2729  CB  ALA   419      46.601  65.242  25.043  1.00  0.00           C  
ATOM   2730  N   GLY   420      44.652  66.737  27.046  1.00  0.00           N  
ATOM   2731  CA  GLY   420      43.380  66.755  27.753  1.00  0.00           C  
ATOM   2732  C   GLY   420      43.394  67.693  28.943  1.00  0.00           C  
ATOM   2733  O   GLY   420      43.369  68.910  28.762  1.00  0.00           O  
ATOM   2734  N   PRO   421      43.406  67.166  30.179  1.00  0.00           N  
ATOM   2735  CA  PRO   421      43.403  65.741  30.527  1.00  0.00           C  
ATOM   2736  C   PRO   421      41.961  65.267  30.680  1.00  0.00           C  
ATOM   2737  O   PRO   421      41.040  66.078  30.790  1.00  0.00           O  
ATOM   2738  CB  PRO   421      44.144  65.725  31.852  1.00  0.00           C  
ATOM   2739  CG  PRO   421      43.592  66.959  32.510  1.00  0.00           C  
ATOM   2740  CD  PRO   421      43.602  67.990  31.387  1.00  0.00           C  
ATOM   2741  N   ILE   422      41.763  63.956  30.694  1.00  0.00           N  
ATOM   2742  CA  ILE   422      40.421  63.413  30.852  1.00  0.00           C  
ATOM   2743  C   ILE   422      39.992  63.504  32.313  1.00  0.00           C  
ATOM   2744  O   ILE   422      38.811  63.678  32.615  1.00  0.00           O  
ATOM   2745  CB  ILE   422      40.385  61.961  30.368  1.00  0.00           C  
ATOM   2746  CG1 ILE   422      40.608  61.814  28.853  1.00  0.00           C  
ATOM   2747  CG2 ILE   422      39.048  61.254  30.648  1.00  0.00           C  
ATOM   2748  CD1 ILE   422      40.824  60.368  28.407  1.00  0.00           C  
ATOM   2749  N   SER   423      40.962  63.397  33.215  1.00  0.00           N  
ATOM   2750  CA  SER   423      40.710  63.465  34.651  1.00  0.00           C  
ATOM   2751  C   SER   423      40.363  64.884  35.071  1.00  0.00           C  
ATOM   2752  O   SER   423      40.875  65.846  34.498  1.00  0.00           O  
ATOM   2753  CB  SER   423      41.953  63.034  35.430  1.00  0.00           C  
ATOM   2754  OG  SER   423      42.370  61.733  35.066  1.00  0.00           O  
ATOM   2755  N   ARG   424      39.506  65.015  36.081  1.00  0.00           N  
ATOM   2756  CA  ARG   424      39.134  66.334  36.581  1.00  0.00           C  
ATOM   2757  C   ARG   424      38.699  66.294  38.041  1.00  0.00           C  
ATOM   2758  O   ARG   424      38.391  65.231  38.589  1.00  0.00           O  
ATOM   2759  CB  ARG   424      38.016  66.941  35.724  1.00  0.00           C  
ATOM   2760  CG  ARG   424      36.696  66.172  35.809  1.00  0.00           C  
ATOM   2761  CD  ARG   424      35.570  66.795  34.982  1.00  0.00           C  
ATOM   2762  NE  ARG   424      34.374  65.917  35.120  1.00  0.00           N  
ATOM   2763  CZ  ARG   424      33.495  66.117  36.145  1.00  0.00           C  
ATOM   2764  NH1 ARG   424      33.949  67.172  36.882  1.00  0.00           N  
ATOM   2765  NH2 ARG   424      32.506  65.183  36.034  1.00  0.00           N  
ATOM   2766  N   GLY   425      38.688  67.469  38.660  1.00  0.00           N  
ATOM   2767  CA  GLY   425      38.286  67.592  40.047  1.00  0.00           C  
ATOM   2768  C   GLY   425      37.387  68.797  40.206  1.00  0.00           C  
ATOM   2769  O   GLY   425      36.693  69.187  39.265  1.00  0.00           O  
ATOM   2770  N   HIS   426      37.392  69.400  41.389  1.00  0.00           N  
ATOM   2771  CA  HIS   426      36.546  70.558  41.624  1.00  0.00           C  
ATOM   2772  C   HIS   426      37.202  71.599  42.516  1.00  0.00           C  
ATOM   2773  O   HIS   426      38.231  71.349  43.149  1.00  0.00           O  
ATOM   2774  CB  HIS   426      35.217  70.122  42.246  1.00  0.00           C  
ATOM   2775  CG  HIS   426      35.378  69.521  43.611  1.00  0.00           C  
ATOM   2776  ND1 HIS   426      35.667  68.190  43.839  1.00  0.00           N  
ATOM   2777  CD2 HIS   426      35.291  70.078  44.841  1.00  0.00           C  
ATOM   2778  CE1 HIS   426      35.752  67.952  45.112  1.00  0.00           C  
ATOM   2779  NE2 HIS   426      35.528  69.081  45.756  1.00  0.00           N  
ATOM   2780  N   LEU   427      36.581  72.770  42.553  1.00  0.00           N  
ATOM   2781  CA  LEU   427      37.056  73.885  43.349  1.00  0.00           C  
ATOM   2782  C   LEU   427      36.008  74.220  44.404  1.00  0.00           C  
ATOM   2783  O   LEU   427      34.814  74.272  44.105  1.00  0.00           O  
ATOM   2784  CB  LEU   427      37.306  75.095  42.437  1.00  0.00           C  
ATOM   2785  CG  LEU   427      37.778  76.422  43.043  1.00  0.00           C  
ATOM   2786  CD1 LEU   427      38.549  77.216  41.995  1.00  0.00           C  
ATOM   2787  CD2 LEU   427      36.584  77.222  43.553  1.00  0.00           C  
ATOM   2788  N   GLU   428      36.464  74.423  45.636  1.00  0.00           N  
ATOM   2789  CA  GLU   428      35.579  74.776  46.745  1.00  0.00           C  
ATOM   2790  C   GLU   428      36.206  75.920  47.537  1.00  0.00           C  
ATOM   2791  O   GLU   428      37.421  76.104  47.521  1.00  0.00           O  
ATOM   2792  CB  GLU   428      35.344  73.581  47.699  1.00  0.00           C  
ATOM   2793  CG  GLU   428      34.610  72.411  47.042  1.00  0.00           C  
ATOM   2794  CD  GLU   428      34.422  71.324  48.091  1.00  0.00           C  
ATOM   2795  OE1 GLU   428      34.898  71.523  49.240  1.00  0.00           O  
ATOM   2796  OE2 GLU   428      33.800  70.280  47.757  1.00  0.00           O  
ATOM   2797  N   LEU   429      35.378  76.692  48.229  1.00  0.00           N  
ATOM   2798  CA  LEU   429      35.882  77.819  49.008  1.00  0.00           C  
ATOM   2799  C   LEU   429      36.566  77.377  50.297  1.00  0.00           C  
ATOM   2800  O   LEU   429      36.150  76.410  50.927  1.00  0.00           O  
ATOM   2801  CB  LEU   429      34.733  78.766  49.364  1.00  0.00           C  
ATOM   2802  CG  LEU   429      33.954  79.389  48.207  1.00  0.00           C  
ATOM   2803  CD1 LEU   429      32.789  80.199  48.764  1.00  0.00           C  
ATOM   2804  CD2 LEU   429      34.881  80.269  47.373  1.00  0.00           C  
ATOM   2805  N   ARG   430      37.630  78.082  50.671  1.00  0.00           N  
ATOM   2806  CA  ARG   430      38.330  77.793  51.917  1.00  0.00           C  
ATOM   2807  C   ARG   430      37.755  78.785  52.928  1.00  0.00           C  
ATOM   2808  O   ARG   430      37.648  78.494  54.120  1.00  0.00           O  
ATOM   2809  CB  ARG   430      39.836  78.004  51.755  1.00  0.00           C  
ATOM   2810  CG  ARG   430      40.630  77.745  53.037  1.00  0.00           C  
ATOM   2811  CD  ARG   430      42.146  77.821  52.845  1.00  0.00           C  
ATOM   2812  NE  ARG   430      42.774  77.707  54.191  1.00  0.00           N  
ATOM   2813  CZ  ARG   430      44.128  77.819  54.324  1.00  0.00           C  
ATOM   2814  NH1 ARG   430      44.652  78.031  53.081  1.00  0.00           N  
ATOM   2815  NH2 ARG   430      44.430  77.677  55.647  1.00  0.00           N  
ATOM   2816  N   ASN   431      37.384  79.961  52.428  1.00  0.00           N  
ATOM   2817  CA  ASN   431      36.776  81.010  53.238  1.00  0.00           C  
ATOM   2818  C   ASN   431      35.451  81.375  52.581  1.00  0.00           C  
ATOM   2819  O   ASN   431      35.394  81.594  51.373  1.00  0.00           O  
ATOM   2820  CB  ASN   431      37.671  82.248  53.290  1.00  0.00           C  
ATOM   2821  CG  ASN   431      38.919  81.893  54.085  1.00  0.00           C  
ATOM   2822  OD1 ASN   431      38.874  81.077  55.004  1.00  0.00           O  
ATOM   2823  ND2 ASN   431      40.102  82.487  53.775  1.00  0.00           N  
ATOM   2824  N   THR   432      34.737  82.307  53.191  1.00  0.00           N  
ATOM   2825  CA  THR   432      33.593  82.948  52.561  1.00  0.00           C  
ATOM   2826  C   THR   432      33.955  84.354  52.203  1.00  0.00           C  
ATOM   2827  O   THR   432      33.156  85.102  51.634  1.00  0.00           O  
ATOM   2828  CB  THR   432      32.210  83.627  52.508  1.00  0.00           C  
ATOM   2829  OG1 THR   432      32.214  84.806  53.300  1.00  0.00           O  
ATOM   2830  CG2 THR   432      31.145  82.656  53.046  1.00  0.00           C  
ATOM   2831  N   ASN   433      35.180  84.760  52.528  1.00  0.00           N  
ATOM   2832  CA  ASN   433      35.720  86.100  52.285  1.00  0.00           C  
ATOM   2833  C   ASN   433      36.734  86.108  51.150  1.00  0.00           C  
ATOM   2834  O   ASN   433      37.121  85.061  50.626  1.00  0.00           O  
ATOM   2835  CB  ASN   433      36.420  86.714  53.502  1.00  0.00           C  
ATOM   2836  CG  ASN   433      35.397  86.835  54.622  1.00  0.00           C  
ATOM   2837  OD1 ASN   433      34.418  87.572  54.510  1.00  0.00           O  
ATOM   2838  ND2 ASN   433      35.566  86.117  55.764  1.00  0.00           N  
ATOM   2839  N   PRO   434      37.186  87.297  50.747  1.00  0.00           N  
ATOM   2840  CA  PRO   434      38.154  87.425  49.659  1.00  0.00           C  
ATOM   2841  C   PRO   434      39.642  87.482  50.047  1.00  0.00           C  
ATOM   2842  O   PRO   434      40.029  88.082  51.054  1.00  0.00           O  
ATOM   2843  CB  PRO   434      38.843  88.327  48.631  1.00  0.00           C  
ATOM   2844  CG  PRO   434      39.027  89.768  49.110  1.00  0.00           C  
ATOM   2845  CD  PRO   434      37.881  90.273  49.990  1.00  0.00           C  
ATOM   2846  N   ASP   435      40.489  86.846  49.340  1.00  0.00           N  
ATOM   2847  CA  ASP   435      41.949  86.799  49.375  1.00  0.00           C  
ATOM   2848  C   ASP   435      42.486  85.455  49.869  1.00  0.00           C  
ATOM   2849  O   ASP   435      43.693  85.213  49.843  1.00  0.00           O  
ATOM   2850  CB  ASP   435      42.507  87.919  50.255  1.00  0.00           C  
ATOM   2851  CG  ASP   435      42.320  89.236  49.515  1.00  0.00           C  
ATOM   2852  OD1 ASP   435      42.015  89.190  48.294  1.00  0.00           O  
ATOM   2853  OD2 ASP   435      42.480  90.305  50.162  1.00  0.00           O  
ATOM   2854  N   ASP   436      41.595  84.586  50.336  1.00  0.00           N  
ATOM   2855  CA  ASP   436      42.009  83.268  50.802  1.00  0.00           C  
ATOM   2856  C   ASP   436      41.853  82.304  49.628  1.00  0.00           C  
ATOM   2857  O   ASP   436      40.762  82.144  49.088  1.00  0.00           O  
ATOM   2858  CB  ASP   436      41.141  82.784  51.983  1.00  0.00           C  
ATOM   2859  CG  ASP   436      41.690  81.444  52.452  1.00  0.00           C  
ATOM   2860  OD1 ASP   436      42.624  80.922  51.787  1.00  0.00           O  
ATOM   2861  OD2 ASP   436      41.182  80.924  53.481  1.00  0.00           O  
ATOM   2862  N   ASN   437      42.949  81.670  49.232  1.00  0.00           N  
ATOM   2863  CA  ASN   437      42.911  80.751  48.104  1.00  0.00           C  
ATOM   2864  C   ASN   437      41.886  79.641  48.274  1.00  0.00           C  
ATOM   2865  O   ASN   437      41.709  79.097  49.360  1.00  0.00           O  
ATOM   2866  CB  ASN   437      44.289  80.130  47.869  1.00  0.00           C  
ATOM   2867  CG  ASN   437      44.219  79.297  46.597  1.00  0.00           C  
ATOM   2868  OD1 ASN   437      43.610  78.229  46.572  1.00  0.00           O  
ATOM   2869  ND2 ASN   437      44.839  79.741  45.471  1.00  0.00           N  
ATOM   2870  N   PRO   438      41.183  79.297  47.186  1.00  0.00           N  
ATOM   2871  CA  PRO   438      40.178  78.232  47.251  1.00  0.00           C  
ATOM   2872  C   PRO   438      40.862  76.872  47.302  1.00  0.00           C  
ATOM   2873  O   PRO   438      42.052  76.753  46.993  1.00  0.00           O  
ATOM   2874  CB  PRO   438      39.403  78.391  45.941  1.00  0.00           C  
ATOM   2875  CG  PRO   438      39.681  79.796  45.505  1.00  0.00           C  
ATOM   2876  CD  PRO   438      41.108  80.024  45.908  1.00  0.00           C  
ATOM   2877  N   SER   439      40.112  75.850  47.695  1.00  0.00           N  
ATOM   2878  CA  SER   439      40.656  74.505  47.709  1.00  0.00           C  
ATOM   2879  C   SER   439      40.409  73.965  46.311  1.00  0.00           C  
ATOM   2880  O   SER   439      39.347  74.196  45.732  1.00  0.00           O  
ATOM   2881  CB  SER   439      39.935  73.616  48.722  1.00  0.00           C  
ATOM   2882  OG  SER   439      40.179  74.082  50.041  1.00  0.00           O  
ATOM   2883  N   VAL   440      41.392  73.264  45.762  1.00  0.00           N  
ATOM   2884  CA  VAL   440      41.246  72.689  44.437  1.00  0.00           C  
ATOM   2885  C   VAL   440      41.835  71.289  44.411  1.00  0.00           C  
ATOM   2886  O   VAL   440      42.870  71.033  45.024  1.00  0.00           O  
ATOM   2887  CB  VAL   440      41.965  73.537  43.356  1.00  0.00           C  
ATOM   2888  CG1 VAL   440      41.297  74.895  43.229  1.00  0.00           C  
ATOM   2889  CG2 VAL   440      43.434  73.699  43.711  1.00  0.00           C  
ATOM   2890  N   ARG   441      41.155  70.381  43.720  1.00  0.00           N  
ATOM   2891  CA  ARG   441      41.641  69.014  43.580  1.00  0.00           C  
ATOM   2892  C   ARG   441      41.523  68.674  42.099  1.00  0.00           C  
ATOM   2893  O   ARG   441      40.497  68.950  41.476  1.00  0.00           O  
ATOM   2894  CB  ARG   441      40.821  68.034  44.421  1.00  0.00           C  
ATOM   2895  CG  ARG   441      41.349  66.599  44.374  1.00  0.00           C  
ATOM   2896  CD  ARG   441      40.541  65.620  45.228  1.00  0.00           C  
ATOM   2897  NE  ARG   441      39.236  65.400  44.543  1.00  0.00           N  
ATOM   2898  CZ  ARG   441      38.219  64.769  45.199  1.00  0.00           C  
ATOM   2899  NH1 ARG   441      38.664  64.452  46.450  1.00  0.00           N  
ATOM   2900  NH2 ARG   441      37.153  64.702  44.348  1.00  0.00           N  
ATOM   2901  N   PHE   442      42.573  68.086  41.534  1.00  0.00           N  
ATOM   2902  CA  PHE   442      42.567  67.753  40.114  1.00  0.00           C  
ATOM   2903  C   PHE   442      42.401  66.268  39.800  1.00  0.00           C  
ATOM   2904  O   PHE   442      42.077  65.907  38.669  1.00  0.00           O  
ATOM   2905  CB  PHE   442      43.844  68.295  39.461  1.00  0.00           C  
ATOM   2906  CG  PHE   442      43.969  69.795  39.532  1.00  0.00           C  
ATOM   2907  CD1 PHE   442      45.008  70.390  40.241  1.00  0.00           C  
ATOM   2908  CD2 PHE   442      43.053  70.613  38.869  1.00  0.00           C  
ATOM   2909  CE1 PHE   442      45.140  71.782  40.286  1.00  0.00           C  
ATOM   2910  CE2 PHE   442      43.173  72.001  38.906  1.00  0.00           C  
ATOM   2911  CZ  PHE   442      44.221  72.589  39.616  1.00  0.00           C  
ATOM   2912  N   ASN   443      42.618  65.415  40.798  1.00  0.00           N  
ATOM   2913  CA  ASN   443      42.476  63.968  40.638  1.00  0.00           C  
ATOM   2914  C   ASN   443      43.331  63.407  39.510  1.00  0.00           C  
ATOM   2915  O   ASN   443      42.838  62.708  38.622  1.00  0.00           O  
ATOM   2916  CB  ASN   443      41.009  63.602  40.407  1.00  0.00           C  
ATOM   2917  CG  ASN   443      40.141  63.924  41.602  1.00  0.00           C  
ATOM   2918  OD1 ASN   443      40.452  63.534  42.728  1.00  0.00           O  
ATOM   2919  ND2 ASN   443      39.048  64.639  41.367  1.00  0.00           N  
ATOM   2920  N   TYR   444      44.621  63.717  39.559  1.00  0.00           N  
ATOM   2921  CA  TYR   444      45.556  63.250  38.551  1.00  0.00           C  
ATOM   2922  C   TYR   444      45.458  61.745  38.353  1.00  0.00           C  
ATOM   2923  O   TYR   444      45.441  60.981  39.320  1.00  0.00           O  
ATOM   2924  CB  TYR   444      46.994  63.592  38.945  1.00  0.00           C  
ATOM   2925  CG  TYR   444      47.258  65.067  39.129  1.00  0.00           C  
ATOM   2926  CD1 TYR   444      47.238  65.646  40.396  1.00  0.00           C  
ATOM   2927  CD2 TYR   444      47.531  65.885  38.034  1.00  0.00           C  
ATOM   2928  CE1 TYR   444      47.485  67.006  40.569  1.00  0.00           C  
ATOM   2929  CE2 TYR   444      47.777  67.247  38.194  1.00  0.00           C  
ATOM   2930  CZ  TYR   444      47.753  67.800  39.466  1.00  0.00           C  
ATOM   2931  OH  TYR   444      47.994  69.142  39.642  1.00  0.00           O  
ATOM   2932  N   TYR   445      45.378  61.338  37.092  1.00  0.00           N  
ATOM   2933  CA  TYR   445      45.333  59.932  36.722  1.00  0.00           C  
ATOM   2934  C   TYR   445      44.142  59.132  37.231  1.00  0.00           C  
ATOM   2935  O   TYR   445      44.194  57.901  37.283  1.00  0.00           O  
ATOM   2936  CB  TYR   445      46.651  59.264  37.133  1.00  0.00           C  
ATOM   2937  CG  TYR   445      47.833  59.848  36.390  1.00  0.00           C  
ATOM   2938  CD1 TYR   445      48.975  60.285  37.067  1.00  0.00           C  
ATOM   2939  CD2 TYR   445      47.785  60.014  35.007  1.00  0.00           C  
ATOM   2940  CE1 TYR   445      50.036  60.883  36.375  1.00  0.00           C  
ATOM   2941  CE2 TYR   445      48.834  60.604  34.311  1.00  0.00           C  
ATOM   2942  CZ  TYR   445      49.951  61.040  34.996  1.00  0.00           C  
ATOM   2943  OH  TYR   445      50.959  61.656  34.284  1.00  0.00           O  
ATOM   2944  N   GLN   446      43.069  59.822  37.604  1.00  0.00           N  
ATOM   2945  CA  GLN   446      41.868  59.128  38.055  1.00  0.00           C  
ATOM   2946  C   GLN   446      41.299  58.432  36.821  1.00  0.00           C  
ATOM   2947  O   GLN   446      40.652  57.389  36.917  1.00  0.00           O  
ATOM   2948  CB  GLN   446      40.855  60.117  38.643  1.00  0.00           C  
ATOM   2949  CG  GLN   446      39.642  59.439  39.283  1.00  0.00           C  
ATOM   2950  CD  GLN   446      40.136  58.585  40.441  1.00  0.00           C  
ATOM   2951  OE1 GLN   446      40.973  59.015  41.233  1.00  0.00           O  
ATOM   2952  NE2 GLN   446      39.646  57.327  40.603  1.00  0.00           N  
ATOM   2953  N   GLU   447      41.547  59.022  35.655  1.00  0.00           N  
ATOM   2954  CA  GLU   447      41.111  58.431  34.399  1.00  0.00           C  
ATOM   2955  C   GLU   447      42.325  57.679  33.862  1.00  0.00           C  
ATOM   2956  O   GLU   447      43.354  58.282  33.547  1.00  0.00           O  
ATOM   2957  CB  GLU   447      40.678  59.504  33.409  1.00  0.00           C  
ATOM   2958  CG  GLU   447      39.377  60.207  33.801  1.00  0.00           C  
ATOM   2959  CD  GLU   447      38.223  59.260  33.506  1.00  0.00           C  
ATOM   2960  OE1 GLU   447      38.484  58.172  32.925  1.00  0.00           O  
ATOM   2961  OE2 GLU   447      37.065  59.611  33.856  1.00  0.00           O  
ATOM   2962  N   PRO   448      42.200  56.360  33.759  1.00  0.00           N  
ATOM   2963  CA  PRO   448      43.306  55.526  33.312  1.00  0.00           C  
ATOM   2964  C   PRO   448      43.842  55.816  31.917  1.00  0.00           C  
ATOM   2965  O   PRO   448      44.981  55.463  31.609  1.00  0.00           O  
ATOM   2966  CB  PRO   448      42.925  54.049  33.440  1.00  0.00           C  
ATOM   2967  CG  PRO   448      41.415  53.804  33.419  1.00  0.00           C  
ATOM   2968  CD  PRO   448      40.605  54.913  34.095  1.00  0.00           C  
ATOM   2969  N   GLU   449      43.045  56.452  31.066  1.00  0.00           N  
ATOM   2970  CA  GLU   449      43.542  56.772  29.738  1.00  0.00           C  
ATOM   2971  C   GLU   449      44.628  57.843  29.873  1.00  0.00           C  
ATOM   2972  O   GLU   449      45.590  57.850  29.110  1.00  0.00           O  
ATOM   2973  CB  GLU   449      42.408  57.237  28.803  1.00  0.00           C  
ATOM   2974  CG  GLU   449      41.441  56.117  28.413  1.00  0.00           C  
ATOM   2975  CD  GLU   449      40.328  56.728  27.574  1.00  0.00           C  
ATOM   2976  OE1 GLU   449      40.335  57.976  27.400  1.00  0.00           O  
ATOM   2977  OE2 GLU   449      39.455  55.955  27.096  1.00  0.00           O  
ATOM   2978  N   ASP   450      44.493  58.738  30.854  1.00  0.00           N  
ATOM   2979  CA  ASP   450      45.520  59.755  31.069  1.00  0.00           C  
ATOM   2980  C   ASP   450      46.822  59.052  31.450  1.00  0.00           C  
ATOM   2981  O   ASP   450      47.900  59.436  31.001  1.00  0.00           O  
ATOM   2982  CB  ASP   450      45.152  60.714  32.213  1.00  0.00           C  
ATOM   2983  CG  ASP   450      44.104  61.746  31.822  1.00  0.00           C  
ATOM   2984  OD1 ASP   450      43.866  61.960  30.614  1.00  0.00           O  
ATOM   2985  OD2 ASP   450      43.530  62.365  32.744  1.00  0.00           O  
ATOM   2986  N   LEU   451      46.713  58.022  32.288  1.00  0.00           N  
ATOM   2987  CA  LEU   451      47.888  57.282  32.737  1.00  0.00           C  
ATOM   2988  C   LEU   451      48.564  56.570  31.563  1.00  0.00           C  
ATOM   2989  O   LEU   451      49.783  56.577  31.448  1.00  0.00           O  
ATOM   2990  CB  LEU   451      47.491  56.269  33.819  1.00  0.00           C  
ATOM   2991  CG  LEU   451      48.630  55.467  34.458  1.00  0.00           C  
ATOM   2992  CD1 LEU   451      49.613  56.403  35.145  1.00  0.00           C  
ATOM   2993  CD2 LEU   451      48.042  54.474  35.454  1.00  0.00           C  
ATOM   2994  N   GLN   452      47.760  55.970  30.691  1.00  0.00           N  
ATOM   2995  CA  GLN   452      48.284  55.275  29.522  1.00  0.00           C  
ATOM   2996  C   GLN   452      49.080  56.252  28.659  1.00  0.00           C  
ATOM   2997  O   GLN   452      50.108  55.891  28.070  1.00  0.00           O  
ATOM   2998  CB  GLN   452      47.149  54.665  28.695  1.00  0.00           C  
ATOM   2999  CG  GLN   452      46.472  53.473  29.374  1.00  0.00           C  
ATOM   3000  CD  GLN   452      45.298  53.042  28.507  1.00  0.00           C  
ATOM   3001  OE1 GLN   452      44.981  53.683  27.506  1.00  0.00           O  
ATOM   3002  NE2 GLN   452      44.588  51.932  28.843  1.00  0.00           N  
ATOM   3003  N   ILE   453      48.599  57.488  28.569  1.00  0.00           N  
ATOM   3004  CA  ILE   453      49.283  58.508  27.778  1.00  0.00           C  
ATOM   3005  C   ILE   453      50.573  58.948  28.452  1.00  0.00           C  
ATOM   3006  O   ILE   453      51.548  59.261  27.771  1.00  0.00           O  
ATOM   3007  CB  ILE   453      48.347  59.695  27.536  1.00  0.00           C  
ATOM   3008  CG1 ILE   453      47.161  59.363  26.614  1.00  0.00           C  
ATOM   3009  CG2 ILE   453      49.042  60.900  26.880  1.00  0.00           C  
ATOM   3010  CD1 ILE   453      46.091  60.453  26.581  1.00  0.00           C  
ATOM   3011  N   CYS   454      50.591  58.965  29.784  1.00  0.00           N  
ATOM   3012  CA  CYS   454      51.807  59.331  30.505  1.00  0.00           C  
ATOM   3013  C   CYS   454      52.868  58.280  30.215  1.00  0.00           C  
ATOM   3014  O   CYS   454      54.024  58.604  29.939  1.00  0.00           O  
ATOM   3015  CB  CYS   454      51.579  59.374  32.019  1.00  0.00           C  
ATOM   3016  SG  CYS   454      53.135  59.667  32.929  1.00  0.00           S  
ATOM   3017  N   VAL   455      52.467  57.016  30.287  1.00  0.00           N  
ATOM   3018  CA  VAL   455      53.389  55.922  30.032  1.00  0.00           C  
ATOM   3019  C   VAL   455      54.009  56.062  28.647  1.00  0.00           C  
ATOM   3020  O   VAL   455      55.228  55.989  28.499  1.00  0.00           O  
ATOM   3021  CB  VAL   455      52.683  54.557  30.136  1.00  0.00           C  
ATOM   3022  CG1 VAL   455      53.631  53.446  29.712  1.00  0.00           C  
ATOM   3023  CG2 VAL   455      52.217  54.327  31.573  1.00  0.00           C  
ATOM   3024  N   GLU   456      53.169  56.268  27.637  1.00  0.00           N  
ATOM   3025  CA  GLU   456      53.667  56.425  26.277  1.00  0.00           C  
ATOM   3026  C   GLU   456      54.597  57.634  26.192  1.00  0.00           C  
ATOM   3027  O   GLU   456      55.636  57.585  25.532  1.00  0.00           O  
ATOM   3028  CB  GLU   456      52.499  56.580  25.295  1.00  0.00           C  
ATOM   3029  CG  GLU   456      51.697  55.293  25.093  1.00  0.00           C  
ATOM   3030  CD  GLU   456      50.504  55.616  24.204  1.00  0.00           C  
ATOM   3031  OE1 GLU   456      50.329  56.817  23.864  1.00  0.00           O  
ATOM   3032  OE2 GLU   456      49.753  54.668  23.854  1.00  0.00           O  
ATOM   3033  N   GLY   457      54.222  58.718  26.866  1.00  0.00           N  
ATOM   3034  CA  GLY   457      55.036  59.919  26.854  1.00  0.00           C  
ATOM   3035  C   GLY   457      56.399  59.726  27.493  1.00  0.00           C  
ATOM   3036  O   GLY   457      57.410  60.180  26.961  1.00  0.00           O  
ATOM   3037  N   ILE   458      56.445  59.048  28.635  1.00  0.00           N  
ATOM   3038  CA  ILE   458      57.727  58.842  29.290  1.00  0.00           C  
ATOM   3039  C   ILE   458      58.584  57.831  28.532  1.00  0.00           C  
ATOM   3040  O   ILE   458      59.812  57.870  28.613  1.00  0.00           O  
ATOM   3041  CB  ILE   458      57.525  58.433  30.752  1.00  0.00           C  
ATOM   3042  CG1 ILE   458      56.810  59.502  31.595  1.00  0.00           C  
ATOM   3043  CG2 ILE   458      58.840  58.148  31.496  1.00  0.00           C  
ATOM   3044  CD1 ILE   458      57.539  60.845  31.622  1.00  0.00           C  
ATOM   3045  N   ASN   459      57.944  56.933  27.787  1.00  0.00           N  
ATOM   3046  CA  ASN   459      58.698  55.980  26.981  1.00  0.00           C  
ATOM   3047  C   ASN   459      59.348  56.783  25.856  1.00  0.00           C  
ATOM   3048  O   ASN   459      60.475  56.495  25.444  1.00  0.00           O  
ATOM   3049  CB  ASN   459      57.780  54.909  26.393  1.00  0.00           C  
ATOM   3050  CG  ASN   459      58.651  53.872  25.700  1.00  0.00           C  
ATOM   3051  OD1 ASN   459      59.464  53.201  26.334  1.00  0.00           O  
ATOM   3052  ND2 ASN   459      58.529  53.683  24.358  1.00  0.00           N  
ATOM   3053  N   THR   460      58.642  57.797  25.356  1.00  0.00           N  
ATOM   3054  CA  THR   460      59.210  58.624  24.295  1.00  0.00           C  
ATOM   3055  C   THR   460      60.406  59.390  24.857  1.00  0.00           C  
ATOM   3056  O   THR   460      61.414  59.571  24.167  1.00  0.00           O  
ATOM   3057  CB  THR   460      58.168  59.599  23.731  1.00  0.00           C  
ATOM   3058  OG1 THR   460      57.085  58.879  23.160  1.00  0.00           O  
ATOM   3059  CG2 THR   460      58.823  60.475  22.650  1.00  0.00           C  
ATOM   3060  N   ILE   461      60.299  59.851  26.104  1.00  0.00           N  
ATOM   3061  CA  ILE   461      61.415  60.552  26.729  1.00  0.00           C  
ATOM   3062  C   ILE   461      62.564  59.548  26.813  1.00  0.00           C  
ATOM   3063  O   ILE   461      63.724  59.905  26.616  1.00  0.00           O  
ATOM   3064  CB  ILE   461      61.066  61.051  28.154  1.00  0.00           C  
ATOM   3065  CG1 ILE   461      60.023  62.170  28.071  1.00  0.00           C  
ATOM   3066  CG2 ILE   461      62.327  61.541  28.867  1.00  0.00           C  
ATOM   3067  CD1 ILE   461      60.449  63.365  27.235  1.00  0.00           C  
ATOM   3068  N   ILE   462      62.226  58.291  27.096  1.00  0.00           N  
ATOM   3069  CA  ILE   462      63.240  57.251  27.169  1.00  0.00           C  
ATOM   3070  C   ILE   462      63.965  57.145  25.839  1.00  0.00           C  
ATOM   3071  O   ILE   462      65.182  56.954  25.791  1.00  0.00           O  
ATOM   3072  CB  ILE   462      62.615  55.891  27.552  1.00  0.00           C  
ATOM   3073  CG1 ILE   462      62.070  55.850  28.989  1.00  0.00           C  
ATOM   3074  CG2 ILE   462      63.603  54.715  27.463  1.00  0.00           C  
ATOM   3075  CD1 ILE   462      61.219  54.615  29.283  1.00  0.00           C  
ATOM   3076  N   LYS   463      63.214  57.262  24.747  1.00  0.00           N  
ATOM   3077  CA  LYS   463      63.807  57.211  23.414  1.00  0.00           C  
ATOM   3078  C   LYS   463      64.760  58.386  23.211  1.00  0.00           C  
ATOM   3079  O   LYS   463      65.849  58.218  22.664  1.00  0.00           O  
ATOM   3080  CB  LYS   463      62.726  57.256  22.335  1.00  0.00           C  
ATOM   3081  CG  LYS   463      61.888  55.978  22.257  1.00  0.00           C  
ATOM   3082  CD  LYS   463      60.807  56.020  21.176  1.00  0.00           C  
ATOM   3083  CE  LYS   463      59.953  54.751  21.114  1.00  0.00           C  
ATOM   3084  NZ  LYS   463      58.915  54.890  20.068  1.00  0.00           N  
ATOM   3085  N   VAL   464      64.348  59.580  23.633  1.00  0.00           N  
ATOM   3086  CA  VAL   464      65.208  60.748  23.492  1.00  0.00           C  
ATOM   3087  C   VAL   464      66.513  60.526  24.237  1.00  0.00           C  
ATOM   3088  O   VAL   464      67.582  60.861  23.742  1.00  0.00           O  
ATOM   3089  CB  VAL   464      64.536  62.007  24.048  1.00  0.00           C  
ATOM   3090  CG1 VAL   464      65.466  63.220  24.105  1.00  0.00           C  
ATOM   3091  CG2 VAL   464      63.329  62.467  23.228  1.00  0.00           C  
ATOM   3092  N   ILE   465      66.418  59.964  25.437  1.00  0.00           N  
ATOM   3093  CA  ILE   465      67.605  59.720  26.244  1.00  0.00           C  
ATOM   3094  C   ILE   465      68.522  58.671  25.629  1.00  0.00           C  
ATOM   3095  O   ILE   465      69.700  58.593  25.979  1.00  0.00           O  
ATOM   3096  CB  ILE   465      67.205  59.286  27.657  1.00  0.00           C  
ATOM   3097  CG1 ILE   465      66.505  60.393  28.463  1.00  0.00           C  
ATOM   3098  CG2 ILE   465      68.397  58.849  28.525  1.00  0.00           C  
ATOM   3099  CD1 ILE   465      65.886  59.897  29.769  1.00  0.00           C  
ATOM   3100  N   ASN   466      67.986  57.879  24.705  1.00  0.00           N  
ATOM   3101  CA  ASN   466      68.758  56.820  24.059  1.00  0.00           C  
ATOM   3102  C   ASN   466      69.315  57.213  22.689  1.00  0.00           C  
ATOM   3103  O   ASN   466      69.991  56.414  22.036  1.00  0.00           O  
ATOM   3104  CB  ASN   466      67.887  55.570  23.908  1.00  0.00           C  
ATOM   3105  CG  ASN   466      67.624  55.009  25.298  1.00  0.00           C  
ATOM   3106  OD1 ASN   466      68.437  55.165  26.208  1.00  0.00           O  
ATOM   3107  ND2 ASN   466      66.474  54.325  25.538  1.00  0.00           N  
ATOM   3108  N   SER   467      69.037  58.440  22.263  1.00  0.00           N  
ATOM   3109  CA  SER   467      69.501  58.933  20.966  1.00  0.00           C  
ATOM   3110  C   SER   467      70.988  59.264  20.949  1.00  0.00           C  
ATOM   3111  O   SER   467      71.601  59.478  21.994  1.00  0.00           O  
ATOM   3112  CB  SER   467      68.771  60.232  20.561  1.00  0.00           C  
ATOM   3113  OG  SER   467      69.145  61.293  21.428  1.00  0.00           O  
ATOM   3114  N   LYS   468      71.566  59.310  19.751  1.00  0.00           N  
ATOM   3115  CA  LYS   468      72.971  59.680  19.616  1.00  0.00           C  
ATOM   3116  C   LYS   468      73.073  61.129  20.078  1.00  0.00           C  
ATOM   3117  O   LYS   468      74.075  61.552  20.652  1.00  0.00           O  
ATOM   3118  CB  LYS   468      73.426  59.625  18.156  1.00  0.00           C  
ATOM   3119  CG  LYS   468      73.519  58.203  17.599  1.00  0.00           C  
ATOM   3120  CD  LYS   468      73.967  58.146  16.137  1.00  0.00           C  
ATOM   3121  CE  LYS   468      74.055  56.724  15.579  1.00  0.00           C  
ATOM   3122  NZ  LYS   468      74.463  56.763  14.157  1.00  0.00           N  
ATOM   3123  N   ALA   469      72.017  61.887  19.804  1.00  0.00           N  
ATOM   3124  CA  ALA   469      71.954  63.299  20.158  1.00  0.00           C  
ATOM   3125  C   ALA   469      72.217  63.590  21.635  1.00  0.00           C  
ATOM   3126  O   ALA   469      72.865  64.576  21.966  1.00  0.00           O  
ATOM   3127  CB  ALA   469      70.594  63.872  19.753  1.00  0.00           C  
ATOM   3128  N   PHE   470      71.719  62.742  22.527  1.00  0.00           N  
ATOM   3129  CA  PHE   470      71.916  62.989  23.949  1.00  0.00           C  
ATOM   3130  C   PHE   470      73.066  62.202  24.567  1.00  0.00           C  
ATOM   3131  O   PHE   470      73.366  62.360  25.749  1.00  0.00           O  
ATOM   3132  CB  PHE   470      70.612  62.725  24.713  1.00  0.00           C  
ATOM   3133  CG  PHE   470      69.602  63.708  24.229  1.00  0.00           C  
ATOM   3134  CD1 PHE   470      68.586  63.349  23.315  1.00  0.00           C  
ATOM   3135  CD2 PHE   470      69.644  65.038  24.684  1.00  0.00           C  
ATOM   3136  CE1 PHE   470      67.622  64.295  22.861  1.00  0.00           C  
ATOM   3137  CE2 PHE   470      68.691  66.006  24.245  1.00  0.00           C  
ATOM   3138  CZ  PHE   470      67.676  65.631  23.327  1.00  0.00           C  
ATOM   3139  N   SER   471      73.728  61.378  23.762  1.00  0.00           N  
ATOM   3140  CA  SER   471      74.846  60.582  24.255  1.00  0.00           C  
ATOM   3141  C   SER   471      75.956  61.423  24.905  1.00  0.00           C  
ATOM   3142  O   SER   471      76.526  61.025  25.923  1.00  0.00           O  
ATOM   3143  CB  SER   471      75.426  59.736  23.117  1.00  0.00           C  
ATOM   3144  OG  SER   471      74.475  58.771  22.693  1.00  0.00           O  
ATOM   3145  N   LYS   472      76.283  62.593  24.326  1.00  0.00           N  
ATOM   3146  CA  LYS   472      77.337  63.435  24.906  1.00  0.00           C  
ATOM   3147  C   LYS   472      77.009  63.988  26.291  1.00  0.00           C  
ATOM   3148  O   LYS   472      77.886  64.503  26.986  1.00  0.00           O  
ATOM   3149  CB  LYS   472      77.491  64.555  23.877  1.00  0.00           C  
ATOM   3150  CG  LYS   472      78.068  64.081  22.542  1.00  0.00           C  
ATOM   3151  CD  LYS   472      78.223  65.201  21.510  1.00  0.00           C  
ATOM   3152  CE  LYS   472      78.805  64.728  20.176  1.00  0.00           C  
ATOM   3153  NZ  LYS   472      78.918  65.869  19.240  1.00  0.00           N  
ATOM   3154  N   PHE   473      75.752  63.877  26.699  1.00  0.00           N  
ATOM   3155  CA  PHE   473      75.359  64.412  27.992  1.00  0.00           C  
ATOM   3156  C   PHE   473      75.244  63.377  29.104  1.00  0.00           C  
ATOM   3157  O   PHE   473      74.763  63.674  30.199  1.00  0.00           O  
ATOM   3158  CB  PHE   473      74.071  65.223  27.820  1.00  0.00           C  
ATOM   3159  CG  PHE   473      74.387  66.385  26.942  1.00  0.00           C  
ATOM   3160  CD1 PHE   473      74.037  66.406  25.573  1.00  0.00           C  
ATOM   3161  CD2 PHE   473      75.052  67.505  27.473  1.00  0.00           C  
ATOM   3162  CE1 PHE   473      74.340  67.523  24.742  1.00  0.00           C  
ATOM   3163  CE2 PHE   473      75.368  68.637  26.663  1.00  0.00           C  
ATOM   3164  CZ  PHE   473      75.010  68.644  25.290  1.00  0.00           C  
ATOM   3165  N   LYS   474      75.709  62.165  28.815  1.00  0.00           N  
ATOM   3166  CA  LYS   474      75.717  61.082  29.789  1.00  0.00           C  
ATOM   3167  C   LYS   474      77.045  61.178  30.533  1.00  0.00           C  
ATOM   3168  O   LYS   474      78.006  61.751  30.021  1.00  0.00           O  
ATOM   3169  CB  LYS   474      75.654  59.718  29.097  1.00  0.00           C  
ATOM   3170  CG  LYS   474      74.305  59.315  28.541  1.00  0.00           C  
ATOM   3171  CD  LYS   474      74.339  57.856  28.103  1.00  0.00           C  
ATOM   3172  CE  LYS   474      72.968  57.357  27.674  1.00  0.00           C  
ATOM   3173  NZ  LYS   474      72.992  55.900  27.370  1.00  0.00           N  
ATOM   3174  N   TYR   475      77.100  60.626  31.739  1.00  0.00           N  
ATOM   3175  CA  TYR   475      78.342  60.644  32.500  1.00  0.00           C  
ATOM   3176  C   TYR   475      79.063  59.319  32.270  1.00  0.00           C  
ATOM   3177  O   TYR   475      80.282  59.233  32.418  1.00  0.00           O  
ATOM   3178  CB  TYR   475      78.087  60.833  34.014  1.00  0.00           C  
ATOM   3179  CG  TYR   475      77.316  59.650  34.490  1.00  0.00           C  
ATOM   3180  CD1 TYR   475      77.992  58.485  34.872  1.00  0.00           C  
ATOM   3181  CD2 TYR   475      75.906  59.671  34.572  1.00  0.00           C  
ATOM   3182  CE1 TYR   475      77.299  57.347  35.330  1.00  0.00           C  
ATOM   3183  CE2 TYR   475      75.185  58.523  35.035  1.00  0.00           C  
ATOM   3184  CZ  TYR   475      75.902  57.369  35.410  1.00  0.00           C  
ATOM   3185  OH  TYR   475      75.251  56.239  35.857  1.00  0.00           O  
ATOM   3186  N   PRO   476      78.299  58.297  31.892  1.00  0.00           N  
ATOM   3187  CA  PRO   476      78.840  56.964  31.631  1.00  0.00           C  
ATOM   3188  C   PRO   476      78.286  56.396  30.322  1.00  0.00           C  
ATOM   3189  O   PRO   476      77.153  56.687  29.940  1.00  0.00           O  
ATOM   3190  CB  PRO   476      78.493  56.019  32.783  1.00  0.00           C  
ATOM   3191  CG  PRO   476      77.206  56.400  33.518  1.00  0.00           C  
ATOM   3192  CD  PRO   476      76.974  57.910  33.604  1.00  0.00           C  
ATOM   3193  N   ASP   477      79.088  55.570  29.653  1.00  0.00           N  
ATOM   3194  CA  ASP   477      78.707  54.961  28.378  1.00  0.00           C  
ATOM   3195  C   ASP   477      77.524  53.995  28.438  1.00  0.00           C  
ATOM   3196  O   ASP   477      77.064  53.521  27.400  1.00  0.00           O  
ATOM   3197  CB  ASP   477      79.899  54.211  27.776  1.00  0.00           C  
ATOM   3198  CG  ASP   477      80.672  55.047  26.773  1.00  0.00           C  
ATOM   3199  OD1 ASP   477      80.025  55.648  25.891  1.00  0.00           O  
ATOM   3200  OD2 ASP   477      81.918  55.096  26.852  1.00  0.00           O  
ATOM   3201  N   ALA   478      77.228  53.393  27.290  1.00  0.00           N  
ATOM   3202  CA  ALA   478      76.258  52.334  27.193  1.00  0.00           C  
ATOM   3203  C   ALA   478      76.987  51.000  27.365  1.00  0.00           C  
ATOM   3204  O   ALA   478      77.773  50.572  26.515  1.00  0.00           O  
ATOM   3205  CB  ALA   478      75.518  52.327  25.860  1.00  0.00           C  
ATOM   3206  N   THR   479      76.726  50.329  28.480  1.00  0.00           N  
ATOM   3207  CA  THR   479      77.223  48.982  28.706  1.00  0.00           C  
ATOM   3208  C   THR   479      76.064  47.981  28.520  1.00  0.00           C  
ATOM   3209  O   THR   479      74.891  48.315  28.709  1.00  0.00           O  
ATOM   3210  CB  THR   479      77.707  47.781  29.541  1.00  0.00           C  
ATOM   3211  OG1 THR   479      76.683  47.361  30.431  1.00  0.00           O  
ATOM   3212  CG2 THR   479      78.949  48.191  30.350  1.00  0.00           C  
ATOM   3213  N   ILE   480      76.382  46.739  28.147  1.00  0.00           N  
ATOM   3214  CA  ILE   480      75.355  45.745  27.746  1.00  0.00           C  
ATOM   3215  C   ILE   480      74.245  45.464  28.766  1.00  0.00           C  
ATOM   3216  O   ILE   480      73.122  45.098  28.408  1.00  0.00           O  
ATOM   3217  CB  ILE   480      75.487  44.232  27.463  1.00  0.00           C  
ATOM   3218  CG1 ILE   480      76.296  43.914  26.194  1.00  0.00           C  
ATOM   3219  CG2 ILE   480      74.136  43.525  27.267  1.00  0.00           C  
ATOM   3220  CD1 ILE   480      76.652  42.435  26.054  1.00  0.00           C  
ATOM   3221  N   HIS   481      74.541  45.629  30.051  1.00  0.00           N  
ATOM   3222  CA  HIS   481      73.530  45.423  31.086  1.00  0.00           C  
ATOM   3223  C   HIS   481      72.450  46.501  31.197  1.00  0.00           C  
ATOM   3224  O   HIS   481      71.377  46.283  31.766  1.00  0.00           O  
ATOM   3225  CB  HIS   481      73.952  45.371  32.559  1.00  0.00           C  
ATOM   3226  CG  HIS   481      74.469  46.684  33.067  1.00  0.00           C  
ATOM   3227  ND1 HIS   481      75.744  47.156  32.829  1.00  0.00           N  
ATOM   3228  CD2 HIS   481      73.872  47.644  33.813  1.00  0.00           C  
ATOM   3229  CE1 HIS   481      75.913  48.317  33.384  1.00  0.00           C  
ATOM   3230  NE2 HIS   481      74.792  48.647  33.995  1.00  0.00           N  
ATOM   3231  N   GLY   482      72.720  47.687  30.652  1.00  0.00           N  
ATOM   3232  CA  GLY   482      71.975  48.898  31.004  1.00  0.00           C  
ATOM   3233  C   GLY   482      71.461  49.739  29.829  1.00  0.00           C  
ATOM   3234  O   GLY   482      71.833  49.543  28.669  1.00  0.00           O  
ATOM   3235  N   LEU   483      70.586  50.696  30.140  1.00  0.00           N  
ATOM   3236  CA  LEU   483      70.077  51.642  29.149  1.00  0.00           C  
ATOM   3237  C   LEU   483      70.813  52.966  29.251  1.00  0.00           C  
ATOM   3238  O   LEU   483      71.554  53.246  30.197  1.00  0.00           O  
ATOM   3239  CB  LEU   483      68.631  52.146  29.193  1.00  0.00           C  
ATOM   3240  CG  LEU   483      67.592  51.023  29.161  1.00  0.00           C  
ATOM   3241  CD1 LEU   483      66.139  51.484  29.266  1.00  0.00           C  
ATOM   3242  CD2 LEU   483      67.603  50.169  27.894  1.00  0.00           C  
ATOM   3243  N   LEU   484      70.594  53.799  28.238  1.00  0.00           N  
ATOM   3244  CA  LEU   484      71.066  55.162  28.227  1.00  0.00           C  
ATOM   3245  C   LEU   484      70.665  55.878  29.517  1.00  0.00           C  
ATOM   3246  O   LEU   484      71.431  56.663  30.082  1.00  0.00           O  
ATOM   3247  CB  LEU   484      70.558  56.177  27.198  1.00  0.00           C  
ATOM   3248  CG  LEU   484      71.192  57.562  27.343  1.00  0.00           C  
ATOM   3249  CD1 LEU   484      72.704  57.606  27.126  1.00  0.00           C  
ATOM   3250  CD2 LEU   484      70.664  58.618  26.373  1.00  0.00           C  
ATOM   3251  N   ASP   485      69.453  55.619  30.004  1.00  0.00           N  
ATOM   3252  CA  ASP   485      68.974  56.253  31.238  1.00  0.00           C  
ATOM   3253  C   ASP   485      69.884  55.987  32.443  1.00  0.00           C  
ATOM   3254  O   ASP   485      69.967  56.780  33.385  1.00  0.00           O  
ATOM   3255  CB  ASP   485      67.593  55.814  31.735  1.00  0.00           C  
ATOM   3256  CG  ASP   485      67.170  56.763  32.847  1.00  0.00           C  
ATOM   3257  OD1 ASP   485      67.048  57.986  32.567  1.00  0.00           O  
ATOM   3258  OD2 ASP   485      66.962  56.278  33.991  1.00  0.00           O  
ATOM   3259  N   LEU   486      70.580  54.853  32.414  1.00  0.00           N  
ATOM   3260  CA  LEU   486      71.530  54.458  33.462  1.00  0.00           C  
ATOM   3261  C   LEU   486      72.877  55.182  33.423  1.00  0.00           C  
ATOM   3262  O   LEU   486      73.656  55.145  34.380  1.00  0.00           O  
ATOM   3263  CB  LEU   486      72.055  53.020  33.531  1.00  0.00           C  
ATOM   3264  CG  LEU   486      70.967  51.987  33.831  1.00  0.00           C  
ATOM   3265  CD1 LEU   486      71.435  50.532  33.813  1.00  0.00           C  
ATOM   3266  CD2 LEU   486      70.301  52.129  35.199  1.00  0.00           C  
ATOM   3267  N   MET   487      73.231  55.765  32.309  1.00  0.00           N  
ATOM   3268  CA  MET   487      74.451  56.527  32.117  1.00  0.00           C  
ATOM   3269  C   MET   487      74.353  58.003  32.451  1.00  0.00           C  
ATOM   3270  O   MET   487      75.370  58.687  32.526  1.00  0.00           O  
ATOM   3271  CB  MET   487      74.917  56.379  30.666  1.00  0.00           C  
ATOM   3272  CG  MET   487      73.946  56.983  29.649  1.00  0.00           C  
ATOM   3273  SD  MET   487      74.540  56.953  27.931  1.00  0.00           S  
ATOM   3274  CE  MET   487      74.134  55.204  27.654  1.00  0.00           C  
ATOM   3275  N   LEU   488      73.136  58.503  32.646  1.00  0.00           N  
ATOM   3276  CA  LEU   488      72.944  59.911  32.973  1.00  0.00           C  
ATOM   3277  C   LEU   488      72.982  60.160  34.474  1.00  0.00           C  
ATOM   3278  O   LEU   488      72.640  59.285  35.269  1.00  0.00           O  
ATOM   3279  CB  LEU   488      71.587  60.421  32.470  1.00  0.00           C  
ATOM   3280  CG  LEU   488      71.424  60.325  30.952  1.00  0.00           C  
ATOM   3281  CD1 LEU   488      70.054  60.746  30.422  1.00  0.00           C  
ATOM   3282  CD2 LEU   488      72.396  61.183  30.142  1.00  0.00           C  
ATOM   3283  N   SER   489      73.403  61.362  34.853  1.00  0.00           N  
ATOM   3284  CA  SER   489      73.400  61.749  36.254  1.00  0.00           C  
ATOM   3285  C   SER   489      72.004  62.352  36.384  1.00  0.00           C  
ATOM   3286  O   SER   489      71.732  63.427  35.848  1.00  0.00           O  
ATOM   3287  CB  SER   489      74.470  62.806  36.532  1.00  0.00           C  
ATOM   3288  OG  SER   489      75.761  62.273  36.275  1.00  0.00           O  
ATOM   3289  N   VAL   490      71.118  61.645  37.076  1.00  0.00           N  
ATOM   3290  CA  VAL   490      69.736  62.088  37.231  1.00  0.00           C  
ATOM   3291  C   VAL   490      69.442  62.821  38.532  1.00  0.00           C  
ATOM   3292  O   VAL   490      69.896  62.415  39.601  1.00  0.00           O  
ATOM   3293  CB  VAL   490      68.760  60.887  37.140  1.00  0.00           C  
ATOM   3294  CG1 VAL   490      67.297  61.271  37.370  1.00  0.00           C  
ATOM   3295  CG2 VAL   490      68.781  60.186  35.780  1.00  0.00           C  
ATOM   3296  N   PRO   491      68.676  63.903  38.428  1.00  0.00           N  
ATOM   3297  CA  PRO   491      68.267  64.682  39.590  1.00  0.00           C  
ATOM   3298  C   PRO   491      66.813  64.306  39.853  1.00  0.00           C  
ATOM   3299  O   PRO   491      65.919  64.723  39.119  1.00  0.00           O  
ATOM   3300  CB  PRO   491      68.356  66.183  39.304  1.00  0.00           C  
ATOM   3301  CG  PRO   491      68.153  66.536  37.829  1.00  0.00           C  
ATOM   3302  CD  PRO   491      68.550  65.413  36.870  1.00  0.00           C  
ATOM   3303  N   THR   492      66.577  63.515  40.893  1.00  0.00           N  
ATOM   3304  CA  THR   492      65.220  63.102  41.197  1.00  0.00           C  
ATOM   3305  C   THR   492      64.961  61.665  40.786  1.00  0.00           C  
ATOM   3306  O   THR   492      65.896  60.879  40.632  1.00  0.00           O  
ATOM   3307  CB  THR   492      64.200  64.022  40.499  1.00  0.00           C  
ATOM   3308  OG1 THR   492      64.366  63.955  39.090  1.00  0.00           O  
ATOM   3309  CG2 THR   492      64.416  65.470  40.969  1.00  0.00           C  
ATOM   3310  N   ASN   493      63.690  61.323  40.595  1.00  0.00           N  
ATOM   3311  CA  ASN   493      63.303  59.966  40.218  1.00  0.00           C  
ATOM   3312  C   ASN   493      63.661  59.609  38.777  1.00  0.00           C  
ATOM   3313  O   ASN   493      63.198  60.251  37.833  1.00  0.00           O  
ATOM   3314  CB  ASN   493      61.787  59.757  40.408  1.00  0.00           C  
ATOM   3315  CG  ASN   493      61.481  58.285  40.168  1.00  0.00           C  
ATOM   3316  OD1 ASN   493      62.223  57.589  39.476  1.00  0.00           O  
ATOM   3317  ND2 ASN   493      60.372  57.732  40.727  1.00  0.00           N  
ATOM   3318  N   LEU   494      64.491  58.570  38.591  1.00  0.00           N  
ATOM   3319  CA  LEU   494      64.909  58.126  37.257  1.00  0.00           C  
ATOM   3320  C   LEU   494      63.858  57.242  36.581  1.00  0.00           C  
ATOM   3321  O   LEU   494      62.966  56.710  37.240  1.00  0.00           O  
ATOM   3322  CB  LEU   494      66.196  57.365  37.547  1.00  0.00           C  
ATOM   3323  CG  LEU   494      67.298  58.238  38.150  1.00  0.00           C  
ATOM   3324  CD1 LEU   494      68.570  57.490  38.548  1.00  0.00           C  
ATOM   3325  CD2 LEU   494      67.812  59.351  37.238  1.00  0.00           C  
ATOM   3326  N   ARG   495      63.959  57.097  35.262  1.00  0.00           N  
ATOM   3327  CA  ARG   495      63.026  56.259  34.514  1.00  0.00           C  
ATOM   3328  C   ARG   495      63.320  54.796  34.786  1.00  0.00           C  
ATOM   3329  O   ARG   495      64.423  54.444  35.213  1.00  0.00           O  
ATOM   3330  CB  ARG   495      63.183  56.460  33.005  1.00  0.00           C  
ATOM   3331  CG  ARG   495      64.554  56.038  32.473  1.00  0.00           C  
ATOM   3332  CD  ARG   495      64.649  56.051  30.946  1.00  0.00           C  
ATOM   3333  NE  ARG   495      63.924  54.851  30.441  1.00  0.00           N  
ATOM   3334  CZ  ARG   495      64.524  53.626  30.479  1.00  0.00           C  
ATOM   3335  NH1 ARG   495      65.767  53.788  31.020  1.00  0.00           N  
ATOM   3336  NH2 ARG   495      63.647  52.717  29.961  1.00  0.00           N  
ATOM   3337  N   PRO   496      62.329  53.923  34.558  1.00  0.00           N  
ATOM   3338  CA  PRO   496      62.575  52.498  34.785  1.00  0.00           C  
ATOM   3339  C   PRO   496      63.588  52.113  33.707  1.00  0.00           C  
ATOM   3340  O   PRO   496      63.539  52.649  32.598  1.00  0.00           O  
ATOM   3341  CB  PRO   496      61.208  51.868  34.540  1.00  0.00           C  
ATOM   3342  CG  PRO   496      60.254  52.956  34.962  1.00  0.00           C  
ATOM   3343  CD  PRO   496      60.892  54.188  34.363  1.00  0.00           C  
ATOM   3344  N   ARG   497      64.508  51.208  34.021  1.00  0.00           N  
ATOM   3345  CA  ARG   497      65.515  50.800  33.046  1.00  0.00           C  
ATOM   3346  C   ARG   497      64.898  50.076  31.854  1.00  0.00           C  
ATOM   3347  O   ARG   497      65.248  50.343  30.701  1.00  0.00           O  
ATOM   3348  CB  ARG   497      66.556  49.899  33.712  1.00  0.00           C  
ATOM   3349  CG  ARG   497      67.696  49.489  32.777  1.00  0.00           C  
ATOM   3350  CD  ARG   497      68.736  48.584  33.440  1.00  0.00           C  
ATOM   3351  NE  ARG   497      68.066  47.293  33.762  1.00  0.00           N  
ATOM   3352  CZ  ARG   497      67.845  46.374  32.777  1.00  0.00           C  
ATOM   3353  NH1 ARG   497      68.332  46.890  31.610  1.00  0.00           N  
ATOM   3354  NH2 ARG   497      67.224  45.298  33.343  1.00  0.00           N  
ATOM   3355  N   HIS   498      63.982  49.160  32.145  1.00  0.00           N  
ATOM   3356  CA  HIS   498      63.296  48.371  31.124  1.00  0.00           C  
ATOM   3357  C   HIS   498      62.214  49.202  30.437  1.00  0.00           C  
ATOM   3358  O   HIS   498      61.157  49.450  31.014  1.00  0.00           O  
ATOM   3359  CB  HIS   498      62.661  47.144  31.777  1.00  0.00           C  
ATOM   3360  CG  HIS   498      63.663  46.253  32.448  1.00  0.00           C  
ATOM   3361  ND1 HIS   498      64.467  45.353  31.778  1.00  0.00           N  
ATOM   3362  CD2 HIS   498      64.000  46.122  33.753  1.00  0.00           C  
ATOM   3363  CE1 HIS   498      65.238  44.721  32.609  1.00  0.00           C  
ATOM   3364  NE2 HIS   498      64.981  45.163  33.825  1.00  0.00           N  
ATOM   3365  N   ILE   499      62.469  49.612  29.198  1.00  0.00           N  
ATOM   3366  CA  ILE   499      61.514  50.429  28.460  1.00  0.00           C  
ATOM   3367  C   ILE   499      60.236  49.704  28.042  1.00  0.00           C  
ATOM   3368  O   ILE   499      59.340  50.310  27.453  1.00  0.00           O  
ATOM   3369  CB  ILE   499      62.198  51.045  27.236  1.00  0.00           C  
ATOM   3370  CG1 ILE   499      62.707  50.001  26.228  1.00  0.00           C  
ATOM   3371  CG2 ILE   499      63.428  51.899  27.586  1.00  0.00           C  
ATOM   3372  CD1 ILE   499      63.242  50.614  24.934  1.00  0.00           C  
ATOM   3373  N   THR   500      60.145  48.413  28.352  1.00  0.00           N  
ATOM   3374  CA  THR   500      58.959  47.630  28.009  1.00  0.00           C  
ATOM   3375  C   THR   500      58.133  47.267  29.248  1.00  0.00           C  
ATOM   3376  O   THR   500      57.111  46.589  29.140  1.00  0.00           O  
ATOM   3377  CB  THR   500      59.333  46.315  27.288  1.00  0.00           C  
ATOM   3378  OG1 THR   500      60.025  45.449  28.197  1.00  0.00           O  
ATOM   3379  CG2 THR   500      60.223  46.596  26.088  1.00  0.00           C  
ATOM   3380  N   SER   501      58.574  47.724  30.418  1.00  0.00           N  
ATOM   3381  CA  SER   501      57.882  47.431  31.676  1.00  0.00           C  
ATOM   3382  C   SER   501      56.806  48.474  31.987  1.00  0.00           C  
ATOM   3383  O   SER   501      57.043  49.418  32.742  1.00  0.00           O  
ATOM   3384  CB  SER   501      58.887  47.390  32.829  1.00  0.00           C  
ATOM   3385  OG  SER   501      59.864  46.388  32.589  1.00  0.00           O  
ATOM   3386  N   MET   502      55.623  48.285  31.413  1.00  0.00           N  
ATOM   3387  CA  MET   502      54.508  49.210  31.610  1.00  0.00           C  
ATOM   3388  C   MET   502      54.161  49.461  33.076  1.00  0.00           C  
ATOM   3389  O   MET   502      53.953  50.605  33.481  1.00  0.00           O  
ATOM   3390  CB  MET   502      53.268  48.696  30.873  1.00  0.00           C  
ATOM   3391  CG  MET   502      53.395  48.757  29.349  1.00  0.00           C  
ATOM   3392  SD  MET   502      52.012  47.997  28.447  1.00  0.00           S  
ATOM   3393  CE  MET   502      50.769  49.187  29.029  1.00  0.00           C  
ATOM   3394  N   PHE   503      54.093  48.397  33.870  1.00  0.00           N  
ATOM   3395  CA  PHE   503      53.764  48.539  35.285  1.00  0.00           C  
ATOM   3396  C   PHE   503      54.738  49.475  35.993  1.00  0.00           C  
ATOM   3397  O   PHE   503      54.335  50.300  36.817  1.00  0.00           O  
ATOM   3398  CB  PHE   503      53.759  47.168  35.962  1.00  0.00           C  
ATOM   3399  CG  PHE   503      53.426  47.379  37.399  1.00  0.00           C  
ATOM   3400  CD1 PHE   503      52.099  47.594  37.836  1.00  0.00           C  
ATOM   3401  CD2 PHE   503      54.448  47.366  38.365  1.00  0.00           C  
ATOM   3402  CE1 PHE   503      51.789  47.791  39.213  1.00  0.00           C  
ATOM   3403  CE2 PHE   503      54.165  47.561  39.751  1.00  0.00           C  
ATOM   3404  CZ  PHE   503      52.828  47.776  40.175  1.00  0.00           C  
ATOM   3405  N   ASN   504      56.021  49.356  35.666  1.00  0.00           N  
ATOM   3406  CA  ASN   504      57.038  50.204  36.276  1.00  0.00           C  
ATOM   3407  C   ASN   504      56.844  51.663  35.859  1.00  0.00           C  
ATOM   3408  O   ASN   504      57.064  52.578  36.656  1.00  0.00           O  
ATOM   3409  CB  ASN   504      58.432  49.727  35.878  1.00  0.00           C  
ATOM   3410  CG  ASN   504      58.717  48.432  36.626  1.00  0.00           C  
ATOM   3411  OD1 ASN   504      58.100  48.143  37.649  1.00  0.00           O  
ATOM   3412  ND2 ASN   504      59.670  47.583  36.155  1.00  0.00           N  
ATOM   3413  N   LEU   505      56.439  51.877  34.609  1.00  0.00           N  
ATOM   3414  CA  LEU   505      56.213  53.234  34.127  1.00  0.00           C  
ATOM   3415  C   LEU   505      54.974  53.846  34.778  1.00  0.00           C  
ATOM   3416  O   LEU   505      54.939  55.047  35.044  1.00  0.00           O  
ATOM   3417  CB  LEU   505      56.076  53.264  32.600  1.00  0.00           C  
ATOM   3418  CG  LEU   505      57.374  52.927  31.864  1.00  0.00           C  
ATOM   3419  CD1 LEU   505      57.243  52.799  30.347  1.00  0.00           C  
ATOM   3420  CD2 LEU   505      58.498  53.947  32.037  1.00  0.00           C  
ATOM   3421  N   ARG   506      53.959  53.027  35.035  1.00  0.00           N  
ATOM   3422  CA  ARG   506      52.754  53.535  35.685  1.00  0.00           C  
ATOM   3423  C   ARG   506      53.114  54.017  37.085  1.00  0.00           C  
ATOM   3424  O   ARG   506      52.665  55.076  37.523  1.00  0.00           O  
ATOM   3425  CB  ARG   506      51.676  52.450  35.744  1.00  0.00           C  
ATOM   3426  CG  ARG   506      51.064  52.124  34.380  1.00  0.00           C  
ATOM   3427  CD  ARG   506      50.038  50.989  34.425  1.00  0.00           C  
ATOM   3428  NE  ARG   506      49.555  50.767  33.033  1.00  0.00           N  
ATOM   3429  CZ  ARG   506      48.683  49.751  32.768  1.00  0.00           C  
ATOM   3430  NH1 ARG   506      48.424  49.107  33.943  1.00  0.00           N  
ATOM   3431  NH2 ARG   506      48.410  49.776  31.431  1.00  0.00           N  
ATOM   3432  N   GLN   507      53.937  53.244  37.784  1.00  0.00           N  
ATOM   3433  CA  GLN   507      54.372  53.626  39.121  1.00  0.00           C  
ATOM   3434  C   GLN   507      55.166  54.926  39.041  1.00  0.00           C  
ATOM   3435  O   GLN   507      55.002  55.817  39.871  1.00  0.00           O  
ATOM   3436  CB  GLN   507      55.252  52.534  39.753  1.00  0.00           C  
ATOM   3437  CG  GLN   507      55.643  52.829  41.203  1.00  0.00           C  
ATOM   3438  CD  GLN   507      54.371  52.851  42.038  1.00  0.00           C  
ATOM   3439  OE1 GLN   507      53.518  51.972  41.917  1.00  0.00           O  
ATOM   3440  NE2 GLN   507      54.173  53.858  42.930  1.00  0.00           N  
ATOM   3441  N   PHE   508      56.034  55.028  38.039  1.00  0.00           N  
ATOM   3442  CA  PHE   508      56.834  56.233  37.853  1.00  0.00           C  
ATOM   3443  C   PHE   508      55.913  57.430  37.640  1.00  0.00           C  
ATOM   3444  O   PHE   508      56.068  58.468  38.281  1.00  0.00           O  
ATOM   3445  CB  PHE   508      57.744  56.091  36.630  1.00  0.00           C  
ATOM   3446  CG  PHE   508      58.448  57.365  36.252  1.00  0.00           C  
ATOM   3447  CD1 PHE   508      59.637  57.732  36.875  1.00  0.00           C  
ATOM   3448  CD2 PHE   508      57.897  58.224  35.303  1.00  0.00           C  
ATOM   3449  CE1 PHE   508      60.268  58.938  36.562  1.00  0.00           C  
ATOM   3450  CE2 PHE   508      58.515  59.432  34.984  1.00  0.00           C  
ATOM   3451  CZ  PHE   508      59.703  59.791  35.613  1.00  0.00           C  
ATOM   3452  N   CYS   509      54.963  57.273  36.723  1.00  0.00           N  
ATOM   3453  CA  CYS   509      54.017  58.333  36.403  1.00  0.00           C  
ATOM   3454  C   CYS   509      53.261  58.825  37.629  1.00  0.00           C  
ATOM   3455  O   CYS   509      53.160  60.028  37.866  1.00  0.00           O  
ATOM   3456  CB  CYS   509      53.024  57.847  35.341  1.00  0.00           C  
ATOM   3457  SG  CYS   509      53.714  57.852  33.654  1.00  0.00           S  
ATOM   3458  N   ILE   510      52.737  57.893  38.412  1.00  0.00           N  
ATOM   3459  CA  ILE   510      51.979  58.263  39.599  1.00  0.00           C  
ATOM   3460  C   ILE   510      52.787  58.914  40.716  1.00  0.00           C  
ATOM   3461  O   ILE   510      52.349  59.901  41.304  1.00  0.00           O  
ATOM   3462  CB  ILE   510      51.259  57.040  40.174  1.00  0.00           C  
ATOM   3463  CG1 ILE   510      50.140  56.503  39.265  1.00  0.00           C  
ATOM   3464  CG2 ILE   510      50.583  57.307  41.529  1.00  0.00           C  
ATOM   3465  CD1 ILE   510      49.603  55.141  39.700  1.00  0.00           C  
ATOM   3466  N   ASP   511      53.968  58.377  41.007  1.00  0.00           N  
ATOM   3467  CA  ASP   511      54.771  58.905  42.108  1.00  0.00           C  
ATOM   3468  C   ASP   511      55.616  60.138  41.818  1.00  0.00           C  
ATOM   3469  O   ASP   511      56.062  60.807  42.747  1.00  0.00           O  
ATOM   3470  CB  ASP   511      55.687  57.809  42.667  1.00  0.00           C  
ATOM   3471  CG  ASP   511      54.821  56.813  43.425  1.00  0.00           C  
ATOM   3472  OD1 ASP   511      53.639  57.149  43.703  1.00  0.00           O  
ATOM   3473  OD2 ASP   511      55.329  55.703  43.736  1.00  0.00           O  
ATOM   3474  N   THR   512      55.838  60.454  40.547  1.00  0.00           N  
ATOM   3475  CA  THR   512      56.675  61.602  40.219  1.00  0.00           C  
ATOM   3476  C   THR   512      55.926  62.748  39.552  1.00  0.00           C  
ATOM   3477  O   THR   512      56.533  63.745  39.173  1.00  0.00           O  
ATOM   3478  CB  THR   512      57.820  61.163  39.303  1.00  0.00           C  
ATOM   3479  OG1 THR   512      57.300  60.603  38.106  1.00  0.00           O  
ATOM   3480  CG2 THR   512      58.677  60.111  40.027  1.00  0.00           C  
ATOM   3481  N   VAL   513      54.612  62.613  39.423  1.00  0.00           N  
ATOM   3482  CA  VAL   513      53.809  63.639  38.762  1.00  0.00           C  
ATOM   3483  C   VAL   513      53.912  65.032  39.383  1.00  0.00           C  
ATOM   3484  O   VAL   513      54.062  65.185  40.596  1.00  0.00           O  
ATOM   3485  CB  VAL   513      52.319  63.227  38.714  1.00  0.00           C  
ATOM   3486  CG1 VAL   513      51.704  63.316  40.102  1.00  0.00           C  
ATOM   3487  CG2 VAL   513      51.563  64.107  37.721  1.00  0.00           C  
ATOM   3488  N   MET   514      53.838  66.044  38.523  1.00  0.00           N  
ATOM   3489  CA  MET   514      53.875  67.444  38.927  1.00  0.00           C  
ATOM   3490  C   MET   514      52.839  68.144  38.056  1.00  0.00           C  
ATOM   3491  O   MET   514      52.235  67.519  37.188  1.00  0.00           O  
ATOM   3492  CB  MET   514      55.258  68.040  38.678  1.00  0.00           C  
ATOM   3493  CG  MET   514      55.681  68.006  37.208  1.00  0.00           C  
ATOM   3494  SD  MET   514      57.392  68.542  36.904  1.00  0.00           S  
ATOM   3495  CE  MET   514      58.148  66.997  37.486  1.00  0.00           C  
ATOM   3496  N   THR   515      52.612  69.430  38.293  1.00  0.00           N  
ATOM   3497  CA  THR   515      51.654  70.165  37.474  1.00  0.00           C  
ATOM   3498  C   THR   515      52.378  70.840  36.320  1.00  0.00           C  
ATOM   3499  O   THR   515      53.530  71.250  36.455  1.00  0.00           O  
ATOM   3500  CB  THR   515      50.942  71.240  38.295  1.00  0.00           C  
ATOM   3501  OG1 THR   515      51.886  72.170  38.805  1.00  0.00           O  
ATOM   3502  CG2 THR   515      50.197  70.577  39.466  1.00  0.00           C  
ATOM   3503  N   ILE   516      51.705  70.952  35.179  1.00  0.00           N  
ATOM   3504  CA  ILE   516      52.306  71.623  34.037  1.00  0.00           C  
ATOM   3505  C   ILE   516      51.907  73.103  34.111  1.00  0.00           C  
ATOM   3506  O   ILE   516      52.318  73.907  33.281  1.00  0.00           O  
ATOM   3507  CB  ILE   516      51.819  71.008  32.718  1.00  0.00           C  
ATOM   3508  CG1 ILE   516      50.312  71.195  32.474  1.00  0.00           C  
ATOM   3509  CG2 ILE   516      52.057  69.491  32.624  1.00  0.00           C  
ATOM   3510  CD1 ILE   516      49.865  70.773  31.075  1.00  0.00           C  
ATOM   3511  N   TRP   517      51.103  73.439  35.121  1.00  0.00           N  
ATOM   3512  CA  TRP   517      50.629  74.804  35.364  1.00  0.00           C  
ATOM   3513  C   TRP   517      49.623  75.301  34.328  1.00  0.00           C  
ATOM   3514  O   TRP   517      49.328  76.499  34.264  1.00  0.00           O  
ATOM   3515  CB  TRP   517      51.802  75.784  35.409  1.00  0.00           C  
ATOM   3516  CG  TRP   517      52.974  75.323  36.220  1.00  0.00           C  
ATOM   3517  CD1 TRP   517      52.961  74.897  37.517  1.00  0.00           C  
ATOM   3518  CD2 TRP   517      54.341  75.277  35.794  1.00  0.00           C  
ATOM   3519  NE1 TRP   517      54.239  74.592  37.927  1.00  0.00           N  
ATOM   3520  CE2 TRP   517      55.104  74.819  36.889  1.00  0.00           C  
ATOM   3521  CE3 TRP   517      54.995  75.582  34.592  1.00  0.00           C  
ATOM   3522  CZ2 TRP   517      56.494  74.657  36.819  1.00  0.00           C  
ATOM   3523  CZ3 TRP   517      56.376  75.423  34.522  1.00  0.00           C  
ATOM   3524  CH2 TRP   517      57.109  74.965  35.631  1.00  0.00           C  
ATOM   3525  N   HIS   518      49.095  74.384  33.525  1.00  0.00           N  
ATOM   3526  CA  HIS   518      48.132  74.746  32.494  1.00  0.00           C  
ATOM   3527  C   HIS   518      46.704  74.369  32.883  1.00  0.00           C  
ATOM   3528  O   HIS   518      45.877  74.064  32.021  1.00  0.00           O  
ATOM   3529  CB  HIS   518      48.511  74.077  31.167  1.00  0.00           C  
ATOM   3530  CG  HIS   518      49.832  74.526  30.619  1.00  0.00           C  
ATOM   3531  ND1 HIS   518      50.353  74.039  29.440  1.00  0.00           N  
ATOM   3532  CD2 HIS   518      50.744  75.407  31.098  1.00  0.00           C  
ATOM   3533  CE1 HIS   518      51.529  74.599  29.215  1.00  0.00           C  
ATOM   3534  NE2 HIS   518      51.790  75.432  30.205  1.00  0.00           N  
ATOM   3535  N   TYR   519      46.420  74.398  34.182  1.00  0.00           N  
ATOM   3536  CA  TYR   519      45.085  74.069  34.672  1.00  0.00           C  
ATOM   3537  C   TYR   519      44.048  74.975  34.021  1.00  0.00           C  
ATOM   3538  O   TYR   519      44.331  76.119  33.656  1.00  0.00           O  
ATOM   3539  CB  TYR   519      45.033  74.178  36.200  1.00  0.00           C  
ATOM   3540  CG  TYR   519      45.711  75.411  36.740  1.00  0.00           C  
ATOM   3541  CD1 TYR   519      45.054  76.639  36.763  1.00  0.00           C  
ATOM   3542  CD2 TYR   519      47.035  75.360  37.180  1.00  0.00           C  
ATOM   3543  CE1 TYR   519      45.701  77.791  37.206  1.00  0.00           C  
ATOM   3544  CE2 TYR   519      47.690  76.499  37.624  1.00  0.00           C  
ATOM   3545  CZ  TYR   519      47.020  77.711  37.632  1.00  0.00           C  
ATOM   3546  OH  TYR   519      47.673  78.851  38.038  1.00  0.00           O  
ATOM   3547  N   HIS   520      42.841  74.445  33.872  1.00  0.00           N  
ATOM   3548  CA  HIS   520      41.760  75.166  33.216  1.00  0.00           C  
ATOM   3549  C   HIS   520      40.429  74.555  33.631  1.00  0.00           C  
ATOM   3550  O   HIS   520      40.397  73.554  34.338  1.00  0.00           O  
ATOM   3551  CB  HIS   520      41.931  75.049  31.697  1.00  0.00           C  
ATOM   3552  CG  HIS   520      42.132  73.641  31.228  1.00  0.00           C  
ATOM   3553  ND1 HIS   520      43.341  72.985  31.323  1.00  0.00           N  
ATOM   3554  CD2 HIS   520      41.259  72.743  30.711  1.00  0.00           C  
ATOM   3555  CE1 HIS   520      43.205  71.745  30.886  1.00  0.00           C  
ATOM   3556  NE2 HIS   520      41.951  71.573  30.509  1.00  0.00           N  
ATOM   3557  N   GLY   521      39.333  75.160  33.185  1.00  0.00           N  
ATOM   3558  CA  GLY   521      38.017  74.647  33.522  1.00  0.00           C  
ATOM   3559  C   GLY   521      37.448  75.304  34.761  1.00  0.00           C  
ATOM   3560  O   GLY   521      38.013  76.266  35.276  1.00  0.00           O  
ATOM   3561  N   GLY   522      36.316  74.795  35.235  1.00  0.00           N  
ATOM   3562  CA  GLY   522      35.694  75.364  36.417  1.00  0.00           C  
ATOM   3563  C   GLY   522      34.457  76.196  36.132  1.00  0.00           C  
ATOM   3564  O   GLY   522      33.658  76.453  37.032  1.00  0.00           O  
ATOM   3565  N   CYS   523      34.294  76.627  34.884  1.00  0.00           N  
ATOM   3566  CA  CYS   523      33.138  77.429  34.486  1.00  0.00           C  
ATOM   3567  C   CYS   523      32.923  77.160  33.000  1.00  0.00           C  
ATOM   3568  O   CYS   523      32.929  78.070  32.176  1.00  0.00           O  
ATOM   3569  CB  CYS   523      33.426  78.912  34.716  1.00  0.00           C  
ATOM   3570  SG  CYS   523      31.955  79.932  34.697  1.00  0.00           S  
ATOM   3571  N   GLN   524      32.711  75.889  32.681  1.00  0.00           N  
ATOM   3572  CA  GLN   524      32.573  75.435  31.304  1.00  0.00           C  
ATOM   3573  C   GLN   524      31.424  75.910  30.433  1.00  0.00           C  
ATOM   3574  O   GLN   524      30.288  76.077  30.884  1.00  0.00           O  
ATOM   3575  CB  GLN   524      32.564  73.901  31.262  1.00  0.00           C  
ATOM   3576  CG  GLN   524      32.515  73.330  29.843  1.00  0.00           C  
ATOM   3577  CD  GLN   524      32.609  71.814  29.943  1.00  0.00           C  
ATOM   3578  OE1 GLN   524      32.692  71.255  31.036  1.00  0.00           O  
ATOM   3579  NE2 GLN   524      32.601  71.066  28.807  1.00  0.00           N  
ATOM   3580  N   VAL   525      31.745  76.115  29.161  1.00  0.00           N  
ATOM   3581  CA  VAL   525      30.741  76.465  28.177  1.00  0.00           C  
ATOM   3582  C   VAL   525      29.930  75.171  28.114  1.00  0.00           C  
ATOM   3583  O   VAL   525      30.501  74.079  28.014  1.00  0.00           O  
ATOM   3584  CB  VAL   525      31.377  76.733  26.796  1.00  0.00           C  
ATOM   3585  CG1 VAL   525      30.304  76.722  25.713  1.00  0.00           C  
ATOM   3586  CG2 VAL   525      32.099  78.067  26.816  1.00  0.00           C  
ATOM   3587  N   GLY   526      28.610  75.285  28.203  1.00  0.00           N  
ATOM   3588  CA  GLY   526      27.767  74.103  28.162  1.00  0.00           C  
ATOM   3589  C   GLY   526      27.392  73.577  29.538  1.00  0.00           C  
ATOM   3590  O   GLY   526      26.508  72.730  29.659  1.00  0.00           O  
ATOM   3591  N   ARG   527      28.070  74.068  30.572  1.00  0.00           N  
ATOM   3592  CA  ARG   527      27.796  73.651  31.949  1.00  0.00           C  
ATOM   3593  C   ARG   527      27.363  74.860  32.768  1.00  0.00           C  
ATOM   3594  O   ARG   527      26.410  74.787  33.549  1.00  0.00           O  
ATOM   3595  CB  ARG   527      29.041  73.018  32.577  1.00  0.00           C  
ATOM   3596  CG  ARG   527      29.401  71.656  31.979  1.00  0.00           C  
ATOM   3597  CD  ARG   527      30.641  71.020  32.608  1.00  0.00           C  
ATOM   3598  NE  ARG   527      30.930  69.765  31.858  1.00  0.00           N  
ATOM   3599  CZ  ARG   527      32.077  69.068  32.110  1.00  0.00           C  
ATOM   3600  NH1 ARG   527      32.765  69.736  33.081  1.00  0.00           N  
ATOM   3601  NH2 ARG   527      32.087  67.975  31.293  1.00  0.00           N  
ATOM   3602  N   VAL   528      28.070  75.971  32.591  1.00  0.00           N  
ATOM   3603  CA  VAL   528      27.744  77.205  33.292  1.00  0.00           C  
ATOM   3604  C   VAL   528      27.470  78.322  32.289  1.00  0.00           C  
ATOM   3605  O   VAL   528      26.614  79.176  32.520  1.00  0.00           O  
ATOM   3606  CB  VAL   528      28.900  77.664  34.223  1.00  0.00           C  
ATOM   3607  CG1 VAL   528      28.532  78.978  34.911  1.00  0.00           C  
ATOM   3608  CG2 VAL   528      29.194  76.593  35.256  1.00  0.00           C  
ATOM   3609  N   VAL   529      28.187  78.303  31.171  1.00  0.00           N  
ATOM   3610  CA  VAL   529      28.051  79.347  30.154  1.00  0.00           C  
ATOM   3611  C   VAL   529      27.388  78.853  28.882  1.00  0.00           C  
ATOM   3612  O   VAL   529      27.309  77.650  28.641  1.00  0.00           O  
ATOM   3613  CB  VAL   529      29.436  79.891  29.780  1.00  0.00           C  
ATOM   3614  CG1 VAL   529      30.179  80.528  30.956  1.00  0.00           C  
ATOM   3615  CG2 VAL   529      30.386  78.821  29.239  1.00  0.00           C  
ATOM   3616  N   ASP   530      26.915  79.793  28.068  1.00  0.00           N  
ATOM   3617  CA  ASP   530      26.317  79.436  26.790  1.00  0.00           C  
ATOM   3618  C   ASP   530      27.379  79.664  25.710  1.00  0.00           C  
ATOM   3619  O   ASP   530      28.526  79.999  26.028  1.00  0.00           O  
ATOM   3620  CB  ASP   530      25.042  80.254  26.519  1.00  0.00           C  
ATOM   3621  CG  ASP   530      25.307  81.730  26.278  1.00  0.00           C  
ATOM   3622  OD1 ASP   530      24.314  82.476  26.132  1.00  0.00           O  
ATOM   3623  OD2 ASP   530      26.479  82.155  26.225  1.00  0.00           O  
ATOM   3624  N   LYS   531      27.005  79.479  24.448  1.00  0.00           N  
ATOM   3625  CA  LYS   531      27.946  79.641  23.351  1.00  0.00           C  
ATOM   3626  C   LYS   531      28.513  81.029  23.124  1.00  0.00           C  
ATOM   3627  O   LYS   531      29.431  81.199  22.315  1.00  0.00           O  
ATOM   3628  CB  LYS   531      27.276  79.175  22.054  1.00  0.00           C  
ATOM   3629  CG  LYS   531      27.006  77.670  22.014  1.00  0.00           C  
ATOM   3630  CD  LYS   531      26.337  77.202  20.720  1.00  0.00           C  
ATOM   3631  CE  LYS   531      26.071  75.696  20.677  1.00  0.00           C  
ATOM   3632  NZ  LYS   531      25.423  75.332  19.397  1.00  0.00           N  
ATOM   3633  N   ASN   532      27.968  82.022  23.819  1.00  0.00           N  
ATOM   3634  CA  ASN   532      28.433  83.401  23.699  1.00  0.00           C  
ATOM   3635  C   ASN   532      29.163  83.821  24.978  1.00  0.00           C  
ATOM   3636  O   ASN   532      29.439  85.003  25.197  1.00  0.00           O  
ATOM   3637  CB  ASN   532      27.247  84.335  23.435  1.00  0.00           C  
ATOM   3638  CG  ASN   532      26.680  83.999  22.063  1.00  0.00           C  
ATOM   3639  OD1 ASN   532      27.347  84.168  21.043  1.00  0.00           O  
ATOM   3640  ND2 ASN   532      25.417  83.505  21.963  1.00  0.00           N  
ATOM   3641  N   TYR   533      29.467  82.827  25.811  1.00  0.00           N  
ATOM   3642  CA  TYR   533      30.176  83.012  27.078  1.00  0.00           C  
ATOM   3643  C   TYR   533      29.382  83.712  28.173  1.00  0.00           C  
ATOM   3644  O   TYR   533      29.945  84.177  29.167  1.00  0.00           O  
ATOM   3645  CB  TYR   533      31.511  83.725  26.840  1.00  0.00           C  
ATOM   3646  CG  TYR   533      32.259  82.945  25.814  1.00  0.00           C  
ATOM   3647  CD1 TYR   533      32.398  83.454  24.516  1.00  0.00           C  
ATOM   3648  CD2 TYR   533      32.843  81.695  26.116  1.00  0.00           C  
ATOM   3649  CE1 TYR   533      33.100  82.748  23.520  1.00  0.00           C  
ATOM   3650  CE2 TYR   533      33.560  80.964  25.115  1.00  0.00           C  
ATOM   3651  CZ  TYR   533      33.677  81.509  23.820  1.00  0.00           C  
ATOM   3652  OH  TYR   533      34.354  80.840  22.823  1.00  0.00           O  
ATOM   3653  N   ARG   534      28.069  83.780  27.989  1.00  0.00           N  
ATOM   3654  CA  ARG   534      27.192  84.388  28.981  1.00  0.00           C  
ATOM   3655  C   ARG   534      26.908  83.357  30.071  1.00  0.00           C  
ATOM   3656  O   ARG   534      26.773  82.166  29.783  1.00  0.00           O  
ATOM   3657  CB  ARG   534      25.848  84.783  28.354  1.00  0.00           C  
ATOM   3658  CG  ARG   534      25.904  85.820  27.251  1.00  0.00           C  
ATOM   3659  CD  ARG   534      24.486  86.300  26.927  1.00  0.00           C  
ATOM   3660  NE  ARG   534      24.403  86.972  25.637  1.00  0.00           N  
ATOM   3661  CZ  ARG   534      24.321  86.335  24.475  1.00  0.00           C  
ATOM   3662  NH1 ARG   534      24.307  85.011  24.450  1.00  0.00           N  
ATOM   3663  NH2 ARG   534      24.260  87.016  23.334  1.00  0.00           N  
ATOM   3664  N   VAL   535      26.829  83.805  31.322  1.00  0.00           N  
ATOM   3665  CA  VAL   535      26.484  82.896  32.412  1.00  0.00           C  
ATOM   3666  C   VAL   535      24.982  82.708  32.217  1.00  0.00           C  
ATOM   3667  O   VAL   535      24.232  83.682  32.196  1.00  0.00           O  
ATOM   3668  CB  VAL   535      26.735  83.532  33.797  1.00  0.00           C  
ATOM   3669  CG1 VAL   535      26.191  82.625  34.898  1.00  0.00           C  
ATOM   3670  CG2 VAL   535      28.228  83.770  33.992  1.00  0.00           C  
ATOM   3671  N   LEU   536      24.547  81.465  32.060  1.00  0.00           N  
ATOM   3672  CA  LEU   536      23.131  81.199  31.834  1.00  0.00           C  
ATOM   3673  C   LEU   536      22.249  81.644  32.995  1.00  0.00           C  
ATOM   3674  O   LEU   536      22.640  81.562  34.161  1.00  0.00           O  
ATOM   3675  CB  LEU   536      22.882  79.706  31.562  1.00  0.00           C  
ATOM   3676  CG  LEU   536      23.479  79.219  30.240  1.00  0.00           C  
ATOM   3677  CD1 LEU   536      23.365  77.715  29.996  1.00  0.00           C  
ATOM   3678  CD2 LEU   536      22.857  79.830  28.986  1.00  0.00           C  
ATOM   3679  N   GLY   537      21.060  82.136  32.661  1.00  0.00           N  
ATOM   3680  CA  GLY   537      20.123  82.575  33.680  1.00  0.00           C  
ATOM   3681  C   GLY   537      20.343  83.973  34.225  1.00  0.00           C  
ATOM   3682  O   GLY   537      19.517  84.484  34.981  1.00  0.00           O  
ATOM   3683  N   ILE   538      21.450  84.601  33.844  1.00  0.00           N  
ATOM   3684  CA  ILE   538      21.757  85.940  34.326  1.00  0.00           C  
ATOM   3685  C   ILE   538      22.146  86.865  33.182  1.00  0.00           C  
ATOM   3686  O   ILE   538      22.931  86.487  32.309  1.00  0.00           O  
ATOM   3687  CB  ILE   538      22.913  85.899  35.349  1.00  0.00           C  
ATOM   3688  CG1 ILE   538      22.529  84.991  36.520  1.00  0.00           C  
ATOM   3689  CG2 ILE   538      23.229  87.304  35.842  1.00  0.00           C  
ATOM   3690  CD1 ILE   538      23.642  84.779  37.523  1.00  0.00           C  
ATOM   3691  N   ASP   539      21.593  88.074  33.183  1.00  0.00           N  
ATOM   3692  CA  ASP   539      21.905  89.045  32.142  1.00  0.00           C  
ATOM   3693  C   ASP   539      23.116  89.890  32.520  1.00  0.00           C  
ATOM   3694  O   ASP   539      23.457  90.018  33.697  1.00  0.00           O  
ATOM   3695  CB  ASP   539      20.721  89.985  31.892  1.00  0.00           C  
ATOM   3696  CG  ASP   539      19.643  89.199  31.158  1.00  0.00           C  
ATOM   3697  OD1 ASP   539      19.946  88.065  30.702  1.00  0.00           O  
ATOM   3698  OD2 ASP   539      18.503  89.723  31.045  1.00  0.00           O  
ATOM   3699  N   SER   540      23.754  90.464  31.503  1.00  0.00           N  
ATOM   3700  CA  SER   540      24.914  91.335  31.674  1.00  0.00           C  
ATOM   3701  C   SER   540      26.085  90.709  32.428  1.00  0.00           C  
ATOM   3702  O   SER   540      26.811  91.402  33.140  1.00  0.00           O  
ATOM   3703  CB  SER   540      24.488  92.629  32.359  1.00  0.00           C  
ATOM   3704  OG  SER   540      23.518  93.302  31.570  1.00  0.00           O  
ATOM   3705  N   LEU   541      26.271  89.405  32.262  1.00  0.00           N  
ATOM   3706  CA  LEU   541      27.363  88.708  32.929  1.00  0.00           C  
ATOM   3707  C   LEU   541      27.995  87.644  32.036  1.00  0.00           C  
ATOM   3708  O   LEU   541      27.313  86.745  31.543  1.00  0.00           O  
ATOM   3709  CB  LEU   541      26.862  88.051  34.220  1.00  0.00           C  
ATOM   3710  CG  LEU   541      27.932  87.309  35.025  1.00  0.00           C  
ATOM   3711  CD1 LEU   541      28.991  88.295  35.498  1.00  0.00           C  
ATOM   3712  CD2 LEU   541      27.292  86.609  36.213  1.00  0.00           C  
ATOM   3713  N   ARG   542      29.302  87.754  31.824  1.00  0.00           N  
ATOM   3714  CA  ARG   542      30.010  86.776  31.011  1.00  0.00           C  
ATOM   3715  C   ARG   542      31.296  86.364  31.701  1.00  0.00           C  
ATOM   3716  O   ARG   542      31.728  86.999  32.662  1.00  0.00           O  
ATOM   3717  CB  ARG   542      30.348  87.344  29.632  1.00  0.00           C  
ATOM   3718  CG  ARG   542      29.166  87.951  28.911  1.00  0.00           C  
ATOM   3719  CD  ARG   542      29.343  87.884  27.405  1.00  0.00           C  
ATOM   3720  NE  ARG   542      28.406  88.776  26.731  1.00  0.00           N  
ATOM   3721  CZ  ARG   542      28.074  88.692  25.448  1.00  0.00           C  
ATOM   3722  NH1 ARG   542      28.594  87.744  24.678  1.00  0.00           N  
ATOM   3723  NH2 ARG   542      27.228  89.572  24.929  1.00  0.00           N  
ATOM   3724  N   VAL   543      31.886  85.283  31.206  1.00  0.00           N  
ATOM   3725  CA  VAL   543      33.139  84.759  31.731  1.00  0.00           C  
ATOM   3726  C   VAL   543      34.039  84.527  30.529  1.00  0.00           C  
ATOM   3727  O   VAL   543      33.639  83.870  29.568  1.00  0.00           O  
ATOM   3728  CB  VAL   543      32.930  83.418  32.473  1.00  0.00           C  
ATOM   3729  CG1 VAL   543      34.278  82.783  32.810  1.00  0.00           C  
ATOM   3730  CG2 VAL   543      32.135  83.656  33.749  1.00  0.00           C  
ATOM   3731  N   ILE   544      35.243  85.088  30.575  1.00  0.00           N  
ATOM   3732  CA  ILE   544      36.198  84.938  29.485  1.00  0.00           C  
ATOM   3733  C   ILE   544      37.614  84.796  30.035  1.00  0.00           C  
ATOM   3734  O   ILE   544      38.241  85.778  30.429  1.00  0.00           O  
ATOM   3735  CB  ILE   544      36.156  86.149  28.524  1.00  0.00           C  
ATOM   3736  CG1 ILE   544      34.769  86.393  27.905  1.00  0.00           C  
ATOM   3737  CG2 ILE   544      37.113  86.016  27.327  1.00  0.00           C  
ATOM   3738  CD1 ILE   544      34.695  87.663  27.059  1.00  0.00           C  
ATOM   3739  N   ASP   545      38.092  83.558  30.069  1.00  0.00           N  
ATOM   3740  CA  ASP   545      39.429  83.225  30.553  1.00  0.00           C  
ATOM   3741  C   ASP   545      39.613  81.715  30.440  1.00  0.00           C  
ATOM   3742  O   ASP   545      38.834  81.043  29.768  1.00  0.00           O  
ATOM   3743  CB  ASP   545      39.618  83.671  32.010  1.00  0.00           C  
ATOM   3744  CG  ASP   545      38.567  83.094  32.944  1.00  0.00           C  
ATOM   3745  OD1 ASP   545      38.027  82.012  32.646  1.00  0.00           O  
ATOM   3746  OD2 ASP   545      38.291  83.726  33.987  1.00  0.00           O  
ATOM   3747  N   GLY   546      40.627  81.183  31.117  1.00  0.00           N  
ATOM   3748  CA  GLY   546      40.897  79.755  31.048  1.00  0.00           C  
ATOM   3749  C   GLY   546      39.914  78.808  31.716  1.00  0.00           C  
ATOM   3750  O   GLY   546      40.059  77.594  31.609  1.00  0.00           O  
ATOM   3751  N   SER   547      38.910  79.342  32.396  1.00  0.00           N  
ATOM   3752  CA  SER   547      37.940  78.494  33.088  1.00  0.00           C  
ATOM   3753  C   SER   547      36.827  77.941  32.197  1.00  0.00           C  
ATOM   3754  O   SER   547      36.043  77.100  32.640  1.00  0.00           O  
ATOM   3755  CB  SER   547      37.289  79.282  34.235  1.00  0.00           C  
ATOM   3756  OG  SER   547      36.382  80.257  33.732  1.00  0.00           O  
ATOM   3757  N   THR   548      36.779  78.374  30.939  1.00  0.00           N  
ATOM   3758  CA  THR   548      35.684  77.988  30.050  1.00  0.00           C  
ATOM   3759  C   THR   548      35.663  76.669  29.274  1.00  0.00           C  
ATOM   3760  O   THR   548      34.607  76.281  28.779  1.00  0.00           O  
ATOM   3761  CB  THR   548      35.394  79.132  29.049  1.00  0.00           C  
ATOM   3762  OG1 THR   548      36.426  79.185  28.061  1.00  0.00           O  
ATOM   3763  CG2 THR   548      35.335  80.468  29.774  1.00  0.00           C  
ATOM   3764  N   PHE   549      36.789  75.973  29.158  1.00  0.00           N  
ATOM   3765  CA  PHE   549      36.800  74.705  28.428  1.00  0.00           C  
ATOM   3766  C   PHE   549      37.469  73.588  29.218  1.00  0.00           C  
ATOM   3767  O   PHE   549      38.364  73.840  30.021  1.00  0.00           O  
ATOM   3768  CB  PHE   549      37.486  74.876  27.073  1.00  0.00           C  
ATOM   3769  CG  PHE   549      36.781  75.838  26.160  1.00  0.00           C  
ATOM   3770  CD1 PHE   549      37.280  77.118  25.957  1.00  0.00           C  
ATOM   3771  CD2 PHE   549      35.604  75.467  25.517  1.00  0.00           C  
ATOM   3772  CE1 PHE   549      36.618  78.018  25.123  1.00  0.00           C  
ATOM   3773  CE2 PHE   549      34.936  76.359  24.681  1.00  0.00           C  
ATOM   3774  CZ  PHE   549      35.444  77.637  24.484  1.00  0.00           C  
ATOM   3775  N   LEU   550      37.039  72.333  28.995  1.00  0.00           N  
ATOM   3776  CA  LEU   550      37.593  71.172  29.698  1.00  0.00           C  
ATOM   3777  C   LEU   550      38.960  70.673  29.261  1.00  0.00           C  
ATOM   3778  O   LEU   550      39.694  70.097  30.061  1.00  0.00           O  
ATOM   3779  CB  LEU   550      36.516  70.109  29.499  1.00  0.00           C  
ATOM   3780  CG  LEU   550      36.763  68.832  30.305  1.00  0.00           C  
ATOM   3781  CD1 LEU   550      36.833  69.028  31.819  1.00  0.00           C  
ATOM   3782  CD2 LEU   550      35.700  67.747  30.137  1.00  0.00           C  
ATOM   3783  N   LYS   551      39.310  70.889  28.000  1.00  0.00           N  
ATOM   3784  CA  LYS   551      40.587  70.399  27.507  1.00  0.00           C  
ATOM   3785  C   LYS   551      41.514  71.520  27.072  1.00  0.00           C  
ATOM   3786  O   LYS   551      41.065  72.591  26.672  1.00  0.00           O  
ATOM   3787  CB  LYS   551      40.329  69.408  26.370  1.00  0.00           C  
ATOM   3788  CG  LYS   551      39.611  68.135  26.822  1.00  0.00           C  
ATOM   3789  CD  LYS   551      39.395  67.121  25.696  1.00  0.00           C  
ATOM   3790  CE  LYS   551      38.702  65.836  26.153  1.00  0.00           C  
ATOM   3791  NZ  LYS   551      38.559  64.904  25.013  1.00  0.00           N  
ATOM   3792  N   SER   552      42.815  71.269  27.169  1.00  0.00           N  
ATOM   3793  CA  SER   552      43.805  72.265  26.797  1.00  0.00           C  
ATOM   3794  C   SER   552      43.807  72.425  25.275  1.00  0.00           C  
ATOM   3795  O   SER   552      43.765  71.445  24.538  1.00  0.00           O  
ATOM   3796  CB  SER   552      45.201  71.870  27.348  1.00  0.00           C  
ATOM   3797  OG  SER   552      46.179  72.804  26.914  1.00  0.00           O  
ATOM   3798  N   PRO   553      43.843  73.675  24.787  1.00  0.00           N  
ATOM   3799  CA  PRO   553      43.834  73.966  23.348  1.00  0.00           C  
ATOM   3800  C   PRO   553      45.099  73.637  22.564  1.00  0.00           C  
ATOM   3801  O   PRO   553      45.056  73.497  21.343  1.00  0.00           O  
ATOM   3802  CB  PRO   553      43.515  75.456  23.309  1.00  0.00           C  
ATOM   3803  CG  PRO   553      44.235  75.960  24.515  1.00  0.00           C  
ATOM   3804  CD  PRO   553      43.874  74.925  25.570  1.00  0.00           C  
ATOM   3805  N   GLY   554      46.221  73.525  23.264  1.00  0.00           N  
ATOM   3806  CA  GLY   554      47.493  73.216  22.618  1.00  0.00           C  
ATOM   3807  C   GLY   554      48.471  72.811  23.705  1.00  0.00           C  
ATOM   3808  O   GLY   554      48.101  72.723  24.873  1.00  0.00           O  
ATOM   3809  N   THR   555      49.717  72.561  23.327  1.00  0.00           N  
ATOM   3810  CA  THR   555      50.730  72.191  24.306  1.00  0.00           C  
ATOM   3811  C   THR   555      50.890  73.340  25.304  1.00  0.00           C  
ATOM   3812  O   THR   555      51.213  73.130  26.473  1.00  0.00           O  
ATOM   3813  CB  THR   555      52.065  71.937  23.604  1.00  0.00           C  
ATOM   3814  OG1 THR   555      51.938  70.859  22.689  1.00  0.00           O  
ATOM   3815  CG2 THR   555      53.134  71.590  24.654  1.00  0.00           C  
ATOM   3816  N   ASN   556      50.659  74.555  24.816  1.00  0.00           N  
ATOM   3817  CA  ASN   556      50.772  75.774  25.613  1.00  0.00           C  
ATOM   3818  C   ASN   556      49.560  76.622  25.253  1.00  0.00           C  
ATOM   3819  O   ASN   556      49.405  77.055  24.113  1.00  0.00           O  
ATOM   3820  CB  ASN   556      52.096  76.461  25.294  1.00  0.00           C  
ATOM   3821  CG  ASN   556      52.223  77.680  26.197  1.00  0.00           C  
ATOM   3822  OD1 ASN   556      51.427  78.614  26.115  1.00  0.00           O  
ATOM   3823  ND2 ASN   556      53.232  77.737  27.107  1.00  0.00           N  
ATOM   3824  N   PRO   557      48.689  76.871  26.240  1.00  0.00           N  
ATOM   3825  CA  PRO   557      47.440  77.626  26.132  1.00  0.00           C  
ATOM   3826  C   PRO   557      47.369  79.139  26.096  1.00  0.00           C  
ATOM   3827  O   PRO   557      46.313  79.670  25.755  1.00  0.00           O  
ATOM   3828  CB  PRO   557      46.648  77.093  27.307  1.00  0.00           C  
ATOM   3829  CG  PRO   557      47.717  77.082  28.374  1.00  0.00           C  
ATOM   3830  CD  PRO   557      48.921  76.476  27.645  1.00  0.00           C  
ATOM   3831  N   GLN   558      48.439  79.846  26.441  1.00  0.00           N  
ATOM   3832  CA  GLN   558      48.330  81.303  26.459  1.00  0.00           C  
ATOM   3833  C   GLN   558      47.898  81.905  25.124  1.00  0.00           C  
ATOM   3834  O   GLN   558      47.104  82.844  25.098  1.00  0.00           O  
ATOM   3835  CB  GLN   558      49.627  81.954  26.971  1.00  0.00           C  
ATOM   3836  CG  GLN   558      50.729  82.213  25.950  1.00  0.00           C  
ATOM   3837  CD  GLN   558      51.830  83.092  26.536  1.00  0.00           C  
ATOM   3838  OE1 GLN   558      51.554  84.046  27.263  1.00  0.00           O  
ATOM   3839  NE2 GLN   558      53.076  82.780  26.214  1.00  0.00           N  
ATOM   3840  N   ALA   559      48.386  81.359  24.017  1.00  0.00           N  
ATOM   3841  CA  ALA   559      47.993  81.892  22.720  1.00  0.00           C  
ATOM   3842  C   ALA   559      46.482  81.881  22.534  1.00  0.00           C  
ATOM   3843  O   ALA   559      45.887  82.863  22.085  1.00  0.00           O  
ATOM   3844  CB  ALA   559      48.659  81.093  21.605  1.00  0.00           C  
ATOM   3845  N   THR   560      45.852  80.765  22.880  1.00  0.00           N  
ATOM   3846  CA  THR   560      44.406  80.642  22.753  1.00  0.00           C  
ATOM   3847  C   THR   560      43.676  81.588  23.709  1.00  0.00           C  
ATOM   3848  O   THR   560      42.703  82.235  23.323  1.00  0.00           O  
ATOM   3849  CB  THR   560      43.983  79.196  23.028  1.00  0.00           C  
ATOM   3850  OG1 THR   560      44.576  78.325  22.076  1.00  0.00           O  
ATOM   3851  CG2 THR   560      42.452  79.087  22.934  1.00  0.00           C  
ATOM   3852  N   VAL   561      44.145  81.680  24.953  1.00  0.00           N  
ATOM   3853  CA  VAL   561      43.496  82.551  25.928  1.00  0.00           C  
ATOM   3854  C   VAL   561      43.672  84.037  25.594  1.00  0.00           C  
ATOM   3855  O   VAL   561      42.780  84.843  25.864  1.00  0.00           O  
ATOM   3856  CB  VAL   561      44.010  82.247  27.341  1.00  0.00           C  
ATOM   3857  CG1 VAL   561      43.513  83.236  28.397  1.00  0.00           C  
ATOM   3858  CG2 VAL   561      43.595  80.868  27.858  1.00  0.00           C  
ATOM   3859  N   MET   562      44.813  84.403  25.014  1.00  0.00           N  
ATOM   3860  CA  MET   562      45.045  85.796  24.626  1.00  0.00           C  
ATOM   3861  C   MET   562      44.061  86.114  23.501  1.00  0.00           C  
ATOM   3862  O   MET   562      43.408  87.160  23.497  1.00  0.00           O  
ATOM   3863  CB  MET   562      46.481  85.980  24.121  1.00  0.00           C  
ATOM   3864  CG  MET   562      47.536  85.846  25.221  1.00  0.00           C  
ATOM   3865  SD  MET   562      49.254  85.954  24.635  1.00  0.00           S  
ATOM   3866  CE  MET   562      49.181  87.730  24.258  1.00  0.00           C  
ATOM   3867  N   MET   563      43.966  85.195  22.547  1.00  0.00           N  
ATOM   3868  CA  MET   563      43.068  85.347  21.410  1.00  0.00           C  
ATOM   3869  C   MET   563      41.621  85.435  21.888  1.00  0.00           C  
ATOM   3870  O   MET   563      40.861  86.302  21.446  1.00  0.00           O  
ATOM   3871  CB  MET   563      43.246  84.153  20.455  1.00  0.00           C  
ATOM   3872  CG  MET   563      42.367  84.153  19.204  1.00  0.00           C  
ATOM   3873  SD  MET   563      40.668  83.598  19.475  1.00  0.00           S  
ATOM   3874  CE  MET   563      40.937  81.858  19.865  1.00  0.00           C  
ATOM   3875  N   LEU   564      41.251  84.553  22.811  1.00  0.00           N  
ATOM   3876  CA  LEU   564      39.885  84.517  23.331  1.00  0.00           C  
ATOM   3877  C   LEU   564      39.391  85.858  23.873  1.00  0.00           C  
ATOM   3878  O   LEU   564      38.238  86.247  23.642  1.00  0.00           O  
ATOM   3879  CB  LEU   564      39.772  83.458  24.432  1.00  0.00           C  
ATOM   3880  CG  LEU   564      38.353  83.208  24.949  1.00  0.00           C  
ATOM   3881  CD1 LEU   564      37.499  82.602  23.839  1.00  0.00           C  
ATOM   3882  CD2 LEU   564      38.409  82.278  26.150  1.00  0.00           C  
ATOM   3883  N   GLY   565      40.258  86.553  24.602  1.00  0.00           N  
ATOM   3884  CA  GLY   565      39.883  87.837  25.166  1.00  0.00           C  
ATOM   3885  C   GLY   565      39.396  88.809  24.108  1.00  0.00           C  
ATOM   3886  O   GLY   565      38.304  89.371  24.223  1.00  0.00           O  
ATOM   3887  N   ARG   566      40.196  89.021  23.071  1.00  0.00           N  
ATOM   3888  CA  ARG   566      39.778  89.943  22.025  1.00  0.00           C  
ATOM   3889  C   ARG   566      38.637  89.377  21.194  1.00  0.00           C  
ATOM   3890  O   ARG   566      37.756  90.123  20.769  1.00  0.00           O  
ATOM   3891  CB  ARG   566      40.937  90.304  21.098  1.00  0.00           C  
ATOM   3892  CG  ARG   566      40.483  91.129  19.896  1.00  0.00           C  
ATOM   3893  CD  ARG   566      41.668  91.617  19.103  1.00  0.00           C  
ATOM   3894  NE  ARG   566      41.292  92.349  17.897  1.00  0.00           N  
ATOM   3895  CZ  ARG   566      40.847  93.603  17.873  1.00  0.00           C  
ATOM   3896  NH1 ARG   566      40.705  94.294  18.996  1.00  0.00           N  
ATOM   3897  NH2 ARG   566      40.573  94.178  16.709  1.00  0.00           N  
ATOM   3898  N   TYR   567      38.649  88.066  20.960  1.00  0.00           N  
ATOM   3899  CA  TYR   567      37.599  87.445  20.164  1.00  0.00           C  
ATOM   3900  C   TYR   567      36.224  87.753  20.744  1.00  0.00           C  
ATOM   3901  O   TYR   567      35.326  88.207  20.034  1.00  0.00           O  
ATOM   3902  CB  TYR   567      37.791  85.928  20.107  1.00  0.00           C  
ATOM   3903  CG  TYR   567      36.734  85.227  19.283  1.00  0.00           C  
ATOM   3904  CD1 TYR   567      36.889  85.060  17.905  1.00  0.00           C  
ATOM   3905  CD2 TYR   567      35.565  84.750  19.877  1.00  0.00           C  
ATOM   3906  CE1 TYR   567      35.903  84.431  17.140  1.00  0.00           C  
ATOM   3907  CE2 TYR   567      34.577  84.125  19.124  1.00  0.00           C  
ATOM   3908  CZ  TYR   567      34.753  83.968  17.759  1.00  0.00           C  
ATOM   3909  OH  TYR   567      33.770  83.343  17.023  1.00  0.00           O  
ATOM   3910  N   MET   568      36.051  87.496  22.037  1.00  0.00           N  
ATOM   3911  CA  MET   568      34.765  87.762  22.671  1.00  0.00           C  
ATOM   3912  C   MET   568      34.498  89.267  22.678  1.00  0.00           C  
ATOM   3913  O   MET   568      33.349  89.706  22.546  1.00  0.00           O  
ATOM   3914  CB  MET   568      34.723  87.194  24.114  1.00  0.00           C  
ATOM   3915  CG  MET   568      34.781  85.666  24.170  1.00  0.00           C  
ATOM   3916  SD  MET   568      33.384  84.829  23.362  1.00  0.00           S  
ATOM   3917  CE  MET   568      34.188  83.201  23.304  1.00  0.00           C  
ATOM   3918  N   GLY   569      35.560  90.055  22.814  1.00  0.00           N  
ATOM   3919  CA  GLY   569      35.408  91.500  22.801  1.00  0.00           C  
ATOM   3920  C   GLY   569      34.777  91.947  21.494  1.00  0.00           C  
ATOM   3921  O   GLY   569      33.870  92.779  21.483  1.00  0.00           O  
ATOM   3922  N   GLN   570      35.252  91.389  20.384  1.00  0.00           N  
ATOM   3923  CA  GLN   570      34.717  91.742  19.075  1.00  0.00           C  
ATOM   3924  C   GLN   570      33.281  91.249  18.938  1.00  0.00           C  
ATOM   3925  O   GLN   570      32.435  91.942  18.380  1.00  0.00           O  
ATOM   3926  CB  GLN   570      35.576  91.147  17.933  1.00  0.00           C  
ATOM   3927  CG  GLN   570      35.129  91.590  16.539  1.00  0.00           C  
ATOM   3928  CD  GLN   570      35.294  93.101  16.450  1.00  0.00           C  
ATOM   3929  OE1 GLN   570      36.317  93.651  16.854  1.00  0.00           O  
ATOM   3930  NE2 GLN   570      34.295  93.853  15.915  1.00  0.00           N  
ATOM   3931  N   ARG   571      33.002  90.055  19.447  1.00  0.00           N  
ATOM   3932  CA  ARG   571      31.647  89.517  19.366  1.00  0.00           C  
ATOM   3933  C   ARG   571      30.682  90.430  20.121  1.00  0.00           C  
ATOM   3934  O   ARG   571      29.539  90.621  19.704  1.00  0.00           O  
ATOM   3935  CB  ARG   571      31.597  88.101  19.948  1.00  0.00           C  
ATOM   3936  CG  ARG   571      30.202  87.474  19.909  1.00  0.00           C  
ATOM   3937  CD  ARG   571      29.660  87.274  18.492  1.00  0.00           C  
ATOM   3938  NE  ARG   571      28.333  86.607  18.610  1.00  0.00           N  
ATOM   3939  CZ  ARG   571      27.526  86.494  17.515  1.00  0.00           C  
ATOM   3940  NH1 ARG   571      28.174  87.068  16.459  1.00  0.00           N  
ATOM   3941  NH2 ARG   571      26.386  85.850  17.902  1.00  0.00           N  
ATOM   3942  N   ILE   572      31.143  90.997  21.231  1.00  0.00           N  
ATOM   3943  CA  ILE   572      30.306  91.897  22.017  1.00  0.00           C  
ATOM   3944  C   ILE   572      30.080  93.199  21.254  1.00  0.00           C  
ATOM   3945  O   ILE   572      28.976  93.745  21.259  1.00  0.00           O  
ATOM   3946  CB  ILE   572      30.948  92.216  23.390  1.00  0.00           C  
ATOM   3947  CG1 ILE   572      30.920  90.968  24.276  1.00  0.00           C  
ATOM   3948  CG2 ILE   572      30.211  93.375  24.065  1.00  0.00           C  
ATOM   3949  CD1 ILE   572      31.659  91.132  25.590  1.00  0.00           C  
ATOM   3950  N   LEU   573      31.121  93.696  20.594  1.00  0.00           N  
ATOM   3951  CA  LEU   573      30.991  94.935  19.832  1.00  0.00           C  
ATOM   3952  C   LEU   573      30.072  94.732  18.631  1.00  0.00           C  
ATOM   3953  O   LEU   573      29.322  95.637  18.256  1.00  0.00           O  
ATOM   3954  CB  LEU   573      32.364  95.433  19.368  1.00  0.00           C  
ATOM   3955  CG  LEU   573      33.321  95.898  20.470  1.00  0.00           C  
ATOM   3956  CD1 LEU   573      34.620  96.377  19.847  1.00  0.00           C  
ATOM   3957  CD2 LEU   573      32.677  97.015  21.281  1.00  0.00           C  
ATOM   3958  N   GLN   574      30.123  93.545  18.034  1.00  0.00           N  
ATOM   3959  CA  GLN   574      29.271  93.255  16.887  1.00  0.00           C  
ATOM   3960  C   GLN   574      27.822  93.168  17.350  1.00  0.00           C  
ATOM   3961  O   GLN   574      26.900  93.533  16.620  1.00  0.00           O  
ATOM   3962  CB  GLN   574      29.687  91.942  16.220  1.00  0.00           C  
ATOM   3963  CG  GLN   574      31.126  91.931  15.730  1.00  0.00           C  
ATOM   3964  CD  GLN   574      31.455  90.704  14.901  1.00  0.00           C  
ATOM   3965  OE1 GLN   574      31.096  89.584  15.259  1.00  0.00           O  
ATOM   3966  NE2 GLN   574      32.151  90.911  13.790  1.00  0.00           N  
ATOM   3967  N   GLU   575      27.629  92.688  18.573  1.00  0.00           N  
ATOM   3968  CA  GLU   575      26.293  92.566  19.137  1.00  0.00           C  
ATOM   3969  C   GLU   575      25.742  93.956  19.447  1.00  0.00           C  
ATOM   3970  O   GLU   575      24.558  94.226  19.234  1.00  0.00           O  
ATOM   3971  CB  GLU   575      26.336  91.718  20.410  1.00  0.00           C  
ATOM   3972  CG  GLU   575      24.972  91.410  20.995  1.00  0.00           C  
ATOM   3973  CD  GLU   575      25.051  90.471  22.179  1.00  0.00           C  
ATOM   3974  OE1 GLU   575      25.692  90.835  23.186  1.00  0.00           O  
ATOM   3975  OE2 GLU   575      24.472  89.368  22.103  1.00  0.00           O  
ATOM   3976  N   ARG   576      26.602  94.839  19.948  1.00  0.00           N  
ATOM   3977  CA  ARG   576      26.183  96.200  20.265  1.00  0.00           C  
ATOM   3978  C   ARG   576      25.855  96.958  18.985  1.00  0.00           C  
ATOM   3979  O   ARG   576      24.900  97.734  18.942  1.00  0.00           O  
ATOM   3980  CB  ARG   576      27.281  96.948  21.030  1.00  0.00           C  
ATOM   3981  CG  ARG   576      27.453  96.521  22.481  1.00  0.00           C  
ATOM   3982  CD  ARG   576      26.184  96.755  23.297  1.00  0.00           C  
ATOM   3983  NE  ARG   576      25.839  98.167  23.452  1.00  0.00           N  
ATOM   3984  CZ  ARG   576      26.297  98.962  24.416  1.00  0.00           C  
ATOM   3985  NH1 ARG   576      27.137  98.499  25.334  1.00  0.00           N  
ATOM   3986  NH2 ARG   576      25.892 100.225  24.478  1.00  0.00           N  
ATOM   3987  N   GLU   577      26.651  96.732  17.945  1.00  0.00           N  
ATOM   3988  CA  GLU   577      26.438  97.398  16.664  1.00  0.00           C  
ATOM   3989  C   GLU   577      25.074  97.046  16.084  1.00  0.00           C  
ATOM   3990  O   GLU   577      24.388  97.900  15.520  1.00  0.00           O  
ATOM   3991  CB  GLU   577      27.530  97.000  15.669  1.00  0.00           C  
ATOM   3992  CG  GLU   577      27.412  97.708  14.318  1.00  0.00           C  
ATOM   3993  CD  GLU   577      28.585  97.269  13.453  1.00  0.00           C  
ATOM   3994  OE1 GLU   577      29.420  96.468  13.951  1.00  0.00           O  
ATOM   3995  OE2 GLU   577      28.661  97.729  12.282  1.00  0.00           O  
ATOM   3996  N   ILE   578      24.686  95.783  16.222  1.00  0.00           N  
ATOM   3997  CA  ILE   578      23.407  95.316  15.706  1.00  0.00           C  
ATOM   3998  C   ILE   578      22.245  95.821  16.556  1.00  0.00           C  
ATOM   3999  O   ILE   578      21.118  95.931  16.074  1.00  0.00           O  
ATOM   4000  CB  ILE   578      23.393  93.794  15.654  1.00  0.00           C  
ATOM   4001  CG1 ILE   578      24.378  93.206  14.629  1.00  0.00           C  
ATOM   4002  CG2 ILE   578      22.023  93.206  15.278  1.00  0.00           C  
ATOM   4003  CD1 ILE   578      24.549  91.692  14.747  1.00  0.00           C  
ATOM   4004  N   TYR   579      22.524  96.132  17.817  1.00  0.00           N  
ATOM   4005  CA  TYR   579      21.489  96.613  18.724  1.00  0.00           C  
ATOM   4006  C   TYR   579      21.310  98.128  18.679  1.00  0.00           C  
ATOM   4007  O   TYR   579      20.361  98.657  19.256  1.00  0.00           O  
ATOM   4008  CB  TYR   579      21.794  96.174  20.161  1.00  0.00           C  
ATOM   4009  CG  TYR   579      21.679  94.689  20.210  1.00  0.00           C  
ATOM   4010  CD1 TYR   579      21.082  94.001  19.145  1.00  0.00           C  
ATOM   4011  CD2 TYR   579      22.164  93.946  21.308  1.00  0.00           C  
ATOM   4012  CE1 TYR   579      20.958  92.598  19.154  1.00  0.00           C  
ATOM   4013  CE2 TYR   579      22.046  92.518  21.333  1.00  0.00           C  
ATOM   4014  CZ  TYR   579      21.438  91.862  20.243  1.00  0.00           C  
ATOM   4015  OH  TYR   579      21.298  90.491  20.225  1.00  0.00           O  
ATOM   4016  N   ASN   580      22.217  98.828  18.002  1.00  0.00           N  
ATOM   4017  CA  ASN   580      22.110 100.280  17.900  1.00  0.00           C  
ATOM   4018  C   ASN   580      20.964 100.675  16.975  1.00  0.00           C  
ATOM   4019  O   ASN   580      20.330  99.767  16.396  1.00  0.00           O  
ATOM   4020  CB  ASN   580      23.412 100.894  17.374  1.00  0.00           C  
ATOM   4021  CG  ASN   580      23.320 102.404  17.540  1.00  0.00           C  
ATOM   4022  OD1 ASN   580      22.578 102.905  18.382  1.00  0.00           O  
ATOM   4023  ND2 ASN   580      24.071 103.212  16.744  1.00  0.00           N  
TER
