# Supplementary material for: The Flavoproteome of the Model Plant Arabidopsis thaliana
Source: Int J Mol Sci. 2020 Jul 28;21(15):5371. doi: 10.3390/ijms21155371 (PMC7432721; doi:10.3390/ijms21155371)
Supplement: Supplementary file 1 [file ijms-21-05371-s001.zip › Supplements for Table S4 pdb structure prediction evidence code 3/AT5G56470.1.pdb]

REMARK  99  Chain ID : 1
REMARK  99  Residues : 148
REMARK  99  Atoms    : 1342
REMARK  99  File     : d2i0ka1.1.pdb.sc
ATOM      1  N   PRO    52      51.212  21.251  23.784  1.00  0.00           N  
ATOM      2  CA  PRO    52      52.213  21.990  23.002  1.00  0.00           C  
ATOM      3  C   PRO    52      52.535  23.307  23.690  1.00  0.00           C  
ATOM      4  O   PRO    52      51.680  24.197  23.779  1.00  0.00           O  
ATOM      5  CB  PRO    52      51.709  22.260  21.564  1.00  0.00           C  
ATOM      6  CG  PRO    52      50.665  21.250  21.084  1.00  0.00           C  
ATOM      7  CD  PRO    52      49.690  20.809  22.178  1.00  0.00           C  
ATOM      8  N   ARG    53      53.767  23.420  24.187  1.00  0.00           N  
ATOM      9  CA  ARG    53      54.240  24.639  24.826  1.00  0.00           C  
ATOM     10  C   ARG    53      54.706  25.603  23.759  1.00  0.00           C  
ATOM     11  O   ARG    53      55.088  25.201  22.658  1.00  0.00           O  
ATOM     12  CB  ARG    53      55.419  24.377  25.769  1.00  0.00           C  
ATOM     13  CG  ARG    53      55.047  23.536  26.992  1.00  0.00           C  
ATOM     14  CD  ARG    53      56.199  23.353  27.982  1.00  0.00           C  
ATOM     15  NE  ARG    53      55.680  22.557  29.130  1.00  0.00           N  
ATOM     16  CZ  ARG    53      56.493  22.279  30.191  1.00  0.00           C  
ATOM     17  NH1 ARG    53      57.710  22.843  29.941  1.00  0.00           N  
ATOM     18  NH2 ARG    53      55.771  21.545  31.087  1.00  0.00           N  
ATOM     19  N   ILE    54      54.711  26.889  24.096  1.00  0.00           N  
ATOM     20  CA  ILE    54      55.152  27.918  23.171  1.00  0.00           C  
ATOM     21  C   ILE    54      56.642  27.825  22.822  1.00  0.00           C  
ATOM     22  O   ILE    54      57.082  28.479  21.889  1.00  0.00           O  
ATOM     23  CB  ILE    54      54.828  29.294  23.734  1.00  0.00           C  
ATOM     24  CG1 ILE    54      55.554  29.603  25.054  1.00  0.00           C  
ATOM     25  CG2 ILE    54      53.334  29.495  24.040  1.00  0.00           C  
ATOM     26  CD1 ILE    54      55.382  31.048  25.521  1.00  0.00           C  
ATOM     27  N   LYS    55      57.400  27.018  23.569  1.00  0.00           N  
ATOM     28  CA  LYS    55      58.818  26.750  23.277  1.00  0.00           C  
ATOM     29  C   LYS    55      59.058  25.676  22.199  1.00  0.00           C  
ATOM     30  O   LYS    55      60.205  25.340  21.890  1.00  0.00           O  
ATOM     31  CB  LYS    55      59.558  26.331  24.573  1.00  0.00           C  
ATOM     32  CG  LYS    55      59.632  27.444  25.620  1.00  0.00           C  
ATOM     33  CD  LYS    55      60.362  27.033  26.901  1.00  0.00           C  
ATOM     34  CE  LYS    55      60.402  28.133  27.963  1.00  0.00           C  
ATOM     35  NZ  LYS    55      61.102  27.644  29.172  1.00  0.00           N  
ATOM     36  N   GLY    56      57.991  25.147  21.614  1.00  0.00           N  
ATOM     37  CA  GLY    56      58.107  24.053  20.649  1.00  0.00           C  
ATOM     38  C   GLY    56      58.845  24.487  19.374  1.00  0.00           C  
ATOM     39  O   GLY    56      58.857  25.666  19.019  1.00  0.00           O  
ATOM     40  N   GLU    57      59.474  23.521  18.711  1.00  0.00           N  
ATOM     41  CA  GLU    57      60.221  23.753  17.470  1.00  0.00           C  
ATOM     42  C   GLU    57      59.361  24.467  16.432  1.00  0.00           C  
ATOM     43  O   GLU    57      58.233  24.042  16.166  1.00  0.00           O  
ATOM     44  CB  GLU    57      60.687  22.414  16.902  1.00  0.00           C  
ATOM     45  CG  GLU    57      61.517  22.549  15.624  1.00  0.00           C  
ATOM     46  CD  GLU    57      61.938  21.153  15.186  1.00  0.00           C  
ATOM     47  OE1 GLU    57      61.616  20.181  15.920  1.00  0.00           O  
ATOM     48  OE2 GLU    57      62.587  21.041  14.112  1.00  0.00           O  
ATOM     49  N   PHE    58      59.900  25.540  15.850  1.00  0.00           N  
ATOM     50  CA  PHE    58      59.166  26.361  14.887  1.00  0.00           C  
ATOM     51  C   PHE    58      59.126  25.683  13.513  1.00  0.00           C  
ATOM     52  O   PHE    58      60.162  25.496  12.875  1.00  0.00           O  
ATOM     53  CB  PHE    58      59.789  27.758  14.757  1.00  0.00           C  
ATOM     54  CG  PHE    58      59.504  28.495  16.020  1.00  0.00           C  
ATOM     55  CD1 PHE    58      60.436  28.550  17.081  1.00  0.00           C  
ATOM     56  CD2 PHE    58      58.276  29.163  16.181  1.00  0.00           C  
ATOM     57  CE1 PHE    58      60.156  29.261  18.284  1.00  0.00           C  
ATOM     58  CE2 PHE    58      57.971  29.882  17.376  1.00  0.00           C  
ATOM     59  CZ  PHE    58      58.916  29.929  18.433  1.00  0.00           C  
ATOM     60  N   PHE    59      57.924  25.340  13.059  1.00  0.00           N  
ATOM     61  CA  PHE    59      57.713  24.663  11.786  1.00  0.00           C  
ATOM     62  C   PHE    59      56.642  25.402  10.988  1.00  0.00           C  
ATOM     63  O   PHE    59      56.014  26.333  11.504  1.00  0.00           O  
ATOM     64  CB  PHE    59      57.309  23.203  12.031  1.00  0.00           C  
ATOM     65  CG  PHE    59      55.990  23.213  12.723  1.00  0.00           C  
ATOM     66  CD1 PHE    59      54.770  23.151  12.012  1.00  0.00           C  
ATOM     67  CD2 PHE    59      55.935  23.286  14.127  1.00  0.00           C  
ATOM     68  CE1 PHE    59      53.513  23.157  12.683  1.00  0.00           C  
ATOM     69  CE2 PHE    59      54.689  23.294  14.824  1.00  0.00           C  
ATOM     70  CZ  PHE    59      53.472  23.231  14.096  1.00  0.00           C  
ATOM     71  N   TYR    60      56.441  24.992   9.743  1.00  0.00           N  
ATOM     72  CA  TYR    60      55.411  25.564   8.875  1.00  0.00           C  
ATOM     73  C   TYR    60      54.565  24.436   8.262  1.00  0.00           C  
ATOM     74  O   TYR    60      55.068  23.346   8.007  1.00  0.00           O  
ATOM     75  CB  TYR    60      56.069  26.487   7.820  1.00  0.00           C  
ATOM     76  CG  TYR    60      56.740  27.598   8.552  1.00  0.00           C  
ATOM     77  CD1 TYR    60      58.069  27.454   8.972  1.00  0.00           C  
ATOM     78  CD2 TYR    60      56.069  28.808   8.835  1.00  0.00           C  
ATOM     79  CE1 TYR    60      58.738  28.483   9.664  1.00  0.00           C  
ATOM     80  CE2 TYR    60      56.734  29.864   9.538  1.00  0.00           C  
ATOM     81  CZ  TYR    60      58.071  29.681   9.944  1.00  0.00           C  
ATOM     82  OH  TYR    60      58.751  30.667  10.627  1.00  0.00           O  
ATOM     83  N   GLN    61      53.272  24.689   8.061  1.00  0.00           N  
ATOM     84  CA  GLN    61      52.304  23.615   7.838  1.00  0.00           C  
ATOM     85  C   GLN    61      51.492  23.743   6.561  1.00  0.00           C  
ATOM     86  O   GLN    61      51.128  24.849   6.140  1.00  0.00           O  
ATOM     87  CB  GLN    61      51.312  23.543   9.010  1.00  0.00           C  
ATOM     88  CG  GLN    61      51.962  23.139  10.335  1.00  0.00           C  
ATOM     89  CD  GLN    61      50.879  23.127  11.405  1.00  0.00           C  
ATOM     90  OE1 GLN    61      50.538  24.163  11.973  1.00  0.00           O  
ATOM     91  NE2 GLN    61      50.280  21.952  11.738  1.00  0.00           N  
ATOM     92  N   THR    62      51.191  22.585   5.979  1.00  0.00           N  
ATOM     93  CA  THR    62      50.275  22.462   4.861  1.00  0.00           C  
ATOM     94  C   THR    62      49.215  21.404   5.134  1.00  0.00           C  
ATOM     95  O   THR    62      49.055  20.954   6.262  1.00  0.00           O  
ATOM     96  CB  THR    62      51.031  22.109   3.566  1.00  0.00           C  
ATOM     97  OG1 THR    62      50.160  22.210   2.449  1.00  0.00           O  
ATOM     98  CG2 THR    62      51.567  20.671   3.665  1.00  0.00           C  
ATOM     99  N   ALA    63      48.500  21.020   4.085  1.00  0.00           N  
ATOM    100  CA  ALA    63      47.366  20.110   4.174  1.00  0.00           C  
ATOM    101  C   ALA    63      46.080  20.881   4.401  1.00  0.00           C  
ATOM    102  O   ALA    63      45.892  21.983   3.855  1.00  0.00           O  
ATOM    103  CB  ALA    63      47.583  19.101   5.297  1.00  0.00           C  
ATOM    104  N   LEU    64      45.172  20.296   5.179  1.00  0.00           N  
ATOM    105  CA  LEU    64      43.920  20.937   5.525  1.00  0.00           C  
ATOM    106  C   LEU    64      42.877  19.973   6.050  1.00  0.00           C  
ATOM    107  O   LEU    64      43.223  18.900   6.523  1.00  0.00           O  
ATOM    108  CB  LEU    64      43.361  21.670   4.301  1.00  0.00           C  
ATOM    109  CG  LEU    64      44.241  22.830   3.830  1.00  0.00           C  
ATOM    110  CD1 LEU    64      43.785  23.501   2.535  1.00  0.00           C  
ATOM    111  CD2 LEU    64      44.354  23.995   4.813  1.00  0.00           C  
ATOM    112  N   SER    65      41.755  19.887   5.342  1.00  0.00           N  
ATOM    113  CA  SER    65      40.658  18.992   5.710  1.00  0.00           C  
ATOM    114  C   SER    65      40.640  17.787   4.759  1.00  0.00           C  
ATOM    115  O   SER    65      40.615  17.932   3.534  1.00  0.00           O  
ATOM    116  CB  SER    65      39.157  19.279   5.615  1.00  0.00           C  
ATOM    117  OG  SER    65      38.415  18.121   5.970  1.00  0.00           O  
ATOM    118  N   VAL    66      40.652  16.580   5.315  1.00  0.00           N  
ATOM    119  CA  VAL    66      40.601  15.355   4.519  1.00  0.00           C  
ATOM    120  C   VAL    66      39.545  14.436   5.121  1.00  0.00           C  
ATOM    121  O   VAL    66      39.733  13.836   6.183  1.00  0.00           O  
ATOM    122  CB  VAL    66      41.383  14.062   4.203  1.00  0.00           C  
ATOM    123  CG1 VAL    66      40.670  13.146   3.207  1.00  0.00           C  
ATOM    124  CG2 VAL    66      42.763  14.317   3.594  1.00  0.00           C  
ATOM    125  N   PRO    67      38.416  14.316   4.441  1.00  0.00           N  
ATOM    126  CA  PRO    67      37.352  13.456   4.929  1.00  0.00           C  
ATOM    127  C   PRO    67      36.871  12.568   3.789  1.00  0.00           C  
ATOM    128  O   PRO    67      36.593  13.018   2.674  1.00  0.00           O  
ATOM    129  CB  PRO    67      35.866  13.260   5.239  1.00  0.00           C  
ATOM    130  CG  PRO    67      34.944  14.125   4.378  1.00  0.00           C  
ATOM    131  CD  PRO    67      35.532  15.496   4.037  1.00  0.00           C  
ATOM    132  N   LEU    68      36.771  11.278   4.077  1.00  0.00           N  
ATOM    133  CA  LEU    68      36.314  10.278   3.120  1.00  0.00           C  
ATOM    134  C   LEU    68      35.351   9.376   3.877  1.00  0.00           C  
ATOM    135  O   LEU    68      35.267   9.405   5.107  1.00  0.00           O  
ATOM    136  CB  LEU    68      37.258   9.245   2.498  1.00  0.00           C  
ATOM    137  CG  LEU    68      38.382   9.868   1.667  1.00  0.00           C  
ATOM    138  CD1 LEU    68      39.501   8.906   1.271  1.00  0.00           C  
ATOM    139  CD2 LEU    68      37.942  10.469   0.333  1.00  0.00           C  
ATOM    140  N   THR    69      34.605   8.555   3.146  1.00  0.00           N  
ATOM    141  CA  THR    69      33.648   7.647   3.766  1.00  0.00           C  
ATOM    142  C   THR    69      34.320   6.801   4.851  1.00  0.00           C  
ATOM    143  O   THR    69      35.241   6.020   4.595  1.00  0.00           O  
ATOM    144  CB  THR    69      32.732   6.410   3.846  1.00  0.00           C  
ATOM    145  OG1 THR    69      31.791   6.430   2.783  1.00  0.00           O  
ATOM    146  CG2 THR    69      31.983   6.417   5.189  1.00  0.00           C  
ATOM    147  N   HIS    70      33.850   6.959   6.087  1.00  0.00           N  
ATOM    148  CA  HIS    70      34.354   6.228   7.260  1.00  0.00           C  
ATOM    149  C   HIS    70      35.769   6.565   7.735  1.00  0.00           C  
ATOM    150  O   HIS    70      36.623   5.684   7.874  1.00  0.00           O  
ATOM    151  CB  HIS    70      34.500   4.704   7.191  1.00  0.00           C  
ATOM    152  CG  HIS    70      34.636   4.066   8.542  1.00  0.00           C  
ATOM    153  ND1 HIS    70      35.838   3.902   9.200  1.00  0.00           N  
ATOM    154  CD2 HIS    70      33.704   3.545   9.374  1.00  0.00           C  
ATOM    155  CE1 HIS    70      35.655   3.326  10.349  1.00  0.00           C  
ATOM    156  NE2 HIS    70      34.365   3.092  10.490  1.00  0.00           N  
ATOM    157  N   VAL    71      36.057   7.799   7.894  1.00  0.00           N  
ATOM    158  CA  VAL    71      37.359   8.224   8.439  1.00  0.00           C  
ATOM    159  C   VAL    71      38.507   7.337   7.934  1.00  0.00           C  
ATOM    160  O   VAL    71      39.533   7.837   7.489  1.00  0.00           O  
ATOM    161  CB  VAL    71      37.335   8.269   9.995  1.00  0.00           C  
ATOM    162  CG1 VAL    71      38.677   8.665  10.615  1.00  0.00           C  
ATOM    163  CG2 VAL    71      36.323   9.267  10.561  1.00  0.00           C  
ATOM    164  N   LYS    72      38.354   6.021   8.008  1.00  0.00           N  
ATOM    165  CA  LYS    72      39.450   5.131   7.618  1.00  0.00           C  
ATOM    166  C   LYS    72      39.870   5.357   6.164  1.00  0.00           C  
ATOM    167  O   LYS    72      41.062   5.417   5.851  1.00  0.00           O  
ATOM    168  CB  LYS    72      39.072   3.674   7.849  1.00  0.00           C  
ATOM    169  CG  LYS    72      40.193   2.691   7.504  1.00  0.00           C  
ATOM    170  CD  LYS    72      39.843   1.233   7.808  1.00  0.00           C  
ATOM    171  CE  LYS    72      40.953   0.247   7.437  1.00  0.00           C  
ATOM    172  NZ  LYS    72      40.527  -1.136   7.750  1.00  0.00           N  
ATOM    173  N   ASP    73      38.888   5.478   5.276  1.00  0.00           N  
ATOM    174  CA  ASP    73      39.160   5.696   3.866  1.00  0.00           C  
ATOM    175  C   ASP    73      39.912   7.006   3.626  1.00  0.00           C  
ATOM    176  O   ASP    73      40.884   7.032   2.877  1.00  0.00           O  
ATOM    177  CB  ASP    73      37.844   5.684   3.081  1.00  0.00           C  
ATOM    178  CG  ASP    73      37.343   4.248   3.025  1.00  0.00           C  
ATOM    179  OD1 ASP    73      38.136   3.331   3.368  1.00  0.00           O  
ATOM    180  OD2 ASP    73      36.161   4.049   2.637  1.00  0.00           O  
ATOM    181  N   PHE    74      39.470   8.087   4.257  1.00  0.00           N  
ATOM    182  CA  PHE    74      40.113   9.386   4.060  1.00  0.00           C  
ATOM    183  C   PHE    74      41.584   9.345   4.483  1.00  0.00           C  
ATOM    184  O   PHE    74      42.465   9.831   3.761  1.00  0.00           O  
ATOM    185  CB  PHE    74      39.348  10.503   4.811  1.00  0.00           C  
ATOM    186  CG  PHE    74      40.088  11.778   4.593  1.00  0.00           C  
ATOM    187  CD1 PHE    74      39.968  12.518   3.396  1.00  0.00           C  
ATOM    188  CD2 PHE    74      40.937  12.276   5.599  1.00  0.00           C  
ATOM    189  CE1 PHE    74      40.677  13.738   3.198  1.00  0.00           C  
ATOM    190  CE2 PHE    74      41.659  13.496   5.426  1.00  0.00           C  
ATOM    191  CZ  PHE    74      41.529  14.228   4.218  1.00  0.00           C  
ATOM    192  N   ILE    75      41.844   8.757   5.646  1.00  0.00           N  
ATOM    193  CA  ILE    75      43.189   8.673   6.205  1.00  0.00           C  
ATOM    194  C   ILE    75      44.080   7.713   5.419  1.00  0.00           C  
ATOM    195  O   ILE    75      45.249   8.000   5.171  1.00  0.00           O  
ATOM    196  CB  ILE    75      43.115   8.298   7.714  1.00  0.00           C  
ATOM    197  CG1 ILE    75      42.516   9.461   8.505  1.00  0.00           C  
ATOM    198  CG2 ILE    75      44.493   7.912   8.264  1.00  0.00           C  
ATOM    199  CD1 ILE    75      42.301   9.161   9.985  1.00  0.00           C  
ATOM    200  N   ASN    76      43.531   6.574   5.012  1.00  0.00           N  
ATOM    201  CA  ASN    76      44.279   5.618   4.208  1.00  0.00           C  
ATOM    202  C   ASN    76      44.660   6.232   2.858  1.00  0.00           C  
ATOM    203  O   ASN    76      45.794   6.104   2.418  1.00  0.00           O  
ATOM    204  CB  ASN    76      43.464   4.328   4.020  1.00  0.00           C  
ATOM    205  CG  ASN    76      44.148   3.319   3.113  1.00  0.00           C  
ATOM    206  OD1 ASN    76      43.753   3.142   1.948  1.00  0.00           O  
ATOM    207  ND2 ASN    76      45.164   2.628   3.639  1.00  0.00           N  
ATOM    208  N   ASP    77      43.729   6.935   2.216  1.00  0.00           N  
ATOM    209  CA  ASP    77      44.031   7.575   0.927  1.00  0.00           C  
ATOM    210  C   ASP    77      45.163   8.598   1.087  1.00  0.00           C  
ATOM    211  O   ASP    77      46.093   8.631   0.290  1.00  0.00           O  
ATOM    212  CB  ASP    77      42.811   8.303   0.356  1.00  0.00           C  
ATOM    213  CG  ASP    77      41.758   7.358  -0.200  1.00  0.00           C  
ATOM    214  OD1 ASP    77      40.722   7.871  -0.696  1.00  0.00           O  
ATOM    215  OD2 ASP    77      41.877   6.117  -0.203  1.00  0.00           O  
ATOM    216  N   ILE    78      45.083   9.430   2.115  1.00  0.00           N  
ATOM    217  CA  ILE    78      46.086  10.489   2.292  1.00  0.00           C  
ATOM    218  C   ILE    78      47.469   9.913   2.599  1.00  0.00           C  
ATOM    219  O   ILE    78      48.473  10.333   2.013  1.00  0.00           O  
ATOM    220  CB  ILE    78      45.653  11.433   3.422  1.00  0.00           C  
ATOM    221  CG1 ILE    78      44.339  12.177   3.130  1.00  0.00           C  
ATOM    222  CG2 ILE    78      46.680  12.536   3.727  1.00  0.00           C  
ATOM    223  CD1 ILE    78      44.408  13.075   1.896  1.00  0.00           C  
ATOM    224  N   LYS    79      47.542   8.963   3.529  1.00  0.00           N  
ATOM    225  CA  LYS    79      48.847   8.463   3.954  1.00  0.00           C  
ATOM    226  C   LYS    79      49.514   7.623   2.871  1.00  0.00           C  
ATOM    227  O   LYS    79      50.717   7.698   2.704  1.00  0.00           O  
ATOM    228  CB  LYS    79      48.761   7.684   5.272  1.00  0.00           C  
ATOM    229  CG  LYS    79      48.467   8.568   6.485  1.00  0.00           C  
ATOM    230  CD  LYS    79      48.385   7.794   7.802  1.00  0.00           C  
ATOM    231  CE  LYS    79      48.057   8.673   9.011  1.00  0.00           C  
ATOM    232  NZ  LYS    79      47.974   7.843  10.233  1.00  0.00           N  
ATOM    233  N   ALA    80      48.739   6.858   2.101  1.00  0.00           N  
ATOM    234  CA  ALA    80      49.314   6.128   0.958  1.00  0.00           C  
ATOM    235  C   ALA    80      49.824   7.089  -0.110  1.00  0.00           C  
ATOM    236  O   ALA    80      50.879   6.851  -0.697  1.00  0.00           O  
ATOM    237  CB  ALA    80      48.312   5.135   0.362  1.00  0.00           C  
ATOM    238  N   LEU    81      49.072   8.156  -0.372  1.00  0.00           N  
ATOM    239  CA  LEU    81      49.485   9.167  -1.352  1.00  0.00           C  
ATOM    240  C   LEU    81      50.778   9.840  -0.889  1.00  0.00           C  
ATOM    241  O   LEU    81      51.744   9.955  -1.649  1.00  0.00           O  
ATOM    242  CB  LEU    81      48.394  10.220  -1.570  1.00  0.00           C  
ATOM    243  CG  LEU    81      48.787  11.307  -2.573  1.00  0.00           C  
ATOM    244  CD1 LEU    81      49.071  10.807  -3.989  1.00  0.00           C  
ATOM    245  CD2 LEU    81      47.739  12.398  -2.786  1.00  0.00           C  
ATOM    246  N   VAL    82      50.799  10.257   0.369  1.00  0.00           N  
ATOM    247  CA  VAL    82      51.967  10.918   0.933  1.00  0.00           C  
ATOM    248  C   VAL    82      53.193  10.023   0.859  1.00  0.00           C  
ATOM    249  O   VAL    82      54.271  10.463   0.473  1.00  0.00           O  
ATOM    250  CB  VAL    82      51.718  11.345   2.378  1.00  0.00           C  
ATOM    251  CG1 VAL    82      52.971  11.867   3.084  1.00  0.00           C  
ATOM    252  CG2 VAL    82      50.686  12.466   2.514  1.00  0.00           C  
ATOM    253  N   LYS    83      53.043   8.758   1.230  1.00  0.00           N  
ATOM    254  CA  LYS    83      54.190   7.855   1.226  1.00  0.00           C  
ATOM    255  C   LYS    83      54.746   7.677  -0.178  1.00  0.00           C  
ATOM    256  O   LYS    83      55.954   7.665  -0.374  1.00  0.00           O  
ATOM    257  CB  LYS    83      53.816   6.496   1.793  1.00  0.00           C  
ATOM    258  CG  LYS    83      53.553   6.515   3.300  1.00  0.00           C  
ATOM    259  CD  LYS    83      53.179   5.147   3.874  1.00  0.00           C  
ATOM    260  CE  LYS    83      52.892   5.171   5.377  1.00  0.00           C  
ATOM    261  NZ  LYS    83      52.507   3.819   5.840  1.00  0.00           N  
ATOM    262  N   ILE    84      53.865   7.545  -1.163  1.00  0.00           N  
ATOM    263  CA  ILE    84      54.316   7.377  -2.541  1.00  0.00           C  
ATOM    264  C   ILE    84      55.100   8.615  -2.986  1.00  0.00           C  
ATOM    265  O   ILE    84      56.149   8.489  -3.614  1.00  0.00           O  
ATOM    266  CB  ILE    84      53.141   7.078  -3.481  1.00  0.00           C  
ATOM    267  CG1 ILE    84      52.492   5.705  -3.235  1.00  0.00           C  
ATOM    268  CG2 ILE    84      53.531   7.077  -4.969  1.00  0.00           C  
ATOM    269  CD1 ILE    84      51.169   5.515  -3.975  1.00  0.00           C  
ATOM    270  N   GLU    85      54.614   9.797  -2.615  1.00  0.00           N  
ATOM    271  CA  GLU    85      55.265  11.046  -3.014  1.00  0.00           C  
ATOM    272  C   GLU    85      56.627  11.221  -2.348  1.00  0.00           C  
ATOM    273  O   GLU    85      57.609  11.567  -3.017  1.00  0.00           O  
ATOM    274  CB  GLU    85      54.383  12.258  -2.701  1.00  0.00           C  
ATOM    275  CG  GLU    85      53.170  12.384  -3.625  1.00  0.00           C  
ATOM    276  CD  GLU    85      53.678  12.516  -5.053  1.00  0.00           C  
ATOM    277  OE1 GLU    85      54.517  13.423  -5.301  1.00  0.00           O  
ATOM    278  OE2 GLU    85      53.234  11.712  -5.916  1.00  0.00           O  
ATOM    279  N   PRO    86      56.715  11.014  -1.041  1.00  0.00           N  
ATOM    280  CA  PRO    86      57.984  11.254  -0.354  1.00  0.00           C  
ATOM    281  C   PRO    86      59.063  10.284  -0.862  1.00  0.00           C  
ATOM    282  O   PRO    86      60.220  10.674  -1.032  1.00  0.00           O  
ATOM    283  CB  PRO    86      57.834  11.245   1.200  1.00  0.00           C  
ATOM    284  CG  PRO    86      56.442  11.659   1.681  1.00  0.00           C  
ATOM    285  CD  PRO    86      55.308  11.142   0.793  1.00  0.00           C  
ATOM    286  N   LYS    87      58.677   9.043  -1.151  1.00  0.00           N  
ATOM    287  CA  LYS    87      59.615   8.075  -1.717  1.00  0.00           C  
ATOM    288  C   LYS    87      59.969   8.421  -3.165  1.00  0.00           C  
ATOM    289  O   LYS    87      61.118   8.229  -3.566  1.00  0.00           O  
ATOM    290  CB  LYS    87      59.068   6.648  -1.616  1.00  0.00           C  
ATOM    291  CG  LYS    87      58.964   6.135  -0.178  1.00  0.00           C  
ATOM    292  CD  LYS    87      58.438   4.702  -0.076  1.00  0.00           C  
ATOM    293  CE  LYS    87      58.311   4.197   1.363  1.00  0.00           C  
ATOM    294  NZ  LYS    87      57.775   2.817   1.370  1.00  0.00           N  
ATOM    295  N   SER    88      60.137   9.701  -3.444  1.00  0.00           N  
ATOM    296  CA  SER    88      60.470  10.160  -4.796  1.00  0.00           C  
ATOM    297  C   SER    88      61.789   9.494  -5.209  1.00  0.00           C  
ATOM    298  O   SER    88      61.948   8.998  -6.328  1.00  0.00           O  
ATOM    299  CB  SER    88      60.858  11.576  -5.231  1.00  0.00           C  
ATOM    300  OG  SER    88      59.759  12.459  -5.056  1.00  0.00           O  
ATOM    301  N   LEU    89      62.753   9.484  -4.289  1.00  0.00           N  
ATOM    302  CA  LEU    89      64.045   8.864  -4.546  1.00  0.00           C  
ATOM    303  C   LEU    89      65.165   9.857  -4.809  1.00  0.00           C  
ATOM    304  O   LEU    89      66.344   9.508  -4.909  1.00  0.00           O  
ATOM    305  CB  LEU    89      64.249   7.958  -5.764  1.00  0.00           C  
ATOM    306  CG  LEU    89      63.402   6.684  -5.725  1.00  0.00           C  
ATOM    307  CD1 LEU    89      63.499   5.806  -6.972  1.00  0.00           C  
ATOM    308  CD2 LEU    89      63.736   5.721  -4.587  1.00  0.00           C  
ATOM    309  N   CYS    90      64.789  11.124  -4.925  1.00  0.00           N  
ATOM    310  CA  CYS    90      65.736  12.200  -5.212  1.00  0.00           C  
ATOM    311  C   CYS    90      65.078  13.486  -4.736  1.00  0.00           C  
ATOM    312  O   CYS    90      63.941  13.795  -5.101  1.00  0.00           O  
ATOM    313  CB  CYS    90      66.169  12.710  -6.589  1.00  0.00           C  
ATOM    314  SG  CYS    90      67.135  13.747  -6.505  1.00  0.00           S  
ATOM    315  N   GLY    91      65.777  14.265  -3.936  1.00  0.00           N  
ATOM    316  CA  GLY    91      65.145  15.488  -3.420  1.00  0.00           C  
ATOM    317  C   GLY    91      64.432  15.214  -2.111  1.00  0.00           C  
ATOM    318  O   GLY    91      63.773  14.186  -1.967  1.00  0.00           O  
ATOM    319  N   LEU    92      64.574  16.142  -1.166  1.00  0.00           N  
ATOM    320  CA  LEU    92      64.059  15.980   0.196  1.00  0.00           C  
ATOM    321  C   LEU    92      63.237  17.204   0.628  1.00  0.00           C  
ATOM    322  O   LEU    92      63.657  17.975   1.504  1.00  0.00           O  
ATOM    323  CB  LEU    92      65.224  15.691   1.148  1.00  0.00           C  
ATOM    324  CG  LEU    92      65.972  14.397   0.821  1.00  0.00           C  
ATOM    325  CD1 LEU    92      67.276  14.193   1.592  1.00  0.00           C  
ATOM    326  CD2 LEU    92      65.192  13.113   1.098  1.00  0.00           C  
ATOM    327  N   GLU    93      62.062  17.377   0.020  1.00  0.00           N  
ATOM    328  CA  GLU    93      61.196  18.519   0.353  1.00  0.00           C  
ATOM    329  C   GLU    93      60.477  18.395   1.692  1.00  0.00           C  
ATOM    330  O   GLU    93      59.858  19.378   2.119  1.00  0.00           O  
ATOM    331  CB  GLU    93      60.164  18.509  -0.777  1.00  0.00           C  
ATOM    332  CG  GLU    93      59.224  17.303  -0.734  1.00  0.00           C  
ATOM    333  CD  GLU    93      59.928  16.133  -1.405  1.00  0.00           C  
ATOM    334  OE1 GLU    93      61.140  16.274  -1.720  1.00  0.00           O  
ATOM    335  OE2 GLU    93      59.264  15.082  -1.612  1.00  0.00           O  
ATOM    336  N   LEU    94      60.554  17.223   2.324  1.00  0.00           N  
ATOM    337  CA  LEU    94      59.713  16.864   3.464  1.00  0.00           C  
ATOM    338  C   LEU    94      60.543  16.345   4.640  1.00  0.00           C  
ATOM    339  O   LEU    94      61.034  15.221   4.609  1.00  0.00           O  
ATOM    340  CB  LEU    94      58.709  15.800   3.002  1.00  0.00           C  
ATOM    341  CG  LEU    94      57.697  16.316   1.974  1.00  0.00           C  
ATOM    342  CD1 LEU    94      57.077  15.167   1.183  1.00  0.00           C  
ATOM    343  CD2 LEU    94      56.617  17.130   2.675  1.00  0.00           C  
ATOM    344  N   ASN    95      60.702  17.171   5.678  1.00  0.00           N  
ATOM    345  CA  ASN    95      61.520  16.804   6.841  1.00  0.00           C  
ATOM    346  C   ASN    95      60.818  16.929   8.196  1.00  0.00           C  
ATOM    347  O   ASN    95      61.465  16.838   9.244  1.00  0.00           O  
ATOM    348  CB  ASN    95      62.837  17.585   6.849  1.00  0.00           C  
ATOM    349  CG  ASN    95      62.638  19.067   6.712  1.00  0.00           C  
ATOM    350  OD1 ASN    95      61.666  19.616   7.234  1.00  0.00           O  
ATOM    351  ND2 ASN    95      63.540  19.729   5.979  1.00  0.00           N  
ATOM    352  N   TYR    96      59.499  17.132   8.175  1.00  0.00           N  
ATOM    353  CA  TYR    96      58.690  17.133   9.383  1.00  0.00           C  
ATOM    354  C   TYR    96      57.544  16.142   9.276  1.00  0.00           C  
ATOM    355  O   TYR    96      57.309  15.547   8.221  1.00  0.00           O  
ATOM    356  CB  TYR    96      58.139  18.540   9.656  1.00  0.00           C  
ATOM    357  CG  TYR    96      59.304  19.441   9.883  1.00  0.00           C  
ATOM    358  CD1 TYR    96      59.885  20.114   8.800  1.00  0.00           C  
ATOM    359  CD2 TYR    96      59.842  19.643  11.173  1.00  0.00           C  
ATOM    360  CE1 TYR    96      60.986  20.977   8.975  1.00  0.00           C  
ATOM    361  CE2 TYR    96      60.961  20.517  11.368  1.00  0.00           C  
ATOM    362  CZ  TYR    96      61.519  21.175  10.253  1.00  0.00           C  
ATOM    363  OH  TYR    96      62.598  22.021  10.392  1.00  0.00           O  
ATOM    364  N   GLY    97      56.837  15.931  10.380  1.00  0.00           N  
ATOM    365  CA  GLY    97      55.829  14.868  10.430  1.00  0.00           C  
ATOM    366  C   GLY    97      54.512  15.182   9.729  1.00  0.00           C  
ATOM    367  O   GLY    97      54.109  16.348   9.580  1.00  0.00           O  
ATOM    368  N   VAL    98      53.846  14.112   9.311  1.00  0.00           N  
ATOM    369  CA  VAL    98      52.419  14.101   9.042  1.00  0.00           C  
ATOM    370  C   VAL    98      51.708  14.075  10.388  1.00  0.00           C  
ATOM    371  O   VAL    98      52.082  13.303  11.269  1.00  0.00           O  
ATOM    372  CB  VAL    98      52.037  12.848   8.233  1.00  0.00           C  
ATOM    373  CG1 VAL    98      50.523  12.626   8.205  1.00  0.00           C  
ATOM    374  CG2 VAL    98      52.602  12.941   6.829  1.00  0.00           C  
ATOM    375  N   LEU    99      50.703  14.924  10.555  1.00  0.00           N  
ATOM    376  CA  LEU    99      49.901  14.940  11.774  1.00  0.00           C  
ATOM    377  C   LEU    99      48.431  14.836  11.401  1.00  0.00           C  
ATOM    378  O   LEU    99      47.945  15.597  10.573  1.00  0.00           O  
ATOM    379  CB  LEU    99      50.203  16.180  12.622  1.00  0.00           C  
ATOM    380  CG  LEU    99      49.342  16.282  13.882  1.00  0.00           C  
ATOM    381  CD1 LEU    99      49.601  15.201  14.931  1.00  0.00           C  
ATOM    382  CD2 LEU    99      49.498  17.583  14.668  1.00  0.00           C  
ATOM    383  N   VAL   100      47.731  13.875  12.012  1.00  0.00           N  
ATOM    384  CA  VAL   100      46.350  13.568  11.663  1.00  0.00           C  
ATOM    385  C   VAL   100      45.500  13.477  12.934  1.00  0.00           C  
ATOM    386  O   VAL   100      45.852  12.750  13.871  1.00  0.00           O  
ATOM    387  CB  VAL   100      46.279  12.236  10.868  1.00  0.00           C  
ATOM    388  CG1 VAL   100      44.854  11.825  10.492  1.00  0.00           C  
ATOM    389  CG2 VAL   100      47.047  12.273   9.545  1.00  0.00           C  
ATOM    390  N   ARG   101      44.404  14.232  12.965  1.00  0.00           N  
ATOM    391  CA  ARG   101      43.404  14.122  14.035  1.00  0.00           C  
ATOM    392  C   ARG   101      42.037  14.500  13.503  1.00  0.00           C  
ATOM    393  O   ARG   101      41.941  15.220  12.521  1.00  0.00           O  
ATOM    394  CB  ARG   101      43.771  15.028  15.208  1.00  0.00           C  
ATOM    395  CG  ARG   101      43.777  16.488  14.848  1.00  0.00           C  
ATOM    396  CD  ARG   101      44.275  17.412  15.941  1.00  0.00           C  
ATOM    397  NE  ARG   101      44.789  18.651  15.367  1.00  0.00           N  
ATOM    398  CZ  ARG   101      45.002  19.785  16.036  1.00  0.00           C  
ATOM    399  NH1 ARG   101      44.745  19.896  17.338  1.00  0.00           N  
ATOM    400  NH2 ARG   101      45.474  20.826  15.377  1.00  0.00           N  
ATOM    401  N   TYR   102      40.990  14.028  14.171  1.00  0.00           N  
ATOM    402  CA  TYR   102      39.608  14.338  13.816  1.00  0.00           C  
ATOM    403  C   TYR   102      38.934  15.086  14.958  1.00  0.00           C  
ATOM    404  O   TYR   102      39.289  14.923  16.124  1.00  0.00           O  
ATOM    405  CB  TYR   102      38.788  13.072  13.566  1.00  0.00           C  
ATOM    406  CG  TYR   102      38.726  12.317  14.849  1.00  0.00           C  
ATOM    407  CD1 TYR   102      37.680  12.557  15.749  1.00  0.00           C  
ATOM    408  CD2 TYR   102      39.701  11.352  15.187  1.00  0.00           C  
ATOM    409  CE1 TYR   102      37.586  11.862  16.971  1.00  0.00           C  
ATOM    410  CE2 TYR   102      39.620  10.636  16.425  1.00  0.00           C  
ATOM    411  CZ  TYR   102      38.552  10.906  17.305  1.00  0.00           C  
ATOM    412  OH  TYR   102      38.436  10.246  18.509  1.00  0.00           O  
ATOM    413  N   VAL   103      37.950  15.902  14.610  1.00  0.00           N  
ATOM    414  CA  VAL   103      36.980  16.369  15.589  1.00  0.00           C  
ATOM    415  C   VAL   103      35.591  16.491  14.957  1.00  0.00           C  
ATOM    416  O   VAL   103      35.365  16.053  13.830  1.00  0.00           O  
ATOM    417  CB  VAL   103      37.438  17.670  16.273  1.00  0.00           C  
ATOM    418  CG1 VAL   103      38.730  17.514  17.077  1.00  0.00           C  
ATOM    419  CG2 VAL   103      37.712  18.811  15.292  1.00  0.00           C  
ATOM    420  N   THR   104      34.646  17.020  15.719  1.00  0.00           N  
ATOM    421  CA  THR   104      33.301  17.226  15.239  1.00  0.00           C  
ATOM    422  C   THR   104      33.124  18.541  14.509  1.00  0.00           C  
ATOM    423  O   THR   104      34.066  19.320  14.304  1.00  0.00           O  
ATOM    424  CB  THR   104      32.298  17.164  16.408  1.00  0.00           C  
ATOM    425  OG1 THR   104      32.543  18.226  17.318  1.00  0.00           O  
ATOM    426  CG2 THR   104      32.452  15.820  17.140  1.00  0.00           C  
ATOM    427  N   SER   105      31.882  18.774  14.109  1.00  0.00           N  
ATOM    428  CA  SER   105      31.486  20.002  13.444  1.00  0.00           C  
ATOM    429  C   SER   105      30.710  20.899  14.406  1.00  0.00           C  
ATOM    430  O   SER   105      30.409  20.502  15.543  1.00  0.00           O  
ATOM    431  CB  SER   105      30.647  19.673  12.216  1.00  0.00           C  
ATOM    432  OG  SER   105      29.410  19.097  12.610  1.00  0.00           O  
ATOM    433  N   SER   106      30.405  22.114  13.952  1.00  0.00           N  
ATOM    434  CA  SER   106      29.709  23.112  14.765  1.00  0.00           C  
ATOM    435  C   SER   106      28.208  22.812  14.791  1.00  0.00           C  
ATOM    436  O   SER   106      27.403  23.511  14.171  1.00  0.00           O  
ATOM    437  CB  SER   106      29.953  24.523  14.214  1.00  0.00           C  
ATOM    438  OG  SER   106      31.338  24.833  14.263  1.00  0.00           O  
ATOM    439  N   PRO   107      27.845  21.770  15.528  1.00  0.00           N  
ATOM    440  CA  PRO   107      26.487  21.233  15.524  1.00  0.00           C  
ATOM    441  C   PRO   107      25.535  22.125  16.309  1.00  0.00           C  
ATOM    442  O   PRO   107      25.850  22.578  17.406  1.00  0.00           O  
ATOM    443  CB  PRO   107      26.471  19.832  16.148  1.00  0.00           C  
ATOM    444  CG  PRO   107      27.856  19.189  16.240  1.00  0.00           C  
ATOM    445  CD  PRO   107      28.987  20.198  16.449  1.00  0.00           C  
ATOM    446  N   ALA   108      24.351  22.335  15.745  1.00  0.00           N  
ATOM    447  CA  ALA   108      23.313  23.134  16.388  1.00  0.00           C  
ATOM    448  C   ALA   108      22.844  22.521  17.707  1.00  0.00           C  
ATOM    449  O   ALA   108      22.554  23.241  18.659  1.00  0.00           O  
ATOM    450  CB  ALA   108      22.138  23.321  15.442  1.00  0.00           C  
ATOM    451  N   TYR   109      22.821  21.195  17.774  1.00  0.00           N  
ATOM    452  CA  TYR   109      22.372  20.491  18.970  1.00  0.00           C  
ATOM    453  C   TYR   109      23.233  20.808  20.198  1.00  0.00           C  
ATOM    454  O   TYR   109      22.767  20.711  21.328  1.00  0.00           O  
ATOM    455  CB  TYR   109      22.364  18.990  18.709  1.00  0.00           C  
ATOM    456  CG  TYR   109      21.269  18.710  17.738  1.00  0.00           C  
ATOM    457  CD1 TYR   109      21.577  18.456  16.395  1.00  0.00           C  
ATOM    458  CD2 TYR   109      19.915  18.687  18.137  1.00  0.00           C  
ATOM    459  CE1 TYR   109      20.570  18.185  15.447  1.00  0.00           C  
ATOM    460  CE2 TYR   109      18.879  18.412  17.186  1.00  0.00           C  
ATOM    461  CZ  TYR   109      19.229  18.163  15.844  1.00  0.00           C  
ATOM    462  OH  TYR   109      18.266  17.899  14.893  1.00  0.00           O  
ATOM    463  N   LEU   110      24.247  21.635  19.955  1.00  0.00           N  
ATOM    464  CA  LEU   110      25.221  22.089  20.949  1.00  0.00           C  
ATOM    465  C   LEU   110      24.855  23.400  21.641  1.00  0.00           C  
ATOM    466  O   LEU   110      25.596  23.907  22.488  1.00  0.00           O  
ATOM    467  CB  LEU   110      26.652  22.444  20.533  1.00  0.00           C  
ATOM    468  CG  LEU   110      27.427  21.264  19.944  1.00  0.00           C  
ATOM    469  CD1 LEU   110      28.824  21.602  19.427  1.00  0.00           C  
ATOM    470  CD2 LEU   110      27.676  20.108  20.911  1.00  0.00           C  
ATOM    471  N   ARG   111      23.700  23.976  21.292  1.00  0.00           N  
ATOM    472  CA  ARG   111      23.282  25.216  21.946  1.00  0.00           C  
ATOM    473  C   ARG   111      23.071  26.468  21.125  1.00  0.00           C  
ATOM    474  O   ARG   111      22.781  27.546  21.649  1.00  0.00           O  
ATOM    475  CB  ARG   111      24.176  25.857  23.011  1.00  0.00           C  
ATOM    476  CG  ARG   111      24.282  25.032  24.295  1.00  0.00           C  
ATOM    477  CD  ARG   111      25.198  25.657  25.350  1.00  0.00           C  
ATOM    478  NE  ARG   111      25.227  24.735  26.520  1.00  0.00           N  
ATOM    479  CZ  ARG   111      26.047  25.001  27.579  1.00  0.00           C  
ATOM    480  NH1 ARG   111      26.718  26.157  27.304  1.00  0.00           N  
ATOM    481  NH2 ARG   111      25.876  24.007  28.498  1.00  0.00           N  
ATOM    482  N   LYS   112      23.214  26.347  19.816  1.00  0.00           N  
ATOM    483  CA  LYS   112      23.052  27.458  18.868  1.00  0.00           C  
ATOM    484  C   LYS   112      21.757  28.281  18.952  1.00  0.00           C  
ATOM    485  O   LYS   112      20.759  27.887  19.561  1.00  0.00           O  
ATOM    486  CB  LYS   112      23.024  27.177  17.363  1.00  0.00           C  
ATOM    487  CG  LYS   112      24.345  26.627  16.820  1.00  0.00           C  
ATOM    488  CD  LYS   112      25.473  27.661  16.792  1.00  0.00           C  
ATOM    489  CE  LYS   112      26.785  27.120  16.220  1.00  0.00           C  
ATOM    490  NZ  LYS   112      27.853  28.134  16.358  1.00  0.00           N  
ATOM    491  N   GLU   113      21.793  29.451  18.315  1.00  0.00           N  
ATOM    492  CA  GLU   113      20.640  30.359  18.207  1.00  0.00           C  
ATOM    493  C   GLU   113      20.246  30.356  16.724  1.00  0.00           C  
ATOM    494  O   GLU   113      19.559  29.456  16.235  1.00  0.00           O  
ATOM    495  CB  GLU   113      20.803  31.845  18.539  1.00  0.00           C  
ATOM    496  CG  GLU   113      21.128  32.109  20.011  1.00  0.00           C  
ATOM    497  CD  GLU   113      21.334  33.607  20.185  1.00  0.00           C  
ATOM    498  OE1 GLU   113      21.290  34.334  19.157  1.00  0.00           O  
ATOM    499  OE2 GLU   113      21.537  34.045  21.349  1.00  0.00           O  
ATOM    500  N   GLU   114      20.759  31.371  16.025  1.00  0.00           N  
ATOM    501  CA  GLU   114      20.442  31.455  14.599  1.00  0.00           C  
ATOM    502  C   GLU   114      21.276  30.504  13.734  1.00  0.00           C  
ATOM    503  O   GLU   114      20.959  30.291  12.561  1.00  0.00           O  
ATOM    504  CB  GLU   114      20.576  32.896  14.040  1.00  0.00           C  
ATOM    505  CG  GLU   114      19.541  33.869  14.607  1.00  0.00           C  
ATOM    506  CD  GLU   114      19.830  35.250  14.035  1.00  0.00           C  
ATOM    507  OE1 GLU   114      20.817  35.375  13.263  1.00  0.00           O  
ATOM    508  OE2 GLU   114      19.067  36.197  14.363  1.00  0.00           O  
ATOM    509  N   LYS   115      22.336  29.933  14.305  1.00  0.00           N  
ATOM    510  CA  LYS   115      23.107  28.925  13.593  1.00  0.00           C  
ATOM    511  C   LYS   115      24.598  28.929  13.878  1.00  0.00           C  
ATOM    512  O   LYS   115      25.063  29.555  14.824  1.00  0.00           O  
ATOM    513  CB  LYS   115      22.890  29.093  12.086  1.00  0.00           C  
ATOM    514  CG  LYS   115      21.463  28.773  11.636  1.00  0.00           C  
ATOM    515  CD  LYS   115      21.248  28.926  10.129  1.00  0.00           C  
ATOM    516  CE  LYS   115      19.817  28.620   9.680  1.00  0.00           C  
ATOM    517  NZ  LYS   115      19.695  28.803   8.217  1.00  0.00           N  
ATOM    518  N   ALA   116      25.346  28.209  13.049  1.00  0.00           N  
ATOM    519  CA  ALA   116      26.792  28.061  13.227  1.00  0.00           C  
ATOM    520  C   ALA   116      27.575  29.263  12.692  1.00  0.00           C  
ATOM    521  O   ALA   116      27.007  30.109  11.996  1.00  0.00           O  
ATOM    522  CB  ALA   116      27.102  26.822  12.395  1.00  0.00           C  
ATOM    523  N   LEU   117      28.875  29.323  12.973  1.00  0.00           N  
ATOM    524  CA  LEU   117      29.726  30.342  12.343  1.00  0.00           C  
ATOM    525  C   LEU   117      29.618  30.240  10.819  1.00  0.00           C  
ATOM    526  O   LEU   117      29.648  29.127  10.284  1.00  0.00           O  
ATOM    527  CB  LEU   117      31.132  29.974  12.820  1.00  0.00           C  
ATOM    528  CG  LEU   117      31.335  30.163  14.325  1.00  0.00           C  
ATOM    529  CD1 LEU   117      32.684  29.685  14.860  1.00  0.00           C  
ATOM    530  CD2 LEU   117      31.254  31.610  14.810  1.00  0.00           C  
ATOM    531  N   ASP   118      29.470  31.373  10.138  1.00  0.00           N  
ATOM    532  CA  ASP   118      29.258  31.378   8.692  1.00  0.00           C  
ATOM    533  C   ASP   118      30.397  30.745   7.910  1.00  0.00           C  
ATOM    534  O   ASP   118      30.162  29.978   6.968  1.00  0.00           O  
ATOM    535  CB  ASP   118      29.072  32.816   8.186  1.00  0.00           C  
ATOM    536  CG  ASP   118      27.702  33.300   8.639  1.00  0.00           C  
ATOM    537  OD1 ASP   118      26.892  32.447   9.090  1.00  0.00           O  
ATOM    538  OD2 ASP   118      27.447  34.530   8.539  1.00  0.00           O  
ATOM    539  N   PHE   119      31.628  31.106   8.262  1.00  0.00           N  
ATOM    540  CA  PHE   119      32.788  30.724   7.450  1.00  0.00           C  
ATOM    541  C   PHE   119      33.801  29.858   8.189  1.00  0.00           C  
ATOM    542  O   PHE   119      34.957  29.778   7.783  1.00  0.00           O  
ATOM    543  CB  PHE   119      33.478  31.967   6.803  1.00  0.00           C  
ATOM    544  CG  PHE   119      32.482  32.615   5.904  1.00  0.00           C  
ATOM    545  CD1 PHE   119      31.750  33.758   6.298  1.00  0.00           C  
ATOM    546  CD2 PHE   119      32.249  32.089   4.621  1.00  0.00           C  
ATOM    547  CE1 PHE   119      30.803  34.374   5.430  1.00  0.00           C  
ATOM    548  CE2 PHE   119      31.305  32.686   3.731  1.00  0.00           C  
ATOM    549  CZ  PHE   119      30.578  33.833   4.140  1.00  0.00           C  
ATOM    550  N   ASP   120      33.371  29.178   9.242  1.00  0.00           N  
ATOM    551  CA  ASP   120      34.258  28.206   9.892  1.00  0.00           C  
ATOM    552  C   ASP   120      34.415  26.970   9.008  1.00  0.00           C  
ATOM    553  O   ASP   120      33.481  26.557   8.318  1.00  0.00           O  
ATOM    554  CB  ASP   120      33.704  27.799  11.256  1.00  0.00           C  
ATOM    555  CG  ASP   120      34.837  27.172  12.056  1.00  0.00           C  
ATOM    556  OD1 ASP   120      35.991  27.177  11.550  1.00  0.00           O  
ATOM    557  OD2 ASP   120      34.564  26.681  13.184  1.00  0.00           O  
ATOM    558  N   LEU   121      35.597  26.365   9.020  1.00  0.00           N  
ATOM    559  CA  LEU   121      35.812  25.117   8.284  1.00  0.00           C  
ATOM    560  C   LEU   121      35.022  23.961   8.914  1.00  0.00           C  
ATOM    561  O   LEU   121      34.760  22.946   8.267  1.00  0.00           O  
ATOM    562  CB  LEU   121      37.303  24.783   8.217  1.00  0.00           C  
ATOM    563  CG  LEU   121      38.115  25.780   7.388  1.00  0.00           C  
ATOM    564  CD1 LEU   121      39.625  25.547   7.394  1.00  0.00           C  
ATOM    565  CD2 LEU   121      37.768  25.817   5.900  1.00  0.00           C  
ATOM    566  N   THR   122      34.636  24.144  10.175  1.00  0.00           N  
ATOM    567  CA  THR   122      33.821  23.181  10.911  1.00  0.00           C  
ATOM    568  C   THR   122      32.308  23.367  10.748  1.00  0.00           C  
ATOM    569  O   THR   122      31.547  22.661  11.390  1.00  0.00           O  
ATOM    570  CB  THR   122      34.186  23.230  12.408  1.00  0.00           C  
ATOM    571  OG1 THR   122      34.392  24.589  12.818  1.00  0.00           O  
ATOM    572  CG2 THR   122      35.531  22.538  12.651  1.00  0.00           C  
ATOM    573  N   TYR   123      31.853  24.283   9.893  1.00  0.00           N  
ATOM    574  CA  TYR   123      30.417  24.482   9.717  1.00  0.00           C  
ATOM    575  C   TYR   123      29.763  23.276   9.032  1.00  0.00           C  
ATOM    576  O   TYR   123      30.243  22.822   8.004  1.00  0.00           O  
ATOM    577  CB  TYR   123      30.162  25.736   8.885  1.00  0.00           C  
ATOM    578  CG  TYR   123      28.687  25.880   8.732  1.00  0.00           C  
ATOM    579  CD1 TYR   123      27.915  26.329   9.811  1.00  0.00           C  
ATOM    580  CD2 TYR   123      28.037  25.579   7.515  1.00  0.00           C  
ATOM    581  CE1 TYR   123      26.518  26.481   9.705  1.00  0.00           C  
ATOM    582  CE2 TYR   123      26.617  25.727   7.389  1.00  0.00           C  
ATOM    583  CZ  TYR   123      25.875  26.181   8.499  1.00  0.00           C  
ATOM    584  OH  TYR   123      24.508  26.335   8.426  1.00  0.00           O  
ATOM    585  N   TYR   124      28.670  22.741   9.575  1.00  0.00           N  
ATOM    586  CA  TYR   124      27.964  21.655   8.874  1.00  0.00           C  
ATOM    587  C   TYR   124      27.475  22.054   7.484  1.00  0.00           C  
ATOM    588  O   TYR   124      27.178  23.224   7.231  1.00  0.00           O  
ATOM    589  CB  TYR   124      26.787  21.325   9.807  1.00  0.00           C  
ATOM    590  CG  TYR   124      26.016  20.215   9.180  1.00  0.00           C  
ATOM    591  CD1 TYR   124      26.485  18.898   9.278  1.00  0.00           C  
ATOM    592  CD2 TYR   124      24.809  20.452   8.487  1.00  0.00           C  
ATOM    593  CE1 TYR   124      25.783  17.822   8.701  1.00  0.00           C  
ATOM    594  CE2 TYR   124      24.082  19.369   7.894  1.00  0.00           C  
ATOM    595  CZ  TYR   124      24.588  18.059   8.013  1.00  0.00           C  
ATOM    596  OH  TYR   124      23.926  16.986   7.456  1.00  0.00           O  
ATOM    597  N   ARG   125      27.432  21.069   6.591  1.00  0.00           N  
ATOM    598  CA  ARG   125      26.941  21.244   5.231  1.00  0.00           C  
ATOM    599  C   ARG   125      25.475  20.823   5.146  1.00  0.00           C  
ATOM    600  O   ARG   125      25.173  19.644   5.320  1.00  0.00           O  
ATOM    601  CB  ARG   125      27.787  20.411   4.266  1.00  0.00           C  
ATOM    602  CG  ARG   125      29.110  21.078   3.898  1.00  0.00           C  
ATOM    603  CD  ARG   125      28.954  22.112   2.796  1.00  0.00           C  
ATOM    604  NE  ARG   125      28.572  21.519   1.511  1.00  0.00           N  
ATOM    605  CZ  ARG   125      29.373  21.373   0.460  1.00  0.00           C  
ATOM    606  NH1 ARG   125      30.636  21.782   0.494  1.00  0.00           N  
ATOM    607  NH2 ARG   125      28.911  20.825  -0.654  1.00  0.00           N  
ATOM    608  N   SER   126      24.569  21.774   4.890  1.00  0.00           N  
ATOM    609  CA  SER   126      23.133  21.467   4.817  1.00  0.00           C  
ATOM    610  C   SER   126      22.748  20.424   3.765  1.00  0.00           C  
ATOM    611  O   SER   126      21.760  19.692   3.957  1.00  0.00           O  
ATOM    612  CB  SER   126      22.497  22.818   4.464  1.00  0.00           C  
ATOM    613  OG  SER   126      22.908  23.227   3.168  1.00  0.00           O  
ATOM    614  N   LYS   127      23.516  20.361   2.679  1.00  0.00           N  
ATOM    615  CA  LYS   127      23.299  19.392   1.604  1.00  0.00           C  
ATOM    616  C   LYS   127      23.824  17.974   1.908  1.00  0.00           C  
ATOM    617  O   LYS   127      23.607  17.037   1.128  1.00  0.00           O  
ATOM    618  CB  LYS   127      23.867  19.929   0.279  1.00  0.00           C  
ATOM    619  CG  LYS   127      23.131  21.164  -0.245  1.00  0.00           C  
ATOM    620  CD  LYS   127      23.698  21.704  -1.559  1.00  0.00           C  
ATOM    621  CE  LYS   127      22.957  22.934  -2.086  1.00  0.00           C  
ATOM    622  NZ  LYS   127      23.593  23.412  -3.334  1.00  0.00           N  
ATOM    623  N   ASP   128      24.512  17.824   3.033  1.00  0.00           N  
ATOM    624  CA  ASP   128      25.033  16.533   3.477  1.00  0.00           C  
ATOM    625  C   ASP   128      24.882  16.370   4.986  1.00  0.00           C  
ATOM    626  O   ASP   128      25.845  16.490   5.736  1.00  0.00           O  
ATOM    627  CB  ASP   128      26.507  16.403   3.088  1.00  0.00           C  
ATOM    628  CG  ASP   128      26.950  14.979   3.393  1.00  0.00           C  
ATOM    629  OD1 ASP   128      26.098  14.184   3.872  1.00  0.00           O  
ATOM    630  OD2 ASP   128      28.147  14.667   3.150  1.00  0.00           O  
ATOM    631  N   ASP   129      23.667  16.093   5.449  1.00  0.00           N  
ATOM    632  CA  ASP   129      23.414  15.991   6.893  1.00  0.00           C  
ATOM    633  C   ASP   129      24.178  14.856   7.592  1.00  0.00           C  
ATOM    634  O   ASP   129      24.360  14.926   8.811  1.00  0.00           O  
ATOM    635  CB  ASP   129      21.888  15.800   6.986  1.00  0.00           C  
ATOM    636  CG  ASP   129      21.529  14.515   6.253  1.00  0.00           C  
ATOM    637  OD1 ASP   129      21.792  14.443   5.023  1.00  0.00           O  
ATOM    638  OD2 ASP   129      20.988  13.589   6.913  1.00  0.00           O  
ATOM    639  N   PRO   130      24.610  13.852   6.834  1.00  0.00           N  
ATOM    640  CA  PRO   130      25.445  12.761   7.360  1.00  0.00           C  
ATOM    641  C   PRO   130      26.936  13.107   7.521  1.00  0.00           C  
ATOM    642  O   PRO   130      27.680  12.336   8.131  1.00  0.00           O  
ATOM    643  CB  PRO   130      25.309  11.512   6.485  1.00  0.00           C  
ATOM    644  CG  PRO   130      24.961  11.823   5.028  1.00  0.00           C  
ATOM    645  CD  PRO   130      24.051  13.041   4.862  1.00  0.00           C  
ATOM    646  N   TRP   131      61.122  25.528   8.183  1.00  0.00           N  
ATOM    647  CA  TRP   131      61.088  26.703   7.309  1.00  0.00           C  
ATOM    648  C   TRP   131      62.370  26.836   6.470  1.00  0.00           C  
ATOM    649  O   TRP   131      63.475  26.582   6.978  1.00  0.00           O  
ATOM    650  CB  TRP   131      60.922  27.867   8.301  1.00  0.00           C  
ATOM    651  CG  TRP   131      62.082  28.033   9.253  1.00  0.00           C  
ATOM    652  CD1 TRP   131      62.322  27.410  10.443  1.00  0.00           C  
ATOM    653  CD2 TRP   131      63.208  28.910   9.098  1.00  0.00           C  
ATOM    654  NE1 TRP   131      63.441  27.787  11.031  1.00  0.00           N  
ATOM    655  CE2 TRP   131      64.040  28.727  10.233  1.00  0.00           C  
ATOM    656  CE3 TRP   131      63.600  29.834   8.107  1.00  0.00           C  
ATOM    657  CZ2 TRP   131      65.255  29.444  10.411  1.00  0.00           C  
ATOM    658  CZ3 TRP   131      64.818  30.558   8.278  1.00  0.00           C  
ATOM    659  CH2 TRP   131      65.624  30.351   9.426  1.00  0.00           C  
ATOM    660  N   THR   132      62.193  27.181   5.197  1.00  0.00           N  
ATOM    661  CA  THR   132      63.296  27.383   4.262  1.00  0.00           C  
ATOM    662  C   THR   132      63.701  26.161   3.456  1.00  0.00           C  
ATOM    663  O   THR   132      64.610  26.250   2.634  1.00  0.00           O  
ATOM    664  CB  THR   132      64.536  27.894   5.021  1.00  0.00           C  
ATOM    665  OG1 THR   132      64.219  29.084   5.728  1.00  0.00           O  
ATOM    666  CG2 THR   132      65.664  28.184   4.017  1.00  0.00           C  
ATOM    667  N   PRO   133      63.043  25.030   3.685  1.00  0.00           N  
ATOM    668  CA  PRO   133      63.393  23.780   3.007  1.00  0.00           C  
ATOM    669  C   PRO   133      63.099  23.851   1.510  1.00  0.00           C  
ATOM    670  O   PRO   133      61.952  24.072   1.122  1.00  0.00           O  
ATOM    671  CB  PRO   133      62.608  22.619   3.636  1.00  0.00           C  
ATOM    672  CG  PRO   133      61.284  23.050   4.270  1.00  0.00           C  
ATOM    673  CD  PRO   133      61.330  24.447   4.893  1.00  0.00           C  
ATOM    674  N   ARG   134      64.111  23.683   0.653  1.00  0.00           N  
ATOM    675  CA  ARG   134      63.869  23.724  -0.791  1.00  0.00           C  
ATOM    676  C   ARG   134      62.848  22.687  -1.253  1.00  0.00           C  
ATOM    677  O   ARG   134      62.926  21.516  -0.877  1.00  0.00           O  
ATOM    678  CB  ARG   134      65.257  23.450  -1.392  1.00  0.00           C  
ATOM    679  CG  ARG   134      65.295  23.565  -2.917  1.00  0.00           C  
ATOM    680  CD  ARG   134      66.677  23.298  -3.517  1.00  0.00           C  
ATOM    681  NE  ARG   134      67.602  24.342  -2.994  1.00  0.00           N  
ATOM    682  CZ  ARG   134      67.639  25.575  -3.577  1.00  0.00           C  
ATOM    683  NH1 ARG   134      66.738  25.578  -4.602  1.00  0.00           N  
ATOM    684  NH2 ARG   134      68.563  26.325  -2.907  1.00  0.00           N  
ATOM    685  N   LEU   135      61.888  23.128  -2.058  1.00  0.00           N  
ATOM    686  CA  LEU   135      60.891  22.231  -2.614  1.00  0.00           C  
ATOM    687  C   LEU   135      59.696  21.987  -1.712  1.00  0.00           C  
ATOM    688  O   LEU   135      58.723  21.390  -2.153  1.00  0.00           O  
ATOM    689  CB  LEU   135      61.546  20.887  -2.949  1.00  0.00           C  
ATOM    690  CG  LEU   135      62.636  20.989  -4.018  1.00  0.00           C  
ATOM    691  CD1 LEU   135      63.378  19.686  -4.310  1.00  0.00           C  
ATOM    692  CD2 LEU   135      62.150  21.437  -5.395  1.00  0.00           C  
ATOM    693  N   TYR   136      59.758  22.443  -0.463  1.00  0.00           N  
ATOM    694  CA  TYR   136      58.693  22.161   0.505  1.00  0.00           C  
ATOM    695  C   TYR   136      57.381  22.838   0.103  1.00  0.00           C  
ATOM    696  O   TYR   136      56.324  22.198   0.070  1.00  0.00           O  
ATOM    697  CB  TYR   136      59.126  22.606   1.905  1.00  0.00           C  
ATOM    698  CG  TYR   136      57.999  22.318   2.836  1.00  0.00           C  
ATOM    699  CD1 TYR   136      57.789  21.010   3.292  1.00  0.00           C  
ATOM    700  CD2 TYR   136      57.128  23.337   3.280  1.00  0.00           C  
ATOM    701  CE1 TYR   136      56.736  20.698   4.175  1.00  0.00           C  
ATOM    702  CE2 TYR   136      56.052  23.037   4.177  1.00  0.00           C  
ATOM    703  CZ  TYR   136      55.873  21.709   4.614  1.00  0.00           C  
ATOM    704  OH  TYR   136      54.850  21.372   5.473  1.00  0.00           O  
ATOM    705  N   GLU   137      57.432  24.127  -0.217  1.00  0.00           N  
ATOM    706  CA  GLU   137      56.214  24.837  -0.602  1.00  0.00           C  
ATOM    707  C   GLU   137      55.699  24.358  -1.960  1.00  0.00           C  
ATOM    708  O   GLU   137      54.497  24.322  -2.174  1.00  0.00           O  
ATOM    709  CB  GLU   137      56.401  26.353  -0.565  1.00  0.00           C  
ATOM    710  CG  GLU   137      56.620  26.907   0.844  1.00  0.00           C  
ATOM    711  CD  GLU   137      58.082  26.697   1.210  1.00  0.00           C  
ATOM    712  OE1 GLU   137      58.838  26.170   0.350  1.00  0.00           O  
ATOM    713  OE2 GLU   137      58.464  27.060   2.355  1.00  0.00           O  
ATOM    714  N   ASP   138      56.599  23.965  -2.859  1.00  0.00           N  
ATOM    715  CA  ASP   138      56.173  23.341  -4.109  1.00  0.00           C  
ATOM    716  C   ASP   138      55.354  22.079  -3.800  1.00  0.00           C  
ATOM    717  O   ASP   138      54.306  21.838  -4.426  1.00  0.00           O  
ATOM    718  CB  ASP   138      57.374  23.003  -4.997  1.00  0.00           C  
ATOM    719  CG  ASP   138      57.921  24.305  -5.564  1.00  0.00           C  
ATOM    720  OD1 ASP   138      57.219  25.344  -5.443  1.00  0.00           O  
ATOM    721  OD2 ASP   138      59.049  24.279  -6.125  1.00  0.00           O  
ATOM    722  N   TYR   139      55.811  21.300  -2.819  1.00  0.00           N  
ATOM    723  CA  TYR   139      55.075  20.113  -2.418  1.00  0.00           C  
ATOM    724  C   TYR   139      53.746  20.464  -1.742  1.00  0.00           C  
ATOM    725  O   TYR   139      52.739  19.818  -1.995  1.00  0.00           O  
ATOM    726  CB  TYR   139      55.873  19.169  -1.512  1.00  0.00           C  
ATOM    727  CG  TYR   139      54.995  18.010  -1.188  1.00  0.00           C  
ATOM    728  CD1 TYR   139      54.795  17.000  -2.138  1.00  0.00           C  
ATOM    729  CD2 TYR   139      54.354  17.895   0.065  1.00  0.00           C  
ATOM    730  CE1 TYR   139      53.974  15.887  -1.868  1.00  0.00           C  
ATOM    731  CE2 TYR   139      53.516  16.770   0.356  1.00  0.00           C  
ATOM    732  CZ  TYR   139      53.339  15.775  -0.626  1.00  0.00           C  
ATOM    733  OH  TYR   139      52.539  14.678  -0.393  1.00  0.00           O  
ATOM    734  N   MET   140      53.737  21.475  -0.881  1.00  0.00           N  
ATOM    735  CA  MET   140      52.489  21.899  -0.259  1.00  0.00           C  
ATOM    736  C   MET   140      51.460  22.320  -1.320  1.00  0.00           C  
ATOM    737  O   MET   140      50.268  22.041  -1.161  1.00  0.00           O  
ATOM    738  CB  MET   140      52.746  22.996   0.772  1.00  0.00           C  
ATOM    739  CG  MET   140      53.467  22.498   2.026  1.00  0.00           C  
ATOM    740  SD  MET   140      53.564  23.715   3.373  1.00  0.00           S  
ATOM    741  CE  MET   140      54.834  24.737   2.572  1.00  0.00           C  
ATOM    742  N   GLU   141      51.906  22.953  -2.410  1.00  0.00           N  
ATOM    743  CA  GLU   141      51.030  23.249  -3.546  1.00  0.00           C  
ATOM    744  C   GLU   141      50.536  21.961  -4.206  1.00  0.00           C  
ATOM    745  O   GLU   141      49.358  21.818  -4.495  1.00  0.00           O  
ATOM    746  CB  GLU   141      51.748  24.111  -4.584  1.00  0.00           C  
ATOM    747  CG  GLU   141      50.867  24.492  -5.775  1.00  0.00           C  
ATOM    748  CD  GLU   141      51.689  25.372  -6.706  1.00  0.00           C  
ATOM    749  OE1 GLU   141      52.874  25.642  -6.372  1.00  0.00           O  
ATOM    750  OE2 GLU   141      51.144  25.785  -7.764  1.00  0.00           O  
ATOM    751  N   GLU   142      51.453  21.034  -4.462  1.00  0.00           N  
ATOM    752  CA  GLU   142      51.094  19.747  -5.060  1.00  0.00           C  
ATOM    753  C   GLU   142      50.005  19.045  -4.235  1.00  0.00           C  
ATOM    754  O   GLU   142      49.054  18.488  -4.783  1.00  0.00           O  
ATOM    755  CB  GLU   142      52.342  18.868  -5.210  1.00  0.00           C  
ATOM    756  CG  GLU   142      52.074  17.548  -5.901  1.00  0.00           C  
ATOM    757  CD  GLU   142      53.304  16.691  -6.123  1.00  0.00           C  
ATOM    758  OE1 GLU   142      53.125  15.614  -6.730  1.00  0.00           O  
ATOM    759  OE2 GLU   142      54.434  17.074  -5.721  1.00  0.00           O  
ATOM    760  N   ILE   143      50.165  19.078  -2.919  1.00  0.00           N  
ATOM    761  CA  ILE   143      49.232  18.459  -1.982  1.00  0.00           C  
ATOM    762  C   ILE   143      47.891  19.187  -1.938  1.00  0.00           C  
ATOM    763  O   ILE   143      46.842  18.554  -1.896  1.00  0.00           O  
ATOM    764  CB  ILE   143      49.858  18.405  -0.583  1.00  0.00           C  
ATOM    765  CG1 ILE   143      51.061  17.451  -0.486  1.00  0.00           C  
ATOM    766  CG2 ILE   143      48.882  17.934   0.508  1.00  0.00           C  
ATOM    767  CD1 ILE   143      51.846  17.592   0.818  1.00  0.00           C  
ATOM    768  N   GLU   144      47.924  20.516  -1.941  1.00  0.00           N  
ATOM    769  CA  GLU   144      46.693  21.305  -1.934  1.00  0.00           C  
ATOM    770  C   GLU   144      45.865  20.998  -3.188  1.00  0.00           C  
ATOM    771  O   GLU   144      44.653  20.842  -3.114  1.00  0.00           O  
ATOM    772  CB  GLU   144      47.012  22.804  -1.834  1.00  0.00           C  
ATOM    773  CG  GLU   144      45.797  23.698  -1.634  1.00  0.00           C  
ATOM    774  CD  GLU   144      46.118  25.170  -1.416  1.00  0.00           C  
ATOM    775  OE1 GLU   144      47.186  25.651  -1.846  1.00  0.00           O  
ATOM    776  OE2 GLU   144      45.294  25.865  -0.784  1.00  0.00           O  
ATOM    777  N   GLN   145      46.528  20.921  -4.331  1.00  0.00           N  
ATOM    778  CA  GLN   145      45.874  20.590  -5.596  1.00  0.00           C  
ATOM    779  C   GLN   145      45.306  19.176  -5.554  1.00  0.00           C  
ATOM    780  O   GLN   145      44.172  18.952  -5.985  1.00  0.00           O  
ATOM    781  CB  GLN   145      46.862  20.758  -6.761  1.00  0.00           C  
ATOM    782  CG  GLN   145      47.224  22.224  -6.987  1.00  0.00           C  
ATOM    783  CD  GLN   145      48.315  22.473  -8.021  1.00  0.00           C  
ATOM    784  OE1 GLN   145      48.513  23.624  -8.461  1.00  0.00           O  
ATOM    785  NE2 GLN   145      49.027  21.429  -8.400  1.00  0.00           N  
ATOM    786  N   MET   146      46.066  18.235  -5.003  1.00  0.00           N  
ATOM    787  CA  MET   146      45.600  16.851  -4.919  1.00  0.00           C  
ATOM    788  C   MET   146      44.378  16.748  -3.987  1.00  0.00           C  
ATOM    789  O   MET   146      43.388  16.098  -4.338  1.00  0.00           O  
ATOM    790  CB  MET   146      46.717  15.903  -4.465  1.00  0.00           C  
ATOM    791  CG  MET   146      47.802  15.688  -5.522  1.00  0.00           C  
ATOM    792  SD  MET   146      47.221  14.886  -7.047  1.00  0.00           S  
ATOM    793  CE  MET   146      46.918  13.272  -6.271  1.00  0.00           C  
ATOM    794  N   ALA   147      44.430  17.378  -2.816  1.00  0.00           N  
ATOM    795  CA  ALA   147      43.321  17.279  -1.866  1.00  0.00           C  
ATOM    796  C   ALA   147      42.039  17.869  -2.444  1.00  0.00           C  
ATOM    797  O   ALA   147      40.960  17.325  -2.255  1.00  0.00           O  
ATOM    798  CB  ALA   147      43.660  17.947  -0.531  1.00  0.00           C  
ATOM    799  N   ILE   148      42.167  18.985  -3.151  1.00  0.00           N  
ATOM    800  CA  ILE   148      41.007  19.639  -3.756  1.00  0.00           C  
ATOM    801  C   ILE   148      40.329  18.762  -4.778  1.00  0.00           C  
ATOM    802  O   ILE   148      39.108  18.790  -4.900  1.00  0.00           O  
ATOM    803  CB  ILE   148      41.441  20.897  -4.498  1.00  0.00           C  
ATOM    804  CG1 ILE   148      41.972  22.003  -3.571  1.00  0.00           C  
ATOM    805  CG2 ILE   148      40.308  21.556  -5.302  1.00  0.00           C  
ATOM    806  CD1 ILE   148      42.676  23.136  -4.316  1.00  0.00           C  
ATOM    807  N   LEU   149      41.045  18.456  -5.853  1.00  0.00           N  
ATOM    808  CA  LEU   149      40.493  17.599  -6.907  1.00  0.00           C  
ATOM    809  C   LEU   149      40.000  16.268  -6.342  1.00  0.00           C  
ATOM    810  O   LEU   149      38.861  15.849  -6.564  1.00  0.00           O  
ATOM    811  CB  LEU   149      41.371  17.078  -8.049  1.00  0.00           C  
ATOM    812  CG  LEU   149      40.617  16.193  -9.043  1.00  0.00           C  
ATOM    813  CD1 LEU   149      39.486  16.889  -9.800  1.00  0.00           C  
ATOM    814  CD2 LEU   149      41.475  15.598 -10.158  1.00  0.00           C  
ATOM    815  N   LYS   150      40.865  15.586  -5.600  1.00  0.00           N  
ATOM    816  CA  LYS   150      40.538  14.297  -5.024  1.00  0.00           C  
ATOM    817  C   LYS   150      39.552  14.279  -3.860  1.00  0.00           C  
ATOM    818  O   LYS   150      38.586  13.512  -3.838  1.00  0.00           O  
ATOM    819  CB  LYS   150      41.639  13.447  -4.381  1.00  0.00           C  
ATOM    820  CG  LYS   150      42.637  12.876  -5.391  1.00  0.00           C  
ATOM    821  CD  LYS   150      43.743  12.035  -4.750  1.00  0.00           C  
ATOM    822  CE  LYS   150      44.768  11.504  -5.754  1.00  0.00           C  
ATOM    823  NZ  LYS   150      45.806  10.718  -5.050  1.00  0.00           N  
ATOM    824  N   TYR   151      39.792  15.136  -2.867  1.00  0.00           N  
ATOM    825  CA  TYR   151      38.974  15.144  -1.651  1.00  0.00           C  
ATOM    826  C   TYR   151      38.041  16.324  -1.378  1.00  0.00           C  
ATOM    827  O   TYR   151      37.073  16.194  -0.625  1.00  0.00           O  
ATOM    828  CB  TYR   151      39.568  15.160  -0.236  1.00  0.00           C  
ATOM    829  CG  TYR   151      40.384  13.923  -0.079  1.00  0.00           C  
ATOM    830  CD1 TYR   151      41.777  13.986  -0.210  1.00  0.00           C  
ATOM    831  CD2 TYR   151      39.788  12.675   0.208  1.00  0.00           C  
ATOM    832  CE1 TYR   151      42.583  12.839  -0.065  1.00  0.00           C  
ATOM    833  CE2 TYR   151      40.592  11.500   0.358  1.00  0.00           C  
ATOM    834  CZ  TYR   151      41.991  11.604   0.217  1.00  0.00           C  
ATOM    835  OH  TYR   151      42.804  10.499   0.349  1.00  0.00           O  
ATOM    836  N   ASN   152      38.284  17.483  -1.959  1.00  0.00           N  
ATOM    837  CA  ASN   152      37.355  18.572  -1.659  1.00  0.00           C  
ATOM    838  C   ASN   152      37.439  19.039  -0.199  1.00  0.00           C  
ATOM    839  O   ASN   152      36.444  19.419   0.425  1.00  0.00           O  
ATOM    840  CB  ASN   152      35.888  18.214  -1.915  1.00  0.00           C  
ATOM    841  CG  ASN   152      35.107  19.511  -2.065  1.00  0.00           C  
ATOM    842  OD1 ASN   152      35.654  20.539  -2.463  1.00  0.00           O  
ATOM    843  ND2 ASN   152      33.783  19.535  -1.756  1.00  0.00           N  
ATOM    844  N   ALA   153      38.644  19.010   0.351  1.00  0.00           N  
ATOM    845  CA  ALA   153      38.901  19.448   1.719  1.00  0.00           C  
ATOM    846  C   ALA   153      38.935  20.970   1.762  1.00  0.00           C  
ATOM    847  O   ALA   153      39.355  21.638   0.813  1.00  0.00           O  
ATOM    848  CB  ALA   153      40.219  18.914   2.269  1.00  0.00           C  
ATOM    849  N   LEU   154      38.463  21.543   2.777  1.00  0.00           N  
ATOM    850  CA  LEU   154      38.544  22.959   3.165  1.00  0.00           C  
ATOM    851  C   LEU   154      39.922  23.227   3.758  1.00  0.00           C  
ATOM    852  O   LEU   154      40.365  22.493   4.637  1.00  0.00           O  
ATOM    853  CB  LEU   154      37.507  23.310   4.230  1.00  0.00           C  
ATOM    854  CG  LEU   154      36.063  23.162   3.747  1.00  0.00           C  
ATOM    855  CD1 LEU   154      34.997  23.388   4.819  1.00  0.00           C  
ATOM    856  CD2 LEU   154      35.653  24.122   2.632  1.00  0.00           C  
ATOM    857  N   PRO   155      40.609  24.276   3.312  1.00  0.00           N  
ATOM    858  CA  PRO   155      41.848  24.659   3.994  1.00  0.00           C  
ATOM    859  C   PRO   155      41.633  24.910   5.492  1.00  0.00           C  
ATOM    860  O   PRO   155      40.539  25.320   5.903  1.00  0.00           O  
ATOM    861  CB  PRO   155      42.257  25.940   3.268  1.00  0.00           C  
ATOM    862  CG  PRO   155      41.679  25.777   1.888  1.00  0.00           C  
ATOM    863  CD  PRO   155      40.328  25.143   2.155  1.00  0.00           C  
ATOM    864  N   HIS   156      42.657  24.638   6.302  1.00  0.00           N  
ATOM    865  CA  HIS   156      42.643  25.023   7.707  1.00  0.00           C  
ATOM    866  C   HIS   156      43.106  26.489   7.777  1.00  0.00           C  
ATOM    867  O   HIS   156      44.257  26.807   7.455  1.00  0.00           O  
ATOM    868  CB  HIS   156      43.528  24.092   8.547  1.00  0.00           C  
ATOM    869  CG  HIS   156      43.365  24.303  10.023  1.00  0.00           C  
ATOM    870  ND1 HIS   156      43.762  25.445  10.688  1.00  0.00           N  
ATOM    871  CD2 HIS   156      42.836  23.504  10.980  1.00  0.00           C  
ATOM    872  CE1 HIS   156      43.495  25.353  11.955  1.00  0.00           C  
ATOM    873  NE2 HIS   156      42.930  24.181  12.171  1.00  0.00           N  
ATOM    874  N   TRP   157      42.202  27.390   8.156  1.00  0.00           N  
ATOM    875  CA  TRP   157      42.476  28.829   8.110  1.00  0.00           C  
ATOM    876  C   TRP   157      43.818  29.218   8.745  1.00  0.00           C  
ATOM    877  O   TRP   157      44.554  30.058   8.221  1.00  0.00           O  
ATOM    878  CB  TRP   157      41.374  29.609   8.826  1.00  0.00           C  
ATOM    879  CG  TRP   157      40.072  29.742   8.086  1.00  0.00           C  
ATOM    880  CD1 TRP   157      38.836  29.353   8.527  1.00  0.00           C  
ATOM    881  CD2 TRP   157      39.859  30.368   6.815  1.00  0.00           C  
ATOM    882  NE1 TRP   157      37.875  29.685   7.601  1.00  0.00           N  
ATOM    883  CE2 TRP   157      38.475  30.307   6.540  1.00  0.00           C  
ATOM    884  CE3 TRP   157      40.702  30.966   5.869  1.00  0.00           C  
ATOM    885  CZ2 TRP   157      37.920  30.816   5.370  1.00  0.00           C  
ATOM    886  CZ3 TRP   157      40.142  31.491   4.702  1.00  0.00           C  
ATOM    887  CH2 TRP   157      38.766  31.394   4.463  1.00  0.00           C  
ATOM    888  N   GLY   158      44.133  28.608   9.880  1.00  0.00           N  
ATOM    889  CA  GLY   158      45.321  28.971  10.645  1.00  0.00           C  
ATOM    890  C   GLY   158      46.641  28.517  10.022  1.00  0.00           C  
ATOM    891  O   GLY   158      47.690  29.001  10.417  1.00  0.00           O  
ATOM    892  N   LYS   159      46.591  27.594   9.066  1.00  0.00           N  
ATOM    893  CA  LYS   159      47.810  27.026   8.495  1.00  0.00           C  
ATOM    894  C   LYS   159      48.075  27.647   7.128  1.00  0.00           C  
ATOM    895  O   LYS   159      47.460  28.648   6.766  1.00  0.00           O  
ATOM    896  CB  LYS   159      47.684  25.498   8.422  1.00  0.00           C  
ATOM    897  CG  LYS   159      47.190  24.828   9.726  1.00  0.00           C  
ATOM    898  CD  LYS   159      48.082  25.123  10.928  1.00  0.00           C  
ATOM    899  CE  LYS   159      47.538  24.466  12.207  1.00  0.00           C  
ATOM    900  NZ  LYS   159      47.430  22.989  12.093  1.00  0.00           N  
ATOM    901  N   ASN   160      49.010  27.070   6.381  1.00  0.00           N  
ATOM    902  CA  ASN   160      49.240  27.480   5.012  1.00  0.00           C  
ATOM    903  C   ASN   160      48.147  27.002   4.067  1.00  0.00           C  
ATOM    904  O   ASN   160      47.567  25.918   4.225  1.00  0.00           O  
ATOM    905  CB  ASN   160      50.604  26.972   4.533  1.00  0.00           C  
ATOM    906  CG  ASN   160      51.682  27.771   5.251  1.00  0.00           C  
ATOM    907  OD1 ASN   160      51.433  28.869   5.747  1.00  0.00           O  
ATOM    908  ND2 ASN   160      52.940  27.264   5.346  1.00  0.00           N  
ATOM    909  N   ARG   161      47.862  27.845   3.080  1.00  0.00           N  
ATOM    910  CA  ARG   161      46.960  27.552   1.977  1.00  0.00           C  
ATOM    911  C   ARG   161      47.225  28.575   0.859  1.00  0.00           C  
ATOM    912  O   ARG   161      47.994  29.519   1.051  1.00  0.00           O  
ATOM    913  CB  ARG   161      45.481  27.573   2.443  1.00  0.00           C  
ATOM    914  CG  ARG   161      45.015  28.946   2.931  1.00  0.00           C  
ATOM    915  CD  ARG   161      43.555  28.970   3.389  1.00  0.00           C  
ATOM    916  NE  ARG   161      43.269  30.339   3.904  1.00  0.00           N  
ATOM    917  CZ  ARG   161      42.914  31.333   3.038  1.00  0.00           C  
ATOM    918  NH1 ARG   161      42.898  30.803   1.780  1.00  0.00           N  
ATOM    919  NH2 ARG   161      42.713  32.468   3.768  1.00  0.00           N  
ATOM    920  N   ASN   162      46.580  28.388  -0.292  1.00  0.00           N  
ATOM    921  CA  ASN   162      46.863  29.196  -1.486  1.00  0.00           C  
ATOM    922  C   ASN   162      48.359  29.214  -1.802  1.00  0.00           C  
ATOM    923  O   ASN   162      48.943  30.267  -2.069  1.00  0.00           O  
ATOM    924  CB  ASN   162      46.321  30.619  -1.328  1.00  0.00           C  
ATOM    925  CG  ASN   162      44.802  30.540  -1.268  1.00  0.00           C  
ATOM    926  OD1 ASN   162      44.193  29.627  -1.823  1.00  0.00           O  
ATOM    927  ND2 ASN   162      44.108  31.493  -0.591  1.00  0.00           N  
ATOM    928  N   LEU   163      48.978  28.037  -1.778  1.00  0.00           N  
ATOM    929  CA  LEU   163      50.401  27.907  -2.065  1.00  0.00           C  
ATOM    930  C   LEU   163      50.662  28.222  -3.538  1.00  0.00           C  
ATOM    931  O   LEU   163      50.175  27.507  -4.423  1.00  0.00           O  
ATOM    932  CB  LEU   163      50.876  26.482  -1.726  1.00  0.00           C  
ATOM    933  CG  LEU   163      50.785  26.147  -0.236  1.00  0.00           C  
ATOM    934  CD1 LEU   163      51.158  24.710   0.127  1.00  0.00           C  
ATOM    935  CD2 LEU   163      51.685  26.986   0.670  1.00  0.00           C  
ATOM    936  N   ALA   164      51.444  29.268  -3.799  1.00  0.00           N  
ATOM    937  CA  ALA   164      51.655  29.742  -5.156  1.00  0.00           C  
ATOM    938  C   ALA   164      53.043  29.847  -5.785  1.00  0.00           C  
ATOM    939  O   ALA   164      53.164  30.622  -6.744  1.00  0.00           O  
ATOM    940  CB  ALA   164      51.017  31.124  -5.251  1.00  0.00           C  
ATOM    941  N   ASP   166      54.588  29.794  -2.601  1.00  0.00           N  
ATOM    942  CA  ASP   166      54.665  30.275  -1.222  1.00  0.00           C  
ATOM    943  C   ASP   166      53.238  30.402  -0.671  1.00  0.00           C  
ATOM    944  O   ASP   166      52.313  30.733  -1.412  1.00  0.00           O  
ATOM    945  CB  ASP   166      55.359  31.640  -1.125  1.00  0.00           C  
ATOM    946  CG  ASP   166      56.843  31.602  -1.487  1.00  0.00           C  
ATOM    947  OD1 ASP   166      57.427  30.509  -1.685  1.00  0.00           O  
ATOM    948  OD2 ASP   166      57.506  32.654  -1.581  1.00  0.00           O  
ATOM    949  N   GLY   167      53.035  30.150   0.620  1.00  0.00           N  
ATOM    950  CA  GLY   167      51.679  30.237   1.164  1.00  0.00           C  
ATOM    951  C   GLY   167      51.100  31.637   0.960  1.00  0.00           C  
ATOM    952  O   GLY   167      51.828  32.641   1.027  1.00  0.00           O  
ATOM    953  N   ALA   168      49.808  31.676   0.659  1.00  0.00           N  
ATOM    954  CA  ALA   168      49.016  32.897   0.583  1.00  0.00           C  
ATOM    955  C   ALA   168      49.320  33.721  -0.672  1.00  0.00           C  
ATOM    956  O   ALA   168      48.937  34.890  -0.741  1.00  0.00           O  
ATOM    957  CB  ALA   168      49.138  33.743   1.875  1.00  0.00           C  
ATOM    958  N   ILE   169      49.988  33.114  -1.661  1.00  0.00           N  
ATOM    959  CA  ILE   169      50.342  33.831  -2.902  1.00  0.00           C  
ATOM    960  C   ILE   169      49.688  33.342  -4.202  1.00  0.00           C  
ATOM    961  O   ILE   169      49.904  33.966  -5.242  1.00  0.00           O  
ATOM    962  CB  ILE   169      51.875  33.858  -3.131  1.00  0.00           C  
ATOM    963  CG1 ILE   169      52.494  32.461  -3.302  1.00  0.00           C  
ATOM    964  CG2 ILE   169      52.656  34.506  -1.975  1.00  0.00           C  
ATOM    965  CD1 ILE   169      53.954  32.492  -3.752  1.00  0.00           C  
ATOM    966  N   LYS   170      48.922  32.251  -4.170  1.00  0.00           N  
ATOM    967  CA  LYS   170      48.188  31.813  -5.353  1.00  0.00           C  
ATOM    968  C   LYS   170      46.980  32.729  -5.444  1.00  0.00           C  
ATOM    969  O   LYS   170      46.028  32.589  -4.685  1.00  0.00           O  
ATOM    970  CB  LYS   170      47.759  30.352  -5.248  1.00  0.00           C  
ATOM    971  CG  LYS   170      47.052  29.832  -6.501  1.00  0.00           C  
ATOM    972  CD  LYS   170      46.681  28.350  -6.425  1.00  0.00           C  
ATOM    973  CE  LYS   170      45.976  27.830  -7.679  1.00  0.00           C  
ATOM    974  NZ  LYS   170      45.659  26.392  -7.522  1.00  0.00           N  
ATOM    975  N   LYS   171      22.212  31.204  -0.285  1.00  0.00           N  
ATOM    976  CA  LYS   171      22.750  32.530  -0.592  1.00  0.00           C  
ATOM    977  C   LYS   171      22.436  33.549   0.496  1.00  0.00           C  
ATOM    978  O   LYS   171      22.978  34.657   0.471  1.00  0.00           O  
ATOM    979  CB  LYS   171      22.229  33.052  -1.939  1.00  0.00           C  
ATOM    980  CG  LYS   171      22.647  32.189  -3.131  1.00  0.00           C  
ATOM    981  CD  LYS   171      22.135  32.711  -4.475  1.00  0.00           C  
ATOM    982  CE  LYS   171      22.400  31.759  -5.643  1.00  0.00           C  
ATOM    983  NZ  LYS   171      21.931  32.367  -6.908  1.00  0.00           N  
ATOM    984  N   TYR   172      21.565  33.178   1.430  1.00  0.00           N  
ATOM    985  CA  TYR   172      21.249  33.992   2.597  1.00  0.00           C  
ATOM    986  C   TYR   172      22.225  33.805   3.758  1.00  0.00           C  
ATOM    987  O   TYR   172      22.138  34.533   4.743  1.00  0.00           O  
ATOM    988  CB  TYR   172      19.830  33.687   3.103  1.00  0.00           C  
ATOM    989  CG  TYR   172      18.871  34.209   2.089  1.00  0.00           C  
ATOM    990  CD1 TYR   172      18.292  33.334   1.162  1.00  0.00           C  
ATOM    991  CD2 TYR   172      18.520  35.577   2.039  1.00  0.00           C  
ATOM    992  CE1 TYR   172      17.379  33.790   0.190  1.00  0.00           C  
ATOM    993  CE2 TYR   172      17.593  36.057   1.058  1.00  0.00           C  
ATOM    994  CZ  TYR   172      17.033  35.145   0.141  1.00  0.00           C  
ATOM    995  OH  TYR   172      16.141  35.561  -0.824  1.00  0.00           O  
ATOM    996  N   LYS   173      23.136  32.834   3.648  1.00  0.00           N  
ATOM    997  CA  LYS   173      24.119  32.587   4.712  1.00  0.00           C  
ATOM    998  C   LYS   173      25.355  31.877   4.143  1.00  0.00           C  
ATOM    999  O   LYS   173      25.550  30.663   4.301  1.00  0.00           O  
ATOM   1000  CB  LYS   173      23.485  31.789   5.855  1.00  0.00           C  
ATOM   1001  CG  LYS   173      22.407  32.564   6.615  1.00  0.00           C  
ATOM   1002  CD  LYS   173      21.794  31.780   7.777  1.00  0.00           C  
ATOM   1003  CE  LYS   173      20.705  32.549   8.528  1.00  0.00           C  
ATOM   1004  NZ  LYS   173      20.168  31.720   9.630  1.00  0.00           N  
ATOM   1005  N   ASN   174      26.192  32.659   3.474  1.00  0.00           N  
ATOM   1006  CA  ASN   174      27.392  32.149   2.817  1.00  0.00           C  
ATOM   1007  C   ASN   174      28.536  33.176   2.871  1.00  0.00           C  
ATOM   1008  O   ASN   174      28.458  34.169   3.602  1.00  0.00           O  
ATOM   1009  CB  ASN   174      27.073  31.685   1.381  1.00  0.00           C  
ATOM   1010  CG  ASN   174      26.779  32.831   0.424  1.00  0.00           C  
ATOM   1011  OD1 ASN   174      26.933  33.998   0.767  1.00  0.00           O  
ATOM   1012  ND2 ASN   174      26.381  32.492  -0.803  1.00  0.00           N  
ATOM   1013  N   ALA   175      29.592  32.936   2.101  1.00  0.00           N  
ATOM   1014  CA  ALA   175      30.763  33.811   2.085  1.00  0.00           C  
ATOM   1015  C   ALA   175      30.379  35.256   1.791  1.00  0.00           C  
ATOM   1016  O   ALA   175      30.916  36.188   2.390  1.00  0.00           O  
ATOM   1017  CB  ALA   175      31.749  33.316   1.027  1.00  0.00           C  
ATOM   1018  N   ASN   176      29.473  35.436   0.837  1.00  0.00           N  
ATOM   1019  CA  ASN   176      29.047  36.777   0.441  1.00  0.00           C  
ATOM   1020  C   ASN   176      28.248  37.483   1.542  1.00  0.00           C  
ATOM   1021  O   ASN   176      28.386  38.706   1.719  1.00  0.00           O  
ATOM   1022  CB  ASN   176      28.250  36.706  -0.860  1.00  0.00           C  
ATOM   1023  CG  ASN   176      29.224  36.414  -1.993  1.00  0.00           C  
ATOM   1024  OD1 ASN   176      30.425  36.650  -1.872  1.00  0.00           O  
ATOM   1025  ND2 ASN   176      28.759  35.884  -3.156  1.00  0.00           N  
ATOM   1026  N   THR   177      27.440  36.722   2.285  1.00  0.00           N  
ATOM   1027  CA  THR   177      26.744  37.225   3.477  1.00  0.00           C  
ATOM   1028  C   THR   177      27.743  37.741   4.504  1.00  0.00           C  
ATOM   1029  O   THR   177      27.569  38.802   5.102  1.00  0.00           O  
ATOM   1030  CB  THR   177      25.905  36.100   4.149  1.00  0.00           C  
ATOM   1031  OG1 THR   177      25.068  35.474   3.180  1.00  0.00           O  
ATOM   1032  CG2 THR   177      24.954  36.677   5.199  1.00  0.00           C  
ATOM   1033  N   PHE   178      28.797  36.964   4.724  1.00  0.00           N  
ATOM   1034  CA  PHE   178      29.828  37.350   5.677  1.00  0.00           C  
ATOM   1035  C   PHE   178      30.545  38.632   5.231  1.00  0.00           C  
ATOM   1036  O   PHE   178      30.702  39.553   6.022  1.00  0.00           O  
ATOM   1037  CB  PHE   178      30.815  36.202   5.888  1.00  0.00           C  
ATOM   1038  CG  PHE   178      31.860  36.678   6.837  1.00  0.00           C  
ATOM   1039  CD1 PHE   178      31.639  36.727   8.232  1.00  0.00           C  
ATOM   1040  CD2 PHE   178      33.112  37.096   6.350  1.00  0.00           C  
ATOM   1041  CE1 PHE   178      32.646  37.181   9.132  1.00  0.00           C  
ATOM   1042  CE2 PHE   178      34.139  37.555   7.230  1.00  0.00           C  
ATOM   1043  CZ  PHE   178      33.902  37.598   8.628  1.00  0.00           C  
ATOM   1044  N   LEU   179      30.939  38.714   3.964  1.00  0.00           N  
ATOM   1045  CA  LEU   179      31.566  39.934   3.434  1.00  0.00           C  
ATOM   1046  C   LEU   179      30.685  41.163   3.644  1.00  0.00           C  
ATOM   1047  O   LEU   179      31.163  42.216   4.061  1.00  0.00           O  
ATOM   1048  CB  LEU   179      31.843  39.820   1.935  1.00  0.00           C  
ATOM   1049  CG  LEU   179      32.512  41.062   1.342  1.00  0.00           C  
ATOM   1050  CD1 LEU   179      33.881  41.400   1.929  1.00  0.00           C  
ATOM   1051  CD2 LEU   179      32.776  40.997  -0.162  1.00  0.00           C  
ATOM   1052  N   LYS   180      29.394  41.021   3.357  1.00  0.00           N  
ATOM   1053  CA  LYS   180      28.455  42.129   3.501  1.00  0.00           C  
ATOM   1054  C   LYS   180      28.362  42.599   4.940  1.00  0.00           C  
ATOM   1055  O   LYS   180      28.295  43.803   5.200  1.00  0.00           O  
ATOM   1056  CB  LYS   180      27.086  41.740   2.986  1.00  0.00           C  
ATOM   1057  CG  LYS   180      27.027  41.589   1.465  1.00  0.00           C  
ATOM   1058  CD  LYS   180      25.643  41.198   0.941  1.00  0.00           C  
ATOM   1059  CE  LYS   180      25.590  41.023  -0.578  1.00  0.00           C  
ATOM   1060  NZ  LYS   180      24.229  40.614  -0.993  1.00  0.00           N  
ATOM   1061  N   VAL   181      28.352  41.654   5.875  1.00  0.00           N  
ATOM   1062  CA  VAL   181      28.306  41.981   7.294  1.00  0.00           C  
ATOM   1063  C   VAL   181      29.573  42.695   7.744  1.00  0.00           C  
ATOM   1064  O   VAL   181      29.516  43.693   8.467  1.00  0.00           O  
ATOM   1065  CB  VAL   181      28.087  40.707   8.129  1.00  0.00           C  
ATOM   1066  CG1 VAL   181      28.210  40.937   9.637  1.00  0.00           C  
ATOM   1067  CG2 VAL   181      26.706  40.078   7.932  1.00  0.00           C  
ATOM   1068  N   LYS   182      30.730  42.190   7.329  1.00  0.00           N  
ATOM   1069  CA  LYS   182      31.999  42.801   7.718  1.00  0.00           C  
ATOM   1070  C   LYS   182      32.101  44.243   7.235  1.00  0.00           C  
ATOM   1071  O   LYS   182      32.600  45.112   7.955  1.00  0.00           O  
ATOM   1072  CB  LYS   182      33.189  42.019   7.158  1.00  0.00           C  
ATOM   1073  CG  LYS   182      34.545  42.572   7.600  1.00  0.00           C  
ATOM   1074  CD  LYS   182      35.735  41.758   7.089  1.00  0.00           C  
ATOM   1075  CE  LYS   182      37.084  42.244   7.622  1.00  0.00           C  
ATOM   1076  NZ  LYS   182      37.378  43.596   7.097  1.00  0.00           N  
ATOM   1077  N   GLU   183      31.648  44.490   6.013  1.00  0.00           N  
ATOM   1078  CA  GLU   183      31.692  45.839   5.446  1.00  0.00           C  
ATOM   1079  C   GLU   183      30.651  46.762   6.089  1.00  0.00           C  
ATOM   1080  O   GLU   183      30.891  47.957   6.226  1.00  0.00           O  
ATOM   1081  CB  GLU   183      31.519  45.787   3.928  1.00  0.00           C  
ATOM   1082  CG  GLU   183      32.721  45.184   3.197  1.00  0.00           C  
ATOM   1083  CD  GLU   183      32.379  45.106   1.716  1.00  0.00           C  
ATOM   1084  OE1 GLU   183      31.224  45.458   1.356  1.00  0.00           O  
ATOM   1085  OE2 GLU   183      33.269  44.693   0.925  1.00  0.00           O  
ATOM   1086  N   ARG   184      29.522  46.215   6.524  1.00  0.00           N  
ATOM   1087  CA  ARG   184      28.519  47.012   7.249  1.00  0.00           C  
ATOM   1088  C   ARG   184      29.098  47.497   8.580  1.00  0.00           C  
ATOM   1089  O   ARG   184      28.924  48.663   8.953  1.00  0.00           O  
ATOM   1090  CB  ARG   184      27.239  46.198   7.480  1.00  0.00           C  
ATOM   1091  CG  ARG   184      26.433  45.953   6.203  1.00  0.00           C  
ATOM   1092  CD  ARG   184      25.195  45.080   6.418  1.00  0.00           C  
ATOM   1093  NE  ARG   184      24.534  44.906   5.094  1.00  0.00           N  
ATOM   1094  CZ  ARG   184      23.438  44.101   4.979  1.00  0.00           C  
ATOM   1095  NH1 ARG   184      23.167  43.587   6.214  1.00  0.00           N  
ATOM   1096  NH2 ARG   184      23.041  44.123   3.673  1.00  0.00           N  
ATOM   1097  N   LEU   185      29.793  46.601   9.278  1.00  0.00           N  
ATOM   1098  CA  LEU   185      30.384  46.878  10.592  1.00  0.00           C  
ATOM   1099  C   LEU   185      31.594  47.804  10.492  1.00  0.00           C  
ATOM   1100  O   LEU   185      31.910  48.522  11.435  1.00  0.00           O  
ATOM   1101  CB  LEU   185      30.809  45.528  11.276  1.00  0.00           C  
ATOM   1102  CG  LEU   185      29.624  44.644  11.670  1.00  0.00           C  
ATOM   1103  CD1 LEU   185      29.998  43.260  12.199  1.00  0.00           C  
ATOM   1104  CD2 LEU   185      28.730  45.214  12.770  1.00  0.00           C  
ATOM   1105  N   ASP   186      32.282  47.778   9.358  1.00  0.00           N  
ATOM   1106  CA  ASP   186      33.509  48.538   9.171  1.00  0.00           C  
ATOM   1107  C   ASP   186      33.633  48.953   7.700  1.00  0.00           C  
ATOM   1108  O   ASP   186      34.463  48.426   6.958  1.00  0.00           O  
ATOM   1109  CB  ASP   186      34.701  47.684   9.639  1.00  0.00           C  
ATOM   1110  CG  ASP   186      36.043  48.327   9.377  1.00  0.00           C  
ATOM   1111  OD1 ASP   186      36.177  49.576   9.413  1.00  0.00           O  
ATOM   1112  OD2 ASP   186      37.042  47.625   9.115  1.00  0.00           O  
ATOM   1113  N   PRO   187      32.814  49.917   7.269  1.00  0.00           N  
ATOM   1114  CA  PRO   187      32.823  50.342   5.866  1.00  0.00           C  
ATOM   1115  C   PRO   187      34.083  51.106   5.489  1.00  0.00           C  
ATOM   1116  O   PRO   187      34.433  51.128   4.314  1.00  0.00           O  
ATOM   1117  CB  PRO   187      31.586  51.241   5.761  1.00  0.00           C  
ATOM   1118  CG  PRO   187      31.399  51.763   7.088  1.00  0.00           C  
ATOM   1119  CD  PRO   187      31.812  50.657   8.057  1.00  0.00           C  
ATOM   1120  N   TRP   188      34.767  51.680   6.478  1.00  0.00           N  
ATOM   1121  CA  TRP   188      36.013  52.402   6.252  1.00  0.00           C  
ATOM   1122  C   TRP   188      37.231  51.484   6.241  1.00  0.00           C  
ATOM   1123  O   TRP   188      38.349  51.944   6.048  1.00  0.00           O  
ATOM   1124  CB  TRP   188      36.172  53.504   7.310  1.00  0.00           C  
ATOM   1125  CG  TRP   188      35.104  54.570   7.252  1.00  0.00           C  
ATOM   1126  CD1 TRP   188      34.013  54.747   8.053  1.00  0.00           C  
ATOM   1127  CD2 TRP   188      35.012  55.650   6.312  1.00  0.00           C  
ATOM   1128  NE1 TRP   188      33.272  55.788   7.728  1.00  0.00           N  
ATOM   1129  CE2 TRP   188      33.849  56.395   6.643  1.00  0.00           C  
ATOM   1130  CE3 TRP   188      35.800  56.067   5.219  1.00  0.00           C  
ATOM   1131  CZ2 TRP   188      33.448  57.546   5.912  1.00  0.00           C  
ATOM   1132  CZ3 TRP   188      35.403  57.222   4.480  1.00  0.00           C  
ATOM   1133  CH2 TRP   188      34.235  57.941   4.838  1.00  0.00           C  
ATOM   1134  N   GLY   189      37.002  50.185   6.419  1.00  0.00           N  
ATOM   1135  CA  GLY   189      38.071  49.187   6.330  1.00  0.00           C  
ATOM   1136  C   GLY   189      39.242  49.495   7.259  1.00  0.00           C  
ATOM   1137  O   GLY   189      40.405  49.300   6.908  1.00  0.00           O  
ATOM   1138  N   LEU   190      38.924  49.972   8.455  1.00  0.00           N  
ATOM   1139  CA  LEU   190      39.946  50.184   9.481  1.00  0.00           C  
ATOM   1140  C   LEU   190      40.613  48.859   9.883  1.00  0.00           C  
ATOM   1141  O   LEU   190      41.836  48.812  10.065  1.00  0.00           O  
ATOM   1142  CB  LEU   190      39.350  50.897  10.712  1.00  0.00           C  
ATOM   1143  CG  LEU   190      38.966  52.354  10.446  1.00  0.00           C  
ATOM   1144  CD1 LEU   190      38.211  53.040  11.584  1.00  0.00           C  
ATOM   1145  CD2 LEU   190      40.141  53.294  10.182  1.00  0.00           C  
ATOM   1146  N   PHE   191      39.820  47.794   9.980  1.00  0.00           N  
ATOM   1147  CA  PHE   191      40.313  46.484  10.456  1.00  0.00           C  
ATOM   1148  C   PHE   191      40.692  45.587   9.269  1.00  0.00           C  
ATOM   1149  O   PHE   191      40.136  44.511   9.087  1.00  0.00           O  
ATOM   1150  CB  PHE   191      39.276  45.818  11.362  1.00  0.00           C  
ATOM   1151  CG  PHE   191      38.819  46.687  12.513  1.00  0.00           C  
ATOM   1152  CD1 PHE   191      37.478  46.972  12.695  1.00  0.00           C  
ATOM   1153  CD2 PHE   191      39.739  47.210  13.412  1.00  0.00           C  
ATOM   1154  CE1 PHE   191      37.056  47.771  13.759  1.00  0.00           C  
ATOM   1155  CE2 PHE   191      39.328  48.016  14.472  1.00  0.00           C  
ATOM   1156  CZ  PHE   191      37.986  48.302  14.639  1.00  0.00           C  
ATOM   1157  N   SER   192      41.625  46.070   8.454  1.00  0.00           N  
ATOM   1158  CA  SER   192      42.090  45.358   7.264  1.00  0.00           C  
ATOM   1159  C   SER   192      43.573  45.583   7.020  1.00  0.00           C  
ATOM   1160  O   SER   192      44.208  46.414   7.669  1.00  0.00           O  
ATOM   1161  CB  SER   192      41.327  45.820   5.994  1.00  0.00           C  
ATOM   1162  OG  SER   192      41.628  47.178   5.711  1.00  0.00           O  
ATOM   1163  N   THR   193      44.100  44.804   6.081  1.00  0.00           N  
ATOM   1164  CA  THR   193      45.388  45.039   5.436  1.00  0.00           C  
ATOM   1165  C   THR   193      45.280  44.608   3.966  1.00  0.00           C  
ATOM   1166  O   THR   193      44.187  44.269   3.505  1.00  0.00           O  
ATOM   1167  CB  THR   193      46.538  44.356   6.210  1.00  0.00           C  
ATOM   1168  OG1 THR   193      47.792  44.774   5.690  1.00  0.00           O  
ATOM   1169  CG2 THR   193      46.411  42.830   6.068  1.00  0.00           C  
ATOM   1170  N   GLU   194      46.381  44.627   3.225  1.00  0.00           N  
ATOM   1171  CA  GLU   194      46.324  44.359   1.797  1.00  0.00           C  
ATOM   1172  C   GLU   194      45.872  42.946   1.469  1.00  0.00           C  
ATOM   1173  O   GLU   194      45.207  42.722   0.456  1.00  0.00           O  
ATOM   1174  CB  GLU   194      47.696  44.616   1.166  1.00  0.00           C  
ATOM   1175  CG  GLU   194      48.071  46.098   1.105  1.00  0.00           C  
ATOM   1176  CD  GLU   194      49.485  46.203   0.551  1.00  0.00           C  
ATOM   1177  OE1 GLU   194      50.110  45.133   0.318  1.00  0.00           O  
ATOM   1178  OE2 GLU   194      49.960  47.353   0.354  1.00  0.00           O  
ATOM   1179  N   TRP   195      46.247  41.997   2.324  1.00  0.00           N  
ATOM   1180  CA  TRP   195      45.825  40.607   2.158  1.00  0.00           C  
ATOM   1181  C   TRP   195      44.329  40.441   2.416  1.00  0.00           C  
ATOM   1182  O   TRP   195      43.622  39.777   1.648  1.00  0.00           O  
ATOM   1183  CB  TRP   195      46.622  39.676   3.077  1.00  0.00           C  
ATOM   1184  CG  TRP   195      48.067  39.505   2.674  1.00  0.00           C  
ATOM   1185  CD1 TRP   195      48.705  39.919   1.541  1.00  0.00           C  
ATOM   1186  CD2 TRP   195      49.101  38.850   3.424  1.00  0.00           C  
ATOM   1187  NE1 TRP   195      49.986  39.605   1.501  1.00  0.00           N  
ATOM   1188  CE2 TRP   195      50.292  38.934   2.656  1.00  0.00           C  
ATOM   1189  CE3 TRP   195      49.141  38.199   4.675  1.00  0.00           C  
ATOM   1190  CZ2 TRP   195      51.525  38.384   3.100  1.00  0.00           C  
ATOM   1191  CZ3 TRP   195      50.375  37.645   5.128  1.00  0.00           C  
ATOM   1192  CH2 TRP   195      51.546  37.746   4.334  1.00  0.00           C  
ATOM   1193  N   THR   196      43.846  41.054   3.491  1.00  0.00           N  
ATOM   1194  CA  THR   196      42.418  41.056   3.791  1.00  0.00           C  
ATOM   1195  C   THR   196      41.595  41.623   2.633  1.00  0.00           C  
ATOM   1196  O   THR   196      40.483  41.163   2.392  1.00  0.00           O  
ATOM   1197  CB  THR   196      42.151  41.875   5.055  1.00  0.00           C  
ATOM   1198  OG1 THR   196      42.822  41.294   6.164  1.00  0.00           O  
ATOM   1199  CG2 THR   196      40.639  41.904   5.333  1.00  0.00           C  
ATOM   1200  N   ASP   197      42.125  42.639   1.956  1.00  0.00           N  
ATOM   1201  CA  ASP   197      41.425  43.281   0.844  1.00  0.00           C  
ATOM   1202  C   ASP   197      41.294  42.338  -0.363  1.00  0.00           C  
ATOM   1203  O   ASP   197      40.326  42.448  -1.128  1.00  0.00           O  
ATOM   1204  CB  ASP   197      42.124  44.583   0.435  1.00  0.00           C  
ATOM   1205  CG  ASP   197      41.981  45.682   1.475  1.00  0.00           C  
ATOM   1206  OD1 ASP   197      41.183  45.540   2.420  1.00  0.00           O  
ATOM   1207  OD2 ASP   197      42.646  46.734   1.418  1.00  0.00           O  
ATOM   1208  N   GLN   198      42.248  41.420  -0.534  1.00  0.00           N  
ATOM   1209  CA  GLN   198      42.163  40.411  -1.590  1.00  0.00           C  
ATOM   1210  C   GLN   198      41.186  39.289  -1.219  1.00  0.00           C  
ATOM   1211  O   GLN   198      40.424  38.821  -2.066  1.00  0.00           O  
ATOM   1212  CB  GLN   198      43.541  39.816  -1.883  1.00  0.00           C  
ATOM   1213  CG  GLN   198      44.503  40.803  -2.548  1.00  0.00           C  
ATOM   1214  CD  GLN   198      45.843  40.104  -2.729  1.00  0.00           C  
ATOM   1215  OE1 GLN   198      46.039  38.981  -2.268  1.00  0.00           O  
ATOM   1216  NE2 GLN   198      46.838  40.731  -3.411  1.00  0.00           N  
ATOM   1217  N   ILE   199      41.218  38.868   0.042  1.00  0.00           N  
ATOM   1218  CA  ILE   199      40.414  37.738   0.513  1.00  0.00           C  
ATOM   1219  C   ILE   199      38.947  38.128   0.758  1.00  0.00           C  
ATOM   1220  O   ILE   199      38.031  37.409   0.372  1.00  0.00           O  
ATOM   1221  CB  ILE   199      41.026  37.182   1.809  1.00  0.00           C  
ATOM   1222  CG1 ILE   199      42.413  36.547   1.609  1.00  0.00           C  
ATOM   1223  CG2 ILE   199      40.173  36.085   2.469  1.00  0.00           C  
ATOM   1224  CD1 ILE   199      43.127  36.219   2.920  1.00  0.00           C  
ATOM   1225  N   LEU   200      38.737  39.275   1.405  1.00  0.00           N  
ATOM   1226  CA  LEU   200      37.416  39.716   1.851  1.00  0.00           C  
ATOM   1227  C   LEU   200      37.134  41.160   1.419  1.00  0.00           C  
ATOM   1228  O   LEU   200      37.053  42.067   2.263  1.00  0.00           O  
ATOM   1229  CB  LEU   200      37.299  39.581   3.377  1.00  0.00           C  
ATOM   1230  CG  LEU   200      37.155  38.155   3.921  1.00  0.00           C  
ATOM   1231  CD1 LEU   200      37.430  38.113   5.426  1.00  0.00           C  
ATOM   1232  CD2 LEU   200      35.780  37.602   3.626  1.00  0.00           C  
TER
