# Supplementary material for: The Flavoproteome of the Model Plant Arabidopsis thaliana
Source: Int J Mol Sci. 2020 Jul 28;21(15):5371. doi: 10.3390/ijms21155371 (PMC7432721; doi:10.3390/ijms21155371)
Supplement: Supplementary file 1 [file ijms-21-05371-s001.zip › Supplements for Table S4 pdb structure prediction evidence code 3/AT5G58800.1.pdb]

REMARK  99  Chain ID : 1
REMARK  99  Residues : 200
REMARK  99  Atoms    : 1644
REMARK  99  File     : c4lafB_.1.pdb.sc
ATOM      1  N   THR     4     -51.544  55.657  25.947  1.00  0.00           N  
ATOM      2  CA  THR     4     -51.559  54.333  26.552  1.00  0.00           C  
ATOM      3  C   THR     4     -52.124  54.436  27.963  1.00  0.00           C  
ATOM      4  O   THR     4     -51.668  55.256  28.759  1.00  0.00           O  
ATOM      5  CB  THR     4     -50.150  53.746  26.606  1.00  0.00           C  
ATOM      6  OG1 THR     4     -49.633  53.637  25.272  1.00  0.00           O  
ATOM      7  CG2 THR     4     -50.165  52.365  27.267  1.00  0.00           C  
ATOM      8  N   LYS     5     -53.120  53.614  28.272  1.00  0.00           N  
ATOM      9  CA  LYS     5     -53.804  53.716  29.552  1.00  0.00           C  
ATOM     10  C   LYS     5     -53.338  52.628  30.517  1.00  0.00           C  
ATOM     11  O   LYS     5     -53.408  51.437  30.207  1.00  0.00           O  
ATOM     12  CB  LYS     5     -55.319  53.627  29.362  1.00  0.00           C  
ATOM     13  CG  LYS     5     -55.878  54.589  28.323  1.00  0.00           C  
ATOM     14  CD  LYS     5     -57.396  54.634  28.404  1.00  0.00           C  
ATOM     15  CE  LYS     5     -58.016  55.286  27.171  1.00  0.00           C  
ATOM     16  NZ  LYS     5     -57.509  56.668  26.927  1.00  0.00           N  
ATOM     17  N   ILE     6     -52.860  53.049  31.681  1.00  0.00           N  
ATOM     18  CA  ILE     6     -52.388  52.122  32.697  1.00  0.00           C  
ATOM     19  C   ILE     6     -53.276  52.290  33.904  1.00  0.00           C  
ATOM     20  O   ILE     6     -53.389  53.387  34.441  1.00  0.00           O  
ATOM     21  CB  ILE     6     -50.950  52.447  33.153  1.00  0.00           C  
ATOM     22  CG1 ILE     6     -50.005  52.637  31.958  1.00  0.00           C  
ATOM     23  CG2 ILE     6     -50.441  51.393  34.138  1.00  0.00           C  
ATOM     24  CD1 ILE     6     -49.967  51.493  31.007  1.00  0.00           C  
ATOM     25  N   TYR     7     -53.921  51.210  34.330  1.00  0.00           N  
ATOM     26  CA  TYR     7     -54.699  51.263  35.557  1.00  0.00           C  
ATOM     27  C   TYR     7     -53.965  50.480  36.628  1.00  0.00           C  
ATOM     28  O   TYR     7     -53.436  49.400  36.365  1.00  0.00           O  
ATOM     29  CB  TYR     7     -56.095  50.679  35.348  1.00  0.00           C  
ATOM     30  CG  TYR     7     -56.818  51.574  34.401  1.00  0.00           C  
ATOM     31  CD1 TYR     7     -56.814  51.285  33.030  1.00  0.00           C  
ATOM     32  CD2 TYR     7     -57.519  52.714  34.850  1.00  0.00           C  
ATOM     33  CE1 TYR     7     -57.488  52.105  32.103  1.00  0.00           C  
ATOM     34  CE2 TYR     7     -58.210  53.559  33.921  1.00  0.00           C  
ATOM     35  CZ  TYR     7     -58.182  53.236  32.549  1.00  0.00           C  
ATOM     36  OH  TYR     7     -58.827  54.021  31.619  1.00  0.00           O  
ATOM     37  N   ILE     8     -53.927  51.040  37.834  1.00  0.00           N  
ATOM     38  CA  ILE     8     -53.324  50.378  38.969  1.00  0.00           C  
ATOM     39  C   ILE     8     -54.461  50.128  39.945  1.00  0.00           C  
ATOM     40  O   ILE     8     -54.992  51.055  40.549  1.00  0.00           O  
ATOM     41  CB  ILE     8     -52.234  51.244  39.608  1.00  0.00           C  
ATOM     42  CG1 ILE     8     -51.071  51.414  38.625  1.00  0.00           C  
ATOM     43  CG2 ILE     8     -51.758  50.619  40.915  1.00  0.00           C  
ATOM     44  CD1 ILE     8     -50.141  52.557  38.973  1.00  0.00           C  
ATOM     45  N   VAL     9     -54.870  48.871  40.045  1.00  0.00           N  
ATOM     46  CA  VAL     9     -56.035  48.494  40.831  1.00  0.00           C  
ATOM     47  C   VAL     9     -55.547  47.815  42.091  1.00  0.00           C  
ATOM     48  O   VAL     9     -54.763  46.860  42.018  1.00  0.00           O  
ATOM     49  CB  VAL     9     -56.913  47.508  40.032  1.00  0.00           C  
ATOM     50  CG1 VAL     9     -58.109  47.053  40.848  1.00  0.00           C  
ATOM     51  CG2 VAL     9     -57.362  48.149  38.716  1.00  0.00           C  
ATOM     52  N   TYR    10     -55.987  48.284  43.255  1.00  0.00           N  
ATOM     53  CA  TYR    10     -55.397  47.745  44.477  1.00  0.00           C  
ATOM     54  C   TYR    10     -56.383  47.649  45.622  1.00  0.00           C  
ATOM     55  O   TYR    10     -57.450  48.272  45.604  1.00  0.00           O  
ATOM     56  CB  TYR    10     -54.198  48.589  44.915  1.00  0.00           C  
ATOM     57  CG  TYR    10     -54.705  49.951  45.243  1.00  0.00           C  
ATOM     58  CD1 TYR    10     -55.093  50.254  46.555  1.00  0.00           C  
ATOM     59  CD2 TYR    10     -54.801  50.961  44.260  1.00  0.00           C  
ATOM     60  CE1 TYR    10     -55.575  51.531  46.904  1.00  0.00           C  
ATOM     61  CE2 TYR    10     -55.289  52.265  44.598  1.00  0.00           C  
ATOM     62  CZ  TYR    10     -55.671  52.529  45.929  1.00  0.00           C  
ATOM     63  OH  TYR    10     -56.150  53.767  46.300  1.00  0.00           O  
ATOM     64  N   TYR    11     -56.022  46.824  46.600  1.00  0.00           N  
ATOM     65  CA  TYR    11     -56.632  46.881  47.920  1.00  0.00           C  
ATOM     66  C   TYR    11     -55.526  47.141  48.939  1.00  0.00           C  
ATOM     67  O   TYR    11     -54.421  46.606  48.811  1.00  0.00           O  
ATOM     68  CB  TYR    11     -57.372  45.578  48.272  1.00  0.00           C  
ATOM     69  CG  TYR    11     -57.854  45.630  49.699  1.00  0.00           C  
ATOM     70  CD1 TYR    11     -59.043  46.285  50.030  1.00  0.00           C  
ATOM     71  CD2 TYR    11     -57.086  45.110  50.724  1.00  0.00           C  
ATOM     72  CE1 TYR    11     -59.457  46.378  51.352  1.00  0.00           C  
ATOM     73  CE2 TYR    11     -57.497  45.195  52.039  1.00  0.00           C  
ATOM     74  CZ  TYR    11     -58.676  45.833  52.346  1.00  0.00           C  
ATOM     75  OH  TYR    11     -59.065  45.918  53.663  1.00  0.00           O  
ATOM     76  N   SER    12     -55.810  47.955  49.956  1.00  0.00           N  
ATOM     77  CA  SER    12     -54.857  48.141  51.037  1.00  0.00           C  
ATOM     78  C   SER    12     -55.605  48.297  52.353  1.00  0.00           C  
ATOM     79  O   SER    12     -56.635  48.957  52.391  1.00  0.00           O  
ATOM     80  CB  SER    12     -53.984  49.368  50.762  1.00  0.00           C  
ATOM     81  OG  SER    12     -52.946  49.486  51.713  1.00  0.00           O  
ATOM     82  N   LEU    13     -55.098  47.678  53.422  1.00  0.00           N  
ATOM     83  CA  LEU    13     -55.723  47.804  54.748  1.00  0.00           C  
ATOM     84  C   LEU    13     -55.055  48.875  55.603  1.00  0.00           C  
ATOM     85  O   LEU    13     -55.731  49.738  56.165  1.00  0.00           O  
ATOM     86  CB  LEU    13     -55.692  46.476  55.509  1.00  0.00           C  
ATOM     87  CG  LEU    13     -56.324  46.555  56.900  1.00  0.00           C  
ATOM     88  CD1 LEU    13     -57.810  46.912  56.914  1.00  0.00           C  
ATOM     89  CD2 LEU    13     -56.263  45.262  57.712  1.00  0.00           C  
ATOM     90  N   HIS    14     -53.731  48.802  55.710  1.00  0.00           N  
ATOM     91  CA  HIS    14     -52.974  49.737  56.530  1.00  0.00           C  
ATOM     92  C   HIS    14     -52.054  50.626  55.702  1.00  0.00           C  
ATOM     93  O   HIS    14     -51.171  51.296  56.242  1.00  0.00           O  
ATOM     94  CB  HIS    14     -52.156  48.993  57.592  1.00  0.00           C  
ATOM     95  CG  HIS    14     -53.010  48.233  58.563  1.00  0.00           C  
ATOM     96  ND1 HIS    14     -53.758  48.824  59.560  1.00  0.00           N  
ATOM     97  CD2 HIS    14     -53.240  46.905  58.691  1.00  0.00           C  
ATOM     98  CE1 HIS    14     -54.400  47.927  60.245  1.00  0.00           C  
ATOM     99  NE2 HIS    14     -54.107  46.742  59.744  1.00  0.00           N  
ATOM    100  N   GLY    15     -52.248  50.622  54.390  1.00  0.00           N  
ATOM    101  CA  GLY    15     -51.548  51.551  53.522  1.00  0.00           C  
ATOM    102  C   GLY    15     -50.275  51.101  52.833  1.00  0.00           C  
ATOM    103  O   GLY    15     -49.764  51.826  51.981  1.00  0.00           O  
ATOM    104  N   HIS    16     -49.742  49.928  53.183  1.00  0.00           N  
ATOM    105  CA  HIS    16     -48.485  49.487  52.563  1.00  0.00           C  
ATOM    106  C   HIS    16     -48.623  49.326  51.049  1.00  0.00           C  
ATOM    107  O   HIS    16     -47.767  49.768  50.269  1.00  0.00           O  
ATOM    108  CB  HIS    16     -47.995  48.171  53.180  1.00  0.00           C  
ATOM    109  CG  HIS    16     -47.655  48.274  54.636  1.00  0.00           C  
ATOM    110  ND1 HIS    16     -48.593  48.125  55.633  1.00  0.00           N  
ATOM    111  CD2 HIS    16     -46.480  48.521  55.261  1.00  0.00           C  
ATOM    112  CE1 HIS    16     -48.013  48.269  56.810  1.00  0.00           C  
ATOM    113  NE2 HIS    16     -46.731  48.512  56.613  1.00  0.00           N  
ATOM    114  N   VAL    17     -49.700  48.674  50.629  1.00  0.00           N  
ATOM    115  CA  VAL    17     -49.922  48.462  49.205  1.00  0.00           C  
ATOM    116  C   VAL    17     -50.204  49.787  48.507  1.00  0.00           C  
ATOM    117  O   VAL    17     -49.806  49.990  47.359  1.00  0.00           O  
ATOM    118  CB  VAL    17     -51.069  47.461  48.964  1.00  0.00           C  
ATOM    119  CG1 VAL    17     -51.468  47.334  47.493  1.00  0.00           C  
ATOM    120  CG2 VAL    17     -50.740  46.036  49.414  1.00  0.00           C  
ATOM    121  N   GLU    18     -50.889  50.690  49.204  1.00  0.00           N  
ATOM    122  CA  GLU    18     -51.180  51.996  48.635  1.00  0.00           C  
ATOM    123  C   GLU    18     -49.890  52.776  48.388  1.00  0.00           C  
ATOM    124  O   GLU    18     -49.711  53.374  47.333  1.00  0.00           O  
ATOM    125  CB  GLU    18     -52.144  52.783  49.524  1.00  0.00           C  
ATOM    126  CG  GLU    18     -52.520  54.152  48.954  1.00  0.00           C  
ATOM    127  CD  GLU    18     -53.329  53.927  47.684  1.00  0.00           C  
ATOM    128  OE1 GLU    18     -53.730  52.759  47.438  1.00  0.00           O  
ATOM    129  OE2 GLU    18     -53.556  54.921  46.944  1.00  0.00           O  
ATOM    130  N   THR    19     -48.969  52.738  49.342  1.00  0.00           N  
ATOM    131  CA  THR    19     -47.680  53.400  49.136  1.00  0.00           C  
ATOM    132  C   THR    19     -46.905  52.815  47.945  1.00  0.00           C  
ATOM    133  O   THR    19     -46.288  53.546  47.165  1.00  0.00           O  
ATOM    134  CB  THR    19     -46.838  53.348  50.406  1.00  0.00           C  
ATOM    135  OG1 THR    19     -47.500  54.034  51.459  1.00  0.00           O  
ATOM    136  CG2 THR    19     -45.477  54.013  50.142  1.00  0.00           C  
ATOM    137  N   MET    20     -46.936  51.492  47.808  1.00  0.00           N  
ATOM    138  CA  MET    20     -46.296  50.836  46.672  1.00  0.00           C  
ATOM    139  C   MET    20     -46.984  51.216  45.375  1.00  0.00           C  
ATOM    140  O   MET    20     -46.334  51.387  44.344  1.00  0.00           O  
ATOM    141  CB  MET    20     -46.337  49.315  46.840  1.00  0.00           C  
ATOM    142  CG  MET    20     -45.454  48.796  47.954  1.00  0.00           C  
ATOM    143  SD  MET    20     -43.704  48.863  47.526  1.00  0.00           S  
ATOM    144  CE  MET    20     -43.607  47.555  46.294  1.00  0.00           C  
ATOM    145  N   ALA    21     -48.307  51.340  45.429  1.00  0.00           N  
ATOM    146  CA  ALA    21     -49.081  51.724  44.252  1.00  0.00           C  
ATOM    147  C   ALA    21     -48.675  53.105  43.750  1.00  0.00           C  
ATOM    148  O   ALA    21     -48.589  53.335  42.545  1.00  0.00           O  
ATOM    149  CB  ALA    21     -50.562  51.682  44.558  1.00  0.00           C  
ATOM    150  N   ARG    22     -48.430  54.028  44.672  1.00  0.00           N  
ATOM    151  CA  ARG    22     -47.988  55.363  44.275  1.00  0.00           C  
ATOM    152  C   ARG    22     -46.640  55.303  43.558  1.00  0.00           C  
ATOM    153  O   ARG    22     -46.384  56.072  42.622  1.00  0.00           O  
ATOM    154  CB  ARG    22     -47.889  56.292  45.487  1.00  0.00           C  
ATOM    155  CG  ARG    22     -49.249  56.685  46.067  1.00  0.00           C  
ATOM    156  CD  ARG    22     -49.152  57.555  47.322  1.00  0.00           C  
ATOM    157  NE  ARG    22     -50.541  57.831  47.785  1.00  0.00           N  
ATOM    158  CZ  ARG    22     -50.749  58.527  48.940  1.00  0.00           C  
ATOM    159  NH1 ARG    22     -49.528  58.844  49.462  1.00  0.00           N  
ATOM    160  NH2 ARG    22     -52.098  58.635  49.123  1.00  0.00           N  
ATOM    161  N   GLU    23     -45.775  54.389  43.991  1.00  0.00           N  
ATOM    162  CA  GLU    23     -44.463  54.247  43.376  1.00  0.00           C  
ATOM    163  C   GLU    23     -44.587  53.616  41.991  1.00  0.00           C  
ATOM    164  O   GLU    23     -43.925  54.044  41.049  1.00  0.00           O  
ATOM    165  CB  GLU    23     -43.538  53.436  44.257  1.00  0.00           C  
ATOM    166  CG  GLU    23     -43.110  54.169  45.530  1.00  0.00           C  
ATOM    167  CD  GLU    23     -42.415  55.459  45.119  1.00  0.00           C  
ATOM    168  OE1 GLU    23     -41.472  55.384  44.288  1.00  0.00           O  
ATOM    169  OE2 GLU    23     -42.819  56.537  45.632  1.00  0.00           O  
ATOM    170  N   VAL    24     -45.437  52.600  41.871  1.00  0.00           N  
ATOM    171  CA  VAL    24     -45.730  52.006  40.572  1.00  0.00           C  
ATOM    172  C   VAL    24     -46.236  53.085  39.605  1.00  0.00           C  
ATOM    173  O   VAL    24     -45.805  53.162  38.448  1.00  0.00           O  
ATOM    174  CB  VAL    24     -46.799  50.888  40.690  1.00  0.00           C  
ATOM    175  CG1 VAL    24     -47.288  50.366  39.337  1.00  0.00           C  
ATOM    176  CG2 VAL    24     -46.307  49.650  41.443  1.00  0.00           C  
ATOM    177  N   LEU    25     -47.150  53.923  40.086  1.00  0.00           N  
ATOM    178  CA  LEU    25     -47.696  55.021  39.293  1.00  0.00           C  
ATOM    179  C   LEU    25     -46.592  55.963  38.822  1.00  0.00           C  
ATOM    180  O   LEU    25     -46.518  56.318  37.643  1.00  0.00           O  
ATOM    181  CB  LEU    25     -48.735  55.796  40.111  1.00  0.00           C  
ATOM    182  CG  LEU    25     -49.347  56.978  39.357  1.00  0.00           C  
ATOM    183  CD1 LEU    25     -50.113  56.608  38.088  1.00  0.00           C  
ATOM    184  CD2 LEU    25     -50.358  57.800  40.155  1.00  0.00           C  
ATOM    185  N   ARG    26     -45.742  56.371  39.756  1.00  0.00           N  
ATOM    186  CA  ARG    26     -44.627  57.265  39.447  1.00  0.00           C  
ATOM    187  C   ARG    26     -43.744  56.701  38.333  1.00  0.00           C  
ATOM    188  O   ARG    26     -43.330  57.429  37.425  1.00  0.00           O  
ATOM    189  CB  ARG    26     -43.810  57.532  40.705  1.00  0.00           C  
ATOM    190  CG  ARG    26     -44.530  58.418  41.724  1.00  0.00           C  
ATOM    191  CD  ARG    26     -43.742  58.628  43.018  1.00  0.00           C  
ATOM    192  NE  ARG    26     -44.574  59.477  43.916  1.00  0.00           N  
ATOM    193  CZ  ARG    26     -44.143  59.760  45.180  1.00  0.00           C  
ATOM    194  NH1 ARG    26     -42.937  59.145  45.356  1.00  0.00           N  
ATOM    195  NH2 ARG    26     -45.087  60.547  45.775  1.00  0.00           N  
ATOM    196  N   GLY    27     -43.456  55.401  38.396  1.00  0.00           N  
ATOM    197  CA  GLY    27     -42.642  54.761  37.372  1.00  0.00           C  
ATOM    198  C   GLY    27     -43.335  54.752  36.024  1.00  0.00           C  
ATOM    199  O   GLY    27     -42.719  55.056  34.998  1.00  0.00           O  
ATOM    200  N   VAL    28     -44.620  54.404  36.020  1.00  0.00           N  
ATOM    201  CA  VAL    28     -45.382  54.353  34.782  1.00  0.00           C  
ATOM    202  C   VAL    28     -45.430  55.724  34.106  1.00  0.00           C  
ATOM    203  O   VAL    28     -45.339  55.825  32.884  1.00  0.00           O  
ATOM    204  CB  VAL    28     -46.785  53.838  35.036  1.00  0.00           C  
ATOM    205  CG1 VAL    28     -47.703  53.942  33.817  1.00  0.00           C  
ATOM    206  CG2 VAL    28     -46.829  52.364  35.445  1.00  0.00           C  
ATOM    207  N   ASN    29     -45.579  56.775  34.908  1.00  0.00           N  
ATOM    208  CA  ASN    29     -45.597  58.139  34.376  1.00  0.00           C  
ATOM    209  C   ASN    29     -44.291  58.569  33.686  1.00  0.00           C  
ATOM    210  O   ASN    29     -44.285  59.539  32.921  1.00  0.00           O  
ATOM    211  CB  ASN    29     -46.002  59.145  35.469  1.00  0.00           C  
ATOM    212  CG  ASN    29     -47.493  58.983  35.728  1.00  0.00           C  
ATOM    213  OD1 ASN    29     -48.225  58.444  34.900  1.00  0.00           O  
ATOM    214  ND2 ASN    29     -48.024  59.441  36.894  1.00  0.00           N  
ATOM    215  N   SER    30     -43.196  57.857  33.941  1.00  0.00           N  
ATOM    216  CA  SER    30     -41.908  58.194  33.328  1.00  0.00           C  
ATOM    217  C   SER    30     -41.880  57.926  31.827  1.00  0.00           C  
ATOM    218  O   SER    30     -40.950  58.337  31.128  1.00  0.00           O  
ATOM    219  CB  SER    30     -40.763  57.444  34.003  1.00  0.00           C  
ATOM    220  OG  SER    30     -40.647  57.848  35.359  1.00  0.00           O  
ATOM    221  N   VAL    31     -42.898  57.226  31.342  1.00  0.00           N  
ATOM    222  CA  VAL    31     -43.028  56.933  29.923  1.00  0.00           C  
ATOM    223  C   VAL    31     -43.968  57.959  29.303  1.00  0.00           C  
ATOM    224  O   VAL    31     -45.042  58.223  29.836  1.00  0.00           O  
ATOM    225  CB  VAL    31     -43.588  55.510  29.700  1.00  0.00           C  
ATOM    226  CG1 VAL    31     -43.864  55.261  28.225  1.00  0.00           C  
ATOM    227  CG2 VAL    31     -42.623  54.459  30.264  1.00  0.00           C  
ATOM    228  N   PRO    32     -43.568  58.545  28.180  1.00  0.00           N  
ATOM    229  CA  PRO    32     -44.371  59.587  27.561  1.00  0.00           C  
ATOM    230  C   PRO    32     -45.702  59.093  27.028  1.00  0.00           C  
ATOM    231  O   PRO    32     -45.849  57.913  26.705  1.00  0.00           O  
ATOM    232  CB  PRO    32     -43.475  60.092  26.427  1.00  0.00           C  
ATOM    233  CG  PRO    32     -41.993  59.775  26.633  1.00  0.00           C  
ATOM    234  CD  PRO    32     -41.745  58.444  27.346  1.00  0.00           C  
ATOM    235  N   ASP    33     -46.675  59.996  26.936  1.00  0.00           N  
ATOM    236  CA  ASP    33     -47.955  59.688  26.305  1.00  0.00           C  
ATOM    237  C   ASP    33     -48.637  58.516  27.010  1.00  0.00           C  
ATOM    238  O   ASP    33     -49.146  57.594  26.368  1.00  0.00           O  
ATOM    239  CB  ASP    33     -47.753  59.387  24.813  1.00  0.00           C  
ATOM    240  CG  ASP    33     -49.056  59.386  24.027  1.00  0.00           C  
ATOM    241  OD1 ASP    33     -49.992  60.128  24.409  1.00  0.00           O  
ATOM    242  OD2 ASP    33     -49.140  58.645  23.016  1.00  0.00           O  
ATOM    243  N   VAL    34     -48.636  58.560  28.338  1.00  0.00           N  
ATOM    244  CA  VAL    34     -49.326  57.559  29.136  1.00  0.00           C  
ATOM    245  C   VAL    34     -50.273  58.233  30.126  1.00  0.00           C  
ATOM    246  O   VAL    34     -49.985  59.316  30.645  1.00  0.00           O  
ATOM    247  CB  VAL    34     -48.332  56.665  29.906  1.00  0.00           C  
ATOM    248  CG1 VAL    34     -47.585  57.482  30.945  1.00  0.00           C  
ATOM    249  CG2 VAL    34     -49.058  55.509  30.568  1.00  0.00           C  
ATOM    250  N   GLU    35     -51.414  57.596  30.358  1.00  0.00           N  
ATOM    251  CA  GLU    35     -52.372  58.047  31.351  1.00  0.00           C  
ATOM    252  C   GLU    35     -52.457  56.987  32.441  1.00  0.00           C  
ATOM    253  O   GLU    35     -52.891  55.864  32.182  1.00  0.00           O  
ATOM    254  CB  GLU    35     -53.750  58.246  30.719  1.00  0.00           C  
ATOM    255  CG  GLU    35     -54.831  58.652  31.719  1.00  0.00           C  
ATOM    256  CD  GLU    35     -56.239  58.421  31.197  1.00  0.00           C  
ATOM    257  OE1 GLU    35     -56.794  59.325  30.534  1.00  0.00           O  
ATOM    258  OE2 GLU    35     -56.797  57.334  31.455  1.00  0.00           O  
ATOM    259  N   ALA    36     -52.048  57.350  33.653  1.00  0.00           N  
ATOM    260  CA  ALA    36     -51.999  56.404  34.762  1.00  0.00           C  
ATOM    261  C   ALA    36     -53.088  56.730  35.767  1.00  0.00           C  
ATOM    262  O   ALA    36     -53.157  57.858  36.261  1.00  0.00           O  
ATOM    263  CB  ALA    36     -50.642  56.471  35.472  1.00  0.00           C  
ATOM    264  N   THR    37     -53.943  55.750  36.065  1.00  0.00           N  
ATOM    265  CA  THR    37     -55.051  55.957  36.994  1.00  0.00           C  
ATOM    266  C   THR    37     -55.085  54.931  38.125  1.00  0.00           C  
ATOM    267  O   THR    37     -55.097  53.723  37.877  1.00  0.00           O  
ATOM    268  CB  THR    37     -56.408  55.905  36.278  1.00  0.00           C  
ATOM    269  OG1 THR    37     -56.429  56.865  35.208  1.00  0.00           O  
ATOM    270  CG2 THR    37     -57.524  56.228  37.260  1.00  0.00           C  
ATOM    271  N   LEU    38     -55.116  55.413  39.364  1.00  0.00           N  
ATOM    272  CA  LEU    38     -55.263  54.530  40.515  1.00  0.00           C  
ATOM    273  C   LEU    38     -56.739  54.276  40.768  1.00  0.00           C  
ATOM    274  O   LEU    38     -57.549  55.198  40.714  1.00  0.00           O  
ATOM    275  CB  LEU    38     -54.625  55.139  41.767  1.00  0.00           C  
ATOM    276  CG  LEU    38     -53.242  54.656  42.212  1.00  0.00           C  
ATOM    277  CD1 LEU    38     -52.190  54.995  41.181  1.00  0.00           C  
ATOM    278  CD2 LEU    38     -52.881  55.267  43.572  1.00  0.00           C  
ATOM    279  N   TRP    39     -57.079  53.018  41.035  1.00  0.00           N  
ATOM    280  CA  TRP    39     -58.439  52.611  41.366  1.00  0.00           C  
ATOM    281  C   TRP    39     -58.351  51.629  42.530  1.00  0.00           C  
ATOM    282  O   TRP    39     -57.408  50.835  42.601  1.00  0.00           O  
ATOM    283  CB  TRP    39     -59.081  51.930  40.164  1.00  0.00           C  
ATOM    284  CG  TRP    39     -59.249  52.832  38.965  1.00  0.00           C  
ATOM    285  CD1 TRP    39     -58.390  53.069  37.931  1.00  0.00           C  
ATOM    286  CD2 TRP    39     -60.384  53.653  38.655  1.00  0.00           C  
ATOM    287  NE1 TRP    39     -58.849  53.921  37.036  1.00  0.00           N  
ATOM    288  CE2 TRP    39     -60.097  54.322  37.436  1.00  0.00           C  
ATOM    289  CE3 TRP    39     -61.623  53.892  39.287  1.00  0.00           C  
ATOM    290  CZ2 TRP    39     -61.011  55.225  36.828  1.00  0.00           C  
ATOM    291  CZ3 TRP    39     -62.546  54.797  38.683  1.00  0.00           C  
ATOM    292  CH2 TRP    39     -62.225  55.448  37.465  1.00  0.00           C  
ATOM    293  N   GLN    40     -59.312  51.664  43.447  1.00  0.00           N  
ATOM    294  CA  GLN    40     -59.259  50.737  44.577  1.00  0.00           C  
ATOM    295  C   GLN    40     -60.467  49.832  44.562  1.00  0.00           C  
ATOM    296  O   GLN    40     -61.483  50.160  43.952  1.00  0.00           O  
ATOM    297  CB  GLN    40     -59.173  51.474  45.913  1.00  0.00           C  
ATOM    298  CG  GLN    40     -60.389  52.295  46.238  1.00  0.00           C  
ATOM    299  CD  GLN    40     -60.271  52.981  47.579  1.00  0.00           C  
ATOM    300  OE1 GLN    40     -59.920  52.349  48.578  1.00  0.00           O  
ATOM    301  NE2 GLN    40     -60.559  54.283  47.612  1.00  0.00           N  
ATOM    302  N   VAL    41     -60.356  48.683  45.221  1.00  0.00           N  
ATOM    303  CA  VAL    41     -61.484  47.762  45.284  1.00  0.00           C  
ATOM    304  C   VAL    41     -62.268  47.930  46.576  1.00  0.00           C  
ATOM    305  O   VAL    41     -61.711  48.297  47.610  1.00  0.00           O  
ATOM    306  CB  VAL    41     -61.045  46.282  45.131  1.00  0.00           C  
ATOM    307  CG1 VAL    41     -60.234  46.115  43.854  1.00  0.00           C  
ATOM    308  CG2 VAL    41     -60.256  45.822  46.336  1.00  0.00           C  
ATOM    309  N   PRO    42     -63.575  47.653  46.518  1.00  0.00           N  
ATOM    310  CA  PRO    42     -64.457  47.828  47.673  1.00  0.00           C  
ATOM    311  C   PRO    42     -64.002  47.009  48.885  1.00  0.00           C  
ATOM    312  O   PRO    42     -63.440  45.922  48.742  1.00  0.00           O  
ATOM    313  CB  PRO    42     -65.800  47.319  47.161  1.00  0.00           C  
ATOM    314  CG  PRO    42     -65.747  47.524  45.673  1.00  0.00           C  
ATOM    315  CD  PRO    42     -64.309  47.293  45.292  1.00  0.00           C  
ATOM    316  N   GLU    43     -64.253  47.544  50.074  1.00  0.00           N  
ATOM    317  CA  GLU    43     -63.970  46.850  51.322  1.00  0.00           C  
ATOM    318  C   GLU    43     -65.070  45.832  51.614  1.00  0.00           C  
ATOM    319  O   GLU    43     -66.231  46.064  51.272  1.00  0.00           O  
ATOM    320  CB  GLU    43     -63.900  47.864  52.465  1.00  0.00           C  
ATOM    321  CG  GLU    43     -63.676  47.240  53.834  1.00  0.00           C  
ATOM    322  CD  GLU    43     -62.389  46.441  53.894  1.00  0.00           C  
ATOM    323  OE1 GLU    43     -62.443  45.205  53.719  1.00  0.00           O  
ATOM    324  OE2 GLU    43     -61.322  47.051  54.110  1.00  0.00           O  
ATOM    325  N   THR    44     -64.705  44.708  52.230  1.00  0.00           N  
ATOM    326  CA  THR    44     -65.676  43.694  52.645  1.00  0.00           C  
ATOM    327  C   THR    44     -65.816  43.651  54.165  1.00  0.00           C  
ATOM    328  O   THR    44     -66.812  43.155  54.691  1.00  0.00           O  
ATOM    329  CB  THR    44     -65.255  42.309  52.157  1.00  0.00           C  
ATOM    330  OG1 THR    44     -63.997  41.957  52.713  1.00  0.00           O  
ATOM    331  CG2 THR    44     -65.148  42.320  50.623  1.00  0.00           C  
ATOM    332  N   LEU    45     -64.801  44.160  54.857  1.00  0.00           N  
ATOM    333  CA  LEU    45     -64.757  44.165  56.319  1.00  0.00           C  
ATOM    334  C   LEU    45     -65.911  44.956  56.941  1.00  0.00           C  
ATOM    335  O   LEU    45     -66.181  46.088  56.541  1.00  0.00           O  
ATOM    336  CB  LEU    45     -63.422  44.748  56.778  1.00  0.00           C  
ATOM    337  CG  LEU    45     -62.219  43.872  56.423  1.00  0.00           C  
ATOM    338  CD1 LEU    45     -60.857  44.482  56.750  1.00  0.00           C  
ATOM    339  CD2 LEU    45     -62.178  42.515  57.125  1.00  0.00           C  
ATOM    340  N   PRO    46     -66.586  44.358  57.937  1.00  0.00           N  
ATOM    341  CA  PRO    46     -67.707  45.001  58.636  1.00  0.00           C  
ATOM    342  C   PRO    46     -67.312  46.364  59.192  1.00  0.00           C  
ATOM    343  O   PRO    46     -66.181  46.533  59.652  1.00  0.00           O  
ATOM    344  CB  PRO    46     -67.999  44.036  59.787  1.00  0.00           C  
ATOM    345  CG  PRO    46     -67.488  42.714  59.313  1.00  0.00           C  
ATOM    346  CD  PRO    46     -66.277  43.028  58.490  1.00  0.00           C  
ATOM    347  N   GLU    47     -68.235  47.320  59.146  1.00  0.00           N  
ATOM    348  CA  GLU    47     -67.985  48.669  59.648  1.00  0.00           C  
ATOM    349  C   GLU    47     -67.282  48.667  61.004  1.00  0.00           C  
ATOM    350  O   GLU    47     -66.225  49.280  61.165  1.00  0.00           O  
ATOM    351  CB  GLU    47     -69.295  49.450  59.746  1.00  0.00           C  
ATOM    352  CG  GLU    47     -69.168  50.795  60.444  1.00  0.00           C  
ATOM    353  CD  GLU    47     -68.227  51.741  59.720  1.00  0.00           C  
ATOM    354  OE1 GLU    47     -67.906  52.811  60.283  1.00  0.00           O  
ATOM    355  OE2 GLU    47     -67.809  51.417  58.587  1.00  0.00           O  
ATOM    356  N   LYS    48     -67.872  47.967  61.971  1.00  0.00           N  
ATOM    357  CA  LYS    48     -67.353  47.938  63.337  1.00  0.00           C  
ATOM    358  C   LYS    48     -65.923  47.410  63.410  1.00  0.00           C  
ATOM    359  O   LYS    48     -65.124  47.874  64.225  1.00  0.00           O  
ATOM    360  CB  LYS    48     -68.271  47.111  64.246  1.00  0.00           C  
ATOM    361  CG  LYS    48     -69.617  47.783  64.528  1.00  0.00           C  
ATOM    362  CD  LYS    48     -70.533  46.961  65.436  1.00  0.00           C  
ATOM    363  CE  LYS    48     -71.888  47.621  65.698  1.00  0.00           C  
ATOM    364  NZ  LYS    48     -72.720  46.747  66.554  1.00  0.00           N  
ATOM    365  N   ILE    49     -65.605  46.439  62.559  1.00  0.00           N  
ATOM    366  CA  ILE    49     -64.269  45.851  62.543  1.00  0.00           C  
ATOM    367  C   ILE    49     -63.241  46.844  62.015  1.00  0.00           C  
ATOM    368  O   ILE    49     -62.130  46.934  62.534  1.00  0.00           O  
ATOM    369  CB  ILE    49     -64.215  44.568  61.695  1.00  0.00           C  
ATOM    370  CG1 ILE    49     -65.105  43.437  62.237  1.00  0.00           C  
ATOM    371  CG2 ILE    49     -62.807  43.959  61.594  1.00  0.00           C  
ATOM    372  CD1 ILE    49     -64.729  42.989  63.649  1.00  0.00           C  
ATOM    373  N   LEU    50     -63.620  47.589  60.982  1.00  0.00           N  
ATOM    374  CA  LEU    50     -62.750  48.620  60.423  1.00  0.00           C  
ATOM    375  C   LEU    50     -62.339  49.634  61.483  1.00  0.00           C  
ATOM    376  O   LEU    50     -61.155  49.913  61.660  1.00  0.00           O  
ATOM    377  CB  LEU    50     -63.442  49.346  59.270  1.00  0.00           C  
ATOM    378  CG  LEU    50     -62.590  50.454  58.648  1.00  0.00           C  
ATOM    379  CD1 LEU    50     -61.278  49.985  58.021  1.00  0.00           C  
ATOM    380  CD2 LEU    50     -63.265  51.230  57.517  1.00  0.00           C  
ATOM    381  N   GLU    51     -63.319  50.191  62.184  1.00  0.00           N  
ATOM    382  CA  GLU    51     -63.024  51.192  63.203  1.00  0.00           C  
ATOM    383  C   GLU    51     -62.271  50.585  64.390  1.00  0.00           C  
ATOM    384  O   GLU    51     -61.344  51.197  64.918  1.00  0.00           O  
ATOM    385  CB  GLU    51     -64.294  51.964  63.666  1.00  0.00           C  
ATOM    386  CG  GLU    51     -64.857  52.906  62.600  1.00  0.00           C  
ATOM    387  CD  GLU    51     -66.157  53.495  63.132  1.00  0.00           C  
ATOM    388  OE1 GLU    51     -66.577  53.088  64.248  1.00  0.00           O  
ATOM    389  OE2 GLU    51     -66.746  54.359  62.430  1.00  0.00           O  
ATOM    390  N   LYS    52     -62.649  49.375  64.787  1.00  0.00           N  
ATOM    391  CA  LYS    52     -62.006  48.724  65.925  1.00  0.00           C  
ATOM    392  C   LYS    52     -60.541  48.378  65.661  1.00  0.00           C  
ATOM    393  O   LYS    52     -59.719  48.382  66.579  1.00  0.00           O  
ATOM    394  CB  LYS    52     -62.785  47.474  66.350  1.00  0.00           C  
ATOM    395  CG  LYS    52     -63.606  47.656  67.624  1.00  0.00           C  
ATOM    396  CD  LYS    52     -64.399  46.401  67.964  1.00  0.00           C  
ATOM    397  CE  LYS    52     -63.496  45.173  68.020  1.00  0.00           C  
ATOM    398  NZ  LYS    52     -64.257  43.919  68.300  1.00  0.00           N  
ATOM    399  N   VAL    53     -59.990  48.942  64.587  1.00  0.00           N  
ATOM    400  CA  VAL    53     -58.606  48.710  64.163  1.00  0.00           C  
ATOM    401  C   VAL    53     -57.653  49.875  64.433  1.00  0.00           C  
ATOM    402  O   VAL    53     -56.430  49.740  64.349  1.00  0.00           O  
ATOM    403  CB  VAL    53     -57.740  48.534  62.897  1.00  0.00           C  
ATOM    404  CG1 VAL    53     -58.155  47.340  62.035  1.00  0.00           C  
ATOM    405  CG2 VAL    53     -57.782  49.740  61.956  1.00  0.00           C  
ATOM    406  N   LYS    54     -58.206  51.044  64.764  1.00  0.00           N  
ATOM    407  CA  LYS    54     -57.388  52.220  65.014  1.00  0.00           C  
ATOM    408  C   LYS    54     -56.754  52.682  63.715  1.00  0.00           C  
ATOM    409  O   LYS    54     -55.863  53.535  63.680  1.00  0.00           O  
ATOM    410  CB  LYS    54     -56.153  52.163  65.918  1.00  0.00           C  
ATOM    411  CG  LYS    54     -56.478  51.828  67.375  1.00  0.00           C  
ATOM    412  CD  LYS    54     -55.240  51.682  68.261  1.00  0.00           C  
ATOM    413  CE  LYS    54     -55.564  51.329  69.714  1.00  0.00           C  
ATOM    414  NZ  LYS    54     -54.313  51.189  70.493  1.00  0.00           N  
ATOM    415  N   ALA    55     -57.226  52.104  62.623  1.00  0.00           N  
ATOM    416  CA  ALA    55     -56.725  52.421  61.315  1.00  0.00           C  
ATOM    417  C   ALA    55     -57.500  53.556  60.657  1.00  0.00           C  
ATOM    418  O   ALA    55     -58.704  53.461  60.402  1.00  0.00           O  
ATOM    419  CB  ALA    55     -56.774  51.217  60.381  1.00  0.00           C  
ATOM    420  N   VAL    56     -56.807  54.656  60.371  1.00  0.00           N  
ATOM    421  CA  VAL    56     -57.400  55.835  59.735  1.00  0.00           C  
ATOM    422  C   VAL    56     -57.491  55.740  58.210  1.00  0.00           C  
ATOM    423  O   VAL    56     -56.546  56.088  57.497  1.00  0.00           O  
ATOM    424  CB  VAL    56     -57.125  57.328  59.450  1.00  0.00           C  
ATOM    425  CG1 VAL    56     -58.264  58.027  58.705  1.00  0.00           C  
ATOM    426  CG2 VAL    56     -56.905  58.160  60.715  1.00  0.00           C  
ATOM    427  N   PRO    57     -58.613  55.274  57.675  1.00  0.00           N  
ATOM    428  CA  PRO    57     -58.799  55.170  56.238  1.00  0.00           C  
ATOM    429  C   PRO    57     -58.605  56.540  55.620  1.00  0.00           C  
ATOM    430  O   PRO    57     -59.270  57.521  55.963  1.00  0.00           O  
ATOM    431  CB  PRO    57     -59.750  55.150  55.039  1.00  0.00           C  
ATOM    432  CG  PRO    57     -61.171  54.708  55.395  1.00  0.00           C  
ATOM    433  CD  PRO    57     -61.635  55.189  56.771  1.00  0.00           C  
ATOM    434  N   ARG    58     -57.671  56.607  54.687  1.00  0.00           N  
ATOM    435  CA  ARG    58     -57.344  57.842  54.017  1.00  0.00           C  
ATOM    436  C   ARG    58     -57.671  57.637  52.563  1.00  0.00           C  
ATOM    437  O   ARG    58     -58.834  57.682  52.153  1.00  0.00           O  
ATOM    438  CB  ARG    58     -55.914  58.380  53.914  1.00  0.00           C  
ATOM    439  CG  ARG    58     -55.306  58.758  55.266  1.00  0.00           C  
ATOM    440  CD  ARG    58     -53.843  59.198  55.178  1.00  0.00           C  
ATOM    441  NE  ARG    58     -53.345  59.380  56.570  1.00  0.00           N  
ATOM    442  CZ  ARG    58     -52.030  59.672  56.793  1.00  0.00           C  
ATOM    443  NH1 ARG    58     -51.408  59.738  55.580  1.00  0.00           N  
ATOM    444  NH2 ARG    58     -51.851  59.785  58.141  1.00  0.00           N  
ATOM    445  N   PRO    59     -56.721  57.320  51.755  1.00  0.00           N  
ATOM    446  CA  PRO    59     -56.882  57.278  50.300  1.00  0.00           C  
ATOM    447  C   PRO    59     -58.341  57.144  49.859  1.00  0.00           C  
ATOM    448  O   PRO    59     -58.644  56.565  48.812  1.00  0.00           O  
ATOM    449  CB  PRO    59     -55.993  56.204  49.656  1.00  0.00           C  
ATOM    450  CG  PRO    59     -55.670  55.038  50.592  1.00  0.00           C  
ATOM    451  CD  PRO    59     -55.513  55.453  52.057  1.00  0.00           C  
ATOM    452  N   ASP    60     -59.246  57.714  50.644  1.00  0.00           N  
ATOM    453  CA  ASP    60     -60.661  57.615  50.343  1.00  0.00           C  
ATOM    454  C   ASP    60     -61.093  58.265  49.041  1.00  0.00           C  
ATOM    455  O   ASP    60     -62.125  57.897  48.483  1.00  0.00           O  
ATOM    456  CB  ASP    60     -61.465  58.223  51.495  1.00  0.00           C  
ATOM    457  CG  ASP    60     -62.919  57.807  51.325  1.00  0.00           C  
ATOM    458  OD1 ASP    60     -63.178  56.576  51.256  1.00  0.00           O  
ATOM    459  OD2 ASP    60     -63.790  58.715  51.260  1.00  0.00           O  
ATOM    460  N   ASP    61     -60.310  59.229  48.557  1.00  0.00           N  
ATOM    461  CA  ASP    61     -60.662  59.982  47.353  1.00  0.00           C  
ATOM    462  C   ASP    61     -60.433  59.184  46.068  1.00  0.00           C  
ATOM    463  O   ASP    61     -60.857  59.596  44.988  1.00  0.00           O  
ATOM    464  CB  ASP    61     -59.851  61.279  47.283  1.00  0.00           C  
ATOM    465  CG  ASP    61     -60.380  62.223  48.354  1.00  0.00           C  
ATOM    466  OD1 ASP    61     -61.490  61.953  48.884  1.00  0.00           O  
ATOM    467  OD2 ASP    61     -59.680  63.226  48.656  1.00  0.00           O  
ATOM    468  N   VAL    62     -59.745  58.052  46.178  1.00  0.00           N  
ATOM    469  CA  VAL    62     -59.483  57.220  45.006  1.00  0.00           C  
ATOM    470  C   VAL    62     -60.752  56.478  44.582  1.00  0.00           C  
ATOM    471  O   VAL    62     -61.384  55.818  45.401  1.00  0.00           O  
ATOM    472  CB  VAL    62     -58.365  56.217  45.306  1.00  0.00           C  
ATOM    473  CG1 VAL    62     -58.106  55.232  44.164  1.00  0.00           C  
ATOM    474  CG2 VAL    62     -57.012  56.876  45.581  1.00  0.00           C  
ATOM    475  N   PRO    63     -61.138  56.593  43.301  1.00  0.00           N  
ATOM    476  CA  PRO    63     -62.381  55.964  42.836  1.00  0.00           C  
ATOM    477  C   PRO    63     -62.297  54.449  42.922  1.00  0.00           C  
ATOM    478  O   PRO    63     -61.198  53.892  42.889  1.00  0.00           O  
ATOM    479  CB  PRO    63     -62.455  56.364  41.355  1.00  0.00           C  
ATOM    480  CG  PRO    63     -61.496  57.495  41.196  1.00  0.00           C  
ATOM    481  CD  PRO    63     -60.431  57.293  42.215  1.00  0.00           C  
ATOM    482  N   ASP    64     -63.450  53.797  43.005  1.00  0.00           N  
ATOM    483  CA  ASP    64     -63.489  52.341  43.010  1.00  0.00           C  
ATOM    484  C   ASP    64     -63.449  51.779  41.591  1.00  0.00           C  
ATOM    485  O   ASP    64     -64.107  52.299  40.678  1.00  0.00           O  
ATOM    486  CB  ASP    64     -64.718  51.846  43.778  1.00  0.00           C  
ATOM    487  CG  ASP    64     -64.539  52.218  45.243  1.00  0.00           C  
ATOM    488  OD1 ASP    64     -63.437  51.949  45.791  1.00  0.00           O  
ATOM    489  OD2 ASP    64     -65.501  52.777  45.833  1.00  0.00           O  
ATOM    490  N   ILE    65     -62.637  50.741  41.407  1.00  0.00           N  
ATOM    491  CA  ILE    65     -62.605  50.019  40.151  1.00  0.00           C  
ATOM    492  C   ILE    65     -63.962  49.366  39.935  1.00  0.00           C  
ATOM    493  O   ILE    65     -64.663  49.027  40.897  1.00  0.00           O  
ATOM    494  CB  ILE    65     -61.489  48.960  40.171  1.00  0.00           C  
ATOM    495  CG1 ILE    65     -61.134  48.417  38.777  1.00  0.00           C  
ATOM    496  CG2 ILE    65     -61.837  47.718  41.009  1.00  0.00           C  
ATOM    497  CD1 ILE    65     -60.513  49.466  37.854  1.00  0.00           C  
ATOM    498  N   ARG    66     -64.341  49.226  38.670  1.00  0.00           N  
ATOM    499  CA  ARG    66     -65.497  48.428  38.289  1.00  0.00           C  
ATOM    500  C   ARG    66     -65.022  47.498  37.189  1.00  0.00           C  
ATOM    501  O   ARG    66     -64.075  47.818  36.477  1.00  0.00           O  
ATOM    502  CB  ARG    66     -66.632  49.291  37.708  1.00  0.00           C  
ATOM    503  CG  ARG    66     -67.219  50.284  38.713  1.00  0.00           C  
ATOM    504  CD  ARG    66     -68.307  51.183  38.122  1.00  0.00           C  
ATOM    505  NE  ARG    66     -68.794  52.073  39.213  1.00  0.00           N  
ATOM    506  CZ  ARG    66     -69.752  53.010  38.953  1.00  0.00           C  
ATOM    507  NH1 ARG    66     -70.080  52.914  37.631  1.00  0.00           N  
ATOM    508  NH2 ARG    66     -70.008  53.678  40.115  1.00  0.00           N  
ATOM    509  N   PRO    67     -65.673  46.338  37.046  1.00  0.00           N  
ATOM    510  CA  PRO    67     -65.327  45.439  35.941  1.00  0.00           C  
ATOM    511  C   PRO    67     -65.358  46.165  34.604  1.00  0.00           C  
ATOM    512  O   PRO    67     -64.427  46.048  33.810  1.00  0.00           O  
ATOM    513  CB  PRO    67     -66.434  44.385  36.002  1.00  0.00           C  
ATOM    514  CG  PRO    67     -66.795  44.328  37.461  1.00  0.00           C  
ATOM    515  CD  PRO    67     -66.668  45.749  37.960  1.00  0.00           C  
ATOM    516  N   GLU    68     -66.424  46.920  34.359  1.00  0.00           N  
ATOM    517  CA  GLU    68     -66.558  47.648  33.103  1.00  0.00           C  
ATOM    518  C   GLU    68     -65.340  48.527  32.774  1.00  0.00           C  
ATOM    519  O   GLU    68     -64.866  48.537  31.637  1.00  0.00           O  
ATOM    520  CB  GLU    68     -67.841  48.489  33.104  1.00  0.00           C  
ATOM    521  CG  GLU    68     -69.135  47.673  33.172  1.00  0.00           C  
ATOM    522  CD  GLU    68     -69.364  47.008  34.525  1.00  0.00           C  
ATOM    523  OE1 GLU    68     -68.951  47.576  35.561  1.00  0.00           O  
ATOM    524  OE2 GLU    68     -69.966  45.909  34.549  1.00  0.00           O  
ATOM    525  N   GLN    69     -64.830  49.262  33.759  1.00  0.00           N  
ATOM    526  CA  GLN    69     -63.755  50.220  33.493  1.00  0.00           C  
ATOM    527  C   GLN    69     -62.444  49.536  33.108  1.00  0.00           C  
ATOM    528  O   GLN    69     -61.608  50.120  32.419  1.00  0.00           O  
ATOM    529  CB  GLN    69     -63.520  51.195  34.678  1.00  0.00           C  
ATOM    530  CG  GLN    69     -64.716  52.106  34.965  1.00  0.00           C  
ATOM    531  CD  GLN    69     -64.986  52.935  33.718  1.00  0.00           C  
ATOM    532  OE1 GLN    69     -64.072  53.511  33.130  1.00  0.00           O  
ATOM    533  NE2 GLN    69     -66.257  53.040  33.246  1.00  0.00           N  
ATOM    534  N   LEU    70     -62.278  48.288  33.527  1.00  0.00           N  
ATOM    535  CA  LEU    70     -61.058  47.542  33.221  1.00  0.00           C  
ATOM    536  C   LEU    70     -60.840  47.411  31.707  1.00  0.00           C  
ATOM    537  O   LEU    70     -59.708  47.415  31.229  1.00  0.00           O  
ATOM    538  CB  LEU    70     -61.092  46.156  33.873  1.00  0.00           C  
ATOM    539  CG  LEU    70     -61.176  46.115  35.397  1.00  0.00           C  
ATOM    540  CD1 LEU    70     -61.181  44.676  35.901  1.00  0.00           C  
ATOM    541  CD2 LEU    70     -60.028  46.894  36.015  1.00  0.00           C  
ATOM    542  N   ALA    71     -61.937  47.305  30.968  1.00  0.00           N  
ATOM    543  CA  ALA    71     -61.893  47.169  29.515  1.00  0.00           C  
ATOM    544  C   ALA    71     -61.111  48.290  28.841  1.00  0.00           C  
ATOM    545  O   ALA    71     -60.528  48.103  27.774  1.00  0.00           O  
ATOM    546  CB  ALA    71     -63.307  47.121  28.961  1.00  0.00           C  
ATOM    547  N   GLU    72     -61.098  49.459  29.471  1.00  0.00           N  
ATOM    548  CA  GLU    72     -60.525  50.653  28.856  1.00  0.00           C  
ATOM    549  C   GLU    72     -59.000  50.713  28.946  1.00  0.00           C  
ATOM    550  O   GLU    72     -58.366  51.536  28.291  1.00  0.00           O  
ATOM    551  CB  GLU    72     -61.138  51.905  29.490  1.00  0.00           C  
ATOM    552  CG  GLU    72     -62.658  51.958  29.394  1.00  0.00           C  
ATOM    553  CD  GLU    72     -63.254  53.235  29.977  1.00  0.00           C  
ATOM    554  OE1 GLU    72     -62.490  54.185  30.257  1.00  0.00           O  
ATOM    555  OE2 GLU    72     -64.492  53.287  30.154  1.00  0.00           O  
ATOM    556  N   ALA    73     -58.417  49.833  29.755  1.00  0.00           N  
ATOM    557  CA  ALA    73     -56.980  49.841  29.988  1.00  0.00           C  
ATOM    558  C   ALA    73     -56.170  49.131  28.899  1.00  0.00           C  
ATOM    559  O   ALA    73     -56.659  48.206  28.242  1.00  0.00           O  
ATOM    560  CB  ALA    73     -56.674  49.225  31.345  1.00  0.00           C  
ATOM    561  N   ASP    74     -54.928  49.577  28.730  1.00  0.00           N  
ATOM    562  CA  ASP    74     -53.916  48.855  27.965  1.00  0.00           C  
ATOM    563  C   ASP    74     -53.116  47.918  28.875  1.00  0.00           C  
ATOM    564  O   ASP    74     -52.630  46.880  28.443  1.00  0.00           O  
ATOM    565  CB  ASP    74     -52.966  49.834  27.277  1.00  0.00           C  
ATOM    566  CG  ASP    74     -53.637  50.598  26.152  1.00  0.00           C  
ATOM    567  OD1 ASP    74     -54.215  49.942  25.255  1.00  0.00           O  
ATOM    568  OD2 ASP    74     -53.606  51.852  26.175  1.00  0.00           O  
ATOM    569  N   GLY    75     -52.978  48.301  30.137  1.00  0.00           N  
ATOM    570  CA  GLY    75     -52.282  47.485  31.118  1.00  0.00           C  
ATOM    571  C   GLY    75     -52.994  47.675  32.443  1.00  0.00           C  
ATOM    572  O   GLY    75     -53.511  48.753  32.729  1.00  0.00           O  
ATOM    573  N   PHE    76     -53.045  46.618  33.238  1.00  0.00           N  
ATOM    574  CA  PHE    76     -53.582  46.722  34.583  1.00  0.00           C  
ATOM    575  C   PHE    76     -52.546  46.119  35.515  1.00  0.00           C  
ATOM    576  O   PHE    76     -52.128  44.963  35.336  1.00  0.00           O  
ATOM    577  CB  PHE    76     -54.923  45.981  34.739  1.00  0.00           C  
ATOM    578  CG  PHE    76     -55.406  46.217  36.129  1.00  0.00           C  
ATOM    579  CD1 PHE    76     -55.969  47.450  36.526  1.00  0.00           C  
ATOM    580  CD2 PHE    76     -55.309  45.193  37.088  1.00  0.00           C  
ATOM    581  CE1 PHE    76     -56.433  47.665  37.857  1.00  0.00           C  
ATOM    582  CE2 PHE    76     -55.765  45.382  38.428  1.00  0.00           C  
ATOM    583  CZ  PHE    76     -56.328  46.626  38.813  1.00  0.00           C  
ATOM    584  N   MET    77     -52.116  46.912  36.491  1.00  0.00           N  
ATOM    585  CA  MET    77     -51.197  46.449  37.520  1.00  0.00           C  
ATOM    586  C   MET    77     -51.963  46.335  38.833  1.00  0.00           C  
ATOM    587  O   MET    77     -52.517  47.318  39.325  1.00  0.00           O  
ATOM    588  CB  MET    77     -49.990  47.402  37.679  1.00  0.00           C  
ATOM    589  CG  MET    77     -49.093  47.462  36.441  1.00  0.00           C  
ATOM    590  SD  MET    77     -47.706  48.631  36.571  1.00  0.00           S  
ATOM    591  CE  MET    77     -48.700  50.099  36.179  1.00  0.00           C  
ATOM    592  N   PHE    78     -52.016  45.120  39.377  1.00  0.00           N  
ATOM    593  CA  PHE    78     -52.849  44.823  40.541  1.00  0.00           C  
ATOM    594  C   PHE    78     -52.012  44.770  41.813  1.00  0.00           C  
ATOM    595  O   PHE    78     -50.980  44.109  41.849  1.00  0.00           O  
ATOM    596  CB  PHE    78     -53.522  43.452  40.380  1.00  0.00           C  
ATOM    597  CG  PHE    78     -54.485  43.359  39.234  1.00  0.00           C  
ATOM    598  CD1 PHE    78     -55.832  43.628  39.422  1.00  0.00           C  
ATOM    599  CD2 PHE    78     -54.049  42.958  37.975  1.00  0.00           C  
ATOM    600  CE1 PHE    78     -56.735  43.532  38.369  1.00  0.00           C  
ATOM    601  CE2 PHE    78     -54.947  42.846  36.911  1.00  0.00           C  
ATOM    602  CZ  PHE    78     -56.292  43.127  37.113  1.00  0.00           C  
ATOM    603  N   GLY    79     -52.477  45.427  42.875  1.00  0.00           N  
ATOM    604  CA  GLY    79     -51.793  45.357  44.152  1.00  0.00           C  
ATOM    605  C   GLY    79     -52.670  44.721  45.209  1.00  0.00           C  
ATOM    606  O   GLY    79     -53.841  45.082  45.359  1.00  0.00           O  
ATOM    607  N   PHE    80     -52.100  43.780  45.952  1.00  0.00           N  
ATOM    608  CA  PHE    80     -52.826  43.130  47.040  1.00  0.00           C  
ATOM    609  C   PHE    80     -51.873  42.755  48.167  1.00  0.00           C  
ATOM    610  O   PHE    80     -50.753  42.300  47.912  1.00  0.00           O  
ATOM    611  CB  PHE    80     -53.554  41.836  46.579  1.00  0.00           C  
ATOM    612  CG  PHE    80     -52.514  40.886  46.092  1.00  0.00           C  
ATOM    613  CD1 PHE    80     -51.917  39.929  46.942  1.00  0.00           C  
ATOM    614  CD2 PHE    80     -52.102  40.928  44.747  1.00  0.00           C  
ATOM    615  CE1 PHE    80     -50.926  39.022  46.466  1.00  0.00           C  
ATOM    616  CE2 PHE    80     -51.111  40.031  44.244  1.00  0.00           C  
ATOM    617  CZ  PHE    80     -50.520  39.075  45.110  1.00  0.00           C  
ATOM    618  N   PRO    81     -52.317  42.942  49.419  1.00  0.00           N  
ATOM    619  CA  PRO    81     -51.550  42.394  50.534  1.00  0.00           C  
ATOM    620  C   PRO    81     -51.731  40.878  50.501  1.00  0.00           C  
ATOM    621  O   PRO    81     -52.761  40.420  50.004  1.00  0.00           O  
ATOM    622  CB  PRO    81     -52.238  43.000  51.761  1.00  0.00           C  
ATOM    623  CG  PRO    81     -53.645  43.241  51.321  1.00  0.00           C  
ATOM    624  CD  PRO    81     -53.569  43.594  49.857  1.00  0.00           C  
ATOM    625  N   SER    82     -50.764  40.105  50.974  1.00  0.00           N  
ATOM    626  CA  SER    82     -50.985  38.657  50.988  1.00  0.00           C  
ATOM    627  C   SER    82     -51.978  38.293  52.077  1.00  0.00           C  
ATOM    628  O   SER    82     -52.057  38.962  53.109  1.00  0.00           O  
ATOM    629  CB  SER    82     -49.692  37.861  51.217  1.00  0.00           C  
ATOM    630  OG  SER    82     -49.199  38.098  52.527  1.00  0.00           O  
ATOM    631  N   ARG    83     -52.743  37.234  51.838  1.00  0.00           N  
ATOM    632  CA  ARG    83     -53.507  36.583  52.889  1.00  0.00           C  
ATOM    633  C   ARG    83     -53.098  35.117  52.812  1.00  0.00           C  
ATOM    634  O   ARG    83     -53.619  34.360  51.981  1.00  0.00           O  
ATOM    635  CB  ARG    83     -55.008  36.743  52.671  1.00  0.00           C  
ATOM    636  CG  ARG    83     -55.477  38.214  52.747  1.00  0.00           C  
ATOM    637  CD  ARG    83     -55.440  38.712  54.188  1.00  0.00           C  
ATOM    638  NE  ARG    83     -55.980  40.068  54.316  1.00  0.00           N  
ATOM    639  CZ  ARG    83     -55.231  41.168  54.351  1.00  0.00           C  
ATOM    640  NH1 ARG    83     -53.917  41.072  54.285  1.00  0.00           N  
ATOM    641  NH2 ARG    83     -55.797  42.365  54.464  1.00  0.00           N  
ATOM    642  N   PHE    84     -52.121  34.741  53.634  1.00  0.00           N  
ATOM    643  CA  PHE    84     -51.634  33.356  53.659  1.00  0.00           C  
ATOM    644  C   PHE    84     -51.222  32.874  52.264  1.00  0.00           C  
ATOM    645  O   PHE    84     -51.493  31.734  51.882  1.00  0.00           O  
ATOM    646  CB  PHE    84     -52.693  32.416  54.255  1.00  0.00           C  
ATOM    647  CG  PHE    84     -53.174  32.831  55.624  1.00  0.00           C  
ATOM    648  CD1 PHE    84     -52.301  32.913  56.690  1.00  0.00           C  
ATOM    649  CD2 PHE    84     -54.511  33.146  55.832  1.00  0.00           C  
ATOM    650  CE1 PHE    84     -52.759  33.305  57.944  1.00  0.00           C  
ATOM    651  CE2 PHE    84     -54.966  33.524  57.075  1.00  0.00           C  
ATOM    652  CZ  PHE    84     -54.091  33.610  58.125  1.00  0.00           C  
ATOM    653  N   GLY    85     -50.561  33.738  51.502  1.00  0.00           N  
ATOM    654  CA  GLY    85     -50.006  33.313  50.221  1.00  0.00           C  
ATOM    655  C   GLY    85     -50.936  33.333  49.024  1.00  0.00           C  
ATOM    656  O   GLY    85     -50.595  32.801  47.962  1.00  0.00           O  
ATOM    657  N   VAL    86     -52.112  33.936  49.199  1.00  0.00           N  
ATOM    658  CA  VAL    86     -53.031  34.243  48.106  1.00  0.00           C  
ATOM    659  C   VAL    86     -53.364  35.734  48.138  1.00  0.00           C  
ATOM    660  O   VAL    86     -53.107  36.431  49.141  1.00  0.00           O  
ATOM    661  CB  VAL    86     -54.378  33.533  48.289  1.00  0.00           C  
ATOM    662  CG1 VAL    86     -54.267  32.007  48.299  1.00  0.00           C  
ATOM    663  CG2 VAL    86     -55.083  33.891  49.599  1.00  0.00           C  
ATOM    664  N   MET    87     -53.968  36.226  47.062  1.00  0.00           N  
ATOM    665  CA  MET    87     -54.551  37.562  47.098  1.00  0.00           C  
ATOM    666  C   MET    87     -55.620  37.657  48.192  1.00  0.00           C  
ATOM    667  O   MET    87     -56.170  36.647  48.632  1.00  0.00           O  
ATOM    668  CB  MET    87     -55.171  37.930  45.751  1.00  0.00           C  
ATOM    669  CG  MET    87     -56.547  37.276  45.500  1.00  0.00           C  
ATOM    670  SD  MET    87     -57.240  37.740  43.900  1.00  0.00           S  
ATOM    671  CE  MET    87     -56.028  37.075  42.738  1.00  0.00           C  
ATOM    672  N   ALA    88     -55.909  38.879  48.630  1.00  0.00           N  
ATOM    673  CA  ALA    88     -56.901  39.097  49.675  1.00  0.00           C  
ATOM    674  C   ALA    88     -58.327  38.937  49.136  1.00  0.00           C  
ATOM    675  O   ALA    88     -58.572  39.031  47.922  1.00  0.00           O  
ATOM    676  CB  ALA    88     -56.714  40.482  50.298  1.00  0.00           C  
ATOM    677  N   SER    89     -59.274  38.701  50.033  1.00  0.00           N  
ATOM    678  CA  SER    89     -60.649  38.461  49.620  1.00  0.00           C  
ATOM    679  C   SER    89     -61.296  39.663  48.947  1.00  0.00           C  
ATOM    680  O   SER    89     -62.193  39.492  48.125  1.00  0.00           O  
ATOM    681  CB  SER    89     -61.503  38.054  50.814  1.00  0.00           C  
ATOM    682  OG  SER    89     -61.583  39.124  51.736  1.00  0.00           O  
ATOM    683  N   GLN    90     -60.869  40.873  49.310  1.00  0.00           N  
ATOM    684  CA  GLN    90     -61.439  42.067  48.702  1.00  0.00           C  
ATOM    685  C   GLN    90     -61.094  42.104  47.213  1.00  0.00           C  
ATOM    686  O   GLN    90     -61.950  42.414  46.372  1.00  0.00           O  
ATOM    687  CB  GLN    90     -60.935  43.335  49.413  1.00  0.00           C  
ATOM    688  CG  GLN    90     -61.381  43.449  50.877  1.00  0.00           C  
ATOM    689  CD  GLN    90     -60.436  42.782  51.862  1.00  0.00           C  
ATOM    690  OE1 GLN    90     -59.673  41.882  51.509  1.00  0.00           O  
ATOM    691  NE2 GLN    90     -60.475  43.235  53.111  1.00  0.00           N  
ATOM    692  N   VAL    91     -59.834  41.807  46.891  1.00  0.00           N  
ATOM    693  CA  VAL    91     -59.409  41.682  45.490  1.00  0.00           C  
ATOM    694  C   VAL    91     -60.057  40.479  44.820  1.00  0.00           C  
ATOM    695  O   VAL    91     -60.495  40.554  43.672  1.00  0.00           O  
ATOM    696  CB  VAL    91     -57.875  41.572  45.378  1.00  0.00           C  
ATOM    697  CG1 VAL    91     -57.388  41.253  43.963  1.00  0.00           C  
ATOM    698  CG2 VAL    91     -57.141  42.855  45.774  1.00  0.00           C  
ATOM    699  N   MET    92     -60.136  39.367  45.539  1.00  0.00           N  
ATOM    700  CA  MET    92     -60.749  38.168  44.974  1.00  0.00           C  
ATOM    701  C   MET    92     -62.197  38.443  44.561  1.00  0.00           C  
ATOM    702  O   MET    92     -62.636  38.037  43.479  1.00  0.00           O  
ATOM    703  CB  MET    92     -60.678  37.000  45.963  1.00  0.00           C  
ATOM    704  CG  MET    92     -61.217  35.686  45.395  1.00  0.00           C  
ATOM    705  SD  MET    92     -60.265  35.023  43.994  1.00  0.00           S  
ATOM    706  CE  MET    92     -58.865  34.464  45.006  1.00  0.00           C  
ATOM    707  N   THR    93     -62.937  39.137  45.421  1.00  0.00           N  
ATOM    708  CA  THR    93     -64.332  39.404  45.125  1.00  0.00           C  
ATOM    709  C   THR    93     -64.500  40.331  43.935  1.00  0.00           C  
ATOM    710  O   THR    93     -65.381  40.126  43.113  1.00  0.00           O  
ATOM    711  CB  THR    93     -65.096  39.925  46.340  1.00  0.00           C  
ATOM    712  OG1 THR    93     -65.086  38.954  47.376  1.00  0.00           O  
ATOM    713  CG2 THR    93     -66.550  40.224  45.937  1.00  0.00           C  
ATOM    714  N   PHE    94     -63.641  41.337  43.830  1.00  0.00           N  
ATOM    715  CA  PHE    94     -63.698  42.222  42.680  1.00  0.00           C  
ATOM    716  C   PHE    94     -63.476  41.421  41.395  1.00  0.00           C  
ATOM    717  O   PHE    94     -64.251  41.521  40.439  1.00  0.00           O  
ATOM    718  CB  PHE    94     -62.677  43.356  42.790  1.00  0.00           C  
ATOM    719  CG  PHE    94     -62.536  44.132  41.521  1.00  0.00           C  
ATOM    720  CD1 PHE    94     -63.551  44.984  41.105  1.00  0.00           C  
ATOM    721  CD2 PHE    94     -61.411  43.987  40.726  1.00  0.00           C  
ATOM    722  CE1 PHE    94     -63.433  45.686  39.916  1.00  0.00           C  
ATOM    723  CE2 PHE    94     -61.283  44.686  39.538  1.00  0.00           C  
ATOM    724  CZ  PHE    94     -62.307  45.533  39.129  1.00  0.00           C  
ATOM    725  N   PHE    95     -62.430  40.602  41.377  1.00  0.00           N  
ATOM    726  CA  PHE    95     -62.147  39.790  40.194  1.00  0.00           C  
ATOM    727  C   PHE    95     -63.247  38.757  39.881  1.00  0.00           C  
ATOM    728  O   PHE    95     -63.519  38.469  38.714  1.00  0.00           O  
ATOM    729  CB  PHE    95     -60.777  39.119  40.324  1.00  0.00           C  
ATOM    730  CG  PHE    95     -60.495  38.422  39.037  1.00  0.00           C  
ATOM    731  CD1 PHE    95     -60.137  39.128  37.867  1.00  0.00           C  
ATOM    732  CD2 PHE    95     -60.583  37.020  38.965  1.00  0.00           C  
ATOM    733  CE1 PHE    95     -59.865  38.453  36.642  1.00  0.00           C  
ATOM    734  CE2 PHE    95     -60.316  36.319  37.751  1.00  0.00           C  
ATOM    735  CZ  PHE    95     -59.957  37.041  36.583  1.00  0.00           C  
ATOM    736  N   ASP    96     -63.890  38.224  40.917  1.00  0.00           N  
ATOM    737  CA  ASP    96     -64.976  37.261  40.727  1.00  0.00           C  
ATOM    738  C   ASP    96     -66.162  37.899  40.015  1.00  0.00           C  
ATOM    739  O   ASP    96     -67.039  37.193  39.519  1.00  0.00           O  
ATOM    740  CB  ASP    96     -65.440  36.674  42.061  1.00  0.00           C  
ATOM    741  CG  ASP    96     -64.419  35.723  42.666  1.00  0.00           C  
ATOM    742  OD1 ASP    96     -63.342  35.561  42.066  1.00  0.00           O  
ATOM    743  OD2 ASP    96     -64.694  35.148  43.740  1.00  0.00           O  
ATOM    744  N   ASN    97     -66.190  39.230  39.983  1.00  0.00           N  
ATOM    745  CA  ASN    97     -67.274  39.961  39.314  1.00  0.00           C  
ATOM    746  C   ASN    97     -66.968  40.240  37.847  1.00  0.00           C  
ATOM    747  O   ASN    97     -67.773  40.878  37.157  1.00  0.00           O  
ATOM    748  CB  ASN    97     -67.543  41.305  39.999  1.00  0.00           C  
ATOM    749  CG  ASN    97     -68.173  41.024  41.356  1.00  0.00           C  
ATOM    750  OD1 ASN    97     -68.828  40.001  41.550  1.00  0.00           O  
ATOM    751  ND2 ASN    97     -68.009  41.917  42.368  1.00  0.00           N  
ATOM    752  N   THR    98     -65.815  39.786  37.366  1.00  0.00           N  
ATOM    753  CA  THR    98     -65.413  40.087  35.989  1.00  0.00           C  
ATOM    754  C   THR    98     -65.799  39.005  34.978  1.00  0.00           C  
ATOM    755  O   THR    98     -65.181  38.896  33.924  1.00  0.00           O  
ATOM    756  CB  THR    98     -63.894  40.343  35.871  1.00  0.00           C  
ATOM    757  OG1 THR    98     -63.172  39.153  36.231  1.00  0.00           O  
ATOM    758  CG2 THR    98     -63.470  41.512  36.761  1.00  0.00           C  
ATOM    759  N   ASN    99     -66.816  38.209  35.294  1.00  0.00           N  
ATOM    760  CA  ASN    99     -67.269  37.173  34.378  1.00  0.00           C  
ATOM    761  C   ASN    99     -67.775  37.691  33.037  1.00  0.00           C  
ATOM    762  O   ASN    99     -67.521  37.089  31.987  1.00  0.00           O  
ATOM    763  CB  ASN    99     -68.366  36.340  35.049  1.00  0.00           C  
ATOM    764  CG  ASN    99     -67.710  35.462  36.105  1.00  0.00           C  
ATOM    765  OD1 ASN    99     -66.505  35.219  36.068  1.00  0.00           O  
ATOM    766  ND2 ASN    99     -68.468  34.938  37.106  1.00  0.00           N  
ATOM    767  N   ASP   100     -68.503  38.801  33.068  1.00  0.00           N  
ATOM    768  CA  ASP   100     -68.993  39.420  31.846  1.00  0.00           C  
ATOM    769  C   ASP   100     -67.839  39.886  30.984  1.00  0.00           C  
ATOM    770  O   ASP   100     -67.837  39.716  29.765  1.00  0.00           O  
ATOM    771  CB  ASP   100     -69.918  40.595  32.174  1.00  0.00           C  
ATOM    772  CG  ASP   100     -71.230  40.029  32.697  1.00  0.00           C  
ATOM    773  OD1 ASP   100     -71.441  38.795  32.553  1.00  0.00           O  
ATOM    774  OD2 ASP   100     -72.039  40.822  33.249  1.00  0.00           O  
ATOM    775  N   LEU   101     -66.843  40.482  31.630  1.00  0.00           N  
ATOM    776  CA  LEU   101     -65.656  40.961  30.943  1.00  0.00           C  
ATOM    777  C   LEU   101     -64.910  39.786  30.303  1.00  0.00           C  
ATOM    778  O   LEU   101     -64.439  39.876  29.166  1.00  0.00           O  
ATOM    779  CB  LEU   101     -64.766  41.712  31.940  1.00  0.00           C  
ATOM    780  CG  LEU   101     -63.435  42.339  31.526  1.00  0.00           C  
ATOM    781  CD1 LEU   101     -63.643  43.429  30.484  1.00  0.00           C  
ATOM    782  CD2 LEU   101     -62.741  42.905  32.756  1.00  0.00           C  
ATOM    783  N   TRP   102     -64.825  38.678  31.035  1.00  0.00           N  
ATOM    784  CA  TRP   102     -64.197  37.460  30.537  1.00  0.00           C  
ATOM    785  C   TRP   102     -64.923  36.922  29.304  1.00  0.00           C  
ATOM    786  O   TRP   102     -64.293  36.567  28.304  1.00  0.00           O  
ATOM    787  CB  TRP   102     -64.163  36.402  31.641  1.00  0.00           C  
ATOM    788  CG  TRP   102     -63.549  35.095  31.236  1.00  0.00           C  
ATOM    789  CD1 TRP   102     -62.222  34.765  31.261  1.00  0.00           C  
ATOM    790  CD2 TRP   102     -64.243  33.933  30.771  1.00  0.00           C  
ATOM    791  NE1 TRP   102     -62.048  33.467  30.830  1.00  0.00           N  
ATOM    792  CE2 TRP   102     -63.274  32.936  30.523  1.00  0.00           C  
ATOM    793  CE3 TRP   102     -65.590  33.637  30.535  1.00  0.00           C  
ATOM    794  CZ2 TRP   102     -63.613  31.662  30.050  1.00  0.00           C  
ATOM    795  CZ3 TRP   102     -65.923  32.373  30.066  1.00  0.00           C  
ATOM    796  CH2 TRP   102     -64.938  31.404  29.828  1.00  0.00           C  
ATOM    797  N   THR   103     -66.249  36.866  29.376  1.00  0.00           N  
ATOM    798  CA  THR   103     -67.049  36.391  28.259  1.00  0.00           C  
ATOM    799  C   THR   103     -66.843  37.239  27.002  1.00  0.00           C  
ATOM    800  O   THR   103     -66.907  36.731  25.883  1.00  0.00           O  
ATOM    801  CB  THR   103     -68.537  36.359  28.630  1.00  0.00           C  
ATOM    802  OG1 THR   103     -68.751  35.463  29.711  1.00  0.00           O  
ATOM    803  CG2 THR   103     -69.355  35.894  27.413  1.00  0.00           C  
ATOM    804  N   THR   104     -66.600  38.530  27.184  1.00  0.00           N  
ATOM    805  CA  THR   104     -66.450  39.428  26.045  1.00  0.00           C  
ATOM    806  C   THR   104     -64.998  39.502  25.581  1.00  0.00           C  
ATOM    807  O   THR   104     -64.675  40.231  24.646  1.00  0.00           O  
ATOM    808  CB  THR   104     -66.953  40.827  26.394  1.00  0.00           C  
ATOM    809  OG1 THR   104     -66.201  41.361  27.474  1.00  0.00           O  
ATOM    810  CG2 THR   104     -68.436  40.750  26.796  1.00  0.00           C  
ATOM    811  N   GLN   105     -64.122  38.748  26.239  1.00  0.00           N  
ATOM    812  CA  GLN   105     -62.712  38.763  25.892  1.00  0.00           C  
ATOM    813  C   GLN   105     -62.071  40.115  26.145  1.00  0.00           C  
ATOM    814  O   GLN   105     -61.082  40.475  25.502  1.00  0.00           O  
ATOM    815  CB  GLN   105     -62.528  38.372  24.422  1.00  0.00           C  
ATOM    816  CG  GLN   105     -63.016  36.958  24.101  1.00  0.00           C  
ATOM    817  CD  GLN   105     -62.732  36.684  22.631  1.00  0.00           C  
ATOM    818  OE1 GLN   105     -62.108  37.493  21.945  1.00  0.00           O  
ATOM    819  NE2 GLN   105     -63.175  35.529  22.067  1.00  0.00           N  
ATOM    820  N   ALA   106     -62.621  40.850  27.110  1.00  0.00           N  
ATOM    821  CA  ALA   106     -62.258  42.241  27.345  1.00  0.00           C  
ATOM    822  C   ALA   106     -60.842  42.569  27.788  1.00  0.00           C  
ATOM    823  O   ALA   106     -60.384  43.700  27.598  1.00  0.00           O  
ATOM    824  CB  ALA   106     -63.220  42.812  28.382  1.00  0.00           C  
ATOM    825  N   LEU   107     -60.148  41.608  28.396  1.00  0.00           N  
ATOM    826  CA  LEU   107     -58.773  41.837  28.814  1.00  0.00           C  
ATOM    827  C   LEU   107     -57.779  41.033  27.982  1.00  0.00           C  
ATOM    828  O   LEU   107     -56.591  41.058  28.248  1.00  0.00           O  
ATOM    829  CB  LEU   107     -58.591  41.494  30.300  1.00  0.00           C  
ATOM    830  CG  LEU   107     -59.487  42.242  31.286  1.00  0.00           C  
ATOM    831  CD1 LEU   107     -59.090  41.891  32.700  1.00  0.00           C  
ATOM    832  CD2 LEU   107     -59.363  43.738  31.085  1.00  0.00           C  
ATOM    833  N   ALA   108     -58.264  40.316  26.972  1.00  0.00           N  
ATOM    834  CA  ALA   108     -57.352  39.553  26.122  1.00  0.00           C  
ATOM    835  C   ALA   108     -56.318  40.447  25.432  1.00  0.00           C  
ATOM    836  O   ALA   108     -56.663  41.440  24.779  1.00  0.00           O  
ATOM    837  CB  ALA   108     -58.094  38.762  25.045  1.00  0.00           C  
ATOM    838  N   GLY   109     -55.049  40.092  25.577  1.00  0.00           N  
ATOM    839  CA  GLY   109     -53.981  40.841  24.945  1.00  0.00           C  
ATOM    840  C   GLY   109     -53.514  42.051  25.731  1.00  0.00           C  
ATOM    841  O   GLY   109     -52.552  42.708  25.324  1.00  0.00           O  
ATOM    842  N   LYS   110     -54.173  42.348  26.851  1.00  0.00           N  
ATOM    843  CA  LYS   110     -53.719  43.438  27.725  1.00  0.00           C  
ATOM    844  C   LYS   110     -52.559  42.976  28.620  1.00  0.00           C  
ATOM    845  O   LYS   110     -52.440  41.790  28.940  1.00  0.00           O  
ATOM    846  CB  LYS   110     -54.863  43.975  28.591  1.00  0.00           C  
ATOM    847  CG  LYS   110     -55.768  45.043  27.939  1.00  0.00           C  
ATOM    848  CD  LYS   110     -56.467  44.540  26.692  1.00  0.00           C  
ATOM    849  CE  LYS   110     -57.216  45.666  25.976  1.00  0.00           C  
ATOM    850  NZ  LYS   110     -58.235  46.295  26.860  1.00  0.00           N  
ATOM    851  N   PRO   111     -51.707  43.914  29.024  1.00  0.00           N  
ATOM    852  CA  PRO   111     -50.600  43.593  29.913  1.00  0.00           C  
ATOM    853  C   PRO   111     -51.095  43.534  31.347  1.00  0.00           C  
ATOM    854  O   PRO   111     -51.807  44.430  31.806  1.00  0.00           O  
ATOM    855  CB  PRO   111     -49.461  44.618  29.807  1.00  0.00           C  
ATOM    856  CG  PRO   111     -49.534  45.482  28.547  1.00  0.00           C  
ATOM    857  CD  PRO   111     -50.963  45.761  28.076  1.00  0.00           C  
ATOM    858  N   ALA   112     -50.739  42.459  32.039  1.00  0.00           N  
ATOM    859  CA  ALA   112     -51.116  42.282  33.432  1.00  0.00           C  
ATOM    860  C   ALA   112     -49.873  42.133  34.278  1.00  0.00           C  
ATOM    861  O   ALA   112     -48.883  41.524  33.854  1.00  0.00           O  
ATOM    862  CB  ALA   112     -52.022  41.066  33.593  1.00  0.00           C  
ATOM    863  N   GLY   113     -49.909  42.692  35.483  1.00  0.00           N  
ATOM    864  CA  GLY   113     -48.730  42.681  36.329  1.00  0.00           C  
ATOM    865  C   GLY   113     -49.211  42.823  37.768  1.00  0.00           C  
ATOM    866  O   GLY   113     -50.315  43.313  37.994  1.00  0.00           O  
ATOM    867  N   ILE   114     -48.386  42.403  38.724  1.00  0.00           N  
ATOM    868  CA  ILE   114     -48.815  42.278  40.126  1.00  0.00           C  
ATOM    869  C   ILE   114     -47.744  42.743  41.116  1.00  0.00           C  
ATOM    870  O   ILE   114     -46.551  42.524  40.897  1.00  0.00           O  
ATOM    871  CB  ILE   114     -49.163  40.798  40.455  1.00  0.00           C  
ATOM    872  CG1 ILE   114     -50.328  40.241  39.619  1.00  0.00           C  
ATOM    873  CG2 ILE   114     -49.577  40.576  41.919  1.00  0.00           C  
ATOM    874  CD1 ILE   114     -51.678  40.872  39.959  1.00  0.00           C  
ATOM    875  N   PHE   115     -48.171  43.367  42.216  1.00  0.00           N  
ATOM    876  CA  PHE   115     -47.269  43.605  43.351  1.00  0.00           C  
ATOM    877  C   PHE   115     -47.959  43.282  44.662  1.00  0.00           C  
ATOM    878  O   PHE   115     -49.185  43.289  44.724  1.00  0.00           O  
ATOM    879  CB  PHE   115     -46.726  45.043  43.372  1.00  0.00           C  
ATOM    880  CG  PHE   115     -47.792  46.112  43.434  1.00  0.00           C  
ATOM    881  CD1 PHE   115     -48.528  46.437  42.308  1.00  0.00           C  
ATOM    882  CD2 PHE   115     -48.028  46.812  44.611  1.00  0.00           C  
ATOM    883  CE1 PHE   115     -49.509  47.439  42.347  1.00  0.00           C  
ATOM    884  CE2 PHE   115     -49.003  47.816  44.666  1.00  0.00           C  
ATOM    885  CZ  PHE   115     -49.739  48.134  43.534  1.00  0.00           C  
ATOM    886  N   TRP   116     -47.172  42.981  45.698  1.00  0.00           N  
ATOM    887  CA  TRP   116     -47.736  42.505  46.959  1.00  0.00           C  
ATOM    888  C   TRP   116     -47.017  43.044  48.206  1.00  0.00           C  
ATOM    889  O   TRP   116     -46.050  43.806  48.123  1.00  0.00           O  
ATOM    890  CB  TRP   116     -47.801  40.928  46.994  1.00  0.00           C  
ATOM    891  CG  TRP   116     -46.454  40.255  46.881  1.00  0.00           C  
ATOM    892  CD1 TRP   116     -45.558  39.939  47.861  1.00  0.00           C  
ATOM    893  CD2 TRP   116     -45.817  39.795  45.680  1.00  0.00           C  
ATOM    894  NE1 TRP   116     -44.465  39.349  47.419  1.00  0.00           N  
ATOM    895  CE2 TRP   116     -44.570  39.231  46.057  1.00  0.00           C  
ATOM    896  CE3 TRP   116     -46.177  39.801  44.316  1.00  0.00           C  
ATOM    897  CZ2 TRP   116     -43.668  38.672  45.111  1.00  0.00           C  
ATOM    898  CZ3 TRP   116     -45.277  39.242  43.360  1.00  0.00           C  
ATOM    899  CH2 TRP   116     -44.039  38.688  43.773  1.00  0.00           C  
ATOM    900  N   SER   117     -47.510  42.640  49.369  1.00  0.00           N  
ATOM    901  CA  SER   117     -46.939  43.044  50.644  1.00  0.00           C  
ATOM    902  C   SER   117     -47.156  41.891  51.618  1.00  0.00           C  
ATOM    903  O   SER   117     -48.205  41.247  51.587  1.00  0.00           O  
ATOM    904  CB  SER   117     -47.612  44.329  51.145  1.00  0.00           C  
ATOM    905  OG  SER   117     -47.238  44.622  52.484  1.00  0.00           O  
ATOM    906  N   THR   118     -46.157  41.594  52.446  1.00  0.00           N  
ATOM    907  CA  THR   118     -46.286  40.511  53.417  1.00  0.00           C  
ATOM    908  C   THR   118     -45.684  40.918  54.750  1.00  0.00           C  
ATOM    909  O   THR   118     -44.894  41.859  54.815  1.00  0.00           O  
ATOM    910  CB  THR   118     -45.543  39.243  52.963  1.00  0.00           C  
ATOM    911  OG1 THR   118     -44.132  39.493  52.988  1.00  0.00           O  
ATOM    912  CG2 THR   118     -45.961  38.846  51.555  1.00  0.00           C  
ATOM    913  N   GLY   119     -46.045  40.189  55.800  1.00  0.00           N  
ATOM    914  CA  GLY   119     -45.484  40.421  57.132  1.00  0.00           C  
ATOM    915  C   GLY   119     -44.076  39.856  57.289  1.00  0.00           C  
ATOM    916  O   GLY   119     -43.246  40.443  57.982  1.00  0.00           O  
ATOM    917  N   PHE   120     -43.817  38.709  56.668  1.00  0.00           N  
ATOM    918  CA  PHE   120     -42.569  37.983  56.907  1.00  0.00           C  
ATOM    919  C   PHE   120     -41.726  37.849  55.630  1.00  0.00           C  
ATOM    920  O   PHE   120     -42.254  37.946  54.529  1.00  0.00           O  
ATOM    921  CB  PHE   120     -42.868  36.603  57.506  1.00  0.00           C  
ATOM    922  CG  PHE   120     -43.522  36.820  58.827  1.00  0.00           C  
ATOM    923  CD1 PHE   120     -44.927  36.855  58.971  1.00  0.00           C  
ATOM    924  CD2 PHE   120     -42.734  36.997  59.979  1.00  0.00           C  
ATOM    925  CE1 PHE   120     -45.544  37.059  60.239  1.00  0.00           C  
ATOM    926  CE2 PHE   120     -43.326  37.204  61.262  1.00  0.00           C  
ATOM    927  CZ  PHE   120     -44.738  37.236  61.390  1.00  0.00           C  
ATOM    928  N   HIS   121     -40.425  37.608  55.784  1.00  0.00           N  
ATOM    929  CA  HIS   121     -39.513  37.604  54.635  1.00  0.00           C  
ATOM    930  C   HIS   121     -39.877  36.621  53.515  1.00  0.00           C  
ATOM    931  O   HIS   121     -39.668  36.922  52.343  1.00  0.00           O  
ATOM    932  CB  HIS   121     -38.056  37.373  55.090  1.00  0.00           C  
ATOM    933  CG  HIS   121     -37.081  37.362  53.950  1.00  0.00           C  
ATOM    934  ND1 HIS   121     -36.706  38.488  53.245  1.00  0.00           N  
ATOM    935  CD2 HIS   121     -36.389  36.345  53.384  1.00  0.00           C  
ATOM    936  CE1 HIS   121     -35.848  38.183  52.319  1.00  0.00           C  
ATOM    937  NE2 HIS   121     -35.631  36.883  52.373  1.00  0.00           N  
ATOM    938  N   GLY   122     -40.403  35.448  53.864  1.00  0.00           N  
ATOM    939  CA  GLY   122     -40.746  34.467  52.828  1.00  0.00           C  
ATOM    940  C   GLY   122     -42.128  33.857  53.000  1.00  0.00           C  
ATOM    941  O   GLY   122     -42.362  32.710  52.619  1.00  0.00           O  
ATOM    942  N   GLY   123     -43.032  34.648  53.570  1.00  0.00           N  
ATOM    943  CA  GLY   123     -44.407  34.232  53.755  1.00  0.00           C  
ATOM    944  C   GLY   123     -45.288  34.745  52.639  1.00  0.00           C  
ATOM    945  O   GLY   123     -46.103  35.643  52.839  1.00  0.00           O  
ATOM    946  N   GLY   124     -45.121  34.173  51.451  1.00  0.00           N  
ATOM    947  CA  GLY   124     -45.966  34.531  50.328  1.00  0.00           C  
ATOM    948  C   GLY   124     -45.499  35.738  49.532  1.00  0.00           C  
ATOM    949  O   GLY   124     -46.286  36.332  48.804  1.00  0.00           O  
ATOM    950  N   GLN   125     -44.219  36.092  49.641  1.00  0.00           N  
ATOM    951  CA  GLN   125     -43.695  37.185  48.830  1.00  0.00           C  
ATOM    952  C   GLN   125     -43.796  36.831  47.348  1.00  0.00           C  
ATOM    953  O   GLN   125     -43.955  37.704  46.495  1.00  0.00           O  
ATOM    954  CB  GLN   125     -42.236  37.473  49.184  1.00  0.00           C  
ATOM    955  CG  GLN   125     -42.042  38.248  50.488  1.00  0.00           C  
ATOM    956  CD  GLN   125     -41.959  39.722  50.229  1.00  0.00           C  
ATOM    957  OE1 GLN   125     -41.181  40.163  49.376  1.00  0.00           O  
ATOM    958  NE2 GLN   125     -42.798  40.497  50.911  1.00  0.00           N  
ATOM    959  N   GLU   126     -43.708  35.535  47.058  1.00  0.00           N  
ATOM    960  CA  GLU   126     -43.646  35.046  45.686  1.00  0.00           C  
ATOM    961  C   GLU   126     -44.954  34.338  45.312  1.00  0.00           C  
ATOM    962  O   GLU   126     -45.510  34.563  44.231  1.00  0.00           O  
ATOM    963  CB  GLU   126     -42.465  34.081  45.526  1.00  0.00           C  
ATOM    964  CG  GLU   126     -41.098  34.684  45.953  1.00  0.00           C  
ATOM    965  CD  GLU   126     -39.980  33.650  46.030  1.00  0.00           C  
ATOM    966  OE1 GLU   126     -40.072  32.597  45.364  1.00  0.00           O  
ATOM    967  OE2 GLU   126     -39.005  33.883  46.766  1.00  0.00           O  
ATOM    968  N   LEU   127     -45.428  33.477  46.207  1.00  0.00           N  
ATOM    969  CA  LEU   127     -46.597  32.649  45.920  1.00  0.00           C  
ATOM    970  C   LEU   127     -47.881  33.463  45.754  1.00  0.00           C  
ATOM    971  O   LEU   127     -48.791  33.054  45.026  1.00  0.00           O  
ATOM    972  CB  LEU   127     -46.819  31.583  47.013  1.00  0.00           C  
ATOM    973  CG  LEU   127     -45.732  30.507  47.046  1.00  0.00           C  
ATOM    974  CD1 LEU   127     -45.834  29.521  48.208  1.00  0.00           C  
ATOM    975  CD2 LEU   127     -45.682  29.602  45.816  1.00  0.00           C  
ATOM    976  N   THR   128     -47.979  34.591  46.449  1.00  0.00           N  
ATOM    977  CA  THR   128     -49.138  35.461  46.264  1.00  0.00           C  
ATOM    978  C   THR   128     -49.187  35.944  44.827  1.00  0.00           C  
ATOM    979  O   THR   128     -50.250  36.028  44.223  1.00  0.00           O  
ATOM    980  CB  THR   128     -49.046  36.696  47.159  1.00  0.00           C  
ATOM    981  OG1 THR   128     -48.932  36.276  48.523  1.00  0.00           O  
ATOM    982  CG2 THR   128     -50.281  37.588  46.986  1.00  0.00           C  
ATOM    983  N   ALA   129     -48.021  36.263  44.280  1.00  0.00           N  
ATOM    984  CA  ALA   129     -47.951  36.835  42.937  1.00  0.00           C  
ATOM    985  C   ALA   129     -48.169  35.773  41.867  1.00  0.00           C  
ATOM    986  O   ALA   129     -48.894  35.989  40.898  1.00  0.00           O  
ATOM    987  CB  ALA   129     -46.582  37.524  42.693  1.00  0.00           C  
ATOM    988  N   LEU   130     -47.537  34.616  42.030  1.00  0.00           N  
ATOM    989  CA  LEU   130     -47.711  33.580  41.012  1.00  0.00           C  
ATOM    990  C   LEU   130     -49.152  33.059  40.997  1.00  0.00           C  
ATOM    991  O   LEU   130     -49.692  32.749  39.939  1.00  0.00           O  
ATOM    992  CB  LEU   130     -46.692  32.437  41.162  1.00  0.00           C  
ATOM    993  CG  LEU   130     -45.257  32.852  40.833  1.00  0.00           C  
ATOM    994  CD1 LEU   130     -44.194  31.798  41.137  1.00  0.00           C  
ATOM    995  CD2 LEU   130     -45.005  33.198  39.366  1.00  0.00           C  
ATOM    996  N   THR   131     -49.789  32.975  42.164  1.00  0.00           N  
ATOM    997  CA  THR   131     -51.186  32.553  42.171  1.00  0.00           C  
ATOM    998  C   THR   131     -52.077  33.628  41.520  1.00  0.00           C  
ATOM    999  O   THR   131     -53.089  33.314  40.909  1.00  0.00           O  
ATOM   1000  CB  THR   131     -51.659  32.186  43.583  1.00  0.00           C  
ATOM   1001  OG1 THR   131     -50.893  31.102  44.088  1.00  0.00           O  
ATOM   1002  CG2 THR   131     -53.142  31.782  43.534  1.00  0.00           C  
ATOM   1003  N   ALA   132     -51.677  34.894  41.622  1.00  0.00           N  
ATOM   1004  CA  ALA   132     -52.421  35.974  40.990  1.00  0.00           C  
ATOM   1005  C   ALA   132     -52.262  35.837  39.466  1.00  0.00           C  
ATOM   1006  O   ALA   132     -53.217  36.009  38.713  1.00  0.00           O  
ATOM   1007  CB  ALA   132     -51.881  37.335  41.498  1.00  0.00           C  
ATOM   1008  N   VAL   133     -51.058  35.505  39.012  1.00  0.00           N  
ATOM   1009  CA  VAL   133     -50.816  35.343  37.568  1.00  0.00           C  
ATOM   1010  C   VAL   133     -51.789  34.348  36.961  1.00  0.00           C  
ATOM   1011  O   VAL   133     -52.175  34.472  35.796  1.00  0.00           O  
ATOM   1012  CB  VAL   133     -49.409  34.828  37.290  1.00  0.00           C  
ATOM   1013  CG1 VAL   133     -49.176  34.450  35.826  1.00  0.00           C  
ATOM   1014  CG2 VAL   133     -48.312  35.842  37.621  1.00  0.00           C  
ATOM   1015  N   THR   134     -52.159  33.339  37.736  1.00  0.00           N  
ATOM   1016  CA  THR   134     -53.086  32.337  37.240  1.00  0.00           C  
ATOM   1017  C   THR   134     -54.347  33.015  36.707  1.00  0.00           C  
ATOM   1018  O   THR   134     -54.765  32.787  35.577  1.00  0.00           O  
ATOM   1019  CB  THR   134     -53.465  31.343  38.337  1.00  0.00           C  
ATOM   1020  OG1 THR   134     -52.269  30.733  38.847  1.00  0.00           O  
ATOM   1021  CG2 THR   134     -54.379  30.264  37.767  1.00  0.00           C  
ATOM   1022  N   LYS   135     -54.946  33.866  37.527  1.00  0.00           N  
ATOM   1023  CA  LYS   135     -56.165  34.567  37.137  1.00  0.00           C  
ATOM   1024  C   LYS   135     -55.960  35.436  35.902  1.00  0.00           C  
ATOM   1025  O   LYS   135     -56.779  35.423  34.981  1.00  0.00           O  
ATOM   1026  CB  LYS   135     -56.718  35.389  38.322  1.00  0.00           C  
ATOM   1027  CG  LYS   135     -57.249  34.526  39.468  1.00  0.00           C  
ATOM   1028  CD  LYS   135     -58.488  33.709  39.096  1.00  0.00           C  
ATOM   1029  CE  LYS   135     -59.043  32.875  40.253  1.00  0.00           C  
ATOM   1030  NZ  LYS   135     -60.165  32.035  39.779  1.00  0.00           N  
ATOM   1031  N   LEU   136     -54.867  36.187  35.865  1.00  0.00           N  
ATOM   1032  CA  LEU   136     -54.610  37.043  34.714  1.00  0.00           C  
ATOM   1033  C   LEU   136     -54.532  36.227  33.424  1.00  0.00           C  
ATOM   1034  O   LEU   136     -55.019  36.649  32.365  1.00  0.00           O  
ATOM   1035  CB  LEU   136     -53.332  37.845  34.931  1.00  0.00           C  
ATOM   1036  CG  LEU   136     -53.329  38.602  36.263  1.00  0.00           C  
ATOM   1037  CD1 LEU   136     -52.116  39.498  36.312  1.00  0.00           C  
ATOM   1038  CD2 LEU   136     -54.631  39.392  36.467  1.00  0.00           C  
ATOM   1039  N   ALA   137     -53.943  35.043  33.509  1.00  0.00           N  
ATOM   1040  CA  ALA   137     -53.912  34.155  32.345  1.00  0.00           C  
ATOM   1041  C   ALA   137     -55.306  33.695  31.878  1.00  0.00           C  
ATOM   1042  O   ALA   137     -55.542  33.585  30.675  1.00  0.00           O  
ATOM   1043  CB  ALA   137     -52.972  32.957  32.580  1.00  0.00           C  
ATOM   1044  N   HIS   138     -56.228  33.427  32.808  1.00  0.00           N  
ATOM   1045  CA  HIS   138     -57.590  33.057  32.416  1.00  0.00           C  
ATOM   1046  C   HIS   138     -58.231  34.200  31.649  1.00  0.00           C  
ATOM   1047  O   HIS   138     -59.083  33.981  30.793  1.00  0.00           O  
ATOM   1048  CB  HIS   138     -58.470  32.718  33.630  1.00  0.00           C  
ATOM   1049  CG  HIS   138     -58.206  31.362  34.208  1.00  0.00           C  
ATOM   1050  ND1 HIS   138     -59.193  30.405  34.348  1.00  0.00           N  
ATOM   1051  CD2 HIS   138     -57.066  30.801  34.676  1.00  0.00           C  
ATOM   1052  CE1 HIS   138     -58.669  29.319  34.889  1.00  0.00           C  
ATOM   1053  NE2 HIS   138     -57.382  29.530  35.093  1.00  0.00           N  
ATOM   1054  N   HIS   139     -57.817  35.426  31.961  1.00  0.00           N  
ATOM   1055  CA  HIS   139     -58.335  36.594  31.256  1.00  0.00           C  
ATOM   1056  C   HIS   139     -57.583  36.870  29.951  1.00  0.00           C  
ATOM   1057  O   HIS   139     -57.877  37.838  29.255  1.00  0.00           O  
ATOM   1058  CB  HIS   139     -58.341  37.836  32.160  1.00  0.00           C  
ATOM   1059  CG  HIS   139     -59.663  38.101  32.813  1.00  0.00           C  
ATOM   1060  ND1 HIS   139     -60.738  38.629  32.130  1.00  0.00           N  
ATOM   1061  CD2 HIS   139     -60.077  37.926  34.089  1.00  0.00           C  
ATOM   1062  CE1 HIS   139     -61.762  38.755  32.955  1.00  0.00           C  
ATOM   1063  NE2 HIS   139     -61.383  38.347  34.153  1.00  0.00           N  
ATOM   1064  N   GLY   140     -56.628  36.014  29.607  1.00  0.00           N  
ATOM   1065  CA  GLY   140     -55.914  36.163  28.347  1.00  0.00           C  
ATOM   1066  C   GLY   140     -54.893  37.288  28.359  1.00  0.00           C  
ATOM   1067  O   GLY   140     -54.498  37.797  27.310  1.00  0.00           O  
ATOM   1068  N   MET   141     -54.439  37.666  29.547  1.00  0.00           N  
ATOM   1069  CA  MET   141     -53.473  38.750  29.656  1.00  0.00           C  
ATOM   1070  C   MET   141     -52.059  38.262  29.398  1.00  0.00           C  
ATOM   1071  O   MET   141     -51.744  37.075  29.557  1.00  0.00           O  
ATOM   1072  CB  MET   141     -53.565  39.415  31.035  1.00  0.00           C  
ATOM   1073  CG  MET   141     -54.952  39.981  31.324  1.00  0.00           C  
ATOM   1074  SD  MET   141     -55.055  40.957  32.854  1.00  0.00           S  
ATOM   1075  CE  MET   141     -54.405  42.545  32.310  1.00  0.00           C  
ATOM   1076  N   ILE   142     -51.218  39.196  28.974  1.00  0.00           N  
ATOM   1077  CA  ILE   142     -49.790  38.981  28.826  1.00  0.00           C  
ATOM   1078  C   ILE   142     -49.130  39.368  30.142  1.00  0.00           C  
ATOM   1079  O   ILE   142     -49.336  40.478  30.617  1.00  0.00           O  
ATOM   1080  CB  ILE   142     -49.276  39.914  27.726  1.00  0.00           C  
ATOM   1081  CG1 ILE   142     -49.904  39.642  26.348  1.00  0.00           C  
ATOM   1082  CG2 ILE   142     -47.757  39.819  27.502  1.00  0.00           C  
ATOM   1083  CD1 ILE   142     -49.577  40.713  25.308  1.00  0.00           C  
ATOM   1084  N   PHE   143     -48.348  38.466  30.732  1.00  0.00           N  
ATOM   1085  CA  PHE   143     -47.813  38.695  32.088  1.00  0.00           C  
ATOM   1086  C   PHE   143     -46.408  39.294  32.089  1.00  0.00           C  
ATOM   1087  O   PHE   143     -45.502  38.792  31.431  1.00  0.00           O  
ATOM   1088  CB  PHE   143     -47.804  37.401  32.951  1.00  0.00           C  
ATOM   1089  CG  PHE   143     -47.249  37.757  34.287  1.00  0.00           C  
ATOM   1090  CD1 PHE   143     -48.011  38.453  35.253  1.00  0.00           C  
ATOM   1091  CD2 PHE   143     -45.930  37.399  34.617  1.00  0.00           C  
ATOM   1092  CE1 PHE   143     -47.473  38.786  36.530  1.00  0.00           C  
ATOM   1093  CE2 PHE   143     -45.366  37.720  35.889  1.00  0.00           C  
ATOM   1094  CZ  PHE   143     -46.143  38.419  36.848  1.00  0.00           C  
ATOM   1095  N   VAL   144     -46.242  40.374  32.848  1.00  0.00           N  
ATOM   1096  CA  VAL   144     -44.957  41.043  32.987  1.00  0.00           C  
ATOM   1097  C   VAL   144     -44.578  41.108  34.464  1.00  0.00           C  
ATOM   1098  O   VAL   144     -45.411  41.474  35.301  1.00  0.00           O  
ATOM   1099  CB  VAL   144     -45.048  42.478  32.410  1.00  0.00           C  
ATOM   1100  CG1 VAL   144     -43.807  43.296  32.775  1.00  0.00           C  
ATOM   1101  CG2 VAL   144     -45.251  42.408  30.896  1.00  0.00           C  
ATOM   1102  N   PRO   145     -43.338  40.728  34.788  1.00  0.00           N  
ATOM   1103  CA  PRO   145     -42.835  40.873  36.151  1.00  0.00           C  
ATOM   1104  C   PRO   145     -41.752  41.941  36.193  1.00  0.00           C  
ATOM   1105  O   PRO   145     -41.859  42.950  35.496  1.00  0.00           O  
ATOM   1106  CB  PRO   145     -42.285  39.487  36.497  1.00  0.00           C  
ATOM   1107  CG  PRO   145     -41.744  38.725  35.285  1.00  0.00           C  
ATOM   1108  CD  PRO   145     -42.531  38.983  33.999  1.00  0.00           C  
ATOM   1109  N   VAL   146     -40.709  41.702  36.988  1.00  0.00           N  
ATOM   1110  CA  VAL   146     -39.587  42.630  37.132  1.00  0.00           C  
ATOM   1111  C   VAL   146     -38.294  41.922  36.739  1.00  0.00           C  
ATOM   1112  O   VAL   146     -37.839  41.023  37.434  1.00  0.00           O  
ATOM   1113  CB  VAL   146     -39.459  43.116  38.585  1.00  0.00           C  
ATOM   1114  CG1 VAL   146     -38.240  44.041  38.739  1.00  0.00           C  
ATOM   1115  CG2 VAL   146     -40.732  43.831  39.022  1.00  0.00           C  
ATOM   1116  N   GLY   147     -37.711  42.304  35.594  1.00  0.00           N  
ATOM   1117  CA  GLY   147     -36.480  41.653  35.143  1.00  0.00           C  
ATOM   1118  C   GLY   147     -35.304  41.988  36.044  1.00  0.00           C  
ATOM   1119  O   GLY   147     -35.330  43.022  36.723  1.00  0.00           O  
ATOM   1120  N   TYR   148     -34.286  41.129  36.028  1.00  0.00           N  
ATOM   1121  CA  TYR   148     -33.116  41.275  36.883  1.00  0.00           C  
ATOM   1122  C   TYR   148     -32.180  42.381  36.400  1.00  0.00           C  
ATOM   1123  O   TYR   148     -31.098  42.584  36.962  1.00  0.00           O  
ATOM   1124  CB  TYR   148     -32.369  39.936  37.001  1.00  0.00           C  
ATOM   1125  CG  TYR   148     -32.896  39.060  38.122  1.00  0.00           C  
ATOM   1126  CD1 TYR   148     -32.489  39.270  39.437  1.00  0.00           C  
ATOM   1127  CD2 TYR   148     -33.817  38.050  37.875  1.00  0.00           C  
ATOM   1128  CE1 TYR   148     -32.968  38.490  40.469  1.00  0.00           C  
ATOM   1129  CE2 TYR   148     -34.303  37.263  38.901  1.00  0.00           C  
ATOM   1130  CZ  TYR   148     -33.878  37.484  40.194  1.00  0.00           C  
ATOM   1131  OH  TYR   148     -34.355  36.702  41.219  1.00  0.00           O  
ATOM   1132  N   THR   149     -32.601  43.098  35.367  1.00  0.00           N  
ATOM   1133  CA  THR   149     -31.901  44.315  34.956  1.00  0.00           C  
ATOM   1134  C   THR   149     -32.119  45.387  36.024  1.00  0.00           C  
ATOM   1135  O   THR   149     -31.471  46.444  36.019  1.00  0.00           O  
ATOM   1136  CB  THR   149     -32.411  44.781  33.592  1.00  0.00           C  
ATOM   1137  OG1 THR   149     -33.804  45.049  33.657  1.00  0.00           O  
ATOM   1138  CG2 THR   149     -32.153  43.681  32.549  1.00  0.00           C  
ATOM   1139  N   PHE   150     -33.047  45.114  36.938  1.00  0.00           N  
ATOM   1140  CA  PHE   150     -33.255  45.983  38.100  1.00  0.00           C  
ATOM   1141  C   PHE   150     -32.373  45.504  39.248  1.00  0.00           C  
ATOM   1142  O   PHE   150     -32.607  44.453  39.825  1.00  0.00           O  
ATOM   1143  CB  PHE   150     -34.739  46.011  38.502  1.00  0.00           C  
ATOM   1144  CG  PHE   150     -35.479  46.741  37.434  1.00  0.00           C  
ATOM   1145  CD1 PHE   150     -36.117  46.066  36.369  1.00  0.00           C  
ATOM   1146  CD2 PHE   150     -35.557  48.146  37.471  1.00  0.00           C  
ATOM   1147  CE1 PHE   150     -36.825  46.773  35.355  1.00  0.00           C  
ATOM   1148  CE2 PHE   150     -36.260  48.878  36.467  1.00  0.00           C  
ATOM   1149  CZ  PHE   150     -36.895  48.187  35.403  1.00  0.00           C  
ATOM   1150  N   GLY   151     -31.330  46.278  39.583  1.00  0.00           N  
ATOM   1151  CA  GLY   151     -30.324  45.819  40.546  1.00  0.00           C  
ATOM   1152  C   GLY   151     -30.913  45.552  41.927  1.00  0.00           C  
ATOM   1153  O   GLY   151     -30.353  44.778  42.699  1.00  0.00           O  
ATOM   1154  N   LYS   152     -32.023  46.207  42.230  1.00  0.00           N  
ATOM   1155  CA  LYS   152     -32.633  46.098  43.536  1.00  0.00           C  
ATOM   1156  C   LYS   152     -32.969  44.661  43.883  1.00  0.00           C  
ATOM   1157  O   LYS   152     -32.949  44.278  45.055  1.00  0.00           O  
ATOM   1158  CB  LYS   152     -33.899  46.958  43.602  1.00  0.00           C  
ATOM   1159  CG  LYS   152     -33.616  48.462  43.589  1.00  0.00           C  
ATOM   1160  CD  LYS   152     -32.891  48.959  44.841  1.00  0.00           C  
ATOM   1161  CE  LYS   152     -32.664  50.472  44.857  1.00  0.00           C  
ATOM   1162  NZ  LYS   152     -31.945  50.863  46.090  1.00  0.00           N  
ATOM   1163  N   SER   153     -33.269  43.863  42.858  1.00  0.00           N  
ATOM   1164  CA  SER   153     -33.687  42.480  43.085  1.00  0.00           C  
ATOM   1165  C   SER   153     -32.611  41.625  43.753  1.00  0.00           C  
ATOM   1166  O   SER   153     -32.923  40.606  44.366  1.00  0.00           O  
ATOM   1167  CB  SER   153     -34.111  41.815  41.777  1.00  0.00           C  
ATOM   1168  OG  SER   153     -32.993  41.684  40.912  1.00  0.00           O  
ATOM   1169  N   MET   154     -31.350  42.034  43.633  1.00  0.00           N  
ATOM   1170  CA  MET   154     -30.256  41.220  44.147  1.00  0.00           C  
ATOM   1171  C   MET   154     -29.557  41.855  45.353  1.00  0.00           C  
ATOM   1172  O   MET   154     -28.535  41.353  45.828  1.00  0.00           O  
ATOM   1173  CB  MET   154     -29.223  40.875  43.046  1.00  0.00           C  
ATOM   1174  CG  MET   154     -29.805  40.039  41.904  1.00  0.00           C  
ATOM   1175  SD  MET   154     -28.573  39.425  40.716  1.00  0.00           S  
ATOM   1176  CE  MET   154     -28.330  41.028  39.898  1.00  0.00           C  
ATOM   1177  N   TYR   155     -30.123  42.944  45.856  1.00  0.00           N  
ATOM   1178  CA  TYR   155     -29.613  43.548  47.086  1.00  0.00           C  
ATOM   1179  C   TYR   155     -29.426  42.509  48.182  1.00  0.00           C  
ATOM   1180  O   TYR   155     -30.346  41.748  48.495  1.00  0.00           O  
ATOM   1181  CB  TYR   155     -30.563  44.629  47.596  1.00  0.00           C  
ATOM   1182  CG  TYR   155     -30.483  45.778  46.651  1.00  0.00           C  
ATOM   1183  CD1 TYR   155     -31.530  46.015  45.752  1.00  0.00           C  
ATOM   1184  CD2 TYR   155     -29.371  46.649  46.639  1.00  0.00           C  
ATOM   1185  CE1 TYR   155     -31.492  47.093  44.845  1.00  0.00           C  
ATOM   1186  CE2 TYR   155     -29.316  47.750  45.724  1.00  0.00           C  
ATOM   1187  CZ  TYR   155     -30.390  47.955  44.833  1.00  0.00           C  
ATOM   1188  OH  TYR   155     -30.379  48.997  43.932  1.00  0.00           O  
ATOM   1189  N   GLU   156     -28.231  42.476  48.765  1.00  0.00           N  
ATOM   1190  CA  GLU   156     -27.949  41.575  49.872  1.00  0.00           C  
ATOM   1191  C   GLU   156     -27.349  42.322  51.060  1.00  0.00           C  
ATOM   1192  O   GLU   156     -26.635  41.742  51.885  1.00  0.00           O  
ATOM   1193  CB  GLU   156     -27.027  40.445  49.423  1.00  0.00           C  
ATOM   1194  CG  GLU   156     -27.621  39.578  48.311  1.00  0.00           C  
ATOM   1195  CD  GLU   156     -26.611  38.492  47.971  1.00  0.00           C  
ATOM   1196  OE1 GLU   156     -25.477  38.547  48.517  1.00  0.00           O  
ATOM   1197  OE2 GLU   156     -26.960  37.592  47.161  1.00  0.00           O  
ATOM   1198  N   MET   157     -27.645  43.612  51.148  1.00  0.00           N  
ATOM   1199  CA  MET   157     -27.102  44.426  52.226  1.00  0.00           C  
ATOM   1200  C   MET   157     -28.169  44.791  53.257  1.00  0.00           C  
ATOM   1201  O   MET   157     -27.855  45.140  54.394  1.00  0.00           O  
ATOM   1202  CB  MET   157     -26.398  45.686  51.675  1.00  0.00           C  
ATOM   1203  CG  MET   157     -25.088  45.383  50.944  1.00  0.00           C  
ATOM   1204  SD  MET   157     -24.222  46.850  50.309  1.00  0.00           S  
ATOM   1205  CE  MET   157     -25.364  47.120  48.923  1.00  0.00           C  
ATOM   1206  N   GLY   158     -29.435  44.682  52.865  1.00  0.00           N  
ATOM   1207  CA  GLY   158     -30.529  44.993  53.767  1.00  0.00           C  
ATOM   1208  C   GLY   158     -31.733  44.139  53.425  1.00  0.00           C  
ATOM   1209  O   GLY   158     -31.936  43.778  52.263  1.00  0.00           O  
ATOM   1210  N   GLU   159     -32.533  43.831  54.434  1.00  0.00           N  
ATOM   1211  CA  GLU   159     -33.788  43.124  54.208  1.00  0.00           C  
ATOM   1212  C   GLU   159     -34.580  43.896  53.173  1.00  0.00           C  
ATOM   1213  O   GLU   159     -34.740  45.114  53.284  1.00  0.00           O  
ATOM   1214  CB  GLU   159     -34.607  43.025  55.501  1.00  0.00           C  
ATOM   1215  CG  GLU   159     -35.918  42.253  55.335  1.00  0.00           C  
ATOM   1216  CD  GLU   159     -36.610  42.206  56.690  1.00  0.00           C  
ATOM   1217  OE1 GLU   159     -36.015  42.716  57.677  1.00  0.00           O  
ATOM   1218  OE2 GLU   159     -37.743  41.659  56.756  1.00  0.00           O  
ATOM   1219  N   VAL   160     -35.070  43.199  52.152  1.00  0.00           N  
ATOM   1220  CA  VAL   160     -35.820  43.883  51.121  1.00  0.00           C  
ATOM   1221  C   VAL   160     -36.850  42.992  50.437  1.00  0.00           C  
ATOM   1222  O   VAL   160     -36.606  41.806  50.234  1.00  0.00           O  
ATOM   1223  CB  VAL   160     -34.864  44.438  50.065  1.00  0.00           C  
ATOM   1224  CG1 VAL   160     -34.069  43.355  49.333  1.00  0.00           C  
ATOM   1225  CG2 VAL   160     -35.567  45.233  48.963  1.00  0.00           C  
ATOM   1226  N   LYS   161     -37.984  43.589  50.086  1.00  0.00           N  
ATOM   1227  CA  LYS   161     -38.923  42.991  49.156  1.00  0.00           C  
ATOM   1228  C   LYS   161     -38.409  43.146  47.735  1.00  0.00           C  
ATOM   1229  O   LYS   161     -37.266  43.569  47.517  1.00  0.00           O  
ATOM   1230  CB  LYS   161     -40.307  43.632  49.295  1.00  0.00           C  
ATOM   1231  CG  LYS   161     -40.941  43.422  50.672  1.00  0.00           C  
ATOM   1232  CD  LYS   161     -41.283  41.962  50.972  1.00  0.00           C  
ATOM   1233  CE  LYS   161     -42.450  41.423  50.142  1.00  0.00           C  
ATOM   1234  NZ  LYS   161     -42.721  40.014  50.505  1.00  0.00           N  
ATOM   1235  N   GLY   162     -39.249  42.810  46.759  1.00  0.00           N  
ATOM   1236  CA  GLY   162     -38.833  42.807  45.365  1.00  0.00           C  
ATOM   1237  C   GLY   162     -38.557  41.390  44.865  1.00  0.00           C  
ATOM   1238  O   GLY   162     -37.667  40.702  45.369  1.00  0.00           O  
ATOM   1239  N   GLY   163     -39.313  40.966  43.857  1.00  0.00           N  
ATOM   1240  CA  GLY   163     -39.180  39.632  43.273  1.00  0.00           C  
ATOM   1241  C   GLY   163     -39.210  39.763  41.748  1.00  0.00           C  
ATOM   1242  O   GLY   163     -39.733  40.746  41.217  1.00  0.00           O  
ATOM   1243  N   SER   164     -38.658  38.771  41.035  1.00  0.00           N  
ATOM   1244  CA  SER   164     -38.731  38.818  39.569  1.00  0.00           C  
ATOM   1245  C   SER   164     -40.158  38.655  39.062  1.00  0.00           C  
ATOM   1246  O   SER   164     -40.437  38.879  37.880  1.00  0.00           O  
ATOM   1247  CB  SER   164     -37.872  37.625  39.139  1.00  0.00           C  
ATOM   1248  OG  SER   164     -38.489  36.410  39.538  1.00  0.00           O  
ATOM   1249  N   PRO   165     -41.058  38.266  39.959  1.00  0.00           N  
ATOM   1250  CA  PRO   165     -42.445  38.036  39.576  1.00  0.00           C  
ATOM   1251  C   PRO   165     -43.265  39.309  39.709  1.00  0.00           C  
ATOM   1252  O   PRO   165     -44.349  39.411  39.145  1.00  0.00           O  
ATOM   1253  CB  PRO   165     -43.045  36.920  40.441  1.00  0.00           C  
ATOM   1254  CG  PRO   165     -41.994  36.086  41.176  1.00  0.00           C  
ATOM   1255  CD  PRO   165     -40.735  36.874  41.544  1.00  0.00           C  
ATOM   1256  N   TYR   166     -42.722  40.282  40.442  1.00  0.00           N  
ATOM   1257  CA  TYR   166     -43.421  41.524  40.731  1.00  0.00           C  
ATOM   1258  C   TYR   166     -42.867  42.136  42.004  1.00  0.00           C  
ATOM   1259  O   TYR   166     -42.335  41.420  42.861  1.00  0.00           O  
ATOM   1260  CB  TYR   166     -44.930  41.279  40.871  1.00  0.00           C  
ATOM   1261  CG  TYR   166     -45.131  40.374  42.038  1.00  0.00           C  
ATOM   1262  CD1 TYR   166     -45.313  40.916  43.317  1.00  0.00           C  
ATOM   1263  CD2 TYR   166     -45.148  38.970  41.890  1.00  0.00           C  
ATOM   1264  CE1 TYR   166     -45.509  40.093  44.444  1.00  0.00           C  
ATOM   1265  CE2 TYR   166     -45.346  38.118  43.025  1.00  0.00           C  
ATOM   1266  CZ  TYR   166     -45.524  38.702  44.296  1.00  0.00           C  
ATOM   1267  OH  TYR   166     -45.713  37.923  45.417  1.00  0.00           O  
ATOM   1268  N   GLY   167     -42.970  43.459  42.123  1.00  0.00           N  
ATOM   1269  CA  GLY   167     -42.478  44.162  43.312  1.00  0.00           C  
ATOM   1270  C   GLY   167     -43.189  43.727  44.595  1.00  0.00           C  
ATOM   1271  O   GLY   167     -44.340  43.265  44.576  1.00  0.00           O  
ATOM   1272  N   SER   168     -42.498  43.872  45.719  1.00  0.00           N  
ATOM   1273  CA  SER   168     -43.124  43.574  47.000  1.00  0.00           C  
ATOM   1274  C   SER   168     -42.527  44.421  48.100  1.00  0.00           C  
ATOM   1275  O   SER   168     -41.465  45.023  47.937  1.00  0.00           O  
ATOM   1276  CB  SER   168     -42.948  42.106  47.354  1.00  0.00           C  
ATOM   1277  OG  SER   168     -41.580  41.838  47.551  1.00  0.00           O  
ATOM   1278  N   GLY   169     -43.235  44.479  49.216  1.00  0.00           N  
ATOM   1279  CA  GLY   169     -42.719  45.149  50.398  1.00  0.00           C  
ATOM   1280  C   GLY   169     -42.963  44.288  51.626  1.00  0.00           C  
ATOM   1281  O   GLY   169     -43.779  43.370  51.586  1.00  0.00           O  
ATOM   1282  N   THR   170     -42.248  44.572  52.713  1.00  0.00           N  
ATOM   1283  CA  THR   170     -42.406  43.810  53.948  1.00  0.00           C  
ATOM   1284  C   THR   170     -42.901  44.743  55.045  1.00  0.00           C  
ATOM   1285  O   THR   170     -42.327  45.820  55.258  1.00  0.00           O  
ATOM   1286  CB  THR   170     -41.083  43.163  54.344  1.00  0.00           C  
ATOM   1287  OG1 THR   170     -40.647  42.279  53.322  1.00  0.00           O  
ATOM   1288  CG2 THR   170     -41.272  42.376  55.652  1.00  0.00           C  
ATOM   1289  N   TYR   171     -43.962  44.324  55.733  1.00  0.00           N  
ATOM   1290  CA  TYR   171     -44.639  45.165  56.722  1.00  0.00           C  
ATOM   1291  C   TYR   171     -44.271  44.810  58.158  1.00  0.00           C  
ATOM   1292  O   TYR   171     -44.632  45.525  59.088  1.00  0.00           O  
ATOM   1293  CB  TYR   171     -46.144  45.065  56.545  1.00  0.00           C  
ATOM   1294  CG  TYR   171     -46.485  45.698  55.240  1.00  0.00           C  
ATOM   1295  CD1 TYR   171     -45.533  46.485  54.577  1.00  0.00           C  
ATOM   1296  CD2 TYR   171     -47.752  45.523  54.641  1.00  0.00           C  
ATOM   1297  CE1 TYR   171     -45.817  47.098  53.341  1.00  0.00           C  
ATOM   1298  CE2 TYR   171     -48.057  46.139  53.384  1.00  0.00           C  
ATOM   1299  CZ  TYR   171     -47.073  46.924  52.750  1.00  0.00           C  
ATOM   1300  OH  TYR   171     -47.323  47.539  51.542  1.00  0.00           O  
ATOM   1301  N   ALA   172     -43.559  43.706  58.338  1.00  0.00           N  
ATOM   1302  CA  ALA   172     -43.206  43.247  59.672  1.00  0.00           C  
ATOM   1303  C   ALA   172     -44.382  42.583  60.366  1.00  0.00           C  
ATOM   1304  O   ALA   172     -45.520  42.654  59.898  1.00  0.00           O  
ATOM   1305  CB  ALA   172     -42.698  44.416  60.510  1.00  0.00           C  
ATOM   1306  N   ALA   173     -44.103  41.925  61.485  1.00  0.00           N  
ATOM   1307  CA  ALA   173     -45.130  41.214  62.237  1.00  0.00           C  
ATOM   1308  C   ALA   173     -46.228  42.148  62.727  1.00  0.00           C  
ATOM   1309  O   ALA   173     -47.404  41.787  62.732  1.00  0.00           O  
ATOM   1310  CB  ALA   173     -44.505  40.471  63.414  1.00  0.00           C  
ATOM   1311  N   ASP   174     -45.846  43.352  63.141  1.00  0.00           N  
ATOM   1312  CA  ASP   174     -46.822  44.293  63.673  1.00  0.00           C  
ATOM   1313  C   ASP   174     -47.296  45.300  62.624  1.00  0.00           C  
ATOM   1314  O   ASP   174     -48.086  46.194  62.919  1.00  0.00           O  
ATOM   1315  CB  ASP   174     -46.280  44.998  64.924  1.00  0.00           C  
ATOM   1316  CG  ASP   174     -45.001  45.766  64.660  1.00  0.00           C  
ATOM   1317  OD1 ASP   174     -44.645  45.957  63.478  1.00  0.00           O  
ATOM   1318  OD2 ASP   174     -44.351  46.190  65.642  1.00  0.00           O  
ATOM   1319  N   GLY   175     -46.825  45.134  61.390  1.00  0.00           N  
ATOM   1320  CA  GLY   175     -47.203  46.030  60.315  1.00  0.00           C  
ATOM   1321  C   GLY   175     -46.484  47.366  60.366  1.00  0.00           C  
ATOM   1322  O   GLY   175     -46.765  48.253  59.568  1.00  0.00           O  
ATOM   1323  N   SER   176     -45.543  47.506  61.293  1.00  0.00           N  
ATOM   1324  CA  SER   176     -44.906  48.805  61.536  1.00  0.00           C  
ATOM   1325  C   SER   176     -43.813  49.182  60.533  1.00  0.00           C  
ATOM   1326  O   SER   176     -43.470  50.355  60.400  1.00  0.00           O  
ATOM   1327  CB  SER   176     -44.345  48.878  62.961  1.00  0.00           C  
ATOM   1328  OG  SER   176     -43.137  48.143  63.068  1.00  0.00           O  
ATOM   1329  N   ARG   177     -43.252  48.200  59.838  1.00  0.00           N  
ATOM   1330  CA  ARG   177     -42.232  48.511  58.842  1.00  0.00           C  
ATOM   1331  C   ARG   177     -42.863  49.169  57.626  1.00  0.00           C  
ATOM   1332  O   ARG   177     -43.887  48.705  57.126  1.00  0.00           O  
ATOM   1333  CB  ARG   177     -41.482  47.253  58.416  1.00  0.00           C  
ATOM   1334  CG  ARG   177     -40.422  47.499  57.347  1.00  0.00           C  
ATOM   1335  CD  ARG   177     -39.652  46.206  57.046  1.00  0.00           C  
ATOM   1336  NE  ARG   177     -38.532  46.399  56.126  1.00  0.00           N  
ATOM   1337  CZ  ARG   177     -38.670  46.606  54.817  1.00  0.00           C  
ATOM   1338  NH1 ARG   177     -39.879  46.673  54.286  1.00  0.00           N  
ATOM   1339  NH2 ARG   177     -37.600  46.770  54.042  1.00  0.00           N  
ATOM   1340  N   GLU   178     -42.255  50.248  57.146  1.00  0.00           N  
ATOM   1341  CA  GLU   178     -42.758  50.916  55.951  1.00  0.00           C  
ATOM   1342  C   GLU   178     -41.871  50.573  54.753  1.00  0.00           C  
ATOM   1343  O   GLU   178     -40.750  50.105  54.932  1.00  0.00           O  
ATOM   1344  CB  GLU   178     -42.824  52.427  56.166  1.00  0.00           C  
ATOM   1345  CG  GLU   178     -43.813  52.846  57.256  1.00  0.00           C  
ATOM   1346  CD  GLU   178     -43.767  54.362  57.375  1.00  0.00           C  
ATOM   1347  OE1 GLU   178     -42.967  54.990  56.631  1.00  0.00           O  
ATOM   1348  OE2 GLU   178     -44.531  54.913  58.212  1.00  0.00           O  
ATOM   1349  N   PRO   179     -42.383  50.778  53.527  1.00  0.00           N  
ATOM   1350  CA  PRO   179     -41.587  50.444  52.342  1.00  0.00           C  
ATOM   1351  C   PRO   179     -40.246  51.168  52.296  1.00  0.00           C  
ATOM   1352  O   PRO   179     -40.176  52.381  52.505  1.00  0.00           O  
ATOM   1353  CB  PRO   179     -42.482  50.899  51.190  1.00  0.00           C  
ATOM   1354  CG  PRO   179     -43.867  50.732  51.726  1.00  0.00           C  
ATOM   1355  CD  PRO   179     -43.771  51.121  53.177  1.00  0.00           C  
ATOM   1356  N   THR   180     -39.187  50.415  52.029  1.00  0.00           N  
ATOM   1357  CA  THR   180     -37.844  50.972  51.928  1.00  0.00           C  
ATOM   1358  C   THR   180     -37.632  51.646  50.579  1.00  0.00           C  
ATOM   1359  O   THR   180     -38.409  51.453  49.648  1.00  0.00           O  
ATOM   1360  CB  THR   180     -36.816  49.853  52.101  1.00  0.00           C  
ATOM   1361  OG1 THR   180     -36.950  48.901  51.056  1.00  0.00           O  
ATOM   1362  CG2 THR   180     -37.043  49.158  53.454  1.00  0.00           C  
ATOM   1363  N   GLU   181     -36.567  52.433  50.460  1.00  0.00           N  
ATOM   1364  CA  GLU   181     -36.245  53.025  49.165  1.00  0.00           C  
ATOM   1365  C   GLU   181     -35.933  51.957  48.117  1.00  0.00           C  
ATOM   1366  O   GLU   181     -36.281  52.110  46.949  1.00  0.00           O  
ATOM   1367  CB  GLU   181     -35.098  54.027  49.276  1.00  0.00           C  
ATOM   1368  CG  GLU   181     -35.547  55.392  49.773  1.00  0.00           C  
ATOM   1369  CD  GLU   181     -36.470  56.095  48.784  1.00  0.00           C  
ATOM   1370  OE1 GLU   181     -37.387  56.819  49.234  1.00  0.00           O  
ATOM   1371  OE2 GLU   181     -36.275  55.921  47.557  1.00  0.00           O  
ATOM   1372  N   LEU   182     -35.276  50.878  48.523  1.00  0.00           N  
ATOM   1373  CA  LEU   182     -35.001  49.804  47.569  1.00  0.00           C  
ATOM   1374  C   LEU   182     -36.314  49.237  47.023  1.00  0.00           C  
ATOM   1375  O   LEU   182     -36.477  49.092  45.806  1.00  0.00           O  
ATOM   1376  CB  LEU   182     -34.130  48.705  48.195  1.00  0.00           C  
ATOM   1377  CG  LEU   182     -32.688  49.144  48.455  1.00  0.00           C  
ATOM   1378  CD1 LEU   182     -31.842  48.146  49.245  1.00  0.00           C  
ATOM   1379  CD2 LEU   182     -31.854  49.400  47.201  1.00  0.00           C  
ATOM   1380  N   GLU   183     -37.257  48.949  47.922  1.00  0.00           N  
ATOM   1381  CA  GLU   183     -38.576  48.434  47.519  1.00  0.00           C  
ATOM   1382  C   GLU   183     -39.373  49.376  46.606  1.00  0.00           C  
ATOM   1383  O   GLU   183     -40.026  48.932  45.653  1.00  0.00           O  
ATOM   1384  CB  GLU   183     -39.400  48.051  48.753  1.00  0.00           C  
ATOM   1385  CG  GLU   183     -38.808  46.863  49.472  1.00  0.00           C  
ATOM   1386  CD  GLU   183     -39.268  46.721  50.899  1.00  0.00           C  
ATOM   1387  OE1 GLU   183     -40.032  47.582  51.400  1.00  0.00           O  
ATOM   1388  OE2 GLU   183     -38.852  45.733  51.532  1.00  0.00           O  
ATOM   1389  N   ILE   184     -39.323  50.673  46.902  1.00  0.00           N  
ATOM   1390  CA  ILE   184     -40.043  51.667  46.102  1.00  0.00           C  
ATOM   1391  C   ILE   184     -39.409  51.851  44.718  1.00  0.00           C  
ATOM   1392  O   ILE   184     -40.115  52.034  43.719  1.00  0.00           O  
ATOM   1393  CB  ILE   184     -40.118  53.001  46.854  1.00  0.00           C  
ATOM   1394  CG1 ILE   184     -40.995  52.945  48.116  1.00  0.00           C  
ATOM   1395  CG2 ILE   184     -40.699  54.149  46.011  1.00  0.00           C  
ATOM   1396  CD1 ILE   184     -40.862  54.180  49.006  1.00  0.00           C  
ATOM   1397  N   GLN   185     -38.080  51.792  44.673  1.00  0.00           N  
ATOM   1398  CA  GLN   185     -37.325  51.881  43.427  1.00  0.00           C  
ATOM   1399  C   GLN   185     -37.677  50.717  42.500  1.00  0.00           C  
ATOM   1400  O   GLN   185     -37.815  50.891  41.286  1.00  0.00           O  
ATOM   1401  CB  GLN   185     -35.816  51.909  43.723  1.00  0.00           C  
ATOM   1402  CG  GLN   185     -34.923  51.442  42.573  1.00  0.00           C  
ATOM   1403  CD  GLN   185     -33.469  51.249  43.006  1.00  0.00           C  
ATOM   1404  OE1 GLN   185     -32.929  50.136  42.959  1.00  0.00           O  
ATOM   1405  NE2 GLN   185     -32.833  52.337  43.439  1.00  0.00           N  
ATOM   1406  N   GLN   186     -37.836  49.532  43.082  1.00  0.00           N  
ATOM   1407  CA  GLN   186     -38.208  48.344  42.309  1.00  0.00           C  
ATOM   1408  C   GLN   186     -39.625  48.509  41.765  1.00  0.00           C  
ATOM   1409  O   GLN   186     -39.897  48.195  40.603  1.00  0.00           O  
ATOM   1410  CB  GLN   186     -38.068  47.067  43.166  1.00  0.00           C  
ATOM   1411  CG  GLN   186     -38.322  45.777  42.384  1.00  0.00           C  
ATOM   1412  CD  GLN   186     -37.266  45.672  41.293  1.00  0.00           C  
ATOM   1413  OE1 GLN   186     -36.081  45.895  41.535  1.00  0.00           O  
ATOM   1414  NE2 GLN   186     -37.638  45.327  40.031  1.00  0.00           N  
ATOM   1415  N   ALA   187     -40.519  49.036  42.595  1.00  0.00           N  
ATOM   1416  CA  ALA   187     -41.885  49.328  42.157  1.00  0.00           C  
ATOM   1417  C   ALA   187     -41.923  50.365  41.029  1.00  0.00           C  
ATOM   1418  O   ALA   187     -42.693  50.223  40.076  1.00  0.00           O  
ATOM   1419  CB  ALA   187     -42.739  49.781  43.337  1.00  0.00           C  
ATOM   1420  N   ASN   188     -41.105  51.412  41.139  1.00  0.00           N  
ATOM   1421  CA  ASN   188     -41.033  52.413  40.075  1.00  0.00           C  
ATOM   1422  C   ASN   188     -40.583  51.757  38.774  1.00  0.00           C  
ATOM   1423  O   ASN   188     -41.164  51.996  37.715  1.00  0.00           O  
ATOM   1424  CB  ASN   188     -40.082  53.558  40.458  1.00  0.00           C  
ATOM   1425  CG  ASN   188     -40.109  54.587  39.337  1.00  0.00           C  
ATOM   1426  OD1 ASN   188     -39.570  54.359  38.255  1.00  0.00           O  
ATOM   1427  ND2 ASN   188     -40.739  55.776  39.534  1.00  0.00           N  
ATOM   1428  N   TYR   189     -39.554  50.919  38.865  1.00  0.00           N  
ATOM   1429  CA  TYR   189     -39.068  50.197  37.688  1.00  0.00           C  
ATOM   1430  C   TYR   189     -40.194  49.354  37.094  1.00  0.00           C  
ATOM   1431  O   TYR   189     -40.428  49.374  35.884  1.00  0.00           O  
ATOM   1432  CB  TYR   189     -37.879  49.310  38.054  1.00  0.00           C  
ATOM   1433  CG  TYR   189     -37.469  48.580  36.822  1.00  0.00           C  
ATOM   1434  CD1 TYR   189     -36.688  49.227  35.855  1.00  0.00           C  
ATOM   1435  CD2 TYR   189     -37.844  47.236  36.599  1.00  0.00           C  
ATOM   1436  CE1 TYR   189     -36.278  48.569  34.679  1.00  0.00           C  
ATOM   1437  CE2 TYR   189     -37.435  46.553  35.408  1.00  0.00           C  
ATOM   1438  CZ  TYR   189     -36.651  47.239  34.459  1.00  0.00           C  
ATOM   1439  OH  TYR   189     -36.238  46.624  33.297  1.00  0.00           O  
ATOM   1440  N   HIS   190     -40.897  48.617  37.947  1.00  0.00           N  
ATOM   1441  CA  HIS   190     -42.012  47.795  37.471  1.00  0.00           C  
ATOM   1442  C   HIS   190     -43.024  48.636  36.715  1.00  0.00           C  
ATOM   1443  O   HIS   190     -43.459  48.265  35.635  1.00  0.00           O  
ATOM   1444  CB  HIS   190     -42.715  47.068  38.623  1.00  0.00           C  
ATOM   1445  CG  HIS   190     -43.848  46.199  38.163  1.00  0.00           C  
ATOM   1446  ND1 HIS   190     -45.162  46.614  38.098  1.00  0.00           N  
ATOM   1447  CD2 HIS   190     -43.863  44.914  37.736  1.00  0.00           C  
ATOM   1448  CE1 HIS   190     -45.923  45.657  37.662  1.00  0.00           C  
ATOM   1449  NE2 HIS   190     -45.165  44.603  37.431  1.00  0.00           N  
ATOM   1450  N   GLY   191     -43.399  49.775  37.287  1.00  0.00           N  
ATOM   1451  CA  GLY   191     -44.384  50.629  36.657  1.00  0.00           C  
ATOM   1452  C   GLY   191     -43.923  51.079  35.285  1.00  0.00           C  
ATOM   1453  O   GLY   191     -44.703  51.088  34.336  1.00  0.00           O  
ATOM   1454  N   LYS   192     -42.654  51.470  35.187  1.00  0.00           N  
ATOM   1455  CA  LYS   192     -42.108  51.976  33.926  1.00  0.00           C  
ATOM   1456  C   LYS   192     -41.964  50.849  32.909  1.00  0.00           C  
ATOM   1457  O   LYS   192     -42.218  51.034  31.725  1.00  0.00           O  
ATOM   1458  CB  LYS   192     -40.747  52.625  34.153  1.00  0.00           C  
ATOM   1459  CG  LYS   192     -40.207  53.331  32.926  1.00  0.00           C  
ATOM   1460  CD  LYS   192     -38.830  53.906  33.187  1.00  0.00           C  
ATOM   1461  CE  LYS   192     -38.362  54.742  32.005  1.00  0.00           C  
ATOM   1462  NZ  LYS   192     -37.011  55.329  32.246  1.00  0.00           N  
ATOM   1463  N   TYR   193     -41.540  49.688  33.392  1.00  0.00           N  
ATOM   1464  CA  TYR   193     -41.345  48.519  32.543  1.00  0.00           C  
ATOM   1465  C   TYR   193     -42.678  48.059  31.970  1.00  0.00           C  
ATOM   1466  O   TYR   193     -42.792  47.822  30.763  1.00  0.00           O  
ATOM   1467  CB  TYR   193     -40.665  47.396  33.334  1.00  0.00           C  
ATOM   1468  CG  TYR   193     -40.519  46.229  32.419  1.00  0.00           C  
ATOM   1469  CD1 TYR   193     -39.489  46.213  31.469  1.00  0.00           C  
ATOM   1470  CD2 TYR   193     -41.394  45.123  32.486  1.00  0.00           C  
ATOM   1471  CE1 TYR   193     -39.316  45.126  30.589  1.00  0.00           C  
ATOM   1472  CE2 TYR   193     -41.233  44.010  31.599  1.00  0.00           C  
ATOM   1473  CZ  TYR   193     -40.185  44.032  30.656  1.00  0.00           C  
ATOM   1474  OH  TYR   193     -39.994  42.986  29.779  1.00  0.00           O  
ATOM   1475  N   PHE   194     -43.688  47.928  32.832  1.00  0.00           N  
ATOM   1476  CA  PHE   194     -45.021  47.584  32.367  1.00  0.00           C  
ATOM   1477  C   PHE   194     -45.568  48.606  31.360  1.00  0.00           C  
ATOM   1478  O   PHE   194     -46.111  48.236  30.319  1.00  0.00           O  
ATOM   1479  CB  PHE   194     -46.017  47.405  33.541  1.00  0.00           C  
ATOM   1480  CG  PHE   194     -45.631  46.164  34.271  1.00  0.00           C  
ATOM   1481  CD1 PHE   194     -44.729  45.224  33.725  1.00  0.00           C  
ATOM   1482  CD2 PHE   194     -46.170  45.904  35.544  1.00  0.00           C  
ATOM   1483  CE1 PHE   194     -44.363  44.043  34.432  1.00  0.00           C  
ATOM   1484  CE2 PHE   194     -45.820  44.727  36.274  1.00  0.00           C  
ATOM   1485  CZ  PHE   194     -44.913  43.792  35.712  1.00  0.00           C  
ATOM   1486  N   ALA   195     -45.417  49.893  31.660  1.00  0.00           N  
ATOM   1487  CA  ALA   195     -45.948  50.927  30.779  1.00  0.00           C  
ATOM   1488  C   ALA   195     -45.304  50.897  29.391  1.00  0.00           C  
ATOM   1489  O   ALA   195     -45.972  51.131  28.374  1.00  0.00           O  
ATOM   1490  CB  ALA   195     -45.761  52.297  31.413  1.00  0.00           C  
ATOM   1491  N   GLY   196     -44.003  50.629  29.367  1.00  0.00           N  
ATOM   1492  CA  GLY   196     -43.238  50.562  28.128  1.00  0.00           C  
ATOM   1493  C   GLY   196     -43.699  49.397  27.256  1.00  0.00           C  
ATOM   1494  O   GLY   196     -43.910  49.548  26.048  1.00  0.00           O  
ATOM   1495  N   ILE   197     -43.853  48.230  27.869  1.00  0.00           N  
ATOM   1496  CA  ILE   197     -44.362  47.075  27.143  1.00  0.00           C  
ATOM   1497  C   ILE   197     -45.776  47.348  26.631  1.00  0.00           C  
ATOM   1498  O   ILE   197     -46.086  47.101  25.463  1.00  0.00           O  
ATOM   1499  CB  ILE   197     -44.330  45.798  28.011  1.00  0.00           C  
ATOM   1500  CG1 ILE   197     -42.896  45.467  28.419  1.00  0.00           C  
ATOM   1501  CG2 ILE   197     -44.964  44.623  27.263  1.00  0.00           C  
ATOM   1502  CD1 ILE   197     -41.989  45.160  27.242  1.00  0.00           C  
ATOM   1503  N   ALA   198     -46.632  47.890  27.493  1.00  0.00           N  
ATOM   1504  CA  ALA   198     -48.000  48.190  27.096  1.00  0.00           C  
ATOM   1505  C   ALA   198     -48.057  49.193  25.941  1.00  0.00           C  
ATOM   1506  O   ALA   198     -48.861  49.053  25.024  1.00  0.00           O  
ATOM   1507  CB  ALA   198     -48.797  48.703  28.280  1.00  0.00           C  
ATOM   1508  N   LYS   199     -47.194  50.199  25.992  1.00  0.00           N  
ATOM   1509  CA  LYS   199     -47.156  51.224  24.953  1.00  0.00           C  
ATOM   1510  C   LYS   199     -46.735  50.611  23.617  1.00  0.00           C  
ATOM   1511  O   LYS   199     -47.362  50.844  22.584  1.00  0.00           O  
ATOM   1512  CB  LYS   199     -46.198  52.337  25.362  1.00  0.00           C  
ATOM   1513  CG  LYS   199     -46.092  53.496  24.384  1.00  0.00           C  
ATOM   1514  CD  LYS   199     -45.220  54.586  24.997  1.00  0.00           C  
ATOM   1515  CE  LYS   199     -45.020  55.761  24.063  1.00  0.00           C  
ATOM   1516  NZ  LYS   199     -44.040  56.730  24.638  1.00  0.00           N  
ATOM   1517  N   LYS   200     -45.681  49.807  23.651  1.00  0.00           N  
ATOM   1518  CA  LYS   200     -45.206  49.137  22.445  1.00  0.00           C  
ATOM   1519  C   LYS   200     -46.308  48.292  21.797  1.00  0.00           C  
ATOM   1520  O   LYS   200     -46.522  48.356  20.586  1.00  0.00           O  
ATOM   1521  CB  LYS   200     -43.961  48.305  22.762  1.00  0.00           C  
ATOM   1522  CG  LYS   200     -43.371  47.599  21.539  1.00  0.00           C  
ATOM   1523  CD  LYS   200     -42.087  46.824  21.840  1.00  0.00           C  
ATOM   1524  CE  LYS   200     -41.524  46.078  20.628  1.00  0.00           C  
ATOM   1525  NZ  LYS   200     -40.301  45.339  21.012  1.00  0.00           N  
ATOM   1526  N   LEU   201     -47.024  47.529  22.615  1.00  0.00           N  
ATOM   1527  CA  LEU   201     -48.123  46.699  22.137  1.00  0.00           C  
ATOM   1528  C   LEU   201     -49.310  47.506  21.625  1.00  0.00           C  
ATOM   1529  O   LEU   201     -49.961  47.114  20.660  1.00  0.00           O  
ATOM   1530  CB  LEU   201     -48.617  45.781  23.253  1.00  0.00           C  
ATOM   1531  CG  LEU   201     -47.816  44.527  23.560  1.00  0.00           C  
ATOM   1532  CD1 LEU   201     -48.502  43.777  24.688  1.00  0.00           C  
ATOM   1533  CD2 LEU   201     -47.706  43.650  22.320  1.00  0.00           C  
ATOM   1534  N   LYS   202     -49.613  48.612  22.293  1.00  0.00           N  
ATOM   1535  CA  LYS   202     -50.809  49.381  21.968  1.00  0.00           C  
ATOM   1536  C   LYS   202     -50.630  50.161  20.672  1.00  0.00           C  
ATOM   1537  O   LYS   202     -51.548  50.249  19.858  1.00  0.00           O  
ATOM   1538  CB  LYS   202     -51.174  50.319  23.114  1.00  0.00           C  
ATOM   1539  CG  LYS   202     -52.457  51.115  22.866  1.00  0.00           C  
ATOM   1540  CD  LYS   202     -53.715  50.247  22.810  1.00  0.00           C  
ATOM   1541  CE  LYS   202     -55.010  51.052  22.679  1.00  0.00           C  
ATOM   1542  NZ  LYS   202     -56.172  50.137  22.622  1.00  0.00           N  
ATOM   1543  N   LYS   203     -49.440  50.720  20.488  1.00  0.00           N  
ATOM   1544  CA  LYS   203     -49.130  51.513  19.303  1.00  0.00           C  
ATOM   1545  C   LYS   203     -48.999  50.677  18.031  1.00  0.00           C  
ATOM   1546  O   LYS   203     -48.575  51.191  16.996  1.00  0.00           O  
ATOM   1547  CB  LYS   203     -47.846  52.320  19.523  1.00  0.00           C  
ATOM   1548  CG  LYS   203     -47.500  53.246  18.355  1.00  0.00           C  
ATOM   1549  CD  LYS   203     -46.266  54.115  18.608  1.00  0.00           C  
ATOM   1550  CE  LYS   203     -45.923  55.045  17.442  1.00  0.00           C  
ATOM   1551  NZ  LYS   203     -44.723  55.847  17.771  1.00  0.00           N  
TER
