# Supplementary material for: The Flavoproteome of the Model Plant Arabidopsis thaliana
Source: Int J Mol Sci. 2020 Jul 28;21(15):5371. doi: 10.3390/ijms21155371 (PMC7432721; doi:10.3390/ijms21155371)
Supplement: Supplementary file 1 [file ijms-21-05371-s001.zip › Supplements for Table S4 pdb structure prediction evidence code 3/AT5G67220.1.pdb]

REMARK  99  Chain ID : 1
REMARK  99  Residues : 310
REMARK  99  Atoms    : 2721
REMARK  99  File     : d1vhna_.1.pdb.sc
ATOM      1  N   LYS    89     -12.720  32.612   6.721  1.00  0.00           N  
ATOM      2  CA  LYS    89     -12.954  31.254   6.193  1.00  0.00           C  
ATOM      3  C   LYS    89     -12.339  30.236   7.164  1.00  0.00           C  
ATOM      4  O   LYS    89     -11.322  30.530   7.777  1.00  0.00           O  
ATOM      5  CB  LYS    89     -12.297  31.114   4.816  1.00  0.00           C  
ATOM      6  CG  LYS    89     -12.930  32.051   3.779  1.00  0.00           C  
ATOM      7  CD  LYS    89     -13.713  31.289   2.745  1.00  0.00           C  
ATOM      8  CE  LYS    89     -14.358  32.228   1.720  1.00  0.00           C  
ATOM      9  NZ  LYS    89     -15.782  32.504   2.057  1.00  0.00           N  
ATOM     10  N   TYR    90     -13.009  29.098   7.321  1.00  0.00           N  
ATOM     11  CA  TYR    90     -12.554  28.048   8.264  1.00  0.00           C  
ATOM     12  C   TYR    90     -12.431  26.746   7.491  1.00  0.00           C  
ATOM     13  O   TYR    90     -13.422  26.250   6.972  1.00  0.00           O  
ATOM     14  CB  TYR    90     -13.578  27.870   9.398  1.00  0.00           C  
ATOM     15  CG  TYR    90     -13.063  26.804  10.303  1.00  0.00           C  
ATOM     16  CD1 TYR    90     -12.025  27.092  11.198  1.00  0.00           C  
ATOM     17  CD2 TYR    90     -13.601  25.499  10.290  1.00  0.00           C  
ATOM     18  CE1 TYR    90     -11.513  26.112  12.072  1.00  0.00           C  
ATOM     19  CE2 TYR    90     -13.093  24.490  11.171  1.00  0.00           C  
ATOM     20  CZ  TYR    90     -12.047  24.819  12.056  1.00  0.00           C  
ATOM     21  OH  TYR    90     -11.522  23.881  12.920  1.00  0.00           O  
ATOM     22  N   ILE    91     -11.214  26.179   7.415  1.00  0.00           N  
ATOM     23  CA  ILE    91     -11.073  24.947   6.636  1.00  0.00           C  
ATOM     24  C   ILE    91     -10.550  23.788   7.486  1.00  0.00           C  
ATOM     25  O   ILE    91     -10.088  23.971   8.620  1.00  0.00           O  
ATOM     26  CB  ILE    91     -10.136  25.175   5.428  1.00  0.00           C  
ATOM     27  CG1 ILE    91      -8.715  25.606   5.827  1.00  0.00           C  
ATOM     28  CG2 ILE    91     -10.632  26.267   4.465  1.00  0.00           C  
ATOM     29  CD1 ILE    91      -7.734  25.632   4.655  1.00  0.00           C  
ATOM     30  N   VAL    92     -10.740  22.602   6.946  1.00  0.00           N  
ATOM     31  CA  VAL    92     -10.231  21.381   7.583  1.00  0.00           C  
ATOM     32  C   VAL    92      -8.789  21.195   7.096  1.00  0.00           C  
ATOM     33  O   VAL    92      -8.532  21.143   5.887  1.00  0.00           O  
ATOM     34  CB  VAL    92     -11.098  20.198   7.225  1.00  0.00           C  
ATOM     35  CG1 VAL    92     -10.598  18.876   7.811  1.00  0.00           C  
ATOM     36  CG2 VAL    92     -12.542  20.331   7.712  1.00  0.00           C  
ATOM     37  N   ALA    93      -7.855  21.133   8.043  1.00  0.00           N  
ATOM     38  CA  ALA    93      -6.440  20.949   7.657  1.00  0.00           C  
ATOM     39  C   ALA    93      -6.219  19.559   7.115  1.00  0.00           C  
ATOM     40  O   ALA    93      -7.027  18.649   7.331  1.00  0.00           O  
ATOM     41  CB  ALA    93      -5.646  21.051   8.981  1.00  0.00           C  
ATOM     42  N   PRO    94      -5.266  19.403   6.200  1.00  0.00           N  
ATOM     43  CA  PRO    94      -4.912  18.069   5.687  1.00  0.00           C  
ATOM     44  C   PRO    94      -4.243  17.153   6.729  1.00  0.00           C  
ATOM     45  O   PRO    94      -3.042  17.232   7.000  1.00  0.00           O  
ATOM     46  CB  PRO    94      -3.938  17.193   4.894  1.00  0.00           C  
ATOM     47  CG  PRO    94      -2.503  17.725   4.890  1.00  0.00           C  
ATOM     48  CD  PRO    94      -2.416  19.252   4.901  1.00  0.00           C  
ATOM     49  N   MET    95      -5.046  16.271   7.319  1.00  0.00           N  
ATOM     50  CA  MET    95      -4.561  15.323   8.326  1.00  0.00           C  
ATOM     51  C   MET    95      -4.329  13.950   7.710  1.00  0.00           C  
ATOM     52  O   MET    95      -5.253  13.166   7.476  1.00  0.00           O  
ATOM     53  CB  MET    95      -5.356  14.837   9.540  1.00  0.00           C  
ATOM     54  CG  MET    95      -5.764  15.963  10.492  1.00  0.00           C  
ATOM     55  SD  MET    95      -4.372  16.885  11.211  1.00  0.00           S  
ATOM     56  CE  MET    95      -3.863  15.553  12.335  1.00  0.00           C  
ATOM     57  N   VAL    96      -3.067  13.656   7.443  1.00  0.00           N  
ATOM     58  CA  VAL    96      -2.660  12.383   6.860  1.00  0.00           C  
ATOM     59  C   VAL    96      -3.076  11.242   7.777  1.00  0.00           C  
ATOM     60  O   VAL    96      -2.638  11.128   8.925  1.00  0.00           O  
ATOM     61  CB  VAL    96      -1.420  11.515   6.555  1.00  0.00           C  
ATOM     62  CG1 VAL    96      -1.764  10.147   5.963  1.00  0.00           C  
ATOM     63  CG2 VAL    96      -0.459  12.155   5.551  1.00  0.00           C  
ATOM     64  N   ASP    97      -3.944  10.373   7.257  1.00  0.00           N  
ATOM     65  CA  ASP    97      -4.471   9.244   8.003  1.00  0.00           C  
ATOM     66  C   ASP    97      -5.864   9.437   8.558  1.00  0.00           C  
ATOM     67  O   ASP    97      -6.510   8.494   9.024  1.00  0.00           O  
ATOM     68  CB  ASP    97      -3.669   8.828   9.240  1.00  0.00           C  
ATOM     69  CG  ASP    97      -2.306   8.336   8.773  1.00  0.00           C  
ATOM     70  OD1 ASP    97      -2.269   7.511   7.822  1.00  0.00           O  
ATOM     71  OD2 ASP    97      -1.284   8.778   9.363  1.00  0.00           O  
ATOM     72  N   ASN    98      -6.347  10.616   8.472  1.00  0.00           N  
ATOM     73  CA  ASN    98      -7.655  11.025   8.954  1.00  0.00           C  
ATOM     74  C   ASN    98      -8.518  11.717   7.917  1.00  0.00           C  
ATOM     75  O   ASN    98      -9.683  11.365   7.760  1.00  0.00           O  
ATOM     76  CB  ASN    98      -7.485  12.054  10.117  1.00  0.00           C  
ATOM     77  CG  ASN    98      -6.753  11.359  11.256  1.00  0.00           C  
ATOM     78  OD1 ASN    98      -7.314  10.507  11.943  1.00  0.00           O  
ATOM     79  ND2 ASN    98      -5.459  11.686  11.518  1.00  0.00           N  
ATOM     80  N   SER    99      -7.967  12.736   7.245  1.00  0.00           N  
ATOM     81  CA  SER    99      -8.744  13.518   6.305  1.00  0.00           C  
ATOM     82  C   SER    99      -8.845  12.924   4.900  1.00  0.00           C  
ATOM     83  O   SER    99      -8.472  13.560   3.931  1.00  0.00           O  
ATOM     84  CB  SER    99      -8.305  14.985   6.231  1.00  0.00           C  
ATOM     85  OG  SER    99      -8.479  15.611   7.494  1.00  0.00           O  
ATOM     86  N   GLU   100      -9.512  11.789   4.874  1.00  0.00           N  
ATOM     87  CA  GLU   100      -9.805  11.098   3.599  1.00  0.00           C  
ATOM     88  C   GLU   100     -11.089  11.682   3.041  1.00  0.00           C  
ATOM     89  O   GLU   100     -11.675  12.600   3.628  1.00  0.00           O  
ATOM     90  CB  GLU   100      -9.891   9.603   3.834  1.00  0.00           C  
ATOM     91  CG  GLU   100      -8.570   8.980   4.291  1.00  0.00           C  
ATOM     92  CD  GLU   100      -7.592   9.046   3.126  1.00  0.00           C  
ATOM     93  OE1 GLU   100      -8.055   9.270   1.976  1.00  0.00           O  
ATOM     94  OE2 GLU   100      -6.368   8.874   3.372  1.00  0.00           O  
ATOM     95  N   LEU   101     -11.597  11.157   1.921  1.00  0.00           N  
ATOM     96  CA  LEU   101     -12.805  11.755   1.352  1.00  0.00           C  
ATOM     97  C   LEU   101     -14.012  11.695   2.254  1.00  0.00           C  
ATOM     98  O   LEU   101     -14.798  12.649   2.310  1.00  0.00           O  
ATOM     99  CB  LEU   101     -13.096  11.180  -0.033  1.00  0.00           C  
ATOM    100  CG  LEU   101     -14.281  11.847  -0.734  1.00  0.00           C  
ATOM    101  CD1 LEU   101     -14.123  13.346  -0.984  1.00  0.00           C  
ATOM    102  CD2 LEU   101     -14.610  11.290  -2.118  1.00  0.00           C  
ATOM    103  N   PRO   102     -14.153  10.637   3.037  1.00  0.00           N  
ATOM    104  CA  PRO   102     -15.303  10.534   3.939  1.00  0.00           C  
ATOM    105  C   PRO   102     -15.265  11.626   5.009  1.00  0.00           C  
ATOM    106  O   PRO   102     -16.293  12.310   5.233  1.00  0.00           O  
ATOM    107  CB  PRO   102     -15.317   9.170   4.606  1.00  0.00           C  
ATOM    108  CG  PRO   102     -14.680   8.069   3.756  1.00  0.00           C  
ATOM    109  CD  PRO   102     -13.430   8.524   3.001  1.00  0.00           C  
ATOM    110  N   PHE   103     -14.123  11.840   5.654  1.00  0.00           N  
ATOM    111  CA  PHE   103     -14.079  12.887   6.703  1.00  0.00           C  
ATOM    112  C   PHE   103     -14.159  14.275   6.107  1.00  0.00           C  
ATOM    113  O   PHE   103     -14.824  15.168   6.654  1.00  0.00           O  
ATOM    114  CB  PHE   103     -12.865  12.696   7.602  1.00  0.00           C  
ATOM    115  CG  PHE   103     -12.690  13.638   8.758  1.00  0.00           C  
ATOM    116  CD1 PHE   103     -13.740  14.206   9.422  1.00  0.00           C  
ATOM    117  CD2 PHE   103     -11.392  13.886   9.203  1.00  0.00           C  
ATOM    118  CE1 PHE   103     -13.496  15.062  10.509  1.00  0.00           C  
ATOM    119  CE2 PHE   103     -11.127  14.723  10.289  1.00  0.00           C  
ATOM    120  CZ  PHE   103     -12.225  15.311  10.899  1.00  0.00           C  
ATOM    121  N   ARG   104     -13.495  14.507   4.955  1.00  0.00           N  
ATOM    122  CA  ARG   104     -13.621  15.821   4.317  1.00  0.00           C  
ATOM    123  C   ARG   104     -15.109  16.115   4.017  1.00  0.00           C  
ATOM    124  O   ARG   104     -15.583  17.192   4.314  1.00  0.00           O  
ATOM    125  CB  ARG   104     -12.848  15.842   2.991  1.00  0.00           C  
ATOM    126  CG  ARG   104     -11.332  15.805   3.206  1.00  0.00           C  
ATOM    127  CD  ARG   104     -10.612  16.090   1.915  1.00  0.00           C  
ATOM    128  NE  ARG   104     -10.928  15.223   0.786  1.00  0.00           N  
ATOM    129  CZ  ARG   104     -10.190  14.165   0.442  1.00  0.00           C  
ATOM    130  NH1 ARG   104      -9.122  13.817   1.154  1.00  0.00           N  
ATOM    131  NH2 ARG   104     -10.476  13.428  -0.639  1.00  0.00           N  
ATOM    132  N   LEU   105     -15.817  15.142   3.458  1.00  0.00           N  
ATOM    133  CA  LEU   105     -17.228  15.321   3.126  1.00  0.00           C  
ATOM    134  C   LEU   105     -18.022  15.651   4.380  1.00  0.00           C  
ATOM    135  O   LEU   105     -18.820  16.593   4.383  1.00  0.00           O  
ATOM    136  CB  LEU   105     -17.748  14.043   2.446  1.00  0.00           C  
ATOM    137  CG  LEU   105     -17.183  13.826   1.041  1.00  0.00           C  
ATOM    138  CD1 LEU   105     -17.527  12.479   0.407  1.00  0.00           C  
ATOM    139  CD2 LEU   105     -17.647  14.839  -0.005  1.00  0.00           C  
ATOM    140  N   LEU   106     -17.755  14.858   5.420  1.00  0.00           N  
ATOM    141  CA  LEU   106     -18.468  15.117   6.699  1.00  0.00           C  
ATOM    142  C   LEU   106     -18.207  16.533   7.186  1.00  0.00           C  
ATOM    143  O   LEU   106     -19.128  17.215   7.685  1.00  0.00           O  
ATOM    144  CB  LEU   106     -17.959  14.103   7.724  1.00  0.00           C  
ATOM    145  CG  LEU   106     -18.786  13.997   8.999  1.00  0.00           C  
ATOM    146  CD1 LEU   106     -20.102  13.296   8.736  1.00  0.00           C  
ATOM    147  CD2 LEU   106     -17.967  13.213  10.046  1.00  0.00           C  
ATOM    148  N   CYS   107     -16.964  17.027   7.116  1.00  0.00           N  
ATOM    149  CA  CYS   107     -16.663  18.385   7.532  1.00  0.00           C  
ATOM    150  C   CYS   107     -17.435  19.424   6.713  1.00  0.00           C  
ATOM    151  O   CYS   107     -17.943  20.401   7.271  1.00  0.00           O  
ATOM    152  CB  CYS   107     -15.166  18.642   7.447  1.00  0.00           C  
ATOM    153  SG  CYS   107     -14.433  17.913   8.421  1.00  0.00           S  
ATOM    154  N   GLN   108     -17.543  19.233   5.400  1.00  0.00           N  
ATOM    155  CA  GLN   108     -18.325  20.149   4.562  1.00  0.00           C  
ATOM    156  C   GLN   108     -19.805  20.103   4.945  1.00  0.00           C  
ATOM    157  O   GLN   108     -20.495  21.136   4.881  1.00  0.00           O  
ATOM    158  CB  GLN   108     -18.179  19.740   3.078  1.00  0.00           C  
ATOM    159  CG  GLN   108     -16.789  20.018   2.503  1.00  0.00           C  
ATOM    160  CD  GLN   108     -16.760  19.499   1.072  1.00  0.00           C  
ATOM    161  OE1 GLN   108     -17.735  18.928   0.585  1.00  0.00           O  
ATOM    162  NE2 GLN   108     -15.638  19.668   0.321  1.00  0.00           N  
ATOM    163  N   LYS   109     -20.262  18.957   5.440  1.00  0.00           N  
ATOM    164  CA  LYS   109     -21.648  18.806   5.887  1.00  0.00           C  
ATOM    165  C   LYS   109     -21.901  19.495   7.212  1.00  0.00           C  
ATOM    166  O   LYS   109     -23.049  19.514   7.698  1.00  0.00           O  
ATOM    167  CB  LYS   109     -22.053  17.348   5.907  1.00  0.00           C  
ATOM    168  CG  LYS   109     -22.075  16.702   4.520  1.00  0.00           C  
ATOM    169  CD  LYS   109     -22.514  15.236   4.534  1.00  0.00           C  
ATOM    170  CE  LYS   109     -22.533  14.589   3.148  1.00  0.00           C  
ATOM    171  NZ  LYS   109     -22.959  13.176   3.255  1.00  0.00           N  
ATOM    172  N   TYR   110     -20.869  20.041   7.832  1.00  0.00           N  
ATOM    173  CA  TYR   110     -20.966  20.784   9.065  1.00  0.00           C  
ATOM    174  C   TYR   110     -20.457  22.209   8.890  1.00  0.00           C  
ATOM    175  O   TYR   110     -20.165  22.927   9.866  1.00  0.00           O  
ATOM    176  CB  TYR   110     -20.211  20.078  10.208  1.00  0.00           C  
ATOM    177  CG  TYR   110     -20.847  18.745  10.409  1.00  0.00           C  
ATOM    178  CD1 TYR   110     -20.230  17.595   9.899  1.00  0.00           C  
ATOM    179  CD2 TYR   110     -22.064  18.605  11.111  1.00  0.00           C  
ATOM    180  CE1 TYR   110     -20.799  16.318  10.071  1.00  0.00           C  
ATOM    181  CE2 TYR   110     -22.656  17.314  11.295  1.00  0.00           C  
ATOM    182  CZ  TYR   110     -22.006  16.180  10.766  1.00  0.00           C  
ATOM    183  OH  TYR   110     -22.539  14.918  10.914  1.00  0.00           O  
ATOM    184  N   GLY   111     -20.274  22.671   7.641  1.00  0.00           N  
ATOM    185  CA  GLY   111     -19.863  24.028   7.407  1.00  0.00           C  
ATOM    186  C   GLY   111     -18.420  24.329   7.111  1.00  0.00           C  
ATOM    187  O   GLY   111     -18.076  25.523   7.005  1.00  0.00           O  
ATOM    188  N   ALA   112     -17.565  23.304   6.972  1.00  0.00           N  
ATOM    189  CA  ALA   112     -16.182  23.677   6.612  1.00  0.00           C  
ATOM    190  C   ALA   112     -16.206  24.378   5.262  1.00  0.00           C  
ATOM    191  O   ALA   112     -17.028  24.059   4.369  1.00  0.00           O  
ATOM    192  CB  ALA   112     -15.302  22.437   6.563  1.00  0.00           C  
ATOM    193  N   GLN   113     -15.269  25.300   5.051  1.00  0.00           N  
ATOM    194  CA  GLN   113     -15.212  26.041   3.797  1.00  0.00           C  
ATOM    195  C   GLN   113     -14.357  25.394   2.726  1.00  0.00           C  
ATOM    196  O   GLN   113     -14.550  25.658   1.522  1.00  0.00           O  
ATOM    197  CB  GLN   113     -14.723  27.478   4.024  1.00  0.00           C  
ATOM    198  CG  GLN   113     -15.642  28.299   4.930  1.00  0.00           C  
ATOM    199  CD  GLN   113     -17.037  28.286   4.321  1.00  0.00           C  
ATOM    200  OE1 GLN   113     -17.210  28.531   3.128  1.00  0.00           O  
ATOM    201  NE2 GLN   113     -18.109  27.999   5.108  1.00  0.00           N  
ATOM    202  N   ALA   114     -13.367  24.618   3.147  1.00  0.00           N  
ATOM    203  CA  ALA   114     -12.460  23.953   2.217  1.00  0.00           C  
ATOM    204  C   ALA   114     -11.672  22.896   3.004  1.00  0.00           C  
ATOM    205  O   ALA   114     -11.829  22.860   4.226  1.00  0.00           O  
ATOM    206  CB  ALA   114     -11.483  24.953   1.591  1.00  0.00           C  
ATOM    207  N   ALA   115     -10.972  22.055   2.275  1.00  0.00           N  
ATOM    208  CA  ALA   115     -10.221  20.971   2.938  1.00  0.00           C  
ATOM    209  C   ALA   115      -9.045  20.583   2.041  1.00  0.00           C  
ATOM    210  O   ALA   115      -8.844  21.247   1.009  1.00  0.00           O  
ATOM    211  CB  ALA   115     -11.131  19.779   3.193  1.00  0.00           C  
ATOM    212  N   TYR   116      -8.260  19.638   2.538  1.00  0.00           N  
ATOM    213  CA  TYR   116      -7.075  19.213   1.788  1.00  0.00           C  
ATOM    214  C   TYR   116      -6.975  17.687   1.771  1.00  0.00           C  
ATOM    215  O   TYR   116      -7.379  16.979   2.693  1.00  0.00           O  
ATOM    216  CB  TYR   116      -5.802  19.677   2.524  1.00  0.00           C  
ATOM    217  CG  TYR   116      -5.827  21.166   2.567  1.00  0.00           C  
ATOM    218  CD1 TYR   116      -6.450  21.823   3.636  1.00  0.00           C  
ATOM    219  CD2 TYR   116      -5.228  21.945   1.551  1.00  0.00           C  
ATOM    220  CE1 TYR   116      -6.491  23.229   3.713  1.00  0.00           C  
ATOM    221  CE2 TYR   116      -5.261  23.376   1.614  1.00  0.00           C  
ATOM    222  CZ  TYR   116      -5.899  23.999   2.706  1.00  0.00           C  
ATOM    223  OH  TYR   116      -5.960  25.372   2.806  1.00  0.00           O  
ATOM    224  N   THR   117      -6.346  17.172   0.696  1.00  0.00           N  
ATOM    225  CA  THR   117      -6.100  15.737   0.657  1.00  0.00           C  
ATOM    226  C   THR   117      -5.033  15.413   1.723  1.00  0.00           C  
ATOM    227  O   THR   117      -4.316  16.314   2.173  1.00  0.00           O  
ATOM    228  CB  THR   117      -5.511  15.341  -0.701  1.00  0.00           C  
ATOM    229  OG1 THR   117      -4.265  15.993  -0.901  1.00  0.00           O  
ATOM    230  CG2 THR   117      -6.486  15.751  -1.818  1.00  0.00           C  
ATOM    231  N   PRO   118      -4.956  14.137   2.038  1.00  0.00           N  
ATOM    232  CA  PRO   118      -3.836  13.722   2.926  1.00  0.00           C  
ATOM    233  C   PRO   118      -2.583  13.970   2.055  1.00  0.00           C  
ATOM    234  O   PRO   118      -2.707  13.964   0.813  1.00  0.00           O  
ATOM    235  CB  PRO   118      -3.988  12.235   3.212  1.00  0.00           C  
ATOM    236  CG  PRO   118      -5.410  11.714   2.993  1.00  0.00           C  
ATOM    237  CD  PRO   118      -6.148  12.410   1.848  1.00  0.00           C  
ATOM    238  N   MET   119      -1.508  14.254   2.813  1.00  0.00           N  
ATOM    239  CA  MET   119      -0.242  14.512   2.144  1.00  0.00           C  
ATOM    240  C   MET   119       0.372  13.268   1.541  1.00  0.00           C  
ATOM    241  O   MET   119       0.360  12.172   2.108  1.00  0.00           O  
ATOM    242  CB  MET   119       1.034  14.994   2.841  1.00  0.00           C  
ATOM    243  CG  MET   119       2.164  15.344   1.871  1.00  0.00           C  
ATOM    244  SD  MET   119       3.700  15.898   2.671  1.00  0.00           S  
ATOM    245  CE  MET   119       4.152  14.255   3.299  1.00  0.00           C  
ATOM    246  N   LEU   120       0.923  13.458   0.351  1.00  0.00           N  
ATOM    247  CA  LEU   120       1.530  12.401  -0.433  1.00  0.00           C  
ATOM    248  C   LEU   120       2.976  12.729  -0.801  1.00  0.00           C  
ATOM    249  O   LEU   120       3.402  13.887  -0.791  1.00  0.00           O  
ATOM    250  CB  LEU   120       0.997  12.035  -1.822  1.00  0.00           C  
ATOM    251  CG  LEU   120      -0.469  11.597  -1.817  1.00  0.00           C  
ATOM    252  CD1 LEU   120      -1.072  11.344  -3.198  1.00  0.00           C  
ATOM    253  CD2 LEU   120      -0.753  10.299  -1.063  1.00  0.00           C  
ATOM    254  N   HIS   121       3.750  11.701  -1.132  1.00  0.00           N  
ATOM    255  CA  HIS   121       5.128  11.905  -1.554  1.00  0.00           C  
ATOM    256  C   HIS   121       5.057  12.027  -3.066  1.00  0.00           C  
ATOM    257  O   HIS   121       4.305  11.313  -3.734  1.00  0.00           O  
ATOM    258  CB  HIS   121       6.206  10.831  -1.367  1.00  0.00           C  
ATOM    259  CG  HIS   121       6.476  10.517   0.075  1.00  0.00           C  
ATOM    260  ND1 HIS   121       7.268  11.291   0.898  1.00  0.00           N  
ATOM    261  CD2 HIS   121       6.050   9.495   0.854  1.00  0.00           C  
ATOM    262  CE1 HIS   121       7.322  10.783   2.092  1.00  0.00           C  
ATOM    263  NE2 HIS   121       6.591   9.685   2.103  1.00  0.00           N  
ATOM    264  N   SER   122       5.838  12.933  -3.638  1.00  0.00           N  
ATOM    265  CA  SER   122       5.808  13.098  -5.083  1.00  0.00           C  
ATOM    266  C   SER   122       6.293  11.837  -5.786  1.00  0.00           C  
ATOM    267  O   SER   122       5.647  11.307  -6.694  1.00  0.00           O  
ATOM    268  CB  SER   122       6.662  14.056  -5.916  1.00  0.00           C  
ATOM    269  OG  SER   122       6.314  15.401  -5.622  1.00  0.00           O  
ATOM    270  N   ARG   123       7.455  11.339  -5.365  1.00  0.00           N  
ATOM    271  CA  ARG   123       8.065  10.145  -5.959  1.00  0.00           C  
ATOM    272  C   ARG   123       7.136   8.937  -5.957  1.00  0.00           C  
ATOM    273  O   ARG   123       7.444   7.884  -6.523  1.00  0.00           O  
ATOM    274  CB  ARG   123       9.300   9.486  -5.340  1.00  0.00           C  
ATOM    275  CG  ARG   123       9.029   8.838  -3.981  1.00  0.00           C  
ATOM    276  CD  ARG   123      10.278   8.246  -3.325  1.00  0.00           C  
ATOM    277  NE  ARG   123       9.867   7.680  -2.009  1.00  0.00           N  
ATOM    278  CZ  ARG   123       9.604   8.512  -0.960  1.00  0.00           C  
ATOM    279  NH1 ARG   123       9.793   9.794  -1.388  1.00  0.00           N  
ATOM    280  NH2 ARG   123       9.254   7.737   0.108  1.00  0.00           N  
ATOM    281  N   ILE   124       5.942   9.100  -5.256  1.00  0.00           N  
ATOM    282  CA  ILE   124       5.007   7.980  -5.296  1.00  0.00           C  
ATOM    283  C   ILE   124       3.981   8.194  -6.402  1.00  0.00           C  
ATOM    284  O   ILE   124       3.563   7.251  -7.081  1.00  0.00           O  
ATOM    285  CB  ILE   124       4.299   7.800  -3.935  1.00  0.00           C  
ATOM    286  CG1 ILE   124       5.255   7.418  -2.792  1.00  0.00           C  
ATOM    287  CG2 ILE   124       3.223   6.701  -3.944  1.00  0.00           C  
ATOM    288  CD1 ILE   124       4.606   7.476  -1.410  1.00  0.00           C  
ATOM    289  N   PHE   125       3.542   9.436  -6.581  1.00  0.00           N  
ATOM    290  CA  PHE   125       2.584   9.773  -7.615  1.00  0.00           C  
ATOM    291  C   PHE   125       3.186   9.521  -8.997  1.00  0.00           C  
ATOM    292  O   PHE   125       2.553   8.894  -9.853  1.00  0.00           O  
ATOM    293  CB  PHE   125       2.095  11.206  -7.472  1.00  0.00           C  
ATOM    294  CG  PHE   125       1.242  11.664  -8.615  1.00  0.00           C  
ATOM    295  CD1 PHE   125      -0.107  11.323  -8.665  1.00  0.00           C  
ATOM    296  CD2 PHE   125       1.771  12.401  -9.649  1.00  0.00           C  
ATOM    297  CE1 PHE   125      -0.892  11.725  -9.726  1.00  0.00           C  
ATOM    298  CE2 PHE   125       0.999  12.808 -10.721  1.00  0.00           C  
ATOM    299  CZ  PHE   125      -0.348  12.472 -10.756  1.00  0.00           C  
ATOM    300  N   THR   126       4.435   9.953  -9.188  1.00  0.00           N  
ATOM    301  CA  THR   126       5.092   9.750 -10.487  1.00  0.00           C  
ATOM    302  C   THR   126       5.341   8.276 -10.744  1.00  0.00           C  
ATOM    303  O   THR   126       5.369   7.829 -11.903  1.00  0.00           O  
ATOM    304  CB  THR   126       6.368  10.590 -10.581  1.00  0.00           C  
ATOM    305  OG1 THR   126       6.052  11.971 -10.478  1.00  0.00           O  
ATOM    306  CG2 THR   126       7.055  10.324 -11.931  1.00  0.00           C  
ATOM    307  N   GLU   127       5.720   7.535  -9.706  1.00  0.00           N  
ATOM    308  CA  GLU   127       5.997   6.106  -9.872  1.00  0.00           C  
ATOM    309  C   GLU   127       4.747   5.247  -9.722  1.00  0.00           C  
ATOM    310  O   GLU   127       4.786   4.014  -9.777  1.00  0.00           O  
ATOM    311  CB  GLU   127       6.957   5.431  -8.887  1.00  0.00           C  
ATOM    312  CG  GLU   127       8.400   5.927  -9.004  1.00  0.00           C  
ATOM    313  CD  GLU   127       9.229   5.217  -7.943  1.00  0.00           C  
ATOM    314  OE1 GLU   127       8.640   4.411  -7.174  1.00  0.00           O  
ATOM    315  OE2 GLU   127      10.462   5.471  -7.889  1.00  0.00           O  
ATOM    316  N   THR   128       3.610   5.913  -9.528  1.00  0.00           N  
ATOM    317  CA  THR   128       2.329   5.229  -9.425  1.00  0.00           C  
ATOM    318  C   THR   128       2.170   4.226  -8.287  1.00  0.00           C  
ATOM    319  O   THR   128       1.918   3.037  -8.502  1.00  0.00           O  
ATOM    320  CB  THR   128       1.226   4.256  -9.885  1.00  0.00           C  
ATOM    321  OG1 THR   128       1.738   2.933  -9.948  1.00  0.00           O  
ATOM    322  CG2 THR   128       0.726   4.675 -11.278  1.00  0.00           C  
ATOM    323  N   GLU   129       2.316   4.700  -7.042  1.00  0.00           N  
ATOM    324  CA  GLU   129       2.153   3.781  -5.918  1.00  0.00           C  
ATOM    325  C   GLU   129       0.655   3.600  -5.745  1.00  0.00           C  
ATOM    326  O   GLU   129      -0.118   4.557  -5.834  1.00  0.00           O  
ATOM    327  CB  GLU   129       2.634   4.187  -4.522  1.00  0.00           C  
ATOM    328  CG  GLU   129       2.371   3.124  -3.453  1.00  0.00           C  
ATOM    329  CD  GLU   129       3.301   1.949  -3.719  1.00  0.00           C  
ATOM    330  OE1 GLU   129       4.179   2.081  -4.613  1.00  0.00           O  
ATOM    331  OE2 GLU   129       3.146   0.905  -3.032  1.00  0.00           O  
ATOM    332  N   LYS   130       0.207   2.379  -5.494  1.00  0.00           N  
ATOM    333  CA  LYS   130      -1.222   2.178  -5.296  1.00  0.00           C  
ATOM    334  C   LYS   130      -1.699   3.034  -4.114  1.00  0.00           C  
ATOM    335  O   LYS   130      -2.859   3.449  -4.040  1.00  0.00           O  
ATOM    336  CB  LYS   130      -1.795   0.813  -4.899  1.00  0.00           C  
ATOM    337  CG  LYS   130      -1.717  -0.230  -6.016  1.00  0.00           C  
ATOM    338  CD  LYS   130      -2.282  -1.595  -5.620  1.00  0.00           C  
ATOM    339  CE  LYS   130      -2.200  -2.639  -6.735  1.00  0.00           C  
ATOM    340  NZ  LYS   130      -2.737  -3.933  -6.258  1.00  0.00           N  
ATOM    341  N   TYR   131      -0.866   3.320  -3.216  1.00  0.00           N  
ATOM    342  CA  TYR   131      -1.124   4.117  -2.022  1.00  0.00           C  
ATOM    343  C   TYR   131      -1.392   5.572  -2.364  1.00  0.00           C  
ATOM    344  O   TYR   131      -2.367   6.154  -1.867  1.00  0.00           O  
ATOM    345  CB  TYR   131       0.038   4.015  -1.028  1.00  0.00           C  
ATOM    346  CG  TYR   131      -0.032   2.669  -0.393  1.00  0.00           C  
ATOM    347  CD1 TYR   131       0.871   1.669  -0.778  1.00  0.00           C  
ATOM    348  CD2 TYR   131      -0.990   2.369   0.600  1.00  0.00           C  
ATOM    349  CE1 TYR   131       0.838   0.385  -0.199  1.00  0.00           C  
ATOM    350  CE2 TYR   131      -1.037   1.068   1.199  1.00  0.00           C  
ATOM    351  CZ  TYR   131      -0.112   0.089   0.784  1.00  0.00           C  
ATOM    352  OH  TYR   131      -0.122  -1.178   1.329  1.00  0.00           O  
ATOM    353  N   ARG   132      -0.712   6.273  -3.262  1.00  0.00           N  
ATOM    354  CA  ARG   132      -1.222   7.619  -3.540  1.00  0.00           C  
ATOM    355  C   ARG   132      -2.658   7.695  -4.083  1.00  0.00           C  
ATOM    356  O   ARG   132      -3.491   8.437  -3.555  1.00  0.00           O  
ATOM    357  CB  ARG   132      -0.557   8.508  -4.593  1.00  0.00           C  
ATOM    358  CG  ARG   132      -1.222   9.878  -4.743  1.00  0.00           C  
ATOM    359  CD  ARG   132      -0.531  10.786  -5.762  1.00  0.00           C  
ATOM    360  NE  ARG   132      -1.250  12.091  -5.759  1.00  0.00           N  
ATOM    361  CZ  ARG   132      -2.386  12.246  -6.500  1.00  0.00           C  
ATOM    362  NH1 ARG   132      -2.633  11.063  -7.135  1.00  0.00           N  
ATOM    363  NH2 ARG   132      -2.832  13.523  -6.315  1.00  0.00           N  
ATOM    364  N   ASN   133      -2.986   6.948  -5.129  1.00  0.00           N  
ATOM    365  CA  ASN   133      -4.408   6.879  -5.567  1.00  0.00           C  
ATOM    366  C   ASN   133      -5.491   6.453  -4.552  1.00  0.00           C  
ATOM    367  O   ASN   133      -6.576   7.037  -4.491  1.00  0.00           O  
ATOM    368  CB  ASN   133      -4.595   5.924  -6.750  1.00  0.00           C  
ATOM    369  CG  ASN   133      -4.015   6.591  -7.989  1.00  0.00           C  
ATOM    370  OD1 ASN   133      -3.844   7.808  -8.032  1.00  0.00           O  
ATOM    371  ND2 ASN   133      -3.683   5.830  -9.066  1.00  0.00           N  
ATOM    372  N   GLN   134      -5.210   5.435  -3.745  1.00  0.00           N  
ATOM    373  CA  GLN   134      -6.113   4.933  -2.720  1.00  0.00           C  
ATOM    374  C   GLN   134      -6.101   5.744  -1.437  1.00  0.00           C  
ATOM    375  O   GLN   134      -6.978   5.608  -0.579  1.00  0.00           O  
ATOM    376  CB  GLN   134      -5.940   3.549  -2.086  1.00  0.00           C  
ATOM    377  CG  GLN   134      -6.145   2.397  -3.071  1.00  0.00           C  
ATOM    378  CD  GLN   134      -5.911   1.092  -2.324  1.00  0.00           C  
ATOM    379  OE1 GLN   134      -5.639   1.088  -1.124  1.00  0.00           O  
ATOM    380  NE2 GLN   134      -6.004  -0.089  -2.993  1.00  0.00           N  
ATOM    381  N   GLU   135      -5.098   6.611  -1.281  1.00  0.00           N  
ATOM    382  CA  GLU   135      -4.969   7.313  -0.001  1.00  0.00           C  
ATOM    383  C   GLU   135      -5.174   8.803  -0.069  1.00  0.00           C  
ATOM    384  O   GLU   135      -5.874   9.373   0.772  1.00  0.00           O  
ATOM    385  CB  GLU   135      -3.621   7.237   0.723  1.00  0.00           C  
ATOM    386  CG  GLU   135      -3.248   5.822   1.171  1.00  0.00           C  
ATOM    387  CD  GLU   135      -4.368   5.300   2.059  1.00  0.00           C  
ATOM    388  OE1 GLU   135      -4.803   6.055   2.969  1.00  0.00           O  
ATOM    389  OE2 GLU   135      -4.803   4.138   1.841  1.00  0.00           O  
ATOM    390  N   PHE   136      -4.599   9.495  -1.033  1.00  0.00           N  
ATOM    391  CA  PHE   136      -4.703  10.942  -1.012  1.00  0.00           C  
ATOM    392  C   PHE   136      -5.524  11.530  -2.153  1.00  0.00           C  
ATOM    393  O   PHE   136      -6.524  12.211  -1.909  1.00  0.00           O  
ATOM    394  CB  PHE   136      -3.462  11.832  -1.159  1.00  0.00           C  
ATOM    395  CG  PHE   136      -2.608  11.612   0.042  1.00  0.00           C  
ATOM    396  CD1 PHE   136      -1.474  10.769   0.011  1.00  0.00           C  
ATOM    397  CD2 PHE   136      -2.923  12.254   1.253  1.00  0.00           C  
ATOM    398  CE1 PHE   136      -0.661  10.568   1.163  1.00  0.00           C  
ATOM    399  CE2 PHE   136      -2.125  12.070   2.423  1.00  0.00           C  
ATOM    400  CZ  PHE   136      -0.990  11.221   2.376  1.00  0.00           C  
ATOM    401  N   THR   137      -5.161  11.309  -3.405  1.00  0.00           N  
ATOM    402  CA  THR   137      -5.859  11.941  -4.524  1.00  0.00           C  
ATOM    403  C   THR   137      -7.342  12.010  -4.222  1.00  0.00           C  
ATOM    404  O   THR   137      -7.985  11.017  -3.871  1.00  0.00           O  
ATOM    405  CB  THR   137      -6.472  12.022  -5.935  1.00  0.00           C  
ATOM    406  OG1 THR   137      -5.487  11.722  -6.913  1.00  0.00           O  
ATOM    407  CG2 THR   137      -7.012  13.442  -6.175  1.00  0.00           C  
ATOM    408  N   THR   138      -7.952  13.231  -4.295  1.00  0.00           N  
ATOM    409  CA  THR   138      -9.375  13.570  -4.234  1.00  0.00           C  
ATOM    410  C   THR   138      -9.965  13.271  -5.620  1.00  0.00           C  
ATOM    411  O   THR   138      -9.192  13.114  -6.572  1.00  0.00           O  
ATOM    412  CB  THR   138      -9.391  15.076  -4.057  1.00  0.00           C  
ATOM    413  OG1 THR   138      -8.802  15.706  -5.185  1.00  0.00           O  
ATOM    414  CG2 THR   138      -8.597  15.449  -2.794  1.00  0.00           C  
ATOM    415  N   CYS   139     -11.280  13.238  -5.721  1.00  0.00           N  
ATOM    416  CA  CYS   139     -11.825  13.070  -7.104  1.00  0.00           C  
ATOM    417  C   CYS   139     -11.776  14.473  -7.693  1.00  0.00           C  
ATOM    418  O   CYS   139     -11.963  15.439  -6.952  1.00  0.00           O  
ATOM    419  CB  CYS   139     -13.254  12.564  -7.026  1.00  0.00           C  
ATOM    420  SG  CYS   139     -13.343  11.277  -6.433  1.00  0.00           S  
ATOM    421  N   LYS   140     -11.608  14.639  -8.996  1.00  0.00           N  
ATOM    422  CA  LYS   140     -11.589  15.963  -9.606  1.00  0.00           C  
ATOM    423  C   LYS   140     -12.889  16.719  -9.416  1.00  0.00           C  
ATOM    424  O   LYS   140     -12.880  17.964  -9.355  1.00  0.00           O  
ATOM    425  CB  LYS   140     -11.238  15.695 -11.055  1.00  0.00           C  
ATOM    426  CG  LYS   140     -12.343  14.971 -11.827  1.00  0.00           C  
ATOM    427  CD  LYS   140     -11.995  14.708 -13.293  1.00  0.00           C  
ATOM    428  CE  LYS   140     -13.116  14.021 -14.075  1.00  0.00           C  
ATOM    429  NZ  LYS   140     -12.681  13.767 -15.467  1.00  0.00           N  
ATOM    430  N   GLU   141     -14.028  16.051  -9.227  1.00  0.00           N  
ATOM    431  CA  GLU   141     -15.296  16.739  -9.004  1.00  0.00           C  
ATOM    432  C   GLU   141     -15.443  17.179  -7.549  1.00  0.00           C  
ATOM    433  O   GLU   141     -16.369  17.921  -7.213  1.00  0.00           O  
ATOM    434  CB  GLU   141     -16.472  15.859  -9.417  1.00  0.00           C  
ATOM    435  CG  GLU   141     -16.538  15.596 -10.923  1.00  0.00           C  
ATOM    436  CD  GLU   141     -17.704  14.654 -11.185  1.00  0.00           C  
ATOM    437  OE1 GLU   141     -18.369  14.246 -10.196  1.00  0.00           O  
ATOM    438  OE2 GLU   141     -17.946  14.330 -12.378  1.00  0.00           O  
ATOM    439  N   ASP   142     -14.545  16.710  -6.676  1.00  0.00           N  
ATOM    440  CA  ASP   142     -14.623  17.101  -5.260  1.00  0.00           C  
ATOM    441  C   ASP   142     -14.193  18.552  -5.129  1.00  0.00           C  
ATOM    442  O   ASP   142     -13.003  18.885  -5.248  1.00  0.00           O  
ATOM    443  CB  ASP   142     -13.733  16.168  -4.429  1.00  0.00           C  
ATOM    444  CG  ASP   142     -14.354  14.779  -4.455  1.00  0.00           C  
ATOM    445  OD1 ASP   142     -15.484  14.646  -4.997  1.00  0.00           O  
ATOM    446  OD2 ASP   142     -13.707  13.831  -3.935  1.00  0.00           O  
ATOM    447  N   ARG   143     -15.115  19.467  -4.903  1.00  0.00           N  
ATOM    448  CA  ARG   143     -14.856  20.880  -4.834  1.00  0.00           C  
ATOM    449  C   ARG   143     -14.158  21.359  -3.571  1.00  0.00           C  
ATOM    450  O   ARG   143     -14.367  20.789  -2.510  1.00  0.00           O  
ATOM    451  CB  ARG   143     -16.183  21.673  -4.942  1.00  0.00           C  
ATOM    452  CG  ARG   143     -16.845  21.569  -6.317  1.00  0.00           C  
ATOM    453  CD  ARG   143     -18.183  22.306  -6.410  1.00  0.00           C  
ATOM    454  NE  ARG   143     -19.149  21.593  -5.527  1.00  0.00           N  
ATOM    455  CZ  ARG   143     -20.378  22.133  -5.283  1.00  0.00           C  
ATOM    456  NH1 ARG   143     -20.456  23.314  -5.964  1.00  0.00           N  
ATOM    457  NH2 ARG   143     -21.050  21.282  -4.453  1.00  0.00           N  
ATOM    458  N   PRO   144     -13.430  22.477  -3.704  1.00  0.00           N  
ATOM    459  CA  PRO   144     -12.790  23.127  -2.562  1.00  0.00           C  
ATOM    460  C   PRO   144     -11.840  22.232  -1.790  1.00  0.00           C  
ATOM    461  O   PRO   144     -11.703  22.421  -0.557  1.00  0.00           O  
ATOM    462  CB  PRO   144     -13.849  23.675  -1.572  1.00  0.00           C  
ATOM    463  CG  PRO   144     -15.159  22.884  -1.580  1.00  0.00           C  
ATOM    464  CD  PRO   144     -15.539  22.343  -2.960  1.00  0.00           C  
ATOM    465  N   LEU   145     -11.167  21.316  -2.459  1.00  0.00           N  
ATOM    466  CA  LEU   145     -10.224  20.419  -1.808  1.00  0.00           C  
ATOM    467  C   LEU   145      -8.881  20.491  -2.538  1.00  0.00           C  
ATOM    468  O   LEU   145      -8.826  20.240  -3.744  1.00  0.00           O  
ATOM    469  CB  LEU   145     -10.700  18.972  -1.771  1.00  0.00           C  
ATOM    470  CG  LEU   145     -11.993  18.775  -0.977  1.00  0.00           C  
ATOM    471  CD1 LEU   145     -12.600  17.376  -1.067  1.00  0.00           C  
ATOM    472  CD2 LEU   145     -11.869  19.011   0.528  1.00  0.00           C  
ATOM    473  N   PHE   146      -7.857  20.851  -1.778  1.00  0.00           N  
ATOM    474  CA  PHE   146      -6.536  20.910  -2.418  1.00  0.00           C  
ATOM    475  C   PHE   146      -5.909  19.535  -2.509  1.00  0.00           C  
ATOM    476  O   PHE   146      -6.223  18.619  -1.751  1.00  0.00           O  
ATOM    477  CB  PHE   146      -5.627  21.706  -1.445  1.00  0.00           C  
ATOM    478  CG  PHE   146      -6.043  23.135  -1.511  1.00  0.00           C  
ATOM    479  CD1 PHE   146      -6.884  23.716  -0.535  1.00  0.00           C  
ATOM    480  CD2 PHE   146      -5.596  23.948  -2.569  1.00  0.00           C  
ATOM    481  CE1 PHE   146      -7.273  25.085  -0.605  1.00  0.00           C  
ATOM    482  CE2 PHE   146      -5.971  25.322  -2.662  1.00  0.00           C  
ATOM    483  CZ  PHE   146      -6.816  25.892  -1.675  1.00  0.00           C  
ATOM    484  N   VAL   147      -5.036  19.361  -3.515  1.00  0.00           N  
ATOM    485  CA  VAL   147      -4.216  18.152  -3.541  1.00  0.00           C  
ATOM    486  C   VAL   147      -2.877  18.599  -2.903  1.00  0.00           C  
ATOM    487  O   VAL   147      -2.248  19.505  -3.474  1.00  0.00           O  
ATOM    488  CB  VAL   147      -3.871  17.623  -4.942  1.00  0.00           C  
ATOM    489  CG1 VAL   147      -2.964  16.394  -4.835  1.00  0.00           C  
ATOM    490  CG2 VAL   147      -5.155  17.242  -5.654  1.00  0.00           C  
ATOM    491  N   GLN   148      -2.577  18.128  -1.699  1.00  0.00           N  
ATOM    492  CA  GLN   148      -1.308  18.526  -1.082  1.00  0.00           C  
ATOM    493  C   GLN   148      -0.230  17.509  -1.472  1.00  0.00           C  
ATOM    494  O   GLN   148      -0.430  16.306  -1.293  1.00  0.00           O  
ATOM    495  CB  GLN   148      -1.396  18.578   0.454  1.00  0.00           C  
ATOM    496  CG  GLN   148      -0.081  19.173   1.016  1.00  0.00           C  
ATOM    497  CD  GLN   148      -0.081  19.126   2.546  1.00  0.00           C  
ATOM    498  OE1 GLN   148      -0.006  18.056   3.133  1.00  0.00           O  
ATOM    499  NE2 GLN   148      -0.087  20.320   3.128  1.00  0.00           N  
ATOM    500  N   PHE   149       0.903  18.032  -1.977  1.00  0.00           N  
ATOM    501  CA  PHE   149       1.994  17.114  -2.333  1.00  0.00           C  
ATOM    502  C   PHE   149       3.198  17.355  -1.447  1.00  0.00           C  
ATOM    503  O   PHE   149       3.317  18.440  -0.856  1.00  0.00           O  
ATOM    504  CB  PHE   149       2.445  17.314  -3.809  1.00  0.00           C  
ATOM    505  CG  PHE   149       1.303  16.923  -4.683  1.00  0.00           C  
ATOM    506  CD1 PHE   149       0.381  17.872  -5.179  1.00  0.00           C  
ATOM    507  CD2 PHE   149       1.122  15.574  -5.038  1.00  0.00           C  
ATOM    508  CE1 PHE   149      -0.706  17.489  -6.018  1.00  0.00           C  
ATOM    509  CE2 PHE   149       0.042  15.164  -5.877  1.00  0.00           C  
ATOM    510  CZ  PHE   149      -0.877  16.128  -6.367  1.00  0.00           C  
ATOM    511  N   CYS   150       4.059  16.348  -1.308  1.00  0.00           N  
ATOM    512  CA  CYS   150       5.278  16.536  -0.522  1.00  0.00           C  
ATOM    513  C   CYS   150       6.463  15.886  -1.268  1.00  0.00           C  
ATOM    514  O   CYS   150       6.273  14.985  -2.060  1.00  0.00           O  
ATOM    515  CB  CYS   150       5.216  15.993   0.881  1.00  0.00           C  
ATOM    516  SG  CYS   150       6.413  16.228   1.608  1.00  0.00           S  
ATOM    517  N   ALA   151       7.623  16.454  -0.936  1.00  0.00           N  
ATOM    518  CA  ALA   151       8.848  15.943  -1.589  1.00  0.00           C  
ATOM    519  C   ALA   151      10.006  16.868  -1.242  1.00  0.00           C  
ATOM    520  O   ALA   151       9.831  17.971  -0.737  1.00  0.00           O  
ATOM    521  CB  ALA   151       8.661  15.853  -3.100  1.00  0.00           C  
ATOM    522  N   ASN   152      11.201  16.390  -1.599  1.00  0.00           N  
ATOM    523  CA  ASN   152      12.420  17.143  -1.314  1.00  0.00           C  
ATOM    524  C   ASN   152      13.095  17.682  -2.559  1.00  0.00           C  
ATOM    525  O   ASN   152      13.901  18.612  -2.469  1.00  0.00           O  
ATOM    526  CB  ASN   152      13.421  16.205  -0.611  1.00  0.00           C  
ATOM    527  CG  ASN   152      14.665  17.014  -0.272  1.00  0.00           C  
ATOM    528  OD1 ASN   152      14.625  17.919   0.559  1.00  0.00           O  
ATOM    529  ND2 ASN   152      15.839  16.731  -0.899  1.00  0.00           N  
ATOM    530  N   ASP   153      12.750  17.117  -3.723  1.00  0.00           N  
ATOM    531  CA  ASP   153      13.413  17.601  -4.936  1.00  0.00           C  
ATOM    532  C   ASP   153      12.488  18.324  -5.881  1.00  0.00           C  
ATOM    533  O   ASP   153      11.408  17.829  -6.225  1.00  0.00           O  
ATOM    534  CB  ASP   153      14.132  16.434  -5.631  1.00  0.00           C  
ATOM    535  CG  ASP   153      15.242  15.950  -4.709  1.00  0.00           C  
ATOM    536  OD1 ASP   153      16.072  16.798  -4.286  1.00  0.00           O  
ATOM    537  OD2 ASP   153      15.276  14.725  -4.417  1.00  0.00           O  
ATOM    538  N   PRO   154      12.940  19.476  -6.365  1.00  0.00           N  
ATOM    539  CA  PRO   154      12.206  20.315  -7.265  1.00  0.00           C  
ATOM    540  C   PRO   154      11.715  19.621  -8.513  1.00  0.00           C  
ATOM    541  O   PRO   154      10.597  19.858  -8.976  1.00  0.00           O  
ATOM    542  CB  PRO   154      13.162  21.451  -7.613  1.00  0.00           C  
ATOM    543  CG  PRO   154      14.128  21.493  -6.496  1.00  0.00           C  
ATOM    544  CD  PRO   154      14.235  20.100  -5.944  1.00  0.00           C  
ATOM    545  N   ASP   155      12.544  18.746  -9.117  1.00  0.00           N  
ATOM    546  CA  ASP   155      12.079  18.080 -10.319  1.00  0.00           C  
ATOM    547  C   ASP   155      10.879  17.173 -10.069  1.00  0.00           C  
ATOM    548  O   ASP   155       9.976  17.174 -10.918  1.00  0.00           O  
ATOM    549  CB  ASP   155      13.197  17.339 -11.043  1.00  0.00           C  
ATOM    550  CG  ASP   155      14.098  18.374 -11.701  1.00  0.00           C  
ATOM    551  OD1 ASP   155      13.684  19.562 -11.767  1.00  0.00           O  
ATOM    552  OD2 ASP   155      15.212  17.990 -12.148  1.00  0.00           O  
ATOM    553  N   THR   156      10.821  16.451  -8.957  1.00  0.00           N  
ATOM    554  CA  THR   156       9.685  15.551  -8.718  1.00  0.00           C  
ATOM    555  C   THR   156       8.447  16.337  -8.321  1.00  0.00           C  
ATOM    556  O   THR   156       7.337  16.038  -8.773  1.00  0.00           O  
ATOM    557  CB  THR   156      10.022  14.504  -7.651  1.00  0.00           C  
ATOM    558  OG1 THR   156      10.360  15.144  -6.429  1.00  0.00           O  
ATOM    559  CG2 THR   156      11.213  13.656  -8.128  1.00  0.00           C  
ATOM    560  N   LEU   157       8.661  17.390  -7.530  1.00  0.00           N  
ATOM    561  CA  LEU   157       7.502  18.221  -7.148  1.00  0.00           C  
ATOM    562  C   LEU   157       6.868  18.906  -8.333  1.00  0.00           C  
ATOM    563  O   LEU   157       5.649  18.925  -8.548  1.00  0.00           O  
ATOM    564  CB  LEU   157       7.920  19.269  -6.105  1.00  0.00           C  
ATOM    565  CG  LEU   157       8.330  18.694  -4.753  1.00  0.00           C  
ATOM    566  CD1 LEU   157       9.072  19.744  -3.941  1.00  0.00           C  
ATOM    567  CD2 LEU   157       7.086  18.201  -4.006  1.00  0.00           C  
ATOM    568  N   LEU   158       7.709  19.514  -9.195  1.00  0.00           N  
ATOM    569  CA  LEU   158       7.243  20.236 -10.360  1.00  0.00           C  
ATOM    570  C   LEU   158       6.542  19.331 -11.366  1.00  0.00           C  
ATOM    571  O   LEU   158       5.490  19.662 -11.896  1.00  0.00           O  
ATOM    572  CB  LEU   158       8.437  20.929 -11.050  1.00  0.00           C  
ATOM    573  CG  LEU   158       8.042  21.736 -12.288  1.00  0.00           C  
ATOM    574  CD1 LEU   158       7.070  22.886 -12.027  1.00  0.00           C  
ATOM    575  CD2 LEU   158       9.203  22.411 -13.017  1.00  0.00           C  
ATOM    576  N   GLU   159       7.123  18.142 -11.603  1.00  0.00           N  
ATOM    577  CA  GLU   159       6.530  17.201 -12.551  1.00  0.00           C  
ATOM    578  C   GLU   159       5.191  16.685 -12.050  1.00  0.00           C  
ATOM    579  O   GLU   159       4.232  16.593 -12.823  1.00  0.00           O  
ATOM    580  CB  GLU   159       7.459  16.021 -12.825  1.00  0.00           C  
ATOM    581  CG  GLU   159       7.004  15.072 -13.901  1.00  0.00           C  
ATOM    582  CD  GLU   159       6.789  15.660 -15.268  1.00  0.00           C  
ATOM    583  OE1 GLU   159       7.101  16.845 -15.526  1.00  0.00           O  
ATOM    584  OE2 GLU   159       6.265  14.915 -16.138  1.00  0.00           O  
ATOM    585  N   ALA   160       5.155  16.326 -10.764  1.00  0.00           N  
ATOM    586  CA  ALA   160       3.875  15.861 -10.179  1.00  0.00           C  
ATOM    587  C   ALA   160       2.851  16.981 -10.283  1.00  0.00           C  
ATOM    588  O   ALA   160       1.709  16.753 -10.720  1.00  0.00           O  
ATOM    589  CB  ALA   160       4.097  15.442  -8.744  1.00  0.00           C  
ATOM    590  N   ALA   161       3.248  18.219  -9.969  1.00  0.00           N  
ATOM    591  CA  ALA   161       2.340  19.357 -10.070  1.00  0.00           C  
ATOM    592  C   ALA   161       1.838  19.614 -11.479  1.00  0.00           C  
ATOM    593  O   ALA   161       0.680  19.956 -11.716  1.00  0.00           O  
ATOM    594  CB  ALA   161       2.979  20.616  -9.495  1.00  0.00           C  
ATOM    595  N   LYS   162       2.714  19.482 -12.485  1.00  0.00           N  
ATOM    596  CA  LYS   162       2.313  19.706 -13.862  1.00  0.00           C  
ATOM    597  C   LYS   162       1.253  18.691 -14.284  1.00  0.00           C  
ATOM    598  O   LYS   162       0.233  19.059 -14.879  1.00  0.00           O  
ATOM    599  CB  LYS   162       3.535  19.621 -14.788  1.00  0.00           C  
ATOM    600  CG  LYS   162       3.207  19.892 -16.258  1.00  0.00           C  
ATOM    601  CD  LYS   162       4.434  19.884 -17.171  1.00  0.00           C  
ATOM    602  CE  LYS   162       4.103  20.126 -18.645  1.00  0.00           C  
ATOM    603  NZ  LYS   162       5.341  20.088 -19.455  1.00  0.00           N  
ATOM    604  N   ARG   163       1.453  17.433 -13.933  1.00  0.00           N  
ATOM    605  CA  ARG   163       0.538  16.348 -14.269  1.00  0.00           C  
ATOM    606  C   ARG   163      -0.770  16.489 -13.499  1.00  0.00           C  
ATOM    607  O   ARG   163      -1.873  16.473 -14.073  1.00  0.00           O  
ATOM    608  CB  ARG   163       1.167  14.974 -14.024  1.00  0.00           C  
ATOM    609  CG  ARG   163       2.268  14.620 -15.026  1.00  0.00           C  
ATOM    610  CD  ARG   163       2.951  13.281 -14.737  1.00  0.00           C  
ATOM    611  NE  ARG   163       3.993  13.076 -15.782  1.00  0.00           N  
ATOM    612  CZ  ARG   163       4.819  11.991 -15.718  1.00  0.00           C  
ATOM    613  NH1 ARG   163       4.475  11.271 -14.610  1.00  0.00           N  
ATOM    614  NH2 ARG   163       5.667  12.050 -16.786  1.00  0.00           N  
ATOM    615  N   VAL   164      -0.667  16.784 -12.204  1.00  0.00           N  
ATOM    616  CA  VAL   164      -1.883  16.956 -11.394  1.00  0.00           C  
ATOM    617  C   VAL   164      -2.704  18.127 -11.874  1.00  0.00           C  
ATOM    618  O   VAL   164      -3.949  18.098 -11.800  1.00  0.00           O  
ATOM    619  CB  VAL   164      -1.481  17.149  -9.911  1.00  0.00           C  
ATOM    620  CG1 VAL   164      -2.654  17.530  -9.006  1.00  0.00           C  
ATOM    621  CG2 VAL   164      -0.875  15.896  -9.275  1.00  0.00           C  
ATOM    622  N   GLU   165      -2.081  19.183 -12.369  1.00  0.00           N  
ATOM    623  CA  GLU   165      -2.731  20.373 -12.868  1.00  0.00           C  
ATOM    624  C   GLU   165      -3.678  20.112 -14.032  1.00  0.00           C  
ATOM    625  O   GLU   165      -4.575  20.914 -14.262  1.00  0.00           O  
ATOM    626  CB  GLU   165      -1.689  21.424 -13.283  1.00  0.00           C  
ATOM    627  CG  GLU   165      -0.934  22.034 -12.101  1.00  0.00           C  
ATOM    628  CD  GLU   165      -1.894  22.945 -11.348  1.00  0.00           C  
ATOM    629  OE1 GLU   165      -3.021  23.171 -11.864  1.00  0.00           O  
ATOM    630  OE2 GLU   165      -1.513  23.426 -10.248  1.00  0.00           O  
ATOM    631  N   PRO   166      -3.480  19.008 -14.738  1.00  0.00           N  
ATOM    632  CA  PRO   166      -4.355  18.645 -15.844  1.00  0.00           C  
ATOM    633  C   PRO   166      -5.765  18.380 -15.331  1.00  0.00           C  
ATOM    634  O   PRO   166      -6.730  18.620 -16.069  1.00  0.00           O  
ATOM    635  CB  PRO   166      -3.808  17.371 -16.524  1.00  0.00           C  
ATOM    636  CG  PRO   166      -2.298  17.190 -16.356  1.00  0.00           C  
ATOM    637  CD  PRO   166      -1.775  17.643 -14.991  1.00  0.00           C  
ATOM    638  N   TYR   167      -5.900  17.911 -14.089  1.00  0.00           N  
ATOM    639  CA  TYR   167      -7.197  17.601 -13.523  1.00  0.00           C  
ATOM    640  C   TYR   167      -7.559  18.355 -12.262  1.00  0.00           C  
ATOM    641  O   TYR   167      -8.739  18.481 -11.925  1.00  0.00           O  
ATOM    642  CB  TYR   167      -7.212  16.083 -13.184  1.00  0.00           C  
ATOM    643  CG  TYR   167      -6.973  15.338 -14.452  1.00  0.00           C  
ATOM    644  CD1 TYR   167      -5.710  14.792 -14.713  1.00  0.00           C  
ATOM    645  CD2 TYR   167      -7.997  15.160 -15.409  1.00  0.00           C  
ATOM    646  CE1 TYR   167      -5.446  14.079 -15.899  1.00  0.00           C  
ATOM    647  CE2 TYR   167      -7.746  14.438 -16.620  1.00  0.00           C  
ATOM    648  CZ  TYR   167      -6.461  13.904 -16.846  1.00  0.00           C  
ATOM    649  OH  TYR   167      -6.172  13.206 -17.999  1.00  0.00           O  
ATOM    650  N   CYS   168      -6.561  18.835 -11.520  1.00  0.00           N  
ATOM    651  CA  CYS   168      -6.858  19.523 -10.248  1.00  0.00           C  
ATOM    652  C   CYS   168      -6.548  20.994 -10.304  1.00  0.00           C  
ATOM    653  O   CYS   168      -5.456  21.384 -10.743  1.00  0.00           O  
ATOM    654  CB  CYS   168      -6.071  18.807  -9.136  1.00  0.00           C  
ATOM    655  SG  CYS   168      -6.459  17.450  -8.983  1.00  0.00           S  
ATOM    656  N   ASP   169      -7.451  21.853  -9.812  1.00  0.00           N  
ATOM    657  CA  ASP   169      -7.240  23.276  -9.881  1.00  0.00           C  
ATOM    658  C   ASP   169      -6.523  23.917  -8.692  1.00  0.00           C  
ATOM    659  O   ASP   169      -6.324  25.125  -8.702  1.00  0.00           O  
ATOM    660  CB  ASP   169      -8.584  24.021 -10.061  1.00  0.00           C  
ATOM    661  CG  ASP   169      -9.092  23.742 -11.468  1.00  0.00           C  
ATOM    662  OD1 ASP   169      -8.275  23.287 -12.313  1.00  0.00           O  
ATOM    663  OD2 ASP   169     -10.304  23.979 -11.718  1.00  0.00           O  
ATOM    664  N   TYR   170      -6.235  23.136  -7.659  1.00  0.00           N  
ATOM    665  CA  TYR   170      -5.575  23.706  -6.466  1.00  0.00           C  
ATOM    666  C   TYR   170      -4.608  22.676  -5.933  1.00  0.00           C  
ATOM    667  O   TYR   170      -4.948  21.550  -5.589  1.00  0.00           O  
ATOM    668  CB  TYR   170      -6.642  24.040  -5.405  1.00  0.00           C  
ATOM    669  CG  TYR   170      -7.564  25.048  -5.999  1.00  0.00           C  
ATOM    670  CD1 TYR   170      -8.743  24.629  -6.630  1.00  0.00           C  
ATOM    671  CD2 TYR   170      -7.285  26.432  -5.939  1.00  0.00           C  
ATOM    672  CE1 TYR   170      -9.641  25.552  -7.201  1.00  0.00           C  
ATOM    673  CE2 TYR   170      -8.187  27.384  -6.514  1.00  0.00           C  
ATOM    674  CZ  TYR   170      -9.362  26.922  -7.142  1.00  0.00           C  
ATOM    675  OH  TYR   170     -10.257  27.801  -7.713  1.00  0.00           O  
ATOM    676  N   VAL   171      -3.310  23.074  -5.996  1.00  0.00           N  
ATOM    677  CA  VAL   171      -2.235  22.231  -5.494  1.00  0.00           C  
ATOM    678  C   VAL   171      -1.568  22.972  -4.321  1.00  0.00           C  
ATOM    679  O   VAL   171      -1.294  24.159  -4.419  1.00  0.00           O  
ATOM    680  CB  VAL   171      -1.142  22.028  -6.568  1.00  0.00           C  
ATOM    681  CG1 VAL   171       0.039  21.184  -6.085  1.00  0.00           C  
ATOM    682  CG2 VAL   171      -1.648  21.323  -7.828  1.00  0.00           C  
ATOM    683  N   ASP   172      -1.350  22.240  -3.236  1.00  0.00           N  
ATOM    684  CA  ASP   172      -0.696  22.840  -2.072  1.00  0.00           C  
ATOM    685  C   ASP   172       0.620  22.097  -1.829  1.00  0.00           C  
ATOM    686  O   ASP   172       0.674  20.878  -1.992  1.00  0.00           O  
ATOM    687  CB  ASP   172      -1.599  22.654  -0.836  1.00  0.00           C  
ATOM    688  CG  ASP   172      -0.975  23.246   0.418  1.00  0.00           C  
ATOM    689  OD1 ASP   172      -0.408  22.451   1.216  1.00  0.00           O  
ATOM    690  OD2 ASP   172      -1.067  24.457   0.639  1.00  0.00           O  
ATOM    691  N   ILE   173       1.665  22.794  -1.418  1.00  0.00           N  
ATOM    692  CA  ILE   173       2.921  22.168  -1.083  1.00  0.00           C  
ATOM    693  C   ILE   173       3.084  22.030   0.441  1.00  0.00           C  
ATOM    694  O   ILE   173       2.914  23.035   1.141  1.00  0.00           O  
ATOM    695  CB  ILE   173       4.110  23.026  -1.581  1.00  0.00           C  
ATOM    696  CG1 ILE   173       4.124  23.228  -3.106  1.00  0.00           C  
ATOM    697  CG2 ILE   173       5.484  22.425  -1.242  1.00  0.00           C  
ATOM    698  CD1 ILE   173       5.159  24.250  -3.575  1.00  0.00           C  
ATOM    699  N   ASN   174       3.309  20.802   0.897  1.00  0.00           N  
ATOM    700  CA  ASN   174       3.601  20.625   2.333  1.00  0.00           C  
ATOM    701  C   ASN   174       5.054  21.075   2.596  1.00  0.00           C  
ATOM    702  O   ASN   174       6.020  20.457   2.120  1.00  0.00           O  
ATOM    703  CB  ASN   174       3.482  19.142   2.701  1.00  0.00           C  
ATOM    704  CG  ASN   174       3.644  18.931   4.196  1.00  0.00           C  
ATOM    705  OD1 ASN   174       4.627  19.389   4.748  1.00  0.00           O  
ATOM    706  ND2 ASN   174       2.670  18.292   4.815  1.00  0.00           N  
ATOM    707  N   LEU   175       5.223  22.138   3.376  1.00  0.00           N  
ATOM    708  CA  LEU   175       6.559  22.625   3.756  1.00  0.00           C  
ATOM    709  C   LEU   175       6.563  22.839   5.282  1.00  0.00           C  
ATOM    710  O   LEU   175       7.243  23.720   5.790  1.00  0.00           O  
ATOM    711  CB  LEU   175       6.877  23.931   3.052  1.00  0.00           C  
ATOM    712  CG  LEU   175       7.026  23.786   1.536  1.00  0.00           C  
ATOM    713  CD1 LEU   175       7.095  25.104   0.766  1.00  0.00           C  
ATOM    714  CD2 LEU   175       8.279  23.041   1.078  1.00  0.00           C  
ATOM    715  N   GLY   176       5.839  21.931   5.967  1.00  0.00           N  
ATOM    716  CA  GLY   176       5.800  22.098   7.436  1.00  0.00           C  
ATOM    717  C   GLY   176       5.929  20.827   8.223  1.00  0.00           C  
ATOM    718  O   GLY   176       6.477  20.859   9.348  1.00  0.00           O  
ATOM    719  N   CYS   177       5.485  19.685   7.737  1.00  0.00           N  
ATOM    720  CA  CYS   177       5.552  18.439   8.504  1.00  0.00           C  
ATOM    721  C   CYS   177       6.861  18.178   9.216  1.00  0.00           C  
ATOM    722  O   CYS   177       7.911  18.132   8.581  1.00  0.00           O  
ATOM    723  CB  CYS   177       5.334  17.268   7.497  1.00  0.00           C  
ATOM    724  SG  CYS   177       5.262  15.649   8.308  1.00  0.00           S  
ATOM    725  N   PRO   178       6.817  17.847  10.510  1.00  0.00           N  
ATOM    726  CA  PRO   178       7.997  17.532  11.286  1.00  0.00           C  
ATOM    727  C   PRO   178       8.222  16.029  11.447  1.00  0.00           C  
ATOM    728  O   PRO   178       9.242  15.652  12.030  1.00  0.00           O  
ATOM    729  CB  PRO   178       7.660  18.141  12.659  1.00  0.00           C  
ATOM    730  CG  PRO   178       6.190  17.952  12.775  1.00  0.00           C  
ATOM    731  CD  PRO   178       5.621  17.940  11.369  1.00  0.00           C  
ATOM    732  N   GLN   179       7.321  15.209  10.921  1.00  0.00           N  
ATOM    733  CA  GLN   179       7.457  13.754  11.018  1.00  0.00           C  
ATOM    734  C   GLN   179       8.845  13.292  10.613  1.00  0.00           C  
ATOM    735  O   GLN   179       9.338  13.541   9.513  1.00  0.00           O  
ATOM    736  CB  GLN   179       6.391  13.032  10.180  1.00  0.00           C  
ATOM    737  CG  GLN   179       6.412  11.511  10.345  1.00  0.00           C  
ATOM    738  CD  GLN   179       5.305  10.928   9.478  1.00  0.00           C  
ATOM    739  OE1 GLN   179       4.638  11.647   8.735  1.00  0.00           O  
ATOM    740  NE2 GLN   179       5.049   9.594   9.527  1.00  0.00           N  
ATOM    741  N   ARG   180       9.477  12.516  11.493  1.00  0.00           N  
ATOM    742  CA  ARG   180      10.801  11.986  11.302  1.00  0.00           C  
ATOM    743  C   ARG   180      11.053  11.400   9.927  1.00  0.00           C  
ATOM    744  O   ARG   180      12.046  11.763   9.288  1.00  0.00           O  
ATOM    745  CB  ARG   180      11.120  10.930  12.389  1.00  0.00           C  
ATOM    746  CG  ARG   180      12.552  10.395  12.319  1.00  0.00           C  
ATOM    747  CD  ARG   180      12.831   9.261  13.307  1.00  0.00           C  
ATOM    748  NE  ARG   180      12.008   8.091  12.890  1.00  0.00           N  
ATOM    749  CZ  ARG   180      12.409   7.313  11.843  1.00  0.00           C  
ATOM    750  NH1 ARG   180      13.580   7.828  11.366  1.00  0.00           N  
ATOM    751  NH2 ARG   180      11.482   6.325  11.680  1.00  0.00           N  
ATOM    752  N   ILE   181      10.182  10.517   9.442  1.00  0.00           N  
ATOM    753  CA  ILE   181      10.354   9.900   8.133  1.00  0.00           C  
ATOM    754  C   ILE   181      10.404  10.925   7.004  1.00  0.00           C  
ATOM    755  O   ILE   181      11.222  10.833   6.090  1.00  0.00           O  
ATOM    756  CB  ILE   181       9.210   8.915   7.850  1.00  0.00           C  
ATOM    757  CG1 ILE   181       9.231   7.674   8.758  1.00  0.00           C  
ATOM    758  CG2 ILE   181       9.217   8.363   6.414  1.00  0.00           C  
ATOM    759  CD1 ILE   181       7.959   6.831   8.668  1.00  0.00           C  
ATOM    760  N   ALA   182       9.527  11.922   7.082  1.00  0.00           N  
ATOM    761  CA  ALA   182       9.461  12.970   6.065  1.00  0.00           C  
ATOM    762  C   ALA   182      10.650  13.908   6.091  1.00  0.00           C  
ATOM    763  O   ALA   182      11.239  14.215   5.048  1.00  0.00           O  
ATOM    764  CB  ALA   182       8.137  13.742   6.227  1.00  0.00           C  
ATOM    765  N   ARG   183      11.020  14.391   7.267  1.00  0.00           N  
ATOM    766  CA  ARG   183      12.144  15.296   7.449  1.00  0.00           C  
ATOM    767  C   ARG   183      13.458  14.634   7.075  1.00  0.00           C  
ATOM    768  O   ARG   183      14.297  15.244   6.408  1.00  0.00           O  
ATOM    769  CB  ARG   183      12.179  15.812   8.900  1.00  0.00           C  
ATOM    770  CG  ARG   183      13.284  16.839   9.156  1.00  0.00           C  
ATOM    771  CD  ARG   183      13.338  17.333  10.603  1.00  0.00           C  
ATOM    772  NE  ARG   183      13.696  16.169  11.461  1.00  0.00           N  
ATOM    773  CZ  ARG   183      14.992  15.746  11.532  1.00  0.00           C  
ATOM    774  NH1 ARG   183      15.739  16.558  10.729  1.00  0.00           N  
ATOM    775  NH2 ARG   183      15.035  14.677  12.379  1.00  0.00           N  
ATOM    776  N   ARG   184      13.633  13.357   7.411  1.00  0.00           N  
ATOM    777  CA  ARG   184      14.862  12.630   7.080  1.00  0.00           C  
ATOM    778  C   ARG   184      15.072  12.585   5.570  1.00  0.00           C  
ATOM    779  O   ARG   184      16.195  12.621   5.067  1.00  0.00           O  
ATOM    780  CB  ARG   184      14.820  11.212   7.645  1.00  0.00           C  
ATOM    781  CG  ARG   184      14.942  11.159   9.169  1.00  0.00           C  
ATOM    782  CD  ARG   184      14.815   9.747   9.745  1.00  0.00           C  
ATOM    783  NE  ARG   184      14.928   9.855  11.227  1.00  0.00           N  
ATOM    784  CZ  ARG   184      14.733   8.753  12.008  1.00  0.00           C  
ATOM    785  NH1 ARG   184      14.453   7.702  11.184  1.00  0.00           N  
ATOM    786  NH2 ARG   184      14.895   9.133  13.310  1.00  0.00           N  
ATOM    787  N   GLY   185      13.976  12.545   4.820  1.00  0.00           N  
ATOM    788  CA  GLY   185      13.973  12.535   3.378  1.00  0.00           C  
ATOM    789  C   GLY   185      14.213  13.935   2.813  1.00  0.00           C  
ATOM    790  O   GLY   185      14.380  14.096   1.609  1.00  0.00           O  
ATOM    791  N   ASN   186      14.160  14.964   3.664  1.00  0.00           N  
ATOM    792  CA  ASN   186      14.391  16.330   3.249  1.00  0.00           C  
ATOM    793  C   ASN   186      13.092  17.005   2.779  1.00  0.00           C  
ATOM    794  O   ASN   186      13.171  18.039   2.127  1.00  0.00           O  
ATOM    795  CB  ASN   186      15.445  16.378   2.138  1.00  0.00           C  
ATOM    796  CG  ASN   186      16.783  15.974   2.741  1.00  0.00           C  
ATOM    797  OD1 ASN   186      17.029  16.177   3.929  1.00  0.00           O  
ATOM    798  ND2 ASN   186      17.720  15.380   1.955  1.00  0.00           N  
ATOM    799  N   TYR   187      11.982  16.365   3.098  1.00  0.00           N  
ATOM    800  CA  TYR   187      10.682  16.896   2.692  1.00  0.00           C  
ATOM    801  C   TYR   187       9.991  17.573   3.879  1.00  0.00           C  
ATOM    802  O   TYR   187      10.520  17.639   4.979  1.00  0.00           O  
ATOM    803  CB  TYR   187       9.805  15.749   2.188  1.00  0.00           C  
ATOM    804  CG  TYR   187      10.437  15.212   0.950  1.00  0.00           C  
ATOM    805  CD1 TYR   187      11.398  15.974   0.271  1.00  0.00           C  
ATOM    806  CD2 TYR   187      10.096  13.941   0.437  1.00  0.00           C  
ATOM    807  CE1 TYR   187      12.019  15.499  -0.900  1.00  0.00           C  
ATOM    808  CE2 TYR   187      10.719  13.443  -0.753  1.00  0.00           C  
ATOM    809  CZ  TYR   187      11.680  14.240  -1.408  1.00  0.00           C  
ATOM    810  OH  TYR   187      12.302  13.805  -2.558  1.00  0.00           O  
ATOM    811  N   GLY   188       8.749  17.993   3.646  1.00  0.00           N  
ATOM    812  CA  GLY   188       7.973  18.611   4.740  1.00  0.00           C  
ATOM    813  C   GLY   188       8.705  19.786   5.319  1.00  0.00           C  
ATOM    814  O   GLY   188       9.258  20.652   4.606  1.00  0.00           O  
ATOM    815  N   ALA   189       8.736  19.898   6.660  1.00  0.00           N  
ATOM    816  CA  ALA   189       9.406  20.995   7.328  1.00  0.00           C  
ATOM    817  C   ALA   189      10.894  21.096   7.073  1.00  0.00           C  
ATOM    818  O   ALA   189      11.474  22.181   7.243  1.00  0.00           O  
ATOM    819  CB  ALA   189       9.166  20.885   8.830  1.00  0.00           C  
ATOM    820  N   PHE   190      11.528  20.035   6.559  1.00  0.00           N  
ATOM    821  CA  PHE   190      12.948  20.093   6.234  1.00  0.00           C  
ATOM    822  C   PHE   190      13.161  21.064   5.083  1.00  0.00           C  
ATOM    823  O   PHE   190      14.271  21.532   4.872  1.00  0.00           O  
ATOM    824  CB  PHE   190      13.511  18.721   5.908  1.00  0.00           C  
ATOM    825  CG  PHE   190      14.995  18.846   5.856  1.00  0.00           C  
ATOM    826  CD1 PHE   190      15.772  19.034   7.021  1.00  0.00           C  
ATOM    827  CD2 PHE   190      15.661  18.777   4.619  1.00  0.00           C  
ATOM    828  CE1 PHE   190      17.191  19.149   6.962  1.00  0.00           C  
ATOM    829  CE2 PHE   190      17.082  18.890   4.532  1.00  0.00           C  
ATOM    830  CZ  PHE   190      17.849  19.078   5.710  1.00  0.00           C  
ATOM    831  N   LEU   191      12.111  21.408   4.300  1.00  0.00           N  
ATOM    832  CA  LEU   191      12.287  22.378   3.234  1.00  0.00           C  
ATOM    833  C   LEU   191      12.642  23.757   3.768  1.00  0.00           C  
ATOM    834  O   LEU   191      13.153  24.606   3.020  1.00  0.00           O  
ATOM    835  CB  LEU   191      11.049  22.497   2.354  1.00  0.00           C  
ATOM    836  CG  LEU   191      10.666  21.291   1.512  1.00  0.00           C  
ATOM    837  CD1 LEU   191       9.444  21.639   0.665  1.00  0.00           C  
ATOM    838  CD2 LEU   191      11.807  20.782   0.654  1.00  0.00           C  
ATOM    839  N   MET   192      12.431  24.022   5.063  1.00  0.00           N  
ATOM    840  CA  MET   192      12.740  25.303   5.660  1.00  0.00           C  
ATOM    841  C   MET   192      14.182  25.399   6.202  1.00  0.00           C  
ATOM    842  O   MET   192      14.583  26.480   6.631  1.00  0.00           O  
ATOM    843  CB  MET   192      11.780  25.570   6.842  1.00  0.00           C  
ATOM    844  CG  MET   192      10.321  25.747   6.415  1.00  0.00           C  
ATOM    845  SD  MET   192       9.186  26.173   7.770  1.00  0.00           S  
ATOM    846  CE  MET   192       9.276  24.545   8.569  1.00  0.00           C  
ATOM    847  N   ASP   193      14.908  24.294   6.100  1.00  0.00           N  
ATOM    848  CA  ASP   193      16.308  24.298   6.576  1.00  0.00           C  
ATOM    849  C   ASP   193      17.175  25.222   5.737  1.00  0.00           C  
ATOM    850  O   ASP   193      18.110  25.836   6.269  1.00  0.00           O  
ATOM    851  CB  ASP   193      16.865  22.879   6.505  1.00  0.00           C  
ATOM    852  CG  ASP   193      18.191  22.856   7.252  1.00  0.00           C  
ATOM    853  OD1 ASP   193      18.188  23.171   8.472  1.00  0.00           O  
ATOM    854  OD2 ASP   193      19.224  22.523   6.613  1.00  0.00           O  
ATOM    855  N   ASN   194      16.914  25.329   4.434  1.00  0.00           N  
ATOM    856  CA  ASN   194      17.690  26.183   3.544  1.00  0.00           C  
ATOM    857  C   ASN   194      16.721  27.035   2.735  1.00  0.00           C  
ATOM    858  O   ASN   194      16.104  26.518   1.805  1.00  0.00           O  
ATOM    859  CB  ASN   194      18.551  25.322   2.610  1.00  0.00           C  
ATOM    860  CG  ASN   194      19.579  24.589   3.460  1.00  0.00           C  
ATOM    861  OD1 ASN   194      20.540  25.184   3.944  1.00  0.00           O  
ATOM    862  ND2 ASN   194      19.432  23.257   3.688  1.00  0.00           N  
ATOM    863  N   LEU   195      16.539  28.288   3.128  1.00  0.00           N  
ATOM    864  CA  LEU   195      15.553  29.148   2.453  1.00  0.00           C  
ATOM    865  C   LEU   195      15.936  29.535   1.053  1.00  0.00           C  
ATOM    866  O   LEU   195      15.080  29.963   0.269  1.00  0.00           O  
ATOM    867  CB  LEU   195      15.154  30.330   3.334  1.00  0.00           C  
ATOM    868  CG  LEU   195      14.542  29.886   4.685  1.00  0.00           C  
ATOM    869  CD1 LEU   195      14.143  31.149   5.449  1.00  0.00           C  
ATOM    870  CD2 LEU   195      13.316  28.994   4.468  1.00  0.00           C  
ATOM    871  N   PRO   196      17.211  29.339   0.685  1.00  0.00           N  
ATOM    872  CA  PRO   196      17.601  29.618  -0.712  1.00  0.00           C  
ATOM    873  C   PRO   196      17.056  28.478  -1.560  1.00  0.00           C  
ATOM    874  O   PRO   196      16.469  28.689  -2.628  1.00  0.00           O  
ATOM    875  CB  PRO   196      19.140  29.597  -0.814  1.00  0.00           C  
ATOM    876  CG  PRO   196      19.843  29.869   0.517  1.00  0.00           C  
ATOM    877  CD  PRO   196      19.095  29.312   1.730  1.00  0.00           C  
ATOM    878  N   LEU   197      17.156  27.255  -1.029  1.00  0.00           N  
ATOM    879  CA  LEU   197      16.644  26.073  -1.714  1.00  0.00           C  
ATOM    880  C   LEU   197      15.112  26.075  -1.697  1.00  0.00           C  
ATOM    881  O   LEU   197      14.479  25.630  -2.651  1.00  0.00           O  
ATOM    882  CB  LEU   197      17.201  24.821  -1.089  1.00  0.00           C  
ATOM    883  CG  LEU   197      18.705  24.646  -1.310  1.00  0.00           C  
ATOM    884  CD1 LEU   197      19.334  23.469  -0.566  1.00  0.00           C  
ATOM    885  CD2 LEU   197      19.121  24.411  -2.761  1.00  0.00           C  
ATOM    886  N   VAL   198      14.539  26.610  -0.609  1.00  0.00           N  
ATOM    887  CA  VAL   198      13.086  26.714  -0.531  1.00  0.00           C  
ATOM    888  C   VAL   198      12.578  27.651  -1.623  1.00  0.00           C  
ATOM    889  O   VAL   198      11.579  27.343  -2.284  1.00  0.00           O  
ATOM    890  CB  VAL   198      12.711  27.258   0.867  1.00  0.00           C  
ATOM    891  CG1 VAL   198      11.227  27.600   1.011  1.00  0.00           C  
ATOM    892  CG2 VAL   198      13.008  26.277   2.003  1.00  0.00           C  
ATOM    893  N   LYS   199      13.221  28.785  -1.822  1.00  0.00           N  
ATOM    894  CA  LYS   199      12.825  29.716  -2.879  1.00  0.00           C  
ATOM    895  C   LYS   199      12.902  29.014  -4.246  1.00  0.00           C  
ATOM    896  O   LYS   199      12.010  29.154  -5.088  1.00  0.00           O  
ATOM    897  CB  LYS   199      13.663  30.979  -2.865  1.00  0.00           C  
ATOM    898  CG  LYS   199      13.378  31.887  -1.667  1.00  0.00           C  
ATOM    899  CD  LYS   199      14.221  33.164  -1.652  1.00  0.00           C  
ATOM    900  CE  LYS   199      13.953  34.060  -0.441  1.00  0.00           C  
ATOM    901  NZ  LYS   199      14.831  35.251  -0.489  1.00  0.00           N  
ATOM    902  N   SER   200      13.985  28.264  -4.466  1.00  0.00           N  
ATOM    903  CA  SER   200      14.125  27.508  -5.728  1.00  0.00           C  
ATOM    904  C   SER   200      12.913  26.589  -5.938  1.00  0.00           C  
ATOM    905  O   SER   200      12.247  26.628  -6.984  1.00  0.00           O  
ATOM    906  CB  SER   200      15.405  26.683  -5.620  1.00  0.00           C  
ATOM    907  OG  SER   200      16.536  27.540  -5.582  1.00  0.00           O  
ATOM    908  N   LEU   201      12.578  25.805  -4.912  1.00  0.00           N  
ATOM    909  CA  LEU   201      11.439  24.887  -5.019  1.00  0.00           C  
ATOM    910  C   LEU   201      10.158  25.639  -5.273  1.00  0.00           C  
ATOM    911  O   LEU   201       9.366  25.266  -6.167  1.00  0.00           O  
ATOM    912  CB  LEU   201      11.312  24.073  -3.692  1.00  0.00           C  
ATOM    913  CG  LEU   201      10.139  23.091  -3.688  1.00  0.00           C  
ATOM    914  CD1 LEU   201      10.206  22.001  -4.757  1.00  0.00           C  
ATOM    915  CD2 LEU   201       9.958  22.306  -2.390  1.00  0.00           C  
ATOM    916  N   VAL   202       9.910  26.722  -4.554  1.00  0.00           N  
ATOM    917  CA  VAL   202       8.652  27.480  -4.733  1.00  0.00           C  
ATOM    918  C   VAL   202       8.568  28.123  -6.109  1.00  0.00           C  
ATOM    919  O   VAL   202       7.501  28.024  -6.754  1.00  0.00           O  
ATOM    920  CB  VAL   202       8.497  28.509  -3.617  1.00  0.00           C  
ATOM    921  CG1 VAL   202       7.316  29.427  -3.868  1.00  0.00           C  
ATOM    922  CG2 VAL   202       8.350  27.761  -2.284  1.00  0.00           C  
ATOM    923  N   GLU   203       9.682  28.671  -6.585  1.00  0.00           N  
ATOM    924  CA  GLU   203       9.685  29.284  -7.923  1.00  0.00           C  
ATOM    925  C   GLU   203       9.404  28.217  -8.974  1.00  0.00           C  
ATOM    926  O   GLU   203       8.580  28.486  -9.863  1.00  0.00           O  
ATOM    927  CB  GLU   203      11.099  29.862  -8.198  1.00  0.00           C  
ATOM    928  CG  GLU   203      11.216  30.571  -9.549  1.00  0.00           C  
ATOM    929  CD  GLU   203      12.632  31.115  -9.673  1.00  0.00           C  
ATOM    930  OE1 GLU   203      13.425  30.926  -8.712  1.00  0.00           O  
ATOM    931  OE2 GLU   203      12.940  31.728 -10.730  1.00  0.00           O  
ATOM    932  N   LYS   204      10.043  27.061  -8.905  1.00  0.00           N  
ATOM    933  CA  LYS   204       9.822  25.995  -9.894  1.00  0.00           C  
ATOM    934  C   LYS   204       8.420  25.432  -9.824  1.00  0.00           C  
ATOM    935  O   LYS   204       7.783  25.183 -10.864  1.00  0.00           O  
ATOM    936  CB  LYS   204      10.899  24.923  -9.795  1.00  0.00           C  
ATOM    937  CG  LYS   204      12.273  25.393 -10.276  1.00  0.00           C  
ATOM    938  CD  LYS   204      13.356  24.316 -10.182  1.00  0.00           C  
ATOM    939  CE  LYS   204      14.738  24.796 -10.631  1.00  0.00           C  
ATOM    940  NZ  LYS   204      15.725  23.703 -10.485  1.00  0.00           N  
ATOM    941  N   LEU   205       7.874  25.271  -8.621  1.00  0.00           N  
ATOM    942  CA  LEU   205       6.500  24.793  -8.508  1.00  0.00           C  
ATOM    943  C   LEU   205       5.518  25.797  -9.061  1.00  0.00           C  
ATOM    944  O   LEU   205       4.511  25.387  -9.695  1.00  0.00           O  
ATOM    945  CB  LEU   205       6.187  24.538  -7.013  1.00  0.00           C  
ATOM    946  CG  LEU   205       6.248  23.077  -6.609  1.00  0.00           C  
ATOM    947  CD1 LEU   205       5.981  22.907  -5.111  1.00  0.00           C  
ATOM    948  CD2 LEU   205       5.205  22.294  -7.413  1.00  0.00           C  
ATOM    949  N   ALA   206       5.745  27.085  -8.876  1.00  0.00           N  
ATOM    950  CA  ALA   206       4.825  28.117  -9.358  1.00  0.00           C  
ATOM    951  C   ALA   206       4.658  27.969 -10.871  1.00  0.00           C  
ATOM    952  O   ALA   206       3.554  28.025 -11.380  1.00  0.00           O  
ATOM    953  CB  ALA   206       5.238  29.522  -8.983  1.00  0.00           C  
ATOM    954  N   GLN   207       5.780  27.709 -11.545  1.00  0.00           N  
ATOM    955  CA  GLN   207       5.698  27.523 -13.002  1.00  0.00           C  
ATOM    956  C   GLN   207       4.891  26.310 -13.385  1.00  0.00           C  
ATOM    957  O   GLN   207       4.244  26.307 -14.464  1.00  0.00           O  
ATOM    958  CB  GLN   207       7.135  27.429 -13.564  1.00  0.00           C  
ATOM    959  CG  GLN   207       7.895  28.757 -13.522  1.00  0.00           C  
ATOM    960  CD  GLN   207       9.309  28.505 -14.026  1.00  0.00           C  
ATOM    961  OE1 GLN   207       9.677  27.375 -14.341  1.00  0.00           O  
ATOM    962  NE2 GLN   207      10.178  29.546 -14.129  1.00  0.00           N  
ATOM    963  N   ASN   208       4.885  25.249 -12.566  1.00  0.00           N  
ATOM    964  CA  ASN   208       4.194  24.021 -12.866  1.00  0.00           C  
ATOM    965  C   ASN   208       2.754  23.931 -12.389  1.00  0.00           C  
ATOM    966  O   ASN   208       2.036  23.051 -12.874  1.00  0.00           O  
ATOM    967  CB  ASN   208       4.994  22.825 -12.302  1.00  0.00           C  
ATOM    968  CG  ASN   208       6.290  22.711 -13.093  1.00  0.00           C  
ATOM    969  OD1 ASN   208       6.278  22.437 -14.291  1.00  0.00           O  
ATOM    970  ND2 ASN   208       7.478  22.916 -12.464  1.00  0.00           N  
ATOM    971  N   LEU   209       2.344  24.794 -11.480  1.00  0.00           N  
ATOM    972  CA  LEU   209       0.942  24.746 -11.022  1.00  0.00           C  
ATOM    973  C   LEU   209       0.170  25.717 -11.895  1.00  0.00           C  
ATOM    974  O   LEU   209       0.321  26.919 -11.826  1.00  0.00           O  
ATOM    975  CB  LEU   209       0.819  25.152  -9.540  1.00  0.00           C  
ATOM    976  CG  LEU   209       1.598  24.240  -8.591  1.00  0.00           C  
ATOM    977  CD1 LEU   209       1.565  24.657  -7.121  1.00  0.00           C  
ATOM    978  CD2 LEU   209       1.125  22.787  -8.558  1.00  0.00           C  
ATOM    979  N   ASN   210      -0.727  25.145 -12.736  1.00  0.00           N  
ATOM    980  CA  ASN   210      -1.501  26.027 -13.597  1.00  0.00           C  
ATOM    981  C   ASN   210      -2.607  26.776 -12.886  1.00  0.00           C  
ATOM    982  O   ASN   210      -2.905  27.921 -13.232  1.00  0.00           O  
ATOM    983  CB  ASN   210      -2.063  25.215 -14.780  1.00  0.00           C  
ATOM    984  CG  ASN   210      -0.900  24.840 -15.688  1.00  0.00           C  
ATOM    985  OD1 ASN   210       0.151  25.478 -15.667  1.00  0.00           O  
ATOM    986  ND2 ASN   210      -1.026  23.784 -16.535  1.00  0.00           N  
ATOM    987  N   VAL   211      -3.165  26.191 -11.834  1.00  0.00           N  
ATOM    988  CA  VAL   211      -4.256  26.820 -11.104  1.00  0.00           C  
ATOM    989  C   VAL   211      -3.773  27.539  -9.847  1.00  0.00           C  
ATOM    990  O   VAL   211      -2.833  28.311  -9.856  1.00  0.00           O  
ATOM    991  CB  VAL   211      -5.329  25.777 -10.724  1.00  0.00           C  
ATOM    992  CG1 VAL   211      -5.994  25.117 -11.934  1.00  0.00           C  
ATOM    993  CG2 VAL   211      -4.784  24.619  -9.886  1.00  0.00           C  
ATOM    994  N   PRO   212      -4.475  27.253  -8.751  1.00  0.00           N  
ATOM    995  CA  PRO   212      -4.160  27.868  -7.467  1.00  0.00           C  
ATOM    996  C   PRO   212      -3.017  27.087  -6.794  1.00  0.00           C  
ATOM    997  O   PRO   212      -3.112  25.876  -6.663  1.00  0.00           O  
ATOM    998  CB  PRO   212      -5.394  27.815  -6.551  1.00  0.00           C  
ATOM    999  CG  PRO   212      -6.699  27.540  -7.301  1.00  0.00           C  
ATOM   1000  CD  PRO   212      -6.523  26.644  -8.528  1.00  0.00           C  
ATOM   1001  N   VAL   213      -1.987  27.846  -6.399  1.00  0.00           N  
ATOM   1002  CA  VAL   213      -0.854  27.225  -5.706  1.00  0.00           C  
ATOM   1003  C   VAL   213      -0.783  27.808  -4.294  1.00  0.00           C  
ATOM   1004  O   VAL   213      -0.677  29.020  -4.094  1.00  0.00           O  
ATOM   1005  CB  VAL   213       0.431  27.583  -6.461  1.00  0.00           C  
ATOM   1006  CG1 VAL   213       1.697  27.020  -5.812  1.00  0.00           C  
ATOM   1007  CG2 VAL   213       0.456  27.067  -7.901  1.00  0.00           C  
ATOM   1008  N   SER   214      -0.894  26.909  -3.304  1.00  0.00           N  
ATOM   1009  CA  SER   214      -0.743  27.346  -1.924  1.00  0.00           C  
ATOM   1010  C   SER   214       0.411  26.565  -1.304  1.00  0.00           C  
ATOM   1011  O   SER   214       0.864  25.553  -1.843  1.00  0.00           O  
ATOM   1012  CB  SER   214      -2.028  27.110  -1.091  1.00  0.00           C  
ATOM   1013  OG  SER   214      -2.395  25.759  -1.100  1.00  0.00           O  
ATOM   1014  N   CYS   215       0.837  27.077  -0.147  1.00  0.00           N  
ATOM   1015  CA  CYS   215       1.897  26.401   0.616  1.00  0.00           C  
ATOM   1016  C   CYS   215       1.434  26.338   2.095  1.00  0.00           C  
ATOM   1017  O   CYS   215       0.915  27.345   2.563  1.00  0.00           O  
ATOM   1018  CB  CYS   215       3.233  27.127   0.566  1.00  0.00           C  
ATOM   1019  SG  CYS   215       3.760  27.205  -0.750  1.00  0.00           S  
ATOM   1020  N   LYS   216       1.612  25.162   2.687  1.00  0.00           N  
ATOM   1021  CA  LYS   216       1.274  25.028   4.120  1.00  0.00           C  
ATOM   1022  C   LYS   216       2.647  24.829   4.781  1.00  0.00           C  
ATOM   1023  O   LYS   216       3.377  23.909   4.443  1.00  0.00           O  
ATOM   1024  CB  LYS   216       0.315  23.883   4.381  1.00  0.00           C  
ATOM   1025  CG  LYS   216      -0.001  23.773   5.883  1.00  0.00           C  
ATOM   1026  CD  LYS   216      -1.193  22.842   6.101  1.00  0.00           C  
ATOM   1027  CE  LYS   216      -1.470  22.701   7.598  1.00  0.00           C  
ATOM   1028  NZ  LYS   216      -0.402  21.883   8.246  1.00  0.00           N  
ATOM   1029  N   ILE   217       2.921  25.693   5.745  1.00  0.00           N  
ATOM   1030  CA  ILE   217       4.255  25.650   6.355  1.00  0.00           C  
ATOM   1031  C   ILE   217       4.226  26.010   7.815  1.00  0.00           C  
ATOM   1032  O   ILE   217       3.176  25.922   8.457  1.00  0.00           O  
ATOM   1033  CB  ILE   217       5.167  26.566   5.521  1.00  0.00           C  
ATOM   1034  CG1 ILE   217       4.691  28.028   5.476  1.00  0.00           C  
ATOM   1035  CG2 ILE   217       5.287  26.136   4.049  1.00  0.00           C  
ATOM   1036  CD1 ILE   217       5.715  28.983   4.862  1.00  0.00           C  
ATOM   1037  N   ARG   218       5.406  26.250   8.349  1.00  0.00           N  
ATOM   1038  CA  ARG   218       5.575  26.588   9.773  1.00  0.00           C  
ATOM   1039  C   ARG   218       6.372  27.876   9.878  1.00  0.00           C  
ATOM   1040  O   ARG   218       6.651  28.567   8.907  1.00  0.00           O  
ATOM   1041  CB  ARG   218       6.291  25.432  10.486  1.00  0.00           C  
ATOM   1042  CG  ARG   218       5.299  24.329  10.918  1.00  0.00           C  
ATOM   1043  CD  ARG   218       6.029  23.306  11.790  1.00  0.00           C  
ATOM   1044  NE  ARG   218       5.093  22.252  12.194  1.00  0.00           N  
ATOM   1045  CZ  ARG   218       5.031  21.686  13.396  1.00  0.00           C  
ATOM   1046  NH1 ARG   218       5.827  22.049  14.385  1.00  0.00           N  
ATOM   1047  NH2 ARG   218       4.138  20.723  13.594  1.00  0.00           N  
ATOM   1048  N   ILE   219       6.690  28.299  11.116  1.00  0.00           N  
ATOM   1049  CA  ILE   219       7.394  29.533  11.324  1.00  0.00           C  
ATOM   1050  C   ILE   219       8.873  29.523  10.910  1.00  0.00           C  
ATOM   1051  O   ILE   219       9.432  30.606  10.705  1.00  0.00           O  
ATOM   1052  CB  ILE   219       7.390  29.902  12.830  1.00  0.00           C  
ATOM   1053  CG1 ILE   219       5.993  30.246  13.373  1.00  0.00           C  
ATOM   1054  CG2 ILE   219       8.263  31.123  13.165  1.00  0.00           C  
ATOM   1055  CD1 ILE   219       5.944  30.365  14.896  1.00  0.00           C  
ATOM   1056  N   PHE   220       9.425  28.346  10.817  1.00  0.00           N  
ATOM   1057  CA  PHE   220      10.850  28.204  10.469  1.00  0.00           C  
ATOM   1058  C   PHE   220      11.291  26.818  10.916  1.00  0.00           C  
ATOM   1059  O   PHE   220      10.566  26.086  11.587  1.00  0.00           O  
ATOM   1060  CB  PHE   220      11.699  29.292  11.139  1.00  0.00           C  
ATOM   1061  CG  PHE   220      11.577  29.111  12.613  1.00  0.00           C  
ATOM   1062  CD1 PHE   220      12.469  28.294  13.343  1.00  0.00           C  
ATOM   1063  CD2 PHE   220      10.550  29.766  13.317  1.00  0.00           C  
ATOM   1064  CE1 PHE   220      12.347  28.130  14.754  1.00  0.00           C  
ATOM   1065  CE2 PHE   220      10.406  29.619  14.730  1.00  0.00           C  
ATOM   1066  CZ  PHE   220      11.309  28.795  15.450  1.00  0.00           C  
ATOM   1067  N   PRO   221      12.527  26.480  10.504  1.00  0.00           N  
ATOM   1068  CA  PRO   221      13.071  25.180  10.847  1.00  0.00           C  
ATOM   1069  C   PRO   221      13.323  25.083  12.367  1.00  0.00           C  
ATOM   1070  O   PRO   221      12.745  24.224  13.024  1.00  0.00           O  
ATOM   1071  CB  PRO   221      14.358  24.888  10.048  1.00  0.00           C  
ATOM   1072  CG  PRO   221      15.074  26.150   9.563  1.00  0.00           C  
ATOM   1073  CD  PRO   221      14.124  27.295   9.205  1.00  0.00           C  
ATOM   1074  N   ASN   222      14.181  25.960  12.865  1.00  0.00           N  
ATOM   1075  CA  ASN   222      14.471  25.881  14.323  1.00  0.00           C  
ATOM   1076  C   ASN   222      14.267  27.195  15.012  1.00  0.00           C  
ATOM   1077  O   ASN   222      14.372  27.273  16.254  1.00  0.00           O  
ATOM   1078  CB  ASN   222      15.872  25.323  14.494  1.00  0.00           C  
ATOM   1079  CG  ASN   222      16.853  26.325  13.901  1.00  0.00           C  
ATOM   1080  OD1 ASN   222      16.461  27.386  13.419  1.00  0.00           O  
ATOM   1081  ND2 ASN   222      18.183  26.042  13.905  1.00  0.00           N  
ATOM   1082  N   LEU   223      14.007  28.268  14.287  1.00  0.00           N  
ATOM   1083  CA  LEU   223      13.745  29.570  14.875  1.00  0.00           C  
ATOM   1084  C   LEU   223      12.672  30.249  14.019  1.00  0.00           C  
ATOM   1085  O   LEU   223      12.414  29.743  12.918  1.00  0.00           O  
ATOM   1086  CB  LEU   223      14.978  30.438  14.986  1.00  0.00           C  
ATOM   1087  CG  LEU   223      16.045  29.866  15.922  1.00  0.00           C  
ATOM   1088  CD1 LEU   223      17.395  30.580  15.875  1.00  0.00           C  
ATOM   1089  CD2 LEU   223      15.682  29.891  17.406  1.00  0.00           C  
ATOM   1090  N   GLU   224      12.079  31.294  14.561  1.00  0.00           N  
ATOM   1091  CA  GLU   224      11.052  32.003  13.821  1.00  0.00           C  
ATOM   1092  C   GLU   224      11.704  32.818  12.698  1.00  0.00           C  
ATOM   1093  O   GLU   224      12.383  33.813  12.941  1.00  0.00           O  
ATOM   1094  CB  GLU   224      10.300  32.962  14.742  1.00  0.00           C  
ATOM   1095  CG  GLU   224       9.122  33.663  14.062  1.00  0.00           C  
ATOM   1096  CD  GLU   224       8.468  34.581  15.084  1.00  0.00           C  
ATOM   1097  OE1 GLU   224       8.926  34.581  16.258  1.00  0.00           O  
ATOM   1098  OE2 GLU   224       7.501  35.295  14.705  1.00  0.00           O  
ATOM   1099  N   ASP   225      11.446  32.373  11.477  1.00  0.00           N  
ATOM   1100  CA  ASP   225      11.920  33.026  10.262  1.00  0.00           C  
ATOM   1101  C   ASP   225      10.718  33.286   9.349  1.00  0.00           C  
ATOM   1102  O   ASP   225      10.810  33.347   8.120  1.00  0.00           O  
ATOM   1103  CB  ASP   225      12.902  32.104   9.538  1.00  0.00           C  
ATOM   1104  CG  ASP   225      14.141  31.958  10.410  1.00  0.00           C  
ATOM   1105  OD1 ASP   225      14.691  33.008  10.837  1.00  0.00           O  
ATOM   1106  OD2 ASP   225      14.553  30.794  10.662  1.00  0.00           O  
ATOM   1107  N   THR   226       9.544  33.501   9.978  1.00  0.00           N  
ATOM   1108  CA  THR   226       8.321  33.652   9.186  1.00  0.00           C  
ATOM   1109  C   THR   226       8.289  34.849   8.278  1.00  0.00           C  
ATOM   1110  O   THR   226       7.703  34.752   7.186  1.00  0.00           O  
ATOM   1111  CB  THR   226       7.075  33.544  10.090  1.00  0.00           C  
ATOM   1112  OG1 THR   226       7.027  32.264  10.703  1.00  0.00           O  
ATOM   1113  CG2 THR   226       5.810  33.749   9.240  1.00  0.00           C  
ATOM   1114  N   LEU   227       8.910  35.989   8.651  1.00  0.00           N  
ATOM   1115  CA  LEU   227       8.861  37.125   7.712  1.00  0.00           C  
ATOM   1116  C   LEU   227       9.597  36.793   6.421  1.00  0.00           C  
ATOM   1117  O   LEU   227       9.069  37.056   5.326  1.00  0.00           O  
ATOM   1118  CB  LEU   227       9.452  38.378   8.372  1.00  0.00           C  
ATOM   1119  CG  LEU   227       8.584  38.941   9.499  1.00  0.00           C  
ATOM   1120  CD1 LEU   227       9.219  40.079  10.297  1.00  0.00           C  
ATOM   1121  CD2 LEU   227       7.245  39.526   9.052  1.00  0.00           C  
ATOM   1122  N   LYS   228      10.724  36.093   6.525  1.00  0.00           N  
ATOM   1123  CA  LYS   228      11.481  35.726   5.334  1.00  0.00           C  
ATOM   1124  C   LYS   228      10.742  34.685   4.516  1.00  0.00           C  
ATOM   1125  O   LYS   228      10.625  34.762   3.297  1.00  0.00           O  
ATOM   1126  CB  LYS   228      12.872  35.199   5.702  1.00  0.00           C  
ATOM   1127  CG  LYS   228      13.812  36.281   6.238  1.00  0.00           C  
ATOM   1128  CD  LYS   228      15.203  35.758   6.602  1.00  0.00           C  
ATOM   1129  CE  LYS   228      16.132  36.832   7.170  1.00  0.00           C  
ATOM   1130  NZ  LYS   228      17.443  36.238   7.516  1.00  0.00           N  
ATOM   1131  N   TYR   229      10.181  33.687   5.226  1.00  0.00           N  
ATOM   1132  CA  TYR   229       9.457  32.618   4.516  1.00  0.00           C  
ATOM   1133  C   TYR   229       8.258  33.217   3.790  1.00  0.00           C  
ATOM   1134  O   TYR   229       8.042  32.938   2.608  1.00  0.00           O  
ATOM   1135  CB  TYR   229       8.999  31.558   5.534  1.00  0.00           C  
ATOM   1136  CG  TYR   229       8.248  30.512   4.784  1.00  0.00           C  
ATOM   1137  CD1 TYR   229       8.945  29.545   4.050  1.00  0.00           C  
ATOM   1138  CD2 TYR   229       6.836  30.463   4.798  1.00  0.00           C  
ATOM   1139  CE1 TYR   229       8.271  28.538   3.330  1.00  0.00           C  
ATOM   1140  CE2 TYR   229       6.134  29.447   4.072  1.00  0.00           C  
ATOM   1141  CZ  TYR   229       6.872  28.492   3.343  1.00  0.00           C  
ATOM   1142  OH  TYR   229       6.240  27.498   2.627  1.00  0.00           O  
ATOM   1143  N   ALA   230       7.521  34.100   4.465  1.00  0.00           N  
ATOM   1144  CA  ALA   230       6.348  34.715   3.863  1.00  0.00           C  
ATOM   1145  C   ALA   230       6.726  35.576   2.656  1.00  0.00           C  
ATOM   1146  O   ALA   230       6.049  35.507   1.624  1.00  0.00           O  
ATOM   1147  CB  ALA   230       5.569  35.529   4.883  1.00  0.00           C  
ATOM   1148  N   LYS   231       7.848  36.291   2.805  1.00  0.00           N  
ATOM   1149  CA  LYS   231       8.318  37.144   1.695  1.00  0.00           C  
ATOM   1150  C   LYS   231       8.642  36.298   0.477  1.00  0.00           C  
ATOM   1151  O   LYS   231       8.297  36.628  -0.681  1.00  0.00           O  
ATOM   1152  CB  LYS   231       9.541  37.942   2.153  1.00  0.00           C  
ATOM   1153  CG  LYS   231      10.081  38.897   1.086  1.00  0.00           C  
ATOM   1154  CD  LYS   231      11.255  39.751   1.567  1.00  0.00           C  
ATOM   1155  CE  LYS   231      11.814  40.685   0.492  1.00  0.00           C  
ATOM   1156  NZ  LYS   231      12.951  41.461   1.036  1.00  0.00           N  
ATOM   1157  N   MET   232       9.274  35.141   0.672  1.00  0.00           N  
ATOM   1158  CA  MET   232       9.577  34.250  -0.446  1.00  0.00           C  
ATOM   1159  C   MET   232       8.294  33.852  -1.169  1.00  0.00           C  
ATOM   1160  O   MET   232       8.184  33.890  -2.392  1.00  0.00           O  
ATOM   1161  CB  MET   232      10.310  32.984   0.039  1.00  0.00           C  
ATOM   1162  CG  MET   232      10.645  32.004  -1.087  1.00  0.00           C  
ATOM   1163  SD  MET   232       9.271  30.916  -1.573  1.00  0.00           S  
ATOM   1164  CE  MET   232       9.327  29.907  -0.064  1.00  0.00           C  
ATOM   1165  N   LEU   233       7.310  33.371  -0.379  1.00  0.00           N  
ATOM   1166  CA  LEU   233       6.038  32.951  -0.961  1.00  0.00           C  
ATOM   1167  C   LEU   233       5.348  34.066  -1.719  1.00  0.00           C  
ATOM   1168  O   LEU   233       4.887  33.811  -2.857  1.00  0.00           O  
ATOM   1169  CB  LEU   233       5.113  32.451   0.164  1.00  0.00           C  
ATOM   1170  CG  LEU   233       5.724  31.278   0.944  1.00  0.00           C  
ATOM   1171  CD1 LEU   233       4.769  30.935   2.091  1.00  0.00           C  
ATOM   1172  CD2 LEU   233       5.972  30.086   0.053  1.00  0.00           C  
ATOM   1173  N   GLU   234       5.216  35.244  -1.146  1.00  0.00           N  
ATOM   1174  CA  GLU   234       4.567  36.367  -1.843  1.00  0.00           C  
ATOM   1175  C   GLU   234       5.332  36.728  -3.107  1.00  0.00           C  
ATOM   1176  O   GLU   234       4.730  36.805  -4.195  1.00  0.00           O  
ATOM   1177  CB  GLU   234       4.462  37.584  -0.919  1.00  0.00           C  
ATOM   1178  CG  GLU   234       3.755  38.779  -1.562  1.00  0.00           C  
ATOM   1179  CD  GLU   234       3.689  39.897  -0.531  1.00  0.00           C  
ATOM   1180  OE1 GLU   234       4.177  39.678   0.610  1.00  0.00           O  
ATOM   1181  OE2 GLU   234       3.150  40.984  -0.871  1.00  0.00           O  
ATOM   1182  N   ASP   235       6.656  36.843  -2.992  1.00  0.00           N  
ATOM   1183  CA  ASP   235       7.457  37.219  -4.158  1.00  0.00           C  
ATOM   1184  C   ASP   235       7.405  36.226  -5.285  1.00  0.00           C  
ATOM   1185  O   ASP   235       7.498  36.606  -6.483  1.00  0.00           O  
ATOM   1186  CB  ASP   235       8.941  37.372  -3.719  1.00  0.00           C  
ATOM   1187  CG  ASP   235       9.062  38.654  -2.907  1.00  0.00           C  
ATOM   1188  OD1 ASP   235       8.092  39.458  -2.925  1.00  0.00           O  
ATOM   1189  OD2 ASP   235      10.125  38.846  -2.259  1.00  0.00           O  
ATOM   1190  N   ALA   236       7.315  34.938  -4.987  1.00  0.00           N  
ATOM   1191  CA  ALA   236       7.298  33.888  -5.991  1.00  0.00           C  
ATOM   1192  C   ALA   236       5.907  33.595  -6.560  1.00  0.00           C  
ATOM   1193  O   ALA   236       5.745  32.584  -7.252  1.00  0.00           O  
ATOM   1194  CB  ALA   236       8.010  32.639  -5.501  1.00  0.00           C  
ATOM   1195  N   GLY   237       4.923  34.389  -6.162  1.00  0.00           N  
ATOM   1196  CA  GLY   237       3.588  34.235  -6.727  1.00  0.00           C  
ATOM   1197  C   GLY   237       2.676  33.206  -6.126  1.00  0.00           C  
ATOM   1198  O   GLY   237       1.688  32.827  -6.769  1.00  0.00           O  
ATOM   1199  N   CYS   238       2.974  32.792  -4.888  1.00  0.00           N  
ATOM   1200  CA  CYS   238       2.075  31.825  -4.221  1.00  0.00           C  
ATOM   1201  C   CYS   238       0.738  32.527  -4.003  1.00  0.00           C  
ATOM   1202  O   CYS   238       0.688  33.722  -3.705  1.00  0.00           O  
ATOM   1203  CB  CYS   238       2.748  31.390  -2.907  1.00  0.00           C  
ATOM   1204  SG  CYS   238       3.946  30.660  -3.126  1.00  0.00           S  
ATOM   1205  N   SER   239      -0.354  31.792  -4.170  1.00  0.00           N  
ATOM   1206  CA  SER   239      -1.670  32.403  -4.044  1.00  0.00           C  
ATOM   1207  C   SER   239      -2.215  32.506  -2.631  1.00  0.00           C  
ATOM   1208  O   SER   239      -3.022  33.424  -2.388  1.00  0.00           O  
ATOM   1209  CB  SER   239      -2.649  31.607  -4.931  1.00  0.00           C  
ATOM   1210  OG  SER   239      -2.279  31.727  -6.297  1.00  0.00           O  
ATOM   1211  N   LEU   240      -1.953  31.519  -1.785  1.00  0.00           N  
ATOM   1212  CA  LEU   240      -2.463  31.480  -0.425  1.00  0.00           C  
ATOM   1213  C   LEU   240      -1.446  30.743   0.470  1.00  0.00           C  
ATOM   1214  O   LEU   240      -0.715  29.886  -0.024  1.00  0.00           O  
ATOM   1215  CB  LEU   240      -3.753  30.643  -0.337  1.00  0.00           C  
ATOM   1216  CG  LEU   240      -4.940  31.273  -1.067  1.00  0.00           C  
ATOM   1217  CD1 LEU   240      -6.165  30.371  -1.209  1.00  0.00           C  
ATOM   1218  CD2 LEU   240      -5.504  32.535  -0.415  1.00  0.00           C  
ATOM   1219  N   LEU   241      -1.424  31.066   1.743  1.00  0.00           N  
ATOM   1220  CA  LEU   241      -0.480  30.421   2.676  1.00  0.00           C  
ATOM   1221  C   LEU   241      -1.178  29.998   3.966  1.00  0.00           C  
ATOM   1222  O   LEU   241      -1.997  30.759   4.502  1.00  0.00           O  
ATOM   1223  CB  LEU   241       0.765  31.227   2.986  1.00  0.00           C  
ATOM   1224  CG  LEU   241       1.689  30.555   4.004  1.00  0.00           C  
ATOM   1225  CD1 LEU   241       2.394  29.295   3.504  1.00  0.00           C  
ATOM   1226  CD2 LEU   241       2.838  31.428   4.508  1.00  0.00           C  
ATOM   1227  N   ALA   242      -0.836  28.805   4.440  1.00  0.00           N  
ATOM   1228  CA  ALA   242      -1.403  28.239   5.675  1.00  0.00           C  
ATOM   1229  C   ALA   242      -0.234  28.047   6.637  1.00  0.00           C  
ATOM   1230  O   ALA   242       0.753  27.456   6.192  1.00  0.00           O  
ATOM   1231  CB  ALA   242      -2.071  26.885   5.350  1.00  0.00           C  
ATOM   1232  N   VAL   243      -0.293  28.679   7.813  1.00  0.00           N  
ATOM   1233  CA  VAL   243       0.882  28.572   8.693  1.00  0.00           C  
ATOM   1234  C   VAL   243       0.521  28.015  10.072  1.00  0.00           C  
ATOM   1235  O   VAL   243      -0.238  28.669  10.791  1.00  0.00           O  
ATOM   1236  CB  VAL   243       1.550  29.942   8.869  1.00  0.00           C  
ATOM   1237  CG1 VAL   243       2.761  29.915   9.803  1.00  0.00           C  
ATOM   1238  CG2 VAL   243       2.068  30.541   7.560  1.00  0.00           C  
ATOM   1239  N   HIS   244       1.141  26.883  10.366  1.00  0.00           N  
ATOM   1240  CA  HIS   244       1.008  26.295  11.726  1.00  0.00           C  
ATOM   1241  C   HIS   244       2.080  27.102  12.493  1.00  0.00           C  
ATOM   1242  O   HIS   244       3.264  27.019  12.151  1.00  0.00           O  
ATOM   1243  CB  HIS   244       1.385  24.826  11.725  1.00  0.00           C  
ATOM   1244  CG  HIS   244       1.381  24.196  13.094  1.00  0.00           C  
ATOM   1245  ND1 HIS   244       1.678  22.841  13.208  1.00  0.00           N  
ATOM   1246  CD2 HIS   244       1.228  24.685  14.342  1.00  0.00           C  
ATOM   1247  CE1 HIS   244       1.651  22.541  14.524  1.00  0.00           C  
ATOM   1248  NE2 HIS   244       1.369  23.624  15.215  1.00  0.00           N  
ATOM   1249  N   GLY   245       1.656  27.847  13.502  1.00  0.00           N  
ATOM   1250  CA  GLY   245       2.565  28.734  14.206  1.00  0.00           C  
ATOM   1251  C   GLY   245       3.467  28.110  15.256  1.00  0.00           C  
ATOM   1252  O   GLY   245       3.494  28.501  16.424  1.00  0.00           O  
ATOM   1253  N   ARG   246       4.297  27.189  14.796  1.00  0.00           N  
ATOM   1254  CA  ARG   246       5.312  26.525  15.586  1.00  0.00           C  
ATOM   1255  C   ARG   246       6.530  26.358  14.648  1.00  0.00           C  
ATOM   1256  O   ARG   246       6.353  26.528  13.433  1.00  0.00           O  
ATOM   1257  CB  ARG   246       4.949  25.099  16.026  1.00  0.00           C  
ATOM   1258  CG  ARG   246       4.011  25.039  17.263  1.00  0.00           C  
ATOM   1259  CD  ARG   246       3.831  23.568  17.608  1.00  0.00           C  
ATOM   1260  NE  ARG   246       3.215  23.413  18.959  1.00  0.00           N  
ATOM   1261  CZ  ARG   246       1.896  23.379  19.143  1.00  0.00           C  
ATOM   1262  NH1 ARG   246       1.010  23.487  18.152  1.00  0.00           N  
ATOM   1263  NH2 ARG   246       1.432  23.223  20.388  1.00  0.00           N  
ATOM   1264  N   THR   247       7.708  26.208  15.215  1.00  0.00           N  
ATOM   1265  CA  THR   247       8.860  25.902  14.330  1.00  0.00           C  
ATOM   1266  C   THR   247       8.814  24.408  14.083  1.00  0.00           C  
ATOM   1267  O   THR   247       8.107  23.648  14.756  1.00  0.00           O  
ATOM   1268  CB  THR   247      10.178  26.285  15.002  1.00  0.00           C  
ATOM   1269  OG1 THR   247      10.327  25.468  16.181  1.00  0.00           O  
ATOM   1270  CG2 THR   247      10.173  27.770  15.325  1.00  0.00           C  
ATOM   1271  N   ARG   248       9.534  23.885  13.074  1.00  0.00           N  
ATOM   1272  CA  ARG   248       9.531  22.469  12.782  1.00  0.00           C  
ATOM   1273  C   ARG   248      10.132  21.638  13.921  1.00  0.00           C  
ATOM   1274  O   ARG   248       9.510  20.655  14.315  1.00  0.00           O  
ATOM   1275  CB  ARG   248      10.296  22.187  11.463  1.00  0.00           C  
ATOM   1276  CG  ARG   248      10.264  20.717  11.042  1.00  0.00           C  
ATOM   1277  CD  ARG   248      11.040  20.431   9.755  1.00  0.00           C  
ATOM   1278  NE  ARG   248      12.477  20.717  10.026  1.00  0.00           N  
ATOM   1279  CZ  ARG   248      13.235  19.812  10.711  1.00  0.00           C  
ATOM   1280  NH1 ARG   248      12.435  18.751  11.024  1.00  0.00           N  
ATOM   1281  NH2 ARG   248      14.498  20.321  10.817  1.00  0.00           N  
ATOM   1282  N   ASP   249      11.193  22.169  14.544  1.00  0.00           N  
ATOM   1283  CA  ASP   249      11.845  21.397  15.610  1.00  0.00           C  
ATOM   1284  C   ASP   249      10.945  21.179  16.800  1.00  0.00           C  
ATOM   1285  O   ASP   249      11.034  20.145  17.490  1.00  0.00           O  
ATOM   1286  CB  ASP   249      13.170  22.056  16.051  1.00  0.00           C  
ATOM   1287  CG  ASP   249      13.863  21.114  17.025  1.00  0.00           C  
ATOM   1288  OD1 ASP   249      13.267  20.050  17.344  1.00  0.00           O  
ATOM   1289  OD2 ASP   249      14.997  21.445  17.463  1.00  0.00           O  
ATOM   1290  N   GLU   250      10.875  19.936  17.246  1.00  0.00           N  
ATOM   1291  CA  GLU   250       9.980  19.517  18.307  1.00  0.00           C  
ATOM   1292  C   GLU   250      10.461  19.885  19.713  1.00  0.00           C  
ATOM   1293  O   GLU   250       9.765  19.645  20.703  1.00  0.00           O  
ATOM   1294  CB  GLU   250       9.707  18.018  18.470  1.00  0.00           C  
ATOM   1295  CG  GLU   250       8.919  17.412  17.307  1.00  0.00           C  
ATOM   1296  CD  GLU   250       8.832  15.909  17.532  1.00  0.00           C  
ATOM   1297  OE1 GLU   250       9.412  15.426  18.540  1.00  0.00           O  
ATOM   1298  OE2 GLU   250       8.183  15.223  16.697  1.00  0.00           O  
ATOM   1299  N   LYS   251      11.657  20.474  19.842  1.00  0.00           N  
ATOM   1300  CA  LYS   251      12.201  20.818  21.176  1.00  0.00           C  
ATOM   1301  C   LYS   251      11.254  21.712  21.988  1.00  0.00           C  
ATOM   1302  O   LYS   251      10.981  22.864  21.639  1.00  0.00           O  
ATOM   1303  CB  LYS   251      13.492  21.630  21.315  1.00  0.00           C  
ATOM   1304  CG  LYS   251      13.947  21.809  22.765  1.00  0.00           C  
ATOM   1305  CD  LYS   251      15.308  22.494  22.899  1.00  0.00           C  
ATOM   1306  CE  LYS   251      15.710  22.780  24.348  1.00  0.00           C  
ATOM   1307  NZ  LYS   251      17.076  23.346  24.392  1.00  0.00           N  
ATOM   1308  N   ASP   252      10.746  21.167  23.092  1.00  0.00           N  
ATOM   1309  CA  ASP   252       9.827  21.835  24.019  1.00  0.00           C  
ATOM   1310  C   ASP   252       8.613  22.416  23.304  1.00  0.00           C  
ATOM   1311  O   ASP   252       8.180  23.543  23.557  1.00  0.00           O  
ATOM   1312  CB  ASP   252      10.388  23.025  24.802  1.00  0.00           C  
ATOM   1313  CG  ASP   252      11.504  22.512  25.701  1.00  0.00           C  
ATOM   1314  OD1 ASP   252      11.272  21.499  26.413  1.00  0.00           O  
ATOM   1315  OD2 ASP   252      12.604  23.127  25.687  1.00  0.00           O  
ATOM   1316  N   GLY   253       8.054  21.636  22.394  1.00  0.00           N  
ATOM   1317  CA  GLY   253       7.027  22.162  21.521  1.00  0.00           C  
ATOM   1318  C   GLY   253       5.744  22.487  22.287  1.00  0.00           C  
ATOM   1319  O   GLY   253       5.113  23.527  22.079  1.00  0.00           O  
ATOM   1320  N   LYS   254       5.345  21.602  23.181  1.00  0.00           N  
ATOM   1321  CA  LYS   254       4.136  21.871  23.939  1.00  0.00           C  
ATOM   1322  C   LYS   254       4.248  23.191  24.698  1.00  0.00           C  
ATOM   1323  O   LYS   254       3.372  24.057  24.627  1.00  0.00           O  
ATOM   1324  CB  LYS   254       3.688  20.949  25.078  1.00  0.00           C  
ATOM   1325  CG  LYS   254       2.370  21.377  25.727  1.00  0.00           C  
ATOM   1326  CD  LYS   254       1.885  20.419  26.817  1.00  0.00           C  
ATOM   1327  CE  LYS   254       0.593  20.873  27.499  1.00  0.00           C  
ATOM   1328  NZ  LYS   254       0.210  19.905  28.552  1.00  0.00           N  
ATOM   1329  N   LYS   255       5.343  23.357  25.442  1.00  0.00           N  
ATOM   1330  CA  LYS   255       5.569  24.576  26.209  1.00  0.00           C  
ATOM   1331  C   LYS   255       5.569  25.791  25.292  1.00  0.00           C  
ATOM   1332  O   LYS   255       5.094  26.871  25.653  1.00  0.00           O  
ATOM   1333  CB  LYS   255       6.881  24.812  26.965  1.00  0.00           C  
ATOM   1334  CG  LYS   255       7.052  23.908  28.188  1.00  0.00           C  
ATOM   1335  CD  LYS   255       8.360  24.144  28.946  1.00  0.00           C  
ATOM   1336  CE  LYS   255       8.541  23.223  30.154  1.00  0.00           C  
ATOM   1337  NZ  LYS   255       9.842  23.495  30.806  1.00  0.00           N  
ATOM   1338  N   PHE   256       6.105  25.634  24.078  1.00  0.00           N  
ATOM   1339  CA  PHE   256       6.183  26.755  23.136  1.00  0.00           C  
ATOM   1340  C   PHE   256       4.781  27.082  22.578  1.00  0.00           C  
ATOM   1341  O   PHE   256       4.465  28.230  22.253  1.00  0.00           O  
ATOM   1342  CB  PHE   256       6.961  26.663  21.817  1.00  0.00           C  
ATOM   1343  CG  PHE   256       8.410  26.586  22.156  1.00  0.00           C  
ATOM   1344  CD1 PHE   256       8.903  26.958  23.427  1.00  0.00           C  
ATOM   1345  CD2 PHE   256       9.331  26.131  21.195  1.00  0.00           C  
ATOM   1346  CE1 PHE   256      10.290  26.877  23.743  1.00  0.00           C  
ATOM   1347  CE2 PHE   256      10.726  26.040  21.486  1.00  0.00           C  
ATOM   1348  CZ  PHE   256      11.206  26.417  22.767  1.00  0.00           C  
ATOM   1349  N   ARG   257       3.905  25.967  22.410  1.00  0.00           N  
ATOM   1350  CA  ARG   257       2.542  26.350  22.040  1.00  0.00           C  
ATOM   1351  C   ARG   257       2.514  26.991  20.670  1.00  0.00           C  
ATOM   1352  O   ARG   257       3.521  27.426  20.152  1.00  0.00           O  
ATOM   1353  CB  ARG   257       1.970  27.332  23.072  1.00  0.00           C  
ATOM   1354  CG  ARG   257       2.553  28.739  22.929  1.00  0.00           C  
ATOM   1355  CD  ARG   257       1.956  29.618  24.078  1.00  0.00           C  
ATOM   1356  NE  ARG   257       2.212  31.011  23.743  1.00  0.00           N  
ATOM   1357  CZ  ARG   257       1.644  32.062  24.280  1.00  0.00           C  
ATOM   1358  NH1 ARG   257       0.715  31.926  25.231  1.00  0.00           N  
ATOM   1359  NH2 ARG   257       1.947  33.302  23.855  1.00  0.00           N  
ATOM   1360  N   ALA   258       1.299  26.949  20.074  1.00  0.00           N  
ATOM   1361  CA  ALA   258       1.148  27.663  18.798  1.00  0.00           C  
ATOM   1362  C   ALA   258       1.187  29.153  19.117  1.00  0.00           C  
ATOM   1363  O   ALA   258       0.344  29.681  19.853  1.00  0.00           O  
ATOM   1364  CB  ALA   258      -0.180  27.293  18.170  1.00  0.00           C  
ATOM   1365  N   ASP   259       2.186  29.832  18.562  1.00  0.00           N  
ATOM   1366  CA  ASP   259       2.371  31.245  18.829  1.00  0.00           C  
ATOM   1367  C   ASP   259       1.666  32.079  17.789  1.00  0.00           C  
ATOM   1368  O   ASP   259       2.305  32.628  16.882  1.00  0.00           O  
ATOM   1369  CB  ASP   259       3.889  31.513  18.831  1.00  0.00           C  
ATOM   1370  CG  ASP   259       4.113  32.948  19.286  1.00  0.00           C  
ATOM   1371  OD1 ASP   259       3.104  33.628  19.615  1.00  0.00           O  
ATOM   1372  OD2 ASP   259       5.295  33.384  19.310  1.00  0.00           O  
ATOM   1373  N   TRP   260       0.357  32.193  17.893  1.00  0.00           N  
ATOM   1374  CA  TRP   260      -0.491  32.891  16.944  1.00  0.00           C  
ATOM   1375  C   TRP   260      -0.040  34.308  16.643  1.00  0.00           C  
ATOM   1376  O   TRP   260      -0.107  34.741  15.470  1.00  0.00           O  
ATOM   1377  CB  TRP   260      -1.948  32.906  17.426  1.00  0.00           C  
ATOM   1378  CG  TRP   260      -2.519  31.538  17.694  1.00  0.00           C  
ATOM   1379  CD1 TRP   260      -2.319  30.422  16.921  1.00  0.00           C  
ATOM   1380  CD2 TRP   260      -3.394  31.154  18.751  1.00  0.00           C  
ATOM   1381  NE1 TRP   260      -3.011  29.359  17.450  1.00  0.00           N  
ATOM   1382  CE2 TRP   260      -3.671  29.783  18.586  1.00  0.00           C  
ATOM   1383  CE3 TRP   260      -3.954  31.828  19.834  1.00  0.00           C  
ATOM   1384  CZ2 TRP   260      -4.488  29.078  19.465  1.00  0.00           C  
ATOM   1385  CZ3 TRP   260      -4.790  31.139  20.713  1.00  0.00           C  
ATOM   1386  CH2 TRP   260      -5.036  29.771  20.510  1.00  0.00           C  
ATOM   1387  N   SER   261       0.446  35.017  17.675  1.00  0.00           N  
ATOM   1388  CA  SER   261       0.861  36.405  17.471  1.00  0.00           C  
ATOM   1389  C   SER   261       2.056  36.542  16.550  1.00  0.00           C  
ATOM   1390  O   SER   261       2.226  37.635  15.995  1.00  0.00           O  
ATOM   1391  CB  SER   261       1.139  37.030  18.842  1.00  0.00           C  
ATOM   1392  OG  SER   261       2.267  36.410  19.441  1.00  0.00           O  
ATOM   1393  N   ALA   262       2.793  35.475  16.247  1.00  0.00           N  
ATOM   1394  CA  ALA   262       3.917  35.551  15.341  1.00  0.00           C  
ATOM   1395  C   ALA   262       3.491  36.021  13.951  1.00  0.00           C  
ATOM   1396  O   ALA   262       4.333  36.607  13.271  1.00  0.00           O  
ATOM   1397  CB  ALA   262       4.675  34.246  15.208  1.00  0.00           C  
ATOM   1398  N   ILE   263       2.239  35.803  13.552  1.00  0.00           N  
ATOM   1399  CA  ILE   263       1.849  36.244  12.220  1.00  0.00           C  
ATOM   1400  C   ILE   263       1.384  37.678  12.172  1.00  0.00           C  
ATOM   1401  O   ILE   263       1.132  38.196  11.079  1.00  0.00           O  
ATOM   1402  CB  ILE   263       0.731  35.313  11.688  1.00  0.00           C  
ATOM   1403  CG1 ILE   263      -0.571  35.391  12.502  1.00  0.00           C  
ATOM   1404  CG2 ILE   263       1.119  33.825  11.691  1.00  0.00           C  
ATOM   1405  CD1 ILE   263      -1.737  34.639  11.861  1.00  0.00           C  
ATOM   1406  N   LYS   264       1.293  38.342  13.323  1.00  0.00           N  
ATOM   1407  CA  LYS   264       0.791  39.704  13.334  1.00  0.00           C  
ATOM   1408  C   LYS   264       1.733  40.680  12.637  1.00  0.00           C  
ATOM   1409  O   LYS   264       1.221  41.636  12.048  1.00  0.00           O  
ATOM   1410  CB  LYS   264       0.495  40.175  14.754  1.00  0.00           C  
ATOM   1411  CG  LYS   264      -0.111  41.579  14.817  1.00  0.00           C  
ATOM   1412  CD  LYS   264      -0.500  42.014  16.231  1.00  0.00           C  
ATOM   1413  CE  LYS   264      -1.110  43.416  16.294  1.00  0.00           C  
ATOM   1414  NZ  LYS   264      -1.472  43.749  17.690  1.00  0.00           N  
ATOM   1415  N   GLU   265       3.007  40.372  12.601  1.00  0.00           N  
ATOM   1416  CA  GLU   265       3.992  41.222  11.927  1.00  0.00           C  
ATOM   1417  C   GLU   265       3.829  41.180  10.413  1.00  0.00           C  
ATOM   1418  O   GLU   265       4.327  42.101   9.735  1.00  0.00           O  
ATOM   1419  CB  GLU   265       5.436  40.782  12.254  1.00  0.00           C  
ATOM   1420  CG  GLU   265       5.845  41.060  13.702  1.00  0.00           C  
ATOM   1421  CD  GLU   265       7.251  40.513  13.906  1.00  0.00           C  
ATOM   1422  OE1 GLU   265       7.803  39.924  12.939  1.00  0.00           O  
ATOM   1423  OE2 GLU   265       7.792  40.679  15.032  1.00  0.00           O  
ATOM   1424  N   VAL   266       3.182  40.154   9.862  1.00  0.00           N  
ATOM   1425  CA  VAL   266       3.045  40.064   8.435  1.00  0.00           C  
ATOM   1426  C   VAL   266       1.987  40.978   7.825  1.00  0.00           C  
ATOM   1427  O   VAL   266       0.890  41.097   8.340  1.00  0.00           O  
ATOM   1428  CB  VAL   266       2.677  38.620   8.009  1.00  0.00           C  
ATOM   1429  CG1 VAL   266       2.427  38.472   6.507  1.00  0.00           C  
ATOM   1430  CG2 VAL   266       3.761  37.592   8.337  1.00  0.00           C  
ATOM   1431  N   LYS   267       2.411  41.661   6.751  1.00  0.00           N  
ATOM   1432  CA  LYS   267       1.425  42.462   6.007  1.00  0.00           C  
ATOM   1433  C   LYS   267       0.814  41.406   5.060  1.00  0.00           C  
ATOM   1434  O   LYS   267       1.502  40.897   4.162  1.00  0.00           O  
ATOM   1435  CB  LYS   267       2.073  43.579   5.204  1.00  0.00           C  
ATOM   1436  CG  LYS   267       2.743  44.645   6.073  1.00  0.00           C  
ATOM   1437  CD  LYS   267       3.396  45.771   5.267  1.00  0.00           C  
ATOM   1438  CE  LYS   267       4.099  46.817   6.134  1.00  0.00           C  
ATOM   1439  NZ  LYS   267       4.720  47.850   5.277  1.00  0.00           N  
ATOM   1440  N   ASN   268       1.336  40.186   5.128  1.00  0.00           N  
ATOM   1441  CA  ASN   268       0.866  39.100   4.276  1.00  0.00           C  
ATOM   1442  C   ASN   268      -0.657  38.999   4.250  1.00  0.00           C  
ATOM   1443  O   ASN   268      -1.280  38.783   3.206  1.00  0.00           O  
ATOM   1444  CB  ASN   268       1.386  37.721   4.695  1.00  0.00           C  
ATOM   1445  CG  ASN   268       1.037  36.732   3.592  1.00  0.00           C  
ATOM   1446  OD1 ASN   268       0.973  37.089   2.417  1.00  0.00           O  
ATOM   1447  ND2 ASN   268       0.791  35.433   3.911  1.00  0.00           N  
ATOM   1448  N   ALA   269      -1.272  39.157   5.416  1.00  0.00           N  
ATOM   1449  CA  ALA   269      -2.722  39.074   5.546  1.00  0.00           C  
ATOM   1450  C   ALA   269      -3.471  40.033   4.626  1.00  0.00           C  
ATOM   1451  O   ALA   269      -4.575  39.746   4.156  1.00  0.00           O  
ATOM   1452  CB  ALA   269      -3.174  39.359   6.974  1.00  0.00           C  
ATOM   1453  N   MET   270      -2.882  41.192   4.354  1.00  0.00           N  
ATOM   1454  CA  MET   270      -3.538  42.177   3.500  1.00  0.00           C  
ATOM   1455  C   MET   270      -3.385  41.936   2.002  1.00  0.00           C  
ATOM   1456  O   MET   270      -4.124  42.491   1.184  1.00  0.00           O  
ATOM   1457  CB  MET   270      -3.160  43.659   3.440  1.00  0.00           C  
ATOM   1458  CG  MET   270      -3.450  44.416   4.738  1.00  0.00           C  
ATOM   1459  SD  MET   270      -5.189  44.365   5.267  1.00  0.00           S  
ATOM   1460  CE  MET   270      -5.805  45.364   3.882  1.00  0.00           C  
ATOM   1461  N   ARG   271      -2.424  41.105   1.615  1.00  0.00           N  
ATOM   1462  CA  ARG   271      -2.202  40.842   0.198  1.00  0.00           C  
ATOM   1463  C   ARG   271      -2.434  39.398  -0.227  1.00  0.00           C  
ATOM   1464  O   ARG   271      -3.087  39.118  -1.236  1.00  0.00           O  
ATOM   1465  CB  ARG   271      -0.821  41.034  -0.436  1.00  0.00           C  
ATOM   1466  CG  ARG   271      -0.367  42.495  -0.480  1.00  0.00           C  
ATOM   1467  CD  ARG   271       0.999  42.692  -1.139  1.00  0.00           C  
ATOM   1468  NE  ARG   271       1.312  44.148  -1.093  1.00  0.00           N  
ATOM   1469  CZ  ARG   271       2.520  44.601  -1.539  1.00  0.00           C  
ATOM   1470  NH1 ARG   271       3.237  43.521  -1.967  1.00  0.00           N  
ATOM   1471  NH2 ARG   271       2.540  45.957  -1.384  1.00  0.00           N  
ATOM   1472  N   ILE   272      -1.902  38.456   0.538  1.00  0.00           N  
ATOM   1473  CA  ILE   272      -2.041  37.052   0.187  1.00  0.00           C  
ATOM   1474  C   ILE   272      -2.819  36.233   1.208  1.00  0.00           C  
ATOM   1475  O   ILE   272      -2.314  35.894   2.282  1.00  0.00           O  
ATOM   1476  CB  ILE   272      -0.980  35.936   0.058  1.00  0.00           C  
ATOM   1477  CG1 ILE   272       0.103  36.238  -0.992  1.00  0.00           C  
ATOM   1478  CG2 ILE   272      -1.568  34.575  -0.351  1.00  0.00           C  
ATOM   1479  CD1 ILE   272       1.247  35.225  -0.995  1.00  0.00           C  
ATOM   1480  N   PRO   273      -4.076  35.818   0.825  1.00  0.00           N  
ATOM   1481  CA  PRO   273      -4.897  35.173   1.873  1.00  0.00           C  
ATOM   1482  C   PRO   273      -3.964  34.344   2.748  1.00  0.00           C  
ATOM   1483  O   PRO   273      -3.240  33.504   2.221  1.00  0.00           O  
ATOM   1484  CB  PRO   273      -5.919  34.375   1.118  1.00  0.00           C  
ATOM   1485  CG  PRO   273      -6.059  35.115  -0.204  1.00  0.00           C  
ATOM   1486  CD  PRO   273      -4.627  35.511  -0.516  1.00  0.00           C  
ATOM   1487  N   VAL   274      -4.001  34.568   4.053  1.00  0.00           N  
ATOM   1488  CA  VAL   274      -3.073  33.918   4.992  1.00  0.00           C  
ATOM   1489  C   VAL   274      -3.881  33.325   6.139  1.00  0.00           C  
ATOM   1490  O   VAL   274      -4.750  33.984   6.712  1.00  0.00           O  
ATOM   1491  CB  VAL   274      -2.110  34.985   5.543  1.00  0.00           C  
ATOM   1492  CG1 VAL   274      -1.110  34.436   6.563  1.00  0.00           C  
ATOM   1493  CG2 VAL   274      -1.255  35.651   4.463  1.00  0.00           C  
ATOM   1494  N   LEU   275      -3.649  32.048   6.392  1.00  0.00           N  
ATOM   1495  CA  LEU   275      -4.440  31.331   7.404  1.00  0.00           C  
ATOM   1496  C   LEU   275      -3.593  30.842   8.566  1.00  0.00           C  
ATOM   1497  O   LEU   275      -2.459  30.421   8.349  1.00  0.00           O  
ATOM   1498  CB  LEU   275      -5.033  30.088   6.690  1.00  0.00           C  
ATOM   1499  CG  LEU   275      -5.939  30.438   5.508  1.00  0.00           C  
ATOM   1500  CD1 LEU   275      -6.440  29.240   4.701  1.00  0.00           C  
ATOM   1501  CD2 LEU   275      -7.223  31.180   5.875  1.00  0.00           C  
ATOM   1502  N   ALA   276      -4.138  30.894   9.758  1.00  0.00           N  
ATOM   1503  CA  ALA   276      -3.443  30.448  10.972  1.00  0.00           C  
ATOM   1504  C   ALA   276      -3.887  29.040  11.363  1.00  0.00           C  
ATOM   1505  O   ALA   276      -5.054  28.647  11.207  1.00  0.00           O  
ATOM   1506  CB  ALA   276      -3.695  31.426  12.122  1.00  0.00           C  
ATOM   1507  N   ASN   277      -2.939  28.289  11.936  1.00  0.00           N  
ATOM   1508  CA  ASN   277      -3.191  26.921  12.400  1.00  0.00           C  
ATOM   1509  C   ASN   277      -2.357  26.660  13.660  1.00  0.00           C  
ATOM   1510  O   ASN   277      -1.356  27.329  13.886  1.00  0.00           O  
ATOM   1511  CB  ASN   277      -2.708  25.928  11.315  1.00  0.00           C  
ATOM   1512  CG  ASN   277      -3.291  24.559  11.637  1.00  0.00           C  
ATOM   1513  OD1 ASN   277      -4.321  24.450  12.300  1.00  0.00           O  
ATOM   1514  ND2 ASN   277      -2.664  23.441  11.184  1.00  0.00           N  
ATOM   1515  N   GLY   278      -2.887  25.753  14.497  1.00  0.00           N  
ATOM   1516  CA  GLY   278      -2.135  25.359  15.706  1.00  0.00           C  
ATOM   1517  C   GLY   278      -2.979  25.550  16.971  1.00  0.00           C  
ATOM   1518  O   GLY   278      -3.411  26.661  17.246  1.00  0.00           O  
ATOM   1519  N   ASN   279      -3.128  24.475  17.736  1.00  0.00           N  
ATOM   1520  CA  ASN   279      -3.844  24.472  18.993  1.00  0.00           C  
ATOM   1521  C   ASN   279      -5.255  25.005  18.914  1.00  0.00           C  
ATOM   1522  O   ASN   279      -5.758  25.588  19.885  1.00  0.00           O  
ATOM   1523  CB  ASN   279      -3.017  25.305  20.012  1.00  0.00           C  
ATOM   1524  CG  ASN   279      -3.513  24.965  21.410  1.00  0.00           C  
ATOM   1525  OD1 ASN   279      -3.978  23.855  21.665  1.00  0.00           O  
ATOM   1526  ND2 ASN   279      -3.441  25.902  22.393  1.00  0.00           N  
ATOM   1527  N   VAL   280      -5.965  24.737  17.817  1.00  0.00           N  
ATOM   1528  CA  VAL   280      -7.348  25.240  17.697  1.00  0.00           C  
ATOM   1529  C   VAL   280      -8.316  24.128  18.029  1.00  0.00           C  
ATOM   1530  O   VAL   280      -8.680  23.247  17.234  1.00  0.00           O  
ATOM   1531  CB  VAL   280      -7.618  25.690  16.249  1.00  0.00           C  
ATOM   1532  CG1 VAL   280      -9.022  26.260  16.039  1.00  0.00           C  
ATOM   1533  CG2 VAL   280      -6.666  26.784  15.762  1.00  0.00           C  
ATOM   1534  N   ARG   281      -8.742  24.099  19.302  1.00  0.00           N  
ATOM   1535  CA  ARG   281      -9.633  23.059  19.771  1.00  0.00           C  
ATOM   1536  C   ARG   281     -11.047  23.524  20.050  1.00  0.00           C  
ATOM   1537  O   ARG   281     -11.938  22.681  20.179  1.00  0.00           O  
ATOM   1538  CB  ARG   281      -9.007  22.418  21.038  1.00  0.00           C  
ATOM   1539  CG  ARG   281      -9.881  21.330  21.667  1.00  0.00           C  
ATOM   1540  CD  ARG   281      -9.224  20.630  22.858  1.00  0.00           C  
ATOM   1541  NE  ARG   281     -10.236  19.712  23.451  1.00  0.00           N  
ATOM   1542  CZ  ARG   281      -9.906  18.932  24.522  1.00  0.00           C  
ATOM   1543  NH1 ARG   281      -8.604  19.191  24.840  1.00  0.00           N  
ATOM   1544  NH2 ARG   281     -11.007  18.199  24.858  1.00  0.00           N  
ATOM   1545  N   CYS   282     -11.253  24.811  20.280  1.00  0.00           N  
ATOM   1546  CA  CYS   282     -12.613  25.322  20.528  1.00  0.00           C  
ATOM   1547  C   CYS   282     -12.813  26.597  19.736  1.00  0.00           C  
ATOM   1548  O   CYS   282     -11.907  27.236  19.214  1.00  0.00           O  
ATOM   1549  CB  CYS   282     -12.761  25.749  22.014  1.00  0.00           C  
ATOM   1550  SG  CYS   282     -12.470  24.691  22.915  1.00  0.00           S  
ATOM   1551  N   ILE   283     -14.054  27.095  19.677  1.00  0.00           N  
ATOM   1552  CA  ILE   283     -14.320  28.358  19.012  1.00  0.00           C  
ATOM   1553  C   ILE   283     -13.563  29.495  19.681  1.00  0.00           C  
ATOM   1554  O   ILE   283     -13.194  30.468  19.023  1.00  0.00           O  
ATOM   1555  CB  ILE   283     -15.835  28.539  19.178  1.00  0.00           C  
ATOM   1556  CG1 ILE   283     -16.665  27.514  18.387  1.00  0.00           C  
ATOM   1557  CG2 ILE   283     -16.343  29.914  18.712  1.00  0.00           C  
ATOM   1558  CD1 ILE   283     -18.148  27.517  18.755  1.00  0.00           C  
ATOM   1559  N   GLU   284     -13.413  29.440  21.019  1.00  0.00           N  
ATOM   1560  CA  GLU   284     -12.664  30.476  21.723  1.00  0.00           C  
ATOM   1561  C   GLU   284     -11.207  30.511  21.237  1.00  0.00           C  
ATOM   1562  O   GLU   284     -10.665  31.616  21.083  1.00  0.00           O  
ATOM   1563  CB  GLU   284     -12.679  30.261  23.233  1.00  0.00           C  
ATOM   1564  CG  GLU   284     -14.032  30.523  23.873  1.00  0.00           C  
ATOM   1565  CD  GLU   284     -15.004  29.379  23.817  1.00  0.00           C  
ATOM   1566  OE1 GLU   284     -14.768  28.300  23.248  1.00  0.00           O  
ATOM   1567  OE2 GLU   284     -16.099  29.554  24.449  1.00  0.00           O  
ATOM   1568  N   ASP   285     -10.607  29.342  21.001  1.00  0.00           N  
ATOM   1569  CA  ASP   285      -9.249  29.297  20.470  1.00  0.00           C  
ATOM   1570  C   ASP   285      -9.218  29.925  19.070  1.00  0.00           C  
ATOM   1571  O   ASP   285      -8.341  30.679  18.679  1.00  0.00           O  
ATOM   1572  CB  ASP   285      -8.721  27.882  20.348  1.00  0.00           C  
ATOM   1573  CG  ASP   285      -8.539  27.113  21.615  1.00  0.00           C  
ATOM   1574  OD1 ASP   285      -8.284  27.781  22.677  1.00  0.00           O  
ATOM   1575  OD2 ASP   285      -8.612  25.872  21.617  1.00  0.00           O  
ATOM   1576  N   VAL   286     -10.261  29.593  18.281  1.00  0.00           N  
ATOM   1577  CA  VAL   286     -10.319  30.099  16.923  1.00  0.00           C  
ATOM   1578  C   VAL   286     -10.357  31.620  16.884  1.00  0.00           C  
ATOM   1579  O   VAL   286      -9.654  32.271  16.118  1.00  0.00           O  
ATOM   1580  CB  VAL   286     -11.505  29.527  16.162  1.00  0.00           C  
ATOM   1581  CG1 VAL   286     -11.723  30.177  14.794  1.00  0.00           C  
ATOM   1582  CG2 VAL   286     -11.382  28.029  15.878  1.00  0.00           C  
ATOM   1583  N   ASP   287     -11.195  32.206  17.750  1.00  0.00           N  
ATOM   1584  CA  ASP   287     -11.323  33.659  17.794  1.00  0.00           C  
ATOM   1585  C   ASP   287     -10.035  34.321  18.258  1.00  0.00           C  
ATOM   1586  O   ASP   287      -9.605  35.306  17.653  1.00  0.00           O  
ATOM   1587  CB  ASP   287     -12.500  34.024  18.708  1.00  0.00           C  
ATOM   1588  CG  ASP   287     -13.789  33.678  17.976  1.00  0.00           C  
ATOM   1589  OD1 ASP   287     -13.719  33.422  16.744  1.00  0.00           O  
ATOM   1590  OD2 ASP   287     -14.860  33.665  18.639  1.00  0.00           O  
ATOM   1591  N   ASN   288      -9.378  33.757  19.255  1.00  0.00           N  
ATOM   1592  CA  ASN   288      -8.138  34.351  19.759  1.00  0.00           C  
ATOM   1593  C   ASN   288      -7.033  34.215  18.727  1.00  0.00           C  
ATOM   1594  O   ASN   288      -6.264  35.167  18.508  1.00  0.00           O  
ATOM   1595  CB  ASN   288      -7.754  33.664  21.090  1.00  0.00           C  
ATOM   1596  CG  ASN   288      -8.720  34.145  22.163  1.00  0.00           C  
ATOM   1597  OD1 ASN   288      -9.349  35.193  22.026  1.00  0.00           O  
ATOM   1598  ND2 ASN   288      -8.890  33.405  23.292  1.00  0.00           N  
ATOM   1599  N   CYS   289      -6.960  33.078  18.032  1.00  0.00           N  
ATOM   1600  CA  CYS   289      -5.932  32.870  17.020  1.00  0.00           C  
ATOM   1601  C   CYS   289      -6.092  33.894  15.887  1.00  0.00           C  
ATOM   1602  O   CYS   289      -5.103  34.454  15.416  1.00  0.00           O  
ATOM   1603  CB  CYS   289      -5.992  31.457  16.459  1.00  0.00           C  
ATOM   1604  SG  CYS   289      -4.951  31.197  15.529  1.00  0.00           S  
ATOM   1605  N   ILE   290      -7.342  34.124  15.490  1.00  0.00           N  
ATOM   1606  CA  ILE   290      -7.589  35.118  14.441  1.00  0.00           C  
ATOM   1607  C   ILE   290      -7.185  36.515  14.908  1.00  0.00           C  
ATOM   1608  O   ILE   290      -6.571  37.277  14.144  1.00  0.00           O  
ATOM   1609  CB  ILE   290      -9.067  35.137  14.053  1.00  0.00           C  
ATOM   1610  CG1 ILE   290      -9.531  33.854  13.344  1.00  0.00           C  
ATOM   1611  CG2 ILE   290      -9.435  36.282  13.094  1.00  0.00           C  
ATOM   1612  CD1 ILE   290     -11.049  33.754  13.196  1.00  0.00           C  
ATOM   1613  N   LYS   291      -7.568  36.856  16.132  1.00  0.00           N  
ATOM   1614  CA  LYS   291      -7.264  38.176  16.677  1.00  0.00           C  
ATOM   1615  C   LYS   291      -5.776  38.435  16.846  1.00  0.00           C  
ATOM   1616  O   LYS   291      -5.251  39.479  16.446  1.00  0.00           O  
ATOM   1617  CB  LYS   291      -7.933  38.289  18.063  1.00  0.00           C  
ATOM   1618  CG  LYS   291      -9.459  38.380  17.998  1.00  0.00           C  
ATOM   1619  CD  LYS   291     -10.124  38.495  19.371  1.00  0.00           C  
ATOM   1620  CE  LYS   291     -11.652  38.561  19.308  1.00  0.00           C  
ATOM   1621  NZ  LYS   291     -12.212  38.636  20.676  1.00  0.00           N  
ATOM   1622  N   GLU   292      -5.057  37.439  17.347  1.00  0.00           N  
ATOM   1623  CA  GLU   292      -3.624  37.634  17.560  1.00  0.00           C  
ATOM   1624  C   GLU   292      -2.832  37.565  16.270  1.00  0.00           C  
ATOM   1625  O   GLU   292      -1.856  38.302  16.139  1.00  0.00           O  
ATOM   1626  CB  GLU   292      -3.083  36.556  18.502  1.00  0.00           C  
ATOM   1627  CG  GLU   292      -3.752  36.671  19.862  1.00  0.00           C  
ATOM   1628  CD  GLU   292      -3.033  35.916  20.937  1.00  0.00           C  
ATOM   1629  OE1 GLU   292      -2.180  35.065  20.626  1.00  0.00           O  
ATOM   1630  OE2 GLU   292      -3.326  36.209  22.129  1.00  0.00           O  
ATOM   1631  N   THR   293      -3.283  36.719  15.344  1.00  0.00           N  
ATOM   1632  CA  THR   293      -2.482  36.599  14.112  1.00  0.00           C  
ATOM   1633  C   THR   293      -2.821  37.644  13.072  1.00  0.00           C  
ATOM   1634  O   THR   293      -2.010  37.838  12.168  1.00  0.00           O  
ATOM   1635  CB  THR   293      -2.740  35.203  13.498  1.00  0.00           C  
ATOM   1636  OG1 THR   293      -4.116  35.057  13.178  1.00  0.00           O  
ATOM   1637  CG2 THR   293      -2.336  34.119  14.511  1.00  0.00           C  
ATOM   1638  N   GLY   294      -4.032  38.167  13.086  1.00  0.00           N  
ATOM   1639  CA  GLY   294      -4.494  39.125  12.064  1.00  0.00           C  
ATOM   1640  C   GLY   294      -4.769  38.436  10.742  1.00  0.00           C  
ATOM   1641  O   GLY   294      -4.869  39.082   9.682  1.00  0.00           O  
ATOM   1642  N   VAL   295      -4.996  37.112  10.736  1.00  0.00           N  
ATOM   1643  CA  VAL   295      -5.227  36.323   9.558  1.00  0.00           C  
ATOM   1644  C   VAL   295      -6.620  36.368   8.958  1.00  0.00           C  
ATOM   1645  O   VAL   295      -7.557  36.728   9.626  1.00  0.00           O  
ATOM   1646  CB  VAL   295      -4.857  34.839   9.845  1.00  0.00           C  
ATOM   1647  CG1 VAL   295      -3.395  34.642  10.252  1.00  0.00           C  
ATOM   1648  CG2 VAL   295      -5.675  34.214  10.977  1.00  0.00           C  
ATOM   1649  N   GLU   296      -6.720  35.898   7.717  1.00  0.00           N  
ATOM   1650  CA  GLU   296      -7.965  35.895   6.960  1.00  0.00           C  
ATOM   1651  C   GLU   296      -8.819  34.691   7.239  1.00  0.00           C  
ATOM   1652  O   GLU   296      -9.994  34.612   6.844  1.00  0.00           O  
ATOM   1653  CB  GLU   296      -7.606  35.889   5.452  1.00  0.00           C  
ATOM   1654  CG  GLU   296      -6.839  37.134   5.003  1.00  0.00           C  
ATOM   1655  CD  GLU   296      -7.719  38.348   5.261  1.00  0.00           C  
ATOM   1656  OE1 GLU   296      -8.886  38.345   4.785  1.00  0.00           O  
ATOM   1657  OE2 GLU   296      -7.237  39.295   5.938  1.00  0.00           O  
ATOM   1658  N   GLY   297      -8.287  33.749   8.030  1.00  0.00           N  
ATOM   1659  CA  GLY   297      -9.059  32.525   8.254  1.00  0.00           C  
ATOM   1660  C   GLY   297      -8.159  31.578   9.056  1.00  0.00           C  
ATOM   1661  O   GLY   297      -7.049  31.949   9.421  1.00  0.00           O  
ATOM   1662  N   VAL   298      -8.694  30.381   9.293  1.00  0.00           N  
ATOM   1663  CA  VAL   298      -7.892  29.442  10.087  1.00  0.00           C  
ATOM   1664  C   VAL   298      -8.201  28.009   9.644  1.00  0.00           C  
ATOM   1665  O   VAL   298      -9.152  27.736   8.931  1.00  0.00           O  
ATOM   1666  CB  VAL   298      -8.273  29.583  11.588  1.00  0.00           C  
ATOM   1667  CG1 VAL   298      -7.963  30.964  12.169  1.00  0.00           C  
ATOM   1668  CG2 VAL   298      -9.761  29.358  11.863  1.00  0.00           C  
ATOM   1669  N   LEU   299      -7.332  27.097  10.107  1.00  0.00           N  
ATOM   1670  CA  LEU   299      -7.574  25.684   9.870  1.00  0.00           C  
ATOM   1671  C   LEU   299      -7.823  24.969  11.214  1.00  0.00           C  
ATOM   1672  O   LEU   299      -7.265  25.374  12.226  1.00  0.00           O  
ATOM   1673  CB  LEU   299      -6.334  24.966   9.302  1.00  0.00           C  
ATOM   1674  CG  LEU   299      -5.834  25.511   7.969  1.00  0.00           C  
ATOM   1675  CD1 LEU   299      -4.616  24.669   7.557  1.00  0.00           C  
ATOM   1676  CD2 LEU   299      -6.904  25.458   6.893  1.00  0.00           C  
ATOM   1677  N   SER   300      -8.679  23.961  11.164  1.00  0.00           N  
ATOM   1678  CA  SER   300      -8.926  23.100  12.337  1.00  0.00           C  
ATOM   1679  C   SER   300      -8.364  21.724  11.947  1.00  0.00           C  
ATOM   1680  O   SER   300      -8.613  21.226  10.823  1.00  0.00           O  
ATOM   1681  CB  SER   300     -10.422  22.944  12.650  1.00  0.00           C  
ATOM   1682  OG  SER   300     -10.966  24.188  13.064  1.00  0.00           O  
ATOM   1683  N   ALA   301      -7.608  21.146  12.851  1.00  0.00           N  
ATOM   1684  CA  ALA   301      -6.975  19.856  12.664  1.00  0.00           C  
ATOM   1685  C   ALA   301      -7.347  18.893  13.773  1.00  0.00           C  
ATOM   1686  O   ALA   301      -8.432  18.293  13.733  1.00  0.00           O  
ATOM   1687  CB  ALA   301      -5.471  20.021  12.490  1.00  0.00           C  
ATOM   1688  N   GLU   302      -6.492  18.786  14.813  1.00  0.00           N  
ATOM   1689  CA  GLU   302      -6.802  17.839  15.877  1.00  0.00           C  
ATOM   1690  C   GLU   302      -8.142  18.129  16.509  1.00  0.00           C  
ATOM   1691  O   GLU   302      -8.810  17.190  16.966  1.00  0.00           O  
ATOM   1692  CB  GLU   302      -5.666  17.902  16.947  1.00  0.00           C  
ATOM   1693  CG  GLU   302      -4.342  17.303  16.467  1.00  0.00           C  
ATOM   1694  CD  GLU   302      -3.306  17.517  17.561  1.00  0.00           C  
ATOM   1695  OE1 GLU   302      -3.649  18.170  18.582  1.00  0.00           O  
ATOM   1696  OE2 GLU   302      -2.157  17.029  17.391  1.00  0.00           O  
ATOM   1697  N   THR   303      -8.543  19.384  16.590  1.00  0.00           N  
ATOM   1698  CA  THR   303      -9.803  19.821  17.165  1.00  0.00           C  
ATOM   1699  C   THR   303     -11.022  19.309  16.429  1.00  0.00           C  
ATOM   1700  O   THR   303     -12.134  19.371  16.973  1.00  0.00           O  
ATOM   1701  CB  THR   303      -9.862  21.360  17.210  1.00  0.00           C  
ATOM   1702  OG1 THR   303      -9.759  21.891  15.897  1.00  0.00           O  
ATOM   1703  CG2 THR   303      -8.699  21.889  18.066  1.00  0.00           C  
ATOM   1704  N   LEU   304     -10.865  18.843  15.186  1.00  0.00           N  
ATOM   1705  CA  LEU   304     -12.040  18.349  14.462  1.00  0.00           C  
ATOM   1706  C   LEU   304     -12.184  16.851  14.470  1.00  0.00           C  
ATOM   1707  O   LEU   304     -13.191  16.326  13.961  1.00  0.00           O  
ATOM   1708  CB  LEU   304     -11.891  18.788  12.980  1.00  0.00           C  
ATOM   1709  CG  LEU   304     -11.858  20.306  12.794  1.00  0.00           C  
ATOM   1710  CD1 LEU   304     -11.617  20.776  11.360  1.00  0.00           C  
ATOM   1711  CD2 LEU   304     -13.141  21.034  13.194  1.00  0.00           C  
ATOM   1712  N   LEU   305     -11.215  16.095  14.977  1.00  0.00           N  
ATOM   1713  CA  LEU   305     -11.293  14.624  14.944  1.00  0.00           C  
ATOM   1714  C   LEU   305     -12.429  14.122  15.827  1.00  0.00           C  
ATOM   1715  O   LEU   305     -12.406  14.271  17.051  1.00  0.00           O  
ATOM   1716  CB  LEU   305      -9.952  14.008  15.371  1.00  0.00           C  
ATOM   1717  CG  LEU   305      -8.795  14.355  14.432  1.00  0.00           C  
ATOM   1718  CD1 LEU   305      -7.436  13.791  14.846  1.00  0.00           C  
ATOM   1719  CD2 LEU   305      -8.959  13.864  12.995  1.00  0.00           C  
ATOM   1720  N   GLU   306     -13.456  13.545  15.170  1.00  0.00           N  
ATOM   1721  CA  GLU   306     -14.627  13.079  15.912  1.00  0.00           C  
ATOM   1722  C   GLU   306     -15.525  14.218  16.352  1.00  0.00           C  
ATOM   1723  O   GLU   306     -16.425  14.072  17.191  1.00  0.00           O  
ATOM   1724  CB  GLU   306     -14.184  12.269  17.134  1.00  0.00           C  
ATOM   1725  CG  GLU   306     -13.767  13.137  18.323  1.00  0.00           C  
ATOM   1726  CD  GLU   306     -12.285  13.451  18.180  1.00  0.00           C  
ATOM   1727  OE1 GLU   306     -11.476  12.486  18.153  1.00  0.00           O  
ATOM   1728  OE2 GLU   306     -11.942  14.661  18.094  1.00  0.00           O  
ATOM   1729  N   ASN   307     -15.306  15.451  15.874  1.00  0.00           N  
ATOM   1730  CA  ASN   307     -16.072  16.634  16.236  1.00  0.00           C  
ATOM   1731  C   ASN   307     -16.219  17.558  15.028  1.00  0.00           C  
ATOM   1732  O   ASN   307     -15.842  18.730  15.052  1.00  0.00           O  
ATOM   1733  CB  ASN   307     -15.338  17.433  17.334  1.00  0.00           C  
ATOM   1734  CG  ASN   307     -16.269  18.537  17.814  1.00  0.00           C  
ATOM   1735  OD1 ASN   307     -17.489  18.434  17.694  1.00  0.00           O  
ATOM   1736  ND2 ASN   307     -15.745  19.654  18.385  1.00  0.00           N  
ATOM   1737  N   PRO   308     -16.867  17.086  13.963  1.00  0.00           N  
ATOM   1738  CA  PRO   308     -16.998  17.873  12.747  1.00  0.00           C  
ATOM   1739  C   PRO   308     -17.861  19.092  12.912  1.00  0.00           C  
ATOM   1740  O   PRO   308     -17.696  20.098  12.207  1.00  0.00           O  
ATOM   1741  CB  PRO   308     -17.562  16.886  11.719  1.00  0.00           C  
ATOM   1742  CG  PRO   308     -18.356  15.934  12.580  1.00  0.00           C  
ATOM   1743  CD  PRO   308     -17.453  15.736  13.789  1.00  0.00           C  
ATOM   1744  N   ALA   309     -18.724  19.092  13.941  1.00  0.00           N  
ATOM   1745  CA  ALA   309     -19.583  20.226  14.242  1.00  0.00           C  
ATOM   1746  C   ALA   309     -18.773  21.425  14.712  1.00  0.00           C  
ATOM   1747  O   ALA   309     -19.305  22.531  14.760  1.00  0.00           O  
ATOM   1748  CB  ALA   309     -20.620  19.863  15.336  1.00  0.00           C  
ATOM   1749  N   ALA   310     -17.467  21.267  14.982  1.00  0.00           N  
ATOM   1750  CA  ALA   310     -16.625  22.405  15.365  1.00  0.00           C  
ATOM   1751  C   ALA   310     -16.641  23.489  14.313  1.00  0.00           C  
ATOM   1752  O   ALA   310     -16.570  24.682  14.622  1.00  0.00           O  
ATOM   1753  CB  ALA   310     -15.189  21.961  15.705  1.00  0.00           C  
ATOM   1754  N   PHE   311     -16.856  23.158  12.995  1.00  0.00           N  
ATOM   1755  CA  PHE   311     -16.873  24.202  11.985  1.00  0.00           C  
ATOM   1756  C   PHE   311     -18.088  25.123  12.164  1.00  0.00           C  
ATOM   1757  O   PHE   311     -17.913  26.342  12.105  1.00  0.00           O  
ATOM   1758  CB  PHE   311     -16.850  23.614  10.560  1.00  0.00           C  
ATOM   1759  CG  PHE   311     -15.515  22.921  10.324  1.00  0.00           C  
ATOM   1760  CD1 PHE   311     -14.409  23.683  10.019  1.00  0.00           C  
ATOM   1761  CD2 PHE   311     -15.413  21.553  10.481  1.00  0.00           C  
ATOM   1762  CE1 PHE   311     -13.173  23.060   9.877  1.00  0.00           C  
ATOM   1763  CE2 PHE   311     -14.179  20.922  10.342  1.00  0.00           C  
ATOM   1764  CZ  PHE   311     -13.064  21.691  10.046  1.00  0.00           C  
ATOM   1765  N   ALA   312     -19.234  24.506  12.444  1.00  0.00           N  
ATOM   1766  CA  ALA   312     -20.443  25.292  12.682  1.00  0.00           C  
ATOM   1767  C   ALA   312     -20.308  26.070  13.986  1.00  0.00           C  
ATOM   1768  O   ALA   312     -20.641  27.246  14.052  1.00  0.00           O  
ATOM   1769  CB  ALA   312     -21.654  24.341  12.785  1.00  0.00           C  
ATOM   1770  N   GLY   313     -19.722  25.411  14.996  1.00  0.00           N  
ATOM   1771  CA  GLY   313     -19.578  26.149  16.278  1.00  0.00           C  
ATOM   1772  C   GLY   313     -18.719  27.385  16.125  1.00  0.00           C  
ATOM   1773  O   GLY   313     -18.955  28.448  16.702  1.00  0.00           O  
ATOM   1774  N   PHE   314     -17.580  27.240  15.406  1.00  0.00           N  
ATOM   1775  CA  PHE   314     -16.684  28.362  15.209  1.00  0.00           C  
ATOM   1776  C   PHE   314     -17.394  29.495  14.481  1.00  0.00           C  
ATOM   1777  O   PHE   314     -17.348  30.640  14.939  1.00  0.00           O  
ATOM   1778  CB  PHE   314     -15.425  27.931  14.429  1.00  0.00           C  
ATOM   1779  CG  PHE   314     -14.582  29.144  14.234  1.00  0.00           C  
ATOM   1780  CD1 PHE   314     -13.755  29.654  15.260  1.00  0.00           C  
ATOM   1781  CD2 PHE   314     -14.594  29.815  12.998  1.00  0.00           C  
ATOM   1782  CE1 PHE   314     -12.949  30.813  15.063  1.00  0.00           C  
ATOM   1783  CE2 PHE   314     -13.796  30.978  12.773  1.00  0.00           C  
ATOM   1784  CZ  PHE   314     -12.971  31.479  13.813  1.00  0.00           C  
ATOM   1785  N   ARG   315     -18.132  29.163  13.421  1.00  0.00           N  
ATOM   1786  CA  ARG   315     -18.849  30.233  12.713  1.00  0.00           C  
ATOM   1787  C   ARG   315     -19.954  30.850  13.566  1.00  0.00           C  
ATOM   1788  O   ARG   315     -20.073  32.092  13.567  1.00  0.00           O  
ATOM   1789  CB  ARG   315     -19.415  29.695  11.393  1.00  0.00           C  
ATOM   1790  CG  ARG   315     -18.341  29.402  10.343  1.00  0.00           C  
ATOM   1791  CD  ARG   315     -18.890  28.755   9.070  1.00  0.00           C  
ATOM   1792  NE  ARG   315     -19.781  29.750   8.410  1.00  0.00           N  
ATOM   1793  CZ  ARG   315     -20.609  29.359   7.398  1.00  0.00           C  
ATOM   1794  NH1 ARG   315     -20.419  28.022   7.198  1.00  0.00           N  
ATOM   1795  NH2 ARG   315     -21.304  30.457   6.980  1.00  0.00           N  
ATOM   1796  N   THR   316     -20.651  30.064  14.341  1.00  0.00           N  
ATOM   1797  CA  THR   316     -21.708  30.569  15.229  1.00  0.00           C  
ATOM   1798  C   THR   316     -21.109  31.533  16.246  1.00  0.00           C  
ATOM   1799  O   THR   316     -21.644  32.609  16.531  1.00  0.00           O  
ATOM   1800  CB  THR   316     -22.373  29.419  15.961  1.00  0.00           C  
ATOM   1801  OG1 THR   316     -22.985  28.538  15.031  1.00  0.00           O  
ATOM   1802  CG2 THR   316     -23.442  29.974  16.917  1.00  0.00           C  
ATOM   1803  N   ALA   317     -19.992  31.108  16.853  1.00  0.00           N  
ATOM   1804  CA  ALA   317     -19.330  31.926  17.868  1.00  0.00           C  
ATOM   1805  C   ALA   317     -18.809  33.234  17.322  1.00  0.00           C  
ATOM   1806  O   ALA   317     -18.950  34.306  17.939  1.00  0.00           O  
ATOM   1807  CB  ALA   317     -18.161  31.108  18.479  1.00  0.00           C  
ATOM   1808  N   GLU   318     -18.154  33.218  16.156  1.00  0.00           N  
ATOM   1809  CA  GLU   318     -17.618  34.427  15.552  1.00  0.00           C  
ATOM   1810  C   GLU   318     -18.739  35.401  15.176  1.00  0.00           C  
ATOM   1811  O   GLU   318     -18.584  36.615  15.340  1.00  0.00           O  
ATOM   1812  CB  GLU   318     -16.773  34.078  14.326  1.00  0.00           C  
ATOM   1813  CG  GLU   318     -17.581  33.459  13.184  1.00  0.00           C  
ATOM   1814  CD  GLU   318     -16.613  33.085  12.071  1.00  0.00           C  
ATOM   1815  OE1 GLU   318     -15.906  34.000  11.570  1.00  0.00           O  
ATOM   1816  OE2 GLU   318     -16.568  31.880  11.706  1.00  0.00           O  
ATOM   1817  N   TRP   319     -18.410  36.120  14.112  1.00  0.00           N  
ATOM   1818  CA  TRP   319     -19.305  37.135  13.561  1.00  0.00           C  
ATOM   1819  C   TRP   319     -19.775  36.778  12.170  1.00  0.00           C  
ATOM   1820  O   TRP   319     -18.962  36.331  11.357  1.00  0.00           O  
ATOM   1821  CB  TRP   319     -18.829  38.569  13.297  1.00  0.00           C  
ATOM   1822  CG  TRP   319     -18.488  39.343  14.548  1.00  0.00           C  
ATOM   1823  CD1 TRP   319     -17.308  39.411  15.230  1.00  0.00           C  
ATOM   1824  CD2 TRP   319     -19.364  40.194  15.302  1.00  0.00           C  
ATOM   1825  NE1 TRP   319     -17.348  40.188  16.295  1.00  0.00           N  
ATOM   1826  CE2 TRP   319     -18.613  40.708  16.391  1.00  0.00           C  
ATOM   1827  CE3 TRP   319     -20.715  40.578  15.165  1.00  0.00           C  
ATOM   1828  CZ2 TRP   319     -19.171  41.594  17.352  1.00  0.00           C  
ATOM   1829  CZ3 TRP   319     -21.283  41.467  16.125  1.00  0.00           C  
ATOM   1830  CH2 TRP   319     -20.502  41.960  17.202  1.00  0.00           C  
ATOM   1831  N   ALA   320     -21.035  36.931  11.805  1.00  0.00           N  
ATOM   1832  CA  ALA   320     -21.451  36.593  10.441  1.00  0.00           C  
ATOM   1833  C   ALA   320     -22.689  35.708  10.376  1.00  0.00           C  
ATOM   1834  O   ALA   320     -23.216  35.311  11.418  1.00  0.00           O  
ATOM   1835  CB  ALA   320     -20.339  35.878   9.680  1.00  0.00           C  
ATOM   1836  N   LYS   321     -23.209  35.361   9.193  1.00  0.00           N  
ATOM   1837  CA  LYS   321     -24.427  34.550   9.005  1.00  0.00           C  
ATOM   1838  C   LYS   321     -24.667  33.512  10.070  1.00  0.00           C  
ATOM   1839  O   LYS   321     -25.773  33.015  10.302  1.00  0.00           O  
ATOM   1840  CB  LYS   321     -24.582  33.655   7.771  1.00  0.00           C  
ATOM   1841  CG  LYS   321     -24.725  34.437   6.464  1.00  0.00           C  
ATOM   1842  CD  LYS   321     -24.885  33.546   5.231  1.00  0.00           C  
ATOM   1843  CE  LYS   321     -25.011  34.328   3.922  1.00  0.00           C  
ATOM   1844  NZ  LYS   321     -25.144  33.392   2.784  1.00  0.00           N  
ATOM   1845  N   ASP   322     -23.573  33.190  10.729  1.00  0.00           N  
ATOM   1846  CA  ASP   322     -23.587  32.220  11.801  1.00  0.00           C  
ATOM   1847  C   ASP   322     -22.847  32.632  13.100  1.00  0.00           C  
ATOM   1848  O   ASP   322     -22.652  31.839  14.026  1.00  0.00           O  
ATOM   1849  CB  ASP   322     -22.956  30.864  11.477  1.00  0.00           C  
ATOM   1850  CG  ASP   322     -23.752  30.234  10.343  1.00  0.00           C  
ATOM   1851  OD1 ASP   322     -24.991  30.074  10.507  1.00  0.00           O  
ATOM   1852  OD2 ASP   322     -23.131  29.904   9.297  1.00  0.00           O  
ATOM   1853  N   ASN   323     -22.430  33.917  13.152  1.00  0.00           N  
ATOM   1854  CA  ASN   323     -21.733  34.512  14.298  1.00  0.00           C  
ATOM   1855  C   ASN   323     -22.682  35.054  15.385  1.00  0.00           C  
ATOM   1856  O   ASN   323     -23.887  35.198  15.161  1.00  0.00           O  
ATOM   1857  CB  ASN   323     -20.816  35.678  13.914  1.00  0.00           C  
ATOM   1858  CG  ASN   323     -21.689  36.810  13.391  1.00  0.00           C  
ATOM   1859  OD1 ASN   323     -22.915  36.750  13.464  1.00  0.00           O  
ATOM   1860  ND2 ASN   323     -21.103  37.904  12.834  1.00  0.00           N  
ATOM   1861  N   GLU   324     -22.108  35.397  16.547  1.00  0.00           N  
ATOM   1862  CA  GLU   324     -22.981  35.775  17.646  1.00  0.00           C  
ATOM   1863  C   GLU   324     -22.438  35.766  19.041  1.00  0.00           C  
ATOM   1864  O   GLU   324     -23.159  36.151  19.993  1.00  0.00           O  
ATOM   1865  CB  GLU   324     -24.178  34.769  17.599  1.00  0.00           C  
ATOM   1866  CG  GLU   324     -23.767  33.319  17.864  1.00  0.00           C  
ATOM   1867  CD  GLU   324     -25.011  32.450  17.749  1.00  0.00           C  
ATOM   1868  OE1 GLU   324     -25.641  32.459  16.658  1.00  0.00           O  
ATOM   1869  OE2 GLU   324     -25.348  31.764  18.752  1.00  0.00           O  
ATOM   1870  N   GLU   325     -21.237  35.253  19.280  1.00  0.00           N  
ATOM   1871  CA  GLU   325     -20.684  35.178  20.614  1.00  0.00           C  
ATOM   1872  C   GLU   325     -21.172  33.975  21.401  1.00  0.00           C  
ATOM   1873  O   GLU   325     -20.801  33.800  22.564  1.00  0.00           O  
ATOM   1874  CB  GLU   325     -21.014  36.460  21.384  1.00  0.00           C  
ATOM   1875  CG  GLU   325     -20.395  37.717  20.770  1.00  0.00           C  
ATOM   1876  CD  GLU   325     -20.814  38.910  21.617  1.00  0.00           C  
ATOM   1877  OE1 GLU   325     -21.551  38.696  22.616  1.00  0.00           O  
ATOM   1878  OE2 GLU   325     -20.403  40.051  21.277  1.00  0.00           O  
ATOM   1879  N   GLU   326     -21.927  33.077  20.788  1.00  0.00           N  
ATOM   1880  CA  GLU   326     -22.451  31.890  21.393  1.00  0.00           C  
ATOM   1881  C   GLU   326     -22.449  30.686  20.419  1.00  0.00           C  
ATOM   1882  O   GLU   326     -22.492  30.871  19.203  1.00  0.00           O  
ATOM   1883  CB  GLU   326     -23.939  32.114  21.795  1.00  0.00           C  
ATOM   1884  CG  GLU   326     -24.128  33.204  22.852  1.00  0.00           C  
ATOM   1885  CD  GLU   326     -25.614  33.304  23.164  1.00  0.00           C  
ATOM   1886  OE1 GLU   326     -26.405  32.566  22.518  1.00  0.00           O  
ATOM   1887  OE2 GLU   326     -25.979  34.120  24.052  1.00  0.00           O  
ATOM   1888  N   GLY   327     -22.332  29.516  20.998  1.00  0.00           N  
ATOM   1889  CA  GLY   327     -22.414  28.267  20.266  1.00  0.00           C  
ATOM   1890  C   GLY   327     -22.954  27.175  21.187  1.00  0.00           C  
ATOM   1891  O   GLY   327     -22.950  27.347  22.417  1.00  0.00           O  
ATOM   1892  N   PHE   328     -23.452  26.086  20.615  1.00  0.00           N  
ATOM   1893  CA  PHE   328     -23.969  24.985  21.399  1.00  0.00           C  
ATOM   1894  C   PHE   328     -23.287  23.655  21.091  1.00  0.00           C  
ATOM   1895  O   PHE   328     -22.664  23.504  20.037  1.00  0.00           O  
ATOM   1896  CB  PHE   328     -25.478  24.795  21.108  1.00  0.00           C  
ATOM   1897  CG  PHE   328     -26.179  26.033  21.550  1.00  0.00           C  
ATOM   1898  CD1 PHE   328     -26.449  27.099  20.662  1.00  0.00           C  
ATOM   1899  CD2 PHE   328     -26.594  26.165  22.888  1.00  0.00           C  
ATOM   1900  CE1 PHE   328     -27.123  28.278  21.092  1.00  0.00           C  
ATOM   1901  CE2 PHE   328     -27.271  27.336  23.345  1.00  0.00           C  
ATOM   1902  CZ  PHE   328     -27.535  28.397  22.442  1.00  0.00           C  
ATOM   1903  N   VAL   329     -23.413  22.698  22.004  1.00  0.00           N  
ATOM   1904  CA  VAL   329     -22.848  21.380  21.796  1.00  0.00           C  
ATOM   1905  C   VAL   329     -23.912  20.488  21.164  1.00  0.00           C  
ATOM   1906  O   VAL   329     -25.117  20.708  21.387  1.00  0.00           O  
ATOM   1907  CB  VAL   329     -22.371  20.745  23.107  1.00  0.00           C  
ATOM   1908  CG1 VAL   329     -21.882  19.304  22.945  1.00  0.00           C  
ATOM   1909  CG2 VAL   329     -21.205  21.492  23.758  1.00  0.00           C  
ATOM   1910  N   ASP   330     -23.522  19.502  20.394  1.00  0.00           N  
ATOM   1911  CA  ASP   330     -24.457  18.580  19.788  1.00  0.00           C  
ATOM   1912  C   ASP   330     -25.164  17.725  20.831  1.00  0.00           C  
ATOM   1913  O   ASP   330     -24.629  17.428  21.909  1.00  0.00           O  
ATOM   1914  CB  ASP   330     -23.570  17.680  18.910  1.00  0.00           C  
ATOM   1915  CG  ASP   330     -23.116  18.496  17.708  1.00  0.00           C  
ATOM   1916  OD1 ASP   330     -23.664  19.613  17.510  1.00  0.00           O  
ATOM   1917  OD2 ASP   330     -22.215  18.013  16.972  1.00  0.00           O  
ATOM   1918  N   GLY   331     -26.385  17.326  20.499  1.00  0.00           N  
ATOM   1919  CA  GLY   331     -27.126  16.429  21.386  1.00  0.00           C  
ATOM   1920  C   GLY   331     -26.527  15.034  21.192  1.00  0.00           C  
ATOM   1921  O   GLY   331     -25.793  14.784  20.214  1.00  0.00           O  
ATOM   1922  N   GLY   332     -26.863  14.110  22.079  1.00  0.00           N  
ATOM   1923  CA  GLY   332     -26.401  12.734  21.969  1.00  0.00           C  
ATOM   1924  C   GLY   332     -26.928  12.131  20.673  1.00  0.00           C  
ATOM   1925  O   GLY   332     -26.225  11.416  19.946  1.00  0.00           O  
ATOM   1926  N   LEU   333     -28.175  12.443  20.326  1.00  0.00           N  
ATOM   1927  CA  LEU   333     -28.766  11.950  19.087  1.00  0.00           C  
ATOM   1928  C   LEU   333     -27.998  12.506  17.891  1.00  0.00           C  
ATOM   1929  O   LEU   333     -27.754  11.752  16.938  1.00  0.00           O  
ATOM   1930  CB  LEU   333     -30.247  12.292  19.015  1.00  0.00           C  
ATOM   1931  CG  LEU   333     -31.102  11.514  20.017  1.00  0.00           C  
ATOM   1932  CD1 LEU   333     -32.563  11.955  20.099  1.00  0.00           C  
ATOM   1933  CD2 LEU   333     -31.199  10.012  19.755  1.00  0.00           C  
ATOM   1934  N   ASP   334     -27.566  13.766  17.950  1.00  0.00           N  
ATOM   1935  CA  ASP   334     -26.787  14.333  16.840  1.00  0.00           C  
ATOM   1936  C   ASP   334     -25.413  13.660  16.766  1.00  0.00           C  
ATOM   1937  O   ASP   334     -24.915  13.486  15.638  1.00  0.00           O  
ATOM   1938  CB  ASP   334     -26.620  15.841  16.958  1.00  0.00           C  
ATOM   1939  CG  ASP   334     -27.959  16.489  16.636  1.00  0.00           C  
ATOM   1940  OD1 ASP   334     -28.850  15.773  16.106  1.00  0.00           O  
ATOM   1941  OD2 ASP   334     -28.108  17.709  16.915  1.00  0.00           O  
ATOM   1942  N   GLN   335     -24.802  13.293  17.883  1.00  0.00           N  
ATOM   1943  CA  GLN   335     -23.501  12.594  17.821  1.00  0.00           C  
ATOM   1944  C   GLN   335     -23.706  11.247  17.130  1.00  0.00           C  
ATOM   1945  O   GLN   335     -22.953  10.834  16.252  1.00  0.00           O  
ATOM   1946  CB  GLN   335     -22.925  12.372  19.229  1.00  0.00           C  
ATOM   1947  CG  GLN   335     -22.446  13.660  19.902  1.00  0.00           C  
ATOM   1948  CD  GLN   335     -22.032  13.320  21.327  1.00  0.00           C  
ATOM   1949  OE1 GLN   335     -22.187  12.186  21.778  1.00  0.00           O  
ATOM   1950  NE2 GLN   335     -21.483  14.284  22.113  1.00  0.00           N  
ATOM   1951  N   GLY   336     -24.770  10.529  17.541  1.00  0.00           N  
ATOM   1952  CA  GLY   336     -25.053   9.231  16.922  1.00  0.00           C  
ATOM   1953  C   GLY   336     -25.254   9.331  15.425  1.00  0.00           C  
ATOM   1954  O   GLY   336     -24.621   8.591  14.645  1.00  0.00           O  
ATOM   1955  N   ASP   337     -26.079  10.254  14.949  1.00  0.00           N  
ATOM   1956  CA  ASP   337     -26.328  10.439  13.537  1.00  0.00           C  
ATOM   1957  C   ASP   337     -25.069  10.820  12.760  1.00  0.00           C  
ATOM   1958  O   ASP   337     -24.914  10.393  11.611  1.00  0.00           O  
ATOM   1959  CB  ASP   337     -27.435  11.471  13.300  1.00  0.00           C  
ATOM   1960  CG  ASP   337     -28.762  10.834  13.687  1.00  0.00           C  
ATOM   1961  OD1 ASP   337     -28.787   9.589  13.879  1.00  0.00           O  
ATOM   1962  OD2 ASP   337     -29.768  11.585  13.797  1.00  0.00           O  
ATOM   1963  N   LEU   338     -24.207  11.617  13.375  1.00  0.00           N  
ATOM   1964  CA  LEU   338     -22.941  12.025  12.730  1.00  0.00           C  
ATOM   1965  C   LEU   338     -22.039  10.814  12.586  1.00  0.00           C  
ATOM   1966  O   LEU   338     -21.433  10.583  11.542  1.00  0.00           O  
ATOM   1967  CB  LEU   338     -22.263  13.119  13.575  1.00  0.00           C  
ATOM   1968  CG  LEU   338     -23.008  14.455  13.554  1.00  0.00           C  
ATOM   1969  CD1 LEU   338     -22.471  15.509  14.522  1.00  0.00           C  
ATOM   1970  CD2 LEU   338     -23.002  15.177  12.207  1.00  0.00           C  
ATOM   1971  N   VAL   339     -21.918  10.001  13.644  1.00  0.00           N  
ATOM   1972  CA  VAL   339     -21.117   8.784  13.575  1.00  0.00           C  
ATOM   1973  C   VAL   339     -21.664   7.903  12.437  1.00  0.00           C  
ATOM   1974  O   VAL   339     -20.907   7.391  11.625  1.00  0.00           O  
ATOM   1975  CB  VAL   339     -21.179   8.029  14.905  1.00  0.00           C  
ATOM   1976  CG1 VAL   339     -20.527   6.646  14.852  1.00  0.00           C  
ATOM   1977  CG2 VAL   339     -20.479   8.758  16.054  1.00  0.00           C  
ATOM   1978  N   VAL   340     -22.994   7.718  12.445  1.00  0.00           N  
ATOM   1979  CA  VAL   340     -23.587   6.874  11.394  1.00  0.00           C  
ATOM   1980  C   VAL   340     -23.312   7.376  10.004  1.00  0.00           C  
ATOM   1981  O   VAL   340     -22.999   6.580   9.091  1.00  0.00           O  
ATOM   1982  CB  VAL   340     -25.103   6.740  11.652  1.00  0.00           C  
ATOM   1983  CG1 VAL   340     -25.856   6.047  10.515  1.00  0.00           C  
ATOM   1984  CG2 VAL   340     -25.439   5.931  12.906  1.00  0.00           C  
ATOM   1985  N   GLU   341     -23.428   8.684   9.779  1.00  0.00           N  
ATOM   1986  CA  GLU   341     -23.162   9.268   8.464  1.00  0.00           C  
ATOM   1987  C   GLU   341     -21.701   9.065   8.070  1.00  0.00           C  
ATOM   1988  O   GLU   341     -21.376   8.715   6.936  1.00  0.00           O  
ATOM   1989  CB  GLU   341     -23.519  10.754   8.492  1.00  0.00           C  
ATOM   1990  CG  GLU   341     -25.024  11.019   8.569  1.00  0.00           C  
ATOM   1991  CD  GLU   341     -25.230  12.517   8.733  1.00  0.00           C  
ATOM   1992  OE1 GLU   341     -24.209  13.245   8.861  1.00  0.00           O  
ATOM   1993  OE2 GLU   341     -26.412  12.955   8.734  1.00  0.00           O  
ATOM   1994  N   TYR   342     -20.802   9.326   9.022  1.00  0.00           N  
ATOM   1995  CA  TYR   342     -19.366   9.136   8.781  1.00  0.00           C  
ATOM   1996  C   TYR   342     -19.077   7.680   8.409  1.00  0.00           C  
ATOM   1997  O   TYR   342     -18.386   7.380   7.440  1.00  0.00           O  
ATOM   1998  CB  TYR   342     -18.595   9.527  10.045  1.00  0.00           C  
ATOM   1999  CG  TYR   342     -17.149   9.283   9.781  1.00  0.00           C  
ATOM   2000  CD1 TYR   342     -16.409  10.215   9.042  1.00  0.00           C  
ATOM   2001  CD2 TYR   342     -16.493   8.130  10.265  1.00  0.00           C  
ATOM   2002  CE1 TYR   342     -15.039  10.021   8.774  1.00  0.00           C  
ATOM   2003  CE2 TYR   342     -15.101   7.917  10.002  1.00  0.00           C  
ATOM   2004  CZ  TYR   342     -14.391   8.877   9.253  1.00  0.00           C  
ATOM   2005  OH  TYR   342     -13.052   8.713   8.971  1.00  0.00           O  
ATOM   2006  N   LEU   343     -19.661   6.746   9.175  1.00  0.00           N  
ATOM   2007  CA  LEU   343     -19.438   5.329   8.866  1.00  0.00           C  
ATOM   2008  C   LEU   343     -19.976   4.975   7.494  1.00  0.00           C  
ATOM   2009  O   LEU   343     -19.309   4.261   6.751  1.00  0.00           O  
ATOM   2010  CB  LEU   343     -20.112   4.469   9.945  1.00  0.00           C  
ATOM   2011  CG  LEU   343     -19.753   2.976   9.851  1.00  0.00           C  
ATOM   2012  CD1 LEU   343     -18.269   2.763  10.103  1.00  0.00           C  
ATOM   2013  CD2 LEU   343     -20.584   2.198  10.864  1.00  0.00           C  
ATOM   2014  N   LYS   344     -21.163   5.500   7.150  1.00  0.00           N  
ATOM   2015  CA  LYS   344     -21.736   5.228   5.834  1.00  0.00           C  
ATOM   2016  C   LYS   344     -20.807   5.723   4.731  1.00  0.00           C  
ATOM   2017  O   LYS   344     -20.555   5.047   3.739  1.00  0.00           O  
ATOM   2018  CB  LYS   344     -23.103   5.922   5.702  1.00  0.00           C  
ATOM   2019  CG  LYS   344     -23.798   5.651   4.366  1.00  0.00           C  
ATOM   2020  CD  LYS   344     -25.191   6.276   4.263  1.00  0.00           C  
ATOM   2021  CE  LYS   344     -25.874   6.030   2.916  1.00  0.00           C  
ATOM   2022  NZ  LYS   344     -27.204   6.679   2.898  1.00  0.00           N  
ATOM   2023  N   LEU   345     -20.256   6.926   4.913  1.00  0.00           N  
ATOM   2024  CA  LEU   345     -19.327   7.472   3.936  1.00  0.00           C  
ATOM   2025  C   LEU   345     -18.046   6.629   3.849  1.00  0.00           C  
ATOM   2026  O   LEU   345     -17.540   6.431   2.754  1.00  0.00           O  
ATOM   2027  CB  LEU   345     -18.975   8.925   4.279  1.00  0.00           C  
ATOM   2028  CG  LEU   345     -20.170   9.888   4.049  1.00  0.00           C  
ATOM   2029  CD1 LEU   345     -19.816  11.215   4.701  1.00  0.00           C  
ATOM   2030  CD2 LEU   345     -20.415  10.074   2.564  1.00  0.00           C  
ATOM   2031  N   CYS   346     -17.570   6.131   4.993  1.00  0.00           N  
ATOM   2032  CA  CYS   346     -16.390   5.274   5.004  1.00  0.00           C  
ATOM   2033  C   CYS   346     -16.670   3.971   4.254  1.00  0.00           C  
ATOM   2034  O   CYS   346     -15.806   3.515   3.500  1.00  0.00           O  
ATOM   2035  CB  CYS   346     -15.921   4.971   6.431  1.00  0.00           C  
ATOM   2036  SG  CYS   346     -15.383   6.114   7.080  1.00  0.00           S  
ATOM   2037  N   GLU   347     -17.812   3.342   4.538  1.00  0.00           N  
ATOM   2038  CA  GLU   347     -18.150   2.101   3.818  1.00  0.00           C  
ATOM   2039  C   GLU   347     -18.206   2.342   2.327  1.00  0.00           C  
ATOM   2040  O   GLU   347     -17.666   1.557   1.519  1.00  0.00           O  
ATOM   2041  CB  GLU   347     -19.502   1.555   4.301  1.00  0.00           C  
ATOM   2042  CG  GLU   347     -19.903   0.239   3.632  1.00  0.00           C  
ATOM   2043  CD  GLU   347     -21.234  -0.203   4.223  1.00  0.00           C  
ATOM   2044  OE1 GLU   347     -21.754   0.519   5.115  1.00  0.00           O  
ATOM   2045  OE2 GLU   347     -21.748  -1.270   3.791  1.00  0.00           O  
ATOM   2046  N   LYS   348     -18.876   3.413   1.891  1.00  0.00           N  
ATOM   2047  CA  LYS   348     -18.986   3.714   0.473  1.00  0.00           C  
ATOM   2048  C   LYS   348     -17.645   3.947  -0.205  1.00  0.00           C  
ATOM   2049  O   LYS   348     -17.412   3.480  -1.329  1.00  0.00           O  
ATOM   2050  CB  LYS   348     -19.872   4.945   0.262  1.00  0.00           C  
ATOM   2051  CG  LYS   348     -20.078   5.303  -1.211  1.00  0.00           C  
ATOM   2052  CD  LYS   348     -21.025   6.485  -1.428  1.00  0.00           C  
ATOM   2053  CE  LYS   348     -21.207   6.862  -2.899  1.00  0.00           C  
ATOM   2054  NZ  LYS   348     -22.123   8.019  -3.015  1.00  0.00           N  
ATOM   2055  N   HIS   349     -16.758   4.682   0.467  1.00  0.00           N  
ATOM   2056  CA  HIS   349     -15.487   5.008  -0.147  1.00  0.00           C  
ATOM   2057  C   HIS   349     -14.375   3.993  -0.004  1.00  0.00           C  
ATOM   2058  O   HIS   349     -13.514   3.906  -0.896  1.00  0.00           O  
ATOM   2059  CB  HIS   349     -14.972   6.373   0.422  1.00  0.00           C  
ATOM   2060  CG  HIS   349     -13.759   6.887  -0.295  1.00  0.00           C  
ATOM   2061  ND1 HIS   349     -12.485   6.388  -0.113  1.00  0.00           N  
ATOM   2062  CD2 HIS   349     -13.623   7.871  -1.215  1.00  0.00           C  
ATOM   2063  CE1 HIS   349     -11.635   7.018  -0.865  1.00  0.00           C  
ATOM   2064  NE2 HIS   349     -12.293   7.932  -1.551  1.00  0.00           N  
ATOM   2065  N   PRO   350     -14.144   3.513   1.179  1.00  0.00           N  
ATOM   2066  CA  PRO   350     -13.074   2.525   1.390  1.00  0.00           C  
ATOM   2067  C   PRO   350     -13.616   1.157   1.098  1.00  0.00           C  
ATOM   2068  O   PRO   350     -14.751   0.992   0.643  1.00  0.00           O  
ATOM   2069  CB  PRO   350     -12.292   1.627   2.353  1.00  0.00           C  
ATOM   2070  CG  PRO   350     -13.139   1.085   3.506  1.00  0.00           C  
ATOM   2071  CD  PRO   350     -14.206   2.067   3.996  1.00  0.00           C  
ATOM   2072  N   VAL   351     -12.822   0.147   1.352  1.00  0.00           N  
ATOM   2073  CA  VAL   351     -13.264  -1.167   1.018  1.00  0.00           C  
ATOM   2074  C   VAL   351     -12.564  -2.155   1.886  1.00  0.00           C  
ATOM   2075  O   VAL   351     -13.196  -3.021   2.497  1.00  0.00           O  
ATOM   2076  CB  VAL   351     -13.172  -2.250  -0.078  1.00  0.00           C  
ATOM   2077  CG1 VAL   351     -13.919  -3.538   0.273  1.00  0.00           C  
ATOM   2078  CG2 VAL   351     -13.750  -1.807  -1.424  1.00  0.00           C  
ATOM   2079  N   PRO   352     -11.231  -2.077   1.985  1.00  0.00           N  
ATOM   2080  CA  PRO   352     -10.497  -3.127   2.766  1.00  0.00           C  
ATOM   2081  C   PRO   352     -10.948  -3.090   4.258  1.00  0.00           C  
ATOM   2082  O   PRO   352     -10.991  -2.027   4.883  1.00  0.00           O  
ATOM   2083  CB  PRO   352      -9.241  -3.548   3.533  1.00  0.00           C  
ATOM   2084  CG  PRO   352      -7.982  -2.790   3.105  1.00  0.00           C  
ATOM   2085  CD  PRO   352      -8.239  -1.322   2.759  1.00  0.00           C  
ATOM   2086  N   TRP   353     -11.282  -4.231   4.833  1.00  0.00           N  
ATOM   2087  CA  TRP   353     -11.781  -4.206   6.220  1.00  0.00           C  
ATOM   2088  C   TRP   353     -10.799  -3.634   7.240  1.00  0.00           C  
ATOM   2089  O   TRP   353     -11.187  -2.886   8.141  1.00  0.00           O  
ATOM   2090  CB  TRP   353     -12.133  -5.506   6.955  1.00  0.00           C  
ATOM   2091  CG  TRP   353     -13.416  -6.149   6.485  1.00  0.00           C  
ATOM   2092  CD1 TRP   353     -13.598  -7.295   5.767  1.00  0.00           C  
ATOM   2093  CD2 TRP   353     -14.751  -5.671   6.703  1.00  0.00           C  
ATOM   2094  NE1 TRP   353     -14.862  -7.579   5.521  1.00  0.00           N  
ATOM   2095  CE2 TRP   353     -15.633  -6.595   6.084  1.00  0.00           C  
ATOM   2096  CE3 TRP   353     -15.295  -4.549   7.365  1.00  0.00           C  
ATOM   2097  CZ2 TRP   353     -17.045  -6.433   6.104  1.00  0.00           C  
ATOM   2098  CZ3 TRP   353     -16.711  -4.379   7.389  1.00  0.00           C  
ATOM   2099  CH2 TRP   353     -17.562  -5.322   6.759  1.00  0.00           C  
ATOM   2100  N   ARG   354      -9.527  -3.960   7.135  1.00  0.00           N  
ATOM   2101  CA  ARG   354      -8.520  -3.359   8.054  1.00  0.00           C  
ATOM   2102  C   ARG   354      -8.460  -1.864   7.960  1.00  0.00           C  
ATOM   2103  O   ARG   354      -8.242  -1.165   8.953  1.00  0.00           O  
ATOM   2104  CB  ARG   354      -7.025  -3.659   7.912  1.00  0.00           C  
ATOM   2105  CG  ARG   354      -6.648  -5.086   8.316  1.00  0.00           C  
ATOM   2106  CD  ARG   354      -5.168  -5.411   8.106  1.00  0.00           C  
ATOM   2107  NE  ARG   354      -4.959  -6.829   8.511  1.00  0.00           N  
ATOM   2108  CZ  ARG   354      -3.734  -7.411   8.353  1.00  0.00           C  
ATOM   2109  NH1 ARG   354      -2.898  -6.479   7.810  1.00  0.00           N  
ATOM   2110  NH2 ARG   354      -3.824  -8.698   8.800  1.00  0.00           N  
ATOM   2111  N   MET   355      -8.650  -1.325   6.765  1.00  0.00           N  
ATOM   2112  CA  MET   355      -8.550   0.139   6.663  1.00  0.00           C  
ATOM   2113  C   MET   355      -9.774   0.785   7.209  1.00  0.00           C  
ATOM   2114  O   MET   355      -9.722   1.866   7.801  1.00  0.00           O  
ATOM   2115  CB  MET   355      -8.496   0.936   5.357  1.00  0.00           C  
ATOM   2116  CG  MET   355      -8.208   2.425   5.562  1.00  0.00           C  
ATOM   2117  SD  MET   355      -6.625   2.780   6.382  1.00  0.00           S  
ATOM   2118  CE  MET   355      -5.599   2.265   4.975  1.00  0.00           C  
ATOM   2119  N   ILE   356     -10.924   0.147   7.031  1.00  0.00           N  
ATOM   2120  CA  ILE   356     -12.183   0.743   7.471  1.00  0.00           C  
ATOM   2121  C   ILE   356     -12.172   0.708   9.000  1.00  0.00           C  
ATOM   2122  O   ILE   356     -12.448   1.707   9.670  1.00  0.00           O  
ATOM   2123  CB  ILE   356     -13.649   0.263   7.369  1.00  0.00           C  
ATOM   2124  CG1 ILE   356     -14.180   0.217   5.926  1.00  0.00           C  
ATOM   2125  CG2 ILE   356     -14.641   1.155   8.134  1.00  0.00           C  
ATOM   2126  CD1 ILE   356     -15.521  -0.504   5.794  1.00  0.00           C  
ATOM   2127  N   ARG   357     -11.848  -0.460   9.580  1.00  0.00           N  
ATOM   2128  CA  ARG   357     -11.668  -0.617  11.052  1.00  0.00           C  
ATOM   2129  C   ARG   357     -10.726   0.451  11.629  1.00  0.00           C  
ATOM   2130  O   ARG   357     -11.060   1.178  12.568  1.00  0.00           O  
ATOM   2131  CB  ARG   357     -11.018  -1.863  11.658  1.00  0.00           C  
ATOM   2132  CG  ARG   357     -11.026  -1.872  13.188  1.00  0.00           C  
ATOM   2133  CD  ARG   357     -10.265  -3.052  13.797  1.00  0.00           C  
ATOM   2134  NE  ARG   357      -8.823  -2.875  13.464  1.00  0.00           N  
ATOM   2135  CZ  ARG   357      -8.064  -1.985  14.168  1.00  0.00           C  
ATOM   2136  NH1 ARG   357      -8.867  -1.403  15.106  1.00  0.00           N  
ATOM   2137  NH2 ARG   357      -6.798  -2.025  13.659  1.00  0.00           N  
ATOM   2138  N   SER   358      -9.537   0.546  11.059  1.00  0.00           N  
ATOM   2139  CA  SER   358      -8.516   1.416  11.601  1.00  0.00           C  
ATOM   2140  C   SER   358      -8.965   2.841  11.571  1.00  0.00           C  
ATOM   2141  O   SER   358      -8.772   3.614  12.513  1.00  0.00           O  
ATOM   2142  CB  SER   358      -7.134   1.696  11.004  1.00  0.00           C  
ATOM   2143  OG  SER   358      -6.344   0.517  11.029  1.00  0.00           O  
ATOM   2144  N   HIS   359      -9.587   3.214  10.459  1.00  0.00           N  
ATOM   2145  CA  HIS   359     -10.047   4.578  10.329  1.00  0.00           C  
ATOM   2146  C   HIS   359     -11.155   4.913  11.332  1.00  0.00           C  
ATOM   2147  O   HIS   359     -11.142   5.981  11.950  1.00  0.00           O  
ATOM   2148  CB  HIS   359     -10.714   5.054   9.034  1.00  0.00           C  
ATOM   2149  CG  HIS   359      -9.756   5.156   7.884  1.00  0.00           C  
ATOM   2150  ND1 HIS   359     -10.143   5.272   6.565  1.00  0.00           N  
ATOM   2151  CD2 HIS   359      -8.402   5.161   7.856  1.00  0.00           C  
ATOM   2152  CE1 HIS   359      -9.106   5.346   5.788  1.00  0.00           C  
ATOM   2153  NE2 HIS   359      -8.025   5.280   6.541  1.00  0.00           N  
ATOM   2154  N   VAL   360     -12.131   4.028  11.524  1.00  0.00           N  
ATOM   2155  CA  VAL   360     -13.162   4.305  12.500  1.00  0.00           C  
ATOM   2156  C   VAL   360     -12.555   4.282  13.931  1.00  0.00           C  
ATOM   2157  O   VAL   360     -12.823   5.155  14.761  1.00  0.00           O  
ATOM   2158  CB  VAL   360     -14.416   3.696  13.163  1.00  0.00           C  
ATOM   2159  CG1 VAL   360     -14.962   4.534  14.321  1.00  0.00           C  
ATOM   2160  CG2 VAL   360     -15.594   3.528  12.201  1.00  0.00           C  
ATOM   2161  N   HIS   361     -11.732   3.276  14.220  1.00  0.00           N  
ATOM   2162  CA  HIS   361     -11.026   3.197  15.477  1.00  0.00           C  
ATOM   2163  C   HIS   361     -10.245   4.482  15.816  1.00  0.00           C  
ATOM   2164  O   HIS   361      -9.910   4.746  16.974  1.00  0.00           O  
ATOM   2165  CB  HIS   361      -9.911   2.163  15.674  1.00  0.00           C  
ATOM   2166  CG  HIS   361      -9.381   2.133  17.077  1.00  0.00           C  
ATOM   2167  ND1 HIS   361     -10.116   1.726  18.171  1.00  0.00           N  
ATOM   2168  CD2 HIS   361      -8.165   2.463  17.573  1.00  0.00           C  
ATOM   2169  CE1 HIS   361      -9.404   1.799  19.254  1.00  0.00           C  
ATOM   2170  NE2 HIS   361      -8.207   2.246  18.928  1.00  0.00           N  
ATOM   2171  N   LYS   362     -10.022   5.320  14.775  1.00  0.00           N  
ATOM   2172  CA  LYS   362      -9.286   6.528  15.043  1.00  0.00           C  
ATOM   2173  C   LYS   362     -10.122   7.704  15.529  1.00  0.00           C  
ATOM   2174  O   LYS   362      -9.581   8.650  16.099  1.00  0.00           O  
ATOM   2175  CB  LYS   362      -8.614   6.984  13.714  1.00  0.00           C  
ATOM   2176  CG  LYS   362      -7.709   5.898  13.131  1.00  0.00           C  
ATOM   2177  CD  LYS   362      -7.071   6.419  11.843  1.00  0.00           C  
ATOM   2178  CE  LYS   362      -6.399   5.290  11.076  1.00  0.00           C  
ATOM   2179  NZ  LYS   362      -5.949   5.763   9.733  1.00  0.00           N  
ATOM   2180  N   MET   363     -11.415   7.695  15.280  1.00  0.00           N  
ATOM   2181  CA  MET   363     -12.301   8.787  15.622  1.00  0.00           C  
ATOM   2182  C   MET   363     -13.194   8.540  16.828  1.00  0.00           C  
ATOM   2183  O   MET   363     -13.875   9.476  17.260  1.00  0.00           O  
ATOM   2184  CB  MET   363     -13.282   9.004  14.411  1.00  0.00           C  
ATOM   2185  CG  MET   363     -12.576   9.435  13.124  1.00  0.00           C  
ATOM   2186  SD  MET   363     -11.899  11.122  13.164  1.00  0.00           S  
ATOM   2187  CE  MET   363     -10.212  10.604  13.596  1.00  0.00           C  
ATOM   2188  N   LEU   364     -13.203   7.313  17.348  1.00  0.00           N  
ATOM   2189  CA  LEU   364     -14.080   6.977  18.465  1.00  0.00           C  
ATOM   2190  C   LEU   364     -13.825   7.786  19.719  1.00  0.00           C  
ATOM   2191  O   LEU   364     -14.803   8.147  20.405  1.00  0.00           O  
ATOM   2192  CB  LEU   364     -13.982   5.472  18.776  1.00  0.00           C  
ATOM   2193  CG  LEU   364     -14.563   4.561  17.684  1.00  0.00           C  
ATOM   2194  CD1 LEU   364     -14.450   3.092  18.065  1.00  0.00           C  
ATOM   2195  CD2 LEU   364     -16.024   4.911  17.425  1.00  0.00           C  
ATOM   2196  N   GLY   365     -12.567   8.071  20.024  1.00  0.00           N  
ATOM   2197  CA  GLY   365     -12.273   8.865  21.232  1.00  0.00           C  
ATOM   2198  C   GLY   365     -12.910  10.241  21.117  1.00  0.00           C  
ATOM   2199  O   GLY   365     -13.458  10.789  22.077  1.00  0.00           O  
ATOM   2200  N   GLU   366     -12.814  10.848  19.930  1.00  0.00           N  
ATOM   2201  CA  GLU   366     -13.412  12.145  19.678  1.00  0.00           C  
ATOM   2202  C   GLU   366     -14.914  12.138  19.735  1.00  0.00           C  
ATOM   2203  O   GLU   366     -15.551  13.008  20.338  1.00  0.00           O  
ATOM   2204  CB  GLU   366     -12.958  12.666  18.311  1.00  0.00           C  
ATOM   2205  CG  GLU   366     -11.467  13.004  18.251  1.00  0.00           C  
ATOM   2206  CD  GLU   366     -10.698  11.706  18.055  1.00  0.00           C  
ATOM   2207  OE1 GLU   366     -11.359  10.647  17.883  1.00  0.00           O  
ATOM   2208  OE2 GLU   366      -9.439  11.755  18.074  1.00  0.00           O  
ATOM   2209  N   TRP   367     -15.586  11.156  19.109  1.00  0.00           N  
ATOM   2210  CA  TRP   367     -17.032  11.131  19.118  1.00  0.00           C  
ATOM   2211  C   TRP   367     -17.631  10.903  20.509  1.00  0.00           C  
ATOM   2212  O   TRP   367     -18.668  11.454  20.810  1.00  0.00           O  
ATOM   2213  CB  TRP   367     -17.585  10.021  18.192  1.00  0.00           C  
ATOM   2214  CG  TRP   367     -17.395  10.298  16.720  1.00  0.00           C  
ATOM   2215  CD1 TRP   367     -16.546   9.707  15.829  1.00  0.00           C  
ATOM   2216  CD2 TRP   367     -18.090  11.273  15.928  1.00  0.00           C  
ATOM   2217  NE1 TRP   367     -16.632  10.189  14.605  1.00  0.00           N  
ATOM   2218  CE2 TRP   367     -17.585  11.174  14.605  1.00  0.00           C  
ATOM   2219  CE3 TRP   367     -19.095  12.223  16.205  1.00  0.00           C  
ATOM   2220  CZ2 TRP   367     -18.054  12.000  13.547  1.00  0.00           C  
ATOM   2221  CZ3 TRP   367     -19.571  13.055  15.148  1.00  0.00           C  
ATOM   2222  CH2 TRP   367     -19.043  12.930  13.838  1.00  0.00           C  
ATOM   2223  N   PHE   368     -16.919  10.132  21.311  1.00  0.00           N  
ATOM   2224  CA  PHE   368     -17.409   9.793  22.651  1.00  0.00           C  
ATOM   2225  C   PHE   368     -16.823  10.660  23.739  1.00  0.00           C  
ATOM   2226  O   PHE   368     -17.107  10.438  24.936  1.00  0.00           O  
ATOM   2227  CB  PHE   368     -17.136   8.305  22.918  1.00  0.00           C  
ATOM   2228  CG  PHE   368     -17.945   7.519  21.944  1.00  0.00           C  
ATOM   2229  CD1 PHE   368     -17.372   6.943  20.788  1.00  0.00           C  
ATOM   2230  CD2 PHE   368     -19.322   7.333  22.165  1.00  0.00           C  
ATOM   2231  CE1 PHE   368     -18.153   6.190  19.864  1.00  0.00           C  
ATOM   2232  CE2 PHE   368     -20.127   6.583  21.255  1.00  0.00           C  
ATOM   2233  CZ  PHE   368     -19.538   6.011  20.098  1.00  0.00           C  
ATOM   2234  N   ARG   369     -16.073  11.682  23.364  1.00  0.00           N  
ATOM   2235  CA  ARG   369     -15.453  12.567  24.351  1.00  0.00           C  
ATOM   2236  C   ARG   369     -16.432  13.045  25.403  1.00  0.00           C  
ATOM   2237  O   ARG   369     -17.513  13.565  25.158  1.00  0.00           O  
ATOM   2238  CB  ARG   369     -14.777  13.737  23.641  1.00  0.00           C  
ATOM   2239  CG  ARG   369     -13.986  14.647  24.583  1.00  0.00           C  
ATOM   2240  CD  ARG   369     -13.242  15.774  23.863  1.00  0.00           C  
ATOM   2241  NE  ARG   369     -12.233  15.144  22.966  1.00  0.00           N  
ATOM   2242  CZ  ARG   369     -11.027  14.749  23.467  1.00  0.00           C  
ATOM   2243  NH1 ARG   369     -11.012  15.046  24.799  1.00  0.00           N  
ATOM   2244  NH2 ARG   369     -10.306  14.211  22.440  1.00  0.00           N  
ATOM   2245  N   ILE   370     -16.054  12.852  26.668  1.00  0.00           N  
ATOM   2246  CA  ILE   370     -16.836  13.260  27.822  1.00  0.00           C  
ATOM   2247  C   ILE   370     -18.194  12.603  27.961  1.00  0.00           C  
ATOM   2248  O   ILE   370     -19.107  13.166  28.594  1.00  0.00           O  
ATOM   2249  CB  ILE   370     -16.970  14.785  27.865  1.00  0.00           C  
ATOM   2250  CG1 ILE   370     -17.651  15.376  26.619  1.00  0.00           C  
ATOM   2251  CG2 ILE   370     -15.621  15.516  27.971  1.00  0.00           C  
ATOM   2252  CD1 ILE   370     -18.011  16.854  26.765  1.00  0.00           C  
ATOM   2253  N   HIS   371     -18.366  11.409  27.410  1.00  0.00           N  
ATOM   2254  CA  HIS   371     -19.626  10.678  27.534  1.00  0.00           C  
ATOM   2255  C   HIS   371     -19.407   9.612  28.618  1.00  0.00           C  
ATOM   2256  O   HIS   371     -18.367   8.945  28.620  1.00  0.00           O  
ATOM   2257  CB  HIS   371     -20.051  10.036  26.233  1.00  0.00           C  
ATOM   2258  CG  HIS   371     -21.318   9.243  26.357  1.00  0.00           C  
ATOM   2259  ND1 HIS   371     -22.559   9.801  26.585  1.00  0.00           N  
ATOM   2260  CD2 HIS   371     -21.540   7.909  26.282  1.00  0.00           C  
ATOM   2261  CE1 HIS   371     -23.472   8.880  26.643  1.00  0.00           C  
ATOM   2262  NE2 HIS   371     -22.887   7.712  26.463  1.00  0.00           N  
ATOM   2263  N   PRO   372     -20.350   9.487  29.544  1.00  0.00           N  
ATOM   2264  CA  PRO   372     -20.189   8.510  30.622  1.00  0.00           C  
ATOM   2265  C   PRO   372     -19.877   7.106  30.143  1.00  0.00           C  
ATOM   2266  O   PRO   372     -20.632   6.499  29.386  1.00  0.00           O  
ATOM   2267  CB  PRO   372     -21.454   8.496  31.497  1.00  0.00           C  
ATOM   2268  CG  PRO   372     -22.201   9.831  31.510  1.00  0.00           C  
ATOM   2269  CD  PRO   372     -22.216  10.539  30.154  1.00  0.00           C  
ATOM   2270  N   GLN   373     -18.749   6.556  30.595  1.00  0.00           N  
ATOM   2271  CA  GLN   373     -18.333   5.215  30.257  1.00  0.00           C  
ATOM   2272  C   GLN   373     -17.722   5.044  28.884  1.00  0.00           C  
ATOM   2273  O   GLN   373     -17.593   3.922  28.382  1.00  0.00           O  
ATOM   2274  CB  GLN   373     -19.532   4.269  30.383  1.00  0.00           C  
ATOM   2275  CG  GLN   373     -20.145   4.245  31.785  1.00  0.00           C  
ATOM   2276  CD  GLN   373     -19.098   3.702  32.747  1.00  0.00           C  
ATOM   2277  OE1 GLN   373     -18.467   2.679  32.485  1.00  0.00           O  
ATOM   2278  NE2 GLN   373     -18.857   4.357  33.913  1.00  0.00           N  
ATOM   2279  N   VAL   374     -17.278   6.135  28.273  1.00  0.00           N  
ATOM   2280  CA  VAL   374     -16.666   6.069  26.947  1.00  0.00           C  
ATOM   2281  C   VAL   374     -15.427   5.189  26.948  1.00  0.00           C  
ATOM   2282  O   VAL   374     -15.206   4.418  26.006  1.00  0.00           O  
ATOM   2283  CB  VAL   374     -16.348   7.475  26.461  1.00  0.00           C  
ATOM   2284  CG1 VAL   374     -15.528   7.503  25.170  1.00  0.00           C  
ATOM   2285  CG2 VAL   374     -17.593   8.313  26.163  1.00  0.00           C  
ATOM   2286  N   ARG   375     -14.611   5.265  28.000  1.00  0.00           N  
ATOM   2287  CA  ARG   375     -13.399   4.455  28.080  1.00  0.00           C  
ATOM   2288  C   ARG   375     -13.715   2.966  28.021  1.00  0.00           C  
ATOM   2289  O   ARG   375     -13.068   2.230  27.271  1.00  0.00           O  
ATOM   2290  CB  ARG   375     -12.600   4.789  29.338  1.00  0.00           C  
ATOM   2291  CG  ARG   375     -11.937   6.167  29.292  1.00  0.00           C  
ATOM   2292  CD  ARG   375     -11.174   6.523  30.569  1.00  0.00           C  
ATOM   2293  NE  ARG   375     -10.632   7.900  30.398  1.00  0.00           N  
ATOM   2294  CZ  ARG   375      -9.951   8.498  31.420  1.00  0.00           C  
ATOM   2295  NH1 ARG   375      -9.917   7.621  32.465  1.00  0.00           N  
ATOM   2296  NH2 ARG   375      -9.572   9.739  30.997  1.00  0.00           N  
ATOM   2297  N   GLU   376     -14.713   2.527  28.782  1.00  0.00           N  
ATOM   2298  CA  GLU   376     -15.114   1.123  28.779  1.00  0.00           C  
ATOM   2299  C   GLU   376     -15.618   0.719  27.392  1.00  0.00           C  
ATOM   2300  O   GLU   376     -15.247  -0.331  26.872  1.00  0.00           O  
ATOM   2301  CB  GLU   376     -16.202   0.860  29.817  1.00  0.00           C  
ATOM   2302  CG  GLU   376     -16.652  -0.601  29.872  1.00  0.00           C  
ATOM   2303  CD  GLU   376     -17.655  -0.742  31.008  1.00  0.00           C  
ATOM   2304  OE1 GLU   376     -18.676  -0.003  30.991  1.00  0.00           O  
ATOM   2305  OE2 GLU   376     -17.414  -1.590  31.909  1.00  0.00           O  
ATOM   2306  N   GLN   377     -16.483   1.553  26.823  1.00  0.00           N  
ATOM   2307  CA  GLN   377     -17.028   1.290  25.494  1.00  0.00           C  
ATOM   2308  C   GLN   377     -15.922   1.157  24.453  1.00  0.00           C  
ATOM   2309  O   GLN   377     -15.943   0.228  23.644  1.00  0.00           O  
ATOM   2310  CB  GLN   377     -18.004   2.394  25.078  1.00  0.00           C  
ATOM   2311  CG  GLN   377     -18.795   2.063  23.811  1.00  0.00           C  
ATOM   2312  CD  GLN   377     -17.898   2.333  22.612  1.00  0.00           C  
ATOM   2313  OE1 GLN   377     -17.123   3.288  22.603  1.00  0.00           O  
ATOM   2314  NE2 GLN   377     -17.953   1.505  21.534  1.00  0.00           N  
ATOM   2315  N   LEU   378     -14.980   2.088  24.445  1.00  0.00           N  
ATOM   2316  CA  LEU   378     -13.880   2.052  23.482  1.00  0.00           C  
ATOM   2317  C   LEU   378     -13.093   0.764  23.634  1.00  0.00           C  
ATOM   2318  O   LEU   378     -12.802   0.079  22.653  1.00  0.00           O  
ATOM   2319  CB  LEU   378     -13.003   3.299  23.609  1.00  0.00           C  
ATOM   2320  CG  LEU   378     -11.840   3.331  22.615  1.00  0.00           C  
ATOM   2321  CD1 LEU   378     -12.250   3.336  21.143  1.00  0.00           C  
ATOM   2322  CD2 LEU   378     -10.923   4.548  22.733  1.00  0.00           C  
ATOM   2323  N   ASN   379     -12.812   0.381  24.886  1.00  0.00           N  
ATOM   2324  CA  ASN   379     -12.088  -0.859  25.149  1.00  0.00           C  
ATOM   2325  C   ASN   379     -12.830  -2.049  24.544  1.00  0.00           C  
ATOM   2326  O   ASN   379     -12.211  -2.907  23.918  1.00  0.00           O  
ATOM   2327  CB  ASN   379     -11.914  -1.063  26.658  1.00  0.00           C  
ATOM   2328  CG  ASN   379     -10.871  -0.069  27.150  1.00  0.00           C  
ATOM   2329  OD1 ASN   379     -10.082   0.460  26.369  1.00  0.00           O  
ATOM   2330  ND2 ASN   379     -10.811   0.239  28.473  1.00  0.00           N  
ATOM   2331  N   ALA   380     -14.101  -2.206  24.805  1.00  0.00           N  
ATOM   2332  CA  ALA   380     -14.894  -3.312  24.262  1.00  0.00           C  
ATOM   2333  C   ALA   380     -14.984  -3.284  22.750  1.00  0.00           C  
ATOM   2334  O   ALA   380     -15.172  -4.317  22.103  1.00  0.00           O  
ATOM   2335  CB  ALA   380     -16.317  -3.309  24.811  1.00  0.00           C  
ATOM   2336  N   GLN   381     -14.853  -2.110  22.145  1.00  0.00           N  
ATOM   2337  CA  GLN   381     -15.043  -1.998  20.682  1.00  0.00           C  
ATOM   2338  C   GLN   381     -13.816  -2.560  20.005  1.00  0.00           C  
ATOM   2339  O   GLN   381     -13.885  -3.001  18.854  1.00  0.00           O  
ATOM   2340  CB  GLN   381     -15.149  -0.660  19.944  1.00  0.00           C  
ATOM   2341  CG  GLN   381     -16.403   0.138  20.305  1.00  0.00           C  
ATOM   2342  CD  GLN   381     -16.362   1.452  19.538  1.00  0.00           C  
ATOM   2343  OE1 GLN   381     -15.452   1.695  18.746  1.00  0.00           O  
ATOM   2344  NE2 GLN   381     -17.346   2.371  19.730  1.00  0.00           N  
ATOM   2345  N   ASN   382     -12.640  -2.575  20.673  1.00  0.00           N  
ATOM   2346  CA  ASN   382     -11.406  -3.119  20.026  1.00  0.00           C  
ATOM   2347  C   ASN   382     -11.656  -4.599  19.702  1.00  0.00           C  
ATOM   2348  O   ASN   382     -12.125  -5.396  20.518  1.00  0.00           O  
ATOM   2349  CB  ASN   382     -10.140  -3.035  20.884  1.00  0.00           C  
ATOM   2350  CG  ASN   382      -8.969  -3.521  20.043  1.00  0.00           C  
ATOM   2351  OD1 ASN   382      -8.868  -4.704  19.721  1.00  0.00           O  
ATOM   2352  ND2 ASN   382      -8.019  -2.635  19.641  1.00  0.00           N  
ATOM   2353  N   ILE   383     -11.325  -4.942  18.474  1.00  0.00           N  
ATOM   2354  CA  ILE   383     -11.593  -6.303  17.965  1.00  0.00           C  
ATOM   2355  C   ILE   383     -12.943  -6.441  17.257  1.00  0.00           C  
ATOM   2356  O   ILE   383     -13.173  -7.425  16.549  1.00  0.00           O  
ATOM   2357  CB  ILE   383     -11.815  -7.635  18.717  1.00  0.00           C  
ATOM   2358  CG1 ILE   383     -13.063  -7.631  19.616  1.00  0.00           C  
ATOM   2359  CG2 ILE   383     -10.651  -8.016  19.647  1.00  0.00           C  
ATOM   2360  CD1 ILE   383     -13.406  -9.006  20.188  1.00  0.00           C  
ATOM   2361  N   LEU   384     -13.867  -5.496  17.408  1.00  0.00           N  
ATOM   2362  CA  LEU   384     -15.075  -5.632  16.599  1.00  0.00           C  
ATOM   2363  C   LEU   384     -14.774  -5.189  15.154  1.00  0.00           C  
ATOM   2364  O   LEU   384     -13.930  -4.330  14.886  1.00  0.00           O  
ATOM   2365  CB  LEU   384     -16.331  -4.800  16.878  1.00  0.00           C  
ATOM   2366  CG  LEU   384     -16.945  -5.065  18.254  1.00  0.00           C  
ATOM   2367  CD1 LEU   384     -18.142  -4.183  18.608  1.00  0.00           C  
ATOM   2368  CD2 LEU   384     -17.476  -6.483  18.462  1.00  0.00           C  
ATOM   2369  N   THR   385     -15.486  -5.797  14.228  1.00  0.00           N  
ATOM   2370  CA  THR   385     -15.589  -5.271  12.849  1.00  0.00           C  
ATOM   2371  C   THR   385     -16.150  -3.826  12.854  1.00  0.00           C  
ATOM   2372  O   THR   385     -16.787  -3.403  13.823  1.00  0.00           O  
ATOM   2373  CB  THR   385     -16.189  -5.139  11.436  1.00  0.00           C  
ATOM   2374  OG1 THR   385     -17.543  -4.718  11.518  1.00  0.00           O  
ATOM   2375  CG2 THR   385     -16.121  -6.501  10.725  1.00  0.00           C  
ATOM   2376  N   PHE   386     -15.932  -3.046  11.790  1.00  0.00           N  
ATOM   2377  CA  PHE   386     -16.665  -1.770  11.545  1.00  0.00           C  
ATOM   2378  C   PHE   386     -18.224  -1.870  11.723  1.00  0.00           C  
ATOM   2379  O   PHE   386     -18.833  -1.056  12.423  1.00  0.00           O  
ATOM   2380  CB  PHE   386     -16.651  -1.094  10.167  1.00  0.00           C  
ATOM   2381  CG  PHE   386     -17.512   0.119  10.254  1.00  0.00           C  
ATOM   2382  CD1 PHE   386     -17.044   1.331  10.809  1.00  0.00           C  
ATOM   2383  CD2 PHE   386     -18.834   0.076   9.775  1.00  0.00           C  
ATOM   2384  CE1 PHE   386     -17.873   2.488  10.884  1.00  0.00           C  
ATOM   2385  CE2 PHE   386     -19.686   1.220   9.838  1.00  0.00           C  
ATOM   2386  CZ  PHE   386     -19.202   2.431  10.398  1.00  0.00           C  
ATOM   2387  N   GLU   387     -18.872  -2.854  11.101  1.00  0.00           N  
ATOM   2388  CA  GLU   387     -20.343  -3.082  11.180  1.00  0.00           C  
ATOM   2389  C   GLU   387     -20.804  -3.334  12.647  1.00  0.00           C  
ATOM   2390  O   GLU   387     -21.760  -2.737  13.150  1.00  0.00           O  
ATOM   2391  CB  GLU   387     -20.940  -4.288  10.446  1.00  0.00           C  
ATOM   2392  CG  GLU   387     -22.462  -4.384  10.567  1.00  0.00           C  
ATOM   2393  CD  GLU   387     -22.922  -5.596   9.770  1.00  0.00           C  
ATOM   2394  OE1 GLU   387     -22.048  -6.274   9.167  1.00  0.00           O  
ATOM   2395  OE2 GLU   387     -24.154  -5.860   9.753  1.00  0.00           O  
ATOM   2396  N   PHE   388     -20.093  -4.240  13.319  1.00  0.00           N  
ATOM   2397  CA  PHE   388     -20.323  -4.567  14.769  1.00  0.00           C  
ATOM   2398  C   PHE   388     -20.043  -3.350  15.636  1.00  0.00           C  
ATOM   2399  O   PHE   388     -20.776  -3.067  16.587  1.00  0.00           O  
ATOM   2400  CB  PHE   388     -19.477  -5.605  15.518  1.00  0.00           C  
ATOM   2401  CG  PHE   388     -19.973  -6.954  15.126  1.00  0.00           C  
ATOM   2402  CD1 PHE   388     -19.299  -7.752  14.174  1.00  0.00           C  
ATOM   2403  CD2 PHE   388     -21.145  -7.467  15.710  1.00  0.00           C  
ATOM   2404  CE1 PHE   388     -19.778  -9.043  13.809  1.00  0.00           C  
ATOM   2405  CE2 PHE   388     -21.648  -8.758  15.361  1.00  0.00           C  
ATOM   2406  CZ  PHE   388     -20.960  -9.548  14.404  1.00  0.00           C  
ATOM   2407  N   LEU   389     -18.985  -2.599  15.341  1.00  0.00           N  
ATOM   2408  CA  LEU   389     -18.652  -1.369  16.075  1.00  0.00           C  
ATOM   2409  C   LEU   389     -19.658  -0.245  15.800  1.00  0.00           C  
ATOM   2410  O   LEU   389     -19.989   0.570  16.666  1.00  0.00           O  
ATOM   2411  CB  LEU   389     -17.351  -0.609  15.799  1.00  0.00           C  
ATOM   2412  CG  LEU   389     -16.098  -1.359  16.254  1.00  0.00           C  
ATOM   2413  CD1 LEU   389     -14.775  -0.717  15.841  1.00  0.00           C  
ATOM   2414  CD2 LEU   389     -15.956  -1.521  17.767  1.00  0.00           C  
ATOM   2415  N   TYR   390     -20.147  -0.207  14.569  1.00  0.00           N  
ATOM   2416  CA  TYR   390     -21.193   0.760  14.220  1.00  0.00           C  
ATOM   2417  C   TYR   390     -22.480   0.502  15.040  1.00  0.00           C  
ATOM   2418  O   TYR   390     -23.083   1.411  15.617  1.00  0.00           O  
ATOM   2419  CB  TYR   390     -21.878   0.867  12.851  1.00  0.00           C  
ATOM   2420  CG  TYR   390     -22.900   1.947  12.945  1.00  0.00           C  
ATOM   2421  CD1 TYR   390     -22.507   3.289  12.852  1.00  0.00           C  
ATOM   2422  CD2 TYR   390     -24.271   1.655  13.120  1.00  0.00           C  
ATOM   2423  CE1 TYR   390     -23.444   4.338  12.933  1.00  0.00           C  
ATOM   2424  CE2 TYR   390     -25.237   2.710  13.205  1.00  0.00           C  
ATOM   2425  CZ  TYR   390     -24.801   4.047  13.108  1.00  0.00           C  
ATOM   2426  OH  TYR   390     -25.693   5.095  13.188  1.00  0.00           O  
ATOM   2427  N   GLY   391     -22.888  -0.740  15.085  1.00  0.00           N  
ATOM   2428  CA  GLY   391     -24.129  -1.087  15.769  1.00  0.00           C  
ATOM   2429  C   GLY   391     -23.970  -0.999  17.313  1.00  0.00           C  
ATOM   2430  O   GLY   391     -24.871  -0.561  18.034  1.00  0.00           O  
ATOM   2431  N   LEU   392     -22.797  -1.425  17.825  1.00  0.00           N  
ATOM   2432  CA  LEU   392     -22.474  -1.328  19.260  1.00  0.00           C  
ATOM   2433  C   LEU   392     -22.520   0.129  19.718  1.00  0.00           C  
ATOM   2434  O   LEU   392     -22.882   0.429  20.859  1.00  0.00           O  
ATOM   2435  CB  LEU   392     -21.097  -1.727  19.800  1.00  0.00           C  
ATOM   2436  CG  LEU   392     -20.998  -1.664  21.326  1.00  0.00           C  
ATOM   2437  CD1 LEU   392     -21.966  -2.580  22.073  1.00  0.00           C  
ATOM   2438  CD2 LEU   392     -19.635  -2.044  21.901  1.00  0.00           C  
ATOM   2439  N   VAL   393     -22.206   1.071  18.921  1.00  0.00           N  
ATOM   2440  CA  VAL   393     -22.170   2.528  19.093  1.00  0.00           C  
ATOM   2441  C   VAL   393     -23.579   3.031  19.389  1.00  0.00           C  
ATOM   2442  O   VAL   393     -23.794   3.857  20.273  1.00  0.00           O  
ATOM   2443  CB  VAL   393     -21.567   3.223  17.872  1.00  0.00           C  
ATOM   2444  CG1 VAL   393     -21.686   4.748  17.917  1.00  0.00           C  
ATOM   2445  CG2 VAL   393     -20.074   2.944  17.686  1.00  0.00           C  
ATOM   2446  N   ASP   394     -24.557   2.487  18.670  1.00  0.00           N  
ATOM   2447  CA  ASP   394     -25.958   2.852  18.875  1.00  0.00           C  
ATOM   2448  C   ASP   394     -26.375   2.501  20.303  1.00  0.00           C  
ATOM   2449  O   ASP   394     -26.933   3.320  21.037  1.00  0.00           O  
ATOM   2450  CB  ASP   394     -26.810   2.127  17.839  1.00  0.00           C  
ATOM   2451  CG  ASP   394     -26.563   2.780  16.487  1.00  0.00           C  
ATOM   2452  OD1 ASP   394     -25.954   3.883  16.465  1.00  0.00           O  
ATOM   2453  OD2 ASP   394     -26.980   2.185  15.457  1.00  0.00           O  
ATOM   2454  N   GLN   395     -26.023   1.297  20.751  1.00  0.00           N  
ATOM   2455  CA  GLN   395     -26.354   0.863  22.109  1.00  0.00           C  
ATOM   2456  C   GLN   395     -25.692   1.758  23.145  1.00  0.00           C  
ATOM   2457  O   GLN   395     -26.291   2.094  24.171  1.00  0.00           O  
ATOM   2458  CB  GLN   395     -25.948  -0.596  22.327  1.00  0.00           C  
ATOM   2459  CG  GLN   395     -26.818  -1.593  21.558  1.00  0.00           C  
ATOM   2460  CD  GLN   395     -26.237  -2.984  21.769  1.00  0.00           C  
ATOM   2461  OE1 GLN   395     -25.185  -3.144  22.386  1.00  0.00           O  
ATOM   2462  NE2 GLN   395     -26.891  -4.065  21.267  1.00  0.00           N  
ATOM   2463  N   LEU   396     -24.431   2.127  22.905  1.00  0.00           N  
ATOM   2464  CA  LEU   396     -23.715   2.998  23.826  1.00  0.00           C  
ATOM   2465  C   LEU   396     -24.398   4.355  23.957  1.00  0.00           C  
ATOM   2466  O   LEU   396     -24.534   4.847  25.082  1.00  0.00           O  
ATOM   2467  CB  LEU   396     -22.254   3.178  23.406  1.00  0.00           C  
ATOM   2468  CG  LEU   396     -21.462   4.100  24.334  1.00  0.00           C  
ATOM   2469  CD1 LEU   396     -21.348   3.619  25.780  1.00  0.00           C  
ATOM   2470  CD2 LEU   396     -20.009   4.337  23.924  1.00  0.00           C  
ATOM   2471  N   ARG   397     -24.805   4.973  22.850  1.00  0.00           N  
ATOM   2472  CA  ARG   397     -25.454   6.278  22.898  1.00  0.00           C  
ATOM   2473  C   ARG   397     -26.842   6.231  23.511  1.00  0.00           C  
ATOM   2474  O   ARG   397     -27.111   6.914  24.503  1.00  0.00           O  
ATOM   2475  CB  ARG   397     -25.560   6.938  21.506  1.00  0.00           C  
ATOM   2476  CG  ARG   397     -26.330   8.260  21.515  1.00  0.00           C  
ATOM   2477  CD  ARG   397     -25.578   9.402  22.202  1.00  0.00           C  
ATOM   2478  NE  ARG   397     -24.282   9.579  21.488  1.00  0.00           N  
ATOM   2479  CZ  ARG   397     -23.290  10.329  22.050  1.00  0.00           C  
ATOM   2480  NH1 ARG   397     -23.747  10.791  23.250  1.00  0.00           N  
ATOM   2481  NH2 ARG   397     -22.228  10.323  21.193  1.00  0.00           N  
ATOM   2482  N   GLU   398     -27.740   5.419  22.954  1.00  0.00           N  
ATOM   2483  CA  GLU   398     -29.105   5.312  23.454  1.00  0.00           C  
ATOM   2484  C   GLU   398     -29.178   5.061  24.949  1.00  0.00           C  
ATOM   2485  O   GLU   398     -30.136   5.478  25.616  1.00  0.00           O  
ATOM   2486  CB  GLU   398     -29.904   4.276  22.660  1.00  0.00           C  
ATOM   2487  CG  GLU   398     -30.155   4.682  21.206  1.00  0.00           C  
ATOM   2488  CD  GLU   398     -30.898   3.544  20.522  1.00  0.00           C  
ATOM   2489  OE1 GLU   398     -31.138   2.506  21.193  1.00  0.00           O  
ATOM   2490  OE2 GLU   398     -31.237   3.699  19.318  1.00  0.00           O  
TER
