# Supplementary material for: The Flavoproteome of the Model Plant Arabidopsis thaliana
Source: Int J Mol Sci. 2020 Jul 28;21(15):5371. doi: 10.3390/ijms21155371 (PMC7432721; doi:10.3390/ijms21155371)
Supplement: Supplementary file 1 [file ijms-21-05371-s001.zip › Supplements for Table S4 pdb structure prediction evidence code 3/extended summary informartion structure prediction.txt]

# Job Description|Job ID|Rank|Template/Model|Confidence|Sequence ID|Qstart|Qend|Resolution|Template Info
AT2G29720.1_|_Symbols:CTF2B_|__|__Chr2:12700592-12702289_REVERSE_LENGTH=427_|53ea3eedbc4b5507|1|c4bk2A_.1.pdb|1|19|41|424|2.47|PDB header: oxidoreductase| Chain: A: PDB Molecule: probable salicylate monooxygenase;| PDBTitle: crystal structure of 3-hydroxybenzoate 6-hydroxylase2 uncovers lipid-assisted flavoprotein strategy for3 regioselective aromatic hydroxylation: q301e mutant|
AT2G29720.1_|_Symbols:CTF2B_|__|__Chr2:12700592-12702289_REVERSE_LENGTH=427_|53ea3eedbc4b5507|2|c6pvhA_.2.pdb|1|19|40|401|1.89|PDB header: biosynthetic protein| Chain: A: PDB Molecule: fad monooxygenase;| PDBTitle: crystal structure of phqk in complex with paraherquamide k|
AT2G29720.1_|_Symbols:CTF2B_|__|__Chr2:12700592-12702289_REVERSE_LENGTH=427_|53ea3eedbc4b5507|3|c6c6rA_.3.pdb|1|18|41|412|3.00|PDB header: oxidoreductase/oxidoreductase inhibitor| Chain: A: PDB Molecule: squalene monooxygenase;| PDBTitle: human squalene epoxidase (sqle, squalene monooxygenase) structure with2 fad|
AT2G29720.1_|_Symbols:CTF2B_|__|__Chr2:12700592-12702289_REVERSE_LENGTH=427_|53ea3eedbc4b5507|4|c4k2xB_.4.pdb|1|18|43|415|2.55|PDB header: oxidoreductase, flavoprotein| Chain: B: PDB Molecule: polyketide oxygenase/hydroxylase;| PDBTitle: oxys anhydrotetracycline hydroxylase from streptomyces rimosus|
AT2G29720.1_|_Symbols:CTF2B_|__|__Chr2:12700592-12702289_REVERSE_LENGTH=427_|53ea3eedbc4b5507|5|c5xgvB_.5.pdb|1|20|45|416|2.10|PDB header: oxidoreductase| Chain: B: PDB Molecule: pyre3;| PDBTitle: the structure of diels-alderase pyre3 in the biosynthetic pathway of2 pyrroindomycins|
AT2G29720.1_|_Symbols:CTF2B_|__|__Chr2:12700592-12702289_REVERSE_LENGTH=427_|53ea3eedbc4b5507|6|c2qa2A_.6.pdb|1|19|41|414|2.70|PDB header: oxidoreductase| Chain: A: PDB Molecule: polyketide oxygenase cabe;| PDBTitle: crystal structure of cabe, an aromatic hydroxylase from angucycline2 biosynthesis, determined to 2.7 a resolution|
AT2G29720.1_|_Symbols:CTF2B_|__|__Chr2:12700592-12702289_REVERSE_LENGTH=427_|53ea3eedbc4b5507|7|c2qa1A_.7.pdb|1|20|40|416|1.80|PDB header: oxidoreductase| Chain: A: PDB Molecule: polyketide oxygenase pgae;| PDBTitle: crystal structure of pgae, an aromatic hydroxylase involved in2 angucycline biosynthesis|
AT2G29720.1_|_Symbols:CTF2B_|__|__Chr2:12700592-12702289_REVERSE_LENGTH=427_|53ea3eedbc4b5507|8|c5kowA_.8.pdb|1|22|43|415|2.10|PDB header: oxidoreductase| Chain: A: PDB Molecule: pentachlorophenol 4-monooxygenase;| PDBTitle: structure of rifampicin monooxygenase|
AT2G29720.1_|_Symbols:CTF2B_|__|__Chr2:12700592-12702289_REVERSE_LENGTH=427_|53ea3eedbc4b5507|9|c3fmwC_.9.pdb|1|18|45|416|2.89|PDB header: oxidoreductase| Chain: C: PDB Molecule: oxygenase;| PDBTitle: the crystal structure of mtmoiv, a baeyer-villiger monooxygenase from2 the mithramycin biosynthetic pathway in streptomyces argillaceus.|
AT2G29720.1_|_Symbols:CTF2B_|__|__Chr2:12700592-12702289_REVERSE_LENGTH=427_|53ea3eedbc4b5507|10|c2dkhA_.10.pdb|1|17|19|411|1.80|PDB header: oxidoreductase| Chain: A: PDB Molecule: 3-hydroxybenzoate hydroxylase;| PDBTitle: crystal structure of 3-hydroxybenzoate hydroxylase from comamonas2 testosteroni, in complex with the substrate|
AT2G29720.1_|_Symbols:CTF2B_|__|__Chr2:12700592-12702289_REVERSE_LENGTH=427_|53ea3eedbc4b5507|11|c1pn0A_.11.pdb|1|18|36|399|1.70|PDB header: oxidoreductase| Chain: A: PDB Molecule: phenol 2-monooxygenase;| PDBTitle: phenol hydroxylase from trichosporon cutaneum|
AT2G29720.1_|_Symbols:CTF2B_|__|__Chr2:12700592-12702289_REVERSE_LENGTH=427_|53ea3eedbc4b5507|12|c6j0zC_.12.pdb|1|20|35|416|2.89|PDB header: oxidoreductase| Chain: C: PDB Molecule: putative angucycline-like polyketide oxygenase;| PDBTitle: crystal structure of alpk|
AT2G29720.1_|_Symbols:CTF2B_|__|__Chr2:12700592-12702289_REVERSE_LENGTH=427_|53ea3eedbc4b5507|13|c6nesA_.13.pdb|1|21|41|414|1.75|PDB header: flavoprotein| Chain: A: PDB Molecule: fad-dependent monooxygenase tropb;| PDBTitle: fad-dependent monooxygenase tropb from t. stipitatus|
AT2G29720.1_|_Symbols:CTF2B_|__|__Chr2:12700592-12702289_REVERSE_LENGTH=427_|53ea3eedbc4b5507|14|c5tulA_.14.pdb|1|18|41|414|2.00|PDB header: oxidoreductase| Chain: A: PDB Molecule: tetracycline destructase tet(55);| PDBTitle: crystal structure of tetracycline destructase tet(55)|
AT2G29720.1_|_Symbols:CTF2B_|__|__Chr2:12700592-12702289_REVERSE_LENGTH=427_|53ea3eedbc4b5507|15|c5tueB_.15.pdb|1|16|43|423|2.10|PDB header: oxidoreductase| Chain: B: PDB Molecule: tetracycline destructase tet(50);| PDBTitle: crystal structure of tetracycline destructase tet(50)|
AT2G29720.1_|_Symbols:CTF2B_|__|__Chr2:12700592-12702289_REVERSE_LENGTH=427_|53ea3eedbc4b5507|16|c6bz5B_.16.pdb|1|21|43|414|2.01|PDB header: oxidoreductase| Chain: B: PDB Molecule: salicylate hydroxylase;| PDBTitle: structure and mechanism of salicylate hydroxylase from pseudomonas2 putida g7|
AT2G29720.1_|_Symbols:CTF2B_|__|__Chr2:12700592-12702289_REVERSE_LENGTH=427_|53ea3eedbc4b5507|17|c3ihgA_.17.pdb|1|19|39|422|2.49|PDB header: flavoprotein, oxidoreductase| Chain: A: PDB Molecule: rdme;| PDBTitle: crystal structure of a ternary complex of aklavinone-11 hydroxylase2 with fad and aklavinone|
AT2G29720.1_|_Symbols:CTF2B_|__|__Chr2:12700592-12702289_REVERSE_LENGTH=427_|53ea3eedbc4b5507|18|c5fn0C_.18.pdb|1|19|41|414|3.19|PDB header: oxidoreductase| Chain: C: PDB Molecule: kynurenine 3-monooxygenase;| PDBTitle: crystal structure of pseudomonas fluorescens kynurenine-3-2 monooxygenase (kmo) in complex with gsk180|
AT2G29720.1_|_Symbols:CTF2B_|__|__Chr2:12700592-12702289_REVERSE_LENGTH=427_|53ea3eedbc4b5507|19|c3rp7A_.19.pdb|1|22|35|412|2.04|PDB header: oxidoreductase| Chain: A: PDB Molecule: flavoprotein monooxygenase;| PDBTitle: crystal structure of klebsiella pneumoniae hpxo complexed with fad and2 uric acid|
AT2G29720.1_|_Symbols:CTF2B_|__|__Chr2:12700592-12702289_REVERSE_LENGTH=427_|53ea3eedbc4b5507|20|c5eowA_.20.pdb|1|22|43|414|2.10|PDB header: oxidoreductase| Chain: A: PDB Molecule: 6-hydroxynicotinate 3-monooxygenase;| PDBTitle: crystal structure of 6-hydroxynicotinic acid 3-monooxygenase from2 pseudomonas putida kt2440|
# Job Description|Job ID|Rank|Template/Model|Confidence|Sequence ID|Qstart|Qend|Resolution|Template Info
AT3G63510.1_|_Symbols:no_symbol_available_|_no_full_name_available_|__Chr3:23450542-23452682_FORWARD_LENGTH=419_|69dc4230cfbcb0e2|1|c3b0vD_.1.pdb|1|36|49|376|3.51|PDB header: oxidoreductase/rna| Chain: D: PDB Molecule: trna-dihydrouridine synthase;| PDBTitle: trna-dihydrouridine synthase from thermus thermophilus in complex with2 trna|
AT3G63510.1_|_Symbols:no_symbol_available_|_no_full_name_available_|__Chr3:23450542-23452682_FORWARD_LENGTH=419_|69dc4230cfbcb0e2|2|d1vhna_.2.pdb|1|21|54|377|1.59|PDB header: structural genomics, unknown function| Chain: A: PDB Molecule: putative flavin oxidoreductase;| PDBTitle: crystal structure of a putative flavin oxidoreductase with flavin|
AT3G63510.1_|_Symbols:no_symbol_available_|_no_full_name_available_|__Chr3:23450542-23452682_FORWARD_LENGTH=419_|69dc4230cfbcb0e2|3|c6ei9A_.3.pdb|1|24|38|381|2.55|PDB header: flavoprotein| Chain: A: PDB Molecule: trna-dihydrouridine synthase b;| PDBTitle: crystal structure of e. coli trna-dihydrouridine synthase b (dusb)|
AT3G63510.1_|_Symbols:no_symbol_available_|_no_full_name_available_|__Chr3:23450542-23452682_FORWARD_LENGTH=419_|69dc4230cfbcb0e2|4|c4xp7A_.4.pdb|1|24|50|376|1.90|PDB header: oxidoreductase| Chain: A: PDB Molecule: trna-dihydrouridine(20) synthase [nad(p)+]-like;| PDBTitle: crystal structure of human trna dihydrouridine synthase 2|
AT3G63510.1_|_Symbols:no_symbol_available_|_no_full_name_available_|__Chr3:23450542-23452682_FORWARD_LENGTH=419_|69dc4230cfbcb0e2|5|c3w9zA_.5.pdb|1|22|53|371|2.10|PDB header: oxidoreductase| Chain: A: PDB Molecule: trna-dihydrouridine synthase c;| PDBTitle: crystal structure of dusc|
AT3G63510.1_|_Symbols:no_symbol_available_|_no_full_name_available_|__Chr3:23450542-23452682_FORWARD_LENGTH=419_|69dc4230cfbcb0e2|6|c4ot7A_.6.pdb|1|12|36|296|1.80|PDB header: oxidoreductase| Chain: A: PDB Molecule: nadh:flavin oxidoreductase/nadh oxidase;| PDBTitle: x-structure of a variant of ncr from zymomonas mobilis|
AT3G63510.1_|_Symbols:no_symbol_available_|_no_full_name_available_|__Chr3:23450542-23452682_FORWARD_LENGTH=419_|69dc4230cfbcb0e2|7|c3gr7A_.7.pdb|1|20|35|304|2.30|PDB header: oxidoreductase| Chain: A: PDB Molecule: nadph dehydrogenase;| PDBTitle: structure of oye from geobacillus kaustophilus, hexagonal crystal form|
AT3G63510.1_|_Symbols:no_symbol_available_|_no_full_name_available_|__Chr3:23450542-23452682_FORWARD_LENGTH=419_|69dc4230cfbcb0e2|8|c3kruC_.8.pdb|1|19|50|303|1.60|PDB header: oxidoreductase| Chain: C: PDB Molecule: nadh:flavin oxidoreductase/nadh oxidase;| PDBTitle: crystal structure of the thermostable old yellow enzyme from2 thermoanaerobacter pseudethanolicus e39|
AT3G63510.1_|_Symbols:no_symbol_available_|_no_full_name_available_|__Chr3:23450542-23452682_FORWARD_LENGTH=419_|69dc4230cfbcb0e2|9|c3hf3A_.9.pdb|1|21|44|306|2.20|PDB header: oxidoreductase| Chain: A: PDB Molecule: chromate reductase;| PDBTitle: old yellow enzyme from thermus scotoductus sa-01|
AT3G63510.1_|_Symbols:no_symbol_available_|_no_full_name_available_|__Chr3:23450542-23452682_FORWARD_LENGTH=419_|69dc4230cfbcb0e2|10|c2h90A_.10.pdb|0.999|22|44|297|1.42|PDB header: oxidoreductase| Chain: A: PDB Molecule: xenobiotic reductase a;| PDBTitle: xenobiotic reductase a in complex with coumarin|
AT3G63510.1_|_Symbols:no_symbol_available_|_no_full_name_available_|__Chr3:23450542-23452682_FORWARD_LENGTH=419_|69dc4230cfbcb0e2|11|d1ps9a1.11.pdb|0.999|16|44|296|2.20|PDB header: oxidoreductase| Chain: A: PDB Molecule: 2,4-dienoyl-coa reductase;| PDBTitle: the crystal structure and reaction mechanism of e. coli 2,4-dienoyl2 coa reductase|
AT3G63510.1_|_Symbols:no_symbol_available_|_no_full_name_available_|__Chr3:23450542-23452682_FORWARD_LENGTH=419_|69dc4230cfbcb0e2|12|d1z41a1.12.pdb|0.999|17|37|306|1.30|PDB header: oxidoreductase| Chain: A: PDB Molecule: probable nadh-dependent flavin oxidoreductase yqjm;| PDBTitle: crystal structure of oxidized yqjm from bacillus subtilis|
AT3G63510.1_|_Symbols:no_symbol_available_|_no_full_name_available_|__Chr3:23450542-23452682_FORWARD_LENGTH=419_|69dc4230cfbcb0e2|13|d1juba_.13.pdb|0.999|14|43|297|1.40|PDB header: oxidoreductase| Chain: A: PDB Molecule: dihydroorotate dehydrogenase a;| PDBTitle: the k136e mutant of lactococcus lactis dihydroorotate dehydrogenase a|
AT3G63510.1_|_Symbols:no_symbol_available_|_no_full_name_available_|__Chr3:23450542-23452682_FORWARD_LENGTH=419_|69dc4230cfbcb0e2|14|d1djqa1.14.pdb|0.999|18|32|296|2.20|PDB header: oxidoreductase| Chain: A: PDB Molecule: trimethylamine dehydrogenase;| PDBTitle: structural and biochemical characterization of recombinant c30a mutant2 of trimethylamine dehydrogenase from methylophilus methylotrophus3 (sp. w3a1)|
AT3G63510.1_|_Symbols:no_symbol_available_|_no_full_name_available_|__Chr3:23450542-23452682_FORWARD_LENGTH=419_|69dc4230cfbcb0e2|15|c5ocsB_.15.pdb|0.999|19|35|303|1.70|PDB header: flavoprotein| Chain: B: PDB Molecule: putative nadh-depentdent flavin oxidoreductase;| PDBTitle: ene-reductase (er/oye) from ralstonia (cupriavidus) metallidurans|
AT3G63510.1_|_Symbols:no_symbol_available_|_no_full_name_available_|__Chr3:23450542-23452682_FORWARD_LENGTH=419_|69dc4230cfbcb0e2|16|d1gtea2.16.pdb|0.999|20|50|297|1.65|PDB header: oxidoreductase| Chain: A: PDB Molecule: dihydropyrimidine dehydrogenase;| PDBTitle: dihydropyrimidine dehydrogenase (dpd) from pig, binary complex with 5-2 iodouracil|
AT3G63510.1_|_Symbols:no_symbol_available_|_no_full_name_available_|__Chr3:23450542-23452682_FORWARD_LENGTH=419_|69dc4230cfbcb0e2|17|d1ep3a_.17.pdb|0.999|18|50|297|2.10|PDB header: oxidoreductase| Chain: A: PDB Molecule: dihydroorotate dehydrogenase b (pyrd subunit);| PDBTitle: crystal structure of lactococcus lactis dihydroorotate dehydrogenase2 b. data collected under cryogenic conditions.|
AT3G63510.1_|_Symbols:no_symbol_available_|_no_full_name_available_|__Chr3:23450542-23452682_FORWARD_LENGTH=419_|69dc4230cfbcb0e2|18|c1ps9A_.18.pdb|0.999|15|44|296|2.20|PDB header: oxidoreductase| Chain: A: PDB Molecule: 2,4-dienoyl-coa reductase;| PDBTitle: the crystal structure and reaction mechanism of e. coli 2,4-dienoyl2 coa reductase|
AT3G63510.1_|_Symbols:no_symbol_available_|_no_full_name_available_|__Chr3:23450542-23452682_FORWARD_LENGTH=419_|69dc4230cfbcb0e2|19|c3oixA_.19.pdb|0.999|16|49|297|2.40|PDB header: oxidoreductase| Chain: A: PDB Molecule: putative dihydroorotate dehydrogenase; dihydroorotate| PDBTitle: crystal structure of the putative dihydroorotate dehydrogenase from2 streptococcus mutans|
AT3G63510.1_|_Symbols:no_symbol_available_|_no_full_name_available_|__Chr3:23450542-23452682_FORWARD_LENGTH=419_|69dc4230cfbcb0e2|20|d2b4ga1.20.pdb|0.999|14|49|297|1.95|PDB header: oxidoreductase| Chain: A: PDB Molecule: dihydroorotate dehydrogenase;| PDBTitle: dihydroorotate dehydrogenase|
# Job Description|Job ID|Rank|Template/Model|Confidence|Sequence ID|Qstart|Qend|Resolution|Template Info
AT1G75200.1_|_Symbols:no_symbol_available_|_no_full_name_available_|__Chr1:28220849-28223597_REVERSE_LENGTH=647_|24a6864c4e3b81db|1|c2z2uA_.1.pdb|1|35|271|583|2.40|PDB header: metal binding protein| Chain: A: PDB Molecule: upf0026 protein mj0257;| PDBTitle: crystal structure of archaeal tyw1|
AT1G75200.1_|_Symbols:no_symbol_available_|_no_full_name_available_|__Chr1:28220849-28223597_REVERSE_LENGTH=647_|24a6864c4e3b81db|2|c2yx0A_.2.pdb|1|39|267|576|2.21|PDB header: metal binding protein| Chain: A: PDB Molecule: radical sam enzyme;| PDBTitle: crystal structure of p. horikoshii tyw1|
AT1G75200.1_|_Symbols:no_symbol_available_|_no_full_name_available_|__Chr1:28220849-28223597_REVERSE_LENGTH=647_|24a6864c4e3b81db|3|c6j7aB_.3.pdb|1|26|47|277|3.27|PDB header: oxidoreductase| Chain: B: PDB Molecule: heme oxygenase 1,nadph--cytochrome p450 reductase;| PDBTitle: fusion protein of heme oxygenase-1 and nadph cytochrome p450 reductase2 (17aa)|
AT1G75200.1_|_Symbols:no_symbol_available_|_no_full_name_available_|__Chr1:28220849-28223597_REVERSE_LENGTH=647_|24a6864c4e3b81db|4|c1tllA_.4.pdb|1|23|45|277|2.30|PDB header: oxidoreductase| Chain: A: PDB Molecule: nitric-oxide synthase, brain;| PDBTitle: crystal structure of rat neuronal nitric-oxide synthase2 reductase module at 2.3 a resolution.|
AT1G75200.1_|_Symbols:no_symbol_available_|_no_full_name_available_|__Chr1:28220849-28223597_REVERSE_LENGTH=647_|24a6864c4e3b81db|5|c2bpoA_.5.pdb|1|21|46|277|2.90|PDB header: reductase| Chain: A: PDB Molecule: nadph-cytochrom p450 reductase;| PDBTitle: crystal structure of the yeast cpr triple mutant: d74g, y75f, k78a.|
AT1G75200.1_|_Symbols:no_symbol_available_|_no_full_name_available_|__Chr1:28220849-28223597_REVERSE_LENGTH=647_|24a6864c4e3b81db|6|c6t1uA_.6.pdb|1|26|46|278|1.50|PDB header: oxidoreductase| Chain: A: PDB Molecule: nadph--cytochrome p450 reductase;| PDBTitle: cytochrome p450 reductase from candida tropicalis|
AT1G75200.1_|_Symbols:no_symbol_available_|_no_full_name_available_|__Chr1:28220849-28223597_REVERSE_LENGTH=647_|24a6864c4e3b81db|7|c1j9zB_.7.pdb|1|29|46|278|2.70|PDB header: oxidoreductase| Chain: B: PDB Molecule: nadph-cytochrome p450 reductase;| PDBTitle: cypor-w677g|
AT1G75200.1_|_Symbols:no_symbol_available_|_no_full_name_available_|__Chr1:28220849-28223597_REVERSE_LENGTH=647_|24a6864c4e3b81db|8|c6efvA_.8.pdb|1|21|50|277|2.34|PDB header: flavoprotein| Chain: A: PDB Molecule: sulfite reductase [nadph] flavoprotein alpha-component;| PDBTitle: the nadph-dependent sulfite reductase flavoprotein adopts an extended2 conformation that is unique to this diflavin reductase|
AT1G75200.1_|_Symbols:no_symbol_available_|_no_full_name_available_|__Chr1:28220849-28223597_REVERSE_LENGTH=647_|24a6864c4e3b81db|9|c5gxuA_.9.pdb|1|28|49|279|2.30|PDB header: oxidoreductase| Chain: A: PDB Molecule: nadph--cytochrome p450 reductase 2;| PDBTitle: cystal structure of arabidopsis atr2|
AT1G75200.1_|_Symbols:no_symbol_available_|_no_full_name_available_|__Chr1:28220849-28223597_REVERSE_LENGTH=647_|24a6864c4e3b81db|10|c3hr4C_.10.pdb|1|30|13|210|2.50|PDB header: oxidoreductase/metal binding protein| Chain: C: PDB Molecule: nitric oxide synthase, inducible;| PDBTitle: human inos reductase and calmodulin complex|
AT1G75200.1_|_Symbols:no_symbol_available_|_no_full_name_available_|__Chr1:28220849-28223597_REVERSE_LENGTH=647_|24a6864c4e3b81db|11|d1tlla2.11.pdb|1|31|45|203|2.30|PDB header: oxidoreductase| Chain: A: PDB Molecule: nitric-oxide synthase, brain;| PDBTitle: crystal structure of rat neuronal nitric-oxide synthase2 reductase module at 2.3 a resolution.|
AT1G75200.1_|_Symbols:no_symbol_available_|_no_full_name_available_|__Chr1:28220849-28223597_REVERSE_LENGTH=647_|24a6864c4e3b81db|12|d1ja1a2.12.pdb|1|32|33|212|1.80|PDB header: oxidoreductase| Chain: A: PDB Molecule: nadph-cytochrome p450 reductase;| PDBTitle: cypor-triple mutant|
AT1G75200.1_|_Symbols:no_symbol_available_|_no_full_name_available_|__Chr1:28220849-28223597_REVERSE_LENGTH=647_|24a6864c4e3b81db|13|d1b1ca_.13.pdb|1|33|37|206|1.93|PDB header: oxidoreductase| Chain: A: PDB Molecule: protein (nadph-cytochrome p450 reductase);| PDBTitle: crystal structure of the fmn-binding domain of human cytochrome p4502 reductase at 1.93a resolution|
AT1G75200.1_|_Symbols:no_symbol_available_|_no_full_name_available_|__Chr1:28220849-28223597_REVERSE_LENGTH=647_|24a6864c4e3b81db|14|c4h2dB_.14.pdb|1|30|48|203|1.80|PDB header: oxidoreductase| Chain: B: PDB Molecule: nadph-dependent diflavin oxidoreductase 1;| PDBTitle: crystal structure of ndor1|
AT1G75200.1_|_Symbols:no_symbol_available_|_no_full_name_available_|__Chr1:28220849-28223597_REVERSE_LENGTH=647_|24a6864c4e3b81db|15|c2m6rA_.15.pdb|1|14|47|201|UNK|PDB header: electron transport| Chain: A: PDB Molecule: flavodoxin;| PDBTitle: apo_yqca|
AT1G75200.1_|_Symbols:no_symbol_available_|_no_full_name_available_|__Chr1:28220849-28223597_REVERSE_LENGTH=647_|24a6864c4e3b81db|16|c1bvyF_.16.pdb|1|20|48|206|2.03|PDB header: oxidoreductase| Chain: F: PDB Molecule: protein (cytochrome p450 bm-3);| PDBTitle: complex of the heme and fmn-binding domains of the2 cytochrome p450(bm-3)|
AT1G75200.1_|_Symbols:no_symbol_available_|_no_full_name_available_|__Chr1:28220849-28223597_REVERSE_LENGTH=647_|24a6864c4e3b81db|17|d1bvyf_.17.pdb|1|20|48|206|2.03|PDB header: oxidoreductase| Chain: F: PDB Molecule: protein (cytochrome p450 bm-3);| PDBTitle: complex of the heme and fmn-binding domains of the2 cytochrome p450(bm-3)|
AT1G75200.1_|_Symbols:no_symbol_available_|_no_full_name_available_|__Chr1:28220849-28223597_REVERSE_LENGTH=647_|24a6864c4e3b81db|18|d1ykga1.18.pdb|1|28|50|204|UNK|PDB header: electron transport| Chain: A: PDB Molecule: sulfite reductase [nadph] flavoprotein alpha-| PDBTitle: solution structure of the flavodoxin-like domain from the2 escherichia coli sulfite reductase|
AT1G75200.1_|_Symbols:no_symbol_available_|_no_full_name_available_|__Chr1:28220849-28223597_REVERSE_LENGTH=647_|24a6864c4e3b81db|19|c5b3kA_.19.pdb|1|20|49|203|1.70|PDB header: electron transport| Chain: A: PDB Molecule: uncharacterized protein pa3435;| PDBTitle: c101a mutant of flavodoxin from pseudomonas aeruginosa|
AT1G75200.1_|_Symbols:no_symbol_available_|_no_full_name_available_|__Chr1:28220849-28223597_REVERSE_LENGTH=647_|24a6864c4e3b81db|20|c4oxxA_.20.pdb|1|24|49|205|1.21|PDB header: electron transport| Chain: A: PDB Molecule: cindoxin;| PDBTitle: crystal structure of cindoxin, surface entropy reduction mutant|
# Job Description|Job ID|Rank|Template/Model|Confidence|Sequence ID|Qstart|Qend|Resolution|Template Info
AT1G55930.1_|_Symbols:no_symbol_available_|_no_full_name_available_|__Chr1:20918895-20922133_FORWARD_LENGTH=653_|26f7e1f28b1b0dd3|1|c4hg0A_.1.pdb|1|30|332|598|3.10|PDB header: transport protein| Chain: A: PDB Molecule: magnesium and cobalt efflux protein corc;| PDBTitle: crystal structure of magnesium and cobalt efflux protein corc,2 northeast structural genomics consortium (nesg) target er40|
AT1G55930.1_|_Symbols:no_symbol_available_|_no_full_name_available_|__Chr1:20918895-20922133_FORWARD_LENGTH=653_|26f7e1f28b1b0dd3|2|c6n7eA_.2.pdb|1|34|335|498|3.50|PDB header: metal transport| Chain: A: PDB Molecule: metal transporter cnnm2,metal transporter cnnm2;| PDBTitle: crystal structure of the cytosolic domain of human cnnm2 in complex2 with amp-pnp and mg2+|
AT1G55930.1_|_Symbols:no_symbol_available_|_no_full_name_available_|__Chr1:20918895-20922133_FORWARD_LENGTH=653_|26f7e1f28b1b0dd3|3|c6mn6A_.3.pdb|1|33|348|491|3.36|PDB header: metal transport| Chain: A: PDB Molecule: metal transporter cnnm3;| PDBTitle: crystal structure of the cytosolic domain of human cnnm3|
AT1G55930.1_|_Symbols:no_symbol_available_|_no_full_name_available_|__Chr1:20918895-20922133_FORWARD_LENGTH=653_|26f7e1f28b1b0dd3|4|c3ocmA_.4.pdb|1|25|330|483|1.80|PDB header: membrane protein| Chain: A: PDB Molecule: putative membrane protein;| PDBTitle: the crystal structure of a domain from a possible membrane protein of2 bordetella parapertussis|
AT1G55930.1_|_Symbols:no_symbol_available_|_no_full_name_available_|__Chr1:20918895-20922133_FORWARD_LENGTH=653_|26f7e1f28b1b0dd3|5|c3ocmB_.5.pdb|1|25|331|481|1.80|PDB header: membrane protein| Chain: B: PDB Molecule: putative membrane protein;| PDBTitle: the crystal structure of a domain from a possible membrane protein of2 bordetella parapertussis|
AT1G55930.1_|_Symbols:no_symbol_available_|_no_full_name_available_|__Chr1:20918895-20922133_FORWARD_LENGTH=653_|26f7e1f28b1b0dd3|6|c3oi8B_.6.pdb|1|30|313|469|1.99|PDB header: structural genomics, unknown function| Chain: B: PDB Molecule: uncharacterized protein;| PDBTitle: the crystal structure of functionally unknown conserved protein domain2 from neisseria meningitidis mc58|
AT1G55930.1_|_Symbols:no_symbol_available_|_no_full_name_available_|__Chr1:20918895-20922133_FORWARD_LENGTH=653_|26f7e1f28b1b0dd3|7|c4iy3B_.7.pdb|1|35|337|473|3.60|PDB header: metal transport| Chain: B: PDB Molecule: metal transporter cnnm4;| PDBTitle: structural and ligand binding properties of the bateman domain of2 human magnesium transporters cnnm2 and cnnm4|
AT1G55930.1_|_Symbols:no_symbol_available_|_no_full_name_available_|__Chr1:20918895-20922133_FORWARD_LENGTH=653_|26f7e1f28b1b0dd3|8|c3ocoB_.8.pdb|0.999|28|337|474|2.20|PDB header: structural genomics, unknown function| Chain: B: PDB Molecule: hemolysin-like protein containing cbs domains;| PDBTitle: the crystal structure of a hemolysin-like protein containing cbs2 domain of oenococcus oeni psu|
AT1G55930.1_|_Symbols:no_symbol_available_|_no_full_name_available_|__Chr1:20918895-20922133_FORWARD_LENGTH=653_|26f7e1f28b1b0dd3|9|c3lhhA_.9.pdb|0.999|33|349|477|2.10|PDB header: membrane protein| Chain: A: PDB Molecule: cbs domain protein;| PDBTitle: the crystal structure of cbs domain protein from shewanella2 oneidensis mr-1.|
AT1G55930.1_|_Symbols:no_symbol_available_|_no_full_name_available_|__Chr1:20918895-20922133_FORWARD_LENGTH=653_|26f7e1f28b1b0dd3|10|c3lv9A_.10.pdb|0.999|31|343|476|2.40|PDB header: membrane protein| Chain: A: PDB Molecule: putative transporter;| PDBTitle: crystal structure of cbs domain of a putative transporter from2 clostridium difficile 630|
AT1G55930.1_|_Symbols:no_symbol_available_|_no_full_name_available_|__Chr1:20918895-20922133_FORWARD_LENGTH=653_|26f7e1f28b1b0dd3|11|c3hf7A_.11.pdb|0.999|24|347|474|2.75|PDB header: structural genomics, unknown function| Chain: A: PDB Molecule: uncharacterized cbs-domain protein;| PDBTitle: the crystal structure of a cbs-domain pair with bound amp from2 klebsiella pneumoniae to 2.75a|
AT1G55930.1_|_Symbols:no_symbol_available_|_no_full_name_available_|__Chr1:20918895-20922133_FORWARD_LENGTH=653_|26f7e1f28b1b0dd3|12|c3i8nB_.12.pdb|0.999|26|346|473|2.15|PDB header: structural genomics, unknown function| Chain: B: PDB Molecule: uncharacterized protein vp2912;| PDBTitle: a domain of a conserved functionally known protein from2 vibrio parahaemolyticus rimd 2210633.|
AT1G55930.1_|_Symbols:no_symbol_available_|_no_full_name_available_|__Chr1:20918895-20922133_FORWARD_LENGTH=653_|26f7e1f28b1b0dd3|13|c6h1wA_.13.pdb|0.999|19|349|542|2.39|PDB header: unknown function| Chain: A: PDB Molecule: mj1004;| PDBTitle: crystal structure of protein mj1004 from mathanocaldococcus jannaschii|
AT1G55930.1_|_Symbols:no_symbol_available_|_no_full_name_available_|__Chr1:20918895-20922133_FORWARD_LENGTH=653_|26f7e1f28b1b0dd3|14|c3jtfB_.14.pdb|0.999|38|347|476|2.00|PDB header: transport protein| Chain: B: PDB Molecule: magnesium and cobalt efflux protein;| PDBTitle: the cbs domain pair structure of a magnesium and cobalt efflux protein2 from bordetella parapertussis in complex with amp|
AT1G55930.1_|_Symbols:no_symbol_available_|_no_full_name_available_|__Chr1:20918895-20922133_FORWARD_LENGTH=653_|26f7e1f28b1b0dd3|15|c3lfrB_.15.pdb|0.999|38|346|477|1.53|PDB header: transport protein| Chain: B: PDB Molecule: putative metal ion transporter;| PDBTitle: the crystal structure of a cbs domain from a putative metal ion2 transporter bound to amp from pseudomonas syringae to 1.55a|
AT1G55930.1_|_Symbols:no_symbol_available_|_no_full_name_available_|__Chr1:20918895-20922133_FORWARD_LENGTH=653_|26f7e1f28b1b0dd3|16|c3nqrD_.16.pdb|0.999|33|348|473|2.00|PDB header: transport protein| Chain: D: PDB Molecule: magnesium and cobalt efflux protein corc;| PDBTitle: a putative cbs domain-containing protein from salmonella typhimurium2 lt2|
AT1G55930.1_|_Symbols:no_symbol_available_|_no_full_name_available_|__Chr1:20918895-20922133_FORWARD_LENGTH=653_|26f7e1f28b1b0dd3|17|c2yvzA_.17.pdb|0.998|17|253|472|3.90|PDB header: transport protein| Chain: A: PDB Molecule: mg2+ transporter mgte;| PDBTitle: crystal structure of magnesium transporter mgte cytosolic domain,2 mg2+-free form|
AT1G55930.1_|_Symbols:no_symbol_available_|_no_full_name_available_|__Chr1:20918895-20922133_FORWARD_LENGTH=653_|26f7e1f28b1b0dd3|18|c1yavB_.18.pdb|0.998|16|347|478|2.10|PDB header: structural genomics, unknown function| Chain: B: PDB Molecule: hypothetical protein bsu14130;| PDBTitle: crystal structure of cbs domain-containing protein ykul2 from bacillus subtilis|
AT1G55930.1_|_Symbols:no_symbol_available_|_no_full_name_available_|__Chr1:20918895-20922133_FORWARD_LENGTH=653_|26f7e1f28b1b0dd3|19|c3kxrA_.19.pdb|0.998|10|312|472|2.41|PDB header: transport protein| Chain: A: PDB Molecule: magnesium transporter, putative;| PDBTitle: structure of the cystathionine beta-synthase pair domain of the2 putative mg2+ transporter so5017 from shewanella oneidensis mr-1.|
AT1G55930.1_|_Symbols:no_symbol_available_|_no_full_name_available_|__Chr1:20918895-20922133_FORWARD_LENGTH=653_|26f7e1f28b1b0dd3|20|c2yvxD_.20.pdb|0.998|19|253|475|3.50|PDB header: transport protein| Chain: D: PDB Molecule: mg2+ transporter mgte;| PDBTitle: crystal structure of magnesium transporter mgte|
# Job Description|Job ID|Rank|Template/Model|Confidence|Sequence ID|Qstart|Qend|Resolution|Template Info
AT5G51950.1_|_Symbols:no_symbol_available_|_no_full_name_available_|__Chr5:21106093-21108559_REVERSE_LENGTH=586_|e6f8594d32f129bd|1|c1ju2A_.1.pdb|1|42|27|580|1.47|PDB header: lyase| Chain: A: PDB Molecule: hydroxynitrile lyase;| PDBTitle: crystal structure of the hydroxynitrile lyase from almond|
AT5G51950.1_|_Symbols:no_symbol_available_|_no_full_name_available_|__Chr5:21106093-21108559_REVERSE_LENGTH=586_|e6f8594d32f129bd|2|c4yntA_.2.pdb|1|22|42|577|1.78|PDB header: oxidoreductase| Chain: A: PDB Molecule: glucose oxidase, putative;| PDBTitle: crystal structure of aspergillus flavus fad glucose dehydrogenase|
AT5G51950.1_|_Symbols:no_symbol_available_|_no_full_name_available_|__Chr5:21106093-21108559_REVERSE_LENGTH=586_|e6f8594d32f129bd|3|c5hsaG_.3.pdb|1|19|41|582|2.35|PDB header: oxidoreductase| Chain: G: PDB Molecule: alcohol oxidase 1;| PDBTitle: alcohol oxidase aox1 from pichia pastoris|
AT5G51950.1_|_Symbols:no_symbol_available_|_no_full_name_available_|__Chr5:21106093-21108559_REVERSE_LENGTH=586_|e6f8594d32f129bd|4|c4h7uA_.4.pdb|1|24|35|576|1.60|PDB header: oxidoreductase| Chain: A: PDB Molecule: pyranose dehydrogenase;| PDBTitle: crystal structure of pyranose dehydrogenase from agaricus meleagris,2 wildtype|
AT5G51950.1_|_Symbols:no_symbol_available_|_no_full_name_available_|__Chr5:21106093-21108559_REVERSE_LENGTH=586_|e6f8594d32f129bd|5|c6h3gC_.5.pdb|1|20|44|582|2.60|PDB header: oxidoreductase| Chain: C: PDB Molecule: alcohol oxidase;| PDBTitle: alcohol oxidase from phanerochaete chrysosporium|
AT5G51950.1_|_Symbols:no_symbol_available_|_no_full_name_available_|__Chr5:21106093-21108559_REVERSE_LENGTH=586_|e6f8594d32f129bd|6|c6o9nA_.6.pdb|1|21|42|576|2.60|PDB header: oxidoreductase| Chain: A: PDB Molecule: aryl-alcohol oxidase;| PDBTitle: structural insights on a new fungal aryl-alcohol oxidase|
AT5G51950.1_|_Symbols:no_symbol_available_|_no_full_name_available_|__Chr5:21106093-21108559_REVERSE_LENGTH=586_|e6f8594d32f129bd|7|c5nccB_.7.pdb|1|26|38|578|3.12|PDB header: oxidoreductase| Chain: B: PDB Molecule: fatty acid photodecarboxylase;| PDBTitle: structure of fatty acid photodecarboxylase in complex with fad and2 palmitic acid|
AT5G51950.1_|_Symbols:no_symbol_available_|_no_full_name_available_|__Chr5:21106093-21108559_REVERSE_LENGTH=586_|e6f8594d32f129bd|8|c3fimB_.8.pdb|1|22|45|576|2.55|PDB header: oxidoreductase| Chain: B: PDB Molecule: aryl-alcohol oxidase;| PDBTitle: crystal structure of aryl-alcohol-oxidase from pleurotus eryingii|
AT5G51950.1_|_Symbols:no_symbol_available_|_no_full_name_available_|__Chr5:21106093-21108559_REVERSE_LENGTH=586_|e6f8594d32f129bd|9|c1cf3A_.9.pdb|1|24|34|576|1.90|PDB header: oxidoreductase(flavoprotein)| Chain: A: PDB Molecule: protein (glucose oxidase);| PDBTitle: glucose oxidase from apergillus niger|
AT5G51950.1_|_Symbols:no_symbol_available_|_no_full_name_available_|__Chr5:21106093-21108559_REVERSE_LENGTH=586_|e6f8594d32f129bd|10|c3q9tB_.10.pdb|1|22|40|579|2.24|PDB header: oxidoreductase| Chain: B: PDB Molecule: choline dehydrogenase and related flavoproteins;| PDBTitle: crystal structure analysis of formate oxidase|
AT5G51950.1_|_Symbols:no_symbol_available_|_no_full_name_available_|__Chr5:21106093-21108559_REVERSE_LENGTH=586_|e6f8594d32f129bd|11|c1gpeA_.11.pdb|1|21|37|576|1.80|PDB header: oxidoreductase(flavoprotein)| Chain: A: PDB Molecule: protein (glucose oxidase);| PDBTitle: glucose oxidase from penicillium amagasakiense|
AT5G51950.1_|_Symbols:no_symbol_available_|_no_full_name_available_|__Chr5:21106093-21108559_REVERSE_LENGTH=586_|e6f8594d32f129bd|12|c2jbvA_.12.pdb|1|28|35|573|1.86|PDB header: oxidoreductase| Chain: A: PDB Molecule: choline oxidase;| PDBTitle: crystal structure of choline oxidase reveals insights into the2 catalytic mechanism|
AT5G51950.1_|_Symbols:no_symbol_available_|_no_full_name_available_|__Chr5:21106093-21108559_REVERSE_LENGTH=586_|e6f8594d32f129bd|13|c3t37A_.13.pdb|1|22|45|576|2.19|PDB header: oxidoreductase| Chain: A: PDB Molecule: probable dehydrogenase;| PDBTitle: crystal structure of pyridoxine 4-oxidase from mesorbium loti|
AT5G51950.1_|_Symbols:no_symbol_available_|_no_full_name_available_|__Chr5:21106093-21108559_REVERSE_LENGTH=586_|e6f8594d32f129bd|14|c4qi4A_.14.pdb|1|23|40|585|2.70|PDB header: oxidoreductase| Chain: A: PDB Molecule: cellobiose dehydrogenase;| PDBTitle: dehydrogenase domain of myriococcum thermophilum cellobiose2 dehydrogenase, mtdh|
AT5G51950.1_|_Symbols:no_symbol_available_|_no_full_name_available_|__Chr5:21106093-21108559_REVERSE_LENGTH=586_|e6f8594d32f129bd|15|c4qi7A_.15.pdb|1|24|35|582|2.90|PDB header: oxidoreductase| Chain: A: PDB Molecule: cellobiose dehydrogenase;| PDBTitle: cellobiose dehydrogenase from neurospora crassa, nccdh|
AT5G51950.1_|_Symbols:no_symbol_available_|_no_full_name_available_|__Chr5:21106093-21108559_REVERSE_LENGTH=586_|e6f8594d32f129bd|16|c4qi6A_.16.pdb|1|23|35|585|3.20|PDB header: oxidoreductase| Chain: A: PDB Molecule: cellobiose dehydrogenase;| PDBTitle: cellobiose dehydrogenase from myriococcum thermophilum, mtcdh|
AT5G51950.1_|_Symbols:no_symbol_available_|_no_full_name_available_|__Chr5:21106093-21108559_REVERSE_LENGTH=586_|e6f8594d32f129bd|17|c1naaB_.17.pdb|1|21|44|577|1.80|PDB header: oxidoreductase| Chain: B: PDB Molecule: cellobiose dehydrogenase;| PDBTitle: cellobiose dehydrogenase flavoprotein fragment in complex with2 cellobionolactam|
AT5G51950.1_|_Symbols:no_symbol_available_|_no_full_name_available_|__Chr5:21106093-21108559_REVERSE_LENGTH=586_|e6f8594d32f129bd|18|c4z24A_.18.pdb|1|21|43|585|2.00|PDB header: oxidoreductase| Chain: A: PDB Molecule: gmc-type oxidoreductase r135;| PDBTitle: mimivirus r135 (residues 51-702)|
AT5G51950.1_|_Symbols:no_symbol_available_|_no_full_name_available_|__Chr5:21106093-21108559_REVERSE_LENGTH=586_|e6f8594d32f129bd|19|c4udpA_.19.pdb|1|25|46|573|1.90|PDB header: oxidoreductase| Chain: A: PDB Molecule: glucose-methanol-choline oxidoreductase;| PDBTitle: crystal structure of 5-hydroxymethylfurfural oxidase (hmfo) in the2 oxidized state|
AT5G51950.1_|_Symbols:no_symbol_available_|_no_full_name_available_|__Chr5:21106093-21108559_REVERSE_LENGTH=586_|e6f8594d32f129bd|20|c6a2uD_.20.pdb|1|17|47|575|2.60|PDB header: signaling protein/oxidoreductase| Chain: D: PDB Molecule: glucose dehydrogenase;| PDBTitle: crystal structure of gamma-alpha subunit complex from burkholderia2 cepacia fad glucose dehydrogenase|
# Job Description|Job ID|Rank|Template/Model|Confidence|Sequence ID|Qstart|Qend|Resolution|Template Info
AT2G35660.1_|_Symbols:CTF2A_|__|__Chr2:14988499-14990320_FORWARD_LENGTH=439_|8b7fc99e64d4d6bb|1|c6c6rA_.1.pdb|1|18|43|414|3.00|PDB header: oxidoreductase/oxidoreductase inhibitor| Chain: A: PDB Molecule: squalene monooxygenase;| PDBTitle: human squalene epoxidase (sqle, squalene monooxygenase) structure with2 fad|
AT2G35660.1_|_Symbols:CTF2A_|__|__Chr2:14988499-14990320_FORWARD_LENGTH=439_|8b7fc99e64d4d6bb|2|c4bk2A_.2.pdb|1|19|41|432|2.47|PDB header: oxidoreductase| Chain: A: PDB Molecule: probable salicylate monooxygenase;| PDBTitle: crystal structure of 3-hydroxybenzoate 6-hydroxylase2 uncovers lipid-assisted flavoprotein strategy for3 regioselective aromatic hydroxylation: q301e mutant|
AT2G35660.1_|_Symbols:CTF2A_|__|__Chr2:14988499-14990320_FORWARD_LENGTH=439_|8b7fc99e64d4d6bb|3|c6pvhA_.3.pdb|1|22|43|403|1.89|PDB header: biosynthetic protein| Chain: A: PDB Molecule: fad monooxygenase;| PDBTitle: crystal structure of phqk in complex with paraherquamide k|
AT2G35660.1_|_Symbols:CTF2A_|__|__Chr2:14988499-14990320_FORWARD_LENGTH=439_|8b7fc99e64d4d6bb|4|c2dkhA_.4.pdb|1|18|26|413|1.80|PDB header: oxidoreductase| Chain: A: PDB Molecule: 3-hydroxybenzoate hydroxylase;| PDBTitle: crystal structure of 3-hydroxybenzoate hydroxylase from comamonas2 testosteroni, in complex with the substrate|
AT2G35660.1_|_Symbols:CTF2A_|__|__Chr2:14988499-14990320_FORWARD_LENGTH=439_|8b7fc99e64d4d6bb|5|c2qa2A_.5.pdb|1|18|44|414|2.70|PDB header: oxidoreductase| Chain: A: PDB Molecule: polyketide oxygenase cabe;| PDBTitle: crystal structure of cabe, an aromatic hydroxylase from angucycline2 biosynthesis, determined to 2.7 a resolution|
AT2G35660.1_|_Symbols:CTF2A_|__|__Chr2:14988499-14990320_FORWARD_LENGTH=439_|8b7fc99e64d4d6bb|6|c5xgvB_.6.pdb|1|19|44|413|2.10|PDB header: oxidoreductase| Chain: B: PDB Molecule: pyre3;| PDBTitle: the structure of diels-alderase pyre3 in the biosynthetic pathway of2 pyrroindomycins|
AT2G35660.1_|_Symbols:CTF2A_|__|__Chr2:14988499-14990320_FORWARD_LENGTH=439_|8b7fc99e64d4d6bb|7|c2qa1A_.7.pdb|1|21|42|414|1.80|PDB header: oxidoreductase| Chain: A: PDB Molecule: polyketide oxygenase pgae;| PDBTitle: crystal structure of pgae, an aromatic hydroxylase involved in2 angucycline biosynthesis|
AT2G35660.1_|_Symbols:CTF2A_|__|__Chr2:14988499-14990320_FORWARD_LENGTH=439_|8b7fc99e64d4d6bb|8|c4k2xB_.8.pdb|1|20|44|413|2.55|PDB header: oxidoreductase, flavoprotein| Chain: B: PDB Molecule: polyketide oxygenase/hydroxylase;| PDBTitle: oxys anhydrotetracycline hydroxylase from streptomyces rimosus|
AT2G35660.1_|_Symbols:CTF2A_|__|__Chr2:14988499-14990320_FORWARD_LENGTH=439_|8b7fc99e64d4d6bb|9|c5kowA_.9.pdb|1|23|43|414|2.10|PDB header: oxidoreductase| Chain: A: PDB Molecule: pentachlorophenol 4-monooxygenase;| PDBTitle: structure of rifampicin monooxygenase|
AT2G35660.1_|_Symbols:CTF2A_|__|__Chr2:14988499-14990320_FORWARD_LENGTH=439_|8b7fc99e64d4d6bb|10|c1pn0A_.10.pdb|1|18|38|402|1.70|PDB header: oxidoreductase| Chain: A: PDB Molecule: phenol 2-monooxygenase;| PDBTitle: phenol hydroxylase from trichosporon cutaneum|
AT2G35660.1_|_Symbols:CTF2A_|__|__Chr2:14988499-14990320_FORWARD_LENGTH=439_|8b7fc99e64d4d6bb|11|c3fmwC_.11.pdb|1|19|46|414|2.89|PDB header: oxidoreductase| Chain: C: PDB Molecule: oxygenase;| PDBTitle: the crystal structure of mtmoiv, a baeyer-villiger monooxygenase from2 the mithramycin biosynthetic pathway in streptomyces argillaceus.|
AT2G35660.1_|_Symbols:CTF2A_|__|__Chr2:14988499-14990320_FORWARD_LENGTH=439_|8b7fc99e64d4d6bb|12|c6nesA_.12.pdb|1|23|43|430|1.75|PDB header: flavoprotein| Chain: A: PDB Molecule: fad-dependent monooxygenase tropb;| PDBTitle: fad-dependent monooxygenase tropb from t. stipitatus|
AT2G35660.1_|_Symbols:CTF2A_|__|__Chr2:14988499-14990320_FORWARD_LENGTH=439_|8b7fc99e64d4d6bb|13|c6j0zC_.13.pdb|1|19|43|414|2.89|PDB header: oxidoreductase| Chain: C: PDB Molecule: putative angucycline-like polyketide oxygenase;| PDBTitle: crystal structure of alpk|
AT2G35660.1_|_Symbols:CTF2A_|__|__Chr2:14988499-14990320_FORWARD_LENGTH=439_|8b7fc99e64d4d6bb|14|c5fn0C_.14.pdb|1|19|43|422|3.19|PDB header: oxidoreductase| Chain: C: PDB Molecule: kynurenine 3-monooxygenase;| PDBTitle: crystal structure of pseudomonas fluorescens kynurenine-3-2 monooxygenase (kmo) in complex with gsk180|
AT2G35660.1_|_Symbols:CTF2A_|__|__Chr2:14988499-14990320_FORWARD_LENGTH=439_|8b7fc99e64d4d6bb|15|c5tulA_.15.pdb|1|19|41|429|2.00|PDB header: oxidoreductase| Chain: A: PDB Molecule: tetracycline destructase tet(55);| PDBTitle: crystal structure of tetracycline destructase tet(55)|
AT2G35660.1_|_Symbols:CTF2A_|__|__Chr2:14988499-14990320_FORWARD_LENGTH=439_|8b7fc99e64d4d6bb|16|c6bz5B_.16.pdb|1|21|45|426|2.01|PDB header: oxidoreductase| Chain: B: PDB Molecule: salicylate hydroxylase;| PDBTitle: structure and mechanism of salicylate hydroxylase from pseudomonas2 putida g7|
AT2G35660.1_|_Symbols:CTF2A_|__|__Chr2:14988499-14990320_FORWARD_LENGTH=439_|8b7fc99e64d4d6bb|17|c5eowA_.17.pdb|1|26|45|412|2.10|PDB header: oxidoreductase| Chain: A: PDB Molecule: 6-hydroxynicotinate 3-monooxygenase;| PDBTitle: crystal structure of 6-hydroxynicotinic acid 3-monooxygenase from2 pseudomonas putida kt2440|
AT2G35660.1_|_Symbols:CTF2A_|__|__Chr2:14988499-14990320_FORWARD_LENGTH=439_|8b7fc99e64d4d6bb|18|c3ihgA_.18.pdb|1|21|41|410|2.49|PDB header: flavoprotein, oxidoreductase| Chain: A: PDB Molecule: rdme;| PDBTitle: crystal structure of a ternary complex of aklavinone-11 hydroxylase2 with fad and aklavinone|
AT2G35660.1_|_Symbols:CTF2A_|__|__Chr2:14988499-14990320_FORWARD_LENGTH=439_|8b7fc99e64d4d6bb|19|c3rp7A_.19.pdb|1|23|37|414|2.04|PDB header: oxidoreductase| Chain: A: PDB Molecule: flavoprotein monooxygenase;| PDBTitle: crystal structure of klebsiella pneumoniae hpxo complexed with fad and2 uric acid|
AT2G35660.1_|_Symbols:CTF2A_|__|__Chr2:14988499-14990320_FORWARD_LENGTH=439_|8b7fc99e64d4d6bb|20|c6u0pC_.20.pdb|1|19|40|399|2.02|PDB header: flavoprotein| Chain: C: PDB Molecule: 2,4-dichlorophenol 6-monooxygenase;| PDBTitle: crystal structure of piee, the flavin-dependent monooxygenase involved2 in the biosynthesis of piericidin a1|
# Job Description|Job ID|Rank|Template/Model|Confidence|Sequence ID|Qstart|Qend|Resolution|Template Info
AT5G47970.1_|_Symbols:no_symbol_available_|_no_full_name_available_|__Chr5:19423420-19425585_FORWARD_LENGTH=387_|f107bed3b307d429|1|c3b0vD_.1.pdb|1|32|10|329|3.51|PDB header: oxidoreductase/rna| Chain: D: PDB Molecule: trna-dihydrouridine synthase;| PDBTitle: trna-dihydrouridine synthase from thermus thermophilus in complex with2 trna|
AT5G47970.1_|_Symbols:no_symbol_available_|_no_full_name_available_|__Chr5:19423420-19425585_FORWARD_LENGTH=387_|f107bed3b307d429|2|d1vhna_.2.pdb|1|22|11|333|1.59|PDB header: structural genomics, unknown function| Chain: A: PDB Molecule: putative flavin oxidoreductase;| PDBTitle: crystal structure of a putative flavin oxidoreductase with flavin|
AT5G47970.1_|_Symbols:no_symbol_available_|_no_full_name_available_|__Chr5:19423420-19425585_FORWARD_LENGTH=387_|f107bed3b307d429|3|c6ei9A_.3.pdb|1|23|1|331|2.55|PDB header: flavoprotein| Chain: A: PDB Molecule: trna-dihydrouridine synthase b;| PDBTitle: crystal structure of e. coli trna-dihydrouridine synthase b (dusb)|
AT5G47970.1_|_Symbols:no_symbol_available_|_no_full_name_available_|__Chr5:19423420-19425585_FORWARD_LENGTH=387_|f107bed3b307d429|4|c4xp7A_.4.pdb|1|23|9|333|1.90|PDB header: oxidoreductase| Chain: A: PDB Molecule: trna-dihydrouridine(20) synthase [nad(p)+]-like;| PDBTitle: crystal structure of human trna dihydrouridine synthase 2|
AT5G47970.1_|_Symbols:no_symbol_available_|_no_full_name_available_|__Chr5:19423420-19425585_FORWARD_LENGTH=387_|f107bed3b307d429|5|c3w9zA_.5.pdb|1|19|12|327|2.10|PDB header: oxidoreductase| Chain: A: PDB Molecule: trna-dihydrouridine synthase c;| PDBTitle: crystal structure of dusc|
AT5G47970.1_|_Symbols:no_symbol_available_|_no_full_name_available_|__Chr5:19423420-19425585_FORWARD_LENGTH=387_|f107bed3b307d429|6|c4ot7A_.6.pdb|1|13|1|252|1.80|PDB header: oxidoreductase| Chain: A: PDB Molecule: nadh:flavin oxidoreductase/nadh oxidase;| PDBTitle: x-structure of a variant of ncr from zymomonas mobilis|
AT5G47970.1_|_Symbols:no_symbol_available_|_no_full_name_available_|__Chr5:19423420-19425585_FORWARD_LENGTH=387_|f107bed3b307d429|7|c3gr7A_.7.pdb|1|16|1|263|2.30|PDB header: oxidoreductase| Chain: A: PDB Molecule: nadph dehydrogenase;| PDBTitle: structure of oye from geobacillus kaustophilus, hexagonal crystal form|
AT5G47970.1_|_Symbols:no_symbol_available_|_no_full_name_available_|__Chr5:19423420-19425585_FORWARD_LENGTH=387_|f107bed3b307d429|8|c3kruC_.8.pdb|1|18|1|250|1.60|PDB header: oxidoreductase| Chain: C: PDB Molecule: nadh:flavin oxidoreductase/nadh oxidase;| PDBTitle: crystal structure of the thermostable old yellow enzyme from2 thermoanaerobacter pseudethanolicus e39|
AT5G47970.1_|_Symbols:no_symbol_available_|_no_full_name_available_|__Chr5:19423420-19425585_FORWARD_LENGTH=387_|f107bed3b307d429|9|c3hf3A_.9.pdb|1|21|1|266|2.20|PDB header: oxidoreductase| Chain: A: PDB Molecule: chromate reductase;| PDBTitle: old yellow enzyme from thermus scotoductus sa-01|
AT5G47970.1_|_Symbols:no_symbol_available_|_no_full_name_available_|__Chr5:19423420-19425585_FORWARD_LENGTH=387_|f107bed3b307d429|10|c2h90A_.10.pdb|1|21|2|254|1.42|PDB header: oxidoreductase| Chain: A: PDB Molecule: xenobiotic reductase a;| PDBTitle: xenobiotic reductase a in complex with coumarin|
AT5G47970.1_|_Symbols:no_symbol_available_|_no_full_name_available_|__Chr5:19423420-19425585_FORWARD_LENGTH=387_|f107bed3b307d429|11|d1juba_.11.pdb|1|16|2|254|1.40|PDB header: oxidoreductase| Chain: A: PDB Molecule: dihydroorotate dehydrogenase a;| PDBTitle: the k136e mutant of lactococcus lactis dihydroorotate dehydrogenase a|
AT5G47970.1_|_Symbols:no_symbol_available_|_no_full_name_available_|__Chr5:19423420-19425585_FORWARD_LENGTH=387_|f107bed3b307d429|12|d1z41a1.12.pdb|1|14|1|266|1.30|PDB header: oxidoreductase| Chain: A: PDB Molecule: probable nadh-dependent flavin oxidoreductase yqjm;| PDBTitle: crystal structure of oxidized yqjm from bacillus subtilis|
AT5G47970.1_|_Symbols:no_symbol_available_|_no_full_name_available_|__Chr5:19423420-19425585_FORWARD_LENGTH=387_|f107bed3b307d429|13|d1ps9a1.13.pdb|1|16|2|257|2.20|PDB header: oxidoreductase| Chain: A: PDB Molecule: 2,4-dienoyl-coa reductase;| PDBTitle: the crystal structure and reaction mechanism of e. coli 2,4-dienoyl2 coa reductase|
AT5G47970.1_|_Symbols:no_symbol_available_|_no_full_name_available_|__Chr5:19423420-19425585_FORWARD_LENGTH=387_|f107bed3b307d429|14|d1gtea2.14.pdb|1|21|2|254|1.65|PDB header: oxidoreductase| Chain: A: PDB Molecule: dihydropyrimidine dehydrogenase;| PDBTitle: dihydropyrimidine dehydrogenase (dpd) from pig, binary complex with 5-2 iodouracil|
AT5G47970.1_|_Symbols:no_symbol_available_|_no_full_name_available_|__Chr5:19423420-19425585_FORWARD_LENGTH=387_|f107bed3b307d429|15|d1djqa1.15.pdb|1|12|1|252|2.20|PDB header: oxidoreductase| Chain: A: PDB Molecule: trimethylamine dehydrogenase;| PDBTitle: structural and biochemical characterization of recombinant c30a mutant2 of trimethylamine dehydrogenase from methylophilus methylotrophus3 (sp. w3a1)|
AT5G47970.1_|_Symbols:no_symbol_available_|_no_full_name_available_|__Chr5:19423420-19425585_FORWARD_LENGTH=387_|f107bed3b307d429|16|c3oixA_.16.pdb|1|16|2|256|2.40|PDB header: oxidoreductase| Chain: A: PDB Molecule: putative dihydroorotate dehydrogenase; dihydroorotate| PDBTitle: crystal structure of the putative dihydroorotate dehydrogenase from2 streptococcus mutans|
AT5G47970.1_|_Symbols:no_symbol_available_|_no_full_name_available_|__Chr5:19423420-19425585_FORWARD_LENGTH=387_|f107bed3b307d429|17|c5ocsB_.17.pdb|1|17|2|254|1.70|PDB header: flavoprotein| Chain: B: PDB Molecule: putative nadh-depentdent flavin oxidoreductase;| PDBTitle: ene-reductase (er/oye) from ralstonia (cupriavidus) metallidurans|
AT5G47970.1_|_Symbols:no_symbol_available_|_no_full_name_available_|__Chr5:19423420-19425585_FORWARD_LENGTH=387_|f107bed3b307d429|18|c1djnB_.18.pdb|0.999|13|1|272|2.20|PDB header: oxidoreductase| Chain: B: PDB Molecule: trimethylamine dehydrogenase;| PDBTitle: structural and biochemical characterization of recombinant wild type2 trimethylamine dehydrogenase from methylophilus methylotrophus (sp.3 w3a1)|
AT5G47970.1_|_Symbols:no_symbol_available_|_no_full_name_available_|__Chr5:19423420-19425585_FORWARD_LENGTH=387_|f107bed3b307d429|19|d2b4ga1.19.pdb|0.999|14|9|254|1.95|PDB header: oxidoreductase| Chain: A: PDB Molecule: dihydroorotate dehydrogenase;| PDBTitle: dihydroorotate dehydrogenase|
AT5G47970.1_|_Symbols:no_symbol_available_|_no_full_name_available_|__Chr5:19423420-19425585_FORWARD_LENGTH=387_|f107bed3b307d429|20|d1ep3a_.20.pdb|0.999|15|9|256|2.10|PDB header: oxidoreductase| Chain: A: PDB Molecule: dihydroorotate dehydrogenase b (pyrd subunit);| PDBTitle: crystal structure of lactococcus lactis dihydroorotate dehydrogenase2 b. data collected under cryogenic conditions.|
# Job Description|Job ID|Rank|Template/Model|Confidence|Sequence ID|Qstart|Qend|Resolution|Template Info
AT1G14185.1_|_Symbols:no_symbol_available_|_no_full_name_available_|__Chr1:4850284-4851885_FORWARD_LENGTH=503_|c54d62a5c9d6c4b9|1|c1ju2A_.1.pdb|1|39|14|502|1.47|PDB header: lyase| Chain: A: PDB Molecule: hydroxynitrile lyase;| PDBTitle: crystal structure of the hydroxynitrile lyase from almond|
AT1G14185.1_|_Symbols:no_symbol_available_|_no_full_name_available_|__Chr1:4850284-4851885_FORWARD_LENGTH=503_|c54d62a5c9d6c4b9|2|c4h7uA_.2.pdb|1|27|28|503|1.60|PDB header: oxidoreductase| Chain: A: PDB Molecule: pyranose dehydrogenase;| PDBTitle: crystal structure of pyranose dehydrogenase from agaricus meleagris,2 wildtype|
AT1G14185.1_|_Symbols:no_symbol_available_|_no_full_name_available_|__Chr1:4850284-4851885_FORWARD_LENGTH=503_|c54d62a5c9d6c4b9|3|c5hsaG_.3.pdb|1|24|33|503|2.35|PDB header: oxidoreductase| Chain: G: PDB Molecule: alcohol oxidase 1;| PDBTitle: alcohol oxidase aox1 from pichia pastoris|
AT1G14185.1_|_Symbols:no_symbol_available_|_no_full_name_available_|__Chr1:4850284-4851885_FORWARD_LENGTH=503_|c54d62a5c9d6c4b9|4|c4yntA_.4.pdb|1|26|33|503|1.78|PDB header: oxidoreductase| Chain: A: PDB Molecule: glucose oxidase, putative;| PDBTitle: crystal structure of aspergillus flavus fad glucose dehydrogenase|
AT1G14185.1_|_Symbols:no_symbol_available_|_no_full_name_available_|__Chr1:4850284-4851885_FORWARD_LENGTH=503_|c54d62a5c9d6c4b9|5|c5nccB_.5.pdb|1|27|25|502|3.12|PDB header: oxidoreductase| Chain: B: PDB Molecule: fatty acid photodecarboxylase;| PDBTitle: structure of fatty acid photodecarboxylase in complex with fad and2 palmitic acid|
AT1G14185.1_|_Symbols:no_symbol_available_|_no_full_name_available_|__Chr1:4850284-4851885_FORWARD_LENGTH=503_|c54d62a5c9d6c4b9|6|c6o9nA_.6.pdb|1|24|33|503|2.60|PDB header: oxidoreductase| Chain: A: PDB Molecule: aryl-alcohol oxidase;| PDBTitle: structural insights on a new fungal aryl-alcohol oxidase|
AT1G14185.1_|_Symbols:no_symbol_available_|_no_full_name_available_|__Chr1:4850284-4851885_FORWARD_LENGTH=503_|c54d62a5c9d6c4b9|7|c1cf3A_.7.pdb|1|25|28|503|1.90|PDB header: oxidoreductase(flavoprotein)| Chain: A: PDB Molecule: protein (glucose oxidase);| PDBTitle: glucose oxidase from apergillus niger|
AT1G14185.1_|_Symbols:no_symbol_available_|_no_full_name_available_|__Chr1:4850284-4851885_FORWARD_LENGTH=503_|c54d62a5c9d6c4b9|8|c1gpeA_.8.pdb|1|24|27|503|1.80|PDB header: oxidoreductase(flavoprotein)| Chain: A: PDB Molecule: protein (glucose oxidase);| PDBTitle: glucose oxidase from penicillium amagasakiense|
AT1G14185.1_|_Symbols:no_symbol_available_|_no_full_name_available_|__Chr1:4850284-4851885_FORWARD_LENGTH=503_|c54d62a5c9d6c4b9|9|c6h3gC_.9.pdb|1|26|35|503|2.60|PDB header: oxidoreductase| Chain: C: PDB Molecule: alcohol oxidase;| PDBTitle: alcohol oxidase from phanerochaete chrysosporium|
AT1G14185.1_|_Symbols:no_symbol_available_|_no_full_name_available_|__Chr1:4850284-4851885_FORWARD_LENGTH=503_|c54d62a5c9d6c4b9|10|c3q9tB_.10.pdb|1|22|32|503|2.24|PDB header: oxidoreductase| Chain: B: PDB Molecule: choline dehydrogenase and related flavoproteins;| PDBTitle: crystal structure analysis of formate oxidase|
AT1G14185.1_|_Symbols:no_symbol_available_|_no_full_name_available_|__Chr1:4850284-4851885_FORWARD_LENGTH=503_|c54d62a5c9d6c4b9|11|c2jbvA_.11.pdb|1|27|27|500|1.86|PDB header: oxidoreductase| Chain: A: PDB Molecule: choline oxidase;| PDBTitle: crystal structure of choline oxidase reveals insights into the2 catalytic mechanism|
AT1G14185.1_|_Symbols:no_symbol_available_|_no_full_name_available_|__Chr1:4850284-4851885_FORWARD_LENGTH=503_|c54d62a5c9d6c4b9|12|c3fimB_.12.pdb|1|27|36|502|2.55|PDB header: oxidoreductase| Chain: B: PDB Molecule: aryl-alcohol oxidase;| PDBTitle: crystal structure of aryl-alcohol-oxidase from pleurotus eryingii|
AT1G14185.1_|_Symbols:no_symbol_available_|_no_full_name_available_|__Chr1:4850284-4851885_FORWARD_LENGTH=503_|c54d62a5c9d6c4b9|13|c3t37A_.13.pdb|1|20|36|503|2.19|PDB header: oxidoreductase| Chain: A: PDB Molecule: probable dehydrogenase;| PDBTitle: crystal structure of pyridoxine 4-oxidase from mesorbium loti|
AT1G14185.1_|_Symbols:no_symbol_available_|_no_full_name_available_|__Chr1:4850284-4851885_FORWARD_LENGTH=503_|c54d62a5c9d6c4b9|14|c4qi4A_.14.pdb|1|26|23|503|2.70|PDB header: oxidoreductase| Chain: A: PDB Molecule: cellobiose dehydrogenase;| PDBTitle: dehydrogenase domain of myriococcum thermophilum cellobiose2 dehydrogenase, mtdh|
AT1G14185.1_|_Symbols:no_symbol_available_|_no_full_name_available_|__Chr1:4850284-4851885_FORWARD_LENGTH=503_|c54d62a5c9d6c4b9|15|c4qi7A_.15.pdb|1|24|15|503|2.90|PDB header: oxidoreductase| Chain: A: PDB Molecule: cellobiose dehydrogenase;| PDBTitle: cellobiose dehydrogenase from neurospora crassa, nccdh|
AT1G14185.1_|_Symbols:no_symbol_available_|_no_full_name_available_|__Chr1:4850284-4851885_FORWARD_LENGTH=503_|c54d62a5c9d6c4b9|16|c4qi6A_.16.pdb|1|24|13|501|3.20|PDB header: oxidoreductase| Chain: A: PDB Molecule: cellobiose dehydrogenase;| PDBTitle: cellobiose dehydrogenase from myriococcum thermophilum, mtcdh|
AT1G14185.1_|_Symbols:no_symbol_available_|_no_full_name_available_|__Chr1:4850284-4851885_FORWARD_LENGTH=503_|c54d62a5c9d6c4b9|17|c1naaB_.17.pdb|1|21|35|503|1.80|PDB header: oxidoreductase| Chain: B: PDB Molecule: cellobiose dehydrogenase;| PDBTitle: cellobiose dehydrogenase flavoprotein fragment in complex with2 cellobionolactam|
AT1G14185.1_|_Symbols:no_symbol_available_|_no_full_name_available_|__Chr1:4850284-4851885_FORWARD_LENGTH=503_|c54d62a5c9d6c4b9|18|c4udpA_.18.pdb|1|24|37|500|1.90|PDB header: oxidoreductase| Chain: A: PDB Molecule: glucose-methanol-choline oxidoreductase;| PDBTitle: crystal structure of 5-hydroxymethylfurfural oxidase (hmfo) in the2 oxidized state|
AT1G14185.1_|_Symbols:no_symbol_available_|_no_full_name_available_|__Chr1:4850284-4851885_FORWARD_LENGTH=503_|c54d62a5c9d6c4b9|19|c4z24A_.19.pdb|1|24|34|502|2.00|PDB header: oxidoreductase| Chain: A: PDB Molecule: gmc-type oxidoreductase r135;| PDBTitle: mimivirus r135 (residues 51-702)|
AT1G14185.1_|_Symbols:no_symbol_available_|_no_full_name_available_|__Chr1:4850284-4851885_FORWARD_LENGTH=503_|c54d62a5c9d6c4b9|20|c2gewA_.20.pdb|1|19|34|503|0.97|PDB header: oxidoreductase| Chain: A: PDB Molecule: cholesterol oxidase;| PDBTitle: atomic resolution structure of cholesterol oxidase @ ph 9.02 (streptomyces sp. sa-coo)|
# Job Description|Job ID|Rank|Template/Model|Confidence|Sequence ID|Qstart|Qend|Resolution|Template Info
AT1G18020.1_|_Symbols:no_symbol_available_|_no_full_name_available_|__Chr1:6202272-6203572_FORWARD_LENGTH=269_|75388141d464da53|1|c6qkgB_.1.pdb|1|27|5|269|2.20|PDB header: flavoprotein| Chain: B: PDB Molecule: ncr a;| PDBTitle: 2-naphthoyl-coa reductase(ncr)|
AT1G18020.1_|_Symbols:no_symbol_available_|_no_full_name_available_|__Chr1:6202272-6203572_FORWARD_LENGTH=269_|75388141d464da53|2|d1vjia_.2.pdb|1|67|6|269|2.00|PDB header: plant protein| Chain: A: PDB Molecule: 12-oxophytodienoate reductase (opr1);| PDBTitle: gene product of at1g76680 from arabidopsis thaliana|
AT1G18020.1_|_Symbols:no_symbol_available_|_no_full_name_available_|__Chr1:6202272-6203572_FORWARD_LENGTH=269_|75388141d464da53|3|d1gwja_.3.pdb|1|43|3|269|2.2 |PDB header: oxidoreductase| Chain: A: PDB Molecule: morphinone reductase;| PDBTitle: morphinone reductase|
AT1G18020.1_|_Symbols:no_symbol_available_|_no_full_name_available_|__Chr1:6202272-6203572_FORWARD_LENGTH=269_|75388141d464da53|4|d1icpa_.4.pdb|1|68|5|269|1.90|PDB header: oxidoreductase| Chain: A: PDB Molecule: 12-oxophytodienoate reductase 1;| PDBTitle: crystal structure of 12-oxophytodienoate reductase 1 from2 tomato complexed with peg400|
AT1G18020.1_|_Symbols:no_symbol_available_|_no_full_name_available_|__Chr1:6202272-6203572_FORWARD_LENGTH=269_|75388141d464da53|5|c1ps9A_.5.pdb|1|33|8|269|2.20|PDB header: oxidoreductase| Chain: A: PDB Molecule: 2,4-dienoyl-coa reductase;| PDBTitle: the crystal structure and reaction mechanism of e. coli 2,4-dienoyl2 coa reductase|
AT1G18020.1_|_Symbols:no_symbol_available_|_no_full_name_available_|__Chr1:6202272-6203572_FORWARD_LENGTH=269_|75388141d464da53|6|c4qnwA_.6.pdb|1|42|7|269|1.80|PDB header: oxidoreductase| Chain: A: PDB Molecule: chanoclavine-i aldehyde reductase;| PDBTitle: crystal structure of easa, an old yellow enzyme from aspergillus2 fumigatus|
AT1G18020.1_|_Symbols:no_symbol_available_|_no_full_name_available_|__Chr1:6202272-6203572_FORWARD_LENGTH=269_|75388141d464da53|7|c4jicB_.7.pdb|1|43|7|269|1.60|PDB header: oxidoreductase| Chain: B: PDB Molecule: gtn reductase;| PDBTitle: glycerol trinitrate reductase nera from agrobacterium radiobacter|
AT1G18020.1_|_Symbols:no_symbol_available_|_no_full_name_available_|__Chr1:6202272-6203572_FORWARD_LENGTH=269_|75388141d464da53|8|c5ocsB_.8.pdb|1|34|7|269|1.70|PDB header: flavoprotein| Chain: B: PDB Molecule: putative nadh-depentdent flavin oxidoreductase;| PDBTitle: ene-reductase (er/oye) from ralstonia (cupriavidus) metallidurans|
AT1G18020.1_|_Symbols:no_symbol_available_|_no_full_name_available_|__Chr1:6202272-6203572_FORWARD_LENGTH=269_|75388141d464da53|9|c4df2A_.9.pdb|1|33|1|268|2.02|PDB header: oxidoreductase| Chain: A: PDB Molecule: nadph dehydrogenase;| PDBTitle: p. stipitis oye2.6 complexed with p-chlorophenol|
AT1G18020.1_|_Symbols:no_symbol_available_|_no_full_name_available_|__Chr1:6202272-6203572_FORWARD_LENGTH=269_|75388141d464da53|10|d1vyra_.10.pdb|1|45|6|269|0.9 |PDB header: oxidoreductase| Chain: A: PDB Molecule: pentaerythritol tetranitrate reductase;| PDBTitle: structure of pentaerythritol tetranitrate reductase complexed2 with picric acid|
AT1G18020.1_|_Symbols:no_symbol_available_|_no_full_name_available_|__Chr1:6202272-6203572_FORWARD_LENGTH=269_|75388141d464da53|11|c5dxxA_.11.pdb|1|51|8|269|1.45|PDB header: oxidoreductase| Chain: A: PDB Molecule: artemisinic aldehyde delta(11(13)) reductase;| PDBTitle: crystal structure of dbr2|
AT1G18020.1_|_Symbols:no_symbol_available_|_no_full_name_available_|__Chr1:6202272-6203572_FORWARD_LENGTH=269_|75388141d464da53|12|d1z41a1.12.pdb|1|28|6|269|1.30|PDB header: oxidoreductase| Chain: A: PDB Molecule: probable nadh-dependent flavin oxidoreductase yqjm;| PDBTitle: crystal structure of oxidized yqjm from bacillus subtilis|
AT1G18020.1_|_Symbols:no_symbol_available_|_no_full_name_available_|__Chr1:6202272-6203572_FORWARD_LENGTH=269_|75388141d464da53|13|d1oyaa_.13.pdb|1|36|1|268|2.00|PDB header: oxidoreductase (flavoprotein)| Chain: A: PDB Molecule: old yellow enzyme;| PDBTitle: old yellow enzyme at 2 angstroms resolution: overall2 structure, ligand binding and comparison with related3 flavoproteins|
AT1G18020.1_|_Symbols:no_symbol_available_|_no_full_name_available_|__Chr1:6202272-6203572_FORWARD_LENGTH=269_|75388141d464da53|14|c3gkaB_.14.pdb|1|40|7|269|2.30|PDB header: oxidoreductase| Chain: B: PDB Molecule: n-ethylmaleimide reductase;| PDBTitle: crystal structure of n-ethylmaleimidine reductase from2 burkholderia pseudomallei|
AT1G18020.1_|_Symbols:no_symbol_available_|_no_full_name_available_|__Chr1:6202272-6203572_FORWARD_LENGTH=269_|75388141d464da53|15|c4b5nA_.15.pdb|1|36|2|267|1.10|PDB header: oxidoreductase| Chain: A: PDB Molecule: oxidoreductase, fmn-binding;| PDBTitle: crystal structure of oxidized shewanella yellow enzyme 4 (sye4)|
AT1G18020.1_|_Symbols:no_symbol_available_|_no_full_name_available_|__Chr1:6202272-6203572_FORWARD_LENGTH=269_|75388141d464da53|16|c6s31A_.16.pdb|1|42|7|269|1.63|PDB header: flavoprotein| Chain: A: PDB Molecule: nadph2 dehydrogenase-like protein;| PDBTitle: crystal structure of ene-reductase gsoye from galdieria sulphuraria in2 complex with 4-hydroxybenzaldehyde|
AT1G18020.1_|_Symbols:no_symbol_available_|_no_full_name_available_|__Chr1:6202272-6203572_FORWARD_LENGTH=269_|75388141d464da53|17|c4rnvD_.17.pdb|1|35|2|268|2.47|PDB header: oxidoreductase/inhibitor| Chain: D: PDB Molecule: nadph dehydrogenase 1;| PDBTitle: g303 circular permutation of old yellow enzyme with the inhibitor p-2 hydroxybenzaldehyde|
AT1G18020.1_|_Symbols:no_symbol_available_|_no_full_name_available_|__Chr1:6202272-6203572_FORWARD_LENGTH=269_|75388141d464da53|18|c3atyA_.18.pdb|1|35|1|269|1.70|PDB header: oxidoreductase| Chain: A: PDB Molecule: prostaglandin f2a synthase;| PDBTitle: crystal structure of tcoye|
AT1G18020.1_|_Symbols:no_symbol_available_|_no_full_name_available_|__Chr1:6202272-6203572_FORWARD_LENGTH=269_|75388141d464da53|19|c6mywA_.19.pdb|1|43|7|269|1.16|PDB header: oxidoreductase| Chain: A: PDB Molecule: n-ethylmaleimide reductase;| PDBTitle: gluconobacter ene-reductase (gluer) mutant - t36a|
AT1G18020.1_|_Symbols:no_symbol_available_|_no_full_name_available_|__Chr1:6202272-6203572_FORWARD_LENGTH=269_|75388141d464da53|20|c2h90A_.20.pdb|1|27|7|269|1.42|PDB header: oxidoreductase| Chain: A: PDB Molecule: xenobiotic reductase a;| PDBTitle: xenobiotic reductase a in complex with coumarin|
# Job Description|Job ID|Rank|Template/Model|Confidence|Sequence ID|Qstart|Qend|Resolution|Template Info
AT1G12200.1_|_Symbols:FMO_|_flavin_monooxygenase_|__Chr1:4137627-4139835_FORWARD_LENGTH=465_|5bf852ba2fc3aa75|1|c6wpuA_.1.pdb|1|60|10|452|2.08|PDB header: flavoprotein, oxidoreductase| Chain: A: PDB Molecule: flavin-containing monooxygenase;| PDBTitle: structure of s-allyl-l-cysteine s-oxygenase from allium sativum|
AT1G12200.1_|_Symbols:FMO_|_flavin_monooxygenase_|__Chr1:4137627-4139835_FORWARD_LENGTH=465_|5bf852ba2fc3aa75|2|c2vq7B_.2.pdb|1|28|13|435|2.60|PDB header: oxidoreductase| Chain: B: PDB Molecule: flavin-containing monooxygenase;| PDBTitle: bacterial flavin-containing monooxygenase in complex with2 nadp: native data|
AT1G12200.1_|_Symbols:FMO_|_flavin_monooxygenase_|__Chr1:4137627-4139835_FORWARD_LENGTH=465_|5bf852ba2fc3aa75|3|c6kbwA_.3.pdb|1|26|10|435|1.69|PDB header: flavoprotein| Chain: A: PDB Molecule: trimethylamine monooxygenase;| PDBTitle: crystal structure of tmm from myroides profundi d25|
AT1G12200.1_|_Symbols:FMO_|_flavin_monooxygenase_|__Chr1:4137627-4139835_FORWARD_LENGTH=465_|5bf852ba2fc3aa75|4|c5nmwA_.4.pdb|1|33|12|434|1.89|PDB header: oxidoreductase| Chain: A: PDB Molecule: flavin-containing monooxygenase;| PDBTitle: crystal structure of the pyrrolizidine alkaloid n-oxygenase from2 zonocerus variegatus in complex with fad|
AT1G12200.1_|_Symbols:FMO_|_flavin_monooxygenase_|__Chr1:4137627-4139835_FORWARD_LENGTH=465_|5bf852ba2fc3aa75|5|c6sekB_.5.pdb|1|29|10|465|2.70|PDB header: oxidoreductase| Chain: B: PDB Molecule: ancestral flavin-containing monooxygenase 5;| PDBTitle: crystal structure of ancestral flavin-containing monooxygenase (fmo) 5|
AT1G12200.1_|_Symbols:FMO_|_flavin_monooxygenase_|__Chr1:4137627-4139835_FORWARD_LENGTH=465_|5bf852ba2fc3aa75|6|c5gsnD_.6.pdb|1|27|11|435|2.20|PDB header: flavoprotein| Chain: D: PDB Molecule: flavin-containing monooxygenase;| PDBTitle: tmm in complex with methimazole|
AT1G12200.1_|_Symbols:FMO_|_flavin_monooxygenase_|__Chr1:4137627-4139835_FORWARD_LENGTH=465_|5bf852ba2fc3aa75|7|c6se3E_.7.pdb|1|29|12|465|2.80|PDB header: membrane protein| Chain: E: PDB Molecule: ancestral flavin-containing monooxygenase (fmo) 3-6;| PDBTitle: crystal structure of ancestral flavin-containing monooxygenase (fmo)2 3-6|
AT1G12200.1_|_Symbols:FMO_|_flavin_monooxygenase_|__Chr1:4137627-4139835_FORWARD_LENGTH=465_|5bf852ba2fc3aa75|8|c6semA_.8.pdb|1|30|12|463|2.80|PDB header: membrane protein| Chain: A: PDB Molecule: ancestral flavin-containing monooxygenase (fmo) 2;| PDBTitle: crystal structure of ancestral flavin-containing monooxygenase (fmo) 2|
AT1G12200.1_|_Symbols:FMO_|_flavin_monooxygenase_|__Chr1:4137627-4139835_FORWARD_LENGTH=465_|5bf852ba2fc3aa75|9|c1vqwB_.9.pdb|1|31|9|435|2.40|PDB header: structural genomics, unknown function| Chain: B: PDB Molecule: protein with similarity to flavin-containing| PDBTitle: crystal structure of a protein with similarity to flavin-2 containing monooxygenases and to mammalian dimethylalanine3 monooxygenases|
AT1G12200.1_|_Symbols:FMO_|_flavin_monooxygenase_|__Chr1:4137627-4139835_FORWARD_LENGTH=465_|5bf852ba2fc3aa75|10|c6a37A_.10.pdb|1|24|13|403|2.20|PDB header: oxidoreductase| Chain: A: PDB Molecule: putative flavin-binding monooxygenase;| PDBTitle: x-ray structure of cyclohexanone monooxygenase from acinetobacter2 calcoaceticus|
AT1G12200.1_|_Symbols:FMO_|_flavin_monooxygenase_|__Chr1:4137627-4139835_FORWARD_LENGTH=465_|5bf852ba2fc3aa75|11|c3uclA_.11.pdb|1|21|9|405|2.36|PDB header: oxidoreductase| Chain: A: PDB Molecule: cyclohexanone monooxygenase;| PDBTitle: cyclohexanone-bound crystal structure of cyclohexanone monooxygenase2 in the rotated conformation|
AT1G12200.1_|_Symbols:FMO_|_flavin_monooxygenase_|__Chr1:4137627-4139835_FORWARD_LENGTH=465_|5bf852ba2fc3aa75|12|c5m0zA_.12.pdb|1|26|9|379|1.60|PDB header: oxidoreductase| Chain: A: PDB Molecule: cyclohexanone monooxygenase from thermocrispum municipale.;| PDBTitle: cyclohexanone monooxygenase from t. municipale: reduced enzyme bound2 to nadp+|
AT1G12200.1_|_Symbols:FMO_|_flavin_monooxygenase_|__Chr1:4137627-4139835_FORWARD_LENGTH=465_|5bf852ba2fc3aa75|13|c6jdkA_.13.pdb|1|23|13|405|2.50|PDB header: oxidoreductase| Chain: A: PDB Molecule: baeyer-villiger monooxygenase;| PDBTitle: crystal structure of baeyer-villiger monooxygenase from parvibaculum2 lavamentivorans|
AT1G12200.1_|_Symbols:FMO_|_flavin_monooxygenase_|__Chr1:4137627-4139835_FORWARD_LENGTH=465_|5bf852ba2fc3aa75|14|c5j7xA_.14.pdb|1|23|13|403|1.90|PDB header: oxidoreductase| Chain: A: PDB Molecule: dimethylaniline monooxygenase, putative;| PDBTitle: baeyer-villiger monooxygenase bvmoafl838 from aspergillus flavus|
AT1G12200.1_|_Symbols:FMO_|_flavin_monooxygenase_|__Chr1:4137627-4139835_FORWARD_LENGTH=465_|5bf852ba2fc3aa75|15|c3gwdA_.15.pdb|1|24|9|379|2.30|PDB header: oxidoreductase| Chain: A: PDB Molecule: cyclohexanone monooxygenase;| PDBTitle: closed crystal structure of cyclohexanone monooxygenase|
AT1G12200.1_|_Symbols:FMO_|_flavin_monooxygenase_|__Chr1:4137627-4139835_FORWARD_LENGTH=465_|5bf852ba2fc3aa75|16|c6y48D_.16.pdb|1|23|13|379|2.09|PDB header: flavoprotein| Chain: D: PDB Molecule: baeyer-villiger monooxygenase;| PDBTitle: baeyer-villiger monooxygenase bvmoafl210 from aspergillus flavus in2 complex with nadp|
AT1G12200.1_|_Symbols:FMO_|_flavin_monooxygenase_|__Chr1:4137627-4139835_FORWARD_LENGTH=465_|5bf852ba2fc3aa75|17|c1w4xA_.17.pdb|1|28|7|381|1.7 |PDB header: oxygenase| Chain: A: PDB Molecule: phenylacetone monooxygenase;| PDBTitle: phenylacetone monooxygenase, a baeyer-villiger2 monooxygenase|
AT1G12200.1_|_Symbols:FMO_|_flavin_monooxygenase_|__Chr1:4137627-4139835_FORWARD_LENGTH=465_|5bf852ba2fc3aa75|18|c4ap3A_.18.pdb|1|28|13|403|2.39|PDB header: oxidoreductase| Chain: A: PDB Molecule: steroid monooxygenase;| PDBTitle: oxidized steroid monooxygenase bound to nadp|
AT1G12200.1_|_Symbols:FMO_|_flavin_monooxygenase_|__Chr1:4137627-4139835_FORWARD_LENGTH=465_|5bf852ba2fc3aa75|19|d2gv8a1.19.pdb|1|33|9|435|2.10|PDB header: oxidoreductase| Chain: A: PDB Molecule: monooxygenase;| PDBTitle: crystal structure of flavin-containing monooxygenase (fmo) from2 s.pombe and nadph cofactor complex|
AT1G12200.1_|_Symbols:FMO_|_flavin_monooxygenase_|__Chr1:4137627-4139835_FORWARD_LENGTH=465_|5bf852ba2fc3aa75|20|c3uoyB_.20.pdb|1|26|8|379|2.00|PDB header: oxidoreductase| Chain: B: PDB Molecule: otemo;| PDBTitle: crystal structure of otemo complex with fad and nadp (form 1)|
# Job Description|Job ID|Rank|Template/Model|Confidence|Sequence ID|Qstart|Qend|Resolution|Template Info
AT1G24340.1_|_Symbols:EMB260,EMB2421_|_EMBRYO_DEFECTIVE_260,EMBRYO_DEFECTIVE_2421_|__Chr1:8635416-8638866_FORWARD_LENGTH=709_|b836d7b4902631c4|1|c6u0pC_.1.pdb|1|27|45|708|2.02|PDB header: flavoprotein| Chain: C: PDB Molecule: 2,4-dichlorophenol 6-monooxygenase;| PDBTitle: crystal structure of piee, the flavin-dependent monooxygenase involved2 in the biosynthesis of piericidin a1|
AT1G24340.1_|_Symbols:EMB260,EMB2421_|_EMBRYO_DEFECTIVE_260,EMBRYO_DEFECTIVE_2421_|__Chr1:8635416-8638866_FORWARD_LENGTH=709_|b836d7b4902631c4|2|c3ihgA_.2.pdb|1|28|42|708|2.49|PDB header: flavoprotein, oxidoreductase| Chain: A: PDB Molecule: rdme;| PDBTitle: crystal structure of a ternary complex of aklavinone-11 hydroxylase2 with fad and aklavinone|
AT1G24340.1_|_Symbols:EMB260,EMB2421_|_EMBRYO_DEFECTIVE_260,EMBRYO_DEFECTIVE_2421_|__Chr1:8635416-8638866_FORWARD_LENGTH=709_|b836d7b4902631c4|3|c1pn0A_.3.pdb|1|20|47|709|1.70|PDB header: oxidoreductase| Chain: A: PDB Molecule: phenol 2-monooxygenase;| PDBTitle: phenol hydroxylase from trichosporon cutaneum|
AT1G24340.1_|_Symbols:EMB260,EMB2421_|_EMBRYO_DEFECTIVE_260,EMBRYO_DEFECTIVE_2421_|__Chr1:8635416-8638866_FORWARD_LENGTH=709_|b836d7b4902631c4|4|c2qa2A_.4.pdb|1|25|45|705|2.70|PDB header: oxidoreductase| Chain: A: PDB Molecule: polyketide oxygenase cabe;| PDBTitle: crystal structure of cabe, an aromatic hydroxylase from angucycline2 biosynthesis, determined to 2.7 a resolution|
AT1G24340.1_|_Symbols:EMB260,EMB2421_|_EMBRYO_DEFECTIVE_260,EMBRYO_DEFECTIVE_2421_|__Chr1:8635416-8638866_FORWARD_LENGTH=709_|b836d7b4902631c4|5|c2dkhA_.5.pdb|1|18|23|707|1.80|PDB header: oxidoreductase| Chain: A: PDB Molecule: 3-hydroxybenzoate hydroxylase;| PDBTitle: crystal structure of 3-hydroxybenzoate hydroxylase from comamonas2 testosteroni, in complex with the substrate|
AT1G24340.1_|_Symbols:EMB260,EMB2421_|_EMBRYO_DEFECTIVE_260,EMBRYO_DEFECTIVE_2421_|__Chr1:8635416-8638866_FORWARD_LENGTH=709_|b836d7b4902631c4|6|c2qa1A_.6.pdb|1|24|43|706|1.80|PDB header: oxidoreductase| Chain: A: PDB Molecule: polyketide oxygenase pgae;| PDBTitle: crystal structure of pgae, an aromatic hydroxylase involved in2 angucycline biosynthesis|
AT1G24340.1_|_Symbols:EMB260,EMB2421_|_EMBRYO_DEFECTIVE_260,EMBRYO_DEFECTIVE_2421_|__Chr1:8635416-8638866_FORWARD_LENGTH=709_|b836d7b4902631c4|7|c2r0gB_.7.pdb|1|27|45|705|2.37|PDB header: oxidoreductase| Chain: B: PDB Molecule: rebc;| PDBTitle: chromopyrrolic acid-soaked rebc with bound 7-carboxy-k252c|
AT1G24340.1_|_Symbols:EMB260,EMB2421_|_EMBRYO_DEFECTIVE_260,EMBRYO_DEFECTIVE_2421_|__Chr1:8635416-8638866_FORWARD_LENGTH=709_|b836d7b4902631c4|8|c4cy8A_.8.pdb|1|27|44|708|2.03|PDB header: oxidoreductase| Chain: A: PDB Molecule: 2-hydroxybiphenyl 3-monooxygenase;| PDBTitle: 2-hydroxybiphenyl 3-monooxygenase (hbpa) in complex with fad|
AT1G24340.1_|_Symbols:EMB260,EMB2421_|_EMBRYO_DEFECTIVE_260,EMBRYO_DEFECTIVE_2421_|__Chr1:8635416-8638866_FORWARD_LENGTH=709_|b836d7b4902631c4|9|c6j0zC_.9.pdb|1|25|47|703|2.89|PDB header: oxidoreductase| Chain: C: PDB Molecule: putative angucycline-like polyketide oxygenase;| PDBTitle: crystal structure of alpk|
AT1G24340.1_|_Symbols:EMB260,EMB2421_|_EMBRYO_DEFECTIVE_260,EMBRYO_DEFECTIVE_2421_|__Chr1:8635416-8638866_FORWARD_LENGTH=709_|b836d7b4902631c4|10|c4k2xB_.10.pdb|1|25|45|708|2.55|PDB header: oxidoreductase, flavoprotein| Chain: B: PDB Molecule: polyketide oxygenase/hydroxylase;| PDBTitle: oxys anhydrotetracycline hydroxylase from streptomyces rimosus|
AT1G24340.1_|_Symbols:EMB260,EMB2421_|_EMBRYO_DEFECTIVE_260,EMBRYO_DEFECTIVE_2421_|__Chr1:8635416-8638866_FORWARD_LENGTH=709_|b836d7b4902631c4|11|c5xgvB_.11.pdb|1|24|48|705|2.10|PDB header: oxidoreductase| Chain: B: PDB Molecule: pyre3;| PDBTitle: the structure of diels-alderase pyre3 in the biosynthetic pathway of2 pyrroindomycins|
AT1G24340.1_|_Symbols:EMB260,EMB2421_|_EMBRYO_DEFECTIVE_260,EMBRYO_DEFECTIVE_2421_|__Chr1:8635416-8638866_FORWARD_LENGTH=709_|b836d7b4902631c4|12|c3fmwC_.12.pdb|1|25|47|708|2.89|PDB header: oxidoreductase| Chain: C: PDB Molecule: oxygenase;| PDBTitle: the crystal structure of mtmoiv, a baeyer-villiger monooxygenase from2 the mithramycin biosynthetic pathway in streptomyces argillaceus.|
AT1G24340.1_|_Symbols:EMB260,EMB2421_|_EMBRYO_DEFECTIVE_260,EMBRYO_DEFECTIVE_2421_|__Chr1:8635416-8638866_FORWARD_LENGTH=709_|b836d7b4902631c4|13|c5kowA_.13.pdb|1|26|45|705|2.10|PDB header: oxidoreductase| Chain: A: PDB Molecule: pentachlorophenol 4-monooxygenase;| PDBTitle: structure of rifampicin monooxygenase|
AT1G24340.1_|_Symbols:EMB260,EMB2421_|_EMBRYO_DEFECTIVE_260,EMBRYO_DEFECTIVE_2421_|__Chr1:8635416-8638866_FORWARD_LENGTH=709_|b836d7b4902631c4|14|c2bryA_.14.pdb|1|20|15|439|1.45|PDB header: transport| Chain: A: PDB Molecule: nedd9 interacting protein with calponin homology| PDBTitle: crystal structure of the native monooxygenase domain of2 mical at 1.45 a resolution|
AT1G24340.1_|_Symbols:EMB260,EMB2421_|_EMBRYO_DEFECTIVE_260,EMBRYO_DEFECTIVE_2421_|__Chr1:8635416-8638866_FORWARD_LENGTH=709_|b836d7b4902631c4|15|c6c6rA_.15.pdb|1|15|45|436|3.00|PDB header: oxidoreductase/oxidoreductase inhibitor| Chain: A: PDB Molecule: squalene monooxygenase;| PDBTitle: human squalene epoxidase (sqle, squalene monooxygenase) structure with2 fad|
AT1G24340.1_|_Symbols:EMB260,EMB2421_|_EMBRYO_DEFECTIVE_260,EMBRYO_DEFECTIVE_2421_|__Chr1:8635416-8638866_FORWARD_LENGTH=709_|b836d7b4902631c4|16|c6pvhA_.16.pdb|1|17|45|454|1.89|PDB header: biosynthetic protein| Chain: A: PDB Molecule: fad monooxygenase;| PDBTitle: crystal structure of phqk in complex with paraherquamide k|
AT1G24340.1_|_Symbols:EMB260,EMB2421_|_EMBRYO_DEFECTIVE_260,EMBRYO_DEFECTIVE_2421_|__Chr1:8635416-8638866_FORWARD_LENGTH=709_|b836d7b4902631c4|17|c5fn0C_.17.pdb|1|19|48|436|3.19|PDB header: oxidoreductase| Chain: C: PDB Molecule: kynurenine 3-monooxygenase;| PDBTitle: crystal structure of pseudomonas fluorescens kynurenine-3-2 monooxygenase (kmo) in complex with gsk180|
AT1G24340.1_|_Symbols:EMB260,EMB2421_|_EMBRYO_DEFECTIVE_260,EMBRYO_DEFECTIVE_2421_|__Chr1:8635416-8638866_FORWARD_LENGTH=709_|b836d7b4902631c4|18|c4txkA_.18.pdb|1|22|16|423|2.88|PDB header: oxidoreductase| Chain: A: PDB Molecule: protein-methionine sulfoxide oxidase mical1;| PDBTitle: construct of mical-1 containing the monooxygenase and calponin2 homology domains|
AT1G24340.1_|_Symbols:EMB260,EMB2421_|_EMBRYO_DEFECTIVE_260,EMBRYO_DEFECTIVE_2421_|__Chr1:8635416-8638866_FORWARD_LENGTH=709_|b836d7b4902631c4|19|c6nesA_.19.pdb|1|18|45|455|1.75|PDB header: flavoprotein| Chain: A: PDB Molecule: fad-dependent monooxygenase tropb;| PDBTitle: fad-dependent monooxygenase tropb from t. stipitatus|
AT1G24340.1_|_Symbols:EMB260,EMB2421_|_EMBRYO_DEFECTIVE_260,EMBRYO_DEFECTIVE_2421_|__Chr1:8635416-8638866_FORWARD_LENGTH=709_|b836d7b4902631c4|20|c6bznA_.20.pdb|1|14|45|438|1.80|PDB header: flavoprotein| Chain: A: PDB Molecule: halogenase pltm;| PDBTitle: crystal structure of halogenase pltm|
# Job Description|Job ID|Rank|Template/Model|Confidence|Sequence ID|Qstart|Qend|Resolution|Template Info
AT1G17990.1_|_Symbols:no_symbol_available_|_no_full_name_available_|__Chr1:6192455-6193755_REVERSE_LENGTH=269_|2da61e11fe8bb162|1|c6qkgB_.1.pdb|1|27|5|269|2.20|PDB header: flavoprotein| Chain: B: PDB Molecule: ncr a;| PDBTitle: 2-naphthoyl-coa reductase(ncr)|
AT1G17990.1_|_Symbols:no_symbol_available_|_no_full_name_available_|__Chr1:6192455-6193755_REVERSE_LENGTH=269_|2da61e11fe8bb162|2|d1vjia_.2.pdb|1|67|6|269|2.00|PDB header: plant protein| Chain: A: PDB Molecule: 12-oxophytodienoate reductase (opr1);| PDBTitle: gene product of at1g76680 from arabidopsis thaliana|
AT1G17990.1_|_Symbols:no_symbol_available_|_no_full_name_available_|__Chr1:6192455-6193755_REVERSE_LENGTH=269_|2da61e11fe8bb162|3|d1gwja_.3.pdb|1|43|3|269|2.2 |PDB header: oxidoreductase| Chain: A: PDB Molecule: morphinone reductase;| PDBTitle: morphinone reductase|
AT1G17990.1_|_Symbols:no_symbol_available_|_no_full_name_available_|__Chr1:6192455-6193755_REVERSE_LENGTH=269_|2da61e11fe8bb162|4|d1icpa_.4.pdb|1|68|5|269|1.90|PDB header: oxidoreductase| Chain: A: PDB Molecule: 12-oxophytodienoate reductase 1;| PDBTitle: crystal structure of 12-oxophytodienoate reductase 1 from2 tomato complexed with peg400|
AT1G17990.1_|_Symbols:no_symbol_available_|_no_full_name_available_|__Chr1:6192455-6193755_REVERSE_LENGTH=269_|2da61e11fe8bb162|5|c1ps9A_.5.pdb|1|33|8|269|2.20|PDB header: oxidoreductase| Chain: A: PDB Molecule: 2,4-dienoyl-coa reductase;| PDBTitle: the crystal structure and reaction mechanism of e. coli 2,4-dienoyl2 coa reductase|
AT1G17990.1_|_Symbols:no_symbol_available_|_no_full_name_available_|__Chr1:6192455-6193755_REVERSE_LENGTH=269_|2da61e11fe8bb162|6|c4qnwA_.6.pdb|1|42|7|269|1.80|PDB header: oxidoreductase| Chain: A: PDB Molecule: chanoclavine-i aldehyde reductase;| PDBTitle: crystal structure of easa, an old yellow enzyme from aspergillus2 fumigatus|
AT1G17990.1_|_Symbols:no_symbol_available_|_no_full_name_available_|__Chr1:6192455-6193755_REVERSE_LENGTH=269_|2da61e11fe8bb162|7|c4jicB_.7.pdb|1|43|7|269|1.60|PDB header: oxidoreductase| Chain: B: PDB Molecule: gtn reductase;| PDBTitle: glycerol trinitrate reductase nera from agrobacterium radiobacter|
AT1G17990.1_|_Symbols:no_symbol_available_|_no_full_name_available_|__Chr1:6192455-6193755_REVERSE_LENGTH=269_|2da61e11fe8bb162|8|c5ocsB_.8.pdb|1|34|7|269|1.70|PDB header: flavoprotein| Chain: B: PDB Molecule: putative nadh-depentdent flavin oxidoreductase;| PDBTitle: ene-reductase (er/oye) from ralstonia (cupriavidus) metallidurans|
AT1G17990.1_|_Symbols:no_symbol_available_|_no_full_name_available_|__Chr1:6192455-6193755_REVERSE_LENGTH=269_|2da61e11fe8bb162|9|c4df2A_.9.pdb|1|33|1|268|2.02|PDB header: oxidoreductase| Chain: A: PDB Molecule: nadph dehydrogenase;| PDBTitle: p. stipitis oye2.6 complexed with p-chlorophenol|
AT1G17990.1_|_Symbols:no_symbol_available_|_no_full_name_available_|__Chr1:6192455-6193755_REVERSE_LENGTH=269_|2da61e11fe8bb162|10|d1vyra_.10.pdb|1|45|6|269|0.9 |PDB header: oxidoreductase| Chain: A: PDB Molecule: pentaerythritol tetranitrate reductase;| PDBTitle: structure of pentaerythritol tetranitrate reductase complexed2 with picric acid|
AT1G17990.1_|_Symbols:no_symbol_available_|_no_full_name_available_|__Chr1:6192455-6193755_REVERSE_LENGTH=269_|2da61e11fe8bb162|11|c5dxxA_.11.pdb|1|51|8|269|1.45|PDB header: oxidoreductase| Chain: A: PDB Molecule: artemisinic aldehyde delta(11(13)) reductase;| PDBTitle: crystal structure of dbr2|
AT1G17990.1_|_Symbols:no_symbol_available_|_no_full_name_available_|__Chr1:6192455-6193755_REVERSE_LENGTH=269_|2da61e11fe8bb162|12|d1z41a1.12.pdb|1|28|6|269|1.30|PDB header: oxidoreductase| Chain: A: PDB Molecule: probable nadh-dependent flavin oxidoreductase yqjm;| PDBTitle: crystal structure of oxidized yqjm from bacillus subtilis|
AT1G17990.1_|_Symbols:no_symbol_available_|_no_full_name_available_|__Chr1:6192455-6193755_REVERSE_LENGTH=269_|2da61e11fe8bb162|13|d1oyaa_.13.pdb|1|36|1|268|2.00|PDB header: oxidoreductase (flavoprotein)| Chain: A: PDB Molecule: old yellow enzyme;| PDBTitle: old yellow enzyme at 2 angstroms resolution: overall2 structure, ligand binding and comparison with related3 flavoproteins|
AT1G17990.1_|_Symbols:no_symbol_available_|_no_full_name_available_|__Chr1:6192455-6193755_REVERSE_LENGTH=269_|2da61e11fe8bb162|14|c3gkaB_.14.pdb|1|40|7|269|2.30|PDB header: oxidoreductase| Chain: B: PDB Molecule: n-ethylmaleimide reductase;| PDBTitle: crystal structure of n-ethylmaleimidine reductase from2 burkholderia pseudomallei|
AT1G17990.1_|_Symbols:no_symbol_available_|_no_full_name_available_|__Chr1:6192455-6193755_REVERSE_LENGTH=269_|2da61e11fe8bb162|15|c4b5nA_.15.pdb|1|36|2|267|1.10|PDB header: oxidoreductase| Chain: A: PDB Molecule: oxidoreductase, fmn-binding;| PDBTitle: crystal structure of oxidized shewanella yellow enzyme 4 (sye4)|
AT1G17990.1_|_Symbols:no_symbol_available_|_no_full_name_available_|__Chr1:6192455-6193755_REVERSE_LENGTH=269_|2da61e11fe8bb162|16|c6s31A_.16.pdb|1|42|7|269|1.63|PDB header: flavoprotein| Chain: A: PDB Molecule: nadph2 dehydrogenase-like protein;| PDBTitle: crystal structure of ene-reductase gsoye from galdieria sulphuraria in2 complex with 4-hydroxybenzaldehyde|
AT1G17990.1_|_Symbols:no_symbol_available_|_no_full_name_available_|__Chr1:6192455-6193755_REVERSE_LENGTH=269_|2da61e11fe8bb162|17|c4rnvD_.17.pdb|1|35|2|268|2.47|PDB header: oxidoreductase/inhibitor| Chain: D: PDB Molecule: nadph dehydrogenase 1;| PDBTitle: g303 circular permutation of old yellow enzyme with the inhibitor p-2 hydroxybenzaldehyde|
AT1G17990.1_|_Symbols:no_symbol_available_|_no_full_name_available_|__Chr1:6192455-6193755_REVERSE_LENGTH=269_|2da61e11fe8bb162|18|c3atyA_.18.pdb|1|35|1|269|1.70|PDB header: oxidoreductase| Chain: A: PDB Molecule: prostaglandin f2a synthase;| PDBTitle: crystal structure of tcoye|
AT1G17990.1_|_Symbols:no_symbol_available_|_no_full_name_available_|__Chr1:6192455-6193755_REVERSE_LENGTH=269_|2da61e11fe8bb162|19|c6mywA_.19.pdb|1|43|7|269|1.16|PDB header: oxidoreductase| Chain: A: PDB Molecule: n-ethylmaleimide reductase;| PDBTitle: gluconobacter ene-reductase (gluer) mutant - t36a|
AT1G17990.1_|_Symbols:no_symbol_available_|_no_full_name_available_|__Chr1:6192455-6193755_REVERSE_LENGTH=269_|2da61e11fe8bb162|20|c2h90A_.20.pdb|1|27|7|269|1.42|PDB header: oxidoreductase| Chain: A: PDB Molecule: xenobiotic reductase a;| PDBTitle: xenobiotic reductase a in complex with coumarin|
# Job Description|Job ID|Rank|Template/Model|Confidence|Sequence ID|Qstart|Qend|Resolution|Template Info
AT4G38890.1_|_Symbols:no_symbol_available_|_no_full_name_available_|__Chr4:18135909-18139100_REVERSE_LENGTH=691_|398663dcdcaa05c8|1|d1vhna_.1.pdb|1|26|339|667|1.59|PDB header: structural genomics, unknown function| Chain: A: PDB Molecule: putative flavin oxidoreductase;| PDBTitle: crystal structure of a putative flavin oxidoreductase with flavin|
AT4G38890.1_|_Symbols:no_symbol_available_|_no_full_name_available_|__Chr4:18135909-18139100_REVERSE_LENGTH=691_|398663dcdcaa05c8|2|c3b0vD_.2.pdb|1|19|336|615|3.51|PDB header: oxidoreductase/rna| Chain: D: PDB Molecule: trna-dihydrouridine synthase;| PDBTitle: trna-dihydrouridine synthase from thermus thermophilus in complex with2 trna|
AT4G38890.1_|_Symbols:no_symbol_available_|_no_full_name_available_|__Chr4:18135909-18139100_REVERSE_LENGTH=691_|398663dcdcaa05c8|3|c6ei9A_.3.pdb|1|32|334|615|2.55|PDB header: flavoprotein| Chain: A: PDB Molecule: trna-dihydrouridine synthase b;| PDBTitle: crystal structure of e. coli trna-dihydrouridine synthase b (dusb)|
AT4G38890.1_|_Symbols:no_symbol_available_|_no_full_name_available_|__Chr4:18135909-18139100_REVERSE_LENGTH=691_|398663dcdcaa05c8|4|c4xp7A_.4.pdb|1|25|334|621|1.90|PDB header: oxidoreductase| Chain: A: PDB Molecule: trna-dihydrouridine(20) synthase [nad(p)+]-like;| PDBTitle: crystal structure of human trna dihydrouridine synthase 2|
AT4G38890.1_|_Symbols:no_symbol_available_|_no_full_name_available_|__Chr4:18135909-18139100_REVERSE_LENGTH=691_|398663dcdcaa05c8|5|c3w9zA_.5.pdb|1|24|339|625|2.10|PDB header: oxidoreductase| Chain: A: PDB Molecule: trna-dihydrouridine synthase c;| PDBTitle: crystal structure of dusc|
AT4G38890.1_|_Symbols:no_symbol_available_|_no_full_name_available_|__Chr4:18135909-18139100_REVERSE_LENGTH=691_|398663dcdcaa05c8|6|c4ot7A_.6.pdb|1|11|334|583|1.80|PDB header: oxidoreductase| Chain: A: PDB Molecule: nadh:flavin oxidoreductase/nadh oxidase;| PDBTitle: x-structure of a variant of ncr from zymomonas mobilis|
AT4G38890.1_|_Symbols:no_symbol_available_|_no_full_name_available_|__Chr4:18135909-18139100_REVERSE_LENGTH=691_|398663dcdcaa05c8|7|c3gr7A_.7.pdb|1|12|334|584|2.30|PDB header: oxidoreductase| Chain: A: PDB Molecule: nadph dehydrogenase;| PDBTitle: structure of oye from geobacillus kaustophilus, hexagonal crystal form|
AT4G38890.1_|_Symbols:no_symbol_available_|_no_full_name_available_|__Chr4:18135909-18139100_REVERSE_LENGTH=691_|398663dcdcaa05c8|8|c3kruC_.8.pdb|1|13|334|582|1.60|PDB header: oxidoreductase| Chain: C: PDB Molecule: nadh:flavin oxidoreductase/nadh oxidase;| PDBTitle: crystal structure of the thermostable old yellow enzyme from2 thermoanaerobacter pseudethanolicus e39|
AT4G38890.1_|_Symbols:no_symbol_available_|_no_full_name_available_|__Chr4:18135909-18139100_REVERSE_LENGTH=691_|398663dcdcaa05c8|9|c3hf3A_.9.pdb|1|14|334|578|2.20|PDB header: oxidoreductase| Chain: A: PDB Molecule: chromate reductase;| PDBTitle: old yellow enzyme from thermus scotoductus sa-01|
AT4G38890.1_|_Symbols:no_symbol_available_|_no_full_name_available_|__Chr4:18135909-18139100_REVERSE_LENGTH=691_|398663dcdcaa05c8|10|d1juba_.10.pdb|0.999|15|334|571|1.40|PDB header: oxidoreductase| Chain: A: PDB Molecule: dihydroorotate dehydrogenase a;| PDBTitle: the k136e mutant of lactococcus lactis dihydroorotate dehydrogenase a|
AT4G38890.1_|_Symbols:no_symbol_available_|_no_full_name_available_|__Chr4:18135909-18139100_REVERSE_LENGTH=691_|398663dcdcaa05c8|11|d1z41a1.11.pdb|0.999|11|334|584|1.30|PDB header: oxidoreductase| Chain: A: PDB Molecule: probable nadh-dependent flavin oxidoreductase yqjm;| PDBTitle: crystal structure of oxidized yqjm from bacillus subtilis|
AT4G38890.1_|_Symbols:no_symbol_available_|_no_full_name_available_|__Chr4:18135909-18139100_REVERSE_LENGTH=691_|398663dcdcaa05c8|12|d1ps9a1.12.pdb|0.999|15|334|576|2.20|PDB header: oxidoreductase| Chain: A: PDB Molecule: 2,4-dienoyl-coa reductase;| PDBTitle: the crystal structure and reaction mechanism of e. coli 2,4-dienoyl2 coa reductase|
AT4G38890.1_|_Symbols:no_symbol_available_|_no_full_name_available_|__Chr4:18135909-18139100_REVERSE_LENGTH=691_|398663dcdcaa05c8|13|c1djnB_.13.pdb|0.999|15|334|577|2.20|PDB header: oxidoreductase| Chain: B: PDB Molecule: trimethylamine dehydrogenase;| PDBTitle: structural and biochemical characterization of recombinant wild type2 trimethylamine dehydrogenase from methylophilus methylotrophus (sp.3 w3a1)|
AT4G38890.1_|_Symbols:no_symbol_available_|_no_full_name_available_|__Chr4:18135909-18139100_REVERSE_LENGTH=691_|398663dcdcaa05c8|14|c2h90A_.14.pdb|0.999|12|334|579|1.42|PDB header: oxidoreductase| Chain: A: PDB Molecule: xenobiotic reductase a;| PDBTitle: xenobiotic reductase a in complex with coumarin|
AT4G38890.1_|_Symbols:no_symbol_available_|_no_full_name_available_|__Chr4:18135909-18139100_REVERSE_LENGTH=691_|398663dcdcaa05c8|15|c5ocsB_.15.pdb|0.999|14|334|583|1.70|PDB header: flavoprotein| Chain: B: PDB Molecule: putative nadh-depentdent flavin oxidoreductase;| PDBTitle: ene-reductase (er/oye) from ralstonia (cupriavidus) metallidurans|
AT4G38890.1_|_Symbols:no_symbol_available_|_no_full_name_available_|__Chr4:18135909-18139100_REVERSE_LENGTH=691_|398663dcdcaa05c8|16|d1djqa1.16.pdb|0.999|15|334|573|2.20|PDB header: oxidoreductase| Chain: A: PDB Molecule: trimethylamine dehydrogenase;| PDBTitle: structural and biochemical characterization of recombinant c30a mutant2 of trimethylamine dehydrogenase from methylophilus methylotrophus3 (sp. w3a1)|
AT4G38890.1_|_Symbols:no_symbol_available_|_no_full_name_available_|__Chr4:18135909-18139100_REVERSE_LENGTH=691_|398663dcdcaa05c8|17|d1gtea2.17.pdb|0.999|14|334|572|1.65|PDB header: oxidoreductase| Chain: A: PDB Molecule: dihydropyrimidine dehydrogenase;| PDBTitle: dihydropyrimidine dehydrogenase (dpd) from pig, binary complex with 5-2 iodouracil|
AT4G38890.1_|_Symbols:no_symbol_available_|_no_full_name_available_|__Chr4:18135909-18139100_REVERSE_LENGTH=691_|398663dcdcaa05c8|18|d1ep3a_.18.pdb|0.999|17|334|572|2.10|PDB header: oxidoreductase| Chain: A: PDB Molecule: dihydroorotate dehydrogenase b (pyrd subunit);| PDBTitle: crystal structure of lactococcus lactis dihydroorotate dehydrogenase2 b. data collected under cryogenic conditions.|
AT4G38890.1_|_Symbols:no_symbol_available_|_no_full_name_available_|__Chr4:18135909-18139100_REVERSE_LENGTH=691_|398663dcdcaa05c8|19|c4a3uB_.19.pdb|0.999|14|334|630|1.70|PDB header: oxidoreductase| Chain: B: PDB Molecule: nadh\:flavin oxidoreductase/nadh oxidase;| PDBTitle: x-structure of the old yellow enzyme homologue from zymomonas mobilis2 (ncr)|
AT4G38890.1_|_Symbols:no_symbol_available_|_no_full_name_available_|__Chr4:18135909-18139100_REVERSE_LENGTH=691_|398663dcdcaa05c8|20|c1ps9A_.20.pdb|0.999|16|334|577|2.20|PDB header: oxidoreductase| Chain: A: PDB Molecule: 2,4-dienoyl-coa reductase;| PDBTitle: the crystal structure and reaction mechanism of e. coli 2,4-dienoyl2 coa reductase|
# Job Description|Job ID|Rank|Template/Model|Confidence|Sequence ID|Qstart|Qend|Resolution|Template Info
AT1G14190.1_|_Symbols:no_symbol_available_|_no_full_name_available_|__Chr1:4852802-4854307_FORWARD_LENGTH=501_|f464783a9da53908|1|c1ju2A_.1.pdb|1|40|8|486|1.47|PDB header: lyase| Chain: A: PDB Molecule: hydroxynitrile lyase;| PDBTitle: crystal structure of the hydroxynitrile lyase from almond|
AT1G14190.1_|_Symbols:no_symbol_available_|_no_full_name_available_|__Chr1:4852802-4854307_FORWARD_LENGTH=501_|f464783a9da53908|2|c4h7uA_.2.pdb|1|25|6|482|1.60|PDB header: oxidoreductase| Chain: A: PDB Molecule: pyranose dehydrogenase;| PDBTitle: crystal structure of pyranose dehydrogenase from agaricus meleagris,2 wildtype|
AT1G14190.1_|_Symbols:no_symbol_available_|_no_full_name_available_|__Chr1:4852802-4854307_FORWARD_LENGTH=501_|f464783a9da53908|3|c5hsaG_.3.pdb|1|23|14|501|2.35|PDB header: oxidoreductase| Chain: G: PDB Molecule: alcohol oxidase 1;| PDBTitle: alcohol oxidase aox1 from pichia pastoris|
AT1G14190.1_|_Symbols:no_symbol_available_|_no_full_name_available_|__Chr1:4852802-4854307_FORWARD_LENGTH=501_|f464783a9da53908|4|c4yntA_.4.pdb|1|26|12|486|1.78|PDB header: oxidoreductase| Chain: A: PDB Molecule: glucose oxidase, putative;| PDBTitle: crystal structure of aspergillus flavus fad glucose dehydrogenase|
AT1G14190.1_|_Symbols:no_symbol_available_|_no_full_name_available_|__Chr1:4852802-4854307_FORWARD_LENGTH=501_|f464783a9da53908|5|c6h3gC_.5.pdb|1|25|14|494|2.60|PDB header: oxidoreductase| Chain: C: PDB Molecule: alcohol oxidase;| PDBTitle: alcohol oxidase from phanerochaete chrysosporium|
AT1G14190.1_|_Symbols:no_symbol_available_|_no_full_name_available_|__Chr1:4852802-4854307_FORWARD_LENGTH=501_|f464783a9da53908|6|c1cf3A_.6.pdb|1|25|3|487|1.90|PDB header: oxidoreductase(flavoprotein)| Chain: A: PDB Molecule: protein (glucose oxidase);| PDBTitle: glucose oxidase from apergillus niger|
AT1G14190.1_|_Symbols:no_symbol_available_|_no_full_name_available_|__Chr1:4852802-4854307_FORWARD_LENGTH=501_|f464783a9da53908|7|c5nccB_.7.pdb|1|27|5|484|3.12|PDB header: oxidoreductase| Chain: B: PDB Molecule: fatty acid photodecarboxylase;| PDBTitle: structure of fatty acid photodecarboxylase in complex with fad and2 palmitic acid|
AT1G14190.1_|_Symbols:no_symbol_available_|_no_full_name_available_|__Chr1:4852802-4854307_FORWARD_LENGTH=501_|f464783a9da53908|8|c6o9nA_.8.pdb|1|25|12|482|2.60|PDB header: oxidoreductase| Chain: A: PDB Molecule: aryl-alcohol oxidase;| PDBTitle: structural insights on a new fungal aryl-alcohol oxidase|
AT1G14190.1_|_Symbols:no_symbol_available_|_no_full_name_available_|__Chr1:4852802-4854307_FORWARD_LENGTH=501_|f464783a9da53908|9|c1gpeA_.9.pdb|1|24|3|484|1.80|PDB header: oxidoreductase(flavoprotein)| Chain: A: PDB Molecule: protein (glucose oxidase);| PDBTitle: glucose oxidase from penicillium amagasakiense|
AT1G14190.1_|_Symbols:no_symbol_available_|_no_full_name_available_|__Chr1:4852802-4854307_FORWARD_LENGTH=501_|f464783a9da53908|10|c3fimB_.10.pdb|1|27|15|483|2.55|PDB header: oxidoreductase| Chain: B: PDB Molecule: aryl-alcohol oxidase;| PDBTitle: crystal structure of aryl-alcohol-oxidase from pleurotus eryingii|
AT1G14190.1_|_Symbols:no_symbol_available_|_no_full_name_available_|__Chr1:4852802-4854307_FORWARD_LENGTH=501_|f464783a9da53908|11|c2jbvA_.11.pdb|1|26|5|480|1.86|PDB header: oxidoreductase| Chain: A: PDB Molecule: choline oxidase;| PDBTitle: crystal structure of choline oxidase reveals insights into the2 catalytic mechanism|
AT1G14190.1_|_Symbols:no_symbol_available_|_no_full_name_available_|__Chr1:4852802-4854307_FORWARD_LENGTH=501_|f464783a9da53908|12|c3q9tB_.12.pdb|1|22|13|485|2.24|PDB header: oxidoreductase| Chain: B: PDB Molecule: choline dehydrogenase and related flavoproteins;| PDBTitle: crystal structure analysis of formate oxidase|
AT1G14190.1_|_Symbols:no_symbol_available_|_no_full_name_available_|__Chr1:4852802-4854307_FORWARD_LENGTH=501_|f464783a9da53908|13|c3t37A_.13.pdb|1|21|16|484|2.19|PDB header: oxidoreductase| Chain: A: PDB Molecule: probable dehydrogenase;| PDBTitle: crystal structure of pyridoxine 4-oxidase from mesorbium loti|
AT1G14190.1_|_Symbols:no_symbol_available_|_no_full_name_available_|__Chr1:4852802-4854307_FORWARD_LENGTH=501_|f464783a9da53908|14|c4qi7A_.14.pdb|1|25|12|499|2.90|PDB header: oxidoreductase| Chain: A: PDB Molecule: cellobiose dehydrogenase;| PDBTitle: cellobiose dehydrogenase from neurospora crassa, nccdh|
AT1G14190.1_|_Symbols:no_symbol_available_|_no_full_name_available_|__Chr1:4852802-4854307_FORWARD_LENGTH=501_|f464783a9da53908|15|c4qi4A_.15.pdb|1|26|2|481|2.70|PDB header: oxidoreductase| Chain: A: PDB Molecule: cellobiose dehydrogenase;| PDBTitle: dehydrogenase domain of myriococcum thermophilum cellobiose2 dehydrogenase, mtdh|
AT1G14190.1_|_Symbols:no_symbol_available_|_no_full_name_available_|__Chr1:4852802-4854307_FORWARD_LENGTH=501_|f464783a9da53908|16|c4qi6A_.16.pdb|1|24|5|481|3.20|PDB header: oxidoreductase| Chain: A: PDB Molecule: cellobiose dehydrogenase;| PDBTitle: cellobiose dehydrogenase from myriococcum thermophilum, mtcdh|
AT1G14190.1_|_Symbols:no_symbol_available_|_no_full_name_available_|__Chr1:4852802-4854307_FORWARD_LENGTH=501_|f464783a9da53908|17|c1naaB_.17.pdb|1|22|14|483|1.80|PDB header: oxidoreductase| Chain: B: PDB Molecule: cellobiose dehydrogenase;| PDBTitle: cellobiose dehydrogenase flavoprotein fragment in complex with2 cellobionolactam|
AT1G14190.1_|_Symbols:no_symbol_available_|_no_full_name_available_|__Chr1:4852802-4854307_FORWARD_LENGTH=501_|f464783a9da53908|18|c4udpA_.18.pdb|1|26|16|480|1.90|PDB header: oxidoreductase| Chain: A: PDB Molecule: glucose-methanol-choline oxidoreductase;| PDBTitle: crystal structure of 5-hydroxymethylfurfural oxidase (hmfo) in the2 oxidized state|
AT1G14190.1_|_Symbols:no_symbol_available_|_no_full_name_available_|__Chr1:4852802-4854307_FORWARD_LENGTH=501_|f464783a9da53908|19|c4z24A_.19.pdb|1|24|13|482|2.00|PDB header: oxidoreductase| Chain: A: PDB Molecule: gmc-type oxidoreductase r135;| PDBTitle: mimivirus r135 (residues 51-702)|
AT1G14190.1_|_Symbols:no_symbol_available_|_no_full_name_available_|__Chr1:4852802-4854307_FORWARD_LENGTH=501_|f464783a9da53908|20|c2gewA_.20.pdb|1|19|13|482|0.97|PDB header: oxidoreductase| Chain: A: PDB Molecule: cholesterol oxidase;| PDBTitle: atomic resolution structure of cholesterol oxidase @ ph 9.02 (streptomyces sp. sa-coo)|
# Job Description|Job ID|Rank|Template/Model|Confidence|Sequence ID|Qstart|Qend|Resolution|Template Info
AT1G12570.1_|_Symbols:no_symbol_available_|_no_full_name_available_|__Chr1:4278192-4280753_REVERSE_LENGTH=572_|b31b32eaf70c5e29|1|c1ju2A_.1.pdb|1|41|23|571|1.47|PDB header: lyase| Chain: A: PDB Molecule: hydroxynitrile lyase;| PDBTitle: crystal structure of the hydroxynitrile lyase from almond|
AT1G12570.1_|_Symbols:no_symbol_available_|_no_full_name_available_|__Chr1:4278192-4280753_REVERSE_LENGTH=572_|b31b32eaf70c5e29|2|c4yntA_.2.pdb|1|25|43|571|1.78|PDB header: oxidoreductase| Chain: A: PDB Molecule: glucose oxidase, putative;| PDBTitle: crystal structure of aspergillus flavus fad glucose dehydrogenase|
AT1G12570.1_|_Symbols:no_symbol_available_|_no_full_name_available_|__Chr1:4278192-4280753_REVERSE_LENGTH=572_|b31b32eaf70c5e29|3|c5hsaG_.3.pdb|1|19|42|568|2.35|PDB header: oxidoreductase| Chain: G: PDB Molecule: alcohol oxidase 1;| PDBTitle: alcohol oxidase aox1 from pichia pastoris|
AT1G12570.1_|_Symbols:no_symbol_available_|_no_full_name_available_|__Chr1:4278192-4280753_REVERSE_LENGTH=572_|b31b32eaf70c5e29|4|c4h7uA_.4.pdb|1|23|41|568|1.60|PDB header: oxidoreductase| Chain: A: PDB Molecule: pyranose dehydrogenase;| PDBTitle: crystal structure of pyranose dehydrogenase from agaricus meleagris,2 wildtype|
AT1G12570.1_|_Symbols:no_symbol_available_|_no_full_name_available_|__Chr1:4278192-4280753_REVERSE_LENGTH=572_|b31b32eaf70c5e29|5|c6h3gC_.5.pdb|1|20|44|572|2.60|PDB header: oxidoreductase| Chain: C: PDB Molecule: alcohol oxidase;| PDBTitle: alcohol oxidase from phanerochaete chrysosporium|
AT1G12570.1_|_Symbols:no_symbol_available_|_no_full_name_available_|__Chr1:4278192-4280753_REVERSE_LENGTH=572_|b31b32eaf70c5e29|6|c5nccB_.6.pdb|1|26|31|567|3.12|PDB header: oxidoreductase| Chain: B: PDB Molecule: fatty acid photodecarboxylase;| PDBTitle: structure of fatty acid photodecarboxylase in complex with fad and2 palmitic acid|
AT1G12570.1_|_Symbols:no_symbol_available_|_no_full_name_available_|__Chr1:4278192-4280753_REVERSE_LENGTH=572_|b31b32eaf70c5e29|7|c6o9nA_.7.pdb|1|22|42|569|2.60|PDB header: oxidoreductase| Chain: A: PDB Molecule: aryl-alcohol oxidase;| PDBTitle: structural insights on a new fungal aryl-alcohol oxidase|
AT1G12570.1_|_Symbols:no_symbol_available_|_no_full_name_available_|__Chr1:4278192-4280753_REVERSE_LENGTH=572_|b31b32eaf70c5e29|8|c3fimB_.8.pdb|1|20|45|568|2.55|PDB header: oxidoreductase| Chain: B: PDB Molecule: aryl-alcohol oxidase;| PDBTitle: crystal structure of aryl-alcohol-oxidase from pleurotus eryingii|
AT1G12570.1_|_Symbols:no_symbol_available_|_no_full_name_available_|__Chr1:4278192-4280753_REVERSE_LENGTH=572_|b31b32eaf70c5e29|9|c1cf3A_.9.pdb|1|22|42|572|1.90|PDB header: oxidoreductase(flavoprotein)| Chain: A: PDB Molecule: protein (glucose oxidase);| PDBTitle: glucose oxidase from apergillus niger|
AT1G12570.1_|_Symbols:no_symbol_available_|_no_full_name_available_|__Chr1:4278192-4280753_REVERSE_LENGTH=572_|b31b32eaf70c5e29|10|c3q9tB_.10.pdb|1|22|44|568|2.24|PDB header: oxidoreductase| Chain: B: PDB Molecule: choline dehydrogenase and related flavoproteins;| PDBTitle: crystal structure analysis of formate oxidase|
AT1G12570.1_|_Symbols:no_symbol_available_|_no_full_name_available_|__Chr1:4278192-4280753_REVERSE_LENGTH=572_|b31b32eaf70c5e29|11|c1gpeA_.11.pdb|1|21|42|571|1.80|PDB header: oxidoreductase(flavoprotein)| Chain: A: PDB Molecule: protein (glucose oxidase);| PDBTitle: glucose oxidase from penicillium amagasakiense|
AT1G12570.1_|_Symbols:no_symbol_available_|_no_full_name_available_|__Chr1:4278192-4280753_REVERSE_LENGTH=572_|b31b32eaf70c5e29|12|c2jbvA_.12.pdb|1|27|42|564|1.86|PDB header: oxidoreductase| Chain: A: PDB Molecule: choline oxidase;| PDBTitle: crystal structure of choline oxidase reveals insights into the2 catalytic mechanism|
AT1G12570.1_|_Symbols:no_symbol_available_|_no_full_name_available_|__Chr1:4278192-4280753_REVERSE_LENGTH=572_|b31b32eaf70c5e29|13|c3t37A_.13.pdb|1|23|45|568|2.19|PDB header: oxidoreductase| Chain: A: PDB Molecule: probable dehydrogenase;| PDBTitle: crystal structure of pyridoxine 4-oxidase from mesorbium loti|
AT1G12570.1_|_Symbols:no_symbol_available_|_no_full_name_available_|__Chr1:4278192-4280753_REVERSE_LENGTH=572_|b31b32eaf70c5e29|14|c4qi4A_.14.pdb|1|23|39|566|2.70|PDB header: oxidoreductase| Chain: A: PDB Molecule: cellobiose dehydrogenase;| PDBTitle: dehydrogenase domain of myriococcum thermophilum cellobiose2 dehydrogenase, mtdh|
AT1G12570.1_|_Symbols:no_symbol_available_|_no_full_name_available_|__Chr1:4278192-4280753_REVERSE_LENGTH=572_|b31b32eaf70c5e29|15|c4qi7A_.15.pdb|1|22|35|567|2.90|PDB header: oxidoreductase| Chain: A: PDB Molecule: cellobiose dehydrogenase;| PDBTitle: cellobiose dehydrogenase from neurospora crassa, nccdh|
AT1G12570.1_|_Symbols:no_symbol_available_|_no_full_name_available_|__Chr1:4278192-4280753_REVERSE_LENGTH=572_|b31b32eaf70c5e29|16|c1naaB_.16.pdb|1|19|44|570|1.80|PDB header: oxidoreductase| Chain: B: PDB Molecule: cellobiose dehydrogenase;| PDBTitle: cellobiose dehydrogenase flavoprotein fragment in complex with2 cellobionolactam|
AT1G12570.1_|_Symbols:no_symbol_available_|_no_full_name_available_|__Chr1:4278192-4280753_REVERSE_LENGTH=572_|b31b32eaf70c5e29|17|c4qi6A_.17.pdb|1|22|38|566|3.20|PDB header: oxidoreductase| Chain: A: PDB Molecule: cellobiose dehydrogenase;| PDBTitle: cellobiose dehydrogenase from myriococcum thermophilum, mtcdh|
AT1G12570.1_|_Symbols:no_symbol_available_|_no_full_name_available_|__Chr1:4278192-4280753_REVERSE_LENGTH=572_|b31b32eaf70c5e29|18|c4udpA_.18.pdb|1|25|46|565|1.90|PDB header: oxidoreductase| Chain: A: PDB Molecule: glucose-methanol-choline oxidoreductase;| PDBTitle: crystal structure of 5-hydroxymethylfurfural oxidase (hmfo) in the2 oxidized state|
AT1G12570.1_|_Symbols:no_symbol_available_|_no_full_name_available_|__Chr1:4278192-4280753_REVERSE_LENGTH=572_|b31b32eaf70c5e29|19|c4z24A_.19.pdb|1|21|43|567|2.00|PDB header: oxidoreductase| Chain: A: PDB Molecule: gmc-type oxidoreductase r135;| PDBTitle: mimivirus r135 (residues 51-702)|
AT1G12570.1_|_Symbols:no_symbol_available_|_no_full_name_available_|__Chr1:4278192-4280753_REVERSE_LENGTH=572_|b31b32eaf70c5e29|20|c6a2uD_.20.pdb|1|17|47|567|2.60|PDB header: signaling protein/oxidoreductase| Chain: D: PDB Molecule: glucose dehydrogenase;| PDBTitle: crystal structure of gamma-alpha subunit complex from burkholderia2 cepacia fad glucose dehydrogenase|
# Job Description|Job ID|Rank|Template/Model|Confidence|Sequence ID|Qstart|Qend|Resolution|Template Info
AT5G45180.1_|_Symbols:no_symbol_available_|_no_full_name_available_|__Chr5:18274179-18276586_REVERSE_LENGTH=459_|4f8b368cb39c5045|1|c6semA_.1.pdb|1|30|10|459|2.80|PDB header: membrane protein| Chain: A: PDB Molecule: ancestral flavin-containing monooxygenase (fmo) 2;| PDBTitle: crystal structure of ancestral flavin-containing monooxygenase (fmo) 2|
AT5G45180.1_|_Symbols:no_symbol_available_|_no_full_name_available_|__Chr5:18274179-18276586_REVERSE_LENGTH=459_|4f8b368cb39c5045|2|c6sekB_.2.pdb|1|29|9|459|2.70|PDB header: oxidoreductase| Chain: B: PDB Molecule: ancestral flavin-containing monooxygenase 5;| PDBTitle: crystal structure of ancestral flavin-containing monooxygenase (fmo) 5|
AT5G45180.1_|_Symbols:no_symbol_available_|_no_full_name_available_|__Chr5:18274179-18276586_REVERSE_LENGTH=459_|4f8b368cb39c5045|3|c6se3E_.3.pdb|1|29|11|459|2.80|PDB header: membrane protein| Chain: E: PDB Molecule: ancestral flavin-containing monooxygenase (fmo) 3-6;| PDBTitle: crystal structure of ancestral flavin-containing monooxygenase (fmo)2 3-6|
AT5G45180.1_|_Symbols:no_symbol_available_|_no_full_name_available_|__Chr5:18274179-18276586_REVERSE_LENGTH=459_|4f8b368cb39c5045|4|c5gsnD_.4.pdb|1|23|10|459|2.20|PDB header: flavoprotein| Chain: D: PDB Molecule: flavin-containing monooxygenase;| PDBTitle: tmm in complex with methimazole|
AT5G45180.1_|_Symbols:no_symbol_available_|_no_full_name_available_|__Chr5:18274179-18276586_REVERSE_LENGTH=459_|4f8b368cb39c5045|5|c2vq7B_.5.pdb|1|24|12|459|2.60|PDB header: oxidoreductase| Chain: B: PDB Molecule: flavin-containing monooxygenase;| PDBTitle: bacterial flavin-containing monooxygenase in complex with2 nadp: native data|
AT5G45180.1_|_Symbols:no_symbol_available_|_no_full_name_available_|__Chr5:18274179-18276586_REVERSE_LENGTH=459_|4f8b368cb39c5045|6|c6kbwA_.6.pdb|1|26|9|459|1.69|PDB header: flavoprotein| Chain: A: PDB Molecule: trimethylamine monooxygenase;| PDBTitle: crystal structure of tmm from myroides profundi d25|
AT5G45180.1_|_Symbols:no_symbol_available_|_no_full_name_available_|__Chr5:18274179-18276586_REVERSE_LENGTH=459_|4f8b368cb39c5045|7|c1vqwB_.7.pdb|1|25|7|459|2.40|PDB header: structural genomics, unknown function| Chain: B: PDB Molecule: protein with similarity to flavin-containing| PDBTitle: crystal structure of a protein with similarity to flavin-2 containing monooxygenases and to mammalian dimethylalanine3 monooxygenases|
AT5G45180.1_|_Symbols:no_symbol_available_|_no_full_name_available_|__Chr5:18274179-18276586_REVERSE_LENGTH=459_|4f8b368cb39c5045|8|c5nmwA_.8.pdb|1|26|11|459|1.89|PDB header: oxidoreductase| Chain: A: PDB Molecule: flavin-containing monooxygenase;| PDBTitle: crystal structure of the pyrrolizidine alkaloid n-oxygenase from2 zonocerus variegatus in complex with fad|
AT5G45180.1_|_Symbols:no_symbol_available_|_no_full_name_available_|__Chr5:18274179-18276586_REVERSE_LENGTH=459_|4f8b368cb39c5045|9|c5m0zA_.9.pdb|1|23|8|439|1.60|PDB header: oxidoreductase| Chain: A: PDB Molecule: cyclohexanone monooxygenase from thermocrispum municipale.;| PDBTitle: cyclohexanone monooxygenase from t. municipale: reduced enzyme bound2 to nadp+|
AT5G45180.1_|_Symbols:no_symbol_available_|_no_full_name_available_|__Chr5:18274179-18276586_REVERSE_LENGTH=459_|4f8b368cb39c5045|10|c3gwdA_.10.pdb|1|23|8|439|2.30|PDB header: oxidoreductase| Chain: A: PDB Molecule: cyclohexanone monooxygenase;| PDBTitle: closed crystal structure of cyclohexanone monooxygenase|
AT5G45180.1_|_Symbols:no_symbol_available_|_no_full_name_available_|__Chr5:18274179-18276586_REVERSE_LENGTH=459_|4f8b368cb39c5045|11|c3uclA_.11.pdb|1|22|8|455|2.36|PDB header: oxidoreductase| Chain: A: PDB Molecule: cyclohexanone monooxygenase;| PDBTitle: cyclohexanone-bound crystal structure of cyclohexanone monooxygenase2 in the rotated conformation|
AT5G45180.1_|_Symbols:no_symbol_available_|_no_full_name_available_|__Chr5:18274179-18276586_REVERSE_LENGTH=459_|4f8b368cb39c5045|12|c6a37A_.12.pdb|1|20|12|453|2.20|PDB header: oxidoreductase| Chain: A: PDB Molecule: putative flavin-binding monooxygenase;| PDBTitle: x-ray structure of cyclohexanone monooxygenase from acinetobacter2 calcoaceticus|
AT5G45180.1_|_Symbols:no_symbol_available_|_no_full_name_available_|__Chr5:18274179-18276586_REVERSE_LENGTH=459_|4f8b368cb39c5045|13|c6jdkA_.13.pdb|1|21|12|453|2.50|PDB header: oxidoreductase| Chain: A: PDB Molecule: baeyer-villiger monooxygenase;| PDBTitle: crystal structure of baeyer-villiger monooxygenase from parvibaculum2 lavamentivorans|
AT5G45180.1_|_Symbols:no_symbol_available_|_no_full_name_available_|__Chr5:18274179-18276586_REVERSE_LENGTH=459_|4f8b368cb39c5045|14|c5mq6A_.14.pdb|1|23|12|437|2.00|PDB header: oxidoreductase| Chain: A: PDB Molecule: pyridine nucleotide-disulfide oxidoreductase-like protein;| PDBTitle: polycyclic ketone monooxygenase from the thermophilic fungus2 thermothelomyces thermophila|
AT5G45180.1_|_Symbols:no_symbol_available_|_no_full_name_available_|__Chr5:18274179-18276586_REVERSE_LENGTH=459_|4f8b368cb39c5045|15|c5j7xA_.15.pdb|1|22|12|450|1.90|PDB header: oxidoreductase| Chain: A: PDB Molecule: dimethylaniline monooxygenase, putative;| PDBTitle: baeyer-villiger monooxygenase bvmoafl838 from aspergillus flavus|
AT5G45180.1_|_Symbols:no_symbol_available_|_no_full_name_available_|__Chr5:18274179-18276586_REVERSE_LENGTH=459_|4f8b368cb39c5045|16|c3uoyB_.16.pdb|1|22|7|434|2.00|PDB header: oxidoreductase| Chain: B: PDB Molecule: otemo;| PDBTitle: crystal structure of otemo complex with fad and nadp (form 1)|
AT5G45180.1_|_Symbols:no_symbol_available_|_no_full_name_available_|__Chr5:18274179-18276586_REVERSE_LENGTH=459_|4f8b368cb39c5045|17|c6y48D_.17.pdb|1|24|3|436|2.09|PDB header: flavoprotein| Chain: D: PDB Molecule: baeyer-villiger monooxygenase;| PDBTitle: baeyer-villiger monooxygenase bvmoafl210 from aspergillus flavus in2 complex with nadp|
AT5G45180.1_|_Symbols:no_symbol_available_|_no_full_name_available_|__Chr5:18274179-18276586_REVERSE_LENGTH=459_|4f8b368cb39c5045|18|c1w4xA_.18.pdb|1|24|5|434|1.7 |PDB header: oxygenase| Chain: A: PDB Molecule: phenylacetone monooxygenase;| PDBTitle: phenylacetone monooxygenase, a baeyer-villiger2 monooxygenase|
AT5G45180.1_|_Symbols:no_symbol_available_|_no_full_name_available_|__Chr5:18274179-18276586_REVERSE_LENGTH=459_|4f8b368cb39c5045|19|c4ap3A_.19.pdb|1|25|9|453|2.39|PDB header: oxidoreductase| Chain: A: PDB Molecule: steroid monooxygenase;| PDBTitle: oxidized steroid monooxygenase bound to nadp|
AT5G45180.1_|_Symbols:no_symbol_available_|_no_full_name_available_|__Chr5:18274179-18276586_REVERSE_LENGTH=459_|4f8b368cb39c5045|20|c6wpuA_.20.pdb|1|29|10|459|2.08|PDB header: flavoprotein, oxidoreductase| Chain: A: PDB Molecule: flavin-containing monooxygenase;| PDBTitle: structure of s-allyl-l-cysteine s-oxygenase from allium sativum|
# Job Description|Job ID|Rank|Template/Model|Confidence|Sequence ID|Qstart|Qend|Resolution|Template Info
AT3G14150.1_|_Symbols:HAOX2_|__|__Chr3:4690667-4692679_REVERSE_LENGTH=363_|6de950eec66c27d4|1|c6dvhF_.1.pdb|1|34|4|356|1.70|PDB header: oxidoreductase| Chain: F: PDB Molecule: lactate 2-monooxygenase;| PDBTitle: lactate monooxygenase from mycobacterium smegmatis - c203a mutant|
AT3G14150.1_|_Symbols:HAOX2_|__|__Chr3:4690667-4692679_REVERSE_LENGTH=363_|6de950eec66c27d4|2|c1fcbA_.2.pdb|1|42|1|362|2.40|PDB header: oxidoreductase (ch-oh(d)-cytochrome(a))| Chain: A: PDB Molecule: flavocytochrome b2;| PDBTitle: molecular structure of flavocytochrome b2 at 2.4 angstroms resolution|
AT3G14150.1_|_Symbols:HAOX2_|__|__Chr3:4690667-4692679_REVERSE_LENGTH=363_|6de950eec66c27d4|3|c2a7nA_.3.pdb|1|39|3|355|1.80|PDB header: oxidoreductase| Chain: A: PDB Molecule: l(+)-mandelate dehydrogenase;| PDBTitle: crystal structure of the g81a mutant of the active chimera of (s)-2 mandelate dehydrogenase|
AT3G14150.1_|_Symbols:HAOX2_|__|__Chr3:4690667-4692679_REVERSE_LENGTH=363_|6de950eec66c27d4|4|d1goxa_.4.pdb|1|60|3|357|2.00|PDB header: oxidoreductase (oxygen(a))| Chain: A: PDB Molecule: (s)-2-hydroxy-acid oxidase, peroxisomal;| PDBTitle: refined structure of spinach glycolate oxidase at 2 angstroms2 resolution|
AT3G14150.1_|_Symbols:HAOX2_|__|__Chr3:4690667-4692679_REVERSE_LENGTH=363_|6de950eec66c27d4|5|c6rhtA_.5.pdb|1|39|3|357|1.90|PDB header: oxidoreductase| Chain: A: PDB Molecule: putative l-lactate oxidase;| PDBTitle: structure of pediococcus acidilactici putative lactate oxidase wt2 protein|
AT3G14150.1_|_Symbols:HAOX2_|__|__Chr3:4690667-4692679_REVERSE_LENGTH=363_|6de950eec66c27d4|6|d1p4ca_.6.pdb|1|39|3|355|1.35|PDB header: oxidoreductase| Chain: A: PDB Molecule: l(+)-mandelate dehydrogenase;| PDBTitle: high resolution structure of oxidized active mutant of (s)-mandelate2 dehydrogenase|
AT3G14150.1_|_Symbols:HAOX2_|__|__Chr3:4690667-4692679_REVERSE_LENGTH=363_|6de950eec66c27d4|7|c2e77B_.7.pdb|1|35|1|355|1.90|PDB header: oxidoreductase| Chain: B: PDB Molecule: lactate oxidase;| PDBTitle: crystal structure of l-lactate oxidase with pyruvate complex|
AT3G14150.1_|_Symbols:HAOX2_|__|__Chr3:4690667-4692679_REVERSE_LENGTH=363_|6de950eec66c27d4|8|d1kbia1.8.pdb|1|40|1|362|2.30|PDB header: oxidoreductase| Chain: A: PDB Molecule: cytochrome b2;| PDBTitle: crystallographic study of the recombinant flavin-binding domain of2 baker's yeast flavocytochrome b2: comparison with the intact wild-3 type enzyme|
AT3G14150.1_|_Symbols:HAOX2_|__|__Chr3:4690667-4692679_REVERSE_LENGTH=363_|6de950eec66c27d4|9|c1kbiB_.9.pdb|1|41|1|360|2.30|PDB header: oxidoreductase| Chain: B: PDB Molecule: cytochrome b2;| PDBTitle: crystallographic study of the recombinant flavin-binding domain of2 baker's yeast flavocytochrome b2: comparison with the intact wild-3 type enzyme|
AT3G14150.1_|_Symbols:HAOX2_|__|__Chr3:4690667-4692679_REVERSE_LENGTH=363_|6de950eec66c27d4|10|c2rduA_.10.pdb|1|46|3|354|1.65|PDB header: oxidoreductase| Chain: A: PDB Molecule: hydroxyacid oxidase 1;| PDBTitle: crystal structure of human glycolate oxidase in complex with2 glyoxylate|
AT3G14150.1_|_Symbols:HAOX2_|__|__Chr3:4690667-4692679_REVERSE_LENGTH=363_|6de950eec66c27d4|11|c2rdtA_.11.pdb|1|49|1|354|1.95|PDB header: oxidoreductase| Chain: A: PDB Molecule: hydroxyacid oxidase 1;| PDBTitle: crystal structure of human glycolate oxidase (go) in complex with cdst|
AT3G14150.1_|_Symbols:HAOX2_|__|__Chr3:4690667-4692679_REVERSE_LENGTH=363_|6de950eec66c27d4|12|d1tb3a1.12.pdb|1|47|4|354|2.30|PDB header: oxidoreductase| Chain: A: PDB Molecule: hydroxyacid oxidase 3;| PDBTitle: crystal structure analysis of recombinant rat kidney long-2 chain hydroxy acid oxidase|
AT3G14150.1_|_Symbols:HAOX2_|__|__Chr3:4690667-4692679_REVERSE_LENGTH=363_|6de950eec66c27d4|13|c6a0gA_.13.pdb|1|40|4|353|1.80|PDB header: flavoprotein| Chain: A: PDB Molecule: 4-hydroxymandelate oxidase;| PDBTitle: the crystal structure of mandelate oxidase mutant y128f with b-2 phenyllactate|
AT3G14150.1_|_Symbols:HAOX2_|__|__Chr3:4690667-4692679_REVERSE_LENGTH=363_|6de950eec66c27d4|14|c2zrvC_.14.pdb|1|18|24|352|2.30|PDB header: isomerase| Chain: C: PDB Molecule: isopentenyl-diphosphate delta-isomerase;| PDBTitle: crystal structure of sulfolobus shibatae isopentenyl diphosphate2 isomerase in complex with reduced fmn.|
AT3G14150.1_|_Symbols:HAOX2_|__|__Chr3:4690667-4692679_REVERSE_LENGTH=363_|6de950eec66c27d4|15|c4n02A_.15.pdb|1|22|34|360|1.40|PDB header: isomerase| Chain: A: PDB Molecule: isopentenyl-diphosphate delta-isomerase;| PDBTitle: type 2 idi from s. pneumoniae|
AT3G14150.1_|_Symbols:HAOX2_|__|__Chr3:4690667-4692679_REVERSE_LENGTH=363_|6de950eec66c27d4|16|c1jcnA_.16.pdb|1|17|27|352|2.50|PDB header: oxidoreductase| Chain: A: PDB Molecule: inosine monophosphate dehydrogenase i;| PDBTitle: binary complex of human type-i inosine monophosphate dehydrogenase2 with 6-cl-imp|
AT3G14150.1_|_Symbols:HAOX2_|__|__Chr3:4690667-4692679_REVERSE_LENGTH=363_|6de950eec66c27d4|17|c3sr7C_.17.pdb|1|21|40|362|2.04|PDB header: isomerase| Chain: C: PDB Molecule: isopentenyl-diphosphate delta-isomerase;| PDBTitle: crystal structure of s. mutans isopentenyl pyrophosphate isomerase|
AT3G14150.1_|_Symbols:HAOX2_|__|__Chr3:4690667-4692679_REVERSE_LENGTH=363_|6de950eec66c27d4|18|d1p0ka_.18.pdb|1|25|42|362|1.90|PDB header: isomerase| Chain: A: PDB Molecule: isopentenyl-diphosphate delta-isomerase;| PDBTitle: ipp:dmapp isomerase type ii apo structure|
AT3G14150.1_|_Symbols:HAOX2_|__|__Chr3:4690667-4692679_REVERSE_LENGTH=363_|6de950eec66c27d4|19|d1vcfa1.19.pdb|1|23|38|349|2.60|PDB header: isomerase| Chain: A: PDB Molecule: isopentenyl-diphosphate delta-isomerase;| PDBTitle: crystal structure of ipp isomerase at i422|
AT3G14150.1_|_Symbols:HAOX2_|__|__Chr3:4690667-4692679_REVERSE_LENGTH=363_|6de950eec66c27d4|20|c6gk9C_.20.pdb|1|21|43|349|2.54|PDB header: oxidoreductase| Chain: C: PDB Molecule: inosine-5'-monophosphate dehydrogenase;| PDBTitle: inhibited structure of impdh from pseudomonas aeruginosa|
# Job Description|Job ID|Rank|Template/Model|Confidence|Sequence ID|Qstart|Qend|Resolution|Template Info
AT3G14130.1_|_Symbols:HAOX1_|__|__Chr3:4685844-4687852_REVERSE_LENGTH=363_|4e2375a892bd56b9|1|c6dvhF_.1.pdb|1|34|4|356|1.70|PDB header: oxidoreductase| Chain: F: PDB Molecule: lactate 2-monooxygenase;| PDBTitle: lactate monooxygenase from mycobacterium smegmatis - c203a mutant|
AT3G14130.1_|_Symbols:HAOX1_|__|__Chr3:4685844-4687852_REVERSE_LENGTH=363_|4e2375a892bd56b9|2|c1fcbA_.2.pdb|1|43|1|356|2.40|PDB header: oxidoreductase (ch-oh(d)-cytochrome(a))| Chain: A: PDB Molecule: flavocytochrome b2;| PDBTitle: molecular structure of flavocytochrome b2 at 2.4 angstroms resolution|
AT3G14130.1_|_Symbols:HAOX1_|__|__Chr3:4685844-4687852_REVERSE_LENGTH=363_|4e2375a892bd56b9|3|c2a7nA_.3.pdb|1|39|3|355|1.80|PDB header: oxidoreductase| Chain: A: PDB Molecule: l(+)-mandelate dehydrogenase;| PDBTitle: crystal structure of the g81a mutant of the active chimera of (s)-2 mandelate dehydrogenase|
AT3G14130.1_|_Symbols:HAOX1_|__|__Chr3:4685844-4687852_REVERSE_LENGTH=363_|4e2375a892bd56b9|4|d1goxa_.4.pdb|1|62|3|357|2.00|PDB header: oxidoreductase (oxygen(a))| Chain: A: PDB Molecule: (s)-2-hydroxy-acid oxidase, peroxisomal;| PDBTitle: refined structure of spinach glycolate oxidase at 2 angstroms2 resolution|
AT3G14130.1_|_Symbols:HAOX1_|__|__Chr3:4685844-4687852_REVERSE_LENGTH=363_|4e2375a892bd56b9|5|d1p4ca_.5.pdb|1|38|3|355|1.35|PDB header: oxidoreductase| Chain: A: PDB Molecule: l(+)-mandelate dehydrogenase;| PDBTitle: high resolution structure of oxidized active mutant of (s)-mandelate2 dehydrogenase|
AT3G14130.1_|_Symbols:HAOX1_|__|__Chr3:4685844-4687852_REVERSE_LENGTH=363_|4e2375a892bd56b9|6|c6rhtA_.6.pdb|1|39|2|356|1.90|PDB header: oxidoreductase| Chain: A: PDB Molecule: putative l-lactate oxidase;| PDBTitle: structure of pediococcus acidilactici putative lactate oxidase wt2 protein|
AT3G14130.1_|_Symbols:HAOX1_|__|__Chr3:4685844-4687852_REVERSE_LENGTH=363_|4e2375a892bd56b9|7|c2e77B_.7.pdb|1|35|1|355|1.90|PDB header: oxidoreductase| Chain: B: PDB Molecule: lactate oxidase;| PDBTitle: crystal structure of l-lactate oxidase with pyruvate complex|
AT3G14130.1_|_Symbols:HAOX1_|__|__Chr3:4685844-4687852_REVERSE_LENGTH=363_|4e2375a892bd56b9|8|d1kbia1.8.pdb|1|41|1|362|2.30|PDB header: oxidoreductase| Chain: A: PDB Molecule: cytochrome b2;| PDBTitle: crystallographic study of the recombinant flavin-binding domain of2 baker's yeast flavocytochrome b2: comparison with the intact wild-3 type enzyme|
AT3G14130.1_|_Symbols:HAOX1_|__|__Chr3:4685844-4687852_REVERSE_LENGTH=363_|4e2375a892bd56b9|9|c1kbiB_.9.pdb|1|41|1|362|2.30|PDB header: oxidoreductase| Chain: B: PDB Molecule: cytochrome b2;| PDBTitle: crystallographic study of the recombinant flavin-binding domain of2 baker's yeast flavocytochrome b2: comparison with the intact wild-3 type enzyme|
AT3G14130.1_|_Symbols:HAOX1_|__|__Chr3:4685844-4687852_REVERSE_LENGTH=363_|4e2375a892bd56b9|10|c2rduA_.10.pdb|1|49|3|354|1.65|PDB header: oxidoreductase| Chain: A: PDB Molecule: hydroxyacid oxidase 1;| PDBTitle: crystal structure of human glycolate oxidase in complex with2 glyoxylate|
AT3G14130.1_|_Symbols:HAOX1_|__|__Chr3:4685844-4687852_REVERSE_LENGTH=363_|4e2375a892bd56b9|11|c2rdtA_.11.pdb|1|51|1|355|1.95|PDB header: oxidoreductase| Chain: A: PDB Molecule: hydroxyacid oxidase 1;| PDBTitle: crystal structure of human glycolate oxidase (go) in complex with cdst|
AT3G14130.1_|_Symbols:HAOX1_|__|__Chr3:4685844-4687852_REVERSE_LENGTH=363_|4e2375a892bd56b9|12|d1tb3a1.12.pdb|1|46|4|354|2.30|PDB header: oxidoreductase| Chain: A: PDB Molecule: hydroxyacid oxidase 3;| PDBTitle: crystal structure analysis of recombinant rat kidney long-2 chain hydroxy acid oxidase|
AT3G14130.1_|_Symbols:HAOX1_|__|__Chr3:4685844-4687852_REVERSE_LENGTH=363_|4e2375a892bd56b9|13|c6a0gA_.13.pdb|1|39|4|353|1.80|PDB header: flavoprotein| Chain: A: PDB Molecule: 4-hydroxymandelate oxidase;| PDBTitle: the crystal structure of mandelate oxidase mutant y128f with b-2 phenyllactate|
AT3G14130.1_|_Symbols:HAOX1_|__|__Chr3:4685844-4687852_REVERSE_LENGTH=363_|4e2375a892bd56b9|14|c2zrvC_.14.pdb|1|17|24|352|2.30|PDB header: isomerase| Chain: C: PDB Molecule: isopentenyl-diphosphate delta-isomerase;| PDBTitle: crystal structure of sulfolobus shibatae isopentenyl diphosphate2 isomerase in complex with reduced fmn.|
AT3G14130.1_|_Symbols:HAOX1_|__|__Chr3:4685844-4687852_REVERSE_LENGTH=363_|4e2375a892bd56b9|15|c4n02A_.15.pdb|1|21|34|358|1.40|PDB header: isomerase| Chain: A: PDB Molecule: isopentenyl-diphosphate delta-isomerase;| PDBTitle: type 2 idi from s. pneumoniae|
AT3G14130.1_|_Symbols:HAOX1_|__|__Chr3:4685844-4687852_REVERSE_LENGTH=363_|4e2375a892bd56b9|16|c1jcnA_.16.pdb|1|16|27|352|2.50|PDB header: oxidoreductase| Chain: A: PDB Molecule: inosine monophosphate dehydrogenase i;| PDBTitle: binary complex of human type-i inosine monophosphate dehydrogenase2 with 6-cl-imp|
AT3G14130.1_|_Symbols:HAOX1_|__|__Chr3:4685844-4687852_REVERSE_LENGTH=363_|4e2375a892bd56b9|17|c3sr7C_.17.pdb|1|20|41|362|2.04|PDB header: isomerase| Chain: C: PDB Molecule: isopentenyl-diphosphate delta-isomerase;| PDBTitle: crystal structure of s. mutans isopentenyl pyrophosphate isomerase|
AT3G14130.1_|_Symbols:HAOX1_|__|__Chr3:4685844-4687852_REVERSE_LENGTH=363_|4e2375a892bd56b9|18|d1p0ka_.18.pdb|1|23|41|362|1.90|PDB header: isomerase| Chain: A: PDB Molecule: isopentenyl-diphosphate delta-isomerase;| PDBTitle: ipp:dmapp isomerase type ii apo structure|
AT3G14130.1_|_Symbols:HAOX1_|__|__Chr3:4685844-4687852_REVERSE_LENGTH=363_|4e2375a892bd56b9|19|d1vcfa1.19.pdb|1|24|38|349|2.60|PDB header: isomerase| Chain: A: PDB Molecule: isopentenyl-diphosphate delta-isomerase;| PDBTitle: crystal structure of ipp isomerase at i422|
AT3G14130.1_|_Symbols:HAOX1_|__|__Chr3:4685844-4687852_REVERSE_LENGTH=363_|4e2375a892bd56b9|20|c6gk9C_.20.pdb|1|20|43|349|2.54|PDB header: oxidoreductase| Chain: C: PDB Molecule: inosine-5'-monophosphate dehydrogenase;| PDBTitle: inhibited structure of impdh from pseudomonas aeruginosa|
# Job Description|Job ID|Rank|Template/Model|Confidence|Sequence ID|Qstart|Qend|Resolution|Template Info
AT5G07800.1_|_Symbols:no_symbol_available_|_no_full_name_available_|__Chr5:2486717-2489241_REVERSE_LENGTH=460_|5562e5fed485aa8e|1|c2vq7B_.1.pdb|1|27|15|439|2.60|PDB header: oxidoreductase| Chain: B: PDB Molecule: flavin-containing monooxygenase;| PDBTitle: bacterial flavin-containing monooxygenase in complex with2 nadp: native data|
AT5G07800.1_|_Symbols:no_symbol_available_|_no_full_name_available_|__Chr5:2486717-2489241_REVERSE_LENGTH=460_|5562e5fed485aa8e|2|c5nmwA_.2.pdb|1|32|14|438|1.89|PDB header: oxidoreductase| Chain: A: PDB Molecule: flavin-containing monooxygenase;| PDBTitle: crystal structure of the pyrrolizidine alkaloid n-oxygenase from2 zonocerus variegatus in complex with fad|
AT5G07800.1_|_Symbols:no_symbol_available_|_no_full_name_available_|__Chr5:2486717-2489241_REVERSE_LENGTH=460_|5562e5fed485aa8e|3|c6kbwA_.3.pdb|1|26|12|440|1.69|PDB header: flavoprotein| Chain: A: PDB Molecule: trimethylamine monooxygenase;| PDBTitle: crystal structure of tmm from myroides profundi d25|
AT5G07800.1_|_Symbols:no_symbol_available_|_no_full_name_available_|__Chr5:2486717-2489241_REVERSE_LENGTH=460_|5562e5fed485aa8e|4|c6sekB_.4.pdb|1|29|12|437|2.70|PDB header: oxidoreductase| Chain: B: PDB Molecule: ancestral flavin-containing monooxygenase 5;| PDBTitle: crystal structure of ancestral flavin-containing monooxygenase (fmo) 5|
AT5G07800.1_|_Symbols:no_symbol_available_|_no_full_name_available_|__Chr5:2486717-2489241_REVERSE_LENGTH=460_|5562e5fed485aa8e|5|c6se3E_.5.pdb|1|30|14|437|2.80|PDB header: membrane protein| Chain: E: PDB Molecule: ancestral flavin-containing monooxygenase (fmo) 3-6;| PDBTitle: crystal structure of ancestral flavin-containing monooxygenase (fmo)2 3-6|
AT5G07800.1_|_Symbols:no_symbol_available_|_no_full_name_available_|__Chr5:2486717-2489241_REVERSE_LENGTH=460_|5562e5fed485aa8e|6|c5gsnD_.6.pdb|1|25|13|438|2.20|PDB header: flavoprotein| Chain: D: PDB Molecule: flavin-containing monooxygenase;| PDBTitle: tmm in complex with methimazole|
AT5G07800.1_|_Symbols:no_symbol_available_|_no_full_name_available_|__Chr5:2486717-2489241_REVERSE_LENGTH=460_|5562e5fed485aa8e|7|c6wpuA_.7.pdb|1|44|10|454|2.08|PDB header: flavoprotein, oxidoreductase| Chain: A: PDB Molecule: flavin-containing monooxygenase;| PDBTitle: structure of s-allyl-l-cysteine s-oxygenase from allium sativum|
AT5G07800.1_|_Symbols:no_symbol_available_|_no_full_name_available_|__Chr5:2486717-2489241_REVERSE_LENGTH=460_|5562e5fed485aa8e|8|c6semA_.8.pdb|1|31|13|413|2.80|PDB header: membrane protein| Chain: A: PDB Molecule: ancestral flavin-containing monooxygenase (fmo) 2;| PDBTitle: crystal structure of ancestral flavin-containing monooxygenase (fmo) 2|
AT5G07800.1_|_Symbols:no_symbol_available_|_no_full_name_available_|__Chr5:2486717-2489241_REVERSE_LENGTH=460_|5562e5fed485aa8e|9|c1vqwB_.9.pdb|1|30|11|413|2.40|PDB header: structural genomics, unknown function| Chain: B: PDB Molecule: protein with similarity to flavin-containing| PDBTitle: crystal structure of a protein with similarity to flavin-2 containing monooxygenases and to mammalian dimethylalanine3 monooxygenases|
AT5G07800.1_|_Symbols:no_symbol_available_|_no_full_name_available_|__Chr5:2486717-2489241_REVERSE_LENGTH=460_|5562e5fed485aa8e|10|c6a37A_.10.pdb|1|22|15|407|2.20|PDB header: oxidoreductase| Chain: A: PDB Molecule: putative flavin-binding monooxygenase;| PDBTitle: x-ray structure of cyclohexanone monooxygenase from acinetobacter2 calcoaceticus|
AT5G07800.1_|_Symbols:no_symbol_available_|_no_full_name_available_|__Chr5:2486717-2489241_REVERSE_LENGTH=460_|5562e5fed485aa8e|11|c3uclA_.11.pdb|1|23|10|408|2.36|PDB header: oxidoreductase| Chain: A: PDB Molecule: cyclohexanone monooxygenase;| PDBTitle: cyclohexanone-bound crystal structure of cyclohexanone monooxygenase2 in the rotated conformation|
AT5G07800.1_|_Symbols:no_symbol_available_|_no_full_name_available_|__Chr5:2486717-2489241_REVERSE_LENGTH=460_|5562e5fed485aa8e|12|c5m0zA_.12.pdb|1|22|11|386|1.60|PDB header: oxidoreductase| Chain: A: PDB Molecule: cyclohexanone monooxygenase from thermocrispum municipale.;| PDBTitle: cyclohexanone monooxygenase from t. municipale: reduced enzyme bound2 to nadp+|
AT5G07800.1_|_Symbols:no_symbol_available_|_no_full_name_available_|__Chr5:2486717-2489241_REVERSE_LENGTH=460_|5562e5fed485aa8e|13|c3gwdA_.13.pdb|1|23|10|386|2.30|PDB header: oxidoreductase| Chain: A: PDB Molecule: cyclohexanone monooxygenase;| PDBTitle: closed crystal structure of cyclohexanone monooxygenase|
AT5G07800.1_|_Symbols:no_symbol_available_|_no_full_name_available_|__Chr5:2486717-2489241_REVERSE_LENGTH=460_|5562e5fed485aa8e|14|c6jdkA_.14.pdb|1|22|15|407|2.50|PDB header: oxidoreductase| Chain: A: PDB Molecule: baeyer-villiger monooxygenase;| PDBTitle: crystal structure of baeyer-villiger monooxygenase from parvibaculum2 lavamentivorans|
AT5G07800.1_|_Symbols:no_symbol_available_|_no_full_name_available_|__Chr5:2486717-2489241_REVERSE_LENGTH=460_|5562e5fed485aa8e|15|c5j7xA_.15.pdb|1|23|15|409|1.90|PDB header: oxidoreductase| Chain: A: PDB Molecule: dimethylaniline monooxygenase, putative;| PDBTitle: baeyer-villiger monooxygenase bvmoafl838 from aspergillus flavus|
AT5G07800.1_|_Symbols:no_symbol_available_|_no_full_name_available_|__Chr5:2486717-2489241_REVERSE_LENGTH=460_|5562e5fed485aa8e|16|c6y48D_.16.pdb|1|21|15|386|2.09|PDB header: flavoprotein| Chain: D: PDB Molecule: baeyer-villiger monooxygenase;| PDBTitle: baeyer-villiger monooxygenase bvmoafl210 from aspergillus flavus in2 complex with nadp|
AT5G07800.1_|_Symbols:no_symbol_available_|_no_full_name_available_|__Chr5:2486717-2489241_REVERSE_LENGTH=460_|5562e5fed485aa8e|17|c1w4xA_.17.pdb|1|23|9|386|1.7 |PDB header: oxygenase| Chain: A: PDB Molecule: phenylacetone monooxygenase;| PDBTitle: phenylacetone monooxygenase, a baeyer-villiger2 monooxygenase|
AT5G07800.1_|_Symbols:no_symbol_available_|_no_full_name_available_|__Chr5:2486717-2489241_REVERSE_LENGTH=460_|5562e5fed485aa8e|18|c4ap3A_.18.pdb|1|25|15|386|2.39|PDB header: oxidoreductase| Chain: A: PDB Molecule: steroid monooxygenase;| PDBTitle: oxidized steroid monooxygenase bound to nadp|
AT5G07800.1_|_Symbols:no_symbol_available_|_no_full_name_available_|__Chr5:2486717-2489241_REVERSE_LENGTH=460_|5562e5fed485aa8e|19|c3uoyB_.19.pdb|1|26|10|386|2.00|PDB header: oxidoreductase| Chain: B: PDB Molecule: otemo;| PDBTitle: crystal structure of otemo complex with fad and nadp (form 1)|
AT5G07800.1_|_Symbols:no_symbol_available_|_no_full_name_available_|__Chr5:2486717-2489241_REVERSE_LENGTH=460_|5562e5fed485aa8e|20|c5mq6A_.20.pdb|1|19|15|381|2.00|PDB header: oxidoreductase| Chain: A: PDB Molecule: pyridine nucleotide-disulfide oxidoreductase-like protein;| PDBTitle: polycyclic ketone monooxygenase from the thermophilic fungus2 thermothelomyces thermophila|
# Job Description|Job ID|Rank|Template/Model|Confidence|Sequence ID|Qstart|Qend|Resolution|Template Info
AT5G56470.1_|_Symbols:GulLO7,AtGulLO7_|_L_-gulono-1,4-lactone_(_L_-GulL)_oxidase_1_|__Chr5:22869060-22869958_FORWARD_LENGTH=252_|956fd06c8ae981d4|1|d2i0ka1.1.pdb|1|19|52|200|1.60|PDB header: oxidoreductase| Chain: A: PDB Molecule: oxidoreductase;| PDBTitle: cholesterol oxidase from brevibacterium sterolicum- his121ala mutant|
AT5G56470.1_|_Symbols:GulLO7,AtGulLO7_|_L_-gulono-1,4-lactone_(_L_-GulL)_oxidase_1_|__Chr5:22869060-22869958_FORWARD_LENGTH=252_|956fd06c8ae981d4|2|c2vfvA_.2.pdb|0.999|18|22|200|1.72|PDB header: oxidoreductase| Chain: A: PDB Molecule: xylitol oxidase;| PDBTitle: alditol oxidase from streptomyces coelicolor a3(2): complex2 with sulphite|
AT5G56470.1_|_Symbols:GulLO7,AtGulLO7_|_L_-gulono-1,4-lactone_(_L_-GulL)_oxidase_1_|__Chr5:22869060-22869958_FORWARD_LENGTH=252_|956fd06c8ae981d4|3|c3js8A_.3.pdb|0.998|16|52|202|1.54|PDB header: oxidoreductase| Chain: A: PDB Molecule: cholesterol oxidase;| PDBTitle: solvent-stable cholesterol oxidase|
AT5G56470.1_|_Symbols:GulLO7,AtGulLO7_|_L_-gulono-1,4-lactone_(_L_-GulL)_oxidase_1_|__Chr5:22869060-22869958_FORWARD_LENGTH=252_|956fd06c8ae981d4|4|c1i19B_.4.pdb|0.998|22|56|200|1.70|PDB header: oxidoreductase| Chain: B: PDB Molecule: cholesterol oxidase;| PDBTitle: crystal structure of cholesterol oxidase from b.sterolicum|
AT5G56470.1_|_Symbols:GulLO7,AtGulLO7_|_L_-gulono-1,4-lactone_(_L_-GulL)_oxidase_1_|__Chr5:22869060-22869958_FORWARD_LENGTH=252_|956fd06c8ae981d4|5|c4fdoA_.5.pdb|0.998|16|50|202|2.40|PDB header: oxidoreductase/oxidoreductase inhibitor| Chain: A: PDB Molecule: oxidoreductase dpre1;| PDBTitle: mycobacterium tuberculosis dpre1 in complex with ct319|
AT5G56470.1_|_Symbols:GulLO7,AtGulLO7_|_L_-gulono-1,4-lactone_(_L_-GulL)_oxidase_1_|__Chr5:22869060-22869958_FORWARD_LENGTH=252_|956fd06c8ae981d4|6|c2bvfA_.6.pdb|0.991|15|59|195|1.92|PDB header: oxidase| Chain: A: PDB Molecule: 6-hydroxy-d-nicotine oxidase;| PDBTitle: crystal structure of 6-hydoxy-d-nicotine oxidase from2 arthrobacter nicotinovorans. crystal form 3 (p1)|
AT5G56470.1_|_Symbols:GulLO7,AtGulLO7_|_L_-gulono-1,4-lactone_(_L_-GulL)_oxidase_1_|__Chr5:22869060-22869958_FORWARD_LENGTH=252_|956fd06c8ae981d4|7|c6c80B_.7.pdb|0.99|11|52|204|1.78|PDB header: immune system| Chain: B: PDB Molecule: cytokinin oxidase luckx1.1;| PDBTitle: crystal structure of a flax cytokinin oxidase|
AT5G56470.1_|_Symbols:GulLO7,AtGulLO7_|_L_-gulono-1,4-lactone_(_L_-GulL)_oxidase_1_|__Chr5:22869060-22869958_FORWARD_LENGTH=252_|956fd06c8ae981d4|8|c4ml8C_.8.pdb|0.989|12|52|193|2.70|PDB header: oxidoreductase| Chain: C: PDB Molecule: cytokinin oxidase 2;| PDBTitle: structure of maize cytokinin oxidase/dehydrogenase 2 (zmcko2)|
AT5G56470.1_|_Symbols:GulLO7,AtGulLO7_|_L_-gulono-1,4-lactone_(_L_-GulL)_oxidase_1_|__Chr5:22869060-22869958_FORWARD_LENGTH=252_|956fd06c8ae981d4|9|c3w8wA_.9.pdb|0.989|10|66|195|1.95|PDB header: oxidoreductase| Chain: A: PDB Molecule: putative fad-dependent oxygenase encm;| PDBTitle: the crystal structure of encm|
AT5G56470.1_|_Symbols:GulLO7,AtGulLO7_|_L_-gulono-1,4-lactone_(_L_-GulL)_oxidase_1_|__Chr5:22869060-22869958_FORWARD_LENGTH=252_|956fd06c8ae981d4|10|c2ipiD_.10.pdb|0.989|13|52|195|1.65|PDB header: oxidoreductase| Chain: D: PDB Molecule: aclacinomycin oxidoreductase (aknox);| PDBTitle: crystal structure of aclacinomycin oxidoreductase|
AT5G56470.1_|_Symbols:GulLO7,AtGulLO7_|_L_-gulono-1,4-lactone_(_L_-GulL)_oxidase_1_|__Chr5:22869060-22869958_FORWARD_LENGTH=252_|956fd06c8ae981d4|11|c2y3rC_.11.pdb|0.989|13|59|199|1.79|PDB header: oxidoreductase| Chain: C: PDB Molecule: taml;| PDBTitle: structure of the tirandamycin-bound fad-dependent tirandamycin oxidase2 taml in p21 space group|
AT5G56470.1_|_Symbols:GulLO7,AtGulLO7_|_L_-gulono-1,4-lactone_(_L_-GulL)_oxidase_1_|__Chr5:22869060-22869958_FORWARD_LENGTH=252_|956fd06c8ae981d4|12|c4oalB_.12.pdb|0.989|14|52|193|1.90|PDB header: oxidoreductase| Chain: B: PDB Molecule: cytokinin dehydrogenase 4;| PDBTitle: crystal structure of maize cytokinin oxidase/dehydrogenase 4 (zmcko4)2 in complex with phenylurea inhibitor cppu in alternative spacegroup|
AT5G56470.1_|_Symbols:GulLO7,AtGulLO7_|_L_-gulono-1,4-lactone_(_L_-GulL)_oxidase_1_|__Chr5:22869060-22869958_FORWARD_LENGTH=252_|956fd06c8ae981d4|13|c3popD_.13.pdb|0.988|11|54|194|1.65|PDB header: oxidoreductase| Chain: D: PDB Molecule: gilr oxidase;| PDBTitle: the crystal structure of gilr, an oxidoreductase that catalyzes the2 terminal step of gilvocarcin biosynthesis|
AT5G56470.1_|_Symbols:GulLO7,AtGulLO7_|_L_-gulono-1,4-lactone_(_L_-GulL)_oxidase_1_|__Chr5:22869060-22869958_FORWARD_LENGTH=252_|956fd06c8ae981d4|14|c5i1wD_.14.pdb|0.988|14|58|195|2.15|PDB header: oxidoreductase| Chain: D: PDB Molecule: crmk;| PDBTitle: crystal structure of crmk, a flavoenzyme involved in the shunt product2 recycling mechanism in caerulomycin biosynthesis|
AT5G56470.1_|_Symbols:GulLO7,AtGulLO7_|_L_-gulono-1,4-lactone_(_L_-GulL)_oxidase_1_|__Chr5:22869060-22869958_FORWARD_LENGTH=252_|956fd06c8ae981d4|15|c3vteA_.15.pdb|0.988|20|56|194|2.75|PDB header: oxidoreductase| Chain: A: PDB Molecule: tetrahydrocannabinolic acid synthase;| PDBTitle: crystal structure of tetrahydrocannabinolic acid synthase from2 cannabis sativa|
AT5G56470.1_|_Symbols:GulLO7,AtGulLO7_|_L_-gulono-1,4-lactone_(_L_-GulL)_oxidase_1_|__Chr5:22869060-22869958_FORWARD_LENGTH=252_|956fd06c8ae981d4|16|c2exrA_.16.pdb|0.988|14|53|193|1.70|PDB header: oxidoreductase| Chain: A: PDB Molecule: cytokinin dehydrogenase 7;| PDBTitle: x-ray structure of cytokinin oxidase/dehydrogenase (ckx) from2 arabidopsis thaliana at5g21482|
AT5G56470.1_|_Symbols:GulLO7,AtGulLO7_|_L_-gulono-1,4-lactone_(_L_-GulL)_oxidase_1_|__Chr5:22869060-22869958_FORWARD_LENGTH=252_|956fd06c8ae981d4|17|c3rjaA_.17.pdb|0.987|19|59|194|2.10|PDB header: oxidoreductase| Chain: A: PDB Molecule: carbohydrate oxidase;| PDBTitle: crystal structure of carbohydrate oxidase from microdochium nivale in2 complex with substrate analogue|
AT5G56470.1_|_Symbols:GulLO7,AtGulLO7_|_L_-gulono-1,4-lactone_(_L_-GulL)_oxidase_1_|__Chr5:22869060-22869958_FORWARD_LENGTH=252_|956fd06c8ae981d4|18|c5d79B_.18.pdb|0.987|15|51|195|1.85|PDB header: oxidoreductase| Chain: B: PDB Molecule: berberine bridge enzyme-like protein;| PDBTitle: structure of bbe-like #28 from arabidopsis thaliana|
AT5G56470.1_|_Symbols:GulLO7,AtGulLO7_|_L_-gulono-1,4-lactone_(_L_-GulL)_oxidase_1_|__Chr5:22869060-22869958_FORWARD_LENGTH=252_|956fd06c8ae981d4|19|c5l6fA_.19.pdb|0.987|17|62|194|1.80|PDB header: oxidoreductase| Chain: A: PDB Molecule: fad linked oxidase-like protein;| PDBTitle: xylooligosaccharide oxidase from myceliophthora thermophila c1 in2 complex with xylobiose|
AT5G56470.1_|_Symbols:GulLO7,AtGulLO7_|_L_-gulono-1,4-lactone_(_L_-GulL)_oxidase_1_|__Chr5:22869060-22869958_FORWARD_LENGTH=252_|956fd06c8ae981d4|20|c4ud8B_.20.pdb|0.986|14|38|195|2.09|PDB header: oxidoreductase| Chain: B: PDB Molecule: fad-binding and bbe domain-containing protein;| PDBTitle: atbbe15|
# Job Description|Job ID|Rank|Template/Model|Confidence|Sequence ID|Qstart|Qend|Resolution|Template Info
AT3G49640.1_|_Symbols:no_symbol_available_|_no_full_name_available_|__Chr3:18400480-18402809_REVERSE_LENGTH=329_|ca60065fc296601e|1|c4xp7A_.1.pdb|1|46|1|317|1.90|PDB header: oxidoreductase| Chain: A: PDB Molecule: trna-dihydrouridine(20) synthase [nad(p)+]-like;| PDBTitle: crystal structure of human trna dihydrouridine synthase 2|
AT3G49640.1_|_Symbols:no_symbol_available_|_no_full_name_available_|__Chr3:18400480-18402809_REVERSE_LENGTH=329_|ca60065fc296601e|2|d1vhna_.2.pdb|1|22|6|317|1.59|PDB header: structural genomics, unknown function| Chain: A: PDB Molecule: putative flavin oxidoreductase;| PDBTitle: crystal structure of a putative flavin oxidoreductase with flavin|
AT3G49640.1_|_Symbols:no_symbol_available_|_no_full_name_available_|__Chr3:18400480-18402809_REVERSE_LENGTH=329_|ca60065fc296601e|3|c6ei9A_.3.pdb|1|30|1|313|2.55|PDB header: flavoprotein| Chain: A: PDB Molecule: trna-dihydrouridine synthase b;| PDBTitle: crystal structure of e. coli trna-dihydrouridine synthase b (dusb)|
AT3G49640.1_|_Symbols:no_symbol_available_|_no_full_name_available_|__Chr3:18400480-18402809_REVERSE_LENGTH=329_|ca60065fc296601e|4|c3b0vD_.4.pdb|1|18|2|314|3.51|PDB header: oxidoreductase/rna| Chain: D: PDB Molecule: trna-dihydrouridine synthase;| PDBTitle: trna-dihydrouridine synthase from thermus thermophilus in complex with2 trna|
AT3G49640.1_|_Symbols:no_symbol_available_|_no_full_name_available_|__Chr3:18400480-18402809_REVERSE_LENGTH=329_|ca60065fc296601e|5|c3w9zA_.5.pdb|1|21|6|310|2.10|PDB header: oxidoreductase| Chain: A: PDB Molecule: trna-dihydrouridine synthase c;| PDBTitle: crystal structure of dusc|
AT3G49640.1_|_Symbols:no_symbol_available_|_no_full_name_available_|__Chr3:18400480-18402809_REVERSE_LENGTH=329_|ca60065fc296601e|6|c4ot7A_.6.pdb|1|11|1|244|1.80|PDB header: oxidoreductase| Chain: A: PDB Molecule: nadh:flavin oxidoreductase/nadh oxidase;| PDBTitle: x-structure of a variant of ncr from zymomonas mobilis|
AT3G49640.1_|_Symbols:no_symbol_available_|_no_full_name_available_|__Chr3:18400480-18402809_REVERSE_LENGTH=329_|ca60065fc296601e|7|c3gr7A_.7.pdb|1|17|1|244|2.30|PDB header: oxidoreductase| Chain: A: PDB Molecule: nadph dehydrogenase;| PDBTitle: structure of oye from geobacillus kaustophilus, hexagonal crystal form|
AT3G49640.1_|_Symbols:no_symbol_available_|_no_full_name_available_|__Chr3:18400480-18402809_REVERSE_LENGTH=329_|ca60065fc296601e|8|c3hf3A_.8.pdb|1|18|1|244|2.20|PDB header: oxidoreductase| Chain: A: PDB Molecule: chromate reductase;| PDBTitle: old yellow enzyme from thermus scotoductus sa-01|
AT3G49640.1_|_Symbols:no_symbol_available_|_no_full_name_available_|__Chr3:18400480-18402809_REVERSE_LENGTH=329_|ca60065fc296601e|9|c3kruC_.9.pdb|1|14|1|248|1.60|PDB header: oxidoreductase| Chain: C: PDB Molecule: nadh:flavin oxidoreductase/nadh oxidase;| PDBTitle: crystal structure of the thermostable old yellow enzyme from2 thermoanaerobacter pseudethanolicus e39|
AT3G49640.1_|_Symbols:no_symbol_available_|_no_full_name_available_|__Chr3:18400480-18402809_REVERSE_LENGTH=329_|ca60065fc296601e|10|d1z41a1.10.pdb|1|15|1|244|1.30|PDB header: oxidoreductase| Chain: A: PDB Molecule: probable nadh-dependent flavin oxidoreductase yqjm;| PDBTitle: crystal structure of oxidized yqjm from bacillus subtilis|
AT3G49640.1_|_Symbols:no_symbol_available_|_no_full_name_available_|__Chr3:18400480-18402809_REVERSE_LENGTH=329_|ca60065fc296601e|11|c5ocsB_.11.pdb|1|20|1|244|1.70|PDB header: flavoprotein| Chain: B: PDB Molecule: putative nadh-depentdent flavin oxidoreductase;| PDBTitle: ene-reductase (er/oye) from ralstonia (cupriavidus) metallidurans|
AT3G49640.1_|_Symbols:no_symbol_available_|_no_full_name_available_|__Chr3:18400480-18402809_REVERSE_LENGTH=329_|ca60065fc296601e|12|c2h90A_.12.pdb|1|17|1|244|1.42|PDB header: oxidoreductase| Chain: A: PDB Molecule: xenobiotic reductase a;| PDBTitle: xenobiotic reductase a in complex with coumarin|
AT3G49640.1_|_Symbols:no_symbol_available_|_no_full_name_available_|__Chr3:18400480-18402809_REVERSE_LENGTH=329_|ca60065fc296601e|13|d1ps9a1.13.pdb|1|14|1|252|2.20|PDB header: oxidoreductase| Chain: A: PDB Molecule: 2,4-dienoyl-coa reductase;| PDBTitle: the crystal structure and reaction mechanism of e. coli 2,4-dienoyl2 coa reductase|
AT3G49640.1_|_Symbols:no_symbol_available_|_no_full_name_available_|__Chr3:18400480-18402809_REVERSE_LENGTH=329_|ca60065fc296601e|14|c1ps9A_.14.pdb|1|15|1|253|2.20|PDB header: oxidoreductase| Chain: A: PDB Molecule: 2,4-dienoyl-coa reductase;| PDBTitle: the crystal structure and reaction mechanism of e. coli 2,4-dienoyl2 coa reductase|
AT3G49640.1_|_Symbols:no_symbol_available_|_no_full_name_available_|__Chr3:18400480-18402809_REVERSE_LENGTH=329_|ca60065fc296601e|15|c1djnB_.15.pdb|1|12|1|253|2.20|PDB header: oxidoreductase| Chain: B: PDB Molecule: trimethylamine dehydrogenase;| PDBTitle: structural and biochemical characterization of recombinant wild type2 trimethylamine dehydrogenase from methylophilus methylotrophus (sp.3 w3a1)|
AT3G49640.1_|_Symbols:no_symbol_available_|_no_full_name_available_|__Chr3:18400480-18402809_REVERSE_LENGTH=329_|ca60065fc296601e|16|d1djqa1.16.pdb|1|12|1|244|2.20|PDB header: oxidoreductase| Chain: A: PDB Molecule: trimethylamine dehydrogenase;| PDBTitle: structural and biochemical characterization of recombinant c30a mutant2 of trimethylamine dehydrogenase from methylophilus methylotrophus3 (sp. w3a1)|
AT3G49640.1_|_Symbols:no_symbol_available_|_no_full_name_available_|__Chr3:18400480-18402809_REVERSE_LENGTH=329_|ca60065fc296601e|17|c6uffF_.17.pdb|1|14|1|244|2.01|PDB header: oxidoreductase| Chain: F: PDB Molecule: ene-reductase 1;| PDBTitle: structure of ene-reductase 1 nostocer1 from cyanobacteria|
AT3G49640.1_|_Symbols:no_symbol_available_|_no_full_name_available_|__Chr3:18400480-18402809_REVERSE_LENGTH=329_|ca60065fc296601e|18|d1vyra_.18.pdb|1|16|1|244|0.9 |PDB header: oxidoreductase| Chain: A: PDB Molecule: pentaerythritol tetranitrate reductase;| PDBTitle: structure of pentaerythritol tetranitrate reductase complexed2 with picric acid|
AT3G49640.1_|_Symbols:no_symbol_available_|_no_full_name_available_|__Chr3:18400480-18402809_REVERSE_LENGTH=329_|ca60065fc296601e|19|c4a3uB_.19.pdb|1|12|1|244|1.70|PDB header: oxidoreductase| Chain: B: PDB Molecule: nadh\:flavin oxidoreductase/nadh oxidase;| PDBTitle: x-structure of the old yellow enzyme homologue from zymomonas mobilis2 (ncr)|
AT3G49640.1_|_Symbols:no_symbol_available_|_no_full_name_available_|__Chr3:18400480-18402809_REVERSE_LENGTH=329_|ca60065fc296601e|20|c6mywA_.20.pdb|1|14|1|244|1.16|PDB header: oxidoreductase| Chain: A: PDB Molecule: n-ethylmaleimide reductase;| PDBTitle: gluconobacter ene-reductase (gluer) mutant - t36a|
# Job Description|Job ID|Rank|Template/Model|Confidence|Sequence ID|Qstart|Qend|Resolution|Template Info
AT2G13440.1_|_Symbols:no_symbol_available_|_no_full_name_available_|__Chr2:5593270-5598296_REVERSE_LENGTH=723_|88c19d469e05682e|1|c3cp8C_.1.pdb|1|47|71|686|3.20|PDB header: oxidoreductase| Chain: C: PDB Molecule: trna uridine 5-carboxymethylaminomethyl| PDBTitle: crystal structure of gida from chlorobium tepidum|
AT2G13440.1_|_Symbols:no_symbol_available_|_no_full_name_available_|__Chr2:5593270-5598296_REVERSE_LENGTH=723_|88c19d469e05682e|2|c2zxiC_.2.pdb|1|50|71|688|2.30|PDB header: fad-binding protein| Chain: C: PDB Molecule: trna uridine 5-carboxymethylaminomethyl modification enzyme| PDBTitle: structure of aquifex aeolicus gida in the form ii crystal|
AT2G13440.1_|_Symbols:no_symbol_available_|_no_full_name_available_|__Chr2:5593270-5598296_REVERSE_LENGTH=723_|88c19d469e05682e|3|c3g05B_.3.pdb|1|49|66|617|3.49|PDB header: rna binding protein| Chain: B: PDB Molecule: trna uridine 5-carboxymethylaminomethyl modification enzyme| PDBTitle: crystal structure of n-terminal domain (2-550) of e.coli mnmg|
AT2G13440.1_|_Symbols:no_symbol_available_|_no_full_name_available_|__Chr2:5593270-5598296_REVERSE_LENGTH=723_|88c19d469e05682e|4|c3cesB_.4.pdb|1|49|68|617|2.41|PDB header: rna binding protein| Chain: B: PDB Molecule: trna uridine 5-carboxymethylaminomethyl modification enzyme| PDBTitle: crystal structure of e.coli mnmg (gida), a highly-conserved trna2 modifying enzyme|
AT2G13440.1_|_Symbols:no_symbol_available_|_no_full_name_available_|__Chr2:5593270-5598296_REVERSE_LENGTH=723_|88c19d469e05682e|5|c3cp2A_.5.pdb|1|49|70|619|2.90|PDB header: oxidoreductase| Chain: A: PDB Molecule: trna uridine 5-carboxymethylaminomethyl| PDBTitle: crystal structure of gida from e. coli|
AT2G13440.1_|_Symbols:no_symbol_available_|_no_full_name_available_|__Chr2:5593270-5598296_REVERSE_LENGTH=723_|88c19d469e05682e|6|c3g5rA_.6.pdb|1|29|74|547|1.60|PDB header: transferase| Chain: A: PDB Molecule: methylenetetrahydrofolate--trna-(uracil-5-)-| PDBTitle: crystal structure of thermus thermophilus trmfo in complex with2 tetrahydrofolate|
AT2G13440.1_|_Symbols:no_symbol_available_|_no_full_name_available_|__Chr2:5593270-5598296_REVERSE_LENGTH=723_|88c19d469e05682e|7|d2cula1.7.pdb|1|25|72|329|1.65|PDB header: oxidoreductase| Chain: A: PDB Molecule: glucose-inhibited division protein a-related protein,| PDBTitle: crystal structure of the gida-related protein from thermus2 thermophilus hb8|
AT2G13440.1_|_Symbols:no_symbol_available_|_no_full_name_available_|__Chr2:5593270-5598296_REVERSE_LENGTH=723_|88c19d469e05682e|8|c2i0zA_.8.pdb|1|15|72|463|1.84|PDB header: oxidoreductase| Chain: A: PDB Molecule: nad(fad)-utilizing dehydrogenases;| PDBTitle: crystal structure of a fad binding protein from bacillus2 cereus, a putative nad(fad)-utilizing dehydrogenases|
AT2G13440.1_|_Symbols:no_symbol_available_|_no_full_name_available_|__Chr2:5593270-5598296_REVERSE_LENGTH=723_|88c19d469e05682e|9|c1jrxA_.9.pdb|1|16|33|462|2.00|PDB header: oxidoreductase| Chain: A: PDB Molecule: flavocytochrome c;| PDBTitle: crystal structure of arg402ala mutant flavocytochrome c32 from shewanella frigidimarina|
AT2G13440.1_|_Symbols:no_symbol_available_|_no_full_name_available_|__Chr2:5593270-5598296_REVERSE_LENGTH=723_|88c19d469e05682e|10|d2gqfa1.10.pdb|1|20|71|461|2.70|PDB header: structural genomics, unknown function| Chain: A: PDB Molecule: hypothetical protein hi0933;| PDBTitle: crystal structure of flavoprotein hi0933 from haemophilus influenzae2 rd|
AT2G13440.1_|_Symbols:no_symbol_available_|_no_full_name_available_|__Chr2:5593270-5598296_REVERSE_LENGTH=723_|88c19d469e05682e|11|c4cnjD_.11.pdb|1|15|71|455|2.70|PDB header: oxidoreductase| Chain: D: PDB Molecule: l-amino acid oxidase;| PDBTitle: l-aminoacetone oxidase from streptococcus oligofermentans2 belongs to a new 3-domain family of bacterial flavoproteins|
AT2G13440.1_|_Symbols:no_symbol_available_|_no_full_name_available_|__Chr2:5593270-5598296_REVERSE_LENGTH=723_|88c19d469e05682e|12|c2gqfA_.12.pdb|1|12|71|461|2.70|PDB header: structural genomics, unknown function| Chain: A: PDB Molecule: hypothetical protein hi0933;| PDBTitle: crystal structure of flavoprotein hi0933 from haemophilus influenzae2 rd|
AT2G13440.1_|_Symbols:no_symbol_available_|_no_full_name_available_|__Chr2:5593270-5598296_REVERSE_LENGTH=723_|88c19d469e05682e|13|c2fjaC_.13.pdb|1|14|53|548|2.00|PDB header: oxidoreductase| Chain: C: PDB Molecule: adenylylsulfate reductase, subunit a;| PDBTitle: adenosine 5'-phosphosulfate reductase in complex with substrate|
AT2G13440.1_|_Symbols:no_symbol_available_|_no_full_name_available_|__Chr2:5593270-5598296_REVERSE_LENGTH=723_|88c19d469e05682e|14|c3p4rM_.14.pdb|1|16|72|547|3.05|PDB header: oxidoreductase| Chain: M: PDB Molecule: fumarate reductase flavoprotein subunit;| PDBTitle: crystal structure of menaquinol:fumarate oxidoreductase in complex2 with glutarate|
AT2G13440.1_|_Symbols:no_symbol_available_|_no_full_name_available_|__Chr2:5593270-5598296_REVERSE_LENGTH=723_|88c19d469e05682e|15|c1qo8A_.15.pdb|1|17|29|464|2.15|PDB header: oxidoreductase| Chain: A: PDB Molecule: flavocytochrome c3 fumarate reductase;| PDBTitle: the structure of the open conformation of a flavocytochrome c32 fumarate reductase|
AT2G13440.1_|_Symbols:no_symbol_available_|_no_full_name_available_|__Chr2:5593270-5598296_REVERSE_LENGTH=723_|88c19d469e05682e|16|c1d4cB_.16.pdb|1|17|71|464|2.90|PDB header: oxidoreductase| Chain: B: PDB Molecule: flavocytochrome c fumarate reductase;| PDBTitle: crystal structure of the uncomplexed form of the flavocytochrome c2 fumarate reductase of shewanella putrefaciens strain mr-1|
AT2G13440.1_|_Symbols:no_symbol_available_|_no_full_name_available_|__Chr2:5593270-5598296_REVERSE_LENGTH=723_|88c19d469e05682e|17|c3v76A_.17.pdb|1|13|74|457|2.51|PDB header: flavoprotein| Chain: A: PDB Molecule: flavoprotein;| PDBTitle: the crystal structure of a flavoprotein from sinorhizobium meliloti|
AT2G13440.1_|_Symbols:no_symbol_available_|_no_full_name_available_|__Chr2:5593270-5598296_REVERSE_LENGTH=723_|88c19d469e05682e|18|c3vr8E_.18.pdb|1|13|70|467|2.81|PDB header: oxidoreductase| Chain: E: PDB Molecule: flavoprotein subunit of complex ii;| PDBTitle: mitochondrial rhodoquinol-fumarate reductase from the parasitic2 nematode ascaris suum|
AT2G13440.1_|_Symbols:no_symbol_available_|_no_full_name_available_|__Chr2:5593270-5598296_REVERSE_LENGTH=723_|88c19d469e05682e|19|c1kf6A_.19.pdb|1|16|72|467|2.70|PDB header: oxidoreductase| Chain: A: PDB Molecule: fumarate reductase flavoprotein;| PDBTitle: e. coli quinol-fumarate reductase with bound inhibitor hqno|
AT2G13440.1_|_Symbols:no_symbol_available_|_no_full_name_available_|__Chr2:5593270-5598296_REVERSE_LENGTH=723_|88c19d469e05682e|20|c1yq4A_.20.pdb|1|14|70|467|2.33|PDB header: oxidoreductase| Chain: A: PDB Molecule: succinate dehydrogenase flavoprotein subunit;| PDBTitle: avian respiratory complex ii with 3-nitropropionate and ubiquinone|
# Job Description|Job ID|Rank|Template/Model|Confidence|Sequence ID|Qstart|Qend|Resolution|Template Info
AT3G06690.1_|_Symbols:no_symbol_available_|_no_full_name_available_|__Chr3:2115589-2116825_REVERSE_LENGTH=187_|6153d12d5272176b|1|d2ddha2.1.pdb|1|19|31|187|2.07|PDB header: oxidoreductase| Chain: A: PDB Molecule: acyl-coa oxidase;| PDBTitle: crystal structure of acyl-coa oxidase complexed with 3-oh-dodecanoate|
AT3G06690.1_|_Symbols:no_symbol_available_|_no_full_name_available_|__Chr3:2115589-2116825_REVERSE_LENGTH=187_|6153d12d5272176b|2|c5ys9A_.2.pdb|1|22|3|187|2.50|PDB header: oxidoreductase| Chain: A: PDB Molecule: acyl-coenzyme a oxidase 3;| PDBTitle: crystal structure of acyl-coa oxidase3 from yarrowia lipolytica|
AT3G06690.1_|_Symbols:no_symbol_available_|_no_full_name_available_|__Chr3:2115589-2116825_REVERSE_LENGTH=187_|6153d12d5272176b|3|d1w07a2.3.pdb|1|17|25|187|2.00|PDB header: oxidoreductase| Chain: A: PDB Molecule: acyl-coa oxidase;| PDBTitle: arabidopsis thaliana acyl-coa oxidase 1|
AT3G06690.1_|_Symbols:no_symbol_available_|_no_full_name_available_|__Chr3:2115589-2116825_REVERSE_LENGTH=187_|6153d12d5272176b|4|c2ddhA_.4.pdb|1|18|10|187|2.07|PDB header: oxidoreductase| Chain: A: PDB Molecule: acyl-coa oxidase;| PDBTitle: crystal structure of acyl-coa oxidase complexed with 3-oh-dodecanoate|
AT3G06690.1_|_Symbols:no_symbol_available_|_no_full_name_available_|__Chr3:2115589-2116825_REVERSE_LENGTH=187_|6153d12d5272176b|5|c5k3iH_.5.pdb|1|15|3|187|2.68|PDB header: oxidoreductase| Chain: H: PDB Molecule: acyl-coenzyme a oxidase;| PDBTitle: crystal structure of acyl-coa oxidase-1 in caenorhabditis elegans2 complexed with fad and atp|
AT3G06690.1_|_Symbols:no_symbol_available_|_no_full_name_available_|__Chr3:2115589-2116825_REVERSE_LENGTH=187_|6153d12d5272176b|6|c5y9dA_.6.pdb|1|20|3|187|2.50|PDB header: oxidoreductase| Chain: A: PDB Molecule: acyl-coenzyme a oxidase 1;| PDBTitle: crystal structure of acyl-coa oxidase1 from yarrowia lipolytica|
AT3G06690.1_|_Symbols:no_symbol_available_|_no_full_name_available_|__Chr3:2115589-2116825_REVERSE_LENGTH=187_|6153d12d5272176b|7|c1w07A_.7.pdb|1|17|3|187|2.00|PDB header: oxidoreductase| Chain: A: PDB Molecule: acyl-coa oxidase;| PDBTitle: arabidopsis thaliana acyl-coa oxidase 1|
AT3G06690.1_|_Symbols:no_symbol_available_|_no_full_name_available_|__Chr3:2115589-2116825_REVERSE_LENGTH=187_|6153d12d5272176b|8|c5k3jA_.8.pdb|1|20|13|185|2.68|PDB header: oxidoreductase| Chain: A: PDB Molecule: acyl-coenzyme a oxidase;| PDBTitle: crystals structure of acyl-coa oxidase-2 in caenorhabditis elegans2 bound with fad, ascaroside-coa, and atp|
AT3G06690.1_|_Symbols:no_symbol_available_|_no_full_name_available_|__Chr3:2115589-2116825_REVERSE_LENGTH=187_|6153d12d5272176b|9|c2fonA_.9.pdb|1|18|3|187|2.74|PDB header: oxidoreductase| Chain: A: PDB Molecule: peroxisomal acyl-coa oxidase 1a;| PDBTitle: x-ray crystal structure of leacx1, an acyl-coa oxidase from2 lycopersicon esculentum (tomato)|
AT3G06690.1_|_Symbols:no_symbol_available_|_no_full_name_available_|__Chr3:2115589-2116825_REVERSE_LENGTH=187_|6153d12d5272176b|10|c3owaC_.10.pdb|0.975|14|70|186|1.97|PDB header: oxidoreductase| Chain: C: PDB Molecule: acyl-coa dehydrogenase;| PDBTitle: crystal structure of acyl-coa dehydrogenase complexed with fad from2 bacillus anthracis|
AT3G06690.1_|_Symbols:no_symbol_available_|_no_full_name_available_|__Chr3:2115589-2116825_REVERSE_LENGTH=187_|6153d12d5272176b|11|c4wt3A_.11.pdb|0.64|15|17|172|1.95|PDB header: chaperone| Chain: A: PDB Molecule: rubisco accumulation factor 1, isoform 2;| PDBTitle: the n-terminal domain of rubisco accumulation factor 1 from2 arabidopsis thaliana|
AT3G06690.1_|_Symbols:no_symbol_available_|_no_full_name_available_|__Chr3:2115589-2116825_REVERSE_LENGTH=187_|6153d12d5272176b|12|c6ny5A_.12.pdb|0.411|10|55|161|3.00|PDB header: rna binding protein/rna| Chain: A: PDB Molecule: pumilio domain-containing protein c56f2.08c;| PDBTitle: crystal structure of the pum-hd domain of s. pombe puf1 in complex2 with rna|
AT3G06690.1_|_Symbols:no_symbol_available_|_no_full_name_available_|__Chr3:2115589-2116825_REVERSE_LENGTH=187_|6153d12d5272176b|13|c2uxwA_.13.pdb|0.4|13|10|152|1.45|PDB header: oxidoreductase| Chain: A: PDB Molecule: very-long-chain specific acyl-coa dehydrogenase;| PDBTitle: crystal structure of human very long chain acyl-coa dehydrogenase2 (acadvl)|
AT3G06690.1_|_Symbols:no_symbol_available_|_no_full_name_available_|__Chr3:2115589-2116825_REVERSE_LENGTH=187_|6153d12d5272176b|14|d1szaa_.14.pdb|0.274|19|90|174|2.20|PDB header: transcription| Chain: A: PDB Molecule: pcf11 protein;| PDBTitle: the rna polymerase ii ctd in mrna processing: beta-turn recognition2 and beta-spiral model|
AT3G06690.1_|_Symbols:no_symbol_available_|_no_full_name_available_|__Chr3:2115589-2116825_REVERSE_LENGTH=187_|6153d12d5272176b|15|c2kivA_.15.pdb|0.226|11|128|182|UNK|PDB header: signaling protein| Chain: A: PDB Molecule: ankyrin repeat and sterile alpha motif domain-containing| PDBTitle: aida-1 sam domain tandem|
AT3G06690.1_|_Symbols:no_symbol_available_|_no_full_name_available_|__Chr3:2115589-2116825_REVERSE_LENGTH=187_|6153d12d5272176b|16|c6scnR_.16.pdb|0.195|28|134|165|3.10|PDB header: motor protein| Chain: R: PDB Molecule: flagellar m-ring protein;| PDBTitle: 33mer structure of the salmonella flagella ms-ring protein flif|
AT3G06690.1_|_Symbols:no_symbol_available_|_no_full_name_available_|__Chr3:2115589-2116825_REVERSE_LENGTH=187_|6153d12d5272176b|17|c6sd5Z_.17.pdb|0.188|28|134|165|3.10|PDB header: motor protein| Chain: Z: PDB Molecule: flagellar m-ring protein;| PDBTitle: structure of the rbm2 inner ring of salmonella flagella ms-ring2 protein flif with 22-fold symmetry applied|
AT3G06690.1_|_Symbols:no_symbol_available_|_no_full_name_available_|__Chr3:2115589-2116825_REVERSE_LENGTH=187_|6153d12d5272176b|18|c4naoA_.18.pdb|0.173|18|118|155|1.65|PDB header: oxidoreductase| Chain: A: PDB Molecule: putative oxygenase;| PDBTitle: crystal structure of eash|
AT3G06690.1_|_Symbols:no_symbol_available_|_no_full_name_available_|__Chr3:2115589-2116825_REVERSE_LENGTH=187_|6153d12d5272176b|19|d1nvpd1.19.pdb|0.147|16|121|158|2.10|PDB header: transcription/dna| Chain: D: PDB Molecule: transcription initiation factor iia gamma chain;| PDBTitle: human tfiia/tbp/dna complex|
AT3G06690.1_|_Symbols:no_symbol_available_|_no_full_name_available_|__Chr3:2115589-2116825_REVERSE_LENGTH=187_|6153d12d5272176b|20|c3jvoA_.20.pdb|0.135|10|78|118|2.10|PDB header: viral protein| Chain: A: PDB Molecule: gp6;| PDBTitle: crystal structure of bacteriophage hk97 gp6|
# Job Description|Job ID|Rank|Template/Model|Confidence|Sequence ID|Qstart|Qend|Resolution|Template Info
AT3G13070.1_|_Symbols:no_symbol_available_|_no_full_name_available_|__Chr3:4191511-4195112_REVERSE_LENGTH=661_|88483729d729af6a|1|c4hg0A_.1.pdb|1|31|337|604|3.10|PDB header: transport protein| Chain: A: PDB Molecule: magnesium and cobalt efflux protein corc;| PDBTitle: crystal structure of magnesium and cobalt efflux protein corc,2 northeast structural genomics consortium (nesg) target er40|
AT3G13070.1_|_Symbols:no_symbol_available_|_no_full_name_available_|__Chr3:4191511-4195112_REVERSE_LENGTH=661_|88483729d729af6a|2|c6n7eA_.2.pdb|1|36|340|503|3.50|PDB header: metal transport| Chain: A: PDB Molecule: metal transporter cnnm2,metal transporter cnnm2;| PDBTitle: crystal structure of the cytosolic domain of human cnnm2 in complex2 with amp-pnp and mg2+|
AT3G13070.1_|_Symbols:no_symbol_available_|_no_full_name_available_|__Chr3:4191511-4195112_REVERSE_LENGTH=661_|88483729d729af6a|3|c6mn6A_.3.pdb|1|33|353|497|3.36|PDB header: metal transport| Chain: A: PDB Molecule: metal transporter cnnm3;| PDBTitle: crystal structure of the cytosolic domain of human cnnm3|
AT3G13070.1_|_Symbols:no_symbol_available_|_no_full_name_available_|__Chr3:4191511-4195112_REVERSE_LENGTH=661_|88483729d729af6a|4|c3ocmA_.4.pdb|1|25|335|486|1.80|PDB header: membrane protein| Chain: A: PDB Molecule: putative membrane protein;| PDBTitle: the crystal structure of a domain from a possible membrane protein of2 bordetella parapertussis|
AT3G13070.1_|_Symbols:no_symbol_available_|_no_full_name_available_|__Chr3:4191511-4195112_REVERSE_LENGTH=661_|88483729d729af6a|5|c3ocmB_.5.pdb|1|25|336|486|1.80|PDB header: membrane protein| Chain: B: PDB Molecule: putative membrane protein;| PDBTitle: the crystal structure of a domain from a possible membrane protein of2 bordetella parapertussis|
AT3G13070.1_|_Symbols:no_symbol_available_|_no_full_name_available_|__Chr3:4191511-4195112_REVERSE_LENGTH=661_|88483729d729af6a|6|c3oi8B_.6.pdb|1|30|318|474|1.99|PDB header: structural genomics, unknown function| Chain: B: PDB Molecule: uncharacterized protein;| PDBTitle: the crystal structure of functionally unknown conserved protein domain2 from neisseria meningitidis mc58|
AT3G13070.1_|_Symbols:no_symbol_available_|_no_full_name_available_|__Chr3:4191511-4195112_REVERSE_LENGTH=661_|88483729d729af6a|7|c4iy3B_.7.pdb|1|35|342|478|3.60|PDB header: metal transport| Chain: B: PDB Molecule: metal transporter cnnm4;| PDBTitle: structural and ligand binding properties of the bateman domain of2 human magnesium transporters cnnm2 and cnnm4|
AT3G13070.1_|_Symbols:no_symbol_available_|_no_full_name_available_|__Chr3:4191511-4195112_REVERSE_LENGTH=661_|88483729d729af6a|8|c3ocoB_.8.pdb|1|28|342|479|2.20|PDB header: structural genomics, unknown function| Chain: B: PDB Molecule: hemolysin-like protein containing cbs domains;| PDBTitle: the crystal structure of a hemolysin-like protein containing cbs2 domain of oenococcus oeni psu|
AT3G13070.1_|_Symbols:no_symbol_available_|_no_full_name_available_|__Chr3:4191511-4195112_REVERSE_LENGTH=661_|88483729d729af6a|9|c3lhhA_.9.pdb|0.999|33|354|482|2.10|PDB header: membrane protein| Chain: A: PDB Molecule: cbs domain protein;| PDBTitle: the crystal structure of cbs domain protein from shewanella2 oneidensis mr-1.|
AT3G13070.1_|_Symbols:no_symbol_available_|_no_full_name_available_|__Chr3:4191511-4195112_REVERSE_LENGTH=661_|88483729d729af6a|10|c3lv9A_.10.pdb|0.999|31|348|481|2.40|PDB header: membrane protein| Chain: A: PDB Molecule: putative transporter;| PDBTitle: crystal structure of cbs domain of a putative transporter from2 clostridium difficile 630|
AT3G13070.1_|_Symbols:no_symbol_available_|_no_full_name_available_|__Chr3:4191511-4195112_REVERSE_LENGTH=661_|88483729d729af6a|11|c6h1wA_.11.pdb|0.999|17|354|547|2.39|PDB header: unknown function| Chain: A: PDB Molecule: mj1004;| PDBTitle: crystal structure of protein mj1004 from mathanocaldococcus jannaschii|
AT3G13070.1_|_Symbols:no_symbol_available_|_no_full_name_available_|__Chr3:4191511-4195112_REVERSE_LENGTH=661_|88483729d729af6a|12|c3hf7A_.12.pdb|0.999|24|352|479|2.75|PDB header: structural genomics, unknown function| Chain: A: PDB Molecule: uncharacterized cbs-domain protein;| PDBTitle: the crystal structure of a cbs-domain pair with bound amp from2 klebsiella pneumoniae to 2.75a|
AT3G13070.1_|_Symbols:no_symbol_available_|_no_full_name_available_|__Chr3:4191511-4195112_REVERSE_LENGTH=661_|88483729d729af6a|13|c3i8nB_.13.pdb|0.999|27|351|478|2.15|PDB header: structural genomics, unknown function| Chain: B: PDB Molecule: uncharacterized protein vp2912;| PDBTitle: a domain of a conserved functionally known protein from2 vibrio parahaemolyticus rimd 2210633.|
AT3G13070.1_|_Symbols:no_symbol_available_|_no_full_name_available_|__Chr3:4191511-4195112_REVERSE_LENGTH=661_|88483729d729af6a|14|c3jtfB_.14.pdb|0.999|38|352|481|2.00|PDB header: transport protein| Chain: B: PDB Molecule: magnesium and cobalt efflux protein;| PDBTitle: the cbs domain pair structure of a magnesium and cobalt efflux protein2 from bordetella parapertussis in complex with amp|
AT3G13070.1_|_Symbols:no_symbol_available_|_no_full_name_available_|__Chr3:4191511-4195112_REVERSE_LENGTH=661_|88483729d729af6a|15|c3lfrB_.15.pdb|0.999|38|351|482|1.53|PDB header: transport protein| Chain: B: PDB Molecule: putative metal ion transporter;| PDBTitle: the crystal structure of a cbs domain from a putative metal ion2 transporter bound to amp from pseudomonas syringae to 1.55a|
AT3G13070.1_|_Symbols:no_symbol_available_|_no_full_name_available_|__Chr3:4191511-4195112_REVERSE_LENGTH=661_|88483729d729af6a|16|c3nqrD_.16.pdb|0.999|34|353|478|2.00|PDB header: transport protein| Chain: D: PDB Molecule: magnesium and cobalt efflux protein corc;| PDBTitle: a putative cbs domain-containing protein from salmonella typhimurium2 lt2|
AT3G13070.1_|_Symbols:no_symbol_available_|_no_full_name_available_|__Chr3:4191511-4195112_REVERSE_LENGTH=661_|88483729d729af6a|17|c2yvzA_.17.pdb|0.999|16|258|477|3.90|PDB header: transport protein| Chain: A: PDB Molecule: mg2+ transporter mgte;| PDBTitle: crystal structure of magnesium transporter mgte cytosolic domain,2 mg2+-free form|
AT3G13070.1_|_Symbols:no_symbol_available_|_no_full_name_available_|__Chr3:4191511-4195112_REVERSE_LENGTH=661_|88483729d729af6a|18|c3kxrA_.18.pdb|0.998|10|318|477|2.41|PDB header: transport protein| Chain: A: PDB Molecule: magnesium transporter, putative;| PDBTitle: structure of the cystathionine beta-synthase pair domain of the2 putative mg2+ transporter so5017 from shewanella oneidensis mr-1.|
AT3G13070.1_|_Symbols:no_symbol_available_|_no_full_name_available_|__Chr3:4191511-4195112_REVERSE_LENGTH=661_|88483729d729af6a|19|c1yavB_.19.pdb|0.998|15|352|483|2.10|PDB header: structural genomics, unknown function| Chain: B: PDB Molecule: hypothetical protein bsu14130;| PDBTitle: crystal structure of cbs domain-containing protein ykul2 from bacillus subtilis|
AT3G13070.1_|_Symbols:no_symbol_available_|_no_full_name_available_|__Chr3:4191511-4195112_REVERSE_LENGTH=661_|88483729d729af6a|20|c2yvxD_.20.pdb|0.998|19|258|480|3.50|PDB header: transport protein| Chain: D: PDB Molecule: mg2+ transporter mgte;| PDBTitle: crystal structure of magnesium transporter mgte|
# Job Description|Job ID|Rank|Template/Model|Confidence|Sequence ID|Qstart|Qend|Resolution|Template Info
AT5G58800.1_|_Symbols:no_symbol_available_|_no_full_name_available_|__Chr5:23746032-23746895_REVERSE_LENGTH=207_|79df30d02ab8a13a|1|c4lafB_.1.pdb|1|43|4|203|1.76|PDB header: oxidoreductase| Chain: B: PDB Molecule: nad(p)h dehydrogenase (quinone);| PDBTitle: crystal structure of pnpb complex with fmn|
AT5G58800.1_|_Symbols:no_symbol_available_|_no_full_name_available_|__Chr5:23746032-23746895_REVERSE_LENGTH=207_|79df30d02ab8a13a|2|c2zkiH_.2.pdb|1|34|4|202|2.90|PDB header: transcription| Chain: H: PDB Molecule: 199aa long hypothetical trp repressor binding| PDBTitle: crystal structure of hypothetical trp repressor binding2 protein from sul folobus tokodaii (st0872)|
AT5G58800.1_|_Symbols:no_symbol_available_|_no_full_name_available_|__Chr5:23746032-23746895_REVERSE_LENGTH=207_|79df30d02ab8a13a|3|c5mp4C_.3.pdb|1|42|4|201|2.79|PDB header: oxidoreductase| Chain: C: PDB Molecule: protoplast secreted protein 2;| PDBTitle: the structure of pst2p from saccharomyces cerevisiae|
AT5G58800.1_|_Symbols:no_symbol_available_|_no_full_name_available_|__Chr5:23746032-23746895_REVERSE_LENGTH=207_|79df30d02ab8a13a|4|d1ydga_.4.pdb|1|30|5|205|2.00|PDB header: protein binding| Chain: A: PDB Molecule: trp repressor binding protein wrba;| PDBTitle: crystal structure of trp repressor binding protein wrba|
AT5G58800.1_|_Symbols:no_symbol_available_|_no_full_name_available_|__Chr5:23746032-23746895_REVERSE_LENGTH=207_|79df30d02ab8a13a|5|c3b6iB_.5.pdb|1|43|4|203|1.66|PDB header: flavoprotein| Chain: B: PDB Molecule: flavoprotein wrba;| PDBTitle: wrba from escherichia coli, native structure|
AT5G58800.1_|_Symbols:no_symbol_available_|_no_full_name_available_|__Chr5:23746032-23746895_REVERSE_LENGTH=207_|79df30d02ab8a13a|6|d2a5la1.6.pdb|1|38|4|203|1.70|PDB header: transcription| Chain: A: PDB Molecule: trp repressor binding protein wrba;| PDBTitle: the crystal structure of the trp repressor binding protein2 wrba from pseudomonas aeruginosa|
AT5G58800.1_|_Symbols:no_symbol_available_|_no_full_name_available_|__Chr5:23746032-23746895_REVERSE_LENGTH=207_|79df30d02ab8a13a|7|c3d7nA_.7.pdb|1|24|4|202|2.30|PDB header: electron transport| Chain: A: PDB Molecule: flavodoxin, wrba-like protein;| PDBTitle: the crystal structure of the flavodoxin, wrba-like protein from2 agrobacterium tumefaciens|
AT5G58800.1_|_Symbols:no_symbol_available_|_no_full_name_available_|__Chr5:23746032-23746895_REVERSE_LENGTH=207_|79df30d02ab8a13a|8|c5f4bB_.8.pdb|1|39|3|203|2.50|PDB header: oxidoreductase| Chain: B: PDB Molecule: nad(p)h dehydrogenase (quinone);| PDBTitle: structure of b. abortus wrba-related protein a (wrpa)|
AT5G58800.1_|_Symbols:no_symbol_available_|_no_full_name_available_|__Chr5:23746032-23746895_REVERSE_LENGTH=207_|79df30d02ab8a13a|9|d2arka1.9.pdb|1|27|4|206|2.40|PDB header: electron transport| Chain: A: PDB Molecule: flavodoxin;| PDBTitle: structure of a flavodoxin from aquifex aeolicus|
AT5G58800.1_|_Symbols:no_symbol_available_|_no_full_name_available_|__Chr5:23746032-23746895_REVERSE_LENGTH=207_|79df30d02ab8a13a|10|c5mjiA_.10.pdb|1|18|5|204|2.00|PDB header: flavoprotein| Chain: A: PDB Molecule: bramp domain protein;| PDBTitle: crystal structure of rosb with bound intermediate ohc-rp (8-demethyl-2 8-formylriboflavin-5'-phosphate)|
AT5G58800.1_|_Symbols:no_symbol_available_|_no_full_name_available_|__Chr5:23746032-23746895_REVERSE_LENGTH=207_|79df30d02ab8a13a|11|c3u7rB_.11.pdb|1|12|3|201|1.40|PDB header: oxidoreductase| Chain: B: PDB Molecule: nadph-dependent fmn reductase;| PDBTitle: ferb - flavoenzyme nad(p)h:(acceptor) oxidoreductase (ferb) from2 paracoccus denitrificans|
AT5G58800.1_|_Symbols:no_symbol_available_|_no_full_name_available_|__Chr5:23746032-23746895_REVERSE_LENGTH=207_|79df30d02ab8a13a|12|d1sqsa_.12.pdb|1|14|4|206|1.50|PDB header: structural genomics, unknown function| Chain: A: PDB Molecule: conserved hypothetical protein;| PDBTitle: x-ray crystal structure protein sp1951 of streptococcus pneumoniae.2 northeast structural genomics consortium target spr27.|
AT5G58800.1_|_Symbols:no_symbol_available_|_no_full_name_available_|__Chr5:23746032-23746895_REVERSE_LENGTH=207_|79df30d02ab8a13a|13|c4r81C_.13.pdb|0.999|15|5|194|1.50|PDB header: oxidoreductase| Chain: C: PDB Molecule: nadh dehydrogenase;| PDBTitle: nad(p)h:quinone oxidoreductase from methanothermobacter marburgensis|
AT5G58800.1_|_Symbols:no_symbol_available_|_no_full_name_available_|__Chr5:23746032-23746895_REVERSE_LENGTH=207_|79df30d02ab8a13a|14|c3s2yB_.14.pdb|0.999|14|5|201|2.24|PDB header: oxidoreductase| Chain: B: PDB Molecule: chromate reductase;| PDBTitle: crystal structure of a chromate/uranium reductase from2 gluconacetobacter hansenii|
AT5G58800.1_|_Symbols:no_symbol_available_|_no_full_name_available_|__Chr5:23746032-23746895_REVERSE_LENGTH=207_|79df30d02ab8a13a|15|c2q62A_.15.pdb|0.999|15|1|203|1.80|PDB header: flavoprotein| Chain: A: PDB Molecule: arsh;| PDBTitle: crystal structure of arsh from sinorhizobium meliloti|
AT5G58800.1_|_Symbols:no_symbol_available_|_no_full_name_available_|__Chr5:23746032-23746895_REVERSE_LENGTH=207_|79df30d02ab8a13a|16|c6dxpD_.16.pdb|0.999|17|1|195|2.48|PDB header: oxidoreductase| Chain: D: PDB Molecule: fmn-dependent nadh-azoreductase;| PDBTitle: the crystal structure of an fmn-dependent nadh-azoreductase from2 klebsiella pneumoniae|
AT5G58800.1_|_Symbols:no_symbol_available_|_no_full_name_available_|__Chr5:23746032-23746895_REVERSE_LENGTH=207_|79df30d02ab8a13a|17|c2hpvA_.17.pdb|0.999|18|4|194|2.00|PDB header: oxidoreductase| Chain: A: PDB Molecule: fmn-dependent nadh-azoreductase;| PDBTitle: crystal structure of fmn-dependent azoreductase from enterococcus2 faecalis|
AT5G58800.1_|_Symbols:no_symbol_available_|_no_full_name_available_|__Chr5:23746032-23746895_REVERSE_LENGTH=207_|79df30d02ab8a13a|18|c6qu0B_.18.pdb|0.999|14|3|196|1.80|PDB header: oxidoreductase| Chain: B: PDB Molecule: fmn-dependent nadh-azoreductase;| PDBTitle: structure of azoreductase from bacillus sp. a01|
AT5G58800.1_|_Symbols:no_symbol_available_|_no_full_name_available_|__Chr5:23746032-23746895_REVERSE_LENGTH=207_|79df30d02ab8a13a|19|c3lcmB_.19.pdb|0.999|15|5|194|1.80|PDB header: oxidoreductase| Chain: B: PDB Molecule: putative oxidoreductase;| PDBTitle: crystal structure of smu.1420 from streptococcus mutans ua159|
AT5G58800.1_|_Symbols:no_symbol_available_|_no_full_name_available_|__Chr5:23746032-23746895_REVERSE_LENGTH=207_|79df30d02ab8a13a|20|d1ycga1.20.pdb|0.999|18|3|199|2.80|PDB header: oxidoreductase| Chain: A: PDB Molecule: nitric oxide reductase;| PDBTitle: x-ray structures of moorella thermoacetica fpra. novel diiron site2 structure and mechanistic insights into a scavenging nitric oxide3 reductase|
# Job Description|Job ID|Rank|Template/Model|Confidence|Sequence ID|Qstart|Qend|Resolution|Template Info
AT1G09400.1_|_Symbols:no_symbol_available_|_no_full_name_available_|__Chr1:3033676-3034993_REVERSE_LENGTH=324_|e42a1a5ab680e0f1|1|d1gwja_.1.pdb|1|43|1|324|2.2 |PDB header: oxidoreductase| Chain: A: PDB Molecule: morphinone reductase;| PDBTitle: morphinone reductase|
AT1G09400.1_|_Symbols:no_symbol_available_|_no_full_name_available_|__Chr1:3033676-3034993_REVERSE_LENGTH=324_|e42a1a5ab680e0f1|2|d1vjia_.2.pdb|1|74|1|324|2.00|PDB header: plant protein| Chain: A: PDB Molecule: 12-oxophytodienoate reductase (opr1);| PDBTitle: gene product of at1g76680 from arabidopsis thaliana|
AT1G09400.1_|_Symbols:no_symbol_available_|_no_full_name_available_|__Chr1:3033676-3034993_REVERSE_LENGTH=324_|e42a1a5ab680e0f1|3|d1icpa_.3.pdb|1|71|1|324|1.90|PDB header: oxidoreductase| Chain: A: PDB Molecule: 12-oxophytodienoate reductase 1;| PDBTitle: crystal structure of 12-oxophytodienoate reductase 1 from2 tomato complexed with peg400|
AT1G09400.1_|_Symbols:no_symbol_available_|_no_full_name_available_|__Chr1:3033676-3034993_REVERSE_LENGTH=324_|e42a1a5ab680e0f1|4|c5dxxA_.4.pdb|1|54|1|324|1.45|PDB header: oxidoreductase| Chain: A: PDB Molecule: artemisinic aldehyde delta(11(13)) reductase;| PDBTitle: crystal structure of dbr2|
AT1G09400.1_|_Symbols:no_symbol_available_|_no_full_name_available_|__Chr1:3033676-3034993_REVERSE_LENGTH=324_|e42a1a5ab680e0f1|5|c4jicB_.5.pdb|1|44|1|324|1.60|PDB header: oxidoreductase| Chain: B: PDB Molecule: gtn reductase;| PDBTitle: glycerol trinitrate reductase nera from agrobacterium radiobacter|
AT1G09400.1_|_Symbols:no_symbol_available_|_no_full_name_available_|__Chr1:3033676-3034993_REVERSE_LENGTH=324_|e42a1a5ab680e0f1|6|c6qkgB_.6.pdb|1|26|1|323|2.20|PDB header: flavoprotein| Chain: B: PDB Molecule: ncr a;| PDBTitle: 2-naphthoyl-coa reductase(ncr)|
AT1G09400.1_|_Symbols:no_symbol_available_|_no_full_name_available_|__Chr1:3033676-3034993_REVERSE_LENGTH=324_|e42a1a5ab680e0f1|7|d1vyra_.7.pdb|1|44|1|324|0.9 |PDB header: oxidoreductase| Chain: A: PDB Molecule: pentaerythritol tetranitrate reductase;| PDBTitle: structure of pentaerythritol tetranitrate reductase complexed2 with picric acid|
AT1G09400.1_|_Symbols:no_symbol_available_|_no_full_name_available_|__Chr1:3033676-3034993_REVERSE_LENGTH=324_|e42a1a5ab680e0f1|8|c1ps9A_.8.pdb|1|26|1|321|2.20|PDB header: oxidoreductase| Chain: A: PDB Molecule: 2,4-dienoyl-coa reductase;| PDBTitle: the crystal structure and reaction mechanism of e. coli 2,4-dienoyl2 coa reductase|
AT1G09400.1_|_Symbols:no_symbol_available_|_no_full_name_available_|__Chr1:3033676-3034993_REVERSE_LENGTH=324_|e42a1a5ab680e0f1|9|c4b5nA_.9.pdb|1|36|1|324|1.10|PDB header: oxidoreductase| Chain: A: PDB Molecule: oxidoreductase, fmn-binding;| PDBTitle: crystal structure of oxidized shewanella yellow enzyme 4 (sye4)|
AT1G09400.1_|_Symbols:no_symbol_available_|_no_full_name_available_|__Chr1:3033676-3034993_REVERSE_LENGTH=324_|e42a1a5ab680e0f1|10|c3gkaB_.10.pdb|1|44|1|324|2.30|PDB header: oxidoreductase| Chain: B: PDB Molecule: n-ethylmaleimide reductase;| PDBTitle: crystal structure of n-ethylmaleimidine reductase from2 burkholderia pseudomallei|
AT1G09400.1_|_Symbols:no_symbol_available_|_no_full_name_available_|__Chr1:3033676-3034993_REVERSE_LENGTH=324_|e42a1a5ab680e0f1|11|d1q45a_.11.pdb|1|50|1|324|2.00|PDB header: oxidoreductase| Chain: A: PDB Molecule: 12-oxophytodienoate-10,11-reductase;| PDBTitle: 12-0xo-phytodienoate reductase isoform 3|
AT1G09400.1_|_Symbols:no_symbol_available_|_no_full_name_available_|__Chr1:3033676-3034993_REVERSE_LENGTH=324_|e42a1a5ab680e0f1|12|c4a3uB_.12.pdb|1|40|1|324|1.70|PDB header: oxidoreductase| Chain: B: PDB Molecule: nadh\:flavin oxidoreductase/nadh oxidase;| PDBTitle: x-structure of the old yellow enzyme homologue from zymomonas mobilis2 (ncr)|
AT1G09400.1_|_Symbols:no_symbol_available_|_no_full_name_available_|__Chr1:3033676-3034993_REVERSE_LENGTH=324_|e42a1a5ab680e0f1|13|c6uffF_.13.pdb|1|46|1|324|2.01|PDB header: oxidoreductase| Chain: F: PDB Molecule: ene-reductase 1;| PDBTitle: structure of ene-reductase 1 nostocer1 from cyanobacteria|
AT1G09400.1_|_Symbols:no_symbol_available_|_no_full_name_available_|__Chr1:3033676-3034993_REVERSE_LENGTH=324_|e42a1a5ab680e0f1|14|c6mywA_.14.pdb|1|41|1|324|1.16|PDB header: oxidoreductase| Chain: A: PDB Molecule: n-ethylmaleimide reductase;| PDBTitle: gluconobacter ene-reductase (gluer) mutant - t36a|
AT1G09400.1_|_Symbols:no_symbol_available_|_no_full_name_available_|__Chr1:3033676-3034993_REVERSE_LENGTH=324_|e42a1a5ab680e0f1|15|c6s31A_.15.pdb|1|45|1|324|1.63|PDB header: flavoprotein| Chain: A: PDB Molecule: nadph2 dehydrogenase-like protein;| PDBTitle: crystal structure of ene-reductase gsoye from galdieria sulphuraria in2 complex with 4-hydroxybenzaldehyde|
AT1G09400.1_|_Symbols:no_symbol_available_|_no_full_name_available_|__Chr1:3033676-3034993_REVERSE_LENGTH=324_|e42a1a5ab680e0f1|16|c3atyA_.16.pdb|1|35|1|324|1.70|PDB header: oxidoreductase| Chain: A: PDB Molecule: prostaglandin f2a synthase;| PDBTitle: crystal structure of tcoye|
AT1G09400.1_|_Symbols:no_symbol_available_|_no_full_name_available_|__Chr1:3033676-3034993_REVERSE_LENGTH=324_|e42a1a5ab680e0f1|17|c4qnwA_.17.pdb|1|41|1|324|1.80|PDB header: oxidoreductase| Chain: A: PDB Molecule: chanoclavine-i aldehyde reductase;| PDBTitle: crystal structure of easa, an old yellow enzyme from aspergillus2 fumigatus|
AT1G09400.1_|_Symbols:no_symbol_available_|_no_full_name_available_|__Chr1:3033676-3034993_REVERSE_LENGTH=324_|e42a1a5ab680e0f1|18|c3k30B_.18.pdb|1|22|1|321|2.70|PDB header: oxidoreductase| Chain: B: PDB Molecule: histamine dehydrogenase;| PDBTitle: histamine dehydrogenase from nocardiodes simplex|
AT1G09400.1_|_Symbols:no_symbol_available_|_no_full_name_available_|__Chr1:3033676-3034993_REVERSE_LENGTH=324_|e42a1a5ab680e0f1|19|d1z41a1.19.pdb|1|26|1|323|1.30|PDB header: oxidoreductase| Chain: A: PDB Molecule: probable nadh-dependent flavin oxidoreductase yqjm;| PDBTitle: crystal structure of oxidized yqjm from bacillus subtilis|
AT1G09400.1_|_Symbols:no_symbol_available_|_no_full_name_available_|__Chr1:3033676-3034993_REVERSE_LENGTH=324_|e42a1a5ab680e0f1|20|c5ocsB_.20.pdb|1|26|1|323|1.70|PDB header: flavoprotein| Chain: B: PDB Molecule: putative nadh-depentdent flavin oxidoreductase;| PDBTitle: ene-reductase (er/oye) from ralstonia (cupriavidus) metallidurans|
# Job Description|Job ID|Rank|Template/Model|Confidence|Sequence ID|Qstart|Qend|Resolution|Template Info
AT3G56060.1_|_Symbols:no_symbol_available_|_no_full_name_available_|__Chr3:20803328-20805983_REVERSE_LENGTH=577_|e32765e6e4c9ecaa|1|c5hsaG_.1.pdb|1|20|42|576|2.35|PDB header: oxidoreductase| Chain: G: PDB Molecule: alcohol oxidase 1;| PDBTitle: alcohol oxidase aox1 from pichia pastoris|
AT3G56060.1_|_Symbols:no_symbol_available_|_no_full_name_available_|__Chr3:20803328-20805983_REVERSE_LENGTH=577_|e32765e6e4c9ecaa|2|c1ju2A_.2.pdb|1|40|24|569|1.47|PDB header: lyase| Chain: A: PDB Molecule: hydroxynitrile lyase;| PDBTitle: crystal structure of the hydroxynitrile lyase from almond|
AT3G56060.1_|_Symbols:no_symbol_available_|_no_full_name_available_|__Chr3:20803328-20805983_REVERSE_LENGTH=577_|e32765e6e4c9ecaa|3|c4yntA_.3.pdb|1|21|44|569|1.78|PDB header: oxidoreductase| Chain: A: PDB Molecule: glucose oxidase, putative;| PDBTitle: crystal structure of aspergillus flavus fad glucose dehydrogenase|
AT3G56060.1_|_Symbols:no_symbol_available_|_no_full_name_available_|__Chr3:20803328-20805983_REVERSE_LENGTH=577_|e32765e6e4c9ecaa|4|c6h3gC_.4.pdb|1|20|43|573|2.60|PDB header: oxidoreductase| Chain: C: PDB Molecule: alcohol oxidase;| PDBTitle: alcohol oxidase from phanerochaete chrysosporium|
AT3G56060.1_|_Symbols:no_symbol_available_|_no_full_name_available_|__Chr3:20803328-20805983_REVERSE_LENGTH=577_|e32765e6e4c9ecaa|5|c4h7uA_.5.pdb|1|23|30|567|1.60|PDB header: oxidoreductase| Chain: A: PDB Molecule: pyranose dehydrogenase;| PDBTitle: crystal structure of pyranose dehydrogenase from agaricus meleagris,2 wildtype|
AT3G56060.1_|_Symbols:no_symbol_available_|_no_full_name_available_|__Chr3:20803328-20805983_REVERSE_LENGTH=577_|e32765e6e4c9ecaa|6|c6o9nA_.6.pdb|1|22|42|568|2.60|PDB header: oxidoreductase| Chain: A: PDB Molecule: aryl-alcohol oxidase;| PDBTitle: structural insights on a new fungal aryl-alcohol oxidase|
AT3G56060.1_|_Symbols:no_symbol_available_|_no_full_name_available_|__Chr3:20803328-20805983_REVERSE_LENGTH=577_|e32765e6e4c9ecaa|7|c3fimB_.7.pdb|1|23|45|567|2.55|PDB header: oxidoreductase| Chain: B: PDB Molecule: aryl-alcohol oxidase;| PDBTitle: crystal structure of aryl-alcohol-oxidase from pleurotus eryingii|
AT3G56060.1_|_Symbols:no_symbol_available_|_no_full_name_available_|__Chr3:20803328-20805983_REVERSE_LENGTH=577_|e32765e6e4c9ecaa|8|c5nccB_.8.pdb|1|27|43|566|3.12|PDB header: oxidoreductase| Chain: B: PDB Molecule: fatty acid photodecarboxylase;| PDBTitle: structure of fatty acid photodecarboxylase in complex with fad and2 palmitic acid|
AT3G56060.1_|_Symbols:no_symbol_available_|_no_full_name_available_|__Chr3:20803328-20805983_REVERSE_LENGTH=577_|e32765e6e4c9ecaa|9|c1cf3A_.9.pdb|1|23|44|571|1.90|PDB header: oxidoreductase(flavoprotein)| Chain: A: PDB Molecule: protein (glucose oxidase);| PDBTitle: glucose oxidase from apergillus niger|
AT3G56060.1_|_Symbols:no_symbol_available_|_no_full_name_available_|__Chr3:20803328-20805983_REVERSE_LENGTH=577_|e32765e6e4c9ecaa|10|c1gpeA_.10.pdb|1|21|44|571|1.80|PDB header: oxidoreductase(flavoprotein)| Chain: A: PDB Molecule: protein (glucose oxidase);| PDBTitle: glucose oxidase from penicillium amagasakiense|
AT3G56060.1_|_Symbols:no_symbol_available_|_no_full_name_available_|__Chr3:20803328-20805983_REVERSE_LENGTH=577_|e32765e6e4c9ecaa|11|c3q9tB_.11.pdb|1|22|40|567|2.24|PDB header: oxidoreductase| Chain: B: PDB Molecule: choline dehydrogenase and related flavoproteins;| PDBTitle: crystal structure analysis of formate oxidase|
AT3G56060.1_|_Symbols:no_symbol_available_|_no_full_name_available_|__Chr3:20803328-20805983_REVERSE_LENGTH=577_|e32765e6e4c9ecaa|12|c3t37A_.12.pdb|1|20|45|567|2.19|PDB header: oxidoreductase| Chain: A: PDB Molecule: probable dehydrogenase;| PDBTitle: crystal structure of pyridoxine 4-oxidase from mesorbium loti|
AT3G56060.1_|_Symbols:no_symbol_available_|_no_full_name_available_|__Chr3:20803328-20805983_REVERSE_LENGTH=577_|e32765e6e4c9ecaa|13|c2jbvA_.13.pdb|1|27|43|564|1.86|PDB header: oxidoreductase| Chain: A: PDB Molecule: choline oxidase;| PDBTitle: crystal structure of choline oxidase reveals insights into the2 catalytic mechanism|
AT3G56060.1_|_Symbols:no_symbol_available_|_no_full_name_available_|__Chr3:20803328-20805983_REVERSE_LENGTH=577_|e32765e6e4c9ecaa|14|c4qi4A_.14.pdb|1|22|39|565|2.70|PDB header: oxidoreductase| Chain: A: PDB Molecule: cellobiose dehydrogenase;| PDBTitle: dehydrogenase domain of myriococcum thermophilum cellobiose2 dehydrogenase, mtdh|
AT3G56060.1_|_Symbols:no_symbol_available_|_no_full_name_available_|__Chr3:20803328-20805983_REVERSE_LENGTH=577_|e32765e6e4c9ecaa|15|c4qi7A_.15.pdb|1|22|35|566|2.90|PDB header: oxidoreductase| Chain: A: PDB Molecule: cellobiose dehydrogenase;| PDBTitle: cellobiose dehydrogenase from neurospora crassa, nccdh|
AT3G56060.1_|_Symbols:no_symbol_available_|_no_full_name_available_|__Chr3:20803328-20805983_REVERSE_LENGTH=577_|e32765e6e4c9ecaa|16|c1naaB_.16.pdb|1|22|44|569|1.80|PDB header: oxidoreductase| Chain: B: PDB Molecule: cellobiose dehydrogenase;| PDBTitle: cellobiose dehydrogenase flavoprotein fragment in complex with2 cellobionolactam|
AT3G56060.1_|_Symbols:no_symbol_available_|_no_full_name_available_|__Chr3:20803328-20805983_REVERSE_LENGTH=577_|e32765e6e4c9ecaa|17|c4qi6A_.17.pdb|1|22|41|565|3.20|PDB header: oxidoreductase| Chain: A: PDB Molecule: cellobiose dehydrogenase;| PDBTitle: cellobiose dehydrogenase from myriococcum thermophilum, mtcdh|
AT3G56060.1_|_Symbols:no_symbol_available_|_no_full_name_available_|__Chr3:20803328-20805983_REVERSE_LENGTH=577_|e32765e6e4c9ecaa|18|c4udpA_.18.pdb|1|28|46|564|1.90|PDB header: oxidoreductase| Chain: A: PDB Molecule: glucose-methanol-choline oxidoreductase;| PDBTitle: crystal structure of 5-hydroxymethylfurfural oxidase (hmfo) in the2 oxidized state|
AT3G56060.1_|_Symbols:no_symbol_available_|_no_full_name_available_|__Chr3:20803328-20805983_REVERSE_LENGTH=577_|e32765e6e4c9ecaa|19|c4z24A_.19.pdb|1|21|46|566|2.00|PDB header: oxidoreductase| Chain: A: PDB Molecule: gmc-type oxidoreductase r135;| PDBTitle: mimivirus r135 (residues 51-702)|
AT3G56060.1_|_Symbols:no_symbol_available_|_no_full_name_available_|__Chr3:20803328-20805983_REVERSE_LENGTH=577_|e32765e6e4c9ecaa|20|c6a2uD_.20.pdb|1|19|47|566|2.60|PDB header: signaling protein/oxidoreductase| Chain: D: PDB Molecule: glucose dehydrogenase;| PDBTitle: crystal structure of gamma-alpha subunit complex from burkholderia2 cepacia fad glucose dehydrogenase|
# Job Description|Job ID|Rank|Template/Model|Confidence|Sequence ID|Qstart|Qend|Resolution|Template Info
AT4G36750.1_|_Symbols:no_symbol_available_|_no_full_name_available_|__Chr4:17324642-17326215_FORWARD_LENGTH=273_|f53fcd768c35b35d|1|c5mp4C_.1.pdb|1|46|74|270|2.79|PDB header: oxidoreductase| Chain: C: PDB Molecule: protoplast secreted protein 2;| PDBTitle: the structure of pst2p from saccharomyces cerevisiae|
AT4G36750.1_|_Symbols:no_symbol_available_|_no_full_name_available_|__Chr4:17324642-17326215_FORWARD_LENGTH=273_|f53fcd768c35b35d|2|c4lafB_.2.pdb|1|46|72|271|1.76|PDB header: oxidoreductase| Chain: B: PDB Molecule: nad(p)h dehydrogenase (quinone);| PDBTitle: crystal structure of pnpb complex with fmn|
AT4G36750.1_|_Symbols:no_symbol_available_|_no_full_name_available_|__Chr4:17324642-17326215_FORWARD_LENGTH=273_|f53fcd768c35b35d|3|c2zkiH_.3.pdb|1|41|72|270|2.90|PDB header: transcription| Chain: H: PDB Molecule: 199aa long hypothetical trp repressor binding| PDBTitle: crystal structure of hypothetical trp repressor binding2 protein from sul folobus tokodaii (st0872)|
AT4G36750.1_|_Symbols:no_symbol_available_|_no_full_name_available_|__Chr4:17324642-17326215_FORWARD_LENGTH=273_|f53fcd768c35b35d|4|d1ydga_.4.pdb|1|34|71|270|2.00|PDB header: protein binding| Chain: A: PDB Molecule: trp repressor binding protein wrba;| PDBTitle: crystal structure of trp repressor binding protein wrba|
AT4G36750.1_|_Symbols:no_symbol_available_|_no_full_name_available_|__Chr4:17324642-17326215_FORWARD_LENGTH=273_|f53fcd768c35b35d|5|c3b6iB_.5.pdb|1|46|74|270|1.66|PDB header: flavoprotein| Chain: B: PDB Molecule: flavoprotein wrba;| PDBTitle: wrba from escherichia coli, native structure|
AT4G36750.1_|_Symbols:no_symbol_available_|_no_full_name_available_|__Chr4:17324642-17326215_FORWARD_LENGTH=273_|f53fcd768c35b35d|6|d2arka1.6.pdb|1|33|74|270|2.40|PDB header: electron transport| Chain: A: PDB Molecule: flavodoxin;| PDBTitle: structure of a flavodoxin from aquifex aeolicus|
AT4G36750.1_|_Symbols:no_symbol_available_|_no_full_name_available_|__Chr4:17324642-17326215_FORWARD_LENGTH=273_|f53fcd768c35b35d|7|d2a5la1.7.pdb|1|43|74|270|1.70|PDB header: transcription| Chain: A: PDB Molecule: trp repressor binding protein wrba;| PDBTitle: the crystal structure of the trp repressor binding protein2 wrba from pseudomonas aeruginosa|
AT4G36750.1_|_Symbols:no_symbol_available_|_no_full_name_available_|__Chr4:17324642-17326215_FORWARD_LENGTH=273_|f53fcd768c35b35d|8|c3d7nA_.8.pdb|1|29|74|270|2.30|PDB header: electron transport| Chain: A: PDB Molecule: flavodoxin, wrba-like protein;| PDBTitle: the crystal structure of the flavodoxin, wrba-like protein from2 agrobacterium tumefaciens|
AT4G36750.1_|_Symbols:no_symbol_available_|_no_full_name_available_|__Chr4:17324642-17326215_FORWARD_LENGTH=273_|f53fcd768c35b35d|9|c5f4bB_.9.pdb|1|43|73|270|2.50|PDB header: oxidoreductase| Chain: B: PDB Molecule: nad(p)h dehydrogenase (quinone);| PDBTitle: structure of b. abortus wrba-related protein a (wrpa)|
AT4G36750.1_|_Symbols:no_symbol_available_|_no_full_name_available_|__Chr4:17324642-17326215_FORWARD_LENGTH=273_|f53fcd768c35b35d|10|c3fniA_.10.pdb|1|19|71|270|2.30|PDB header: oxidoreductase| Chain: A: PDB Molecule: putative diflavin flavoprotein a 3;| PDBTitle: crystal structure of a diflavin flavoprotein a3 (all3895) from nostoc2 sp., northeast structural genomics consortium target nsr431a|
AT4G36750.1_|_Symbols:no_symbol_available_|_no_full_name_available_|__Chr4:17324642-17326215_FORWARD_LENGTH=273_|f53fcd768c35b35d|11|c6h0cA_.11.pdb|0.999|25|72|269|1.59|PDB header: oxidoreductase| Chain: A: PDB Molecule: putative diflavin flavoprotein a 3;| PDBTitle: flv1 flavodiiron core from synechocystis sp. pcc6803|
AT4G36750.1_|_Symbols:no_symbol_available_|_no_full_name_available_|__Chr4:17324642-17326215_FORWARD_LENGTH=273_|f53fcd768c35b35d|12|d1ycga1.12.pdb|0.999|21|71|268|2.80|PDB header: oxidoreductase| Chain: A: PDB Molecule: nitric oxide reductase;| PDBTitle: x-ray structures of moorella thermoacetica fpra. novel diiron site2 structure and mechanistic insights into a scavenging nitric oxide3 reductase|
AT4G36750.1_|_Symbols:no_symbol_available_|_no_full_name_available_|__Chr4:17324642-17326215_FORWARD_LENGTH=273_|f53fcd768c35b35d|13|c2q9uB_.13.pdb|0.999|22|67|271|1.90|PDB header: oxidoreductase| Chain: B: PDB Molecule: a-type flavoprotein;| PDBTitle: crystal structure of the flavodiiron protein from giardia2 intestinalis|
AT4G36750.1_|_Symbols:no_symbol_available_|_no_full_name_available_|__Chr4:17324642-17326215_FORWARD_LENGTH=273_|f53fcd768c35b35d|14|c1ychD_.14.pdb|0.999|22|72|265|2.80|PDB header: oxidoreductase| Chain: D: PDB Molecule: nitric oxide reductase;| PDBTitle: x-ray crystal structures of moorella thermoacetica fpra. novel diiron2 site structure and mechanistic insights into a scavenging nitric3 oxide reductase|
AT4G36750.1_|_Symbols:no_symbol_available_|_no_full_name_available_|__Chr4:17324642-17326215_FORWARD_LENGTH=273_|f53fcd768c35b35d|15|d1e5da1.15.pdb|0.999|19|74|269|2.50|PDB header: oxidoreductase| Chain: A: PDB Molecule: rubredoxin\:oxygen oxidoreductase;| PDBTitle: rubredoxin oxygen:oxidoreductase (roo) from anaerobe desulfovibrio2 gigas|
AT4G36750.1_|_Symbols:no_symbol_available_|_no_full_name_available_|__Chr4:17324642-17326215_FORWARD_LENGTH=273_|f53fcd768c35b35d|16|c2ohiB_.16.pdb|0.999|25|74|268|2.30|PDB header: oxidoreductase| Chain: B: PDB Molecule: type a flavoprotein fpra;| PDBTitle: crystal structure of coenzyme f420h2 oxidase (fpra), a diiron2 flavoprotein, reduced state|
AT4G36750.1_|_Symbols:no_symbol_available_|_no_full_name_available_|__Chr4:17324642-17326215_FORWARD_LENGTH=273_|f53fcd768c35b35d|17|c5widB_.17.pdb|0.999|25|73|268|1.68|PDB header: flavoprotein| Chain: B: PDB Molecule: flavodoxin;| PDBTitle: structure of a flavodoxin from the domain archaea|
AT4G36750.1_|_Symbols:no_symbol_available_|_no_full_name_available_|__Chr4:17324642-17326215_FORWARD_LENGTH=273_|f53fcd768c35b35d|18|c3hlyA_.18.pdb|0.999|20|75|269|2.40|PDB header: flavoprotein| Chain: A: PDB Molecule: flavodoxin-like domain;| PDBTitle: crystal structure of the flavodoxin-like domain from synechococcus sp2 q5mzp6_synp6 protein. northeast structural genomics consortium target3 snr135d.|
AT4G36750.1_|_Symbols:no_symbol_available_|_no_full_name_available_|__Chr4:17324642-17326215_FORWARD_LENGTH=273_|f53fcd768c35b35d|19|c4d02A_.19.pdb|0.999|21|74|265|1.76|PDB header: electron transport| Chain: A: PDB Molecule: anaerobic nitric oxide reductase flavorubredoxin;| PDBTitle: the crystallographic structure of flavorubredoxin from escherichia2 coli|
AT4G36750.1_|_Symbols:no_symbol_available_|_no_full_name_available_|__Chr4:17324642-17326215_FORWARD_LENGTH=273_|f53fcd768c35b35d|20|c2q62A_.20.pdb|0.999|13|47|272|1.80|PDB header: flavoprotein| Chain: A: PDB Molecule: arsh;| PDBTitle: crystal structure of arsh from sinorhizobium meliloti|
# Job Description|Job ID|Rank|Template/Model|Confidence|Sequence ID|Qstart|Qend|Resolution|Template Info
AT4G27270.1_|_Symbols:no_symbol_available_|_no_full_name_available_|__Chr4:13661458-13663243_REVERSE_LENGTH=205_|4fde53250665b3fe|1|c4lafB_.1.pdb|1|46|2|202|1.76|PDB header: oxidoreductase| Chain: B: PDB Molecule: nad(p)h dehydrogenase (quinone);| PDBTitle: crystal structure of pnpb complex with fmn|
AT4G27270.1_|_Symbols:no_symbol_available_|_no_full_name_available_|__Chr4:13661458-13663243_REVERSE_LENGTH=205_|4fde53250665b3fe|2|c5mp4C_.2.pdb|1|49|3|199|2.79|PDB header: oxidoreductase| Chain: C: PDB Molecule: protoplast secreted protein 2;| PDBTitle: the structure of pst2p from saccharomyces cerevisiae|
AT4G27270.1_|_Symbols:no_symbol_available_|_no_full_name_available_|__Chr4:13661458-13663243_REVERSE_LENGTH=205_|4fde53250665b3fe|3|c2zkiH_.3.pdb|1|39|3|200|2.90|PDB header: transcription| Chain: H: PDB Molecule: 199aa long hypothetical trp repressor binding| PDBTitle: crystal structure of hypothetical trp repressor binding2 protein from sul folobus tokodaii (st0872)|
AT4G27270.1_|_Symbols:no_symbol_available_|_no_full_name_available_|__Chr4:13661458-13663243_REVERSE_LENGTH=205_|4fde53250665b3fe|4|c3b6iB_.4.pdb|1|51|4|201|1.66|PDB header: flavoprotein| Chain: B: PDB Molecule: flavoprotein wrba;| PDBTitle: wrba from escherichia coli, native structure|
AT4G27270.1_|_Symbols:no_symbol_available_|_no_full_name_available_|__Chr4:13661458-13663243_REVERSE_LENGTH=205_|4fde53250665b3fe|5|d1ydga_.5.pdb|1|34|2|202|2.00|PDB header: protein binding| Chain: A: PDB Molecule: trp repressor binding protein wrba;| PDBTitle: crystal structure of trp repressor binding protein wrba|
AT4G27270.1_|_Symbols:no_symbol_available_|_no_full_name_available_|__Chr4:13661458-13663243_REVERSE_LENGTH=205_|4fde53250665b3fe|6|d2a5la1.6.pdb|1|39|2|201|1.70|PDB header: transcription| Chain: A: PDB Molecule: trp repressor binding protein wrba;| PDBTitle: the crystal structure of the trp repressor binding protein2 wrba from pseudomonas aeruginosa|
AT4G27270.1_|_Symbols:no_symbol_available_|_no_full_name_available_|__Chr4:13661458-13663243_REVERSE_LENGTH=205_|4fde53250665b3fe|7|c3d7nA_.7.pdb|1|27|2|200|2.30|PDB header: electron transport| Chain: A: PDB Molecule: flavodoxin, wrba-like protein;| PDBTitle: the crystal structure of the flavodoxin, wrba-like protein from2 agrobacterium tumefaciens|
AT4G27270.1_|_Symbols:no_symbol_available_|_no_full_name_available_|__Chr4:13661458-13663243_REVERSE_LENGTH=205_|4fde53250665b3fe|8|d2arka1.8.pdb|1|30|4|205|2.40|PDB header: electron transport| Chain: A: PDB Molecule: flavodoxin;| PDBTitle: structure of a flavodoxin from aquifex aeolicus|
AT4G27270.1_|_Symbols:no_symbol_available_|_no_full_name_available_|__Chr4:13661458-13663243_REVERSE_LENGTH=205_|4fde53250665b3fe|9|c5f4bB_.9.pdb|1|42|3|201|2.50|PDB header: oxidoreductase| Chain: B: PDB Molecule: nad(p)h dehydrogenase (quinone);| PDBTitle: structure of b. abortus wrba-related protein a (wrpa)|
AT4G27270.1_|_Symbols:no_symbol_available_|_no_full_name_available_|__Chr4:13661458-13663243_REVERSE_LENGTH=205_|4fde53250665b3fe|10|c5mjiA_.10.pdb|1|18|2|201|2.00|PDB header: flavoprotein| Chain: A: PDB Molecule: bramp domain protein;| PDBTitle: crystal structure of rosb with bound intermediate ohc-rp (8-demethyl-2 8-formylriboflavin-5'-phosphate)|
AT4G27270.1_|_Symbols:no_symbol_available_|_no_full_name_available_|__Chr4:13661458-13663243_REVERSE_LENGTH=205_|4fde53250665b3fe|11|c3u7rB_.11.pdb|1|14|3|199|1.40|PDB header: oxidoreductase| Chain: B: PDB Molecule: nadph-dependent fmn reductase;| PDBTitle: ferb - flavoenzyme nad(p)h:(acceptor) oxidoreductase (ferb) from2 paracoccus denitrificans|
AT4G27270.1_|_Symbols:no_symbol_available_|_no_full_name_available_|__Chr4:13661458-13663243_REVERSE_LENGTH=205_|4fde53250665b3fe|12|d1sqsa_.12.pdb|1|16|2|194|1.50|PDB header: structural genomics, unknown function| Chain: A: PDB Molecule: conserved hypothetical protein;| PDBTitle: x-ray crystal structure protein sp1951 of streptococcus pneumoniae.2 northeast structural genomics consortium target spr27.|
AT4G27270.1_|_Symbols:no_symbol_available_|_no_full_name_available_|__Chr4:13661458-13663243_REVERSE_LENGTH=205_|4fde53250665b3fe|13|c3s2yB_.13.pdb|1|16|2|199|2.24|PDB header: oxidoreductase| Chain: B: PDB Molecule: chromate reductase;| PDBTitle: crystal structure of a chromate/uranium reductase from2 gluconacetobacter hansenii|
AT4G27270.1_|_Symbols:no_symbol_available_|_no_full_name_available_|__Chr4:13661458-13663243_REVERSE_LENGTH=205_|4fde53250665b3fe|14|c4r81C_.14.pdb|1|17|2|192|1.50|PDB header: oxidoreductase| Chain: C: PDB Molecule: nadh dehydrogenase;| PDBTitle: nad(p)h:quinone oxidoreductase from methanothermobacter marburgensis|
AT4G27270.1_|_Symbols:no_symbol_available_|_no_full_name_available_|__Chr4:13661458-13663243_REVERSE_LENGTH=205_|4fde53250665b3fe|15|c2q62A_.15.pdb|1|17|2|204|1.80|PDB header: flavoprotein| Chain: A: PDB Molecule: arsh;| PDBTitle: crystal structure of arsh from sinorhizobium meliloti|
AT4G27270.1_|_Symbols:no_symbol_available_|_no_full_name_available_|__Chr4:13661458-13663243_REVERSE_LENGTH=205_|4fde53250665b3fe|16|c3svlB_.16.pdb|1|16|4|198|2.20|PDB header: oxidoreductase| Chain: B: PDB Molecule: protein yief;| PDBTitle: structural basis of the improvement of chrr - a multi-purpose enzyme|
AT4G27270.1_|_Symbols:no_symbol_available_|_no_full_name_available_|__Chr4:13661458-13663243_REVERSE_LENGTH=205_|4fde53250665b3fe|17|d1e5da1.17.pdb|0.999|28|2|205|2.50|PDB header: oxidoreductase| Chain: A: PDB Molecule: rubredoxin\:oxygen oxidoreductase;| PDBTitle: rubredoxin oxygen:oxidoreductase (roo) from anaerobe desulfovibrio2 gigas|
AT4G27270.1_|_Symbols:no_symbol_available_|_no_full_name_available_|__Chr4:13661458-13663243_REVERSE_LENGTH=205_|4fde53250665b3fe|18|d1ycga1.18.pdb|0.999|25|3|197|2.80|PDB header: oxidoreductase| Chain: A: PDB Molecule: nitric oxide reductase;| PDBTitle: x-ray structures of moorella thermoacetica fpra. novel diiron site2 structure and mechanistic insights into a scavenging nitric oxide3 reductase|
AT4G27270.1_|_Symbols:no_symbol_available_|_no_full_name_available_|__Chr4:13661458-13663243_REVERSE_LENGTH=205_|4fde53250665b3fe|19|c2hpvA_.19.pdb|0.999|16|3|191|2.00|PDB header: oxidoreductase| Chain: A: PDB Molecule: fmn-dependent nadh-azoreductase;| PDBTitle: crystal structure of fmn-dependent azoreductase from enterococcus2 faecalis|
AT4G27270.1_|_Symbols:no_symbol_available_|_no_full_name_available_|__Chr4:13661458-13663243_REVERSE_LENGTH=205_|4fde53250665b3fe|20|c6h0cA_.20.pdb|0.999|27|2|203|1.59|PDB header: oxidoreductase| Chain: A: PDB Molecule: putative diflavin flavoprotein a 3;| PDBTitle: flv1 flavodiiron core from synechocystis sp. pcc6803|
# Job Description|Job ID|Rank|Template/Model|Confidence|Sequence ID|Qstart|Qend|Resolution|Template Info
AT2G44160.1_|_Symbols:MTHFR2_|_methylenetetrahydrofolate_reductase_2_|__Chr2:18262301-18265185_FORWARD_LENGTH=594_|455494909bb887c8|1|c6fcxA_.1.pdb|1|45|2|593|2.50|PDB header: oxidoreductase| Chain: A: PDB Molecule: methylenetetrahydrofolate reductase;| PDBTitle: structure of human 5,10-methylenetetrahydrofolate reductase (mthfr)|
AT2G44160.1_|_Symbols:MTHFR2_|_methylenetetrahydrofolate_reductase_2_|__Chr2:18262301-18265185_FORWARD_LENGTH=594_|455494909bb887c8|2|d1v93a_.2.pdb|1|38|1|305|1.90|PDB header: oxidoreductase| Chain: A: PDB Molecule: 5,10-methylenetetrahydrofolate reductase;| PDBTitle: 5,10-methylenetetrahydrofolate reductase from thermus thermophilus hb8|
AT2G44160.1_|_Symbols:MTHFR2_|_methylenetetrahydrofolate_reductase_2_|__Chr2:18262301-18265185_FORWARD_LENGTH=594_|455494909bb887c8|3|d1b5ta_.3.pdb|1|35|14|305|2.50|PDB header: oxidoreductase| Chain: A: PDB Molecule: protein (methylenetetrahydrofolate reductase);| PDBTitle: escherichia coli methylenetetrahydrofolate reductase|
AT2G44160.1_|_Symbols:MTHFR2_|_methylenetetrahydrofolate_reductase_2_|__Chr2:18262301-18265185_FORWARD_LENGTH=594_|455494909bb887c8|4|c6fnuA_.4.pdb|1|44|1|300|1.56|PDB header: oxidoreductase| Chain: A: PDB Molecule: methylenetetrahydrofolate reductase 1;| PDBTitle: structure of s. cerevisiae methylenetetrahydrofolate reductase 1,2 catalytic domain|
AT2G44160.1_|_Symbols:MTHFR2_|_methylenetetrahydrofolate_reductase_2_|__Chr2:18262301-18265185_FORWARD_LENGTH=594_|455494909bb887c8|5|c2fmoA_.5.pdb|1|34|15|304|2.25|PDB header: oxidoreductase| Chain: A: PDB Molecule: 5,10-methylenetetrahydrofolate reductase;| PDBTitle: ala177val mutant of e. coli methylenetetrahydrofolate2 reductase|
AT2G44160.1_|_Symbols:MTHFR2_|_methylenetetrahydrofolate_reductase_2_|__Chr2:18262301-18265185_FORWARD_LENGTH=594_|455494909bb887c8|6|c3ijdB_.6.pdb|1|14|6|300|2.00|PDB header: structural genomics, unknown function| Chain: B: PDB Molecule: uncharacterized protein;| PDBTitle: uncharacterized protein cthe_2304 from clostridium thermocellum binds2 two copies of 5-methyl-5,6,7,8-tetrahydrofolic acid|
AT2G44160.1_|_Symbols:MTHFR2_|_methylenetetrahydrofolate_reductase_2_|__Chr2:18262301-18265185_FORWARD_LENGTH=594_|455494909bb887c8|7|c3vndD_.7.pdb|0.975|17|2|277|2.60|PDB header: lyase| Chain: D: PDB Molecule: tryptophan synthase alpha chain;| PDBTitle: crystal structure of tryptophan synthase alpha-subunit from the2 psychrophile shewanella frigidimarina k14-2|
AT2G44160.1_|_Symbols:MTHFR2_|_methylenetetrahydrofolate_reductase_2_|__Chr2:18262301-18265185_FORWARD_LENGTH=594_|455494909bb887c8|8|c2p10D_.8.pdb|0.974|18|2|240|2.15|PDB header: hydrolase| Chain: D: PDB Molecule: mll9387 protein;| PDBTitle: crystal structure of a putative phosphonopyruvate hydrolase (mll9387)2 from mesorhizobium loti maff303099 at 2.15 a resolution|
AT2G44160.1_|_Symbols:MTHFR2_|_methylenetetrahydrofolate_reductase_2_|__Chr2:18262301-18265185_FORWARD_LENGTH=594_|455494909bb887c8|9|c2ekcA_.9.pdb|0.972|13|2|277|2.00|PDB header: lyase| Chain: A: PDB Molecule: tryptophan synthase alpha chain;| PDBTitle: structural study of project id aq_1548 from aquifex aeolicus vf5|
AT2G44160.1_|_Symbols:MTHFR2_|_methylenetetrahydrofolate_reductase_2_|__Chr2:18262301-18265185_FORWARD_LENGTH=594_|455494909bb887c8|10|d1rd5a_.10.pdb|0.971|18|2|276|2.02|PDB header: lyase| Chain: A: PDB Molecule: tryptophan synthase alpha chain, chloroplast;| PDBTitle: crystal structure of tryptophan synthase alpha chain homolog bx1: a2 member of the chemical plant defense system|
AT2G44160.1_|_Symbols:MTHFR2_|_methylenetetrahydrofolate_reductase_2_|__Chr2:18262301-18265185_FORWARD_LENGTH=594_|455494909bb887c8|11|c5ey5A_.11.pdb|0.969|17|1|276|1.97|PDB header: lyase| Chain: A: PDB Molecule: lbcats-a;| PDBTitle: lbcats|
AT2G44160.1_|_Symbols:MTHFR2_|_methylenetetrahydrofolate_reductase_2_|__Chr2:18262301-18265185_FORWARD_LENGTH=594_|455494909bb887c8|12|c3navB_.12.pdb|0.968|18|1|277|2.10|PDB header: lyase| Chain: B: PDB Molecule: tryptophan synthase alpha chain;| PDBTitle: crystal structure of an alpha subunit of tryptophan synthase from2 vibrio cholerae o1 biovar el tor str. n16961|
AT2G44160.1_|_Symbols:MTHFR2_|_methylenetetrahydrofolate_reductase_2_|__Chr2:18262301-18265185_FORWARD_LENGTH=594_|455494909bb887c8|13|d1ujpa_.13.pdb|0.968|11|1|262|1.34|PDB header: lyase| Chain: A: PDB Molecule: tryptophan synthase alpha chain;| PDBTitle: crystal structure of tryptophan synthase a-subunit from thermus2 thermophilus hb8|
AT2G44160.1_|_Symbols:MTHFR2_|_methylenetetrahydrofolate_reductase_2_|__Chr2:18262301-18265185_FORWARD_LENGTH=594_|455494909bb887c8|14|d1qopa_.14.pdb|0.968|15|1|277|1.40|PDB header: lyase| Chain: A: PDB Molecule: tryptophan synthase alpha chain;| PDBTitle: crystal structure of wild-type tryptophan synthase complexed with2 indole propanol phosphate|
AT2G44160.1_|_Symbols:MTHFR2_|_methylenetetrahydrofolate_reductase_2_|__Chr2:18262301-18265185_FORWARD_LENGTH=594_|455494909bb887c8|15|c5tchG_.15.pdb|0.966|14|2|276|2.35|PDB header: lyase| Chain: G: PDB Molecule: tryptophan synthase alpha chain;| PDBTitle: crystal structure of tryptophan synthase from m. tuberculosis -2 ligand-free form, trpa-g66v mutant|
AT2G44160.1_|_Symbols:MTHFR2_|_methylenetetrahydrofolate_reductase_2_|__Chr2:18262301-18265185_FORWARD_LENGTH=594_|455494909bb887c8|16|d1xcfa_.16.pdb|0.963|14|2|277|1.80|PDB header: lyase| Chain: A: PDB Molecule: tryptophan synthase alpha chain;| PDBTitle: crystal structure of p28l/y173f tryptophan synthase alpha-2 subunits from escherichia coli|
AT2G44160.1_|_Symbols:MTHFR2_|_methylenetetrahydrofolate_reductase_2_|__Chr2:18262301-18265185_FORWARD_LENGTH=594_|455494909bb887c8|17|c5k9xA_.17.pdb|0.961|9|2|276|2.02|PDB header: lyase| Chain: A: PDB Molecule: tryptophan synthase alpha chain;| PDBTitle: crystal structure of tryptophan synthase alpha chain from legionella2 pneumophila subsp. pneumophila|
AT2G44160.1_|_Symbols:MTHFR2_|_methylenetetrahydrofolate_reductase_2_|__Chr2:18262301-18265185_FORWARD_LENGTH=594_|455494909bb887c8|18|c5kzmA_.18.pdb|0.96|15|2|277|2.80|PDB header: lyase| Chain: A: PDB Molecule: tryptophan synthase alpha chain;| PDBTitle: crystal structure of tryptophan synthase alpha-beta chain complex from2 francisella tularensis|
AT2G44160.1_|_Symbols:MTHFR2_|_methylenetetrahydrofolate_reductase_2_|__Chr2:18262301-18265185_FORWARD_LENGTH=594_|455494909bb887c8|19|c2c3zA_.19.pdb|0.958|18|2|253|2.8 |PDB header: lyase| Chain: A: PDB Molecule: indole-3-glycerol phosphate synthase;| PDBTitle: crystal structure of a truncated variant of indole-3-2 glycerol phosphate synthase from sulfolobus solfataricus|
AT2G44160.1_|_Symbols:MTHFR2_|_methylenetetrahydrofolate_reductase_2_|__Chr2:18262301-18265185_FORWARD_LENGTH=594_|455494909bb887c8|20|c5kinC_.20.pdb|0.955|13|2|262|2.45|PDB header: lyase| Chain: C: PDB Molecule: tryptophan synthase alpha chain;| PDBTitle: crystal structure of tryptophan synthase alpha beta complex from2 streptococcus pneumoniae|
# Job Description|Job ID|Rank|Template/Model|Confidence|Sequence ID|Qstart|Qend|Resolution|Template Info
AT2G47590.1_|_Symbols:PHR2_|_photolyase/blue-light_receptor_2_|__Chr2:19521888-19523732_FORWARD_LENGTH=447_|2dac5fae1f4c6c80|1|c2j4dA_.1.pdb|1|36|88|434|1.90|PDB header: dna binding protein| Chain: A: PDB Molecule: cryptochrome dash;| PDBTitle: cryptochrome 3 from arabidopsis thaliana|
AT2G47590.1_|_Symbols:PHR2_|_photolyase/blue-light_receptor_2_|__Chr2:19521888-19523732_FORWARD_LENGTH=447_|2dac5fae1f4c6c80|2|c1np7A_.2.pdb|1|37|114|433|1.90|PDB header: lyase| Chain: A: PDB Molecule: dna photolyase;| PDBTitle: crystal structure analysis of synechocystis sp. pcc6803 cryptochrome|
AT2G47590.1_|_Symbols:PHR2_|_photolyase/blue-light_receptor_2_|__Chr2:19521888-19523732_FORWARD_LENGTH=447_|2dac5fae1f4c6c80|3|c3fy4C_.3.pdb|1|27|116|433|2.70|PDB header: lyase| Chain: C: PDB Molecule: 6-4 photolyase;| PDBTitle: (6-4) photolyase crystal structure|
AT2G47590.1_|_Symbols:PHR2_|_photolyase/blue-light_receptor_2_|__Chr2:19521888-19523732_FORWARD_LENGTH=447_|2dac5fae1f4c6c80|4|c1tezB_.4.pdb|1|25|116|433|1.80|PDB header: lyase/dna| Chain: B: PDB Molecule: deoxyribodipyrimidine photolyase;| PDBTitle: complex between dna and the dna photolyase from anacystis nidulans|
AT2G47590.1_|_Symbols:PHR2_|_photolyase/blue-light_receptor_2_|__Chr2:19521888-19523732_FORWARD_LENGTH=447_|2dac5fae1f4c6c80|5|c4u63A_.5.pdb|1|22|109|433|1.67|PDB header: lyase| Chain: A: PDB Molecule: dna photolyase;| PDBTitle: crystal structure of a bacterial class iii photolyase from2 agrobacterium tumefaciens at 1.67a resolution|
AT2G47590.1_|_Symbols:PHR2_|_photolyase/blue-light_receptor_2_|__Chr2:19521888-19523732_FORWARD_LENGTH=447_|2dac5fae1f4c6c80|6|c3tvsA_.6.pdb|1|22|112|441|2.30|PDB header: signaling protein| Chain: A: PDB Molecule: cryptochrome-1;| PDBTitle: structure of full-length drosophila cryptochrome|
AT2G47590.1_|_Symbols:PHR2_|_photolyase/blue-light_receptor_2_|__Chr2:19521888-19523732_FORWARD_LENGTH=447_|2dac5fae1f4c6c80|7|c5zm0A_.7.pdb|1|26|115|433|1.60|PDB header: flavoprotein| Chain: A: PDB Molecule: cryptochrome photoreceptor;| PDBTitle: x-ray structure of animal-like cryptochrome from chlamydomonas2 reinhardtii|
AT2G47590.1_|_Symbols:PHR2_|_photolyase/blue-light_receptor_2_|__Chr2:19521888-19523732_FORWARD_LENGTH=447_|2dac5fae1f4c6c80|8|c3cvyA_.8.pdb|1|26|114|433|2.70|PDB header: lyase/dna| Chain: A: PDB Molecule: re11660p;| PDBTitle: drosophila melanogaster (6-4) photolyase bound to repaired ds dna|
AT2G47590.1_|_Symbols:PHR2_|_photolyase/blue-light_receptor_2_|__Chr2:19521888-19523732_FORWARD_LENGTH=447_|2dac5fae1f4c6c80|9|c6k8kA_.9.pdb|1|20|114|435|2.50|PDB header: signaling protein| Chain: A: PDB Molecule: cryptochrome-2;| PDBTitle: crystal structure of arabidopsis thaliana bic2-cry2 complex|
AT2G47590.1_|_Symbols:PHR2_|_photolyase/blue-light_receptor_2_|__Chr2:19521888-19523732_FORWARD_LENGTH=447_|2dac5fae1f4c6c80|10|c1u3cA_.10.pdb|1|19|117|433|2.60|PDB header: signaling protein| Chain: A: PDB Molecule: cryptochrome 1 apoprotein;| PDBTitle: crystal structure of the phr domain of cryptochrome 1 from2 arabidopsis thaliana|
AT2G47590.1_|_Symbols:PHR2_|_photolyase/blue-light_receptor_2_|__Chr2:19521888-19523732_FORWARD_LENGTH=447_|2dac5fae1f4c6c80|11|c1dnpA_.11.pdb|1|20|116|441|2.30|PDB header: lyase (carbon-carbon)| Chain: A: PDB Molecule: dna photolyase;| PDBTitle: structure of deoxyribodipyrimidine photolyase|
AT2G47590.1_|_Symbols:PHR2_|_photolyase/blue-light_receptor_2_|__Chr2:19521888-19523732_FORWARD_LENGTH=447_|2dac5fae1f4c6c80|12|c2xrzA_.12.pdb|1|18|99|441|2.20|PDB header: lyase/dna| Chain: A: PDB Molecule: deoxyribodipyrimidine photolyase;| PDBTitle: x-ray structure of archaeal class ii cpd photolyase from2 methanosarcina mazei in complex with intact cpd-lesion|
AT2G47590.1_|_Symbols:PHR2_|_photolyase/blue-light_receptor_2_|__Chr2:19521888-19523732_FORWARD_LENGTH=447_|2dac5fae1f4c6c80|13|c4i6gA_.13.pdb|1|30|116|440|2.20|PDB header: transcription| Chain: A: PDB Molecule: cryptochrome-2;| PDBTitle: a vertebrate cryptochrome with fad|
AT2G47590.1_|_Symbols:PHR2_|_photolyase/blue-light_receptor_2_|__Chr2:19521888-19523732_FORWARD_LENGTH=447_|2dac5fae1f4c6c80|14|c6ptzA_.14.pdb|1|25|114|440|1.79|PDB header: circadian clock protein| Chain: A: PDB Molecule: cryptochrome-1;| PDBTitle: crystal structure of pigeon cryptochrome 4 mutant y319d in complex2 with flavin adenine dinucleotide|
AT2G47590.1_|_Symbols:PHR2_|_photolyase/blue-light_receptor_2_|__Chr2:19521888-19523732_FORWARD_LENGTH=447_|2dac5fae1f4c6c80|15|c1iqrA_.15.pdb|1|28|116|440|2.10|PDB header: lyase| Chain: A: PDB Molecule: photolyase;| PDBTitle: crystal structure of dna photolyase from thermus2 thermophilus|
AT2G47590.1_|_Symbols:PHR2_|_photolyase/blue-light_receptor_2_|__Chr2:19521888-19523732_FORWARD_LENGTH=447_|2dac5fae1f4c6c80|16|c3umvB_.16.pdb|1|17|115|441|1.71|PDB header: lyase| Chain: B: PDB Molecule: deoxyribodipyrimidine photo-lyase;| PDBTitle: eukaryotic class ii cpd photolyase structure reveals a basis for2 improved uv-tolerance in plants|
AT2G47590.1_|_Symbols:PHR2_|_photolyase/blue-light_receptor_2_|__Chr2:19521888-19523732_FORWARD_LENGTH=447_|2dac5fae1f4c6c80|17|c2e0iD_.17.pdb|1|26|117|441|2.80|PDB header: lyase| Chain: D: PDB Molecule: 432aa long hypothetical deoxyribodipyrimidine photolyase;| PDBTitle: crystal structure of archaeal photolyase from sulfolobus tokodaii with2 two fad molecules: implication of a novel light-harvesting cofactor|
AT2G47590.1_|_Symbols:PHR2_|_photolyase/blue-light_receptor_2_|__Chr2:19521888-19523732_FORWARD_LENGTH=447_|2dac5fae1f4c6c80|18|c3zxsB_.18.pdb|1|12|118|444|2.70|PDB header: lyase| Chain: B: PDB Molecule: cryptochrome b;| PDBTitle: cryptochrome b from rhodobacter sphaeroides|
AT2G47590.1_|_Symbols:PHR2_|_photolyase/blue-light_receptor_2_|__Chr2:19521888-19523732_FORWARD_LENGTH=447_|2dac5fae1f4c6c80|19|c4djaA_.19.pdb|1|11|117|444|1.45|PDB header: lyase| Chain: A: PDB Molecule: photolyase;| PDBTitle: crystal structure of a prokaryotic (6-4) photolyase phrb from2 agrobacterium tumefaciens with an fe-s cluster and a 6,7-dimethyl-8-3 ribityllumazine antenna chromophore at 1.45a resolution|
AT2G47590.1_|_Symbols:PHR2_|_photolyase/blue-light_receptor_2_|__Chr2:19521888-19523732_FORWARD_LENGTH=447_|2dac5fae1f4c6c80|20|d1owla2.20.pdb|1|28|116|327|1.80|PDB header: lyase| Chain: A: PDB Molecule: deoxyribodipyrimidine photolyase;| PDBTitle: structure of apophotolyase from anacystis nidulans|
# Job Description|Job ID|Rank|Template/Model|Confidence|Sequence ID|Qstart|Qend|Resolution|Template Info
AT2G02710.1_|_Symbols:PLPA,PLPB,PLPC,PLP_|_PAS/LOV_protein_B,PAS/LOV_PROTEIN_C,PAS/LOV_PROTEIN_A,PAS/LOV_PROTEIN_|__Chr2:758812-760608_REVERSE_LENGTH=399_|66b4174cd5c62dda|1|c6hmjD_.1.pdb|1|19|38|378|2.51|PDB header: signaling protein| Chain: D: PDB Molecule: putative pas/pac sensor protein;| PDBTitle: structure of an rna-binding light-oxygen-voltage receptor|
AT2G02710.1_|_Symbols:PLPA,PLPB,PLPC,PLP_|_PAS/LOV_protein_B,PAS/LOV_PROTEIN_C,PAS/LOV_PROTEIN_A,PAS/LOV_PROTEIN_|__Chr2:758812-760608_REVERSE_LENGTH=399_|66b4174cd5c62dda|2|c4f3lA_.2.pdb|1|13|24|372|2.27|PDB header: transcription/activator| Chain: A: PDB Molecule: circadian locomoter output cycles protein kaput;| PDBTitle: crystal structure of the heterodimeric clock:bmal1 transcriptional2 activator complex|
AT2G02710.1_|_Symbols:PLPA,PLPB,PLPC,PLP_|_PAS/LOV_protein_B,PAS/LOV_PROTEIN_C,PAS/LOV_PROTEIN_A,PAS/LOV_PROTEIN_|__Chr2:758812-760608_REVERSE_LENGTH=399_|66b4174cd5c62dda|3|c4hh2D_.3.pdb|1|9|25|365|2.80|PDB header: transcription| Chain: D: PDB Molecule: transcriptional regulator, ppsr;| PDBTitle: structure of ppsr without the hth motif from rb. sphaeroides|
AT2G02710.1_|_Symbols:PLPA,PLPB,PLPC,PLP_|_PAS/LOV_protein_B,PAS/LOV_PROTEIN_C,PAS/LOV_PROTEIN_A,PAS/LOV_PROTEIN_|__Chr2:758812-760608_REVERSE_LENGTH=399_|66b4174cd5c62dda|4|c4zp4D_.4.pdb|1|15|9|378|2.36|PDB header: protein transport/transcription| Chain: D: PDB Molecule: endothelial pas domain-containing protein 1;| PDBTitle: crystal structure of the heterodimeric hif-2a:arnt complex|
AT2G02710.1_|_Symbols:PLPA,PLPB,PLPC,PLP_|_PAS/LOV_protein_B,PAS/LOV_PROTEIN_C,PAS/LOV_PROTEIN_A,PAS/LOV_PROTEIN_|__Chr2:758812-760608_REVERSE_LENGTH=399_|66b4174cd5c62dda|5|c4zprB_.5.pdb|1|19|10|371|3.90|PDB header: protein transport/transcription/dna| Chain: B: PDB Molecule: hypoxia-inducible factor 1-alpha;| PDBTitle: crystal structure of the heterodimeric hif-1a:arnt complex with hre2 dna|
AT2G02710.1_|_Symbols:PLPA,PLPB,PLPC,PLP_|_PAS/LOV_protein_B,PAS/LOV_PROTEIN_C,PAS/LOV_PROTEIN_A,PAS/LOV_PROTEIN_|__Chr2:758812-760608_REVERSE_LENGTH=399_|66b4174cd5c62dda|6|c4zp4A_.6.pdb|1|17|10|364|2.36|PDB header: protein transport/transcription| Chain: A: PDB Molecule: aryl hydrocarbon receptor nuclear translocator;| PDBTitle: crystal structure of the heterodimeric hif-2a:arnt complex|
AT2G02710.1_|_Symbols:PLPA,PLPB,PLPC,PLP_|_PAS/LOV_protein_B,PAS/LOV_PROTEIN_C,PAS/LOV_PROTEIN_A,PAS/LOV_PROTEIN_|__Chr2:758812-760608_REVERSE_LENGTH=399_|66b4174cd5c62dda|7|c4f3lB_.7.pdb|1|15|1|362|2.27|PDB header: transcription/activator| Chain: B: PDB Molecule: bmal1b;| PDBTitle: crystal structure of the heterodimeric clock:bmal1 transcriptional2 activator complex|
AT2G02710.1_|_Symbols:PLPA,PLPB,PLPC,PLP_|_PAS/LOV_protein_B,PAS/LOV_PROTEIN_C,PAS/LOV_PROTEIN_A,PAS/LOV_PROTEIN_|__Chr2:758812-760608_REVERSE_LENGTH=399_|66b4174cd5c62dda|8|c4dj2C_.8.pdb|1|14|31|384|2.75|PDB header: protein binding| Chain: C: PDB Molecule: period circadian protein homolog 1;| PDBTitle: unwinding the differences of the mammalian period clock proteins from2 crystal structure to cellular function|
AT2G02710.1_|_Symbols:PLPA,PLPB,PLPC,PLP_|_PAS/LOV_protein_B,PAS/LOV_PROTEIN_C,PAS/LOV_PROTEIN_A,PAS/LOV_PROTEIN_|__Chr2:758812-760608_REVERSE_LENGTH=399_|66b4174cd5c62dda|9|c3rtyA_.9.pdb|1|13|38|388|2.85|PDB header: circadian clock protein| Chain: A: PDB Molecule: period circadian protein;| PDBTitle: structure of an enclosed dimer formed by the drosophila period protein|
AT2G02710.1_|_Symbols:PLPA,PLPB,PLPC,PLP_|_PAS/LOV_protein_B,PAS/LOV_PROTEIN_C,PAS/LOV_PROTEIN_A,PAS/LOV_PROTEIN_|__Chr2:758812-760608_REVERSE_LENGTH=399_|66b4174cd5c62dda|10|c3gecA_.10.pdb|1|20|37|396|4.00|PDB header: circadian clock protein| Chain: A: PDB Molecule: period circadian protein;| PDBTitle: crystal structure of a tandem pas domain fragment of2 drosophila period|
AT2G02710.1_|_Symbols:PLPA,PLPB,PLPC,PLP_|_PAS/LOV_protein_B,PAS/LOV_PROTEIN_C,PAS/LOV_PROTEIN_A,PAS/LOV_PROTEIN_|__Chr2:758812-760608_REVERSE_LENGTH=399_|66b4174cd5c62dda|11|c5sy5B_.11.pdb|1|16|27|376|3.20|PDB header: transcription| Chain: B: PDB Molecule: neuronal pas domain-containing protein 1;| PDBTitle: crystal structure of the heterodimeric npas1-arnt complex|
AT2G02710.1_|_Symbols:PLPA,PLPB,PLPC,PLP_|_PAS/LOV_protein_B,PAS/LOV_PROTEIN_C,PAS/LOV_PROTEIN_A,PAS/LOV_PROTEIN_|__Chr2:758812-760608_REVERSE_LENGTH=399_|66b4174cd5c62dda|12|c5sy7B_.12.pdb|1|11|7|374|4.20|PDB header: transcription/dna| Chain: B: PDB Molecule: neuronal pas domain-containing protein 3;| PDBTitle: crystal structure of the heterodimeric npas3-arnt complex with hre dna|
AT2G02710.1_|_Symbols:PLPA,PLPB,PLPC,PLP_|_PAS/LOV_protein_B,PAS/LOV_PROTEIN_C,PAS/LOV_PROTEIN_A,PAS/LOV_PROTEIN_|__Chr2:758812-760608_REVERSE_LENGTH=399_|66b4174cd5c62dda|13|c3ewkA_.13.pdb|1|25|39|363|2.34|PDB header: flavoprotein| Chain: A: PDB Molecule: sensor protein;| PDBTitle: structure of the redox sensor domain of methylococcus capsulatus2 (bath) mmos|
AT2G02710.1_|_Symbols:PLPA,PLPB,PLPC,PLP_|_PAS/LOV_protein_B,PAS/LOV_PROTEIN_C,PAS/LOV_PROTEIN_A,PAS/LOV_PROTEIN_|__Chr2:758812-760608_REVERSE_LENGTH=399_|66b4174cd5c62dda|14|c3gdiB_.14.pdb|0.999|14|35|384|2.40|PDB header: transcription| Chain: B: PDB Molecule: period circadian protein homolog 2;| PDBTitle: mammalian clock protein mper2 - crystal structure of a pas domain2 fragment|
AT2G02710.1_|_Symbols:PLPA,PLPB,PLPC,PLP_|_PAS/LOV_protein_B,PAS/LOV_PROTEIN_C,PAS/LOV_PROTEIN_A,PAS/LOV_PROTEIN_|__Chr2:758812-760608_REVERSE_LENGTH=399_|66b4174cd5c62dda|15|c5akpA_.15.pdb|0.999|17|34|358|3.25|PDB header: signaling protein| Chain: A: PDB Molecule: phytochrome-like protein;| PDBTitle: crystal structure of the dark-adapted full-length2 bacteriophytochrome xccbphp from xanthomonas campestris3 bound to bv chromophore|
AT2G02710.1_|_Symbols:PLPA,PLPB,PLPC,PLP_|_PAS/LOV_protein_B,PAS/LOV_PROTEIN_C,PAS/LOV_PROTEIN_A,PAS/LOV_PROTEIN_|__Chr2:758812-760608_REVERSE_LENGTH=399_|66b4174cd5c62dda|16|c1wa9A_.16.pdb|0.999|14|38|398|3.15|PDB header: circadian rhythm| Chain: A: PDB Molecule: period circadian protein;| PDBTitle: crystal structure of the pas repeat region of the2 drosophila clock protein period|
AT2G02710.1_|_Symbols:PLPA,PLPB,PLPC,PLP_|_PAS/LOV_protein_B,PAS/LOV_PROTEIN_C,PAS/LOV_PROTEIN_A,PAS/LOV_PROTEIN_|__Chr2:758812-760608_REVERSE_LENGTH=399_|66b4174cd5c62dda|17|c4ehoD_.17.pdb|0.999|16|38|371|2.90|PDB header: signaling protein| Chain: D: PDB Molecule: bacteriophytochrome, pas/pac sensor;| PDBTitle: crystal structure of the bacteriophytochrome rpbphp1|
AT2G02710.1_|_Symbols:PLPA,PLPB,PLPC,PLP_|_PAS/LOV_protein_B,PAS/LOV_PROTEIN_C,PAS/LOV_PROTEIN_A,PAS/LOV_PROTEIN_|__Chr2:758812-760608_REVERSE_LENGTH=399_|66b4174cd5c62dda|18|c4dj3B_.18.pdb|0.999|11|31|398|2.50|PDB header: protein binding| Chain: B: PDB Molecule: period circadian protein homolog 3;| PDBTitle: unwinding the differences of the mammalian period clock proteins from2 crystal structure to cellular function|
AT2G02710.1_|_Symbols:PLPA,PLPB,PLPC,PLP_|_PAS/LOV_protein_B,PAS/LOV_PROTEIN_C,PAS/LOV_PROTEIN_A,PAS/LOV_PROTEIN_|__Chr2:758812-760608_REVERSE_LENGTH=399_|66b4174cd5c62dda|19|c4lrzG_.19.pdb|0.999|10|6|364|2.32|PDB header: transferase/transcription regulator| Chain: G: PDB Molecule: pts-dependent dihydroxyacetone kinase operon regulatory| PDBTitle: crystal structure of the e.coli dhar(n)-dhal complex|
AT2G02710.1_|_Symbols:PLPA,PLPB,PLPC,PLP_|_PAS/LOV_protein_B,PAS/LOV_PROTEIN_C,PAS/LOV_PROTEIN_A,PAS/LOV_PROTEIN_|__Chr2:758812-760608_REVERSE_LENGTH=399_|66b4174cd5c62dda|20|c2wkqA_.20.pdb|0.998|37|251|392|1.60|PDB header: transferase, cell adhesion| Chain: A: PDB Molecule: nph1-1, ras-related c3 botulinum toxin substrate 1;| PDBTitle: structure of a photoactivatable rac1 containing the lov2 c450a mutant|
# Job Description|Job ID|Rank|Template/Model|Confidence|Sequence ID|Qstart|Qend|Resolution|Template Info
AT5G11330.1_|_Symbols:no_symbol_available_|_no_full_name_available_|__Chr5:3617342-3618861_REVERSE_LENGTH=408_|cf830396d3fd8dcc|1|c6pvhA_.1.pdb|1|19|4|400|1.89|PDB header: biosynthetic protein| Chain: A: PDB Molecule: fad monooxygenase;| PDBTitle: crystal structure of phqk in complex with paraherquamide k|
AT5G11330.1_|_Symbols:no_symbol_available_|_no_full_name_available_|__Chr5:3617342-3618861_REVERSE_LENGTH=408_|cf830396d3fd8dcc|2|c5fn0C_.2.pdb|1|16|4|400|3.19|PDB header: oxidoreductase| Chain: C: PDB Molecule: kynurenine 3-monooxygenase;| PDBTitle: crystal structure of pseudomonas fluorescens kynurenine-3-2 monooxygenase (kmo) in complex with gsk180|
AT5G11330.1_|_Symbols:no_symbol_available_|_no_full_name_available_|__Chr5:3617342-3618861_REVERSE_LENGTH=408_|cf830396d3fd8dcc|3|c2qa2A_.3.pdb|1|17|4|401|2.70|PDB header: oxidoreductase| Chain: A: PDB Molecule: polyketide oxygenase cabe;| PDBTitle: crystal structure of cabe, an aromatic hydroxylase from angucycline2 biosynthesis, determined to 2.7 a resolution|
AT5G11330.1_|_Symbols:no_symbol_available_|_no_full_name_available_|__Chr5:3617342-3618861_REVERSE_LENGTH=408_|cf830396d3fd8dcc|4|c2qa1A_.4.pdb|1|18|3|398|1.80|PDB header: oxidoreductase| Chain: A: PDB Molecule: polyketide oxygenase pgae;| PDBTitle: crystal structure of pgae, an aromatic hydroxylase involved in2 angucycline biosynthesis|
AT5G11330.1_|_Symbols:no_symbol_available_|_no_full_name_available_|__Chr5:3617342-3618861_REVERSE_LENGTH=408_|cf830396d3fd8dcc|5|c6c6rA_.5.pdb|1|14|4|398|3.00|PDB header: oxidoreductase/oxidoreductase inhibitor| Chain: A: PDB Molecule: squalene monooxygenase;| PDBTitle: human squalene epoxidase (sqle, squalene monooxygenase) structure with2 fad|
AT5G11330.1_|_Symbols:no_symbol_available_|_no_full_name_available_|__Chr5:3617342-3618861_REVERSE_LENGTH=408_|cf830396d3fd8dcc|6|c4k2xB_.6.pdb|1|18|5|393|2.55|PDB header: oxidoreductase, flavoprotein| Chain: B: PDB Molecule: polyketide oxygenase/hydroxylase;| PDBTitle: oxys anhydrotetracycline hydroxylase from streptomyces rimosus|
AT5G11330.1_|_Symbols:no_symbol_available_|_no_full_name_available_|__Chr5:3617342-3618861_REVERSE_LENGTH=408_|cf830396d3fd8dcc|7|c2dkhA_.7.pdb|1|14|4|377|1.80|PDB header: oxidoreductase| Chain: A: PDB Molecule: 3-hydroxybenzoate hydroxylase;| PDBTitle: crystal structure of 3-hydroxybenzoate hydroxylase from comamonas2 testosteroni, in complex with the substrate|
AT5G11330.1_|_Symbols:no_symbol_available_|_no_full_name_available_|__Chr5:3617342-3618861_REVERSE_LENGTH=408_|cf830396d3fd8dcc|8|c5xgvB_.8.pdb|1|18|5|381|2.10|PDB header: oxidoreductase| Chain: B: PDB Molecule: pyre3;| PDBTitle: the structure of diels-alderase pyre3 in the biosynthetic pathway of2 pyrroindomycins|
AT5G11330.1_|_Symbols:no_symbol_available_|_no_full_name_available_|__Chr5:3617342-3618861_REVERSE_LENGTH=408_|cf830396d3fd8dcc|9|c6j0zC_.9.pdb|1|16|5|402|2.89|PDB header: oxidoreductase| Chain: C: PDB Molecule: putative angucycline-like polyketide oxygenase;| PDBTitle: crystal structure of alpk|
AT5G11330.1_|_Symbols:no_symbol_available_|_no_full_name_available_|__Chr5:3617342-3618861_REVERSE_LENGTH=408_|cf830396d3fd8dcc|10|c1pn0A_.10.pdb|1|17|2|390|1.70|PDB header: oxidoreductase| Chain: A: PDB Molecule: phenol 2-monooxygenase;| PDBTitle: phenol hydroxylase from trichosporon cutaneum|
AT5G11330.1_|_Symbols:no_symbol_available_|_no_full_name_available_|__Chr5:3617342-3618861_REVERSE_LENGTH=408_|cf830396d3fd8dcc|11|c3ihgA_.11.pdb|1|17|1|408|2.49|PDB header: flavoprotein, oxidoreductase| Chain: A: PDB Molecule: rdme;| PDBTitle: crystal structure of a ternary complex of aklavinone-11 hydroxylase2 with fad and aklavinone|
AT5G11330.1_|_Symbols:no_symbol_available_|_no_full_name_available_|__Chr5:3617342-3618861_REVERSE_LENGTH=408_|cf830396d3fd8dcc|12|c5evyX_.12.pdb|1|20|2|407|2.47|PDB header: oxidoreductase| Chain: X: PDB Molecule: salicylate hydroxylase;| PDBTitle: salicylate hydroxylase substrate complex|
AT5G11330.1_|_Symbols:no_symbol_available_|_no_full_name_available_|__Chr5:3617342-3618861_REVERSE_LENGTH=408_|cf830396d3fd8dcc|13|c5kowA_.13.pdb|1|16|6|398|2.10|PDB header: oxidoreductase| Chain: A: PDB Molecule: pentachlorophenol 4-monooxygenase;| PDBTitle: structure of rifampicin monooxygenase|
AT5G11330.1_|_Symbols:no_symbol_available_|_no_full_name_available_|__Chr5:3617342-3618861_REVERSE_LENGTH=408_|cf830396d3fd8dcc|14|c3fmwC_.14.pdb|1|18|6|402|2.89|PDB header: oxidoreductase| Chain: C: PDB Molecule: oxygenase;| PDBTitle: the crystal structure of mtmoiv, a baeyer-villiger monooxygenase from2 the mithramycin biosynthetic pathway in streptomyces argillaceus.|
AT5G11330.1_|_Symbols:no_symbol_available_|_no_full_name_available_|__Chr5:3617342-3618861_REVERSE_LENGTH=408_|cf830396d3fd8dcc|15|c4bk2A_.15.pdb|1|22|4|401|2.47|PDB header: oxidoreductase| Chain: A: PDB Molecule: probable salicylate monooxygenase;| PDBTitle: crystal structure of 3-hydroxybenzoate 6-hydroxylase2 uncovers lipid-assisted flavoprotein strategy for3 regioselective aromatic hydroxylation: q301e mutant|
AT5G11330.1_|_Symbols:no_symbol_available_|_no_full_name_available_|__Chr5:3617342-3618861_REVERSE_LENGTH=408_|cf830396d3fd8dcc|16|c6bz5B_.16.pdb|1|20|7|396|2.01|PDB header: oxidoreductase| Chain: B: PDB Molecule: salicylate hydroxylase;| PDBTitle: structure and mechanism of salicylate hydroxylase from pseudomonas2 putida g7|
AT5G11330.1_|_Symbols:no_symbol_available_|_no_full_name_available_|__Chr5:3617342-3618861_REVERSE_LENGTH=408_|cf830396d3fd8dcc|17|c6u0pC_.17.pdb|1|17|2|379|2.02|PDB header: flavoprotein| Chain: C: PDB Molecule: 2,4-dichlorophenol 6-monooxygenase;| PDBTitle: crystal structure of piee, the flavin-dependent monooxygenase involved2 in the biosynthesis of piericidin a1|
AT5G11330.1_|_Symbols:no_symbol_available_|_no_full_name_available_|__Chr5:3617342-3618861_REVERSE_LENGTH=408_|cf830396d3fd8dcc|18|c6nesA_.18.pdb|1|17|4|396|1.75|PDB header: flavoprotein| Chain: A: PDB Molecule: fad-dependent monooxygenase tropb;| PDBTitle: fad-dependent monooxygenase tropb from t. stipitatus|
AT5G11330.1_|_Symbols:no_symbol_available_|_no_full_name_available_|__Chr5:3617342-3618861_REVERSE_LENGTH=408_|cf830396d3fd8dcc|19|c5eowA_.19.pdb|1|22|6|387|2.10|PDB header: oxidoreductase| Chain: A: PDB Molecule: 6-hydroxynicotinate 3-monooxygenase;| PDBTitle: crystal structure of 6-hydroxynicotinic acid 3-monooxygenase from2 pseudomonas putida kt2440|
AT5G11330.1_|_Symbols:no_symbol_available_|_no_full_name_available_|__Chr5:3617342-3618861_REVERSE_LENGTH=408_|cf830396d3fd8dcc|20|c5tulA_.20.pdb|1|18|1|384|2.00|PDB header: oxidoreductase| Chain: A: PDB Molecule: tetracycline destructase tet(55);| PDBTitle: crystal structure of tetracycline destructase tet(55)|
# Job Description|Job ID|Rank|Template/Model|Confidence|Sequence ID|Qstart|Qend|Resolution|Template Info
AT1G63390.1_|_Symbols:no_symbol_available_|_no_full_name_available_|__Chr1:23506461-23506967_REVERSE_LENGTH=168_|208e0c724a6d7743|1|c6se3E_.1.pdb|0.998|35|11|168|2.80|PDB header: membrane protein| Chain: E: PDB Molecule: ancestral flavin-containing monooxygenase (fmo) 3-6;| PDBTitle: crystal structure of ancestral flavin-containing monooxygenase (fmo)2 3-6|
AT1G63390.1_|_Symbols:no_symbol_available_|_no_full_name_available_|__Chr1:23506461-23506967_REVERSE_LENGTH=168_|208e0c724a6d7743|2|c6semA_.2.pdb|0.998|30|10|168|2.80|PDB header: membrane protein| Chain: A: PDB Molecule: ancestral flavin-containing monooxygenase (fmo) 2;| PDBTitle: crystal structure of ancestral flavin-containing monooxygenase (fmo) 2|
AT1G63390.1_|_Symbols:no_symbol_available_|_no_full_name_available_|__Chr1:23506461-23506967_REVERSE_LENGTH=168_|208e0c724a6d7743|3|c6sekB_.3.pdb|0.998|33|9|168|2.70|PDB header: oxidoreductase| Chain: B: PDB Molecule: ancestral flavin-containing monooxygenase 5;| PDBTitle: crystal structure of ancestral flavin-containing monooxygenase (fmo) 5|
AT1G63390.1_|_Symbols:no_symbol_available_|_no_full_name_available_|__Chr1:23506461-23506967_REVERSE_LENGTH=168_|208e0c724a6d7743|4|c4ap3A_.4.pdb|0.998|31|9|168|2.39|PDB header: oxidoreductase| Chain: A: PDB Molecule: steroid monooxygenase;| PDBTitle: oxidized steroid monooxygenase bound to nadp|
AT1G63390.1_|_Symbols:no_symbol_available_|_no_full_name_available_|__Chr1:23506461-23506967_REVERSE_LENGTH=168_|208e0c724a6d7743|5|c1w4xA_.5.pdb|0.998|28|4|168|1.7 |PDB header: oxygenase| Chain: A: PDB Molecule: phenylacetone monooxygenase;| PDBTitle: phenylacetone monooxygenase, a baeyer-villiger2 monooxygenase|
AT1G63390.1_|_Symbols:no_symbol_available_|_no_full_name_available_|__Chr1:23506461-23506967_REVERSE_LENGTH=168_|208e0c724a6d7743|6|d1w4xa1.6.pdb|0.998|28|4|165|1.7 |PDB header: oxygenase| Chain: A: PDB Molecule: phenylacetone monooxygenase;| PDBTitle: phenylacetone monooxygenase, a baeyer-villiger2 monooxygenase|
AT1G63390.1_|_Symbols:no_symbol_available_|_no_full_name_available_|__Chr1:23506461-23506967_REVERSE_LENGTH=168_|208e0c724a6d7743|7|c6kbwA_.7.pdb|0.998|24|8|168|1.69|PDB header: flavoprotein| Chain: A: PDB Molecule: trimethylamine monooxygenase;| PDBTitle: crystal structure of tmm from myroides profundi d25|
AT1G63390.1_|_Symbols:no_symbol_available_|_no_full_name_available_|__Chr1:23506461-23506967_REVERSE_LENGTH=168_|208e0c724a6d7743|8|c3gwdA_.8.pdb|0.998|23|7|168|2.30|PDB header: oxidoreductase| Chain: A: PDB Molecule: cyclohexanone monooxygenase;| PDBTitle: closed crystal structure of cyclohexanone monooxygenase|
AT1G63390.1_|_Symbols:no_symbol_available_|_no_full_name_available_|__Chr1:23506461-23506967_REVERSE_LENGTH=168_|208e0c724a6d7743|9|c5mq6A_.9.pdb|0.998|22|2|168|2.00|PDB header: oxidoreductase| Chain: A: PDB Molecule: pyridine nucleotide-disulfide oxidoreductase-like protein;| PDBTitle: polycyclic ketone monooxygenase from the thermophilic fungus2 thermothelomyces thermophila|
AT1G63390.1_|_Symbols:no_symbol_available_|_no_full_name_available_|__Chr1:23506461-23506967_REVERSE_LENGTH=168_|208e0c724a6d7743|10|c6jdkA_.10.pdb|0.998|23|9|168|2.50|PDB header: oxidoreductase| Chain: A: PDB Molecule: baeyer-villiger monooxygenase;| PDBTitle: crystal structure of baeyer-villiger monooxygenase from parvibaculum2 lavamentivorans|
AT1G63390.1_|_Symbols:no_symbol_available_|_no_full_name_available_|__Chr1:23506461-23506967_REVERSE_LENGTH=168_|208e0c724a6d7743|11|c3uclA_.11.pdb|0.998|23|7|168|2.36|PDB header: oxidoreductase| Chain: A: PDB Molecule: cyclohexanone monooxygenase;| PDBTitle: cyclohexanone-bound crystal structure of cyclohexanone monooxygenase2 in the rotated conformation|
AT1G63390.1_|_Symbols:no_symbol_available_|_no_full_name_available_|__Chr1:23506461-23506967_REVERSE_LENGTH=168_|208e0c724a6d7743|12|c6y48D_.12.pdb|0.998|19|10|168|2.09|PDB header: flavoprotein| Chain: D: PDB Molecule: baeyer-villiger monooxygenase;| PDBTitle: baeyer-villiger monooxygenase bvmoafl210 from aspergillus flavus in2 complex with nadp|
AT1G63390.1_|_Symbols:no_symbol_available_|_no_full_name_available_|__Chr1:23506461-23506967_REVERSE_LENGTH=168_|208e0c724a6d7743|13|c1vqwB_.13.pdb|0.998|31|8|168|2.40|PDB header: structural genomics, unknown function| Chain: B: PDB Molecule: protein with similarity to flavin-containing| PDBTitle: crystal structure of a protein with similarity to flavin-2 containing monooxygenases and to mammalian dimethylalanine3 monooxygenases|
AT1G63390.1_|_Symbols:no_symbol_available_|_no_full_name_available_|__Chr1:23506461-23506967_REVERSE_LENGTH=168_|208e0c724a6d7743|14|c5m0zA_.14.pdb|0.998|27|8|165|1.60|PDB header: oxidoreductase| Chain: A: PDB Molecule: cyclohexanone monooxygenase from thermocrispum municipale.;| PDBTitle: cyclohexanone monooxygenase from t. municipale: reduced enzyme bound2 to nadp+|
AT1G63390.1_|_Symbols:no_symbol_available_|_no_full_name_available_|__Chr1:23506461-23506967_REVERSE_LENGTH=168_|208e0c724a6d7743|15|c2vq7B_.15.pdb|0.998|27|12|168|2.60|PDB header: oxidoreductase| Chain: B: PDB Molecule: flavin-containing monooxygenase;| PDBTitle: bacterial flavin-containing monooxygenase in complex with2 nadp: native data|
AT1G63390.1_|_Symbols:no_symbol_available_|_no_full_name_available_|__Chr1:23506461-23506967_REVERSE_LENGTH=168_|208e0c724a6d7743|16|c3uoyB_.16.pdb|0.998|25|8|168|2.00|PDB header: oxidoreductase| Chain: B: PDB Molecule: otemo;| PDBTitle: crystal structure of otemo complex with fad and nadp (form 1)|
AT1G63390.1_|_Symbols:no_symbol_available_|_no_full_name_available_|__Chr1:23506461-23506967_REVERSE_LENGTH=168_|208e0c724a6d7743|17|d2gv8a1.17.pdb|0.998|31|8|168|2.10|PDB header: oxidoreductase| Chain: A: PDB Molecule: monooxygenase;| PDBTitle: crystal structure of flavin-containing monooxygenase (fmo) from2 s.pombe and nadph cofactor complex|
AT1G63390.1_|_Symbols:no_symbol_available_|_no_full_name_available_|__Chr1:23506461-23506967_REVERSE_LENGTH=168_|208e0c724a6d7743|18|c5j7xA_.18.pdb|0.998|22|9|165|1.90|PDB header: oxidoreductase| Chain: A: PDB Molecule: dimethylaniline monooxygenase, putative;| PDBTitle: baeyer-villiger monooxygenase bvmoafl838 from aspergillus flavus|
AT1G63390.1_|_Symbols:no_symbol_available_|_no_full_name_available_|__Chr1:23506461-23506967_REVERSE_LENGTH=168_|208e0c724a6d7743|19|c5gsnD_.19.pdb|0.997|30|10|168|2.20|PDB header: flavoprotein| Chain: D: PDB Molecule: flavin-containing monooxygenase;| PDBTitle: tmm in complex with methimazole|
AT1G63390.1_|_Symbols:no_symbol_available_|_no_full_name_available_|__Chr1:23506461-23506967_REVERSE_LENGTH=168_|208e0c724a6d7743|20|c6wpuA_.20.pdb|0.997|52|7|167|2.08|PDB header: flavoprotein, oxidoreductase| Chain: A: PDB Molecule: flavin-containing monooxygenase;| PDBTitle: structure of s-allyl-l-cysteine s-oxygenase from allium sativum|
# Job Description|Job ID|Rank|Template/Model|Confidence|Sequence ID|Qstart|Qend|Resolution|Template Info
AT1G63340.1_|_Symbols:no_symbol_available_|_no_full_name_available_|__Chr1:23491882-23494019_REVERSE_LENGTH=424_|62339ef6c54bf635|1|c6se3E_.1.pdb|1|29|12|415|2.80|PDB header: membrane protein| Chain: E: PDB Molecule: ancestral flavin-containing monooxygenase (fmo) 3-6;| PDBTitle: crystal structure of ancestral flavin-containing monooxygenase (fmo)2 3-6|
AT1G63340.1_|_Symbols:no_symbol_available_|_no_full_name_available_|__Chr1:23491882-23494019_REVERSE_LENGTH=424_|62339ef6c54bf635|2|c6sekB_.2.pdb|1|29|10|415|2.70|PDB header: oxidoreductase| Chain: B: PDB Molecule: ancestral flavin-containing monooxygenase 5;| PDBTitle: crystal structure of ancestral flavin-containing monooxygenase (fmo) 5|
AT1G63340.1_|_Symbols:no_symbol_available_|_no_full_name_available_|__Chr1:23491882-23494019_REVERSE_LENGTH=424_|62339ef6c54bf635|3|c6kbwA_.3.pdb|1|24|10|424|1.69|PDB header: flavoprotein| Chain: A: PDB Molecule: trimethylamine monooxygenase;| PDBTitle: crystal structure of tmm from myroides profundi d25|
AT1G63340.1_|_Symbols:no_symbol_available_|_no_full_name_available_|__Chr1:23491882-23494019_REVERSE_LENGTH=424_|62339ef6c54bf635|4|c2vq7B_.4.pdb|1|27|13|395|2.60|PDB header: oxidoreductase| Chain: B: PDB Molecule: flavin-containing monooxygenase;| PDBTitle: bacterial flavin-containing monooxygenase in complex with2 nadp: native data|
AT1G63340.1_|_Symbols:no_symbol_available_|_no_full_name_available_|__Chr1:23491882-23494019_REVERSE_LENGTH=424_|62339ef6c54bf635|5|c6semA_.5.pdb|1|32|11|415|2.80|PDB header: membrane protein| Chain: A: PDB Molecule: ancestral flavin-containing monooxygenase (fmo) 2;| PDBTitle: crystal structure of ancestral flavin-containing monooxygenase (fmo) 2|
AT1G63340.1_|_Symbols:no_symbol_available_|_no_full_name_available_|__Chr1:23491882-23494019_REVERSE_LENGTH=424_|62339ef6c54bf635|6|c5nmwA_.6.pdb|1|31|12|422|1.89|PDB header: oxidoreductase| Chain: A: PDB Molecule: flavin-containing monooxygenase;| PDBTitle: crystal structure of the pyrrolizidine alkaloid n-oxygenase from2 zonocerus variegatus in complex with fad|
AT1G63340.1_|_Symbols:no_symbol_available_|_no_full_name_available_|__Chr1:23491882-23494019_REVERSE_LENGTH=424_|62339ef6c54bf635|7|c5gsnD_.7.pdb|1|26|11|424|2.20|PDB header: flavoprotein| Chain: D: PDB Molecule: flavin-containing monooxygenase;| PDBTitle: tmm in complex with methimazole|
AT1G63340.1_|_Symbols:no_symbol_available_|_no_full_name_available_|__Chr1:23491882-23494019_REVERSE_LENGTH=424_|62339ef6c54bf635|8|c6wpuA_.8.pdb|1|53|11|419|2.08|PDB header: flavoprotein, oxidoreductase| Chain: A: PDB Molecule: flavin-containing monooxygenase;| PDBTitle: structure of s-allyl-l-cysteine s-oxygenase from allium sativum|
AT1G63340.1_|_Symbols:no_symbol_available_|_no_full_name_available_|__Chr1:23491882-23494019_REVERSE_LENGTH=424_|62339ef6c54bf635|9|c1vqwB_.9.pdb|1|27|9|422|2.40|PDB header: structural genomics, unknown function| Chain: B: PDB Molecule: protein with similarity to flavin-containing| PDBTitle: crystal structure of a protein with similarity to flavin-2 containing monooxygenases and to mammalian dimethylalanine3 monooxygenases|
AT1G63340.1_|_Symbols:no_symbol_available_|_no_full_name_available_|__Chr1:23491882-23494019_REVERSE_LENGTH=424_|62339ef6c54bf635|10|c6jdkA_.10.pdb|1|22|13|406|2.50|PDB header: oxidoreductase| Chain: A: PDB Molecule: baeyer-villiger monooxygenase;| PDBTitle: crystal structure of baeyer-villiger monooxygenase from parvibaculum2 lavamentivorans|
AT1G63340.1_|_Symbols:no_symbol_available_|_no_full_name_available_|__Chr1:23491882-23494019_REVERSE_LENGTH=424_|62339ef6c54bf635|11|c6a37A_.11.pdb|1|22|11|374|2.20|PDB header: oxidoreductase| Chain: A: PDB Molecule: putative flavin-binding monooxygenase;| PDBTitle: x-ray structure of cyclohexanone monooxygenase from acinetobacter2 calcoaceticus|
AT1G63340.1_|_Symbols:no_symbol_available_|_no_full_name_available_|__Chr1:23491882-23494019_REVERSE_LENGTH=424_|62339ef6c54bf635|12|c5m0zA_.12.pdb|1|23|9|375|1.60|PDB header: oxidoreductase| Chain: A: PDB Molecule: cyclohexanone monooxygenase from thermocrispum municipale.;| PDBTitle: cyclohexanone monooxygenase from t. municipale: reduced enzyme bound2 to nadp+|
AT1G63340.1_|_Symbols:no_symbol_available_|_no_full_name_available_|__Chr1:23491882-23494019_REVERSE_LENGTH=424_|62339ef6c54bf635|13|c3gwdA_.13.pdb|1|24|8|375|2.30|PDB header: oxidoreductase| Chain: A: PDB Molecule: cyclohexanone monooxygenase;| PDBTitle: closed crystal structure of cyclohexanone monooxygenase|
AT1G63340.1_|_Symbols:no_symbol_available_|_no_full_name_available_|__Chr1:23491882-23494019_REVERSE_LENGTH=424_|62339ef6c54bf635|14|c3uclA_.14.pdb|1|22|8|374|2.36|PDB header: oxidoreductase| Chain: A: PDB Molecule: cyclohexanone monooxygenase;| PDBTitle: cyclohexanone-bound crystal structure of cyclohexanone monooxygenase2 in the rotated conformation|
AT1G63340.1_|_Symbols:no_symbol_available_|_no_full_name_available_|__Chr1:23491882-23494019_REVERSE_LENGTH=424_|62339ef6c54bf635|15|c5j7xA_.15.pdb|1|19|13|375|1.90|PDB header: oxidoreductase| Chain: A: PDB Molecule: dimethylaniline monooxygenase, putative;| PDBTitle: baeyer-villiger monooxygenase bvmoafl838 from aspergillus flavus|
AT1G63340.1_|_Symbols:no_symbol_available_|_no_full_name_available_|__Chr1:23491882-23494019_REVERSE_LENGTH=424_|62339ef6c54bf635|16|c1w4xA_.16.pdb|1|25|5|375|1.7 |PDB header: oxygenase| Chain: A: PDB Molecule: phenylacetone monooxygenase;| PDBTitle: phenylacetone monooxygenase, a baeyer-villiger2 monooxygenase|
AT1G63340.1_|_Symbols:no_symbol_available_|_no_full_name_available_|__Chr1:23491882-23494019_REVERSE_LENGTH=424_|62339ef6c54bf635|17|c4ap3A_.17.pdb|1|28|10|375|2.39|PDB header: oxidoreductase| Chain: A: PDB Molecule: steroid monooxygenase;| PDBTitle: oxidized steroid monooxygenase bound to nadp|
AT1G63340.1_|_Symbols:no_symbol_available_|_no_full_name_available_|__Chr1:23491882-23494019_REVERSE_LENGTH=424_|62339ef6c54bf635|18|c6y48D_.18.pdb|1|23|13|373|2.09|PDB header: flavoprotein| Chain: D: PDB Molecule: baeyer-villiger monooxygenase;| PDBTitle: baeyer-villiger monooxygenase bvmoafl210 from aspergillus flavus in2 complex with nadp|
AT1G63340.1_|_Symbols:no_symbol_available_|_no_full_name_available_|__Chr1:23491882-23494019_REVERSE_LENGTH=424_|62339ef6c54bf635|19|c5mq6A_.19.pdb|1|20|8|349|2.00|PDB header: oxidoreductase| Chain: A: PDB Molecule: pyridine nucleotide-disulfide oxidoreductase-like protein;| PDBTitle: polycyclic ketone monooxygenase from the thermophilic fungus2 thermothelomyces thermophila|
AT1G63340.1_|_Symbols:no_symbol_available_|_no_full_name_available_|__Chr1:23491882-23494019_REVERSE_LENGTH=424_|62339ef6c54bf635|20|c3uoyB_.20.pdb|1|23|8|349|2.00|PDB header: oxidoreductase| Chain: B: PDB Molecule: otemo;| PDBTitle: crystal structure of otemo complex with fad and nadp (form 1)|
# Job Description|Job ID|Rank|Template/Model|Confidence|Sequence ID|Qstart|Qend|Resolution|Template Info
AT5G67220.1_|_Symbols:no_symbol_available_|_no_full_name_available_|__Chr5:26820276-26821926_REVERSE_LENGTH=423_|f2a100b241673faa|1|d1vhna_.1.pdb|1|20|89|398|1.59|PDB header: structural genomics, unknown function| Chain: A: PDB Molecule: putative flavin oxidoreductase;| PDBTitle: crystal structure of a putative flavin oxidoreductase with flavin|
AT5G67220.1_|_Symbols:no_symbol_available_|_no_full_name_available_|__Chr5:26820276-26821926_REVERSE_LENGTH=423_|f2a100b241673faa|2|c4xp7A_.2.pdb|1|28|87|404|1.90|PDB header: oxidoreductase| Chain: A: PDB Molecule: trna-dihydrouridine(20) synthase [nad(p)+]-like;| PDBTitle: crystal structure of human trna dihydrouridine synthase 2|
AT5G67220.1_|_Symbols:no_symbol_available_|_no_full_name_available_|__Chr5:26820276-26821926_REVERSE_LENGTH=423_|f2a100b241673faa|3|c3b0vD_.3.pdb|1|22|87|398|3.51|PDB header: oxidoreductase/rna| Chain: D: PDB Molecule: trna-dihydrouridine synthase;| PDBTitle: trna-dihydrouridine synthase from thermus thermophilus in complex with2 trna|
AT5G67220.1_|_Symbols:no_symbol_available_|_no_full_name_available_|__Chr5:26820276-26821926_REVERSE_LENGTH=423_|f2a100b241673faa|4|c6ei9A_.4.pdb|1|28|87|398|2.55|PDB header: flavoprotein| Chain: A: PDB Molecule: trna-dihydrouridine synthase b;| PDBTitle: crystal structure of e. coli trna-dihydrouridine synthase b (dusb)|
AT5G67220.1_|_Symbols:no_symbol_available_|_no_full_name_available_|__Chr5:26820276-26821926_REVERSE_LENGTH=423_|f2a100b241673faa|5|c3w9zA_.5.pdb|1|21|89|394|2.10|PDB header: oxidoreductase| Chain: A: PDB Molecule: trna-dihydrouridine synthase c;| PDBTitle: crystal structure of dusc|
AT5G67220.1_|_Symbols:no_symbol_available_|_no_full_name_available_|__Chr5:26820276-26821926_REVERSE_LENGTH=423_|f2a100b241673faa|6|c4ot7A_.6.pdb|1|16|87|328|1.80|PDB header: oxidoreductase| Chain: A: PDB Molecule: nadh:flavin oxidoreductase/nadh oxidase;| PDBTitle: x-structure of a variant of ncr from zymomonas mobilis|
AT5G67220.1_|_Symbols:no_symbol_available_|_no_full_name_available_|__Chr5:26820276-26821926_REVERSE_LENGTH=423_|f2a100b241673faa|7|c3gr7A_.7.pdb|1|17|87|324|2.30|PDB header: oxidoreductase| Chain: A: PDB Molecule: nadph dehydrogenase;| PDBTitle: structure of oye from geobacillus kaustophilus, hexagonal crystal form|
AT5G67220.1_|_Symbols:no_symbol_available_|_no_full_name_available_|__Chr5:26820276-26821926_REVERSE_LENGTH=423_|f2a100b241673faa|8|c3kruC_.8.pdb|1|18|87|324|1.60|PDB header: oxidoreductase| Chain: C: PDB Molecule: nadh:flavin oxidoreductase/nadh oxidase;| PDBTitle: crystal structure of the thermostable old yellow enzyme from2 thermoanaerobacter pseudethanolicus e39|
AT5G67220.1_|_Symbols:no_symbol_available_|_no_full_name_available_|__Chr5:26820276-26821926_REVERSE_LENGTH=423_|f2a100b241673faa|9|c3hf3A_.9.pdb|0.999|16|87|331|2.20|PDB header: oxidoreductase| Chain: A: PDB Molecule: chromate reductase;| PDBTitle: old yellow enzyme from thermus scotoductus sa-01|
AT5G67220.1_|_Symbols:no_symbol_available_|_no_full_name_available_|__Chr5:26820276-26821926_REVERSE_LENGTH=423_|f2a100b241673faa|10|d1z41a1.10.pdb|0.999|13|87|332|1.30|PDB header: oxidoreductase| Chain: A: PDB Molecule: probable nadh-dependent flavin oxidoreductase yqjm;| PDBTitle: crystal structure of oxidized yqjm from bacillus subtilis|
AT5G67220.1_|_Symbols:no_symbol_available_|_no_full_name_available_|__Chr5:26820276-26821926_REVERSE_LENGTH=423_|f2a100b241673faa|11|d1ps9a1.11.pdb|0.999|16|87|316|2.20|PDB header: oxidoreductase| Chain: A: PDB Molecule: 2,4-dienoyl-coa reductase;| PDBTitle: the crystal structure and reaction mechanism of e. coli 2,4-dienoyl2 coa reductase|
AT5G67220.1_|_Symbols:no_symbol_available_|_no_full_name_available_|__Chr5:26820276-26821926_REVERSE_LENGTH=423_|f2a100b241673faa|12|c5ocsB_.12.pdb|0.999|17|87|315|1.70|PDB header: flavoprotein| Chain: B: PDB Molecule: putative nadh-depentdent flavin oxidoreductase;| PDBTitle: ene-reductase (er/oye) from ralstonia (cupriavidus) metallidurans|
AT5G67220.1_|_Symbols:no_symbol_available_|_no_full_name_available_|__Chr5:26820276-26821926_REVERSE_LENGTH=423_|f2a100b241673faa|13|c2h90A_.13.pdb|0.999|15|87|310|1.42|PDB header: oxidoreductase| Chain: A: PDB Molecule: xenobiotic reductase a;| PDBTitle: xenobiotic reductase a in complex with coumarin|
AT5G67220.1_|_Symbols:no_symbol_available_|_no_full_name_available_|__Chr5:26820276-26821926_REVERSE_LENGTH=423_|f2a100b241673faa|14|d1juba_.14.pdb|0.999|14|87|346|1.40|PDB header: oxidoreductase| Chain: A: PDB Molecule: dihydroorotate dehydrogenase a;| PDBTitle: the k136e mutant of lactococcus lactis dihydroorotate dehydrogenase a|
AT5G67220.1_|_Symbols:no_symbol_available_|_no_full_name_available_|__Chr5:26820276-26821926_REVERSE_LENGTH=423_|f2a100b241673faa|15|d1djqa1.15.pdb|0.999|17|87|316|2.20|PDB header: oxidoreductase| Chain: A: PDB Molecule: trimethylamine dehydrogenase;| PDBTitle: structural and biochemical characterization of recombinant c30a mutant2 of trimethylamine dehydrogenase from methylophilus methylotrophus3 (sp. w3a1)|
AT5G67220.1_|_Symbols:no_symbol_available_|_no_full_name_available_|__Chr5:26820276-26821926_REVERSE_LENGTH=423_|f2a100b241673faa|16|d1ep3a_.16.pdb|0.999|16|87|362|2.10|PDB header: oxidoreductase| Chain: A: PDB Molecule: dihydroorotate dehydrogenase b (pyrd subunit);| PDBTitle: crystal structure of lactococcus lactis dihydroorotate dehydrogenase2 b. data collected under cryogenic conditions.|
AT5G67220.1_|_Symbols:no_symbol_available_|_no_full_name_available_|__Chr5:26820276-26821926_REVERSE_LENGTH=423_|f2a100b241673faa|17|c1djnB_.17.pdb|0.999|16|87|316|2.20|PDB header: oxidoreductase| Chain: B: PDB Molecule: trimethylamine dehydrogenase;| PDBTitle: structural and biochemical characterization of recombinant wild type2 trimethylamine dehydrogenase from methylophilus methylotrophus (sp.3 w3a1)|
AT5G67220.1_|_Symbols:no_symbol_available_|_no_full_name_available_|__Chr5:26820276-26821926_REVERSE_LENGTH=423_|f2a100b241673faa|18|c1ps9A_.18.pdb|0.999|14|87|316|2.20|PDB header: oxidoreductase| Chain: A: PDB Molecule: 2,4-dienoyl-coa reductase;| PDBTitle: the crystal structure and reaction mechanism of e. coli 2,4-dienoyl2 coa reductase|
AT5G67220.1_|_Symbols:no_symbol_available_|_no_full_name_available_|__Chr5:26820276-26821926_REVERSE_LENGTH=423_|f2a100b241673faa|19|c6uffF_.19.pdb|0.999|15|87|335|2.01|PDB header: oxidoreductase| Chain: F: PDB Molecule: ene-reductase 1;| PDBTitle: structure of ene-reductase 1 nostocer1 from cyanobacteria|
AT5G67220.1_|_Symbols:no_symbol_available_|_no_full_name_available_|__Chr5:26820276-26821926_REVERSE_LENGTH=423_|f2a100b241673faa|20|c2htmB_.20.pdb|0.999|15|87|313|2.30|PDB header: biosynthetic protein| Chain: B: PDB Molecule: thiazole biosynthesis protein thig;| PDBTitle: crystal structure of ttha0676 from thermus thermophilus hb8|
# Job Description|Job ID|Rank|Template/Model|Confidence|Sequence ID|Qstart|Qend|Resolution|Template Info
AT5G20080.1_|_Symbols:no_symbol_available_|_no_full_name_available_|__Chr5:6782708-6786360_FORWARD_LENGTH=328_|740cc95b13d700cb|1|c4p6vF_.1.pdb|1|22|8|326|3.50|PDB header: oxidoreductase| Chain: F: PDB Molecule: na(+)-translocating nadh-quinone reductase subunit f;| PDBTitle: crystal structure of the na+-translocating nadh: ubiquinone2 oxidoreductase from vibrio cholerae|
AT5G20080.1_|_Symbols:no_symbol_available_|_no_full_name_available_|__Chr5:6782708-6786360_FORWARD_LENGTH=328_|740cc95b13d700cb|2|c6mv2A_.2.pdb|1|27|77|328|2.05|PDB header: oxidoreductase| Chain: A: PDB Molecule: cytochrome b5 reductase 4;| PDBTitle: 2.05a resolution structure of the cs-b5r domains of human ncb5or2 (nadp+ form)|
AT5G20080.1_|_Symbols:no_symbol_available_|_no_full_name_available_|__Chr5:6782708-6786360_FORWARD_LENGTH=328_|740cc95b13d700cb|3|c6o0aA_.3.pdb|1|19|1|326|1.70|PDB header: oxidoreductase| Chain: A: PDB Molecule: flavohemoglobin;| PDBTitle: crystal structure of flavohemoglobin from malassezia yamatoensis with2 bound fad and heme determined by iron sad phasing|
AT5G20080.1_|_Symbols:no_symbol_available_|_no_full_name_available_|__Chr5:6782708-6786360_FORWARD_LENGTH=328_|740cc95b13d700cb|4|c5ylyB_.4.pdb|1|42|69|327|1.76|PDB header: flavoprotein| Chain: B: PDB Molecule: nitrate reductase;| PDBTitle: crystal structure of the cytochrome b5 reductase domain of ulva2 prolifera nitrate reductase|
AT5G20080.1_|_Symbols:no_symbol_available_|_no_full_name_available_|__Chr5:6782708-6786360_FORWARD_LENGTH=328_|740cc95b13d700cb|5|c2eixA_.5.pdb|1|47|70|328|1.56|PDB header: oxidoreductase| Chain: A: PDB Molecule: nadh-cytochrome b5 reductase;| PDBTitle: the structure of physarum polycephalum cytochrome b5 reductase|
AT5G20080.1_|_Symbols:no_symbol_available_|_no_full_name_available_|__Chr5:6782708-6786360_FORWARD_LENGTH=328_|740cc95b13d700cb|6|c1gvhA_.6.pdb|1|18|3|326|2.19|PDB header: oxidoreductase| Chain: A: PDB Molecule: flavohemoprotein;| PDBTitle: the x-ray structure of ferric escherichia coli2 flavohemoglobin reveals an unespected geometry of the3 distal heme pocket|
AT5G20080.1_|_Symbols:no_symbol_available_|_no_full_name_available_|__Chr5:6782708-6786360_FORWARD_LENGTH=328_|740cc95b13d700cb|7|c1krhA_.7.pdb|1|19|6|326|1.50|PDB header: oxidoreductase| Chain: A: PDB Molecule: benzoate 1,2-dioxygenase reductase;| PDBTitle: x-ray structure of benzoate dioxygenase reductase|
AT5G20080.1_|_Symbols:no_symbol_available_|_no_full_name_available_|__Chr5:6782708-6786360_FORWARD_LENGTH=328_|740cc95b13d700cb|8|c4g1bB_.8.pdb|1|16|4|326|3.00|PDB header: oxidoreductase| Chain: B: PDB Molecule: flavohemoglobin;| PDBTitle: x-ray structure of yeast flavohemoglobin in complex with econazole|
AT5G20080.1_|_Symbols:no_symbol_available_|_no_full_name_available_|__Chr5:6782708-6786360_FORWARD_LENGTH=328_|740cc95b13d700cb|9|c5ogxA_.9.pdb|1|15|6|326|1.72|PDB header: oxidoreductase| Chain: A: PDB Molecule: cytochrome p450 reductase;| PDBTitle: crystal structure of amycolatopsis cytochrome p450 reductase gcob.|
AT5G20080.1_|_Symbols:no_symbol_available_|_no_full_name_available_|__Chr5:6782708-6786360_FORWARD_LENGTH=328_|740cc95b13d700cb|10|c1cqxB_.10.pdb|1|19|3|327|1.75|PDB header: lipid binding protein| Chain: B: PDB Molecule: flavohemoprotein;| PDBTitle: crystal structure of the flavohemoglobin from alcaligenes eutrophus at2 1.75 a resolution|
AT5G20080.1_|_Symbols:no_symbol_available_|_no_full_name_available_|__Chr5:6782708-6786360_FORWARD_LENGTH=328_|740cc95b13d700cb|11|c4wqmA_.11.pdb|1|18|6|326|1.62|PDB header: oxidoreductase| Chain: A: PDB Molecule: toluene-4-monooxygenase electron transfer component;| PDBTitle: structure of the toluene 4-monooxygenase nadh oxidoreductase t4mof,2 k270s k271s variant|
AT5G20080.1_|_Symbols:no_symbol_available_|_no_full_name_available_|__Chr5:6782708-6786360_FORWARD_LENGTH=328_|740cc95b13d700cb|12|c1umkA_.12.pdb|1|42|69|328|1.75|PDB header: oxidoreductase| Chain: A: PDB Molecule: nadh-cytochrome b5 reductase;| PDBTitle: the structure of human erythrocyte nadh-cytochrome b52 reductase|
AT5G20080.1_|_Symbols:no_symbol_available_|_no_full_name_available_|__Chr5:6782708-6786360_FORWARD_LENGTH=328_|740cc95b13d700cb|13|c2r6hC_.13.pdb|1|24|77|326|2.95|PDB header: oxidoreductase| Chain: C: PDB Molecule: nadh:ubiquinone oxidoreductase, na translocating, f| PDBTitle: crystal structure of the domain comprising the nad binding and the fad2 binding regions of the nadh:ubiquinone oxidoreductase, na3 translocating, f subunit from porphyromonas gingivalis|
AT5G20080.1_|_Symbols:no_symbol_available_|_no_full_name_available_|__Chr5:6782708-6786360_FORWARD_LENGTH=328_|740cc95b13d700cb|14|c6laaA_.14.pdb|1|18|47|327|2.13|PDB header: hydrolase| Chain: A: PDB Molecule: monooxygenase;| PDBTitle: crystal structure of full-length cyp116b46 from rhodococcus2 coprophilus|
AT5G20080.1_|_Symbols:no_symbol_available_|_no_full_name_available_|__Chr5:6782708-6786360_FORWARD_LENGTH=328_|740cc95b13d700cb|15|c4u9uB_.15.pdb|1|25|77|326|1.55|PDB header: oxidoreductase| Chain: B: PDB Molecule: na(+)-translocating nadh-quinone reductase subunit f;| PDBTitle: crystal structure of nqrf fad-binding domain from vibrio cholerae|
AT5G20080.1_|_Symbols:no_symbol_available_|_no_full_name_available_|__Chr5:6782708-6786360_FORWARD_LENGTH=328_|740cc95b13d700cb|16|c1jb9A_.16.pdb|1|18|73|327|1.70|PDB header: oxidoreductase| Chain: A: PDB Molecule: ferredoxin-nadp reductase;| PDBTitle: crystal structure of the ferredoxin:nadp+ reductase from maize root at2 1.7 angstroms|
AT5G20080.1_|_Symbols:no_symbol_available_|_no_full_name_available_|__Chr5:6782708-6786360_FORWARD_LENGTH=328_|740cc95b13d700cb|17|c1fncA_.17.pdb|1|20|75|327|2.00|PDB header: oxidoreductase (nadp+(a),ferredoxin(a))| Chain: A: PDB Molecule: ferredoxin-nadp+ reductase;| PDBTitle: refined crystal structure of spinach ferredoxin reductase2 at 1.7 angstroms resolution: oxidized, reduced, and 2'-3 phospho-5'-amp bound states|
AT5G20080.1_|_Symbols:no_symbol_available_|_no_full_name_available_|__Chr5:6782708-6786360_FORWARD_LENGTH=328_|740cc95b13d700cb|18|c6kbhA_.18.pdb|1|19|77|327|2.60|PDB header: oxidoreductase| Chain: A: PDB Molecule: cytochrome p450 monooxygenase;| PDBTitle: crystal structure of an intact type iv self-sufficient cytochrome p4502 monooxygenase|
AT5G20080.1_|_Symbols:no_symbol_available_|_no_full_name_available_|__Chr5:6782708-6786360_FORWARD_LENGTH=328_|740cc95b13d700cb|19|c1qgyA_.19.pdb|1|24|73|327|1.70|PDB header: oxidoreductase| Chain: A: PDB Molecule: ferredoxin--nadp+ reductase;| PDBTitle: ferredoxin:nadp+ reductase mutant with lys 75 replaced by glu (k75e)|
AT5G20080.1_|_Symbols:no_symbol_available_|_no_full_name_available_|__Chr5:6782708-6786360_FORWARD_LENGTH=328_|740cc95b13d700cb|20|c2b5oA_.20.pdb|1|20|74|327|2.50|PDB header: oxidoreductase| Chain: A: PDB Molecule: ferredoxin--nadp reductase;| PDBTitle: ferredoxin-nadp reductase|
# Job Description|Job ID|Rank|Template/Model|Confidence|Sequence ID|Qstart|Qend|Resolution|Template Info
AT2G20360.1_|_Symbols:no_symbol_available_|_no_full_name_available_|__Chr2:8786070-8789098_FORWARD_LENGTH=402_|77b8090b4fd0680c|1|c1z45A_.1.pdb|1|19|69|386|1.85|PDB header: isomerase| Chain: A: PDB Molecule: gal10 bifunctional protein;| PDBTitle: crystal structure of the gal10 fusion protein galactose2 mutarotase/udp-galactose 4-epimerase from saccharomyces cerevisiae3 complexed with nad, udp-glucose, and galactose|
AT2G20360.1_|_Symbols:no_symbol_available_|_no_full_name_available_|__Chr2:8786070-8789098_FORWARD_LENGTH=402_|77b8090b4fd0680c|2|c1z7eC_.2.pdb|1|18|63|385|3.00|PDB header: hydrolase| Chain: C: PDB Molecule: protein arna;| PDBTitle: crystal structure of full length arna|
AT2G20360.1_|_Symbols:no_symbol_available_|_no_full_name_available_|__Chr2:8786070-8789098_FORWARD_LENGTH=402_|77b8090b4fd0680c|3|c5lnkd_.3.pdb|1|40|51|387|3.90|PDB header: oxidoreductase| Chain: D: PDB Molecule: | PDBTitle: entire ovine respiratory complex i|
AT2G20360.1_|_Symbols:no_symbol_available_|_no_full_name_available_|__Chr2:8786070-8789098_FORWARD_LENGTH=402_|77b8090b4fd0680c|4|c6gcsE_.4.pdb|1|37|55|384|4.32|PDB header: oxidoreductase| Chain: E: PDB Molecule: nuem subunit;| PDBTitle: cryo-em structure of respiratory complex i from yarrowia lipolytica|
AT2G20360.1_|_Symbols:no_symbol_available_|_no_full_name_available_|__Chr2:8786070-8789098_FORWARD_LENGTH=402_|77b8090b4fd0680c|5|c5msuC_.5.pdb|1|15|27|386|1.74|PDB header: oxidoreductase| Chain: C: PDB Molecule: carboxylic acid reductase;| PDBTitle: structure of the r domain of carboxylic acid reductase (car) from2 mycobacterium marinum in complex with nadp, p21 form|
AT2G20360.1_|_Symbols:no_symbol_available_|_no_full_name_available_|__Chr2:8786070-8789098_FORWARD_LENGTH=402_|77b8090b4fd0680c|6|d1i24a_.6.pdb|1|16|68|394|1.20|PDB header: biosynthetic protein| Chain: A: PDB Molecule: sulfolipid biosynthesis protein sqd1;| PDBTitle: high resolution crystal structure of the wild-type protein sqd1, with2 nad and udp-glucose|
AT2G20360.1_|_Symbols:no_symbol_available_|_no_full_name_available_|__Chr2:8786070-8789098_FORWARD_LENGTH=402_|77b8090b4fd0680c|7|c3wj7B_.7.pdb|1|17|68|386|2.60|PDB header: oxidoreductase| Chain: B: PDB Molecule: putative oxidoreductase;| PDBTitle: crystal structure of gox2253|
AT2G20360.1_|_Symbols:no_symbol_available_|_no_full_name_available_|__Chr2:8786070-8789098_FORWARD_LENGTH=402_|77b8090b4fd0680c|8|c4w4tA_.8.pdb|1|17|67|390|1.85|PDB header: oxidoreductase| Chain: A: PDB Molecule: mxaa;| PDBTitle: the crystal structure of the terminal r domain from the myxalamid pks-2 nrps biosynthetic pathway|
AT2G20360.1_|_Symbols:no_symbol_available_|_no_full_name_available_|__Chr2:8786070-8789098_FORWARD_LENGTH=402_|77b8090b4fd0680c|9|c2v6gA_.9.pdb|1|13|68|386|2.3 |PDB header: oxidoreductase| Chain: A: PDB Molecule: progesterone 5-beta-reductase;| PDBTitle: structure of progesterone 5beta-reductase from digitalis2 lanata in complex with nadp|
AT2G20360.1_|_Symbols:no_symbol_available_|_no_full_name_available_|__Chr2:8786070-8789098_FORWARD_LENGTH=402_|77b8090b4fd0680c|10|c3oh8A_.10.pdb|1|18|62|383|2.00|PDB header: isomerase| Chain: A: PDB Molecule: nucleoside-diphosphate sugar epimerase (sula family);| PDBTitle: crystal structure of the nucleoside-diphosphate sugar epimerase from2 corynebacterium glutamicum. northeast structural genomics consortium3 target cgr91|
AT2G20360.1_|_Symbols:no_symbol_available_|_no_full_name_available_|__Chr2:8786070-8789098_FORWARD_LENGTH=402_|77b8090b4fd0680c|11|c3w1vA_.11.pdb|1|13|59|383|2.10|PDB header: lyase| Chain: A: PDB Molecule: capsular polysaccharide synthesis enzyme cap8e;| PDBTitle: crystal structure of capsular polysaccharide synthesizing enzyme cape2 from staphylococcus aureus in complex with inihibitor|
AT2G20360.1_|_Symbols:no_symbol_available_|_no_full_name_available_|__Chr2:8786070-8789098_FORWARD_LENGTH=402_|77b8090b4fd0680c|12|c4dqvA_.12.pdb|1|17|38|386|2.30|PDB header: ligase| Chain: A: PDB Molecule: probable peptide synthetase nrp (peptide synthase);| PDBTitle: crystal structure of reductase (r) domain of non-ribosomal peptide2 synthetase from mycobacterium tuberculosis|
AT2G20360.1_|_Symbols:no_symbol_available_|_no_full_name_available_|__Chr2:8786070-8789098_FORWARD_LENGTH=402_|77b8090b4fd0680c|13|c3pvzD_.13.pdb|1|10|68|384|2.10|PDB header: lyase| Chain: D: PDB Molecule: udp-n-acetylglucosamine 4,6-dehydratase;| PDBTitle: udp-n-acetylglucosamine 4,6-dehydratase from vibrio fischeri|
AT2G20360.1_|_Symbols:no_symbol_available_|_no_full_name_available_|__Chr2:8786070-8789098_FORWARD_LENGTH=402_|77b8090b4fd0680c|14|c5df1A_.14.pdb|1|13|62|386|1.75|PDB header: oxidoreductase| Chain: A: PDB Molecule: iridoid synthase;| PDBTitle: iridoid synthase from catharanthus roseus - ternary complex with nadp+2 and geranic acid|
AT2G20360.1_|_Symbols:no_symbol_available_|_no_full_name_available_|__Chr2:8786070-8789098_FORWARD_LENGTH=402_|77b8090b4fd0680c|15|c6nkiA_.15.pdb|1|14|63|383|2.60|PDB header: oxidoreductase| Chain: A: PDB Molecule: nrps;| PDBTitle: structure of phqb reductase domain from penicillium fellutanum|
AT2G20360.1_|_Symbols:no_symbol_available_|_no_full_name_available_|__Chr2:8786070-8789098_FORWARD_LENGTH=402_|77b8090b4fd0680c|16|c2iodD_.16.pdb|1|15|69|390|2.06|PDB header: oxidoreductase| Chain: D: PDB Molecule: dihydroflavonol 4-reductase;| PDBTitle: binding of two substrate analogue molecules to2 dihydroflavonol-4-reductase alters the functional geometry3 of the catalytic site|
AT2G20360.1_|_Symbols:no_symbol_available_|_no_full_name_available_|__Chr2:8786070-8789098_FORWARD_LENGTH=402_|77b8090b4fd0680c|17|c6nbrC_.17.pdb|1|17|70|386|2.80|PDB header: transferase| Chain: C: PDB Molecule: kavalactone reductase 1;| PDBTitle: crystal structure of piper methysticum kavalactone reductase 1 in2 complex with nadp|
AT2G20360.1_|_Symbols:no_symbol_available_|_no_full_name_available_|__Chr2:8786070-8789098_FORWARD_LENGTH=402_|77b8090b4fd0680c|18|c6pmhA_.18.pdb|1|16|64|394|2.30|PDB header: isomerase| Chain: A: PDB Molecule: udp-glucose 4-epimerase related protein;| PDBTitle: structure of a udp-gale 4-epimerase (mth375) from the thermophilic2 pseudomurein-containing methanogen methanothermobacter3 thermautotrophicus|
AT2G20360.1_|_Symbols:no_symbol_available_|_no_full_name_available_|__Chr2:8786070-8789098_FORWARD_LENGTH=402_|77b8090b4fd0680c|19|d1wvga1.19.pdb|1|17|67|383|1.80|PDB header: lyase| Chain: A: PDB Molecule: cdp-glucose 4,6-dehydratase;| PDBTitle: structure of cdp-d-glucose 4,6-dehydratase from salmonella typhi|
AT2G20360.1_|_Symbols:no_symbol_available_|_no_full_name_available_|__Chr2:8786070-8789098_FORWARD_LENGTH=402_|77b8090b4fd0680c|20|c4r1sB_.20.pdb|1|20|67|390|1.60|PDB header: oxidoreductase| Chain: B: PDB Molecule: cinnamoyl coa reductase;| PDBTitle: crystal structure of petunia hydrida cinnamoyl-coa reductase|
