# Supplementary material for: The Flavoproteome of the Model Plant Arabidopsis thaliana
Source: Int J Mol Sci. 2020 Jul 28;21(15):5371. doi: 10.3390/ijms21155371 (PMC7432721; doi:10.3390/ijms21155371)
Supplement: Supplementary file 1 [file ijms-21-05371-s001.zip › Table S2.xlsx]

## Sheet: Table S2
	Table S2. Sequence identity in % of all proteins of Table S1. Each protein from Table S1 has been tested for sequence similarity against every other protein of the flavoproteome in Table S1 by sequence alignment with the MUSCLE algorithm.
		AT1G01580.1	AT1G01590.1	AT1G01980.1	AT1G03990.1	AT1G04180.1	AT1G04400.2	AT1G04580.1	AT1G04610.1	AT1G04620.1	AT1G06290.1	AT1G06310.1	AT1G06820.1	AT1G07180.1	AT1G09090.2	AT1G09400.1	AT1G11770.1	AT1G12130.1	AT1G12140.1	AT1G12160.1	AT1G12200.1	AT1G12370.2	AT1G12570.1	AT1G14185.1	AT1G14190.1	AT1G15020.2	AT1G17990.1	AT1G18020.1	AT1G19230.2	AT1G19250.1	AT1G20020.1	AT1G21430.1	AT1G23020.2	AT1G24340.1	AT1G26380.1	AT1G26390.1	AT1G26400.1	AT1G26410.1	AT1G26420.1	AT1G30510.2	AT1G30700.1	AT1G30710.1	AT1G30720.1	AT1G30730.1	AT1G30740.1	AT1G30760.1	AT1G32300.1	AT1G34575.1	AT1G37130.1
	AT1G01580.1	100	57.33	5.75	6.29	10.58	5.23	5.97	9.18	8.89	6.08	6.15	9.69	8.11	7.84	7.41	6	7.76	8.17	7.74	10.61	9.28	7.55	7.44	6.53	6.6	8.92	8.92	9.81	8.67	4.08	11.37	54.49	6.72	7.53	6.85	6.3	6.23	7.05	6.05	6.07	6.26	6.27	7.86	7	7.18	6.33	6.29	7.88
	AT1G01590.1	57.33	100	5.96	6.68	9.33	5.49	7.46	8.59	9.11	6.77	5.65	8.15	7.16	8.26	8.33	7.38	7.11	6.84	5.34	7.96	8.32	6.51	5.23	5.49	6.24	8.92	8.92	9.12	7.29	4.88	9.25	71	7.95	7.95	7.21	6.92	7.28	7.66	5.25	5.89	6.09	6.25	6.68	7.77	7.6	6.32	6.65	8.11
	AT1G01980.1	5.75	5.96	100	7.25	8.46	6.69	6.84	7.96	8.22	8.17	9	6.79	7.73	5.96	9.21	78.36	5.88	7.89	7.67	7.16	8.53	8.23	8.13	8.75	7.55	8.55	8.55	7.14	8.23	9.34	8.57	4.99	5.37	40.15	40.87	40.73	39.96	40.31	10	47.2	42.88	42.33	38.34	60.23	40.77	7.56	44.34	6.95
	AT1G03990.1	6.29	6.68	7.25	100	7.13	8.51	7.59	10.53	6.49	6.88	8.11	5.5	8.93	5.98	8.64	6.94	6.81	7.84	5.77	6.24	6.71	7.34	5.26	5.49	6.11	7.43	7.43	6.67	5.42	4.88	11.79	6.93	7.69	6.95	6.84	7.05	6.74	6.07	8.64	6.89	6.01	7.03	7.24	7.75	6.9	6.76	6.64	6.5
	AT1G04180.1	10.58	9.33	8.46	7.13	100	6.13	8.57	53.2	9.21	6.52	6.7	8.61	8.11	6.9	8.05	7.29	11.98	13.9	12.34	14.03	8.05	7.71	5.78	6.11	7.62	7.69	7.69	9.26	12.07	9.39	31.88	8.41	9.74	6.31	6.23	6.73	6.55	5.74	9.41	7.79	5.79	8.91	8.44	7.75	6.67	5.91	6.3	8.79
	AT1G04400.2	5.23	5.49	6.69	8.51	6.13	100	8.44	7.35	5.12	6.97	6.32	7.65	6.29	9.47	5.92	6.35	7.42	8.51	6.7	7.17	8.7	6.51	6.13	7.19	7.29	6.39	6.39	7.83	8.42	7.16	5.54	6.93	6.77	6.94	6.83	8.12	6.53	7.04	7.08	8.28	6.16	8.33	7.72	6.19	8.61	9.07	6.4	4.17
	AT1G04580.1	5.97	7.46	6.84	7.59	8.57	8.44	100	8.24	5.63	9.06	8.02	8.35	6.09	6.36	6.17	6.16	6.2	6.13	5.34	6.45	8.11	7.17	6.36	7.63	7.39	7.06	7.06	7.51	8.11	7.86	6.91	7.03	7.55	5.61	6.05	5.51	4.36	5.15	6.81	7.07	7.16	7.07	7.03	6.75	7.87	8.28	7.97	7.63
	AT1G04610.1	9.18	8.59	7.96	10.53	53.2	7.35	8.24	100	8.18	6.35	8.51	9.93	8.37	7.34	8.74	7.3	15.32	15.89	12.57	14.67	8.4	9.35	8.35	7.97	7.04	10.37	10.37	8.7	10.03	10.88	32.29	9.28	10.98	8.54	8.12	8.59	7.69	7.3	8.07	7.42	6.63	8.86	9.34	8.59	7.77	7.43	6.15	9.15
	AT1G04620.1	8.89	9.11	8.22	6.49	9.21	5.12	5.63	8.18	100	5.93	7.81	6.03	8.16	7.64	9.43	9.7	7.53	9.51	6.94	6.47	6.78	7.64	7.49	6.35	6.35	6.02	6.02	6.93	7.64	7.51	6.89	9.11	8.23	7.85	9.95	8.88	6.7	8.62	7.44	7.96	7.69	6.74	6.07	9.24	8.1	8.85	6.73	7.38
	AT1G06290.1	6.08	6.77	8.17	6.88	6.52	6.97	9.06	6.35	5.93	100	60.95	5.5	7.41	7.64	7.41	7.66	7.64	9.66	7.41	8.39	4.67	6.83	8.81	7.95	6.36	7.81	7.81	6.47	6.68	6.91	5.73	7.99	6.41	8.84	8.3	7.8	8.41	8.63	8.78	9.46	7.63	9.02	9.38	8.45	9.27	7.73	8.62	5.68
	AT1G06310.1	6.15	5.65	9	8.11	6.7	6.32	8.02	8.51	7.81	60.95	100	6.83	6.72	8.46	8.95	8.9	7.1	8.41	6.67	7.41	5.54	6.78	8.86	6.05	6.45	5.95	5.95	8.11	5.27	6.79	5.13	6.62	6.58	10.06	9.39	8.64	9.96	9.68	8.12	8.12	8.28	9.52	9.07	9.34	8.33	6.96	8.71	5.26
	AT1G06820.1	9.69	8.15	6.79	5.5	8.61	7.65	8.35	9.93	6.03	5.5	6.83	100	8.85	7.4	5.94	6.44	7.47	8.87	6.95	7.98	7.77	9.09	7.59	8.06	7.41	6.39	6.39	5.84	6.95	7.4	8.81	8.42	8	7.93	7.52	6.95	7.43	7.35	7.43	8.02	6.89	7.34	7.79	7.69	7.68	6.97	6.25	5.92
	AT1G07180.1	8.11	7.16	7.73	8.93	8.11	6.29	6.09	8.37	8.16	7.41	6.72	8.85	100	8.05	7.76	7.55	7.42	9.02	8.74	8.94	4.89	7.37	7.38	7.36	5.49	5.58	5.58	7.03	9.3	6.52	10.03	7.33	6.32	7.13	7.83	7.8	6.8	8.01	6.49	8.55	10.27	9.89	7.8	7.14	7.76	7.58	10.09	7.68
	AT1G09090.2	7.84	8.26	5.96	5.98	6.9	9.47	6.36	7.34	7.64	7.64	8.46	7.4	8.05	100	8.36	5.83	7.73	6.1	8.55	6.25	6.9	7.93	8.32	8.61	5.89	9.29	9.29	41.45	9.02	7.07	6.92	9.27	6.13	8.54	7.86	7.3	8.83	6.73	7.87	6.56	6.19	6.59	6.55	6.64	8.2	6.59	7.18	7.35
	AT1G09400.1	7.41	8.33	9.21	8.64	8.05	5.92	6.17	8.74	9.43	7.41	8.95	5.94	7.76	8.36	100	6.98	7.17	9.12	7.3	7.69	6.79	7.59	5.21	5.7	6.33	7.59	7.59	5.86	7.96	3.93	7.45	8.33	6.48	8.65	6.29	9.12	7.19	8.18	6.91	6.35	6.39	5.62	5.31	8.25	8.15	11.56	6.39	6.79
	AT1G11770.1	6	7.38	78.36	6.94	7.29	6.35	6.16	7.3	9.7	7.66	8.9	6.44	7.55	5.83	6.98	100	6.61	9.32	7.5	8.35	7.96	8.25	9.53	8.61	6.8	7.81	7.81	7.21	7.89	7.76	7.33	5.81	5.81	40.68	40.3	40.54	39.77	39.35	8.75	47	42.19	43.11	39.69	61.58	41.12	9	41.88	6.64
	AT1G12130.1	7.76	7.11	5.88	6.81	11.98	7.42	6.2	15.32	7.53	7.64	7.1	7.47	7.42	7.73	7.17	6.61	100	61.02	59.87	52.13	8.24	9.4	9.02	7.8	5.13	4.53	4.53	6.6	12.61	8.19	13.9	6.65	8.09	8.22	7.99	6.9	7.99	8.49	6.89	7.82	7.14	7.39	9.47	7.05	7.73	7.43	8.06	5.74
	AT1G12140.1	8.17	6.84	7.89	7.84	13.9	8.51	6.13	15.89	9.51	9.66	8.41	8.87	9.02	6.1	9.12	9.32	61.02	100	54.4	57.92	9.13	11.27	12.03	9.52	6.91	5.02	5.02	5.01	14.18	6.38	16.53	7.03	7.41	9.65	10.05	9.18	9.35	9.86	7.04	10.12	7.53	10.17	11.82	9.56	8.2	8.31	7.53	5.88
	AT1G12160.1	7.74	5.34	7.67	5.77	12.34	6.7	5.34	12.57	6.94	7.41	6.67	6.95	8.74	8.55	7.3	7.5	59.87	54.4	100	57.33	8.84	8.92	9.05	8.55	5.56	4.48	4.48	6.41	11.26	9.27	15.61	5.35	7.26	8.88	9.52	8.94	8.64	9.63	9.22	9.57	7.73	9.79	10.76	8.6	7.47	7.81	7.46	5.98
	AT1G12200.1	10.61	7.96	7.16	6.24	14.03	7.17	6.45	14.67	6.47	8.39	7.41	7.98	8.94	6.25	7.69	8.35	52.13	57.92	57.33	100	9.45	10.93	10.27	10.24	6.8	5.99	5.99	5.81	14.71	9.89	15.09	7.97	7.54	7.44	8.78	7.94	8.56	8.16	9.27	8.9	7.28	9.58	10.33	8.31	6.94	6.41	6.78	6.67
	AT1G12370.2	9.28	8.32	8.53	6.71	8.05	8.7	8.11	8.4	6.78	4.67	5.54	7.77	4.89	6.9	6.79	7.96	8.24	9.13	8.84	9.45	100	5.03	7.14	6.73	7.17	6.32	6.32	7.51	6.21	7.41	8.24	7.63	7.94	7.78	8.83	7.35	7.07	7.87	6.85	9.5	8.2	8.97	7.35	7.95	10.31	7.14	8.43	5.65
	AT1G12570.1	7.55	6.51	8.23	7.34	7.71	6.51	7.17	9.35	7.64	6.83	6.78	9.09	7.37	7.93	7.59	8.25	9.4	11.27	8.92	10.93	5.03	100	29.42	22.11	8.54	7.81	7.81	6.65	8.45	9.34	10.05	6.12	8.93	7.86	8.69	10.14	7.98	8.47	7.96	7.09	7.58	7.07	6.46	7.66	7.09	7.16	8.42	8.07
	AT1G14185.1	7.44	5.23	8.13	5.26	5.78	6.13	6.36	8.35	7.49	8.81	8.86	7.59	7.38	8.32	5.21	9.53	9.02	12.03	9.05	10.27	7.14	29.42	100	70.76	6.18	7.25	7.25	7.09	8.28	8.26	7.38	5.69	7.51	8.71	7.37	7.35	8.12	8	6.63	8.3	8.68	7.54	8.2	7.33	8.41	7.94	8.7	7.16
	AT1G14190.1	6.53	5.49	8.75	5.49	6.11	7.19	7.63	7.97	6.35	7.95	6.05	8.06	7.36	8.61	5.7	8.61	7.8	9.52	8.55	10.24	6.73	22.11	70.76	100	7.88	6.69	6.69	6.13	8.04	7.98	6.54	6.12	7.02	8.65	8.65	7.32	8.59	8.85	6.03	9.15	9.56	8.59	8.17	7.74	7.93	6.09	9.56	6.21
	AT1G15020.2	6.6	6.24	7.55	6.11	7.62	7.29	7.39	7.04	6.35	6.36	6.45	7.41	5.49	5.89	6.33	6.8	5.13	6.91	5.56	6.8	7.17	8.54	6.18	7.88	100	6.69	6.69	6.51	8.46	6.93	5.71	6.03	6.72	5.76	7.53	5.87	5.41	5.71	5.63	7.19	8.53	7.02	6.12	5.81	8.9	7.63	7.49	7.25
	AT1G17990.1	8.92	8.92	8.55	7.43	7.69	6.39	7.06	10.37	6.02	7.81	5.95	6.39	5.58	9.29	7.59	7.81	4.53	5.02	4.48	5.99	6.32	7.81	7.25	6.69	6.69	100	100	13.01	8.92	8.75	8.33	8.92	5.95	5.66	5.95	4.46	6.69	5.95	5.88	5.58	7.52	7.06	7.43	5.95	7.55	5.95	7.52	10.41
	AT1G18020.1	8.92	8.92	8.55	7.43	7.69	6.39	7.06	10.37	6.02	7.81	5.95	6.39	5.58	9.29	7.59	7.81	4.53	5.02	4.48	5.99	6.32	7.81	7.25	6.69	6.69	100	100	13.01	8.92	8.75	8.33	8.92	5.95	5.66	5.95	4.46	6.69	5.95	5.88	5.58	7.52	7.06	7.43	5.95	7.55	5.95	7.52	10.41
	AT1G19230.2	9.81	9.12	7.14	6.67	9.26	7.83	7.51	8.7	6.93	6.47	8.11	5.84	7.03	41.45	5.86	7.21	6.6	5.01	6.41	5.81	7.51	6.65	7.09	6.13	6.51	13.01	13.01	100	8.14	6.23	9.97	9.44	6.63	7.79	7.5	6.58	8.67	5.97	7.33	6.95	6.13	8.11	7.93	7.63	8.95	5.72	6.56	7.22
	AT1G19250.1	8.67	7.29	8.23	5.42	12.07	8.42	8.11	10.03	7.64	6.68	5.27	6.95	9.3	9.02	7.96	7.89	12.61	14.18	11.26	14.71	6.21	8.45	8.28	8.04	8.46	8.92	8.92	8.14	100	6.03	11.37	8.09	9.14	7.48	7.68	8.15	7.49	7.46	5.54	7.89	8.23	7.3	8.15	8.7	7.48	7.39	9.73	6.23
	AT1G20020.1	4.08	4.88	9.34	4.88	9.39	7.16	7.86	10.88	7.51	6.91	6.79	7.4	6.52	7.07	3.93	7.76	8.19	6.38	9.27	9.89	7.41	9.34	8.26	7.98	6.93	8.75	8.75	6.23	6.03	100	7.62	5.98	5.42	8.12	8.68	9.55	9.55	7.84	29.31	10.14	7.56	7.61	7.89	8.36	9.4	8.52	7	7.86
	AT1G21430.1	11.37	9.25	8.57	11.79	31.88	5.54	6.91	32.29	6.89	5.73	5.13	8.81	10.03	6.92	7.45	7.33	13.9	16.53	15.61	15.09	8.24	10.05	7.38	6.54	5.71	8.33	8.33	9.97	11.37	7.62	100	8.53	10.49	7.35	7.55	8.36	8.09	9.14	6.69	8.07	8.71	8.33	7.81	7.05	8.38	5.47	7.92	8.44
	AT1G23020.2	54.49	71	4.99	6.93	8.41	6.93	7.03	9.28	9.11	7.99	6.62	8.42	7.33	9.27	8.33	5.81	6.65	7.03	5.35	7.97	7.63	6.12	5.69	6.12	6.03	8.92	8.92	9.44	8.09	5.98	8.53	100	7.86	6.96	7.05	7.3	6.02	7.45	5.26	5.1	5.49	5.69	6.48	6.81	6.03	5.45	6.29	6.8
	AT1G24340.1	6.72	7.95	5.37	7.69	9.74	6.77	7.55	10.98	8.23	6.41	6.58	8	6.32	6.13	6.48	5.81	8.09	7.41	7.26	7.54	7.94	8.93	7.51	7.02	6.72	5.95	5.95	6.63	9.14	5.42	10.49	7.86	100	6	6.25	7.09	5.83	6.52	4.71	7.16	7.86	6.89	8.81	5.83	7.16	6.45	7.07	7.6
	AT1G26380.1	7.53	7.95	40.15	6.95	6.31	6.94	5.61	8.54	7.85	8.84	10.06	7.93	7.13	8.54	8.65	40.68	8.22	9.65	8.88	7.44	7.78	7.86	8.71	8.65	5.76	5.66	5.66	7.79	7.48	8.12	7.35	6.96	6	100	74.23	66.54	78.74	72.87	9.38	43.97	39.48	42.83	40.16	39.96	40.85	7.63	40.76	7.22
	AT1G26390.1	6.85	7.21	40.87	6.84	6.23	6.83	6.05	8.12	9.95	8.3	9.39	7.52	7.83	7.86	6.29	40.3	7.99	10.05	9.52	8.78	8.83	8.69	7.37	8.65	7.53	5.95	5.95	7.5	7.68	8.68	7.55	7.05	6.25	74.23	100	74.52	76.28	75.53	9.12	45.24	39.49	41.78	40.27	39.54	39.92	7.1	40.04	7.12
	AT1G26400.1	6.3	6.92	40.73	7.05	6.73	8.12	5.51	8.59	8.88	7.8	8.64	6.95	7.8	7.3	9.12	40.54	6.9	9.18	8.94	7.94	7.35	10.14	7.35	7.32	5.87	4.46	4.46	6.58	8.15	9.55	8.36	7.3	7.09	66.54	74.52	100	70.53	77.39	9.65	45.83	39.61	40.27	39.69	39.81	41.2	6.76	40.71	8.12
	AT1G26410.1	6.23	7.28	39.96	6.74	6.55	6.53	4.36	7.69	6.7	8.41	9.96	7.43	6.8	8.83	7.19	39.77	7.99	9.35	8.64	8.56	7.07	7.98	8.12	8.59	5.41	6.69	6.69	8.67	7.49	9.55	8.09	6.02	5.83	78.74	76.28	70.53	100	73.8	9.68	43.33	37.5	40.93	39.92	39.05	39.27	7.91	39.53	6.64
	AT1G26420.1	7.05	7.66	40.31	6.07	5.74	7.04	5.15	7.3	8.62	8.63	9.68	7.35	8.01	6.73	8.18	39.35	8.49	9.86	9.63	8.16	7.87	8.47	8	8.85	5.71	5.95	5.95	5.97	7.46	7.84	9.14	7.45	6.52	72.87	75.53	77.39	73.8	100	10.43	44.53	39.72	42.97	40.89	40.54	39.65	6.11	40.24	7.77
	AT1G30510.2	6.05	5.25	10	8.64	9.41	7.08	6.81	8.07	7.44	8.78	8.12	7.43	6.49	7.87	6.91	8.75	6.89	7.04	9.22	9.27	6.85	7.96	6.63	6.03	5.63	5.88	5.88	7.33	5.54	29.31	6.69	5.26	4.71	9.38	9.12	9.65	9.68	10.43	100	9.7	7.22	8.36	10.24	9.87	9.24	6.65	7.22	8.12
	AT1G30700.1	6.07	5.89	47.2	6.89	7.79	8.28	7.07	7.42	7.96	9.46	8.12	8.02	8.55	6.56	6.35	47	7.82	10.12	9.57	8.9	9.5	7.09	8.3	9.15	7.19	5.58	5.58	6.95	7.89	10.14	8.07	5.1	7.16	43.97	45.24	45.83	43.33	44.53	9.7	100	47.61	47	44.83	45.72	43.44	8.06	45.58	7.39
	AT1G30710.1	6.26	6.09	42.88	6.01	5.79	6.16	7.16	6.63	7.69	7.63	8.28	6.89	10.27	6.19	6.39	42.19	7.14	7.53	7.73	7.28	8.2	7.58	8.68	9.56	8.53	7.52	7.52	6.13	8.23	7.56	8.71	5.49	7.86	39.48	39.49	39.61	37.5	39.72	7.22	47.61	100	47.02	43.5	39.1	39.17	7.4	83.21	7.85
	AT1G30720.1	6.27	6.25	42.33	7.03	8.91	8.33	7.07	8.86	6.74	9.02	9.52	7.34	9.89	6.59	5.62	43.11	7.39	10.17	9.79	9.58	8.97	7.07	7.54	8.59	7.02	7.06	7.06	8.11	7.3	7.61	8.33	5.69	6.89	42.83	41.78	40.27	40.93	42.97	8.36	47	47.02	100	76.92	42.91	38.91	8.32	46.63	6.81
	AT1G30730.1	7.86	6.68	38.34	7.24	8.44	7.72	7.03	9.34	6.07	9.38	9.07	7.79	7.8	6.55	5.31	39.69	9.47	11.82	10.76	10.33	7.35	6.46	8.2	8.17	6.12	7.43	7.43	7.93	8.15	7.89	7.81	6.48	8.81	40.16	40.27	39.69	39.92	40.89	10.24	44.83	43.5	76.92	100	42.08	37.52	8.95	44.07	7.16
	AT1G30740.1	7	7.77	60.23	7.75	7.75	6.19	6.75	8.59	9.24	8.45	9.34	7.69	7.14	6.64	8.25	61.58	7.05	9.56	8.6	8.31	7.95	7.66	7.33	7.74	5.81	5.95	5.95	7.63	8.7	8.36	7.05	6.81	5.83	39.96	39.54	39.81	39.05	40.54	9.87	45.72	39.1	42.91	42.08	100	40.04	7.83	40.51	5.92
	AT1G30760.1	7.18	7.6	40.77	6.9	6.67	8.61	7.87	7.77	8.1	9.27	8.33	7.68	7.76	8.2	8.15	41.12	7.73	8.2	7.47	6.94	10.31	7.09	8.41	7.93	8.9	7.55	7.55	8.95	7.48	9.4	8.38	6.03	7.16	40.85	39.92	41.2	39.27	39.65	9.24	43.44	39.17	38.91	37.52	40.04	100	6.94	40.08	8.57
	AT1G32300.1	6.33	6.32	7.56	6.76	5.91	9.07	8.28	7.43	8.85	7.73	6.96	6.97	7.58	6.59	11.56	9	7.43	8.31	7.81	6.41	7.14	7.16	7.94	6.09	7.63	5.95	5.95	5.72	7.39	8.52	5.47	5.45	6.45	7.63	7.1	6.76	7.91	6.11	6.65	8.06	7.4	8.32	8.95	7.83	6.94	100	8.02	5.67
	AT1G34575.1	6.29	6.65	44.34	6.64	6.3	6.4	7.97	6.15	6.73	8.62	8.71	6.25	10.09	7.18	6.39	41.88	8.06	7.53	7.46	6.78	8.43	8.42	8.7	9.56	7.49	7.52	7.52	6.56	9.73	7	7.92	6.29	7.07	40.76	40.04	40.71	39.53	40.24	7.22	45.58	83.21	46.63	44.07	40.51	40.08	8.02	100	9.07
	AT1G37130.1	7.88	8.11	6.95	6.5	8.79	4.17	7.63	9.15	7.38	5.68	5.26	5.92	7.68	7.35	6.79	6.64	5.74	5.88	5.98	6.67	5.65	8.07	7.16	6.21	7.25	10.41	10.41	7.22	6.23	7.86	8.44	6.8	7.6	7.22	7.12	8.12	6.64	7.77	8.12	7.39	7.85	6.81	7.16	5.92	8.57	5.67	9.07	100
	AT1G48030.1	6.79	7.21	7.04	8.8	8.23	6.74	7.5	8.23	8.86	7.63	7.74	9.01	7.43	7.54	7.21	7.71	5.98	6.84	7.31	8.67	4.3	7.28	8.77	8.5	6.46	8.55	8.55	8.17	7.58	7.97	9.45	5.4	6.65	7.37	8	7.11	7.11	7.71	6.84	7.97	6.61	7.17	8	9.24	7.35	7.27	6.68	6.51
	AT1G48605.1	9.95	7.46	7	9.45	5.29	8.59	6.47	4.95	10.05	9.45	9.95	7.58	9.5	8.96	9.73	5	5.61	8.9	7.54	10	5.47	6.97	6.03	5.56	4.02	12.9	12.9	6.97	5	9.69	7.81	6.97	10.95	8.12	6.97	6.47	8.96	5.97	10.05	6.57	6.47	6.97	8.96	5.5	7.46	10.55	7.96	10.45
	AT1G48850.1	4.38	4.42	6.38	7.34	6.91	6.35	7.11	7.46	8.68	7.49	8.72	7.73	5.41	8.51	5.69	7.66	9.98	11	8.58	8.35	7.19	7.09	7.69	7.44	5.54	6.39	6.39	5.96	5.65	7.82	8.95	6	7.6	7.88	8.67	9.33	7.42	8.37	7.14	8.35	6.51	8.23	8.43	7.19	8.57	7.57	6.08	5.96
	AT1G48910.1	8.58	8.8	8.13	8.36	35.88	7.22	6.53	30.09	8.56	7.98	7.05	6.25	8.38	9.79	6.91	7.97	11.61	11.7	11.58	11.48	7.26	9.43	9.14	9.59	7.41	5.58	5.58	8.99	12.26	10.93	33.84	9.12	11.49	9.84	9.17	9.17	8.61	8.86	8.05	8.38	7	9.22	9.22	8.52	8.94	7.07	7.84	8.27
	AT1G49880.1	10	7.33	7.89	6.81	9.77	5.88	4.74	7.14	7.95	7.37	7.37	5.91	5.24	10.53	4.68	8.42	5.52	6.94	7.03	10.44	5.79	6.84	10	6.81	7.45	3.95	3.95	8.42	8.42	7.3	9.34	8.42	4.74	6.84	7.89	8.42	6.84	7.37	6.7	9.47	8.42	8.42	7.89	8.42	7.37	7.89	8.42	6.32
	AT1G50940.1	9.67	9.64	7.32	8.26	9.37	6.52	7.44	9.06	7.78	5.8	4.97	7.5	7.65	5.79	5.23	9.38	8.93	9.61	8.96	8.36	7.5	7.87	7.1	7.06	6.86	4.33	4.33	5.51	8.06	5.88	7.47	7.73	8.54	8.93	9.86	9.01	8.47	9.3	9.81	9.09	8.88	9.86	9.86	9.09	11.68	8.59	8.6	6.06
	AT1G55930.1	9.05	5.72	9.28	7.39	8.25	7.75	7.96	7.19	7.43	6.39	6.31	8.6	8.9	7.82	5.86	9.55	10.94	9.35	10.92	10	6.6	6.99	8.23	7.74	5.54	4.46	4.46	8.14	6.86	8.68	8.31	7.21	7.28	7.51	7.65	8.46	7.91	8.53	8.09	7.72	7.44	8.12	8.86	8.41	7.59	7.16	7.66	6.73
	AT1G58440.1	4.86	5.88	6.78	7.81	10.07	8.58	6.59	8.03	8.86	7.13	7.49	8.06	7.53	9.02	8.18	6	7.44	8.59	7.78	7.75	4.54	7.75	8.43	9.17	5.57	8.92	8.92	7.65	7.74	7.3	9.04	4.09	7.99	5.97	6.06	6.91	6.72	7.08	5.14	5.16	5.36	6.94	5.63	6.47	6.87	9.34	6.07	7.12
	AT1G62540.1	8.43	7.1	7.01	7.66	13.64	7.64	7.03	17.8	7.13	8.82	7.8	8.02	7.84	6.78	8.78	7.75	59.96	69.08	52.31	55.23	8	9.69	9.57	9.07	6.71	5.41	5.41	4.6	14.29	6.71	16.25	7.51	9.63	9	8.92	8.04	8.92	9.22	7.08	8.02	7.09	9.48	10.43	8.22	6.34	7.21	7.8	6.78
	AT1G62560.1	8.99	7.02	6	7.36	13.87	7.55	7.39	16.02	7.77	8.95	8.15	7.05	7.77	6.28	8.78	6.74	58.22	67.9	52.66	53.95	8.67	10.77	10.22	8.23	7.32	5.02	5.02	4.98	12.74	7.49	16.53	7.42	9.31	7.96	8.43	7.78	7.49	8.94	7	7.31	6.37	8.77	9.48	7.44	7.96	7.59	6.84	6.28
	AT1G62570.1	7.47	5.49	6.25	7.38	13.9	8.26	7.19	16.06	6.57	9.19	7.51	7.28	7.04	6.72	8.11	7.44	59.69	69.43	52.55	55.43	8.92	9.13	10.22	9.73	6.65	5.02	5.02	4.99	13.48	7.78	15.7	6.56	8.68	8.45	8.67	8.25	8.2	8.71	7.28	8.49	6.84	9.24	9.95	7.46	7.04	7.14	7.31	5.64
	AT1G62580.1	8.26	6.92	8.17	6.05	13.43	7.52	7.44	13.92	7.06	8.25	7.35	8.21	7.34	7.2	7.52	7.32	45.66	50.91	48.55	65.34	7.64	10.38	9.91	8.69	5.49	7.81	7.81	6.54	13.22	9.04	15.04	6.96	7.39	9.33	10.64	10.09	9.98	10.71	10.11	8.99	7.66	10.31	11.04	9.51	8.69	6.32	7.85	6.44
	AT1G62600.1	8.69	6.64	6.86	5.31	13.26	9.7	5.97	14.33	8.37	7.5	6.5	8.41	8.96	6.86	8.61	6.92	52.42	56.71	54.63	64.59	7.58	10.79	9.82	9.8	6.06	5.62	5.62	5.31	12.29	9.62	15.63	7.1	8.63	8.61	10.45	9.38	8.57	9.38	8.41	9.09	7.71	9.81	9.38	7.84	7.36	6.32	7.67	5.97
	AT1G62620.1	8.78	6.31	6.19	6.22	10.6	10.56	5.36	13.26	8.23	8.49	7.22	8.6	8.23	7.11	8.33	6.27	55.15	61.35	48.12	58.84	7.4	9.95	11	9.21	6.34	5.79	5.79	6	12.08	7.42	13.77	6.73	10.22	8.01	9.64	8.5	8.43	8.98	7.78	7.73	6.31	8.25	8.98	7.45	8.65	6.84	6.55	6.22
	AT1G62830.1	6.7	7.97	8.92	8.12	7.86	7.22	5.74	6.41	6.77	8.42	8.67	6.16	8.33	7.17	7.12	7.5	5.56	5.69	5.98	6.88	7.76	7.18	6.5	7.63	7.29	7.43	7.43	7.83	7.07	5.16	8.74	8.16	7.36	8.08	7.03	7.82	7.12	6.91	7.37	9.23	9.51	9.62	8.41	6.04	7.72	6.49	9.16	6.47
	AT1G63340.1	8.31	8.02	8.29	6.13	13.81	7.62	6.84	15.16	7.57	9.22	7.89	8.23	8.27	6.84	7.69	8.33	51.6	57.71	52.68	71.5	7.83	9.95	9.95	8.85	6.9	7.63	7.63	6.37	15.01	8.81	16.52	7.09	7.78	8.35	9.34	8.67	8.84	9.67	8.95	8.72	7.2	10.23	10.54	8.56	7.59	5.2	7.16	6.37
	AT1G63370.1	8.56	6.08	6.19	6.44	10.6	10.56	5.36	13.26	8.23	8.72	7.45	8.82	8.23	7.11	8.33	6.27	54.69	61.12	47.65	58.6	7.16	9.71	11.25	9.46	6.34	5.79	5.79	6	12.08	7.12	14.05	6.5	10.44	8.01	9.64	8.5	8.43	8.98	7.49	7.73	6.31	8.25	8.98	7.45	8.65	6.6	6.55	6.22
	AT1G63390.1	8.93	5.95	9.52	10.12	9.55	11.9	6.55	12.03	7.74	8.64	7.14	8.33	7.14	10.78	10.49	5.95	20.24	22.22	19.16	20.25	8.02	10.71	11.18	8.64	7.19	7.19	7.19	8.33	16.67	6.71	11.88	4.76	11.9	10.3	9.52	8.93	8.93	9.52	10.69	6.02	8.33	8.93	8.93	9.52	8.33	11.38	7.14	7.74
	AT1G63940.2	8.61	8.4	7.24	10.18	9.57	8.61	7.71	7.34	5.84	8.96	7.77	7.63	8.65	9.73	10.41	7.28	9.13	7.93	8.27	7.62	7.57	9.51	6.67	7.05	6.25	10.04	10.04	8.4	7.13	9.74	7.44	8.16	8.16	7.32	8.71	7.37	8.1	7.8	9.26	7.62	6.97	6.5	4.94	7.37	7.98	8.19	6.31	8.61
	AT1G64060.1	7.83	7.42	7.72	7.32	8.31	7.43	6.88	7.32	6.93	5.57	6.26	7.9	8.23	45.78	6.79	7.03	7.87	6.1	7.71	6.05	7.13	7.01	7.93	5.75	6.17	12.27	12.27	47.59	9.52	5.96	7.67	8.58	6.7	6.84	6.54	6.77	7.56	5.44	8.38	8.17	6.9	7.03	7.18	7.84	8.97	7.39	8.49	6.52
	AT1G65840.1	7.47	6.9	8.05	6.33	8.89	7.58	7.29	10.65	6.31	7	6.61	7.74	5.72	7.33	4.82	7.41	7.64	10.78	9.64	10.41	6.8	10.15	10.78	9.93	7.25	8.18	8.18	6.67	11.06	7.58	10.34	8.09	7.69	7.44	6.73	6.05	7.83	6.73	8.92	8.18	7.37	7.64	7.89	7.21	6	5.42	7.39	8.37
	AT1G65860.1	8.07	5.76	7.93	7.89	14.81	8.14	5.01	15.18	7.2	8.74	7.96	7.43	7.91	6.11	10.1	7.96	51.86	62.56	51.95	53.83	8.49	9.81	8.82	9.05	7.37	4.91	4.91	5.46	13.29	7.31	16.57	6.25	9.37	9.46	9.81	9.43	9.35	9.65	8.33	8.75	7.82	9.69	9.74	7.94	8.25	6.41	8.25	6.32
	AT1G68050.1	7.13	6.5	8.56	7.56	8.59	6.13	7.5	7.59	8.32	6.64	7.63	6.73	7.44	7.83	7.76	6.48	6.48	7.57	5.19	5.25	5.6	5.67	6.91	7.08	7.74	8.18	8.18	7.07	6.76	6.78	7.95	7.29	8.17	9.41	8.33	8.37	8.56	8.53	7.85	7.14	7.54	7.58	8.4	8.3	5.5	7.59	8.78	8.46
	AT1G72280.1	5.69	5.19	8.7	8.32	8.12	5.3	6.82	10.54	6.73	6.7	7.48	7.51	6.57	7.46	7.24	6.68	6.76	7.96	6.56	6.03	6.82	5.47	5.28	4.84	5.95	4.89	4.89	5.54	7.04	5.37	7.55	4.78	7.89	9.6	9.2	7.44	9.26	7.67	7.14	8.16	6.68	7.16	6.74	6.22	6.91	10.32	6.64	6.82
	AT1G72970.1	8.17	6.91	9.05	5.99	7.79	7.45	7.26	8.92	8.08	7.22	8.19	6.59	7.38	8.35	7.03	9.35	7.93	11.03	6.99	9.05	6.56	37.11	33.81	25	7.85	5.28	5.28	8.06	10.37	9.04	7.11	7.61	8.32	9.37	8.59	9.43	8.66	9.05	5.6	6.86	9.62	7.82	6.73	7.11	8.4	7.47	10.69	8.35
	AT1G73050.1	7.45	5.74	9.01	5.93	9.29	7.66	6.73	9.43	5.86	7.02	7.45	7.63	7.16	7.35	7.86	9.53	8.66	11.48	10.6	11.16	6.72	32.57	20.26	12.95	6.41	6.32	6.32	7.99	7.86	10.33	7.97	6.12	7.41	9.3	7.87	7.89	8.18	7.43	9.52	8.32	8.01	9.17	8.32	8.26	7.01	6.71	9.33	8.04
	AT1G75200.1	6.59	5.97	8.78	6.59	7.97	6.61	6.51	9.65	6.21	6.21	4.89	6.31	7.14	6.98	7.43	8.86	7.16	7.37	7.74	5.99	4.09	7.34	6.77	6.99	6.22	7.81	7.81	7.57	9	7.18	8.36	5.86	6.59	7.16	7.02	7.06	7.29	6.89	6.13	8.09	9.48	7.72	8.07	8.14	7.75	7.27	7.18	7.86
	AT1G75450.1	6.91	8.59	12.47	6.4	7.69	6.93	7.04	8.33	7.64	4.73	5.24	4.02	7	6.39	6.69	10.71	8.16	9.28	8.55	8.05	7.96	5.88	7.22	6.71	9.11	6.32	6.32	5.63	8.06	9.62	6.17	9.21	5.79	12.97	12	11.51	11.27	11.46	8.16	10.19	11.09	12.1	11.54	11.34	12.21	7.33	10.83	6.63
	AT1G76680.2	7.67	7.11	5.79	7.56	5.13	5.99	9.32	7.89	6.32	9.07	9.07	6.72	8.53	6.8	6.27	5.85	7.92	6.91	8.56	7.97	6.43	6.65	7.14	7.45	6.87	19.1	19.1	9.82	7.49	7.78	8.33	7.42	6.8	5.33	5.38	5.93	5.39	5.65	8.38	6.18	7.26	4.86	6.49	6.93	7.84	5.88	8.06	7.11
	AT1G76690.1	6.01	4.88	8.89	5.63	7.29	8.54	6.15	7.33	10.29	7.22	8.04	5.49	7.5	5.93	26.99	9.24	8.86	10.09	7.39	7.83	5.54	5.99	8.4	7.14	7.07	18.04	18.04	8.29	6.43	8.36	7.9	5.46	5.88	7.67	7.8	7.82	8.36	6.96	7.27	10.03	6.5	7.24	7.8	9.24	9.8	8.06	7.63	6.42
	AT1G77760.1	8.65	9.66	7.33	5.91	9.26	4.83	7.73	9.61	7.81	6.84	5.05	7.14	6.85	7.87	5.25	7.02	6.81	7.19	7.05	8.39	6.05	7.19	8.17	8.02	6.56	8.55	8.55	6.88	6.79	10.03	8.95	8.47	7.05	8.37	7.12	8.12	7.38	7.96	8.64	8.95	7.66	6.82	6.59	8.4	7.81	5.67	7.72	60.07
	AT2G01270.1	5.95	5.98	7.08	6.07	5.94	6.29	7.69	7.2	9.22	5.37	4.26	6.85	7.22	5.87	7.89	7.16	5.28	6.74	5.81	4.61	5.35	6.17	6.31	8.08	27.81	7.81	7.81	7.89	7.32	7.52	7.37	7.2	6.89	6.26	5.9	6.76	6.53	6.74	5.99	5.19	4.74	7.74	6.82	7.43	8.31	9.49	5.48	6.07
	AT2G02710.1	6.33	6.8	6.88	6.02	8.33	5.96	5.76	6.63	6.72	9.55	7.29	7.07	6.28	8.02	4.96	5.6	7.77	8.15	7.59	7.98	5.19	6.49	7.95	7.34	6.28	4.89	4.89	6.02	8.59	8.24	7.62	6.84	6.77	7.07	6.97	6.72	7.89	5.63	7	7.07	5.59	8.82	8.85	7.75	9.95	4.2	7.2	4.51
	AT2G06050.2	6.27	5.96	9.87	6.39	7.84	4.8	6.14	5.16	8.86	8.7	7.16	4.92	6.67	7.44	23.29	9.68	8.36	8.89	6.27	8.82	6.32	8.31	9.29	10.16	7.57	12.83	12.83	7.67	8.72	7.06	7.49	5.48	6.91	6.23	6.95	6.7	6.97	6.43	6.69	9.33	8.4	6.97	6.97	8.6	9.65	6.92	8.13	6.65
	AT2G13440.1	6.58	5.85	5.56	8.41	8.31	5.56	7.14	8.56	7.88	7.28	7.9	8.84	6.11	6.6	8.02	5.22	7.31	8.81	5.83	6.52	8.55	7.71	6.79	8.25	5.24	8.55	8.55	8.55	7.77	7.42	7.77	6.43	4.75	7.92	7.24	8.27	6.94	7.63	7.43	7.83	6.47	7.86	7.09	5.06	7.2	8.2	5.71	5.89
	AT2G17420.1	7.33	9.16	8.42	7.57	9.85	6.7	7.57	8.61	6.81	7.45	8.12	7.43	6.63	8.88	8.33	7.67	6.48	6.57	6.74	4.99	7.1	8.04	6.23	7.63	7.4	8.33	8.33	7.31	6.44	8.12	9.27	9.16	6.27	8.08	8.29	8.29	7.84	8.26	7.79	6.13	5.48	7.71	7.18	7.99	6.35	6.43	6.59	8.09
	AT2G18450.1	6.98	6.02	6.43	7.43	8.01	6.82	7.07	9.93	5.1	7.27	6.55	5.27	6.58	8.74	5.25	6.3	7.71	8.8	7.39	8.11	5.25	6.96	8.54	8.88	4.77	6.32	6.32	8.56	9.36	7.2	8.78	7.15	8.21	6.09	5.78	6.6	6.49	7.37	6.5	6.97	7.39	7.98	7.8	8.12	6.89	4.4	7.44	6.81
	AT2G18915.2	7.38	7.45	9.36	8.43	10.48	7.62	8.2	9.86	10.2	6.82	7.63	6.79	8.09	8.77	8.33	6.89	6.94	8.46	6.93	7.66	6.09	6.36	7.35	8.73	7.71	6.69	6.69	8.76	6.56	7.95	8.29	8.63	7.34	8.06	8.15	7.57	8.17	6.94	6.81	7.36	7.78	6.4	7.62	9.5	6.89	5.72	8.63	7.87
	AT2G19500.1	6.38	7.42	9.59	5.66	5.93	7.58	8.18	6.72	7.16	5.73	5.89	8.26	8.86	7	6.02	9.05	6.95	7.42	6.11	8.27	7.27	7.61	7.62	7.11	8.23	7	7	7.39	7.66	7.49	7.61	6.79	7.36	9.94	10.89	10.63	10.87	11.38	8.61	10.79	11.49	10.62	11.57	9.96	9.09	5.88	10.09	5.99
	AT2G20360.1	6.23	6.82	6.72	6.97	8.05	6.39	9.7	10.34	7.14	7.38	6.47	9.85	8.55	6.72	6.31	5.99	10.42	10.03	9.76	6.05	4.62	7.63	7.12	9.02	7.02	5.02	5.02	7.21	8.18	5.45	8.61	5.75	8	6.84	9.42	8.66	8.05	9.45	6.13	8.88	8.92	7.41	7.14	7.35	8.09	6.82	8.97	6.47
	AT2G20800.1	6.02	7.22	7.36	6.33	7.93	5.41	6.42	8.14	7.06	4.6	7.09	7.21	8.83	7.39	6.48	7.44	7.33	7	5.49	6.3	5.19	7.28	7.79	6.9	6.45	9.67	9.67	6.68	8.62	9.24	7.71	8.32	6.33	8.25	8.14	7.13	8.38	7.93	7.85	6.29	6.88	7.11	7.55	7.9	6.58	5.42	7.32	8.1
	AT2G22830.1	6.61	6.8	10.1	5.47	8.41	7.25	7.86	6.99	8.08	6.36	6.97	9.45	9.3	8.03	8.7	8.6	8.37	9.71	8.2	7.71	5.67	7.62	6.88	7.01	6.07	8.55	8.55	7.48	8.2	4.92	8.03	6.61	8.32	8.57	7.41	8.54	8.51	7.88	6.32	7.88	8.65	8.06	7.91	8.4	7.23	7.52	9.42	7.85
	AT2G24580.1	6.83	6.34	8.35	5.29	8.88	6.97	5.77	8.06	7.81	8.8	8.41	7.62	7.11	8.78	8.94	8.66	8.03	8	9.35	9.79	6.84	8.52	8.59	9.05	6.73	7.09	7.09	9.62	9.38	5.31	6.72	7.32	9.13	6.23	8.44	10.12	7.65	7.14	6.9	8.15	6.3	7.73	7.69	7.44	9.43	8.19	7.09	6.49
	AT2G27150.1	6.32	8.33	6.28	8.57	8.57	7.78	55.19	8.92	7.58	8.48	7.58	7.16	6.88	6.87	7.72	6.16	8.97	9.63	6.84	9.25	8.11	7.52	7.36	7.83	6.25	7.43	7.43	7.01	8.3	8.94	8.7	8.46	6.91	6.92	6.43	5.51	5.26	5.92	8.12	7.27	6.21	6.5	6.08	7.32	7.68	7.77	6.83	8.25
	AT2G29720.1	4.75	6.15	6.85	7.49	8.14	6.8	6.09	6.42	7.3	8.08	8.9	10.38	7.33	9.62	6.07	6.9	9.16	9.61	9.62	9.16	5.8	6.13	8.23	7.14	5.31	5	5	7.03	5.93	8.71	6.57	4.51	5.85	6.52	6.39	5.97	7.06	5.22	7.51	6.47	5.42	6.4	6.7	6.16	6.63	9.59	5.64	4.45
	AT2G29990.1	7.28	7.16	7.19	8.13	8.13	7.14	8.28	10	8.68	6.38	6.92	7.87	68.15	6.67	8.36	7.47	8.22	9.57	7.86	9	5.33	9.13	7.17	5.75	5.26	3.35	3.35	7.66	8.11	6.96	9.02	6.13	6.35	5.68	6.83	7.05	5.43	6.58	8.56	8.68	9.26	8.86	7.48	7.29	7.45	7.81	10.43	8.11
	AT2G33230.1	9.18	8.53	10.75	9.28	46.13	6.87	10.23	66.92	8.29	6.84	7.13	9.41	9.09	6.05	7.38	8.86	12.11	14.4	14.21	13.01	8.33	9.72	7.95	8.66	7.8	7.17	7.17	9.07	12.16	9.76	32.3	8.45	8.84	8.33	8.63	10.15	8.01	8.35	7.89	10.8	9.23	10.38	9.9	10.63	8.06	7.09	9.23	8.37
	AT2G34790.1	6.42	5.86	40.15	7.12	5.43	7.84	7.71	7.27	8.74	8.1	7.96	8.7	8.39	7.44	6.23	42.83	7.73	8.84	7.67	7.85	9.45	8.06	8.35	8.1	9.32	7.81	7.81	7.84	7.49	9.83	8.05	5.46	6.38	40.31	39.92	41.95	39.92	39.65	8.06	43.6	39.02	39	36.85	40.58	75.71	7.71	40.24	8.6
	AT2G34810.1	7.66	7.46	39.35	4.82	8.13	7.72	9.26	8.29	8.33	8.33	8.49	7.87	9.82	6.18	5	41.25	7.55	8.9	8.14	8.82	10.28	8.53	7.93	9.01	5.64	7.43	7.43	6.4	6.14	7.89	7.55	5.94	9.4	39.31	41.37	40.69	40.49	40.54	8.89	41.78	43.14	44.17	41.9	38.97	38.31	6.88	41.99	7.16
	AT2G35660.1	5.54	6.21	7.54	7.99	8.53	6.99	6.16	6.79	8.35	8.56	8.7	11.03	8.55	9.36	6.39	6.62	8.35	9.02	8.54	7.96	6.76	7.18	7.98	7.43	6.19	5.58	5.58	5.02	6.91	9.91	5.65	5.08	6.62	5.45	6.17	5.26	6.08	4.74	8.19	7.02	6.68	5.71	5.5	5.67	7.94	9.84	5.91	6.21
	AT2G35690.1	7.03	7.07	5.64	7.84	6.67	6.36	6.63	6.73	7.38	7.88	8.87	6.03	5.92	7.25	6.48	4.91	7.71	7.66	7.96	8.7	7.04	8.62	7.52	7.1	7.45	6.32	6.32	5.54	10.02	6.79	7.18	7.32	8.4	5.69	6.52	5.18	5.74	4.76	5.5	5.75	6.55	6.56	6.77	5.31	5.91	6.19	5.75	7.14
	AT2G38960.3	7.42	5.81	7.41	7.72	9.21	6.91	7.74	8.42	6.59	6.88	7.56	5.02	6.61	10.62	4.89	7.71	6.4	6.9	6.19	5.49	7.08	5.15	6.73	6.7	8.11	4.92	4.92	7.95	7.14	7.44	10.48	6.51	7.32	9.11	8.75	7.36	8.76	7.58	6.45	9.79	7.84	9.03	8.57	7.03	7.01	7.48	7.13	5.67
	AT2G41220.1	8.09	7.15	6.65	7	8.79	7.43	6.63	8.92	6.71	7.26	7.11	8.49	6.88	8.46	5.56	6.72	7.87	8.28	7.69	8.17	6.45	6.47	9.34	7	7.77	5.2	5.2	8.74	8.68	7.05	9.21	6.88	6.91	8.04	7.55	6.64	6.16	7.18	7.85	6.26	5.84	6.45	7.03	6.19	7.68	6.22	6.26	6.24
	AT2G41510.1	5.8	5.63	11.02	7.95	8.01	7.91	6.98	7.71	5.35	7.07	6.43	6.82	6.07	6.62	5.61	10.93	6.64	6.61	6.43	5.87	5.52	7.75	8.01	5.65	8.56	8.18	8.18	7.54	8.69	8.36	7.37	6.7	6.79	9.67	10.02	9.41	10.2	10.02	8.7	10.9	8.52	9.79	9.19	12.66	9.2	8	8.98	8.75
	AT2G41680.1	6.78	6.77	9.07	5.34	11.25	6.29	6.13	10.3	8.78	7.55	6.86	8.18	6.26	6.32	7.23	8.74	9.95	9.58	8.28	9.07	7.85	6.94	8.75	5.92	6.43	8.21	8.21	7.31	8.16	8.13	8.92	5.81	7.93	8.09	7.92	9.01	9.4	7.92	11.02	9.7	7.28	9.13	9.57	10.23	8.46	4.81	6.87	7.14
	AT2G43020.1	7.95	7.58	10.11	6.4	9.38	5.13	7.19	11.65	5.16	6.88	8.14	7.98	7.3	5.98	3.54	9.26	9.07	11.27	11.08	11.14	7.71	11.09	10.57	9.98	6.87	7.43	7.43	5.73	11.5	7.58	9.02	8.16	8.01	9.07	7.89	7.91	7.85	7.66	9.19	7.01	7.14	7.18	7.42	7.21	6.7	4.82	7.85	7.6
	AT2G43400.1	7.73	7.11	7.05	8.71	7.38	6.55	7.94	9.2	9.11	6.75	7.01	8.07	5.34	8.49	10.49	5.34	6.82	7.64	6.41	6.49	6.4	6.9	6.68	7.02	7.66	5.58	5.58	6.3	6.32	6.5	8.44	6.94	7.92	7.1	6.76	6.83	6.9	8.2	6.02	7.03	5.82	6.94	8.17	5.93	6.89	9.11	5.41	6.75
	AT2G44160.1	7.96	5.95	7.71	3.81	7.71	5.71	6.03	7.51	4.89	5.4	6.03	5.57	6.92	7.91	5.86	8.84	9.62	9.15	8.78	8.74	6.72	6.2	8.01	7.61	8.52	7.81	7.81	6.84	7.8	3.86	8.09	6.68	7.69	7.77	6.54	5.78	6.5	7.23	4	8.3	6.96	7.87	7.49	7.58	8.28	5.6	8.19	6.85
	AT2G46580.1	7.07	8.59	6.06	7.07	6.99	7.07	6.06	4.59	7.73	8.08	9.6	5.56	9.42	6.06	5.62	6.63	7.77	9.14	6.6	9.18	3.63	6.63	4.84	3.63	6.6	5.81	5.81	6.06	6.57	6.38	7.14	7.07	7.07	6.25	7.14	6.12	6.12	5.1	7.1	6.63	7.61	3.06	4.08	7.14	10.94	6.22	8.63	6.57
	AT2G46740.1	6.02	6.22	6.73	6.73	6.01	8.52	6.46	7.21	9.43	7.68	7.16	8.17	9.07	6.63	11.73	8.93	5.82	8.94	6.71	5.92	6.75	6.84	6.74	4.57	8.22	6.69	6.69	6.69	7.55	6.87	5.45	5.52	7.17	9.32	8.82	8.25	9.23	7.81	6.37	8.79	7.89	7.86	8.66	8.79	7.21	69.81	7.55	4.51
	AT2G46750.1	7.67	6.47	6.92	7.65	7.28	8.4	6.28	6.31	8.11	8.39	7.86	7.71	9.13	6.47	12.69	8.54	6.71	9.63	7.16	7.06	6.61	7.59	7.22	6.24	8.62	4.83	4.83	5.48	7.16	7.69	4.94	5.76	6.61	8.16	7.65	7.66	7.95	7.23	6.9	8.59	7.89	7.66	7.87	8.79	7.02	69.79	7.95	4.54
	AT2G46760.1	7	6.69	7.32	6.75	5.01	8.21	6.67	6.68	7.68	8.45	7.92	7.16	6.98	6.57	11.73	8.95	6.5	9.43	6.94	6.38	7.34	7.36	7.31	6.03	7.8	6.32	6.32	6.26	6.77	8.24	4.95	6.15	6.83	8.56	8.64	8.46	8.6	7.62	6.38	9.18	7.51	7.47	8.28	9	6.84	71.11	7.57	5.34
	AT2G47590.1	7.32	6.82	8.21	7.16	10.38	7.04	7.64	9.46	7.02	6.97	5.62	6.21	8.87	9.17	8.03	7.33	6.25	7.95	6.25	9.23	7.88	7.59	6.4	7.51	8.14	7.89	7.89	8.05	7.49	10.14	9.84	7.78	6.94	7.82	9.36	8.4	8.96	8.37	8.03	7.44	8.76	10.81	9.61	7.58	7.54	8.9	9.02	6.74
	AT3G02280.1	7.83	7.91	7.3	6.62	9.4	5.54	8.1	7.41	8.71	6.35	5.84	8.65	7.38	7.28	6.17	7.38	7.44	5.87	5.17	7.22	6.55	7.59	8.1	7.87	7.83	7.06	7.06	5.87	6.68	8.49	9.97	7.97	7.24	5.93	6.85	6.43	6.14	6.63	8.22	8.12	7.05	6.22	6.86	7.01	7.33	7.87	7.32	5.52
	AT3G06690.1	6.95	6.95	8.56	6.42	8.7	9.78	4.28	10.23	6.42	6.42	5.88	10.87	3.24	7.49	3.31	7.03	10.75	11.3	11.29	9.78	9.09	8.11	6.59	7.49	5.38	3.64	3.64	7.49	8.02	7.49	11.83	4.81	8.02	7.03	8.11	8.65	8.65	7.57	6.04	6.49	6.45	5.95	5.41	7.57	9.19	11.76	5.91	9.63
	AT3G06810.1	6.9	6.94	7.45	7.12	10.24	7.6	6.99	9.15	7.58	5.93	5.3	6.67	6.93	8.03	7.41	7.33	6.62	7.66	5.13	6.03	7.49	5.65	7.09	6.56	6.1	8.18	8.18	8.43	7.24	6.5	7.18	7.49	7.31	8.1	7.59	8.05	7.13	7.31	7.07	8.09	7.63	8.25	7.82	8.1	7.75	7.97	8.21	5.12
	AT3G09940.1	6.83	6.14	6.41	8.16	9.4	9.09	7.48	10	6.91	7.59	8.62	9.47	8.81	8.86	8.03	6.01	8.96	10.43	8.5	9.52	5.34	10.67	9.2	9.33	6.7	3.8	3.8	7.71	10.34	6.76	9.59	6.38	7.26	7.64	5.8	7.26	7.02	7.49	8.42	7.97	6.04	7.52	6.8	8.65	8.21	7.05	5.07	7.94
	AT3G10370.1	6.78	6.09	6.69	7.55	6.59	7.54	7.66	9.22	7.85	5.66	5.52	8.53	7.71	7.56	6.94	5.71	8.43	8.71	6.43	7.9	8.03	7.48	8.45	8.74	6.13	4.58	4.58	7.05	8.55	8.06	8.92	6.94	7.93	8.21	8.64	7.47	7.31	8.06	6.93	6.02	9.64	6.57	8.23	6.78	8.18	4.83	7.34	7.59
	AT3G10390.1	8.01	6.94	7.34	7.33	6.67	8.28	8.32	6.41	7.36	6.93	6.61	6.53	6.09	7.25	8.02	6.27	7.48	7.22	6.62	6.26	8.74	5.44	5.84	6.48	6.83	9.67	9.67	6.59	7.98	5.96	7.69	8.63	7.92	9.71	9.83	8.91	9.06	8.37	6.81	8.38	8.67	8.58	7.75	7.84	6.69	8.22	8.32	8.24
	AT3G13070.1	8.57	4.98	9.32	7.96	9.81	8.11	9.08	8.37	9.05	7.3	8.19	9.91	8.18	8.09	4.01	9	9.54	8.17	8.91	8.59	6.38	6.23	7.77	7.9	6.81	4.83	4.83	8.24	7.9	7.92	7.93	6.22	7.68	7.57	7.74	8.74	7.42	8.79	7.89	8.41	7.92	8.41	8.37	8.65	8.08	7.22	7.75	6.18
	AT3G13682.1	6.43	7.59	6.27	6.58	7.62	6.81	7.57	8.7	5.65	6.77	6.75	6.91	7.39	9.16	8.05	6.72	8.39	9.47	9.25	8.03	7.77	8.75	6.59	7.66	4.94	10.04	10.04	6.5	7.51	7.07	10.8	7.97	9	8.08	8.14	8.79	8.58	8.84	7.63	8.46	8.56	11.18	10.72	8.27	7.13	7.84	8.37	7.85
	AT3G14130.1	8.1	6.67	7.78	7.99	8.06	7.69	9.64	8.96	7.69	5.51	7.71	8.68	4.75	7.8	7.74	7.27	5.97	4.98	5.79	5.23	8.5	9.32	7.02	6.63	5.11	10	10	7.71	6.94	5.19	8.97	7.82	7.99	8.85	6.71	6.41	7.67	6.69	6.43	7.4	6.21	4.94	7	7.6	7.58	4.83	6.21	6.89
	AT3G14150.1	7.82	7.22	7.74	7.99	7.81	8.43	9.92	9.04	8.66	4.68	6.89	7	4.47	8.91	8.97	7.49	5.92	5.56	5.06	5.71	8.22	8.47	6.43	6.09	4.83	9.23	9.23	8.26	7.29	5.16	8.97	7.26	6.34	9.06	7.51	7.23	8.45	7.78	5.23	7.92	6.74	6.05	8.67	7.54	8.38	5.97	6.74	7.99
	AT3G14415.2	8.17	7.05	8.08	7.77	8.59	7.04	9.41	8.28	8.96	4.85	6.2	6.89	8.45	9.49	9.62	7.02	7.51	6.33	6.51	6.27	8.66	7.93	6.74	5.71	5.6	8.3	8.3	7.24	8.38	4.4	11.53	7.63	5.9	6.84	6.52	7.16	7.84	7.71	5.88	8.12	5.14	5.41	5.46	6.5	7.45	6.37	5.38	7.77
	AT3G14420.1	8.31	7.16	9.07	8.17	8.75	6.88	9.02	9.69	8.53	4.66	6.03	6.72	8.6	9.37	7.72	7.71	7.35	6.13	6.63	6.38	8.24	7.78	6.87	6.4	5.41	8.91	8.91	7.63	8.24	4.49	11.42	8.03	5.99	7.25	6.92	7.29	7.98	7.85	5.68	7.96	4.94	5.51	5.85	6.9	7.29	6.48	4.9	7.9
	AT3G15620.1	8.41	8.51	6	7.1	8.07	6.2	5.42	9.46	8.31	6.92	8.04	9.84	5.38	8.47	7.41	5.62	6.31	6.45	5.17	7.34	8.42	7.13	7.96	7.57	6.09	8.61	8.61	8.27	8.33	5.49	6.28	8.09	7.46	7.76	7.55	6.57	7.24	6.11	3.99	6.96	6.52	7.16	5.5	5.86	8.25	6.71	5.63	5.88
	AT3G16950.2	7.8	6.85	9.82	7.65	6.9	6.21	8.67	7.78	8.46	6.87	5.69	8.74	6.53	9.17	6.79	8.33	6.7	7.56	4.97	6.37	7.01	9.93	8.23	9.17	7.21	5.95	5.95	8.32	5.52	6.52	6.91	7.64	7.33	8.12	9.84	10.28	8.85	10.24	4.97	8.63	7.63	8.47	7.07	8.78	8.15	7.55	7.86	9.87
	AT3G17240.1	6.19	7.82	6.83	7.4	8.73	7.16	7.1	7.98	9.32	7.84	7.33	8.39	7.66	7.13	7.52	7.5	5.98	6.6	6.39	7.73	3.85	7.28	8.55	8.5	6.46	8.55	8.55	7.57	8	8.24	9.71	5.4	6.65	6.74	7.37	6.69	6.49	7.29	6.05	8.18	6.4	6.54	7.37	9.24	7.35	7.68	5.82	6.11
	AT3G18030.1	10.53	9.09	6	8.13	6.6	8.25	5.74	5.26	9.95	10.53	11.96	8.25	9.62	11	9.09	4.5	6.63	9.42	9.05	10.5	5.74	8.13	7.25	5.94	3.52	12.9	12.9	9.09	5	10.71	9.9	9.09	10.53	7.61	6.47	5.97	8.13	5.47	9.52	6.57	6.44	7.35	8.37	3.5	8.29	10.05	7.92	11
	AT3G19820.1	6.25	6.19	6.68	6.5	8.05	6.51	7.36	9.56	4.71	6.6	6.79	4.84	8.13	7.62	6.79	7.16	8.1	9.64	7.44	6.81	7.45	5.42	5.66	5.54	5.09	7.06	7.06	6.96	8.02	7.16	8.62	7.69	5.27	7.94	7.36	7.66	7.71	8.06	6.65	9.96	6.65	8.62	8.06	7.57	8.94	8.09	7.45	7.29
	AT3G23410.1	5.83	6.76	6.63	29.26	6.65	7.71	6.93	8.92	7.79	8.15	8.06	7.6	6.52	7.75	7.41	8.22	8.66	9.58	7.89	8.35	4.87	7.17	6.97	6.5	7.59	8.55	8.55	7.57	6.35	6.5	8.7	6.21	9.45	7.46	9.09	8.56	7.79	8.33	8.64	6.99	7.54	8.59	7.83	8.08	7.69	8.93	7.8	7.05
	AT3G24170.1	6.16	7.6	7.44	6.21	7.96	8.32	7.62	9.2	6.87	6.79	7.19	7.56	7.43	6.78	5.68	7.08	10.28	9.22	9.5	9.48	5.54	8.26	9.42	9.13	4.8	7.81	7.81	7.68	9.27	7.78	8.53	6.37	8.67	6.62	5.32	6.44	6.91	6.43	7.86	7.59	6.97	7.08	7.76	7.74	8.33	8.05	7.64	6.67
	AT3G27820.1	7.4	7.35	6.95	5.79	6.89	4.98	6.97	7.87	7.62	9.43	8.06	6.21	7.64	8.9	6.69	5.9	9.22	7.25	8.85	8.13	6.7	7.66	7.91	8.78	7.3	8.21	8.21	7.42	6.62	7.16	7.39	7.19	8.64	7.22	7.53	7.55	8.01	7.31	5.87	8.68	5.28	5.48	5.25	5.44	5.92	7.22	5.5	7.23
	AT3G27890.1	8.16	7.65	12.82	8.21	9.73	4.15	6.63	7.14	4.28	6.63	5.61	8.33	8.21	7.14	7.3	10.77	8.72	9.39	7.18	7.37	6.67	6.67	7.98	9.23	8.21	6.32	6.32	8.16	10.71	4.62	7.85	6.12	10.26	12.04	10.26	9.74	9.23	8.21	5.38	10.26	10.77	9.23	7.69	11.79	9.42	3.57	10.26	9.69
	AT3G30775.1	7.57	8.35	8.26	6.52	7.09	6.69	5.21	8.12	8	7.52	7.65	6.04	8.28	6.83	5.47	6.59	5.26	6.09	5.81	5.07	7.76	7.69	7.76	7.91	5.06	9.67	9.67	7.41	6.34	4.7	6.61	7.77	7.69	7.95	7.44	7.11	8.1	7.81	5.11	7.37	9.25	6.26	5.79	8.1	8.55	8.28	8.99	5.21
	AT3G43600.1	7.11	5.99	7.76	7.1	7.38	7.43	49.01	7.09	6.49	8.44	7.26	7.33	6.09	7.37	5.86	6.53	7.48	5.91	6.84	8.39	5.27	7.52	5.57	7.63	8.71	7.06	7.06	8	7.92	7.86	6.14	6.46	8.4	5.61	6.62	6.46	5.99	4.77	7.07	7.27	6.03	7.84	7.79	6.19	8.43	8.61	7.59	6.7
	AT3G44190.1	8.49	7.38	10.51	8.45	10.91	7.14	6.81	9.04	10.54	6.93	6.27	6.59	7.84	5.46	6.16	10.32	9.32	13.12	10.72	11.01	6.78	8.1	9.48	9.2	6.7	4.94	4.94	8.45	7.12	7.17	10.26	6.3	10.08	11.05	11.97	10.57	9.74	10.54	7.78	11.21	9.46	8.31	8.88	8.6	11.46	6.04	10.06	7.08
	AT3G45300.1	8.35	8.66	6.75	9.05	6.63	7.2	6.62	8.17	8.31	6.42	4.9	5.46	5.54	6.39	6.95	8.06	5.26	6.7	5.77	6.05	8.1	6.25	6.02	7.71	6.4	5.47	5.47	8.58	5.32	6.34	9.38	8.87	6.65	9.11	9.62	11.28	8.77	8.77	8.43	6.52	7.36	7.12	7.59	7.87	8.06	8.25	7.44	8.33
	AT3G45780.1	7.58	6.91	7.25	7.59	6.9	8.26	7.06	6.64	7.36	5.43	5.21	5.97	5.82	6.81	5.25	5.44	6.84	7.22	6.84	7.96	7.1	7.18	9.34	10.1	7.58	6.32	6.32	6.83	6.08	5.15	7.44	7.33	6.35	6.58	8.35	8.41	7.12	6.91	7.85	6.35	5.51	7.69	8.41	7.17	7.16	7.03	5.36	6.45
	AT3G45810.1	9.16	7.21	7.14	6.81	6.65	7.07	8.41	6.64	6.49	7.47	8.52	7.56	6.83	36.21	6.17	6.83	7.87	7.19	9.62	7.96	6.9	8.93	7.89	6.75	8.33	10.41	10.41	37.36	7.39	6.5	8.95	8.69	7.22	8.37	6.54	6	6.83	6.36	7.59	7.53	5.94	6.18	6.38	8.02	7.05	7.33	5.79	5.53
	AT3G47930.1	5.93	5.64	7.95	7.68	8.59	5.51	6.44	7.14	6.51	7.18	7.92	6.65	9.16	6.64	7.72	7.41	6.51	5.76	6.72	7.08	6.44	6.48	5.06	5.7	6.65	7.43	7.43	5.83	6.86	5.15	6.17	5.99	7.06	9.05	8.52	7.74	9.51	7.71	6.56	6.92	8.28	8.5	7.1	8.28	8.03	6.16	8.72	5.81
	AT3G48560.1	7.43	7.51	7.38	6.93	7.42	6.77	7.63	7.82	6.92	7.12	7.82	7.03	6.97	6.97	10.62	6.85	8.52	8.89	7.22	7.1	5.42	7.1	6.72	7.19	6.6	5.2	5.2	7.61	8.73	8.49	7.75	8.07	7.86	8.86	8.91	8.37	8.35	9.2	8.38	6.4	8.47	7.41	7.77	8.09	7.69	7.3	9.51	7.06
	AT3G49640.1	6.81	8.9	8.44	6.38	6.67	5.28	9.12	8.5	5.39	5.26	5.78	7.29	3.73	6.4	6.1	7.21	6.43	7.12	5.83	6.77	6.43	5.5	5.43	7.03	5.59	4.48	4.48	7.29	5.9	6.46	7.47	8.67	5.17	8.97	8.49	8.49	7.74	7.84	8.68	6.71	6.85	7.84	8.18	8.78	9.15	7.89	6.54	8.51
	AT3G51840.1	7.19	7.37	6.08	8.28	6.25	5.14	7.36	8.2	5.87	3.91	6.21	6.81	6.19	8.55	7.94	6.13	8.01	8.95	7.46	7.42	9.54	5.33	8.14	7.88	8	5.91	5.91	8.06	5.67	6.93	7.14	7.19	7.14	8.87	7.62	9.14	8.07	8.87	9.25	8.44	8.21	11.33	10.4	8.87	8.11	6.82	9.43	7.16
	AT3G52880.2	8.71	7.41	7.26	8.37	9	7.37	6.44	8.62	7.62	8.68	8.84	7.52	9.93	8.39	6.73	7.11	8.18	8.06	6.37	7.98	5.19	11.32	10.07	10.98	7.56	5.58	5.58	8.8	7.62	5.81	10.41	6.52	7.13	7.34	7.18	6.94	6.67	6.24	7.73	8.31	6.7	7.96	7.96	7.82	8.06	8.83	6.26	7.94
	AT3G54660.1	6.3	7.14	7.41	7.03	7.69	7.71	7.09	7.87	6.83	8.56	7.81	8.52	6.67	7.97	6.81	8.73	7.27	10.41	8.46	8.05	7.81	6.38	7.29	7.36	7.72	9.33	9.33	8.39	8.6	6.85	7.01	6.31	6.88	7.88	9.03	9.28	9.64	7.77	5.28	8.44	8.46	9.92	10.15	8.79	10.58	9.07	7.87	8.04
	AT3G56060.1	7.98	7.3	7.79	6	8.64	6.1	6.59	8.81	7.14	6.58	7.18	7.57	8.9	6.73	5.77	9.11	9.41	10.34	8.35	8.08	6.68	34.16	27.84	17.8	6.24	4.92	4.92	7.94	9.13	7.84	9.65	7.07	8.21	7.87	6.65	6.88	7.58	6.63	5.9	7.11	6.98	7.28	7.9	8.49	7.52	6.04	7.84	8.04
	AT3G56840.1	7.16	6.55	6.67	7.1	6.98	5.54	7.53	7.49	7.24	7.34	7.96	8.44	5.32	6.48	6.58	6.94	6.92	8.25	6.07	8.7	4.08	11.24	11.06	10.23	5.58	6.69	6.69	5.6	6.7	9.12	7.07	6.72	8.42	8.6	9.11	8.6	9.05	9.28	6.3	7.01	8.99	7.26	7.01	6.54	9.07	5.68	8.6	8.04
	AT3G59050.1	7.98	7.63	10.57	5.81	8.4	5.15	7.22	10.24	5.2	6.9	8.4	8.6	6.68	6.21	5.14	9.95	8.35	10.78	10.36	10.17	6.8	9.85	11.75	10.98	6.7	6.69	6.69	7.19	10.4	7.87	9.81	8.61	8.87	9.13	8.58	7.91	9.17	8.58	8.92	7.94	6.68	7.41	7.42	8.14	7.85	5.52	6.93	7.42
	AT3G59970.3	8.14	6.92	7.41	5.4	7.06	6.77	6.4	6.87	5.82	6.12	6.56	6.78	6.44	7.37	5.3	8.32	9.71	9.77	8.48	8.66	6.65	8.14	9.3	8.07	9.04	6.32	6.32	7.03	7.74	5.29	7.85	7.58	8.09	7.48	7.93	6.98	7.83	6.74	4.35	7.16	6.14	6.29	5.91	7.69	7.93	6.35	7.59	6.51
	AT3G63440.1	6.43	7.21	11.81	6.11	7.77	8.57	7.37	6.75	7.35	6.95	5.9	7.33	9.53	8.97	6.23	11.94	5.66	5.36	5.95	6.15	6.52	8.28	7.41	5.79	8.18	5.95	5.95	7.77	6.97	5.79	5.76	6.63	7.2	10.19	11.16	11.35	11.65	10.26	6.91	12.26	9.81	11.99	11.75	12.39	10.57	7.58	9.44	6.69
	AT3G63510.1	5.58	5.83	8.29	6.21	5.37	7.02	8.11	6.45	7.26	8.87	9.59	5.17	7.58	5.58	5.31	6.53	8.03	8.82	8.16	9.11	5.53	5.5	7.25	7.38	8.68	8.55	8.55	5.97	9.05	4.6	3.92	6.07	6.44	7.61	6.77	7.52	6.77	7.02	5.5	5.51	9.18	7.05	9.6	8.29	10.08	8.67	10.26	8.59
	AT4G01690.1	7.29	7.93	6.4	7.33	8.98	5.7	7.82	7.75	8.76	6.68	7.06	9.23	6.56	8.11	8.78	6.25	6.47	6.77	5.44	6.31	6.32	8.79	8.95	7.13	6.85	7.95	7.95	7.91	7.11	7.04	7.59	7.68	6.11	7.11	6.67	6.92	8.89	5.72	8.33	6.14	6.68	5.89	7.32	6.46	6.54	9.96	7.72	6.16
	AT4G05020.2	8.68	7.65	9.88	5.28	8.83	5.21	5.53	8.02	7.95	5.49	6.82	6.62	15.38	9.69	5.86	9.78	8.69	7.31	7.08	8.5	6.78	7.82	8.76	7.2	5.78	5.95	5.95	7.78	7.59	6.85	8.83	7.29	7.44	7.52	6.76	8.2	7.19	9.18	9.21	7.2	8.16	8.94	8.94	9.98	7.68	6.55	9.43	7.97
	AT4G05390.1	7.61	7.01	6.76	7.18	10.4	8.52	5.57	10.03	4.66	8.49	7.16	5.39	6.42	7.69	5.3	5.68	7.43	6.74	8.45	7.28	6.04	8.92	6.82	5.82	5.95	6.69	6.69	6.9	8.52	26.32	7.23	8.42	5.84	6.61	7.08	7.9	8.15	6.79	52.7	8.01	8.52	6.83	7.65	6.52	7.99	7.28	8.24	5.84
	AT4G08920.1	5.41	7.46	7.21	8.5	6.67	30.32	7.2	6.9	5.22	5.67	5.75	8.03	7.1	7.87	5.56	6.89	8.23	8.46	7.59	9.45	7.6	5.83	6.53	6.61	6.35	7.06	7.06	9.16	9.14	6.54	6.7	7.09	6.36	7.27	7.37	7.82	8.59	7.17	5.53	8.76	7.36	9.6	9.02	7.52	8.89	4.8	8.22	3.52
	AT4G11230.1	6.83	6.89	6.43	5.72	7.89	9.9	6.92	6.68	7.19	6.96	6.89	8.84	8.84	39.04	6.48	6.27	7.73	4.8	7.78	7	7.61	8.44	8.74	7.6	7.28	10.78	10.78	40.76	9.21	8.15	7.44	8.06	7.36	7.87	7.13	6.59	7.02	5.64	9.42	7.99	7.66	6.63	5.81	6.91	8.25	6.86	7.92	6.51
	AT4G13260.1	8.89	10.4	8.71	9.66	46.19	6.16	9.9	37.47	8.51	5.16	7.33	8.5	7.48	7.09	8.14	8.82	11.29	11.52	12.81	13.44	9.74	8.25	7.69	7.81	5.34	7.42	7.42	7.58	12.53	9.75	29.03	9.63	9.9	10.13	10.19	11.26	11.11	10.16	5.83	8.97	7.32	9.89	9.12	9.09	10.11	6.8	8.94	9.61
	AT4G14210.1	8.29	6.23	7.39	6.86	8.47	6.81	7.98	8.96	7.14	7.56	8.8	7.5	7.69	8.18	8.36	8.3	7.03	7.87	6.8	8.26	7.53	6.58	9	7.37	7.71	8.92	8.92	6.6	7.61	3.92	8.78	5.87	7.52	6.22	6.29	7.08	6.4	6.02	6.42	8.16	7.72	7.35	7.77	8.77	9.19	7.12	6.96	8.01
	AT4G15760.1	7.47	7.79	7.89	6.92	7.92	9.68	6.68	8.27	8	7.77	6.59	5.56	7.79	9.79	7.67	7.69	8.49	8.45	8.47	8.09	5.72	9.18	7.36	10.1	7.77	7.39	7.39	8.29	7.75	6.14	10.43	6.02	7.88	9.4	7.42	7.95	8.62	7.69	9.92	7.73	7.59	7.87	7.12	8.21	8.97	8.25	7.34	6.92
	AT4G16155.1	8.07	6.07	9.75	7.93	6.05	4.89	5.83	8.49	7.59	8.15	6.52	8.16	6.88	8.13	8.64	8.81	7.17	8.55	5.62	6.35	5.92	7.54	7.54	7.79	6.92	5.2	5.2	6.73	6.41	6.44	6.9	7.14	7.55	9.81	10.13	10.19	9.7	11.21	6.4	7.45	4.98	8.26	7.22	9.03	7.95	7.83	5.83	8.75
	AT4G16310.1	6.68	7.02	9.63	6.51	6.9	5.6	6.51	10.3	5.46	5.82	7.16	8.23	6.48	8.14	6.48	9.72	5.81	7.49	4.74	6.29	7.51	7.04	6.97	6.21	6.44	7.81	7.81	7.83	8.35	6.03	8.25	7.03	6.87	9.55	7.94	8.95	8.91	8.6	5.76	9	9.79	9.77	8.95	8.83	11.24	5.95	9.11	6.06
	AT4G16760.1	7.36	6.08	7.94	6.78	6.97	6.28	6.22	9.74	6.94	12.31	11.67	6.39	6.69	7.52	7.72	6.68	6.47	7.28	6.05	6.1	7.01	6.64	7.55	6.52	5.11	5.95	5.95	7.01	7.4	8.7	7.95	6.56	5.33	6.69	7.93	7.59	6.84	6.45	6.81	8.02	6.56	8.22	7.98	7.68	6.7	8.48	6.4	5.38
	AT4G18360.1	6.89	5.48	6.42	8.97	8.93	7.87	9.51	7.6	8.11	7.08	7.36	7.95	11.24	9.26	6.43	6.76	8.09	8.36	8.31	8.43	7.28	7.44	8.57	6.48	7.37	7.78	7.78	7.07	7.48	7.03	8.41	5.23	6.25	8.33	7.02	7.58	7.78	7.58	5.79	5.08	5.6	5.57	4.19	5.63	7.3	7.3	5.32	7.07
	AT4G19380.1	5.79	6.84	9.92	24.48	8.19	9.44	6.45	7.89	8.77	7.1	6.81	4.85	8.43	7.27	5.25	8.86	7.33	6.84	7.91	6.54	5.89	8.62	7.92	8.81	5.31	8.92	8.92	7.9	6.47	7.16	7.81	6.77	8.63	7.71	8.38	8.61	7.66	9.25	6.91	8.48	7.57	8.91	8.07	9.88	8.51	5.86	7.41	7.39
	AT4G20800.1	7.06	6.24	42.23	5.48	6.3	7.05	6.25	7.22	9.15	8.32	7.84	7.19	7.94	7.87	6.05	41.07	7.08	8.88	8.56	6.91	8.71	8.59	7.92	7.85	5.87	7.06	7.06	8.09	6.65	8.96	7.81	6.47	7.83	62.16	66.16	64.15	64.11	61.01	9.65	45.7	40.36	43.64	43.47	39.73	41.96	6.76	41.7	7.32
	AT4G20820.1	5.29	5.5	41.76	6.61	6	8.07	7.33	6.11	7.75	8.95	7.65	7.56	6.62	6.82	8.6	41.19	8.62	10.5	9.81	8.53	7.95	7.3	7.11	8.87	7.43	8.27	8.27	7.65	7.59	9.86	9.65	5.69	7.07	40.16	39.73	38.6	37.74	39.53	12.67	42.21	38.19	38.39	36.99	40.08	40.51	7.72	38.86	6.12
	AT4G20830.1	6.24	7.02	54.39	7.58	8.23	7.28	7.54	8.19	8.8	9.6	8.53	5.34	5.41	6.31	5.97	57.25	8.62	10.62	9.47	9.66	8.79	8.17	11.24	10	5.77	7.06	7.06	7.39	9.24	8.33	6.54	5.68	7.12	37.45	37.98	39.69	36.54	37.18	9.28	46.25	41.68	38.86	37.57	52.79	40.04	7.02	40.8	5.39
	AT4G20840.1	6.61	6.99	53.74	7.84	8.46	8.01	8.43	9.95	8.37	8.46	8.17	6.46	5.45	7.36	6.92	56.24	7.99	10.05	8.47	9.03	9.01	6.71	9.35	9.03	7.38	7.43	7.43	8.7	7.97	8.22	7.96	6.42	8.17	41.21	39.31	39.49	38.58	38.64	8.67	45.69	41.22	40.27	39.26	51.82	39.53	7.89	41.65	6.67
	AT4G20860.1	6.63	5.87	37.4	5.46	8.68	5.8	8.25	8.35	7.71	9.29	9.15	6.07	7.13	8.66	5.97	37.02	8.28	11.29	9.15	7.75	8.74	7.47	8.67	9.51	8.05	10.04	10.04	8.83	6.02	7.04	9.69	4.88	7.72	36.42	38.48	39.65	35.2	38.72	9.7	39.77	38.05	37.09	39.69	37.62	41.37	7.54	38.15	6.42
	AT4G21490.1	6.38	6.59	7.6	6.35	6.99	5.6	6.45	9	7.44	5.87	5.94	6.68	8.9	9.17	6.19	7.88	9.07	8.1	5.95	7.17	4.58	6.92	8.57	7.04	6.28	8.55	8.55	8.99	8.11	7.9	7.47	7.43	7.57	7.04	7.11	7.58	7.32	7.34	9.45	5.47	5.99	5.24	6.72	7.29	5.58	7.47	6.63	6.71
	AT4G24520.1	7.13	7.37	6.82	6.74	7.14	6.22	6.36	6.18	8.44	7.66	8.44	9.41	7.27	6.02	8.02	6.31	7.83	9.4	7.38	8.35	7.35	7.51	8.15	8.94	7.71	5.58	5.58	5.83	6.96	5.15	6.15	8.28	6.73	7.09	7.56	7.02	7.25	7.24	7.59	7.65	7.06	6.08	7.21	7.31	7.5	7.37	7.07	8.15
	AT4G25090.1	11.07	8.39	7.98	8.74	6.65	6.6	6.52	8.01	8.44	5.31	7.07	7.45	7.03	45.21	6.79	7.68	6.6	7.22	8.66	7.56	7.07	7.49	7.39	5.81	6.02	10.04	10.04	36.1	7.39	5.96	7.42	8.11	7.54	7.87	6.6	6.45	7.08	6.27	6.54	8.25	7.09	7.3	7.84	8.69	7.9	6.73	7.53	6.82
	AT4G27270.1	8.29	8.78	8.91	6.83	6.52	8.29	6.34	8.94	6.63	7.8	4.39	6.83	4.98	7.8	10.4	8.91	4	5.88	4.41	3.92	8.78	6.9	4.23	3.55	8.42	11.96	11.96	9.76	8.42	9.95	8.59	9.27	7.32	8.42	9.41	8.96	7.46	7.96	7.94	10.89	10.89	10.4	7.92	7.43	11.39	6.83	9.9	7.8
	AT4G28220.1	6.9	6.82	6.24	7.12	8.7	6.43	7.01	7.66	4.91	6.33	8	6.53	10.43	8.29	6.21	5.88	6.86	7.69	6.53	6.73	5.31	7.44	10.35	8.15	6.82	8.92	8.92	9.84	9.2	9.76	8.74	6.74	8.75	7.76	7.4	6.77	7.91	7.79	9.74	8.47	7.19	8.42	6.93	6.32	5.85	6.24	7.66	8.27
	AT4G28570.1	7.25	7.32	7.3	27.69	7.38	7.53	6.78	8.03	6.77	7.3	8.33	6.36	9.78	6.37	5.61	6.99	7.51	8.13	8.8	8.64	7.17	7.4	6.94	6.03	6.67	8.18	8.18	8.89	8.56	7.92	9.82	8.18	8.57	5.49	8.24	8.27	6.99	8.32	6.35	6.59	6.55	8.16	7.34	7.03	6.65	8.3	6.19	5.91
	AT4G28720.1	9.74	8.73	8.42	8.73	59.12	6.54	8	54.36	8.36	8.11	8.79	8.59	9.51	6.34	7.74	7.52	15.14	15.57	13.7	15.42	7.97	8.63	6.23	7.07	6.86	8.81	8.81	8.69	13.17	7.23	35.42	7.84	9.15	7.3	7.46	7.98	7.02	7.21	6.12	8.77	8.04	8.89	8.91	9.23	9.14	4.15	8.54	8.22
	AT4G29720.1	8.84	8.09	8.32	6.51	9.2	5.05	7.78	10.75	6.98	5.85	6.32	7.77	7.74	7.49	7.01	9.03	9.44	10.14	9.3	10.11	5.29	8.42	8.63	7.17	6.1	6.72	6.72	7.39	8.49	6.93	10.76	6.69	8.35	9.39	9.79	10.21	9.32	8.92	8.29	11.65	8.33	8.58	9.23	9.94	10.38	7.06	8.17	5.74
	AT4G29740.2	7.17	8.16	11.02	5.22	6.38	6.4	6.49	6.4	7.31	6.18	6.26	7.17	7.95	7.35	8.28	8.08	5.62	4.91	5.66	5.81	6.88	7.1	6.79	6.64	8.6	5.84	5.84	8.49	7.05	8.73	5.95	7.17	6.27	9.78	11.01	10.53	10.33	11.38	8.84	9.25	10.97	9.51	10.35	10.31	9.37	6.79	10.2	6.73
	AT4G30210.1	7.67	8.72	7.62	6.58	6.92	5.23	7.18	7.14	9.57	7.37	8.37	9.27	7.52	6.86	6.48	6.92	8.1	7.43	8.28	6.4	7.77	6.56	8.35	7.9	7.56	3.72	3.72	6.26	7.74	5.99	5.41	8.77	6.87	7.13	7.17	6.27	7.1	7.09	6.05	7.89	8.5	5.69	6.64	8.27	6.58	7.91	7.87	6.97
	AT4G32360.1	6.96	7.37	11.9	6.67	8.13	5.31	7.47	7.82	8.24	7.05	6.24	9.21	8.85	5.86	5.66	11.34	7.11	8.07	8.96	7.76	8.22	6.09	8.68	7.05	4.62	7.06	7.06	6.64	8.2	6.93	8.47	8.23	9.36	8.99	9.07	9.3	8.64	8.58	6.61	9.35	9.09	9.51	10.9	9.95	10.98	6.15	9.58	7.47
	AT4G32540.1	8.27	8.05	9.3	7.97	47.03	6.13	8.7	40.73	8.44	6.88	7.73	8.78	8.86	7	7.31	9.6	14.25	15.89	13.81	14.1	7.5	11.25	7.12	6.68	7.92	6.32	6.32	7.49	12.06	8.31	27.82	8.03	9.66	8.88	11.08	9.77	9.61	8.77	8.26	10.61	10.15	9	9.23	9.82	10.42	6.03	9.18	7.49
	AT4G34890.1	7.64	7.57	8.07	6.2	5.48	5.62	19.94	5.26	6.72	8.64	8.35	6.68	6.29	6.73	6.48	7.01	7.69	6.78	7.28	7.97	6.88	7.18	4.58	6.01	5.3	6.69	6.69	5.9	7.36	6.52	6.39	8.15	7.57	5.5	6.72	6.18	6.26	6.59	8.38	6.8	8.59	6.6	7.92	6.1	8.35	7.88	8.85	6.58
	AT4G34900.1	7.35	6.68	7.88	5.79	5.95	5.79	19.77	5.72	6.72	8.94	8.64	7.19	6.09	6.73	6.48	7.58	7.05	6.78	6.85	8.41	7.89	6.3	4.38	5.81	6.06	6.69	6.69	5.54	8.3	6.79	7.42	7.86	7.86	4.93	6.91	6.37	5.89	6.78	8.9	6.6	8.78	6.6	7.53	6.48	9.3	7.19	8.27	6.58
	AT4G35460.1	8.56	9.07	7.65	8	9.12	5.75	7.2	8.21	7.67	7.07	8.02	7.86	7.05	9.87	9	6.89	7.93	6.61	7.58	6.09	6.7	8.22	6.65	7.69	7.16	8.73	8.73	7.73	7	6.56	9.27	9.63	7.47	7.28	7.78	7.78	6.91	7.48	9.03	6.72	4.68	6.67	6.67	8.03	6.15	6.74	6.08	9.07
	AT4G36400.1	9.02	8.77	10.29	9.19	5.67	5.48	7.73	8.08	7.88	6.49	7.25	5.76	5.6	7.37	8.49	9.56	6.46	6.68	6.53	9.46	6.09	5.86	7.17	9.13	5.18	8.3	8.3	7.5	8.94	6.72	7.55	9.47	7.29	8.09	8.82	8.61	8.02	8.6	8.4	10.76	7.98	9.26	8.65	9.41	9.94	6.24	7.59	7.68
	AT4G36750.1	5.93	7.04	8.27	7.69	7.91	6.42	5.17	9.17	4.49	6.64	5.9	5.13	8.99	6.96	8.1	8.27	6.95	9.13	6.98	6.92	6.74	8.12	7.84	8.02	7.55	9.8	9.8	8.06	7.17	9.46	9.09	7.41	8.79	10.42	10.11	10.15	8.61	9.77	8.6	10.9	9.7	9.7	9.7	8.27	8.27	8.24	9.33	8.79
	AT4G37760.1	4.92	5.89	7.94	6.52	7.62	8.08	7.24	6.63	7.99	7.95	6.8	9.15	7.59	10.1	8.49	7.16	7.28	8.19	6.84	6.34	2.4	5.8	7.37	7	5.64	7.43	7.43	7.74	7.32	7.87	8.24	5.12	8.84	6.48	6.96	7.66	7.66	7.61	4.32	7.41	7.39	7.19	6.77	7.16	6.3	8.8	6.1	7.2
	AT4G38540.1	5.29	6.75	6.36	5.19	10.99	5.91	6.88	9.92	7.86	8.85	8.6	9.21	7.18	8.25	8.14	6.67	8.73	10.99	8.53	10.08	3.93	7.83	6.88	6.98	6.02	9.27	9.27	6.63	10.18	8.24	8.76	6.8	8.85	6.92	5.41	7.22	6.7	6.43	8.45	6.96	5.01	6.74	6.48	7.22	5.19	7.18	4.75	6.39
	AT4G38890.1	5.38	6.43	6.26	6.9	6.43	7.2	5.5	6.65	6.99	7.13	8.21	6.11	7.97	7.66	5.57	6.32	4.76	6.01	5.63	5.27	7.6	3.75	7.96	7.85	5.52	5.95	5.95	7.81	5.8	7.92	5.14	6.21	6.86	6.14	6.41	6.24	6.33	6.86	7.65	8.43	6.78	6.68	7.03	7.51	5.76	6.46	6.81	7.38
	AT5G03630.1	6.73	6.22	7.66	8.05	9.61	8.06	6.21	10.37	6.97	7.24	8.53	8.14	9.83	9.45	7.89	7.26	10.97	10.97	9.88	9.16	6.51	10.35	9.64	9.79	6.64	5.58	5.58	8.28	8.31	7.04	9.09	6.96	7.13	6.54	6.54	7.02	6.31	6.04	7.07	8.72	6.31	7.3	7.06	8.67	7.77	7.36	5.34	7.82
	AT5G04140.2	6.8	7.14	8.13	6.2	8.55	5.94	7.25	8.47	7.58	7.41	6.96	8.64	6.27	8.46	4.32	7.65	6.6	7.63	6.84	7.31	7.46	5.42	9.54	8.38	7.01	5.58	5.58	8.06	7.92	7.86	8.44	7.44	6.63	7.85	6.98	6.07	6.52	6.99	6.81	6.64	6.4	7.02	7.41	7.5	7.49	6.05	6.45	6.58
	AT5G05320.1	5.29	7	6.89	6.67	9.86	6.17	7.39	9.04	7.84	7.64	7.14	8.44	6.91	9	7.12	7.2	8.99	10.16	9.09	9.54	5.24	7.85	8.22	8.01	6.52	9.65	9.65	7.88	8.93	7.35	8.47	6.8	7.64	8.97	6.98	8.53	8.01	7.22	7	6.46	5.8	5.97	5.45	7.75	7.29	6.44	5.54	7.14
	AT5G06580.1	6.6	7.85	8.03	8.62	6.42	7.41	7.05	6.73	5.43	7.41	6.31	8.03	8	5.97	6.5	7.69	6.86	7.93	6.65	7.76	5.4	8.27	9.21	8.6	6.12	5.58	5.58	6.68	8.78	7.58	7.05	7.52	7.79	7.91	8.64	8.87	7.61	8.41	8.38	7.38	8.82	9.96	9.76	8.39	10.47	6.71	8.62	6.8
	AT5G07390.1	7.77	8.99	7.58	8.16	7.36	7.26	6.71	6.64	9.52	5.58	6.59	9.88	7.83	40.95	8.02	7.27	7.66	7.22	7.54	7.59	8.32	7.92	8.18	7.23	6.01	10.04	10.04	38.66	8.38	6.23	6.65	9.32	7.52	6.5	6.58	7	7.79	5.86	8.12	8.41	6.51	8.25	8.2	9.04	9.4	7.43	6.37	7.29
	AT5G07800.1	9.8	6.68	6.21	7.83	13.67	6.96	7.42	15.49	7.3	7.66	7.1	6.76	8.44	7.83	7.87	7.49	42.5	42.26	37	36.6	6.87	8.7	11.39	8.35	6.1	4.62	4.62	6.09	13.29	7.96	14.44	8.63	10.22	8.25	8.19	8.25	8.15	8.25	6.52	8.47	6.05	7.73	8.45	8.43	6.68	7.09	6.05	6.96
	AT5G08530.1	7.88	7.93	9.49	8.26	6.44	5.82	7.23	7	7.42	6.96	7.48	7.51	7.25	6.95	8.64	9.49	6.45	7.57	7.32	7.69	7.32	6.61	7.52	5.73	6.14	5.2	5.2	8.26	7.16	9.5	6.88	6.65	5.6	9.6	7.56	7.51	7.33	6.39	8.87	8.65	7.4	8.87	8.63	9.33	10.11	9.31	7.26	6.58
	AT5G08740.1	6.77	7.72	8.17	5.42	10.4	5.51	6.19	9.29	7.06	7.2	6.88	8.37	7.58	5.87	5.08	8.46	7.59	9.13	8.43	9.11	5.96	8.98	7.81	7.42	6.57	8.55	8.55	6.85	10.37	7.34	10.58	7.77	9.53	9.13	7.39	7.63	8.35	8.7	7.59	8.53	8.12	10.61	9.13	7.83	6.47	5.03	7.07	7.25
	AT5G11320.1	7.86	7.82	10.2	8.27	46.25	7.41	8.52	42.32	7.61	6.17	7.54	8.46	6.28	6.81	6.12	9.23	11.32	13.08	12.17	14.32	7.71	8.82	8.23	8.06	6.2	6.79	6.79	7.79	11.59	8.92	27.17	7.62	8.76	9.72	9.51	10.28	8.67	9.74	8.13	11.98	9.04	9.74	8.74	10.77	8.44	6.67	9.56	9.29
	AT5G11330.1	7.88	7.86	6.55	7.11	8.81	5.25	7.84	8.29	8.84	6.8	7.2	9.61	4.85	8.11	4.01	6.11	9.92	8.04	9.63	10.6	9.02	7.09	7.67	6.01	6.25	5.06	5.06	8.09	7.79	6.44	7.54	8.13	7.64	6.12	6.33	6.35	6.09	5.84	7.25	6.05	5.88	5.57	4.57	6.35	5.58	6.88	5.63	5.39
	AT5G11540.1	7.49	7.49	8.51	7.31	6.85	9.51	7.55	9.56	6.81	7.89	7.75	7.86	8.05	7.44	8.67	8.79	6.9	7.31	6.71	6.38	5.35	6.18	6.62	6.28	8.05	7.06	7.06	6.76	8.18	6.59	6.75	6.27	7.9	8.98	8.06	7.31	7.84	7.27	7.69	7.47	7.94	8.5	8.5	7.83	6.9	41.46	9.16	7.22
	AT5G13700.1	5.56	5.74	9.77	8.05	6.94	6.28	5.72	8.85	6.41	6.22	5.72	6.67	7.42	7.64	8.85	10.11	10.5	10.34	8.64	10	9.05	6.52	7.98	8.8	5.51	7.87	7.87	7.92	10.2	7	8.29	5.98	6.99	8.43	7.64	7.89	7.89	7.87	6.59	8.33	9.15	9.3	7.44	9.66	10.16	5.84	8.47	8.53
	AT5G14220.1	8.53	7.54	6.58	7.78	10.45	6.92	7.87	10.98	8.76	5.41	5.18	8.64	5.78	6.45	7.55	6.84	10.31	10.5	8.45	8.99	5.05	7.52	9.71	8.41	6.25	5.95	5.95	4.97	10	7.9	10.44	8.13	7.13	7.78	7.33	7.11	7.04	7.51	8.16	7.56	6.72	6.42	7.71	6.67	6.84	8.9	7.21	7.87
	AT5G14760.1	6.59	7.85	8.01	5.63	8.1	6.9	7.75	5.99	5.92	5.96	6.02	7.37	10.79	6.33	6.79	5.92	6.62	6.58	8.78	6.71	6.34	6.52	8.96	7.47	6.01	7.81	7.81	6.54	7.81	6.52	5.63	8.4	7.72	7.33	6.19	7.43	7.84	6.59	5.5	5.79	7.17	8	6.01	6.94	8.1	7.29	7	6.57
	AT5G17770.1	11.43	11.79	7.53	7.12	7.11	7.27	7.83	8.24	6.34	6.76	8.19	8.24	8.73	7.47	8.48	9.32	9.74	8.03	10.65	9.7	7.04	8.54	11.45	11.11	6.05	5.26	5.26	7.83	6.86	7.51	11.02	14.64	10.32	8	10.18	8.36	9.09	9.42	5.75	8.82	7.64	6.59	6.59	9.39	8.89	6.55	7.64	7.83
	AT5G20080.1	10.98	10.37	5.59	7.01	8.64	7.08	6.4	8.53	11.33	8.23	7.01	8.92	5.68	7.65	7.19	6.21	6.29	7.49	7.91	7.57	6.79	7.93	9.43	9.35	7.21	10.48	10.48	8.23	9.6	7.42	5.42	9.45	8.84	6.67	5.02	5.66	5.31	5.02	11.03	7.01	7.19	4.39	5.33	6.25	8.54	10.19	6.88	8.54
	AT5G20960.1	6.41	8.64	6.47	6.6	6.67	8.43	51.54	5.49	6.49	8.77	8.77	6.98	4.91	8.84	6.17	5.6	6.41	6.56	5.56	6.45	7.1	6.64	7.55	7.85	7.95	6.32	6.32	8.96	8.13	5.96	5.37	8.33	6.42	5.79	7.18	6.46	5.44	5.73	7.07	6.69	7.16	7.07	7.6	6.19	8.05	7.94	7.21	5.76
	AT5G21482.1	6.73	7.95	10.28	5.65	8.56	6.33	5.74	7.49	7.41	5.84	6.19	6.01	6.11	7.35	6.33	9.31	6.03	6.22	7.53	8.04	7.74	6.12	6.13	6.87	9.56	7.43	7.43	7.5	8.28	8.1	6.6	6.75	6.61	10.56	9.41	10	9.46	9.76	9.63	9.39	9.07	10.92	11.11	10.46	10.06	4.53	9.39	7.96
	AT5G22140.1	7.44	8.24	9.71	6.85	12.42	6.03	6.3	8.18	11.75	6.96	7.12	6.08	7.32	6.87	5.82	11.24	9.66	12.32	9.28	10.5	6.52	6.74	8.96	7.8	6.18	4.94	4.94	7.95	7.16	6.58	8.97	6.89	10.41	12.28	13.14	11.46	10.92	11.75	6.33	11.78	9.48	8.88	9.17	9.22	11.17	6.08	9.8	7.4
	AT5G23300.1	7.53	7.53	6.56	8.24	8.91	8.43	6.3	7.58	8.76	8.24	8	8.74	10.47	9.6	6.39	5.67	7.69	8.61	7.18	8.91	5.48	7.78	8.88	9.13	8.01	4.46	4.46	7.13	7.38	7.69	8.45	7.08	6.65	6.4	5.71	6.64	5.4	5.2	6.15	6.44	7.18	7.36	7.11	7.84	7.55	6.65	6.25	7.25
	AT5G23980.1	24.51	24.29	4.9	6.52	8.17	6.3	6.14	4.17	4.16	7.02	6.69	5.98	9.86	8.63	8.33	3.98	7.25	7.38	6.62	8.5	7.5	7.57	5.5	4.15	6.43	8.55	8.55	8.17	6.68	5.96	7.24	24.68	6.79	5.54	5.54	4.98	5.7	5.35	5.5	7.69	5.2	6.51	5.37	5.53	6.68	8.36	6.01	7.29
	AT5G23990.1	10.32	11.45	6.86	6.32	5.95	5.15	6.24	6.03	5.92	7.03	6.35	7.12	6.83	7.4	7.72	6.93	6.94	9.58	8.15	7.19	7.44	5.55	5.08	4.77	3.61	7.43	7.43	8.29	6.76	6.32	6.23	12.75	5.41	8.48	8.58	9.84	8.8	9.78	6.12	8.82	7.97	7.85	7.46	9.15	7.37	7.54	8.18	6.98
	AT5G24140.1	6.02	6.43	8.1	7.07	7.48	7.05	7.53	7.41	9.07	5.68	5.28	9.75	6.8	7.63	9.84	8.41	7.97	9.35	7.16	7.59	6.8	6.76	7.62	9.17	4.93	5.95	5.95	5.46	8.37	9.09	10.42	6.02	8.58	6.65	7.39	8.06	7.61	7.36	6.67	8.87	5.64	8.11	7.64	5.4	9.39	9.05	6.99	8.24
	AT5G24150.1	5.81	6.61	7.71	7.52	8.25	6.22	7.81	6.93	9.09	6.73	5.35	7.22	5.27	7.87	8.25	8.01	9.13	8.41	8.8	8.26	6.13	7.48	7.41	9.4	5.39	5.95	5.95	5.88	7.63	7.71	9.9	6.21	10.93	6.9	7.86	7.66	7.42	6.96	5.33	7.61	5.88	7.27	7.46	6.29	8.99	6.09	7.46	7.54
	AT5G24160.1	5.94	5.95	7.01	9.05	8.56	8.37	7.02	7.5	8.49	6.92	5.93	6.54	4.66	8.64	8.89	6.87	8.31	9.22	7.96	8.12	6.59	6.57	7.53	8.39	5.58	7.43	7.43	8.41	7.95	7.24	9.76	5.54	10.08	6.62	6.93	6.72	6.93	6.68	5.12	7.33	5.62	6.77	5.65	4.73	8.26	7.01	7.17	8.71
	AT5G24850.1	5.77	6.16	6.26	6.55	5.58	7.18	6.88	6.8	9.29	7.26	6.95	7.37	7.79	7.58	9.35	5.72	7.54	8.16	8.87	6.33	5.92	5.6	10.28	7.53	5.71	9.29	9.29	7.4	5.61	4.96	6.99	6.7	5.37	7.55	7.2	7.03	7.84	6.26	6.43	5.89	7.39	7.47	7.63	6.56	6.93	6.68	7.41	7.08
	AT5G25620.2	9.11	9.41	9.09	8.53	50	5.95	8.06	42.38	9.47	7.24	8.24	8.13	6.37	6.67	7.64	8.93	12.73	14.05	12.53	14.21	9.11	8.92	8.11	8.13	7.25	8.3	8.3	7.85	11.91	10.21	30.92	8.39	9.22	8.75	9.63	11.6	9.93	10.86	7.14	9.25	5.6	8.09	8.35	8.64	9.54	6.81	7.12	9.45
	AT5G38710.1	7.94	8.55	9.36	6.84	7.24	7.32	5.04	9.38	7.58	7.77	8	6.11	8.79	6.74	4.25	7.39	7.13	6.57	6.75	6	9.73	7.19	7.95	7.76	4.94	10.04	10.04	7.56	6.91	5.04	7.03	8.37	7.86	8.12	8.26	6.93	8.05	7.91	6.2	9.28	10.78	8.84	8.06	8.51	8.45	9.09	10.8	6.3
	AT5G43430.1	4.42	5.98	5.24	10.36	9.62	9.35	7.17	9.05	7.3	4.8	7.6	6.05	9.27	9.56	8.88	3.64	8.79	7.26	9.05	9.47	10	9.2	7.47	9.72	7	8.46	8.46	8.76	6.88	6.67	10.04	6.02	7.17	3.33	4.03	3.23	4	3.63	6.03	4.08	4.02	4.8	4.4	4.86	6.94	7.69	2.81	6.37
	AT5G43890.1	10.48	9.48	8.29	8.73	60.75	6.47	8.25	50.9	8.27	6.7	8.77	9.33	7.3	7.08	6.8	8.4	12.27	12.13	12.83	14.47	8.42	9.38	7.9	8.66	7.11	5.66	5.66	9.91	13.09	9.91	29.06	9.05	8.96	7.36	8.42	8.67	7.94	7.38	8.82	8.27	5.63	7.38	7.4	9.92	7.85	6.34	6.91	8.96
	AT5G44360.1	6.05	6.27	36.82	7.77	6.57	8.87	8.24	9	7.04	8.72	8.98	8.61	6.98	8.28	7.37	37.02	7.8	9.39	8.24	7.73	9.03	6.72	7.64	8.72	8.67	8.27	8.27	8.22	6.47	7.02	8.99	6.65	7.16	36.42	35.94	38.7	36.58	37.38	8.87	39.61	37.62	41.65	42.24	37.43	43.31	8.33	38.65	8.14
	AT5G44380.1	6.32	5.96	38.52	7.07	6.63	8.3	7.02	8.73	10.44	7.98	8.05	6.8	7.88	6.55	7.23	40.8	8.7	9.6	9.32	7.91	10.04	7.33	9.83	9.21	7.5	5.95	5.95	7.33	7.02	8.71	5.76	5.18	7.12	40.35	41.11	42.45	37.52	39.81	10.48	43.85	38.25	40.46	40.23	40.27	49.9	7.27	38.43	8.08
	AT5G44390.1	6.13	6.35	40.15	7.82	6.14	8.32	7.56	8.48	10.21	8.17	6.32	8.66	6.76	7.29	6.92	41.29	8.92	8.9	10	7.91	8.73	6.93	7.64	8.55	8.33	5.95	5.95	6.94	7.23	5.9	6.81	4.8	7.12	38.8	42.07	43.02	38.65	39.81	6.99	42.69	39.11	39.5	38.51	40.38	52.67	7.27	39.02	6.57
	AT5G44400.1	8.08	6.7	40.5	6.78	6.05	6.49	7.74	8.72	9.28	9.49	8.2	9.17	8.31	7.23	5.41	43.6	8.48	9.36	9.27	9.09	10.69	7.65	10.07	9.8	9.21	7.43	7.43	7.01	7.86	5.87	7.27	6.32	7.02	39.69	39.77	40.55	37.43	38.72	7.28	42.28	37.95	39.77	39.69	41.94	56.32	7.6	38.48	6.33
	AT5G44410.1	7.24	6.68	40.23	4.66	5.84	8.3	7.69	8.01	9.48	8.55	8.02	8.53	6.47	6.32	7.07	38.89	7.26	9.35	9.35	7.38	9.89	7.77	7.81	8.89	8.61	6.79	6.79	6.5	8.23	8.73	7.53	6.27	6.9	37.7	40.66	39.49	37.4	38.67	8.36	40.39	40.08	38.86	37.57	38.42	40.2	8.09	40.76	8.37
	AT5G44440.1	5.89	5.66	38.57	7.02	7.98	6.72	7.39	8.48	7.58	8.53	8.45	8.28	7.82	6.35	7.3	37.79	8.71	11.57	11.42	9.03	9.6	6.92	6.87	7.49	8.94	7.12	7.12	6.73	8.24	7.67	8.04	5.5	8.07	35.57	37.94	37.11	35.65	37.35	10.57	41.06	39.76	39.49	38.55	38.18	37.52	8.53	38.97	7.13
	AT5G45180.1	6.94	6.67	6.7	5.05	14.94	7.19	7.84	14.4	7.88	9.17	6.18	7.69	5.05	8.19	8.01	7.71	13.33	14.6	12.03	15.51	7.04	9.38	7.3	7.06	7.27	6.74	6.74	6.54	48.34	7.74	13.95	7.38	7.25	7.26	7.67	8.37	6.51	6.74	8.1	8.14	7.06	8.14	8.6	7.91	6.48	6.35	7.31	8.06
	AT5G47910.1	9.7	8.97	7.14	8.27	6.46	7.39	5.8	6.65	8.33	5.67	5.88	8.36	8.89	46.04	8.1	7.6	7.76	7.88	8.37	6.97	5.1	8.42	9.19	7.17	5.53	9.74	9.74	41.19	7.34	6.01	9.02	9.79	7.64	8.77	8.48	8.13	8.51	7.77	8.44	7.78	6.58	7.41	7.97	8.63	10.96	5.9	7.6	6.34
	AT5G47970.1	6.05	5.5	8.31	8.27	5.76	7.08	7.24	7.08	8.5	9.35	8.31	5.16	6.54	7.11	6.92	6.65	8	9.76	10.2	9.2	5.83	5.84	7.9	8.38	7.34	8.43	8.43	7.75	7.24	5.9	4.92	7.63	7.75	8.91	7.78	8.33	7.78	8.31	6.69	8.17	10.48	8.91	10.31	7.24	8.15	8.42	9.94	7.79
	AT5G49730.1	18.31	19.46	6.67	7.54	9.42	7.54	5.23	9.11	5.71	7.13	7.33	7.91	6.75	8.78	8.02	7.69	5.64	7.33	5.43	5.69	6.09	7.62	6.85	7.8	6.13	8.55	8.55	8.43	7.84	4.97	11.69	18	6.87	7.9	7.99	7.45	9.16	8.07	5.59	7.69	7.2	7.69	7.06	8.12	8.11	6.95	7.42	8.58
	AT5G49740.1	20.09	22.36	7.66	6.9	8.57	8.04	5.57	8.05	6.06	6.98	7.47	7.03	7.2	8.55	7.41	7.55	6.02	6.83	4.71	6.47	6.52	6.91	7.3	7.58	5.53	7.81	7.81	9.42	8.13	6.5	11.03	21.83	6.71	8.13	8.54	8.65	8.62	9.07	6.02	8.32	7.46	8.06	7.85	8.3	9.68	6.71	8.19	8.39
	AT5G49970.1	8.15	7.6	6.49	6.49	6.9	7.39	6.82	6.14	6.22	8.51	7.87	6.22	7.39	8.14	6.03	6.56	6.43	6.61	6.67	6.55	5.77	4.41	7.16	6.18	6.98	7.14	7.14	5.29	7.11	8.22	5.87	7.72	7.21	4.59	5.31	5.99	5.34	5.97	6.93	7.33	5.31	7.11	7.8	7.93	7.17	8.16	4.9	5.28
	AT5G50160.1	21.18	21.55	5.89	8.53	7.06	7.54	5.95	7.23	6.06	4.46	6.51	9.09	6.83	8.16	7.72	5.57	6.64	6.8	4.91	6.24	7.14	6.86	4.79	4.01	6.92	8.92	8.92	8.47	9.44	6.5	7.97	24.2	7.51	7.09	7.17	6.64	5.78	6.8	5.25	5.63	6.41	7	6.23	8.09	6.77	7.5	7.59	6.56
	AT5G51060.1	10.71	9.18	7.41	8.03	6.65	7.64	5.54	6.41	7.79	6.08	7.22	8.49	7.23	45.63	9.57	7.29	6.6	6.78	7.36	6.48	7.68	9.06	8.87	7.33	6.41	9.29	9.29	38.64	7.77	5.69	7.67	9.83	8.01	8.45	7.18	8.2	7.45	6.86	6.02	8.25	6.54	7.3	7.65	8.3	9.27	6.34	6.56	6.39
	AT5G51950.1	7.73	5.2	8.09	6.32	8.07	5.71	6.31	8.94	7.09	5.21	5.26	8.14	7.88	7.75	8.01	7.97	9.47	10.85	10.35	9.37	7.88	39.44	30.1	20.17	7.42	7.2	7.2	6.12	8.84	9.09	10.26	5.4	9.16	8.39	8	8.25	7.89	8.4	7.2	7.84	9.13	8	8.21	8.6	6.33	7	10	8.13
	AT5G53460.1	7.65	7.01	7.02	6.87	11.4	7.35	7.14	10.3	8.44	8.15	6.07	7.47	6.29	8.1	8.64	7.28	7.66	7.84	8.55	7.96	8.27	7.87	8.15	7.6	4.73	7.06	7.06	7.71	8.68	5.69	9.21	7.45	8.18	8.22	8.87	7.97	8.51	8.51	7.33	7.78	8.66	7.02	7.22	7.69	7.68	6.39	8.16	7.05
	AT5G54500.2	8.23	9.47	7.47	6.15	8.52	13.03	6.15	11.87	8.64	9.43	6.97	4.92	7.26	9.05	9.55	8.3	4.18	5.88	5.46	5.15	7.95	4.96	7.83	8.41	7.88	8.76	8.76	6.15	9.96	8.51	9.44	9.47	7.79	8.3	9.13	10	7.92	8.75	6.99	7.47	9.54	7.88	7.05	8.71	9.13	7.98	7.88	5.33
	AT5G56470.1	5.56	6.75	6.69	9.13	6.31	6.45	7.14	7.39	4.94	9.13	11.11	9.72	7.23	7.14	7.83	7.53	7.17	7.2	6.81	9.13	8.26	7.66	8.23	8.84	7.69	7.07	7.07	5.56	9.92	7.36	7.46	7.94	7.54	7.53	8.47	5.93	6.3	8.02	5.22	6.93	10	8.9	5.51	7.59	6.75	16.19	10.04	4.38
	AT5G56490.1	6.69	5.83	7.38	6.52	5.72	9.34	6.27	5.74	8.71	7.69	5.87	7.62	8.26	7	11.39	9.41	7.71	8.37	7.66	6	6.32	7.05	7.36	5.3	8.28	6.69	6.69	5.58	8.45	7.99	4.96	5.47	6.23	8.2	8.15	7.97	8.12	6.92	7.45	8.45	8.02	6.99	8	8.28	6.96	81.85	8.28	5.68
	AT5G56970.1	6.42	6.84	10.12	6.36	8.33	5.1	6.5	6.27	5.79	5.49	7.51	5.63	7.16	8.91	8.04	10.44	6.39	7.21	5.94	8.39	6.13	8.59	7.11	8.23	7.49	6.06	6.06	7.14	7.25	5.25	6.27	6.82	6.6	9.64	9.09	8.19	9.38	9.09	8.27	8.3	8.76	10.38	8.39	9.66	10.74	7.55	8.64	7.1
	AT5G57360.2	6.94	7.37	9.16	9.42	9.55	6.76	7.6	8.49	11.11	7.48	7.99	7.78	7.8	8.07	8.07	7.87	7.08	8.19	6.25	7.44	7.08	6.11	6.79	7.44	6.13	7.43	7.43	7.3	8.12	8.42	8.72	8.39	6.98	9.61	10.14	9.98	9.52	8.55	7.85	8.15	8.48	8	7.82	9.11	7.86	6.88	9.33	9.95
	AT5G58140.2	8.87	7.54	8.32	6.93	6.43	6.83	8.56	8.01	6.93	6.54	5.92	7.88	8.55	4.97	6.79	6.34	7.05	7	7.05	7.1	7.1	5.52	7.55	10.2	5.3	7.43	7.43	7.22	6.87	4.88	9.72	7.99	8.33	8.04	9.26	9.89	8.71	8.21	3.93	7.07	6.03	7.65	8.37	8.63	8.05	7.69	5.5	5.56
	AT5G58800.1	7.25	8.21	9.18	7.73	10.82	6.28	6.76	10.81	7.98	6.28	6.28	6.28	6.76	11.59	8.94	10.14	8.37	10.14	7.73	10.14	12.08	7.8	9.14	7.28	6.76	10.15	10.15	8.21	8.33	8.5	11.29	9.18	9.66	11.11	10.14	13.04	11.11	11.59	8.12	11.11	12.08	10.63	8.21	6.76	12.56	8.21	11.11	10.63
	AT5G60010.1	9.25	7.25	7.37	7.27	6.89	8.24	8.02	7.32	5.84	6.66	7.03	7.56	6.83	36.9	5.86	7.63	8.09	6.97	9.68	8.39	6.49	7.03	8.42	7.09	7.92	9.67	9.67	37.59	7.58	6.23	8.7	8.57	7.29	8.78	7.72	6.99	7.96	7.35	7.59	7.75	7.09	7	7.21	8.45	8.62	6.83	7.14	5.47
	AT5G61290.1	9.27	8.55	6.44	7.38	13.68	7.01	7.86	15.24	9.2	8.62	7.38	7.43	7.46	7.22	8.28	6.73	42.66	41.59	38.07	39.37	8.04	9.11	9.14	7.81	5.62	5.41	5.41	6.3	13.03	7.1	14.91	7.69	9.21	7.71	8.59	7.97	7.62	8.7	6.57	8.92	6.76	7.18	7.69	6.94	7.13	7.11	7.21	6.96
	AT5G63910.1	5.72	6.21	7.17	7.49	9.9	7.01	7.43	9.63	7.14	6.89	5.44	10.09	7.78	9.88	6.31	7.22	9.79	9.59	9.07	8.57	7.21	8.68	10	8.75	6.05	8.92	8.92	10.44	9.95	8.26	8.67	6.22	9.29	7.29	7.55	8.26	8.06	6.64	8.45	8.29	6.21	7.59	7.83	6.83	8.45	8.93	6.44	7.06
	AT5G65110.1	7.72	7.77	6.79	5.51	5.23	5.59	8.7	6.42	9.35	11.18	11.45	6.93	8.47	7.91	6.48	6.1	9.15	8.93	9.62	9.05	7.13	7.12	6.15	8	8.27	5.58	5.58	6.92	6.08	7.07	7.93	7.73	8.07	8.97	9.04	10.49	8.52	8.97	7.35	6.25	8.41	8.19	8.72	7.63	8.45	6.97	9.59	6.11
	AT5G66190.1	5.83	5	8.71	5.28	9.64	8.83	8.36	11.25	6.85	6.23	7.8	5.88	7.37	11.7	5.15	8.43	8.07	6.78	7.6	8.14	6.98	6.13	8.24	5.26	6.5	6.46	6.46	8.64	6.5	54.57	6.94	6.39	4.74	8.6	8.5	9.92	9.58	7.91	32.83	8.91	6.5	8.22	10.76	9.32	11.43	8	6.21	7.8
	AT5G66760.1	7.33	6.2	6.43	8.42	9.71	6.28	7.05	8.98	6.21	7.09	7.26	5.45	6.79	8.71	4.63	5.71	8.37	9.03	7.39	8.11	4.41	7.33	8.13	8.06	4.77	7.06	7.06	9.02	8.96	7.48	8.51	6.16	8.71	5.7	5.38	6	5.92	6.57	5.96	6.97	7.39	7.78	7.2	7.72	6.69	5.32	7.44	7.28
	AT5G67030.1	5.68	6.58	5.85	6.91	5.71	6.83	7.05	5.72	9.37	5.8	6.51	7.45	7.91	5.75	5.28	7.09	8.37	7.69	7.31	6.28	5.3	6.09	6.69	6.64	6.48	8.18	8.18	6.38	7.9	6.52	8.72	7.06	7.17	7.89	7.58	8.42	7.65	7.66	9.16	7.3	7.57	6.04	5.6	7.52	7.83	5.62	6.61	6.35
	AT5G67220.1	6.89	5.7	8.09	4.5	8.49	5.83	4.73	5.74	7.43	6.27	6.89	5.71	7.86	8.04	7.01	7.41	7.56	8.18	8.1	8.73	4.91	7.54	7.04	6.77	6.67	5.38	5.38	8.04	7.37	8.93	8	8.79	5.2	6	6.4	6.67	6.42	7.88	6.02	6.45	8.23	7.65	7.9	9.63	7.43	5.49	7.98	6.62
[truncated: 201 more columns]
